# Supplementary material for: Effects of irrigation rates on cotton yield as affected by soil physical properties and topography in the southern high plains
Source: PLoS One. 2021 Oct 26;16(10):e0258496. doi: 10.1371/journal.pone.0258496 (PMC8547627; doi:10.1371/journal.pone.0258496)
Supplement: S1 Data — (XLSX) [file pone.0258496.s002.xlsx]

## Sheet: Sheet1
Irrigation Schedule	High (mm)	Medium (mm)	Low (mm)	Rainfall (mm)
Before Planting (Mar 18 - May 22)	63.5	63.5	63.5	152.908
Planting to before VRI (May 23 - June 10)	50.8	50.8	50.8	104.394
After VRI (July 1st -Sep 13)	231.14	115.57	0	249.428
Total Seasonal Rainfall	506.73	506.73	506.73
Total (irrigation)	345.44	229.87	114.3	506.73
Total (irrigation +rainfall)	852.17	736.6	621.03
