# Supplementary material for: Effects of irrigation rates on cotton yield as affected by soil physical properties and topography in the southern high plains
Source: PLoS One. 2021 Oct 26;16(10):e0258496. doi: 10.1371/journal.pone.0258496 (PMC8547627; doi:10.1371/journal.pone.0258496)
Supplement: S1 Metadata — (TXT) [file pone.0258496.s003.txt]

1. Electrical_conductivity_raw - Apparent Electrical Conductivity
	Deep EC (0-90 cm); Shallow EC (0-30 cm); 
	Unit: mS m-1 
	File type: Shape file


2. Texture_Layer1: Sand, Silt, and Soil Content for soil samples at 0-15 cm
	Unit: %
	File type: Shape file


3. Texture_Layer2: Sand, Silt, and Soil Content for soil samples at 15-30 cm
	Unit: %
	File type: Shape file


4. Yield_Raw: Yield data from the yield monitor 
	Unit: kg per ha
	File type: Shape file


5. Elevation_points: Point Elevation data 
	Unit: meters 
	File type: Shape file

6. Weather data: Data collected from Weather Station at Abernathy 
	Unit: Rainfall data (mm)

7. Irrigation details: Data for total amount of water applied  
	Unit: mm
