# Supplementary material for: Effects of irrigation rates on cotton yield as affected by soil physical properties and topography in the southern high plains
Source: PLoS One. 2021 Oct 26;16(10):e0258496. doi: 10.1371/journal.pone.0258496 (PMC8547627; doi:10.1371/journal.pone.0258496)
Supplement: S1 File — (ZIP) [file pone.0258496.s005.zip]

Archive with 7 entries (7 files):
- Electrical_conductivity_raw.cpg
- Electrical_conductivity_raw.dbf
- Electrical_conductivity_raw.prj
- Electrical_conductivity_raw.sbn
- Electrical_conductivity_raw.sbx
- Electrical_conductivity_raw.shp
- Electrical_conductivity_raw.shx
