# Supplementary material for: Effects of irrigation rates on cotton yield as affected by soil physical properties and topography in the southern high plains
Source: PLoS One. 2021 Oct 26;16(10):e0258496. doi: 10.1371/journal.pone.0258496 (PMC8547627; doi:10.1371/journal.pone.0258496)
Supplement: S2 File — (ZIP) [file pone.0258496.s006.zip]

Archive with 8 entries (8 files):
- Elevation_points.cpg
- Elevation_points.dbf
- Elevation_points.prj
- Elevation_points.sbn
- Elevation_points.sbx
- Elevation_points.shp
- Elevation_points.shp.xml
- Elevation_points.shx
