# Supplementary material for: Effects of irrigation rates on cotton yield as affected by soil physical properties and topography in the southern high plains
Source: PLoS One. 2021 Oct 26;16(10):e0258496. doi: 10.1371/journal.pone.0258496 (PMC8547627; doi:10.1371/journal.pone.0258496)
Supplement: S3 File — (ZIP) [file pone.0258496.s007.zip]

Archive with 8 entries (8 files):
- Texture_Layer1.cpg
- Texture_Layer1.dbf
- Texture_Layer1.prj
- Texture_Layer1.sbn
- Texture_Layer1.sbx
- Texture_Layer1.shp
- Texture_Layer1.shp.xml
- Texture_Layer1.shx
