# Supplementary material for: Effects of irrigation rates on cotton yield as affected by soil physical properties and topography in the southern high plains
Source: PLoS One. 2021 Oct 26;16(10):e0258496. doi: 10.1371/journal.pone.0258496 (PMC8547627; doi:10.1371/journal.pone.0258496)
Supplement: S3 File — (ZIP) [file pone.0258496.s007.zip › Texture_Layer1.prj]

PROJCS["NAD_1983_StatePlane_Texas_North_Central_FIPS_4202_Feet",GEOGCS["GCS_North_American_1983",DATUM["D_North_American_1983",SPHEROID["GRS_1980",6378137.0,298.257222101]],PRIMEM["Greenwich",0.0],UNIT["Degree",0.0174532925199433]],PROJECTION["Lambert_Conformal_Conic"],PARAMETER["False_Easting",1968500.0],PARAMETER["False_Northing",6561666.666666666],PARAMETER["Central_Meridian",-98.5],PARAMETER["Standard_Parallel_1",32.13333333333333],PARAMETER["Standard_Parallel_2",33.96666666666667],PARAMETER["Latitude_Of_Origin",31.66666666666667],UNIT["Foot_US",0.3048006096012192]]
