# Supplementary material for: Effects of irrigation rates on cotton yield as affected by soil physical properties and topography in the southern high plains
Source: PLoS One. 2021 Oct 26;16(10):e0258496. doi: 10.1371/journal.pone.0258496 (PMC8547627; doi:10.1371/journal.pone.0258496)
Supplement: S3 File — (ZIP) [file pone.0258496.s007.zip › Texture_Layer1.shp.xml]

<?xml version="1.0" encoding="UTF-8"?>
<metadata xml:lang="en"><Esri><CreaDate>20210922</CreaDate><CreaTime>10404700</CreaTime><ArcGISFormat>1.0</ArcGISFormat><SyncOnce>TRUE</SyncOnce><DataProperties><lineage><Process ToolSource="c:\program files (x86)\arcgis\desktop10.5\ArcToolbox\Toolboxes\Data Management Tools.tbx\Project" Date="20180124" Time="094140">Project points_new C:\jan242017.gdb\project_points PROJCS['NAD_1983_StatePlane_Texas_North_Central_FIPS_4202_Feet',GEOGCS['GCS_North_American_1983',DATUM['D_North_American_1983',SPHEROID['GRS_1980',6378137.0,298.257222101]],PRIMEM['Greenwich',0.0],UNIT['Degree',0.0174532925199433]],PROJECTION['Lambert_Conformal_Conic'],PARAMETER['False_Easting',1968500.0],PARAMETER['False_Northing',6561666.666666666],PARAMETER['Central_Meridian',-98.5],PARAMETER['Standard_Parallel_1',32.13333333333333],PARAMETER['Standard_Parallel_2',33.96666666666667],PARAMETER['Latitude_Of_Origin',31.66666666666667],UNIT['Foot_US',0.3048006096012192]] WGS_1984_(ITRF00)_To_NAD_1983 GEOGCS['GCS_WGS_1984',DATUM['D_WGS_1984',SPHEROID['WGS_1984',6378137.0,298.257223563]],PRIMEM['Greenwich',0.0],UNIT['Degree',0.0174532925199433]] NO_PRESERVE_SHAPE # NO_VERTICAL</Process></lineage><itemProps><itemLocation><linkage Sync="TRUE">file://\\WGUOLAB113B\C$\VRT Design for Canchola Field\Revised.gdb</linkage><protocol Sync="TRUE">Local Area Network</protocol></itemLocation></itemProps></DataProperties></Esri></metadata>
