# Supplementary material for: Effects of irrigation rates on cotton yield as affected by soil physical properties and topography in the southern high plains
Source: PLoS One. 2021 Oct 26;16(10):e0258496. doi: 10.1371/journal.pone.0258496 (PMC8547627; doi:10.1371/journal.pone.0258496)
Supplement: S4 File — (ZIP) [file pone.0258496.s008.zip]

Archive with 7 entries (7 files):
- Texture_Layer2.cpg
- Texture_Layer2.dbf
- Texture_Layer2.prj
- Texture_Layer2.sbn
- Texture_Layer2.sbx
- Texture_Layer2.shp
- Texture_Layer2.shx
