# Supplementary material for: Effects of irrigation rates on cotton yield as affected by soil physical properties and topography in the southern high plains
Source: PLoS One. 2021 Oct 26;16(10):e0258496. doi: 10.1371/journal.pone.0258496 (PMC8547627; doi:10.1371/journal.pone.0258496)
Supplement: S5 File — (ZIP) [file pone.0258496.s009.zip]

Archive with 12 entries (12 files):
- ABER1701.txt
- ABER1702.txt
- ABER1703.txt
- ABER1704.txt
- ABER1705.txt
- ABER1706.txt
- ABER1707.txt
- ABER1708.txt
- ABER1709.txt
- ABER1710.txt
- ABER1711.txt
- ABER1712.txt
