# Supplementary material for: Effects of irrigation rates on cotton yield as affected by soil physical properties and topography in the southern high plains
Source: PLoS One. 2021 Oct 26;16(10):e0258496. doi: 10.1371/journal.pone.0258496 (PMC8547627; doi:10.1371/journal.pone.0258496)
Supplement: S5 File — (ZIP) [file pone.0258496.s009.zip › ABER1701.txt]

1,1,0,2,.643,.622,64.99,14.2,.227,.947,-.794,1.77,-.603,91.8,296.5,0,-2.061,0,0
2,1,0,2,6.753,7.2,8.21,6.123,7.63,.148,.214,.135,.142,74,12.45,2550
1,1,5,2,.789,.776,343.5,8.57,.605,1.568,-.786,1.648,-.586,92,296.6,0,-2.029,1.165,0
1,1,10,2,.654,.654,342.1,1.006,.198,1.111,-.721,1.277,-.567,91.8,296.4,0,-1.99,.19,0
1,1,15,2,1.41,1.409,339.5,2.115,.92,3.201,-.589,1.306,-.425,92.1,296.5,0,-1.825,.955,0
2,1,15,2,6.671,7.15,8.19,6.006,7.58,.148,.214,.135,.142,72.2,12.44,2550
1,1,20,2,3.21,3.207,341.8,2.604,.179,3.463,-.662,1.244,-.624,91.5,296.6,0,-1.976,1.572,0
1,1,25,2,2.469,2.464,345.7,3.425,.424,2.973,-.648,1.306,-.545,92.9,296.5,0,-1.764,.872,0
1,1,30,2,1.093,1.091,6.095,3.16,.229,1.535,-.512,1.812,-.409,92.9,296.4,0,-1.633,0,0
2,1,30,2,6.589,7.11,8.16,5.891,7.53,.148,.214,.135,.142,68.68,12.44,2550
1,1,35,2,1.569,1.569,6.415,.692,.092,1.731,-.421,2.081,-.353,93,296.3,0,-1.527,.219,0
1,1,40,2,1.51,1.504,10.86,4.971,.316,2.352,-.462,1.795,-.457,92.8,296.2,0,-1.605,.111,0
1,1,45,2,2.867,2.864,355.9,2.665,.337,3.332,-.684,1.535,-.733,92.4,296.2,0,-1.876,1.158,0
2,1,45,2,6.509,7.06,8.13,5.777,7.48,.148,.214,.135,.142,82,12.44,2550
1,1,50,2,1.137,1.132,12.12,5.404,.382,1.993,-.829,1.919,-.777,93.4,296.1,0,-1.876,.023,0
1,1,55,2,.963,.963,18.32,.074,.079,1.078,-.877,2.055,-.902,93.3,296.1,0,-1.935,0,0
1,1,100,2,1.079,1.078,19.14,2.099,.042,1.176,-.858,2.061,-.806,93.9,296,0,-1.824,0,0
2,1,100,2,6.433,7.01,8.1,5.668,7.42,.148,.214,.135,.142,83.9,12.43,2550
1,1,105,2,1.029,1.025,44.38,5.375,.095,1.176,-.779,1.955,-.741,94,295.9,0,-1.731,0,0
1,1,110,2,.441,.441,48.2,.115,.23,.817,-.809,1.813,-.796,94,295.9,0,-1.771,0,0
1,1,115,2,.906,.9,107,6.329,.239,1.111,-.76,1.761,-.624,94.2,295.9,0,-1.688,0,0
2,1,115,2,6.363,6.96,8.06,5.562,7.37,.148,.214,.135,.142,89.8,12.42,2550
1,1,120,2,.239,.239,99.5,2.388,.239,.915,-1.152,1.595,-1.022,92.8,296,0,-2.266,.296,0
1,1,125,2,1.429,1.411,128.9,9.12,.457,1.927,-1.612,1.49,-1.043,93.9,296,0,-2.552,1.159,0
1,1,130,2,1.467,1.466,138.3,1.681,.189,1.764,-2.132,1.704,-1.729,93.6,296,0,-3.102,.426,0
2,1,130,2,6.293,6.912,8.03,5.459,7.31,.148,.213,.135,.142,88.8,12.42,2550
1,1,135,2,1.645,1.641,150.5,3.961,.204,2.025,-2.444,1.318,-2.005,94.7,296,0,-3.259,.459,0
1,1,140,2,2.516,2.516,156,1.398,.191,2.711,-2.66,1.887,-2.142,95.1,295.9,0,-3.411,1.23,0
1,1,145,2,2.875,2.875,157.2,.375,.131,3.169,-2.761,1.7,-2.235,96.1,295.9,0,-3.368,1.557,0
2,1,145,2,6.221,6.863,7.99,5.36,7.25,.148,.213,.135,.142,89.7,12.4,2550
1,1,150,2,3.66,3.659,155.8,.727,.154,3.855,-2.545,1.793,-2.253,96.7,295.8,0,-3.081,1.622,0
1,1,155,2,3.266,3.264,160.7,2.202,.288,3.757,-2.617,.982,-2.46,96.4,295.8,0,-3.195,.824,0
1,1,200,2,2.879,2.877,160.4,2.019,.16,3.169,-2.823,.36,-2.482,96.4,295.7,0,-3.393,.694,0
2,1,200,2,6.157,6.814,7.95,5.265,7.19,.148,.213,.135,.142,88.8,12.41,2550
1,1,205,2,2.574,2.569,162.5,3.661,.173,3.038,-2.811,.16,-2.533,96.5,295.7,0,-3.369,.379,0
1,1,210,2,2.949,2.946,172.2,2.885,.132,3.201,-2.77,.312,-2.533,96,295.7,0,-3.39,.612,0
1,1,215,2,3.717,3.716,176.7,.882,.307,4.149,-3.006,.592,-2.842,95.3,295.8,0,-3.715,1.255,0
2,1,215,2,6.094,6.765,7.9,5.173,7.13,.148,.213,.135,.142,85.3,12.4,2550
1,1,220,2,3.829,3.827,179.6,1.672,.073,3.985,-3.285,.783,-3.202,95.3,295.8,0,-3.991,.942,0
1,1,225,2,3.734,3.734,180.2,1.13,.073,3.92,-3.288,.432,-3.121,95.7,295.8,0,-3.944,.68,0
1,1,230,2,3.749,3.749,180.9,1.199,.066,3.887,-3.255,.816,-3.077,95.4,295.8,0,-3.945,.732,0
2,1,230,2,6.031,6.717,7.85,5.08,7.07,.148,.213,.135,.142,75.4,12.39,2550
1,1,235,2,3.673,3.67,187.8,2.436,.062,3.822,-3.173,.945,-2.951,94.7,295.8,0,-3.969,.84,0
1,1,240,2,3.949,3.948,185.1,1.308,.161,4.181,-3.137,.96,-2.858,93.5,295.7,0,-4.102,1.052,0
1,1,245,2,4.104,4.103,184,.911,.068,4.279,-2.909,1.262,-2.492,92.4,295.7,0,-4.023,1.342,.049
2,1,245,2,5.972,6.669,7.8,4.992,7.02,.148,.213,.135,.142,48.02,12.38,2550
1,1,250,2,4.123,4.122,184.5,1.254,.12,4.377,-2.433,.993,-2.014,90.3,295.7,0,-3.873,1.445,.431
1,1,255,2,4.267,4.266,181.7,1.114,.113,4.475,-2.12,.887,-1.88,88.1,295.7,0,-3.884,1.387,.252
1,1,300,2,4.189,4.188,184.9,1.19,.148,4.541,-2.184,1.086,-2.099,87.2,295.8,0,-4.081,1.197,0
2,1,300,2,5.912,6.624,7.76,4.905,6.955,.148,.213,.135,.142,23.9,12.37,2550
1,1,305,2,3.693,3.691,191,1.975,.131,3.953,-2.297,.855,-2.148,87.3,295.8,0,-4.179,.975,0
1,1,310,2,3.712,3.709,184.2,2.342,.085,3.92,-2.311,.794,-1.944,87.2,295.8,0,-4.208,1.22,0
1,1,315,2,4.168,4.168,179.4,1.013,.229,4.606,-2.207,1.018,-1.628,86.8,295.7,0,-4.168,1.712,0
2,1,315,2,5.858,6.58,7.71,4.823,6.897,.148,.213,.135,.142,23.07,12.38,2550
1,1,320,2,3.914,3.902,182,4.521,.482,4.639,-2.078,.91,-1.711,86.7,295.7,0,-4.047,1.129,0
1,1,325,2,2.744,2.742,195.4,2.139,.157,3.267,-1.97,.098,-1.779,86.2,295.9,0,-4.019,.233,0
1,1,330,2,2.137,2.133,196,3.267,.233,2.581,-2.033,.317,-1.872,85.9,295.8,0,-4.125,.009,0
2,1,330,2,5.805,6.535,7.66,4.742,6.837,.148,.213,.135,.142,22.6,12.37,2550
1,1,335,2,1.659,1.657,188.3,2.671,.175,1.993,-2.101,.593,-1.883,86.2,295.8,0,-4.156,0,0
1,1,340,2,1.428,1.424,207,4.427,.156,1.764,-1.762,.494,-1.505,86.4,295.7,0,-3.792,.608,.589
1,1,345,2,1.867,1.835,181.6,10.58,.177,2.254,-1.345,.651,-1.147,84.6,295.6,0,-3.671,0,.379
2,1,345,2,5.754,6.491,7.61,4.668,6.775,.148,.212,.135,.142,27.9,12.36,2550
1,1,350,2,2.003,2.002,168.5,1.633,.208,2.352,-1.251,.745,-.875,83.7,295.5,0,-3.719,.415,.361
1,1,355,2,1.003,.927,198.1,22.25,.27,1.601,-1.427,.594,-1.188,82.5,295.7,0,-4.075,.52,.045
1,1,400,2,1.093,1.053,255.9,15.45,.167,1.307,-2.145,.199,-1.876,85.1,295.8,0,-4.357,.9,0
2,1,400,2,5.704,6.448,7.58,4.592,6.718,.148,.212,.135,.142,27.09,12.35,2550
1,1,405,2,.839,.81,241.5,15.2,.046,.947,-2.1,-.02,-1.751,87.1,295.7,0,-4.01,0,0
1,1,410,2,.793,.733,242.9,22.27,.067,.947,-1.902,.073,-1.74,86.3,295.7,0,-3.952,.286,0
1,1,415,2,.445,.445,286,.107,.352,.915,-2.011,.184,-1.864,85.6,295.6,0,-4.154,.436,0
2,1,415,2,5.651,6.404,7.55,4.52,6.659,.148,.212,.135,.142,36.75,12.34,2550
1,1,420,2,0,0,0,0,0,0,-2.198,-.106,-2.073,85.8,295.5,0,-4.303,0,0
1,1,425,2,.214,.214,313.1,2.916,.325,.882,-2.436,-.233,-2.277,86.5,295.6,0,-4.435,.8,0
1,1,430,2,.715,.715,315.2,.939,.184,.915,-2.653,.103,-2.362,87.2,295.7,0,-4.53,.753,0
2,1,430,2,5.596,6.363,7.51,4.442,6.598,.148,.212,.135,.142,36.13,12.33,2550
1,1,435,2,.32,.32,309.7,.738,.093,.49,-2.824,.051,-2.62,87.7,295.7,0,-4.623,0,0
1,1,440,2,.369,.365,287.7,8.36,.23,.719,-2.873,-.273,-2.626,88.5,295.7,0,-4.554,0,0
1,1,445,2,.382,.377,231.6,6.98,.369,.915,-2.922,-.496,-2.766,88.5,295.6,0,-4.596,0,0
2,1,445,2,5.542,6.321,7.47,4.362,6.54,.148,.212,.135,.142,47.68,12.32,2550
1,1,450,2,1.054,1.049,212.8,5.614,.072,1.143,-2.864,.219,-2.619,89.3,295.6,0,-4.424,0,0
1,1,455,2,1.299,1.277,194.1,10.43,.176,1.601,-2.612,.601,-2.329,89.6,295.6,0,-4.148,0,0
1,1,500,2,1.4,1.398,170.2,2.581,.24,1.699,-2.511,.832,-2.127,89,295.5,0,-4.133,.259,.461
2,1,500,2,5.483,6.276,7.43,4.285,6.482,.147,.212,.135,.142,53.3,12.31,2550
1,1,505,2,.174,.174,167.8,.129,.262,.915,-2.83,.742,-2.583,87.7,295.6,0,-4.632,.616,.029
1,1,510,2,.932,.591,354,48.98,.283,1.274,-3.276,-.121,-2.974,89.3,295.6,0,-4.826,.848,0
1,1,515,2,.28,.27,.844,11.88,.333,1.013,-3.434,-.649,-3.381,89.7,295.4,0,-4.926,.009,0
2,1,515,2,5.427,6.236,7.39,4.208,6.425,.147,.212,.135,.142,46.64,12.31,2550
1,1,520,2,.999,.983,164.4,9.99,.373,1.503,-3.587,-.337,-3.573,90,295.3,0,-5.028,.142,0
1,1,525,2,1.744,1.735,185.3,5.708,.13,1.993,-3.697,.19,-3.364,90.1,295.3,0,-5.125,.559,0
1,1,530,2,1.677,1.677,183.5,1.816,.222,2.058,-4.22,.218,-3.288,90.4,295.3,0,-5.589,.38,0
2,1,530,2,5.373,6.192,7.35,4.133,6.368,.147,.212,.135,.142,47.91,12.3,2550
1,1,535,2,1.27,1.27,178.9,.734,.154,1.503,-4.768,-.231,-4.57,90.6,295.4,0,-6.082,.004,0
1,1,540,2,.984,.984,180,.063,.071,1.143,-5.051,-.289,-4.945,91.7,295.4,0,-6.211,0,0
1,1,545,2,1.061,1.061,178.5,1.994,.11,1.241,-5.081,-.238,-4.822,92.6,295.4,0,-6.103,0,0
2,1,545,2,5.315,6.147,7.3,4.059,6.313,.147,.212,.135,.142,64.94,12.3,2550
1,1,550,2,1.475,1.473,174.4,2.596,.225,1.862,-4.874,-.177,-4.42,94,295.4,0,-5.721,0,0
1,1,555,2,1.961,1.957,184.8,3.937,.072,2.123,-4.149,.123,-3.555,95.4,295.4,0,-4.825,.344,.538
1,1,600,2,2.009,2.004,199.1,3.996,.04,2.123,-3.544,.2,-2.772,94.4,295.3,0,-4.363,1.092,1.734
2,1,600,2,5.261,6.103,7.26,3.984,6.255,.147,.211,.135,.142,75.1,12.29,2550
1,1,605,2,2.003,2.002,201.6,2.502,.087,2.156,-3.689,.166,-2.711,91.9,295.3,0,-4.858,1.102,.866
1,1,610,2,1.646,1.642,189.6,3.923,.103,1.862,-3.909,.175,-3.148,92.1,295.2,0,-5.041,.064,0
1,1,615,2,1.437,1.436,180.2,1.769,.057,1.535,-4.036,-.08,-3.572,92.3,295.3,0,-5.14,0,0
2,1,615,2,5.204,6.062,7.22,3.908,6.197,.147,.211,.135,.142,71.1,12.27,2550
1,1,620,2,1.598,1.597,174.5,1.979,.066,1.699,-4.137,-.128,-3.855,92.7,295.2,0,-5.178,0,0
1,1,625,2,1.536,1.534,171.4,3.083,.062,1.699,-4.024,-.037,-3.831,93.3,295.2,0,-4.983,0,0
1,1,630,2,1.818,1.808,165.5,5.977,.224,2.123,-3.799,-.101,-3.483,93.9,295.1,0,-4.683,.428,.867
2,1,630,2,5.148,6.016,7.18,3.83,6.139,.147,.211,.135,.142,77.6,12.27,2550
1,1,635,2,1.901,1.9,163.2,.834,.076,2.058,-3.337,-.132,-2.835,93.3,295,0,-4.311,.359,1.185
1,1,640,2,1.709,1.708,165.5,2.14,.07,1.829,-3.325,-.22,-2.824,92.1,295,0,-4.47,0,.18
1,1,645,2,1.713,1.713,169.3,.879,.055,1.829,-3.314,-.388,-2.875,91.9,295.1,0,-4.492,0,0
2,1,645,2,5.094,5.975,7.14,3.762,6.085,.147,.211,.135,.142,67.09,12.26,2550
1,1,650,2,1.268,1.265,176.2,4.371,.316,1.699,-3.453,-.779,-3.153,91.3,295.2,0,-4.713,0,0
1,1,655,2,.295,.253,191.4,24.21,.313,1.013,-3.565,-1.226,-3.479,91,295.2,0,-4.855,.565,0
1,1,700,2,.069,.069,313.9,0,.12,.425,-4.025,-1.854,-4.019,91,295.2,0,-5.315,.424,0
2,1,700,2,5.043,5.933,7.1,3.694,6.029,.147,.211,.135,.142,63.2,12.25,2550
1,1,705,2,.949,.948,188.9,1.664,.381,1.535,-4.09,-1.467,-3.756,92.5,295.2,0,-5.159,0,0
1,1,710,2,1.763,1.762,195.7,1.641,.137,2.058,-3.859,-.28,-3.319,92.9,295.1,0,-4.875,.016,.207
1,1,715,2,2.145,2.143,193.8,2.415,.165,2.646,-3.036,.066,-2.314,93.2,295.1,0,-4.036,.478,1.593
2,1,715,2,4.99,5.89,7.06,3.624,5.971,.147,.211,.135,.142,63.74,12.25,2550
1,1,720,2,2.312,2.311,192.9,1.814,.087,2.548,-3.061,.012,-2.12,91.2,295.1,0,-4.352,.8,1.047
1,1,725,2,2.316,2.314,199.4,2.774,.091,2.515,-3.134,-.133,-2.094,91.2,295.1,0,-4.416,1.022,.624
1,1,730,2,2.566,2.562,210.4,3.206,.071,2.777,-3.48,-.027,-2.92,91.1,295.2,0,-4.769,1.202,0
2,1,730,2,4.938,5.846,7.02,3.56,5.917,.147,.211,.135,.142,65.28,12.24,2550
1,1,735,2,2.501,2.491,202.7,5.105,.085,2.744,-3.73,-.169,-2.978,91.9,295.2,0,-4.888,.891,.048
1,1,740,2,2.674,2.674,194.1,.684,.068,2.809,-3.028,-.226,-2.183,92.4,295.3,0,-4.146,1.137,1.197
1,1,745,2,2.791,2.791,197.3,1.034,.08,3.038,-2.683,-.321,-2.119,88.9,295.3,0,-4.311,1.167,1.445
2,1,745,2,4.889,5.806,6.974,3.498,5.863,.147,.211,.135,.142,54.57,12.24,2550
1,1,750,2,3.167,3.164,196,2.159,.103,3.397,-2.806,-.148,-2.492,87.6,295.2,0,-4.622,1.212,1.924
1,1,755,2,3.231,3.23,197,1.213,.084,3.397,-3.093,-.279,-2.847,87.9,295.2,0,-4.854,1.11,3.898
1,1,800,2,3.042,3.04,192.2,2.228,.116,3.169,-3.272,-.414,-3.109,88.5,295.2,0,-4.936,.845,11.27
2,1,800,2,4.85,5.766,6.931,3.438,5.809,.147,.211,.135,.142,33.59,12.23,2550
1,1,805,2,2.926,2.926,189.4,.348,.087,3.169,-3.41,-.473,-3.268,89,295.2,0,-5,.835,19.47
1,1,810,2,3.376,3.375,191.6,1.158,.179,3.724,-3.467,-.609,-3.288,89.6,295.2,0,-4.969,1.02,28.35
1,1,815,2,3.915,3.915,193.1,.771,.139,4.214,-3.314,-.425,-3.108,90.5,295.2,0,-4.69,1.23,39.13
2,1,815,2,4.809,5.725,6.886,3.383,5.753,.147,.211,.135,.142,23.58,12.28,2550
1,1,820,2,4.025,4.024,198.5,1.154,.083,4.247,-3.028,-.332,-2.875,90.7,295.2,0,-4.387,1.332,51.56
1,1,825,2,3.546,3.544,194.3,1.85,.16,3.855,-2.746,-.824,-2.654,90.7,295.2,0,-4.112,1.187,64.41
1,1,830,2,3.257,3.255,190.9,1.738,.143,3.724,-2.462,-1.375,-2.388,90.8,295.3,0,-3.821,1.093,77.9
2,1,830,2,4.773,5.689,6.842,3.333,5.698,.147,.21,.135,.142,12.86,12.44,2550
1,1,835,2,3.436,3.434,195.4,1.849,.16,3.757,-2.115,-1.326,-1.997,90.8,295.3,0,-3.49,1.182,92
1,1,840,2,3.268,3.266,194.5,2.156,.119,3.528,-1.595,-.77,-1.426,90.9,295.3,0,-2.973,1.152,106.5
1,1,845,2,3.44,3.431,189.4,4.054,.292,4.247,-.94,-.327,-.731,90.7,295.2,0,-2.358,1.467,121.2
2,1,845,2,4.745,5.652,6.799,3.294,5.646,.147,.21,.135,.142,7.96,12.69,2550
1,1,850,2,3.753,3.746,183.2,3.593,.276,4.475,-.293,-.021,-.15,89.1,295.2,0,-1.973,2.087,136.3
1,1,855,2,3.388,3.381,183.8,3.77,.281,4.247,.245,.413,.331,87.8,295.1,0,-1.654,1.897,151.2
1,1,900,2,3.145,3.132,184.5,5.232,.284,3.724,.795,.957,.908,86.7,295,0,-1.288,1.77,162.2
2,1,900,2,4.735,5.619,6.762,3.286,5.596,.147,.21,.135,.142,5.453,12.98,2550
1,1,905,2,3.526,3.511,183.4,5.316,.428,4.443,1.279,1.356,1.363,84.9,295.1,0,-1.114,2.252,179.8
1,1,910,2,4.093,4.082,183.4,4.269,.551,5.161,1.704,1.652,1.754,83.5,295,0,-.93,2.707,192.2
1,1,915,2,4.419,4.404,187.4,4.682,.486,5.488,2.068,2.005,2.124,82.3,295,0,-.776,2.702,209.3
2,1,915,2,4.745,5.589,6.73,3.317,5.546,.147,.21,.135,.142,4.071,13.2,2550
1,1,920,2,4.016,4,187.8,5.244,.445,5.325,2.571,2.542,2.649,81.5,295.1,0,-.425,2.52,223.5
1,1,925,2,4.032,4.006,190.6,6.486,.641,5.423,3.239,3.191,3.408,80.7,295.1,0,.089,2.502,243.1
1,1,930,2,4.547,4.519,190.3,6.364,.593,6.337,3.94,3.91,4.132,79,295.1,0,.464,2.99,257.4
2,1,930,2,4.78,5.564,6.701,3.393,5.496,.147,.21,.135,.142,3.294,13.46,2550
1,1,935,2,5.905,5.887,193.4,4.526,.693,7.22,4.409,4.288,4.524,76.2,295.1,0,.412,3.875,273.7
1,1,940,2,5.725,5.702,191.3,5.084,.655,6.958,4.706,4.555,4.798,75,295.1,0,.494,3.973,288.5
1,1,945,2,6.473,6.453,192.7,4.537,.493,7.48,5.02,4.783,5.128,74.1,295.2,0,.625,4.12,301.3
2,1,945,2,4.837,5.547,6.679,3.515,5.451,.147,.21,.135,.142,2.671,13.33,2550
1,1,950,2,5.916,5.897,193.3,4.537,.535,6.958,5.313,5.053,5.436,73.2,295.2,0,.738,3.938,317.3
1,1,955,2,6.224,6.197,191.5,5.365,.68,7.25,5.664,5.373,5.794,71.8,295.3,0,.798,4.078,331.3
1,1,1000,2,5.112,5.068,198.8,7.53,.619,6.403,6.086,5.846,6.272,70.9,295.2,0,1.029,3.29,344.5
2,1,1000,2,4.917,5.537,6.662,3.682,5.403,.147,.21,.135,.141,2.154,13.25,2550
1,1,1005,2,5.044,5.011,204.7,6.574,.513,6.011,6.753,6.384,6.918,69.84,295.2,0,1.442,3.165,359
1,1,1010,2,5.013,4.987,219.6,5.928,.587,6.435,7.05,6.662,7.14,70.2,295.2,0,1.78,3.458,372.3
1,1,1015,2,4.829,4.814,218.2,4.611,.597,6.239,7.44,6.901,7.48,69.44,295.2,0,2.005,3.388,385.3
2,1,1015,2,5.026,5.54,6.652,3.892,5.364,.147,.21,.135,.141,1.825,13.27,2550
1,1,1020,2,5.456,5.42,208.9,6.576,.689,6.893,7.66,7.07,7.67,69.21,295.3,0,2.167,3.768,397.8
1,1,1025,2,5.173,5.105,210.4,9.3,.544,6.174,7.83,7.39,7.9,69.03,295.4,0,2.29,3.535,410
1,1,1030,2,4.394,4.365,218.8,6.531,.484,5.259,8.24,7.79,8.33,69.16,295.3,0,2.692,3.295,422.2
2,1,1030,2,5.155,5.557,6.651,4.139,5.333,.147,.21,.135,.141,1.709,13.34,2550
1,1,1035,2,4.194,4.175,218.6,5.526,.645,5.586,8.63,8.16,8.75,67.54,295.3,0,2.73,3.022,434
1,1,1040,2,4.217,4.178,220.1,7.77,.644,5.521,9.11,8.59,9.22,65.83,295.2,0,2.828,3.175,445.6
1,1,1045,2,4.705,4.614,227,11.26,.606,5.847,9.09,8.51,9.12,65.79,295.1,0,2.797,3.515,456.5
2,1,1045,2,5.307,5.591,6.662,4.425,5.312,.147,.21,.135,.141,1.4,13.42,2550
1,1,1050,2,4.471,4.431,236.7,7.66,.6,5.651,9.37,8.92,9.53,64.59,295.1,0,2.805,3.793,467.2
1,1,1055,2,4.976,4.94,235.6,6.961,.738,6.37,9.7,9.15,9.79,62.83,295,0,2.73,4.168,478
1,1,1100,2,5.182,5.063,239.8,12.23,.63,6.239,9.89,9.34,10.04,61.91,294.9,0,2.698,4.228,487.3
2,1,1100,2,5.483,5.642,6.68,4.75,5.296,.147,.21,.135,.141,1.23,13.62,2550
1,1,1105,2,4.767,4.731,230.9,7.07,.583,6.207,10.19,9.52,10.26,60.44,294.9,0,2.646,3.905,496.5
1,1,1110,2,4.629,4.593,246.2,7.18,.781,6.305,10.42,9.74,10.46,59.5,294.8,0,2.646,3.88,506.1
1,1,1115,2,3.959,3.776,244,17.4,.811,5.455,10.95,10.43,11.14,58.18,294.8,0,2.817,3.293,515
2,1,1115,2,5.676,5.706,6.708,5.111,5.294,.147,.21,.135,.141,.955,13.75,2550
1,1,1120,2,4.785,4.749,235.7,6.967,.837,6.305,11.12,10.22,11.01,56.57,294.8,0,2.588,4.018,522.9
1,1,1125,2,4.594,4.523,234,10.05,.804,6.631,10.95,10.21,11.02,57.21,294.8,0,2.591,3.713,530.6
1,1,1130,2,4.599,4.539,248,9.26,.581,6.435,11.24,10.6,11.33,56.12,294.6,0,2.591,3.938,539.2
2,1,1130,2,5.877,5.785,6.738,5.489,5.303,.147,.21,.135,.141,0,13.73,2550
1,1,1135,2,4.227,4.171,250.7,9.32,.763,6.337,11.4,10.85,11.48,55.6,294.5,0,2.611,3.7,546.6
1,1,1140,2,3.655,3.614,239.1,8.57,.716,5.488,11.53,10.93,11.56,54.88,294.5,0,2.552,3.142,552.7
1,1,1145,2,4.258,4.158,226.5,12.4,.943,6.076,11.93,11.2,12.07,53.57,294.5,0,2.575,3.22,558.9
2,1,1145,2,6.08,5.879,6.777,5.886,5.323,.147,.21,.135,.141,0,13.69,2550
1,1,1150,2,5.195,5.069,228,12.61,.75,7.19,12.11,11.29,12.09,52.39,294.4,0,2.44,4.025,564.4
1,1,1155,2,5.382,5.3,236.3,9.99,.651,6.893,12.27,11.54,12.3,51.71,294.4,0,2.403,4.485,570.4
1,1,1200,2,4.673,4.609,234.2,9.52,.782,6.599,12.62,11.91,12.75,50.87,294.4,0,2.493,3.878,575.3
2,1,1200,2,6.287,5.979,6.817,6.285,5.355,.147,.21,.135,.141,0,13.66,2550
1,1,1205,2,5.134,4.972,233.3,14.37,.721,6.729,12.87,12.03,12.9,49.85,294.3,0,2.443,4.08,579.4
1,1,1210,2,5.031,4.954,227.6,9.99,.863,7.06,13.11,12.39,13.11,49.51,294.3,0,2.565,4.113,583.7
1,1,1215,2,5.308,5.254,217.5,8.15,.732,6.566,13.38,12.62,13.38,49.34,294.2,0,2.757,3.93,587.2
2,1,1215,2,6.503,6.089,6.866,6.694,5.403,.147,.21,.135,.141,0,13.63,2550
1,1,1220,2,4.634,4.497,222.1,13.96,.806,6.239,13.81,12.86,13.72,48.66,294.1,0,2.946,3.5,590.4
1,1,1225,2,4.779,4.696,212.5,10.71,.863,6.337,13.68,12.65,13.51,49.09,294,0,2.95,3.42,592.7
1,1,1230,2,4.297,4.223,210.5,10.58,1.178,7.12,13.71,12.87,13.58,49.21,293.9,0,3.017,3,593.6
2,1,1230,2,6.715,6.209,6.922,7.1,5.46,.147,.21,.135,.141,0,13.62,2550
1,1,1235,2,5.599,5.537,202.1,8.52,1.086,7.48,13.86,12.93,13.81,48.83,293.8,0,3.039,3.808,596.9
1,1,1240,2,4.763,4.667,205.2,11.53,.721,6.468,13.99,13.04,14.06,48.57,293.7,0,3.082,3.22,597.4
1,1,1245,2,4.72,4.637,210.6,10.79,.747,6.566,14,12.97,13.89,48.42,293.5,0,3.049,3.348,598.8
2,1,1245,2,6.925,6.33,6.985,7.5,5.532,.147,.21,.135,.141,0,13.59,2550
1,1,1250,2,4.021,3.892,191.7,14.51,.626,5.684,14.03,12.98,13.81,48.29,293.4,0,3.044,3.12,598.9
1,1,1255,2,4.009,3.826,198.2,17.26,.696,5.39,14.42,13.3,14.19,47.21,293.3,0,3.07,3.035,599.1
1,1,1300,2,3.488,3.353,227.7,15.98,.76,4.9,14.44,13.56,14.35,46.87,293.1,0,2.993,2.765,598.7
2,1,1300,2,7.14,6.456,7.05,7.89,5.615,.147,.21,.135,.141,0,13.57,2550
1,1,1305,2,4.357,4.279,225.4,10.89,.772,6.043,14.72,13.82,14.63,45.74,293,0,2.908,3.335,598.6
1,1,1310,2,4.106,4.066,241.3,7.95,.848,5.651,14.65,13.72,14.48,45.54,292.9,0,2.787,3.42,597.4
1,1,1315,2,4.765,4.653,227.7,12.43,1.061,7.38,14.89,14.12,14.91,44.88,292.9,0,2.8,3.893,596.4
2,1,1315,2,7.35,6.583,7.12,8.27,5.712,.147,.21,.135,.141,0,13.55,2550
1,1,1320,2,4.28,4.235,216,8.32,.992,6.795,15.01,14.19,15,44.4,292.9,0,2.758,3.067,593.9
1,1,1325,2,5.466,5.403,214,8.71,.852,8.07,15.16,14.26,15.04,44.52,292.9,0,2.928,3.92,591.2
1,1,1330,2,4.216,4.105,214.7,13.18,1.187,7.19,15.05,14.16,14.89,45.12,292.8,0,3.011,3.17,586.9
2,1,1330,2,7.56,6.709,7.19,8.65,5.816,.147,.211,.135,.141,0,13.55,2550
1,1,1335,2,5.551,5.431,213.3,11.91,1.19,8.2,15.67,14.8,15.74,43.36,292.7,0,3.009,3.93,586.9
1,1,1340,2,6.293,6.244,210.4,7.09,1.24,8.66,15.93,14.84,15.8,42.25,292.5,0,2.883,4.233,584
1,1,1345,2,4.621,4.487,214.8,13.8,.963,6.795,15.81,14.9,15.66,43.54,292.4,0,3.197,3.45,575.9
2,1,1345,2,7.77,6.839,7.27,9.01,5.928,.147,.211,.135,.141,0,13.53,2550
1,1,1350,2,5.071,4.98,206.3,10.9,1.246,7.48,15.92,15.01,15.75,42.77,292.4,0,3.046,3.575,573.5
1,1,1355,2,4.479,4.391,228,11.36,1.177,6.762,16.09,15.28,16.06,42.5,292.3,0,3.107,3.48,572
1,1,1400,2,5.489,5.424,222.9,8.86,.759,7.19,16.39,15.53,16.37,40.13,292.1,0,2.582,4.13,563.4
2,1,1400,2,7.96,6.96,7.36,9.34,6.047,.147,.211,.135,.141,0,13.51,2550
1,1,1405,2,6.036,5.956,224.1,9.33,1.187,8.89,16.88,16.13,16.93,36.79,292,0,1.821,4.69,557.7
1,1,1410,2,5.972,5.912,236.3,8.16,1.047,8.82,17.25,16.54,17.27,34.87,291.9,0,1.404,4.918,553.2
1,1,1415,2,7.02,6.922,240.4,9.61,1.391,10.49,17.58,16.7,17.47,32.04,291.8,0,.55,5.735,546.2
2,1,1415,2,8.14,7.08,7.45,9.61,6.174,.148,.211,.135,.141,0,13.5,2550
1,1,1420,2,7.94,7.82,231.9,9.76,1.05,10.36,17.68,16.77,17.57,31.84,291.7,0,.554,6.26,540.4
1,1,1425,2,9.5,9.43,235.4,6.767,1.522,14.01,17.68,16.65,17.45,31.89,291.6,0,.572,7.46,532.8
1,1,1430,2,8.43,8.3,241.3,10.12,1.622,12.32,17.44,16.5,17.28,32.63,291.6,0,.678,6.633,524.4
2,1,1430,2,8.3,7.19,7.54,9.82,6.309,.148,.212,.135,.141,0,13.5,2550
1,1,1435,2,8.14,8.04,233.8,8.9,1.187,11.04,17.44,16.62,17.31,32.75,291.5,0,.727,6.675,515.4
1,1,1440,2,8.81,8.7,235.6,9.37,.883,11.73,17.55,16.8,17.48,33.15,291.4,0,.989,6.94,505.2
1,1,1445,2,8.63,8.59,234.8,5.148,1.255,11.2,17.64,16.87,17.5,33.9,291.4,0,1.361,7.14,494.3
2,1,1445,2,8.42,7.29,7.64,9.92,6.444,.148,.212,.135,.141,0,13.49,2550
1,1,1450,2,8.57,8.46,235.7,8.98,1.697,12.45,17.71,16.94,17.62,33.5,291.3,0,1.265,6.698,468.8
1,1,1455,2,9.09,9.02,248.6,7.23,1.567,12.09,17.85,17.14,17.77,33.41,291.2,0,1.352,7.38,473.2
1,1,1500,2,9.2,9.16,243.8,5.604,1.101,11.3,17.75,17.05,17.68,33.66,291.2,0,1.366,7.34,466.2
2,1,1500,2,8.51,7.38,7.75,9.94,6.584,.148,.212,.135,.141,0,13.49,2550
1,1,1505,2,9.55,9.41,233,9.74,1.764,15.29,18.13,17.6,18.16,31.51,291.1,0,.783,7.52,449.4
1,1,1510,2,10.73,10.64,241.8,7.71,1.191,13.65,18.26,17.65,18.15,29.61,291.1,0,.063,8.5,434.6
1,1,1515,2,11.4,11.33,240.8,6.14,1.348,14.47,18.21,17.62,18.1,29.3,291,0,-.116,8.94,424.1
2,1,1515,2,8.57,7.47,7.85,9.93,6.727,.148,.212,.135,.141,0,13.48,2550
1,1,1520,2,10.69,10.62,236.7,6.748,1.571,14.24,17.89,17.38,17.74,30.55,291,0,.171,8.58,329.9
1,1,1525,2,10.45,10.33,240,8.44,1.53,14.14,18.06,17.66,18.08,30.31,290.9,0,.215,8.15,397.9
1,1,1530,2,12.19,12.14,235.6,5.107,1.284,15.12,18.07,17.5,17.96,30.09,290.9,0,.12,9.6,388.6
2,1,1530,2,8.63,7.54,7.96,9.92,6.87,.148,.213,.135,.141,0,13.03,2550
1,1,1535,2,9.5,9.41,231.4,7.64,.966,11.76,18.18,17.77,18.18,29.9,290.9,0,.132,7.49,375.5
1,1,1540,2,10.41,10.3,239.3,8.29,1.553,13.79,18.21,17.65,18.08,30.3,290.9,0,.329,8.43,362.9
1,1,1545,2,10.23,10.16,235.3,6.406,1.999,15.81,18.12,17.62,18.01,30.74,291,0,.448,7.96,347.5
2,1,1545,2,8.67,7.62,8.06,9.9,7.01,.148,.213,.135,.141,0,13.49,2550
1,1,1550,2,10.88,10.82,240.4,6.115,1.558,14.57,17.9,17.41,17.74,30.97,291,0,.364,8.71,319.1
1,1,1555,2,10.21,10.17,237.9,4.744,1.614,13.46,17.73,17.32,17.65,31.89,291.1,0,.617,8.05,326.9
1,1,1600,2,10.99,10.91,238.4,7.01,2.064,14.47,17.8,17.42,17.77,31.36,291,0,.447,8.51,309.8
2,1,1600,2,8.7,7.68,8.16,9.9,7.15,.148,.213,.135,.141,0,13.49,2550
1,1,1605,2,10.04,9.96,236.1,7.3,1.438,12.84,17.65,17.34,17.58,31.49,291.1,0,.378,7.77,278.6
1,1,1610,2,11.4,11.34,231.9,6.092,1.311,15.19,17.52,17.23,17.41,31.98,291.1,0,.475,8.77,245.7
1,1,1615,2,8.88,8.83,235.9,6.225,1.202,11.89,17.4,17.21,17.4,32.64,291.2,0,.649,6.975,257.9
2,1,1615,2,8.74,7.75,8.25,9.88,7.28,.148,.213,.135,.141,0,13.5,2550
1,1,1620,2,9.68,9.64,241.1,5.679,1.353,12.41,17.31,17.11,17.22,32.53,291.2,0,.52,7.75,183.1
1,1,1625,2,9.17,9.13,237.2,5.454,1.211,11.83,16.74,16.61,16.59,33.48,291.2,0,.423,7.19,108.1
1,1,1630,2,7.91,7.87,238.7,5.548,.753,10.36,16.42,16.49,16.45,34.54,291.2,0,.575,6.1,154.7
2,1,1630,2,8.78,7.81,8.34,9.87,7.41,.148,.213,.135,.141,0,12.92,2550
1,1,1635,2,7.7,7.65,242.5,5.999,.991,10.09,16.8,16.89,16.94,33.86,291.2,0,.634,6.105,189.1
1,1,1640,2,8.13,8.06,244,7.38,.993,10.55,17.04,17.05,17.1,33.39,291.3,0,.647,6.293,185.4
1,1,1645,2,6.719,6.678,241.7,6.352,.792,8.62,17.06,16.98,17.07,33.38,291.3,0,.663,5.105,168.1
2,1,1645,2,8.81,7.86,8.41,9.85,7.53,.148,.214,.135,.141,0,13.53,2550
1,1,1650,2,6.993,6.931,227.7,7.61,1.034,9.41,17.01,17,17.02,33.31,291.3,0,.588,5.413,152.4
1,1,1655,2,7.95,7.88,231.2,7.5,1.035,9.57,16.92,16.93,16.93,33.14,291.3,0,.448,6.235,137.8
1,1,1700,2,6.903,6.863,229.4,6.156,1.033,9.73,16.8,16.91,16.8,33.34,291.4,0,.424,5.378,123
2,1,1700,2,8.82,7.92,8.48,9.81,7.65,.148,.214,.135,.141,0,13.54,2550
1,1,1705,2,7.13,7.09,224,5.855,1.326,9.93,16.6,16.71,16.6,33.84,291.4,0,.455,5.238,104.6
1,1,1710,2,7.07,7.03,223.6,6.003,.807,8.92,16.37,16.52,16.39,34.7,291.4,0,.594,5.1,90.4
1,1,1715,2,6.798,6.776,222.3,4.574,.693,8.3,16.19,16.41,16.22,35.28,291.4,0,.661,4.89,77.3
2,1,1715,2,8.83,7.96,8.55,9.77,7.75,.148,.214,.135,.141,0,13.54,2550
1,1,1720,2,6.549,6.523,224.5,5.051,.738,8.4,16.03,16.4,16.07,35.63,291.4,0,.658,4.55,64.49
1,1,1725,2,5.831,5.811,222.8,4.651,.743,7.87,15.79,16.17,15.83,36.18,291.4,0,.657,4.148,48.61
1,1,1730,2,6.144,6.121,224.8,4.955,.725,7.91,15.57,15.96,15.59,36.78,291.3,0,.687,4.348,40.52
2,1,1730,2,8.83,8,8.6,9.71,7.85,.148,.214,.135,.141,0,12.8,2550
1,1,1735,2,5.502,5.481,224.2,4.93,.604,7.45,15.28,15.76,15.31,37.4,291.3,0,.663,3.838,28.92
1,1,1740,2,5.36,5.338,223.8,5.146,.609,6.631,14.94,15.54,15.01,38.34,291.3,0,.705,3.64,16.9
1,1,1745,2,5.548,5.527,222.7,4.904,.476,6.631,14.55,15.22,14.59,39.59,291.3,0,.796,3.54,2.873
2,1,1745,2,8.82,8.03,8.65,9.65,7.93,.148,.214,.135,.141,0,12.72,2550
1,1,1750,2,5.013,5,222,4.193,.439,6.109,14.13,15,14.2,40.9,291.3,0,.867,3.042,.275
1,1,1755,2,4.947,4.938,218.5,3.414,.33,5.815,13.68,14.68,13.72,42.02,291.4,0,.837,2.655,0
1,1,1800,2,4.71,4.701,211.9,3.569,.222,5.129,13.01,14.31,13.01,43.66,291.5,0,.76,1.99,0
2,1,1800,2,8.8,8.05,8.7,9.57,8.01,.148,.215,.135,.141,0,12.69,2550
1,1,1805,2,4.776,4.771,201.6,2.593,.195,5.194,12.23,14.15,12.29,45.65,291.4,0,.676,1.855,0
1,1,1810,2,4.589,4.585,197.2,2.373,.181,5.096,11.69,13.73,11.74,46.99,291.4,0,.581,1.822,0
1,1,1815,2,3.882,3.881,197.6,1.34,.274,4.639,11.08,13.41,11.13,48.38,291.5,0,.437,1.302,0
2,1,1815,2,8.76,8.07,8.73,9.48,8.08,.148,.215,.135,.141,0,12.68,2550
1,1,1820,2,3.554,3.551,201,2.232,.192,3.953,10.56,13.24,10.84,49.76,291.5,0,.347,1.027,0
1,1,1825,2,3.748,3.745,203.6,2.558,.121,4.018,10.28,12.57,10.58,50.32,291.5,0,.239,1.387,0
1,1,1830,2,3.996,3.994,203.2,1.868,.088,4.214,9.53,12.23,9.82,52.11,291.4,0,.035,1.372,0
2,1,1830,2,8.7,8.08,8.76,9.38,8.13,.148,.215,.135,.141,.037,12.66,2550
1,1,1835,2,3.855,3.853,201.2,1.625,.121,4.116,8.91,12.38,9.26,54.4,291.4,0,.054,1.177,0
1,1,1840,2,3.846,3.843,202.3,2.095,.12,4.181,8.6,11.66,8.89,55.83,291.4,0,.117,1.215,0
1,1,1845,2,3.895,3.891,201.2,2.568,.131,4.279,8.02,11.15,8.26,57.14,291.4,0,-.094,1.27,0
2,1,1845,2,8.63,8.09,8.79,9.26,8.18,.148,.215,.135,.141,1.109,12.65,2550
1,1,1850,2,3.98,3.979,195.8,.823,.082,4.214,7.29,11.23,7.53,59.37,291.4,0,-.253,1.277,0
1,1,1855,2,3.728,3.722,194.3,3.347,.114,3.985,6.706,11,7.11,61.53,291.4,0,-.31,1.267,0
1,1,1900,2,3.789,3.787,185,1.706,.136,4.116,6.68,11.4,7.63,62.32,291.4,0,-.163,1.47,0
2,1,1900,2,8.53,8.08,8.81,9.11,8.21,.148,.215,.135,.141,1.3,12.64,2550
1,1,1905,2,3.862,3.861,184.2,1.02,.098,4.083,6.888,11.31,7.67,61.64,291.4,0,-.119,1.38,0
1,1,1910,2,3.8,3.799,186.1,1.552,.115,4.181,6.818,10.89,7.57,61.99,291.4,0,-.107,1.445,0
1,1,1915,2,3.671,3.67,186.8,1.223,.091,3.887,6.72,11.18,7.6,62.97,291.4,0,.013,1.285,0
2,1,1915,2,8.42,8.06,8.82,8.95,8.24,.148,.215,.135,.141,1.377,12.62,2550
1,1,1920,2,3.631,3.63,184.4,1.57,.086,3.789,6.926,11.1,7.96,62.32,291.4,0,.063,1.415,0
1,1,1925,2,3.652,3.65,178.4,2.278,.108,3.92,6.935,10.88,8.1,62.74,291.4,0,.162,1.575,0
1,1,1930,2,3.566,3.562,173.9,2.717,.089,3.724,7.04,10.76,8.06,62.31,291.4,0,.166,1.56,0
2,1,1930,2,8.31,8.04,8.83,8.79,8.26,.148,.215,.135,.141,1.42,12.61,2550
1,1,1935,2,3.39,3.39,170.3,.683,.147,3.659,7.25,10.35,7.91,61.18,291.4,0,.11,1.217,0
1,1,1940,2,2.934,2.932,168.4,2.208,.19,3.299,6.962,9.49,7.6,61.81,291.5,0,-.013,1.1,0
1,1,1945,2,2.82,2.815,162,3.484,.09,3.038,6.745,9.24,7.31,62.96,291.5,0,.034,.907,0
2,1,1945,2,8.2,8.01,8.83,8.63,8.27,.148,.215,.135,.141,1.442,12.6,2550
1,1,1950,2,2.715,2.701,164.5,5.736,.217,3.136,6.779,9.09,7.17,63.05,291.5,0,.083,.734,0
1,1,1955,2,3.037,3.035,171.4,2.145,.161,3.397,6.99,9.45,7.39,63.17,291.6,0,.305,.887,0
1,1,2000,2,2.745,2.74,166.9,3.583,.188,3.201,7.05,9.17,7.37,62.32,291.6,0,.183,.625,0
2,1,2000,2,8.09,7.98,8.84,8.47,8.27,.148,.215,.135,.141,1.488,12.59,2550
1,1,2005,2,2.793,2.79,163.5,2.635,.235,3.953,6.811,8.87,7.12,63.31,291.6,0,.17,1.187,0
1,1,2010,2,3.178,3.165,168.4,5.182,.337,3.855,6.529,9.01,6.899,63.71,291.6,0,-.007,1.01,0
1,1,2015,2,3.698,3.69,173.3,3.916,.241,4.247,6.232,9.62,6.777,65.47,291.6,0,.083,1.195,0
2,1,2015,2,7.99,7.94,8.84,8.32,8.26,.148,.215,.135,.141,1.529,12.58,2550
1,1,2020,2,3.538,3.53,179.7,3.8,.248,4.181,6.113,9.5,6.616,66.13,291.7,0,.11,1.18,.003
1,1,2025,2,4.041,4.038,179,2.36,.291,4.573,6.148,9.18,6.529,67.16,291.7,0,.349,1.372,.435
1,1,2030,2,4.112,4.111,179.2,1.343,.151,4.443,6.259,9.24,6.531,67.68,291.7,0,.557,1.295,1.039
2,1,2030,2,7.89,7.9,8.84,8.17,8.25,.148,.215,.135,.141,1.563,12.58,2550
1,1,2035,2,3.882,3.881,180.2,1.138,.166,4.312,6.47,9.52,6.687,67.22,291.7,0,.661,1.065,1.319
1,1,2040,2,3.562,3.557,173.6,3.113,.233,3.92,6.635,9.9,6.945,67,291.6,0,.769,.947,1.18
1,1,2045,2,3.01,3.004,166.9,3.614,.273,3.724,6.858,9.79,7.28,66.63,291.5,0,.903,.84,1.384
2,1,2045,2,7.8,7.86,8.83,8.04,8.23,.148,.215,.135,.141,1.506,12.57,2550
1,1,2050,2,3.472,3.462,170.5,4.362,.23,4.051,7.36,9.99,8.01,65.82,291.4,0,1.2,1.477,1.995
1,1,2055,2,3.808,3.803,172.3,2.825,.244,4.541,7.82,10.36,8.37,64.33,291.4,0,1.319,1.5,1.907
1,1,2100,2,3.695,3.689,175.1,3.237,.282,4.508,8.07,10.59,8.47,63.17,291.4,0,1.301,1.275,1.038
2,1,2100,2,7.73,7.81,8.83,7.93,8.21,.148,.215,.135,.141,1.424,12.56,2550
1,1,2105,2,3.42,3.416,176.6,2.54,.164,3.855,8.27,10.98,8.62,62.16,291.3,0,1.269,1.042,.726
1,1,2110,2,3.14,3.139,174.1,1.682,.193,3.593,8.24,10.91,8.6,61.75,291.3,0,1.154,.951,.286
1,1,2115,2,2.817,2.797,165.1,6.725,.335,4.377,8.05,10.69,8.4,62.16,291.2,0,1.066,.688,.004
2,1,2115,2,7.69,7.77,8.82,7.86,8.18,.148,.215,.135,.141,1.393,12.55,2550
1,1,2120,2,2.68,2.667,157.8,5.674,.278,3.561,8.21,10.51,8.77,62.54,291.1,0,1.293,1.24,.374
1,1,2125,2,2.79,2.784,157.2,3.929,.207,3.332,8.46,9.89,8.86,61.84,291.3,0,1.371,1.122,1.006
1,1,2130,2,2.636,2.259,204,30.64,1.181,7.84,8.48,9.62,8.77,63.03,291.7,0,1.652,1.528,1.338
2,1,2130,2,7.65,7.74,8.82,7.8,8.14,.148,.215,.135,.141,1.391,12.54,2550
1,1,2135,2,10.11,10.03,267.1,7.19,1.811,14.41,9.35,10.09,9.73,68.34,292.5,0,3.557,7.97,2.5
1,1,2140,2,11.46,11.42,285.9,4.931,1.804,16.92,9.9,9.89,9.9,75.3,292.3,0,5.412,9.25,.96
1,1,2145,2,10.7,10.64,291.9,6.245,1.624,14.05,9.59,9.43,9.44,80,292.5,0,5.972,8.75,0
2,1,2145,2,7.63,7.71,8.8,7.75,8.11,.148,.215,.135,.141,24.7,12.54,2550
1,1,2150,2,9.69,9.63,283.6,6.339,1.302,12.45,9.08,8.8,8.82,86.5,292.7,.01,6.581,8.08,0
1,1,2155,2,10.36,10.31,278.8,5.675,1.373,15.19,8.6,8.44,8.2,91.5,292.7,.02,6.922,8.56,0
1,1,2200,2,10.02,9.96,274.3,6.067,1.208,12.87,8.38,8.38,8.19,93,293,0,6.947,8.28,0
2,1,2200,2,7.62,7.69,8.8,7.72,8.08,.148,.215,.135,.141,100,12.53,2550
1,1,2205,2,11.4,11.37,269.2,4.713,1.336,15.35,8.36,8.44,8.35,92.7,293.3,.01,6.885,9.31,0
1,1,2210,2,12.27,12.23,268.3,4.855,1.266,14.86,8.36,8.46,8.36,92,293.5,0,6.763,10.22,0
1,1,2215,2,11.25,11.18,264.7,6.288,1.286,14.63,8.26,8.32,8.23,91.9,293.8,.01,6.664,8.99,0
2,1,2215,2,7.63,7.67,8.79,7.72,8.04,.148,.215,.135,.141,100,12.53,2550
1,1,2220,2,11.11,11.06,262.3,5.633,1.747,15.22,8.16,8.27,8.17,91.9,294,.01,6.571,9.06,0
1,1,2225,2,11.84,11.74,262.2,7.19,1.443,15.09,8.1,8.18,8.06,91.9,294.1,.02,6.505,9.36,0
1,1,2230,2,12.85,12.8,259.6,5.402,1.553,16.04,7.96,8.02,7.91,92.5,294.1,.01,6.476,10.21,0
2,1,2230,2,7.66,7.65,8.79,7.74,8.01,.148,.215,.135,.141,100,12.52,2550
1,1,2235,2,12.06,12,256,5.927,1.462,15.91,7.77,7.8,7.69,93.1,294.3,.01,6.377,9.43,0
1,1,2240,2,11.38,11.33,255.6,5.349,1.502,14.86,7.55,7.64,7.52,93.2,294.4,.01,6.175,8.97,0
1,1,2245,2,10.72,10.66,256.5,5.858,1.266,13.2,7.4,7.51,7.38,93.2,294.4,.02,6.027,8.43,0
2,1,2245,2,7.69,7.65,8.79,7.76,7.98,.148,.215,.135,.141,100,12.51,2550
1,1,2250,2,10.67,10.63,254.2,5.111,1.118,14.18,7.33,7.5,7.35,93,294.6,.01,5.93,8.45,.002
1,1,2255,2,10.48,10.43,250.6,5.569,1.077,14.21,7.32,7.51,7.32,92.7,294.7,.02,5.886,8.17,0
1,1,2300,2,9.4,9.36,248.6,5.483,1.092,11.79,7.28,7.4,7.25,92.8,294.9,.02,5.863,7.5,0
2,1,2300,2,7.72,7.64,8.79,7.77,7.96,.148,.215,.135,.141,100,12.51,2550
1,1,2305,2,8.19,8.14,242.7,6.639,.91,10.75,7.22,7.31,7.16,93.7,295,.01,5.931,6.285,0
1,1,2310,2,7.39,7.34,240.9,6.21,.92,9.54,7.16,7.23,7.08,94.5,295,0,5.995,5.988,0
1,1,2315,2,6.099,6.062,247.1,6.311,.807,7.81,7.12,7.2,7.03,94.9,294.8,.01,6.018,4.68,0
2,1,2315,2,7.73,7.64,8.78,7.76,7.93,.148,.215,.135,.141,100,12.5,2550
1,1,2320,2,5.081,5.029,261,8.22,.802,7.09,7.09,7.18,7.02,95.3,294.5,.01,6.054,3.965,0
1,1,2325,2,4.404,4.368,260.1,7.38,.431,5.455,7.12,7.2,7.03,95.4,294.3,.01,6.098,3.258,0
1,1,2330,2,3.489,3.472,263.4,5.728,.508,4.573,7.09,7.17,6.989,95.6,294.1,0,6.098,2.477,0
2,1,2330,2,7.73,7.64,8.77,7.74,7.92,.148,.215,.135,.141,100,12.5,2550
1,1,2335,2,2.494,2.488,260.1,3.787,.425,3.267,7.01,7.08,6.892,95.8,294,0,6.048,1.632,0
1,1,2340,2,.779,.769,277.9,7.37,.686,1.829,6.912,6.983,6.785,96,293.6,0,5.989,.166,0
1,1,2345,2,.095,.095,1.969,2.823,.184,.555,6.832,6.89,6.689,96.2,293.4,0,5.934,.203,0
2,1,2345,2,7.73,7.63,8.77,7.71,7.9,.148,.215,.135,.141,100,12.49,2550
1,1,2350,2,.475,.459,38.9,13.53,.314,1.013,6.764,6.93,6.652,96.3,293.2,0,5.885,.78,0
1,1,2355,2,.01,.01,55.05,0,.035,.163,6.628,6.959,6.54,96.5,293.3,0,5.785,.152,0
1,2,0,2,.005,.005,55.05,0,.021,.131,6.641,6.974,6.57,96.9,293.3,0,5.848,.323,0
2,2,0,2,7.72,7.63,8.76,7.68,7.88,.149,.215,.135,.141,100,12.48,2550
1,2,5,2,.149,.149,145.1,3.237,.195,.555,6.587,6.953,6.519,96.9,293.3,0,5.805,.23,0
1,2,10,2,.373,.373,163,3.003,.232,.751,6.457,6.978,6.456,97,293.2,0,5.687,.648,0
1,2,15,2,1.893,1.893,165.3,.911,.588,2.744,6.296,7.08,6.276,97.1,293.1,0,5.552,1.52,0
2,2,15,2,7.71,7.63,8.75,7.65,7.86,.149,.215,.135,.141,100,12.48,2550
1,2,20,2,3.241,3.18,180.1,11.17,.297,4.116,5.993,6.838,5.871,97.1,293.3,0,5.26,1.497,0
1,2,25,2,5.252,5.239,213.3,3.983,.5,6.043,5.613,6.262,5.532,97.8,293.8,0,4.989,2.837,0
1,2,30,2,4.942,4.917,206.8,5.765,.374,5.88,5.817,6.146,5.799,98.8,293.9,0,5.323,2.582,0
2,2,30,2,7.7,7.62,8.75,7.61,7.84,.149,.215,.135,.141,100,12.48,2550
1,2,35,2,4.145,4.133,196.6,4.37,.347,4.933,5.797,6.019,5.727,98.8,293.7,0,5.309,2.162,0
1,2,40,2,4.171,4.14,204.9,6.94,.354,4.835,5.801,6.002,5.772,99.1,293.6,0,5.354,2.305,.021
1,2,45,2,3.818,3.806,212.7,4.531,.379,4.606,5.909,6.057,5.891,99.4,293.6,0,5.495,1.94,.126
2,2,45,2,7.68,7.62,8.74,7.56,7.82,.149,.215,.135,.141,100,12.46,2550
1,2,50,2,3.607,3.586,208.9,6.151,.358,4.443,6.047,6.218,6.048,99.5,293.4,0,5.653,1.885,.197
1,2,55,2,4.871,4.855,211.5,4.737,.365,5.619,6.197,6.377,6.205,99.6,293.6,0,5.813,2.52,.17
1,2,100,2,4.377,4.362,212.2,4.737,.518,5.39,6.337,6.506,6.341,99.7,293.4,0,5.951,2.465,.089
2,2,100,2,7.65,7.61,8.72,7.5,7.81,.149,.215,.135,.141,100,12.47,2550
1,2,105,2,4.441,4.422,216.7,5.277,.364,5.259,6.438,6.608,6.439,99.6,293.2,0,6.039,2.805,.019
1,2,110,2,4.672,4.659,222.3,4.243,.43,5.553,6.519,6.739,6.531,99.5,293.1,0,6.101,3.12,0
1,2,115,2,4.524,4.511,221.9,4.374,.535,5.782,6.414,6.645,6.363,99.1,292.8,0,5.946,2.83,0
2,2,115,2,7.63,7.61,8.71,7.45,7.79,.149,.215,.135,.141,100,12.46,2550
1,2,120,2,3.985,3.977,225.5,3.5,.295,4.835,6.176,6.484,6.11,98.9,292.5,0,5.693,2.487,0
1,2,125,2,4.505,4.492,217.2,4.323,.33,5.096,5.894,6.304,5.843,99,292.4,0,5.432,2.307,0
1,2,130,2,4.317,4.312,211.7,2.762,.204,4.769,5.529,5.973,5.424,99,292.4,0,5.077,1.962,0
2,2,130,2,7.61,7.6,8.7,7.4,7.77,.149,.215,.135,.141,100,12.45,2550
1,2,135,2,4.885,4.87,209,4.455,.432,5.815,5.18,5.643,5.098,99.3,292.4,0,4.78,2.355,0
1,2,140,2,5.602,5.591,203.6,3.522,.292,6.403,4.941,5.414,4.91,99.6,292.7,0,4.593,2.877,0
1,2,145,2,4.77,4.761,207.3,3.648,.474,6.468,4.954,5.464,5.002,100,292.7,0,4.657,2.402,0
2,2,145,2,7.59,7.59,8.68,7.36,7.75,.149,.215,.135,.141,100,12.45,2550
1,2,150,2,4.379,4.366,209.1,4.418,.293,5.259,4.907,5.35,4.927,100,292.6,0,4.615,2.135,0
1,2,155,2,4.213,4.207,216.3,3.103,.252,4.867,4.774,5.277,4.778,100,292.5,0,4.485,2.012,0
1,2,200,2,4.491,4.472,211.7,5.233,.321,5.227,4.717,5.401,4.768,100,292.4,0,4.43,2.005,0
2,2,200,2,7.57,7.58,8.66,7.29,7.73,.149,.215,.135,.141,100,12.44,2550
1,2,205,2,4.226,4.216,208.8,3.889,.337,5.063,4.55,5.171,4.514,100,292.5,0,4.268,1.742,0
1,2,210,2,4.015,3.999,211.6,5.123,.304,5.031,4.393,4.999,4.393,100,292.6,0,4.116,1.775,0
1,2,215,2,4.02,4.008,219.8,4.368,.322,4.704,4.536,5.185,4.638,100,292.6,0,4.255,2.125,0
2,2,215,2,7.53,7.57,8.64,7.2,7.7,.149,.215,.135,.141,100,12.43,2550
1,2,220,2,4.1,4.088,219.3,4.299,.332,4.965,4.744,5.37,4.834,100,292.6,0,4.457,2.065,0
1,2,225,2,4.092,4.083,219.3,3.87,.293,4.737,4.835,5.521,4.899,100,292.5,0,4.544,2.092,0
1,2,230,2,4.271,4.262,226.3,3.6,.309,5.031,4.866,5.649,4.973,100,292.5,0,4.575,2.555,0
2,2,230,2,7.48,7.56,8.61,7.1,7.68,.149,.215,.135,.141,100,12.43,2550
1,2,235,2,4.384,4.378,227.7,2.889,.235,4.998,5.027,5.825,5.123,100,292.5,0,4.731,2.772,0
1,2,240,2,4.314,4.304,229.3,4.002,.371,5.292,5.127,5.835,5.192,100,292.4,0,4.828,2.747,0
1,2,245,2,4.447,4.433,232.6,4.481,.324,5.259,5.105,5.683,5.157,100,292.4,0,4.807,3.022,0
2,2,245,2,7.42,7.54,8.59,6.99,7.65,.149,.215,.135,.141,100,12.42,2550
1,2,250,2,4.536,4.522,233.2,4.522,.365,5.325,5.079,5.696,5.139,100,292.5,0,4.781,2.86,0
1,2,255,2,4.385,4.373,237.2,4.406,.441,5.227,5.026,5.656,5.103,100,292.4,0,4.729,2.702,0
1,2,300,2,4.285,4.264,243.2,5.566,.386,5.096,5.064,5.68,5.167,100,292.4,0,4.767,2.86,0
2,2,300,2,7.37,7.52,8.56,6.889,7.62,.149,.215,.135,.141,100,12.42,2550
1,2,305,2,4.571,4.551,245.6,5.347,.367,5.488,5.09,5.633,5.163,100,292.3,0,4.791,3.148,0
1,2,310,2,4.295,4.281,248.7,4.761,.38,5.488,5.024,5.511,5.048,99.8,292.2,0,4.705,2.675,0
1,2,315,2,4.282,4.271,247.8,4.014,.315,5.259,4.874,5.349,4.907,99.7,292.2,0,4.543,2.845,0
2,2,315,2,7.31,7.5,8.53,6.786,7.59,.149,.215,.135,.141,100,12.41,2550
1,2,320,2,4.296,4.285,249.2,4.033,.353,5.488,4.696,5.169,4.694,99.7,292.2,0,4.362,2.665,0
1,2,325,2,4.693,4.679,249.5,4.316,.431,5.847,4.514,4.97,4.521,99.7,292.2,0,4.198,2.952,0
1,2,330,2,4.717,4.703,252.4,4.463,.385,5.684,4.446,4.855,4.482,99.9,292.2,0,4.157,3.175,0
2,2,330,2,7.27,7.48,8.5,6.692,7.55,.149,.215,.135,.141,100,12.4,2550
1,2,335,2,4.424,4.409,253.7,4.776,.422,5.227,4.417,4.779,4.457,100,292.1,0,4.137,3.007,0
1,2,340,2,4.25,4.231,253.9,5.442,.41,5.39,4.313,4.641,4.322,100,292.1,0,4.035,2.87,0
1,2,345,2,4.246,4.231,249.9,4.764,.411,5.096,4.208,4.569,4.257,100,292.1,0,3.935,2.892,0
2,2,345,2,7.22,7.45,8.47,6.605,7.52,.149,.215,.135,.141,100,12.39,2550
1,2,350,2,4.131,4.106,246.6,6.334,.414,5.259,4.162,4.555,4.213,100,292.2,0,3.891,2.78,0
1,2,355,2,4.022,4,240.2,6.018,.399,4.9,4.093,4.488,4.119,100,292.3,0,3.823,2.665,0
1,2,400,2,3.998,3.98,235.9,5.395,.418,5.194,4.031,4.48,4.082,100,292.4,0,3.76,2.67,0
2,2,400,2,7.17,7.43,8.45,6.517,7.47,.149,.215,.135,.141,100,12.39,2550
1,2,405,2,3.288,3.253,227.6,8.33,.44,4.41,3.905,4.356,3.927,99.8,292.4,0,3.615,1.852,0
1,2,410,2,2.832,2.809,203.3,7.27,.231,3.332,3.268,3.896,3.089,99.1,292.3,0,2.903,1.16,0
1,2,415,2,3.354,3.346,198,3.873,.143,3.626,2.437,3.738,2.337,99.1,292.4,0,2.095,1.415,0
2,2,415,2,7.12,7.4,8.42,6.427,7.43,.149,.215,.135,.141,100,12.38,2550
1,2,420,2,3.206,3.204,188.5,1.891,.172,3.561,2.004,3.451,1.966,99.6,292.5,0,1.745,1.195,0
1,2,425,2,3.697,3.696,188.8,1.431,.156,4.051,1.708,3.283,1.738,100,292.5,0,1.505,1.512,0
1,2,430,2,4.021,4.016,192.7,2.715,.098,4.214,1.726,3.079,1.82,100,292.5,0,1.526,1.787,0
2,2,430,2,7.07,7.38,8.39,6.338,7.39,.149,.215,.135,.141,100,12.37,2550
1,2,435,2,3.561,3.56,198.3,1.618,.226,4.018,1.774,2.776,1.775,100,292.5,0,1.573,1.435,0
1,2,440,2,2.982,2.98,205.4,2.125,.161,3.365,1.488,2.647,1.459,100,292.5,0,1.294,.836,0
1,2,445,2,3.171,3.165,210.6,3.551,.26,3.561,1.255,2.479,1.279,100,292.5,0,1.068,.792,0
2,2,445,2,7.01,7.35,8.36,6.235,7.35,.149,.215,.135,.141,100,12.36,2550
1,2,450,2,3.384,3.378,220.1,3.352,.129,3.724,1.23,2.672,1.287,100,292.6,0,1.043,.933,0
1,2,455,2,2.816,2.812,229.2,2.906,.271,3.528,1.247,2.789,1.327,100,292.6,0,1.06,.56,0
1,2,500,2,3.038,3.031,233.2,3.665,.335,3.855,1.561,3.072,1.833,100,292.6,0,1.365,1.221,0
2,2,500,2,6.948,7.32,8.33,6.123,7.3,.149,.215,.135,.141,100,12.36,2550
1,2,505,2,3.612,3.602,236.2,4.189,.275,4.214,2.205,3.327,2.451,100,292.7,0,1.992,2.047,.025
1,2,510,2,4.011,3.999,235.5,4.517,.378,5.423,2.507,3.388,2.6,100,292.7,0,2.286,2.4,0
1,2,515,2,4.59,4.578,237.4,4.123,.391,5.749,2.676,3.479,2.762,100,292.8,0,2.45,2.805,0
2,2,515,2,6.878,7.29,8.3,6.007,7.25,.149,.215,.135,.141,100,12.34,2550
1,2,520,2,4.817,4.798,240.1,5.052,.393,5.88,2.86,3.664,2.984,100,292.9,0,2.628,3.153,0
1,2,525,2,5.101,5.08,240.3,5.153,.405,6.305,3.018,3.686,3.102,100,293,0,2.782,3.393,0
1,2,530,2,5.08,5.061,244.1,5.012,.452,6.207,3.102,3.754,3.208,100,293.1,0,2.864,3.388,0
2,2,530,2,6.807,7.25,8.26,5.888,7.21,.149,.215,.135,.141,100,12.33,2550
1,2,535,2,5.012,4.989,245.3,5.443,.414,5.88,3.259,3.931,3.41,100,293.1,0,3.016,3.375,0
1,2,540,2,5.098,5.074,247,5.587,.541,6.239,3.39,3.998,3.53,100,293.1,0,3.143,3.458,0
1,2,545,2,5.473,5.44,251.8,6.342,.613,6.893,3.481,4.082,3.65,99.9,293.1,0,3.218,3.885,0
2,2,545,2,6.74,7.22,8.22,5.776,7.16,.149,.215,.135,.141,100,12.33,2550
1,2,550,2,5.712,5.689,252.2,5.077,.68,7.28,3.569,4.15,3.706,99.3,293.1,0,3.22,4.043,0
1,2,555,2,6.589,6.57,253.5,4.38,.561,7.97,3.699,4.282,3.868,98.7,293.3,0,3.263,4.915,0
1,2,600,2,6.687,6.661,255,5.03,.77,8.85,3.806,4.363,3.998,97.8,293.3,0,3.247,4.923,0
2,2,600,2,6.677,7.18,8.18,5.683,7.11,.149,.215,.135,.141,100,12.32,2550
1,2,605,2,6.763,6.74,255.8,4.676,.669,8.26,3.87,4.401,4.028,96.9,293.4,0,3.17,4.943,0
1,2,610,2,6.839,6.801,258.3,6.084,.74,8.46,3.931,4.449,4.062,96.1,293.5,0,3.125,5.035,0
1,2,615,2,6.871,6.844,260.2,5.075,.828,8.95,4.031,4.543,4.177,95.4,293.6,0,3.123,5.36,0
2,2,615,2,6.622,7.14,8.15,5.604,7.05,.149,.215,.135,.141,100,12.31,2550
1,2,620,2,6.453,6.425,262.5,5.368,.686,8.17,4.072,4.571,4.213,94.8,293.6,0,3.076,4.955,0
1,2,625,2,5.709,5.682,261.4,5.502,.539,7.25,4.012,4.429,4.058,94.2,293.5,0,2.923,4.16,0
1,2,630,2,5.505,5.476,257.1,5.905,.622,7.58,3.779,4.255,3.793,94.6,293.4,0,2.759,3.71,0
2,2,630,2,6.58,7.11,8.11,5.542,6.997,.149,.215,.135,.141,100,12.31,2550
1,2,635,2,6.26,6.227,256.3,5.902,.616,8.07,3.798,4.458,3.94,95,293.4,0,2.838,4.478,0
1,2,640,2,6.584,6.545,259.8,6.212,.656,8.2,3.951,4.512,4.083,94.3,293.4,0,2.873,4.953,0
1,2,645,2,5.904,5.872,254.8,5.992,.691,7.35,3.943,4.373,3.967,93.6,293.4,0,2.765,4.215,0
2,2,645,2,6.542,7.07,8.08,5.492,6.941,.149,.215,.135,.141,100,12.31,2550
1,2,650,2,5.927,5.91,252.3,4.37,.559,7.38,3.657,4.019,3.657,94.2,293.6,0,2.576,4.215,0
1,2,655,2,5.965,5.936,251.8,5.587,.543,7.12,3.438,3.811,3.457,94.9,293.8,0,2.478,4.255,0
1,2,700,2,6.328,6.303,247.8,4.999,.578,7.74,3.426,3.921,3.488,95.5,293.9,0,2.544,4.443,0
2,2,700,2,6.512,7.04,8.04,5.443,6.889,.149,.214,.135,.141,100,12.3,2550
1,2,705,2,6.586,6.565,251.3,4.644,.66,8.1,3.481,3.888,3.539,95.2,294.1,0,2.556,4.81,0
1,2,710,2,6.249,6.228,253.6,4.799,.619,7.71,3.415,3.855,3.466,95.2,294.3,0,2.487,4.363,0
1,2,715,2,6.063,6.037,253.4,5.3,.533,7.74,3.397,3.795,3.419,95.2,294.4,0,2.475,4.345,0
2,2,715,2,6.48,7.01,8.01,5.397,6.835,.149,.214,.135,.141,100,12.29,2550
1,2,720,2,5.787,5.763,254.6,5.187,.604,7.77,3.441,3.972,3.546,95.2,294.5,0,2.516,4.138,0
1,2,725,2,5.769,5.749,259.5,4.822,.541,7.09,3.46,3.922,3.523,94.5,294.6,0,2.432,4.01,0
1,2,730,2,5.862,5.835,255.8,5.558,.486,6.991,3.414,3.96,3.504,94.6,294.7,0,2.404,3.925,0
2,2,730,2,6.446,6.981,7.97,5.346,6.781,.149,.214,.135,.141,100,12.28,2550
1,2,735,2,5.241,5.218,251.7,5.376,.458,6.239,3.494,4.163,3.599,94.3,294.7,0,2.435,3.478,0
1,2,740,2,5.8,5.768,251.3,6.003,.726,7.45,3.599,4.239,3.712,93.8,294.7,0,2.472,4.173,0
1,2,745,2,6.603,6.576,258,5.103,.558,7.61,3.712,4.212,3.815,93.2,294.8,0,2.485,4.9,1.935
2,2,745,2,6.414,6.952,7.94,5.292,6.733,.149,.214,.135,.141,99.1,12.28,2550
1,2,750,2,6.354,6.334,260.1,4.562,.565,7.64,3.706,4.152,3.755,93,294.8,0,2.462,4.53,5.793
1,2,755,2,6.164,6.142,260.7,4.817,.47,7.68,3.7,4.138,3.758,93.1,294.9,0,2.468,4.44,7.39
1,2,800,2,5.762,5.74,256.4,5.036,.684,8.4,3.727,4.216,3.806,93,295,0,2.469,4.105,19.28
2,2,800,2,6.379,6.924,7.9,5.245,6.684,.149,.214,.135,.141,92.2,12.29,2550
1,2,805,2,5.739,5.717,257,5.018,.557,6.958,3.742,4.194,3.828,92.8,295.1,0,2.458,4.003,30.67
1,2,810,2,5.805,5.777,254.4,5.571,.607,7.71,3.833,4.368,3.98,92.8,295.2,0,2.546,4.108,41.11
1,2,815,2,6.123,6.084,258.5,6.453,.652,7.97,4.048,4.628,4.246,92,295.2,0,2.632,4.52,39.76
2,2,815,2,6.349,6.895,7.87,5.201,6.638,.149,.214,.135,.141,82.2,12.34,2550
1,2,820,2,6.267,6.244,259.5,4.885,.528,7.51,4.274,4.776,4.429,90.9,295.2,0,2.684,4.66,50.84
1,2,825,2,6.324,6.293,263.1,5.624,.523,7.68,4.37,4.786,4.486,90.5,295.1,0,2.715,4.648,53.3
1,2,830,2,5.953,5.929,266.4,5.206,.51,6.958,4.374,4.741,4.468,90.5,295.2,0,2.725,4.573,58.88
2,2,830,2,6.319,6.87,7.84,5.162,6.591,.149,.214,.135,.141,60.36,12.41,2550
1,2,835,2,5.475,5.452,267.7,5.268,.54,6.762,4.412,4.742,4.503,90.3,295.3,0,2.732,4.23,65.61
1,2,840,2,5.936,5.901,273.1,6.221,.561,7.28,4.539,4.993,4.721,90.3,295.2,0,2.852,4.438,84.8
1,2,845,2,5.565,5.526,272.1,6.797,.556,7.28,4.915,5.349,5.108,89.1,295.2,0,3.027,4.365,84.2
2,2,845,2,6.295,6.843,7.81,5.138,6.546,.149,.214,.135,.141,31.68,12.47,2550
1,2,850,2,6.034,6.004,269.2,5.703,.648,8.1,5.137,5.554,5.296,88.5,295.2,0,3.155,4.765,94.6
1,2,855,2,6.316,6.289,266.4,5.225,.619,7.84,5.367,5.764,5.527,88.2,295.3,0,3.323,4.888,115.5
1,2,900,2,6.744,6.711,268.3,5.674,.755,9.57,5.746,6.202,5.981,87.3,295.4,0,3.548,5.428,147
2,2,900,2,6.28,6.82,7.8,5.139,6.501,.149,.214,.135,.141,16.62,12.57,2550
1,2,905,2,7.96,7.92,265.9,5.654,1.395,11.96,6.194,6.597,6.397,85.5,295.4,0,3.684,6.413,122.7
1,2,910,2,8.3,8.26,261.7,5.599,.985,10.68,6.345,6.613,6.45,85.2,295.4,0,3.778,6.638,148.7
1,2,915,2,9.32,9.29,262.6,4.836,1.142,11.73,6.484,6.83,6.635,84.5,295.5,0,3.803,7.53,129.2
2,2,915,2,6.276,6.799,7.78,5.163,6.459,.149,.214,.135,.141,7.38,12.71,2550
1,2,920,2,9.31,9.26,266.2,5.941,1.07,12.71,6.664,7.03,6.798,83.4,295.5,0,3.79,7.38,153
1,2,925,2,9.84,9.8,266.7,5.08,.97,12.35,6.902,7.27,7.08,82.3,295.5,0,3.836,7.91,185.4
1,2,930,2,9.92,9.88,267.2,5.238,.989,12.41,7.04,7.35,7.18,81.3,295.4,0,3.787,7.98,215.2
2,2,930,2,6.285,6.781,7.76,5.224,6.418,.149,.214,.135,.141,5.313,12.77,2550
1,2,935,2,9.49,9.46,264.7,4.248,1.291,12.67,7.32,7.54,7.49,82,295.7,0,4.176,7.53,281.4
1,2,940,2,9.32,9.29,266.2,4.82,1.235,12.09,7.4,7.57,7.52,81.4,295.8,0,4.144,7.52,253.4
1,2,945,2,8.73,8.7,263.1,5.096,1.25,11.34,7.44,7.54,7.56,81.9,295.9,0,4.272,6.898,297.1
2,2,945,2,6.312,6.77,7.75,5.318,6.381,.149,.214,.135,.141,3.906,13.13,2550
1,2,950,2,8.73,8.69,257.9,5.989,.96,11.27,7.47,7.51,7.57,82.7,296.1,0,4.432,6.938,303.8
1,2,955,2,9.37,9.34,264.1,5.048,.948,11.34,7.52,7.56,7.62,81.7,296.3,0,4.312,7.6,294.8
1,2,1000,2,9.71,9.67,265.9,5.255,1.232,12.18,7.52,7.59,7.62,81,296.4,0,4.192,7.96,273.7
2,2,1000,2,6.349,6.763,7.73,5.44,6.349,.149,.214,.135,.141,3.655,13.17,2550
1,2,1005,2,9.06,9.01,266.4,6.083,1.262,11.99,7.55,7.62,7.63,81.4,296.4,0,4.28,7.55,264.4
1,2,1010,2,9,8.95,267.4,5.498,.932,11.4,7.73,7.85,7.9,80.5,296.4,0,4.312,7.4,315.4
1,2,1015,2,8.75,8.69,267.1,6.912,1.311,11.34,8.11,8.19,8.31,79,296.4,0,4.406,7.21,361.9
2,2,1015,2,6.403,6.761,7.73,5.607,6.322,.149,.214,.135,.141,3.131,13.14,2550
1,2,1020,2,9.66,9.6,260.3,6.582,1.292,12.35,8.47,8.51,8.66,77.2,296.4,0,4.421,7.49,388.9
1,2,1025,2,9.49,9.45,261.1,5.659,1.318,13.2,8.74,8.78,8.91,75.9,296.5,0,4.455,7.64,395.2
1,2,1030,2,9.73,9.66,260.5,6.876,1.286,12.71,9.07,9.07,9.23,73.7,296.5,0,4.345,7.95,402.3
2,2,1030,2,6.472,6.774,7.72,5.789,6.297,.149,.214,.135,.141,2.009,13.31,2550
1,2,1035,2,9.12,9.05,263.2,7.31,1.324,12.35,9.3,9.26,9.45,73.4,296.4,0,4.511,7.51,426.2
1,2,1040,2,9.87,9.81,262.1,5.919,1.274,12.48,9.47,9.35,9.57,72.3,296.4,0,4.445,8.02,427.8
1,2,1045,2,10.31,10.26,264,5.957,1.259,12.61,9.5,9.41,9.62,71.8,296.2,0,4.378,8.35,416.7
2,2,1045,2,6.55,6.79,7.72,5.99,6.284,.149,.214,.135,.141,1.591,13.18,2550
1,2,1050,2,9.24,9.21,267.2,5.077,1.174,11.63,9.69,9.69,9.87,71.2,296.2,0,4.443,7.78,433.4
1,2,1055,2,10.64,10.57,267.9,6.456,1.319,13.3,10.02,9.96,10.2,69.3,296.1,0,4.375,8.69,441.9
1,2,1100,2,9.44,9.39,267.2,5.96,1.581,12.61,10.34,10.26,10.56,69.56,296,0,4.728,7.87,472.1
2,2,1100,2,6.646,6.818,7.73,6.216,6.279,.149,.214,.135,.141,1.256,13.15,2550
1,2,1105,2,10.31,10.25,267.9,6.414,1.152,12.94,10.67,10.53,10.86,68.05,296,0,4.723,8.46,479.4
1,2,1110,2,11.36,11.32,267.4,4.672,1.398,15.09,10.77,10.66,10.9,66.43,295.9,0,4.482,9.22,441.9
1,2,1115,2,10.33,10.28,269,5.492,1.193,12.9,11.09,10.98,11.28,66.09,295.9,0,4.707,8.48,463.8
2,2,1115,2,6.75,6.856,7.74,6.453,6.281,.149,.214,.135,.141,.462,13.18,2550
1,2,1120,2,11.51,11.44,272.9,6.18,1.728,15.32,11.47,11.33,11.68,63.03,295.9,.01,4.396,9.4,529
1,2,1125,2,10.45,10.39,275.7,6.344,1.971,15.39,11.73,11.55,11.92,61.35,295.8,0,4.262,8.32,478.2
1,2,1130,2,10.94,10.88,272.3,5.643,1.45,14.05,11.73,11.52,11.85,59.6,295.7,0,3.865,9.01,427.9
2,2,1130,2,6.864,6.905,7.75,6.696,6.296,.15,.214,.135,.141,0,13.18,2550
1,2,1135,2,11.39,11.33,269.5,5.881,1.956,15.19,11.81,11.61,11.94,58.81,295.8,0,3.751,9.14,476.2
1,2,1140,2,10.69,10.65,271.4,4.56,1.416,13.43,11.85,11.64,12,57.91,295.8,0,3.573,8.89,473.5
1,2,1145,2,11,10.96,270.7,4.781,1.494,14.5,11.92,11.72,12.03,56.99,295.7,0,3.417,9.12,433.2
2,2,1145,2,6.984,6.961,7.77,6.934,6.318,.15,.214,.135,.141,0,13.2,2550
1,2,1150,2,11.71,11.66,266.7,5.282,1.269,14.67,12.02,11.79,12.16,56.57,295.4,0,3.404,9.56,563.3
1,2,1155,2,11.52,11.43,271,7.35,1.788,15.48,12.3,12.04,12.46,55.79,295.4,0,3.471,9.65,560
1,2,1200,2,11.6,11.54,275.4,5.59,1.321,14.7,12.36,12.05,12.49,55.25,295.4,0,3.388,9.58,543.8
2,2,1200,2,7.1,7.02,7.78,7.16,6.348,.15,.214,.135,.141,0,13.36,2550
1,2,1205,2,11.26,11.19,277.5,6.277,1.518,15.12,12.63,12.3,12.85,54.35,295.4,0,3.405,9.31,647.9
1,2,1210,2,11.35,11.25,273.9,7.59,1.493,15.03,12.94,12.54,13.09,53.15,295.1,0,3.379,9.26,591.9
1,2,1215,2,13.46,13.36,271.6,7.04,1.405,17.22,13.11,12.71,13.23,50.34,294.9,0,2.786,10.94,597.2
2,2,1215,2,7.22,7.09,7.81,7.37,6.389,.15,.214,.135,.141,0,13.66,2550
1,2,1220,2,12.1,12.06,274.5,4.742,1.661,15.35,13.27,12.98,13.47,49.71,294.9,0,2.76,10.26,622.2
1,2,1225,2,12.64,12.58,272.5,5.481,1.328,15.35,13.63,13.24,13.77,47.67,294.7,0,2.503,10.15,608.6
1,2,1230,2,12.49,12.42,274.7,6.243,1.602,16.43,13.86,13.47,14,45.65,294.5,0,2.121,10.39,639.9
2,2,1230,2,7.34,7.16,7.83,7.58,6.434,.15,.214,.135,.141,0,13.64,2550
1,2,1235,2,12.02,11.96,277.7,5.736,1.746,15.22,14.07,13.65,14.16,44.29,294.5,0,1.888,10.13,605.2
1,2,1240,2,11.14,11.08,284.2,5.858,1.245,13.85,14.09,13.7,14.16,44.88,294.6,0,2.091,9.5,649.2
1,2,1245,2,11.65,11.56,270.9,6.788,1.428,15.97,14.31,13.92,14.44,44.27,294.5,0,2.094,9.78,629.2
2,2,1245,2,7.46,7.23,7.86,7.8,6.486,.15,.214,.135,.141,0,13.62,2550
1,2,1250,2,12.76,12.68,268.5,6.53,1.256,15.32,14.43,13.97,14.5,43.25,294.4,0,1.886,10.54,627.3
1,2,1255,2,12.36,12.29,272.7,6.141,1.465,16.1,14.5,14.03,14.58,43.12,294.4,0,1.908,10.2,606.7
1,2,1300,2,12.77,12.71,265.8,5.342,1.429,16.17,14.53,14.12,14.59,42.37,294.4,0,1.693,10.77,622.6
2,2,1300,2,7.59,7.32,7.88,8.01,6.548,.15,.214,.135,.141,0,13.61,2550
1,2,1305,2,12.63,12.58,267.1,4.663,1.484,15.65,14.53,14.09,14.56,43.33,294.3,0,2,10.13,601.9
1,2,1310,2,12,11.93,262.2,6.446,1.806,15.52,14.73,14.38,14.8,42.6,294.4,0,1.943,9.71,546.3
1,2,1315,2,11.86,11.8,268.9,5.643,1.544,15.22,14.83,14.47,14.91,41.88,294.4,0,1.796,9.6,571.6
2,2,1315,2,7.71,7.4,7.92,8.22,6.613,.15,.214,.135,.141,0,13.6,2550
1,2,1320,2,11.99,11.91,263.4,6.91,1.011,14.34,14.9,14.46,14.95,40.95,294.3,0,1.554,9.88,575.7
1,2,1325,2,12.78,12.73,263.5,5.107,1.502,15.81,14.91,14.46,14.91,40.32,294.3,0,1.353,10.3,587.9
1,2,1330,2,12.16,12.11,263.4,5.359,1.543,14.73,14.97,14.57,15.02,39.95,294.3,0,1.283,9.72,582.5
2,2,1330,2,7.84,7.49,7.96,8.4,6.681,.15,.214,.135,.141,0,13.59,2550
1,2,1335,2,11.72,11.67,266.4,5.052,1.504,14.7,15.09,14.66,15.11,37.65,294.3,0,.58,9.76,572
1,2,1340,2,10.96,10.9,266.6,6.175,1.236,13.39,15.2,14.79,15.25,38.37,294.3,0,.939,8.99,499.1
1,2,1345,2,10.2,10.11,265.7,7.52,1.228,12.9,15.2,14.9,15.29,39.24,294.4,0,1.24,8.51,514.3
2,2,1345,2,7.96,7.57,8,8.56,6.754,.15,.215,.135,.141,0,13.58,2550
1,2,1350,2,10.73,10.65,266,7.03,1.367,14.47,15.48,15.17,15.56,37.02,294.4,0,.691,8.85,486.3
1,2,1355,2,11.96,11.9,265.8,5.678,1.16,14.9,15.36,15,15.35,35.76,294.3,0,.121,9.79,469.1
1,2,1400,2,11.74,11.61,263.3,8.71,1.77,14.96,15.51,15.23,15.65,35.13,294.1,0,.014,9.73,599.1
2,2,1400,2,8.08,7.65,8.05,8.69,6.833,.15,.215,.135,.141,0,13.58,2550
1,2,1405,2,11.71,11.59,262.1,8.06,1.487,14.24,15.77,15.38,15.85,34.57,294.1,0,.02,9.71,570.8
1,2,1410,2,10.71,10.64,272.2,6.689,1.505,14.86,15.88,15.43,15.95,34.52,294.1,0,.096,8.88,539.5
1,2,1415,2,12.46,12.4,261.1,5.394,1.493,14.99,15.96,15.52,15.99,33.55,294.2,0,-.215,10.13,558.1
2,2,1415,2,8.18,7.73,8.09,8.79,6.91,.15,.215,.135,.141,0,13.56,2550
1,2,1420,2,11.37,11.31,264.1,6.135,1.899,15.88,15.95,15.54,15.88,33.87,294.2,0,-.099,9.34,369.5
1,2,1425,2,11.19,11.15,266.8,5.081,1.326,13.65,15.36,15.17,15.35,34.12,294.2,0,-.504,9.31,349
1,2,1430,2,9.42,9.34,265.6,7.22,1.347,13.16,15.75,15.53,15.94,35.05,294.1,0,.189,7.99,485.5
2,2,1430,2,8.28,7.8,8.13,8.84,6.993,.15,.215,.135,.141,0,13.56,2550
1,2,1435,2,9.14,9.08,263.7,6.543,1.154,12.45,16.09,15.75,16.15,34.56,294.1,0,.287,7.59,445.9
1,2,1440,2,10.98,10.9,271.6,6.813,1.372,14.41,16.13,15.87,16.22,32.06,294.1,0,-.682,9.14,468.9
1,2,1445,2,10.51,10.44,273.7,6.344,.927,12.45,16.15,15.89,16.21,30.91,294.1,0,-1.144,8.54,361.6
2,2,1445,2,8.37,7.88,8.18,8.86,7.08,.15,.215,.135,.141,0,13.55,2550
1,2,1450,2,9.18,9.09,265.6,7.98,1.349,13.52,16.2,16.04,16.33,30.44,294,0,-1.315,7.48,388.9
1,2,1455,2,9.38,9.29,266.4,8,1.607,13.1,16.38,16.22,16.48,29.38,294.1,0,-1.627,7.57,381.6
1,2,1500,2,8.43,8.35,268.8,8.14,1.74,12.38,16.52,16.31,16.59,30.11,294,0,-1.187,6.783,350.1
2,2,1500,2,8.45,7.94,8.22,8.88,7.16,.15,.215,.135,.141,0,13.55,2550
1,2,1505,2,11.58,11.51,266.2,6.273,1.656,15.19,16.47,16.28,16.52,27.69,294,0,-2.338,9.4,394.6
1,2,1510,2,11.82,11.75,266,5.941,1.704,16.01,16.54,16.35,16.63,28.34,293.9,0,-1.969,9.7,450.5
1,2,1515,2,11.82,11.74,271.6,6.593,1.265,14.7,16.68,16.42,16.78,27.91,294,0,-2.058,9.81,450.9
2,2,1515,2,8.52,8,8.26,8.89,7.26,.15,.216,.135,.141,0,13.55,2550
1,2,1520,2,10.2,10.14,268.8,6.296,1.311,13.26,16.84,16.57,16.93,28.31,294,0,-1.734,8.4,402.7
1,2,1525,2,12.08,12.04,272.3,5.107,1.338,16.4,16.58,16.31,16.54,27.55,294.1,0,-2.314,9.97,313.8
1,2,1530,2,11.28,11.22,268,5.907,1.45,15.26,16.15,16.07,16.12,28.32,294.2,0,-2.31,9.38,234.4
2,2,1530,2,8.58,8.05,8.3,8.9,7.34,.15,.216,.135,.141,0,13.55,2550
1,2,1535,2,11.33,11.27,268.2,5.971,1.325,14.28,15.97,15.98,16.05,28.24,294.1,0,-2.502,9.53,321.4
1,2,1540,2,11.29,11.24,267.2,5.661,1.794,14.73,16.41,16.34,16.57,27.56,294.1,0,-2.45,9.16,388.1
1,2,1545,2,10.91,10.85,266.9,6.067,1.384,13.92,16.45,16.35,16.53,27.3,294.2,0,-2.544,8.95,350.1
2,2,1545,2,8.64,8.1,8.34,8.93,7.44,.15,.216,.135,.141,0,13.56,2550
1,2,1550,2,12.62,12.57,272.3,5.16,1.445,15.94,16.45,16.33,16.52,26.34,294.3,0,-3.013,10.52,354.9
1,2,1555,2,11.63,11.58,271.2,4.813,1.89,16.27,16.45,16.35,16.51,27.33,294.5,0,-2.528,9.5,295.1
1,2,1600,2,11.89,11.82,270.3,5.797,1.281,15.26,16.31,16.26,16.36,27.32,294.4,0,-2.648,9.73,261.9
2,2,1600,2,8.69,8.15,8.38,8.96,7.53,.15,.216,.135,.141,0,13.55,2550
1,2,1605,2,11.22,11.18,268.7,5.227,1.685,14.57,16.11,16.12,16.13,27.74,294.4,0,-2.619,9.21,207
1,2,1610,2,10.81,10.77,272.6,5.288,1.031,13.49,15.9,15.97,15.94,28.29,294.5,0,-2.529,8.99,178.2
1,2,1615,2,9.19,9.15,275.8,5.255,1.215,12.35,15.74,15.84,15.79,29.5,294.6,0,-2.112,7.53,170
2,2,1615,2,8.72,8.2,8.41,8.97,7.62,.15,.216,.135,.141,0,13.57,2550
1,2,1620,2,9.52,9.48,274,5.207,1.019,12.48,15.69,15.8,15.81,29.1,294.7,0,-2.336,7.82,232
1,2,1625,2,9.35,9.31,273.1,5.327,1.209,12.77,15.95,15.99,16.13,28.36,294.7,0,-2.456,7.9,295.3
1,2,1630,2,10.18,10.13,273.4,5.677,1.656,13.95,16.1,16.06,16.23,27.87,294.8,0,-2.56,8.26,282
2,2,1630,2,8.75,8.24,8.44,8.98,7.71,.15,.216,.135,.141,0,13.58,2550
1,2,1635,2,9.31,9.27,270.7,5.557,1.363,12.09,16.11,16.06,16.23,28.19,294.9,0,-2.4,7.75,258.3
1,2,1640,2,9.25,9.2,270.3,5.568,.913,12.09,15.98,16.03,16.05,28.68,294.9,0,-2.283,7.69,216
1,2,1645,2,9.62,9.57,269.2,5.781,1.237,12.58,15.97,16.03,16.08,28.85,295,0,-2.214,7.66,206.4
2,2,1645,2,8.77,8.28,8.48,8.99,7.79,.15,.217,.135,.141,0,13.27,2550
1,2,1650,2,9.14,9.1,264.5,5.251,1.133,11.43,15.61,15.74,15.6,30.19,295,0,-1.923,7.24,121.4
1,2,1655,2,6.832,6.777,256,7.26,.95,9.08,15.06,15.16,14.95,34.86,295.1,0,-.52,5.033,77
1,2,1700,2,7.58,7.54,252.3,5.983,1.007,10.32,14.47,14.63,14.41,44.72,295.1,0,2.379,5.585,78.6
2,2,1700,2,8.79,8.32,8.51,8.99,7.88,.15,.217,.135,.141,0,12.94,2550
1,2,1705,2,6.059,6.038,246.9,4.699,.559,7.68,14.03,14.21,13.95,47.93,295.2,0,2.937,4.553,65.53
1,2,1710,2,5.819,5.788,243,5.929,.565,7.28,13.59,13.99,13.61,49.82,295.2,0,3.075,4.188,54.36
1,2,1715,2,6.019,5.995,238.6,5.132,.591,7.22,13.41,13.9,13.48,50.01,295.3,0,2.97,4.398,43.39
2,2,1715,2,8.8,8.34,8.53,8.99,7.95,.15,.217,.135,.141,0,12.76,2550
1,2,1720,2,6.397,6.352,241.9,6.776,.68,8.07,13.18,13.59,13.26,50.04,295.3,0,2.77,4.813,40.39
1,2,1725,2,6.292,6.265,236.3,5.312,.686,7.87,13.07,13.52,13.14,49.68,295.3,0,2.577,4.67,41.61
1,2,1730,2,6.297,6.271,233.5,5.227,.7,7.68,12.89,13.34,12.96,50.29,295.3,0,2.58,4.608,27.78
2,2,1730,2,8.8,8.37,8.56,8.96,8.02,.15,.217,.135,.141,0,12.74,2550
1,2,1735,2,6.027,6.003,233.9,5.038,.626,7.97,12.74,13.25,12.8,50.4,295.3,0,2.475,4.398,14.15
1,2,1740,2,5.659,5.632,233,5.503,.724,7.38,12.49,12.99,12.55,51.26,295.4,0,2.479,4.205,7.91
1,2,1745,2,6.571,6.544,235.7,5.199,.666,7.74,12.33,12.93,12.45,51.84,295.5,0,2.493,4.785,3.76
2,2,1745,2,8.78,8.38,8.59,8.9,8.08,.15,.217,.135,.141,0,12.68,2550
1,2,1750,2,7.09,7.06,239.7,4.677,.71,9.02,12.33,12.88,12.45,51.69,295.6,0,2.456,5.275,1.706
1,2,1755,2,6.506,6.482,239.6,4.896,.656,8.2,12.24,12.74,12.33,51.95,295.6,0,2.442,4.808,.23
1,2,1800,2,5.952,5.937,235.7,4.067,.532,7.45,12.09,12.56,12.17,52.42,295.7,0,2.431,4.515,0
2,2,1800,2,8.75,8.4,8.61,8.82,8.14,.15,.217,.135,.141,0,12.66,2550
1,2,1805,2,5.222,5.201,236.4,5.164,.516,6.501,11.91,12.39,11.96,53.28,295.8,0,2.488,3.775,0
1,2,1810,2,5.097,5.082,236.2,4.344,.506,6.109,11.76,12.29,11.86,53.84,295.8,0,2.493,3.7,0
1,2,1815,2,5.095,5.076,231.8,5.045,.501,5.978,11.71,12.28,11.82,54.02,295.9,0,2.494,3.488,0
2,2,1815,2,8.71,8.4,8.62,8.73,8.19,.15,.217,.135,.141,0,12.64,2550
1,2,1820,2,5.339,5.319,232.5,4.909,.508,7.06,11.75,12.37,11.92,53.78,295.8,0,2.466,3.878,0
1,2,1825,2,5.924,5.902,236,4.952,.628,7.06,11.9,12.5,12.09,53.02,295.8,0,2.414,4.328,0
1,2,1830,2,6.169,6.148,240.6,4.724,.643,7.97,11.95,12.45,12.07,52.81,295.8,0,2.405,4.675,0
2,2,1830,2,8.67,8.41,8.64,8.64,8.23,.15,.217,.135,.141,0,12.64,2550
1,2,1835,2,6.145,6.116,242.5,5.584,.6,7.61,11.84,12.32,11.93,53.31,295.8,0,2.43,4.415,0
1,2,1840,2,5.996,5.981,239.9,4.015,.579,7.74,11.83,12.29,11.95,52.92,295.9,0,2.325,4.595,0
1,2,1845,2,6.178,6.155,238.6,4.979,.721,8.59,11.79,12.28,11.88,53.03,295.9,0,2.314,4.59,0
2,2,1845,2,8.62,8.4,8.65,8.56,8.26,.15,.217,.135,.141,0,12.62,2550
1,2,1850,2,6.786,6.746,241.8,6.22,.852,8.49,11.74,12.16,11.87,52.83,295.9,0,2.22,5.088,0
1,2,1855,2,7.26,7.23,248.7,4.879,.812,8.92,11.76,12.18,11.85,52.55,296,0,2.165,5.418,0
1,2,1900,2,6.675,6.643,248.2,5.58,.808,9.15,11.65,12.09,11.75,52.97,296.1,0,2.176,4.943,0
2,2,1900,2,8.58,8.4,8.66,8.48,8.28,.15,.217,.135,.141,0,12.61,2550
1,2,1905,2,6.695,6.662,245.6,5.689,.802,8.89,11.58,12,11.67,53.04,296.2,0,2.128,5.125,0
1,2,1910,2,6.898,6.867,243.6,5.483,.665,8.75,11.66,12.2,11.83,52.1,296.2,0,1.956,5.073,0
1,2,1915,2,6.683,6.659,243.2,4.901,.595,8.13,11.68,12.16,11.8,52.04,296.3,0,1.958,4.925,0
2,2,1915,2,8.54,8.39,8.67,8.41,8.3,.15,.217,.135,.141,0,12.61,2550
1,2,1920,2,6.791,6.758,242.3,5.638,.624,8.33,11.57,11.92,11.63,53.03,296.3,0,2.113,5.15,0
1,2,1925,2,6.539,6.521,240.7,4.301,.591,7.94,11.33,11.73,11.4,54.59,296.4,0,2.299,4.835,0
1,2,1930,2,6.737,6.711,243.7,4.959,.615,8.13,11.18,11.54,11.24,55.63,296.5,0,2.416,5.13,0
2,2,1930,2,8.51,8.38,8.68,8.35,8.3,.15,.218,.135,.141,0,12.59,2550
1,2,1935,2,6.597,6.568,244.7,5.415,.604,8.23,11,11.38,11.08,56.46,296.5,0,2.452,5.023,0
1,2,1940,2,6.429,6.401,244.1,5.422,.56,7.58,10.98,11.43,11.07,56.26,296.5,0,2.388,4.795,0
1,2,1945,2,6.378,6.353,244.1,5.133,.693,7.81,11.01,11.44,11.12,55.93,296.6,0,2.339,4.775,0
2,2,1945,2,8.47,8.37,8.68,8.3,8.3,.15,.218,.135,.141,0,12.59,2550
1,2,1950,2,6.426,6.406,242.8,4.553,.688,8.04,10.94,11.36,11.04,56.29,296.6,0,2.358,4.785,0
1,2,1955,2,6.23,6.212,243.2,4.38,.53,7.74,10.85,11.2,10.91,56.89,296.7,0,2.421,4.693,0
1,2,2000,2,6.228,6.206,243.3,4.785,.71,8.2,10.68,11.05,10.73,57.9,296.7,0,2.512,4.62,0
2,2,2000,2,8.44,8.36,8.68,8.24,8.3,.15,.218,.135,.141,0,12.58,2550
1,2,2005,2,6.313,6.289,247.6,4.978,.567,7.61,10.55,10.96,10.66,58.39,296.7,0,2.51,4.82,0
1,2,2010,2,6.512,6.485,249.2,5.286,.584,7.71,10.49,10.89,10.57,58.71,296.8,0,2.526,4.82,0
1,2,2015,2,6.468,6.444,247.4,4.985,.53,7.91,10.34,10.74,10.41,59.48,296.8,0,2.571,4.628,0
2,2,2015,2,8.41,8.34,8.68,8.2,8.3,.15,.218,.135,.141,0,12.57,2550
1,2,2020,2,6.026,5.999,247.6,5.412,.569,7.74,10.2,10.63,10.3,60.16,296.8,0,2.592,4.325,0
1,2,2025,2,6.431,6.408,249.4,4.909,.607,8,10.21,10.61,10.31,60.08,296.8,0,2.591,4.82,0
1,2,2030,2,6.269,6.237,248.9,5.765,.626,8.1,10.1,10.49,10.19,60.86,296.9,0,2.664,4.59,0
2,2,2030,2,8.37,8.33,8.68,8.14,8.29,.15,.218,.135,.141,0,12.56,2550
1,2,2035,2,6.326,6.296,249.1,5.594,.655,8.13,10.09,10.48,10.19,60.95,296.8,0,2.675,4.775,0
1,2,2040,2,6.767,6.746,248.1,4.544,.648,8.69,10.02,10.42,10.11,61.3,297,0,2.692,4.828,0
1,2,2045,2,6.627,6.603,247,4.931,.704,7.87,10.04,10.46,10.14,60.92,297,0,2.619,4.84,0
2,2,2045,2,8.34,8.32,8.68,8.1,8.28,.15,.218,.135,.141,0,12.56,2550
1,2,2050,2,6.445,6.421,247.1,4.907,.662,7.91,10.04,10.52,10.19,60.48,297,0,2.522,4.728,0
1,2,2055,2,6.89,6.86,245.8,5.309,.641,8.56,10.21,10.71,10.38,58.89,297,0,2.309,5.085,0
1,2,2100,2,7.1,7.06,248.1,6.041,.827,8.85,10.39,10.88,10.57,57.6,297.3,0,2.176,5.208,0
2,2,2100,2,8.31,8.31,8.68,8.05,8.27,.15,.218,.135,.141,0,12.55,2550
1,2,2105,2,7.7,7.67,245.9,5.422,.757,9.24,10.58,11.06,10.76,56.01,297.3,0,1.962,5.89,0
1,2,2110,2,8.41,8.37,248.7,5.426,.983,10.88,10.71,11.1,10.84,55.26,297.5,0,1.899,6.543,0
1,2,2115,2,8.74,8.69,250.4,6.103,1.066,11.27,10.68,11,10.78,55.56,297.6,0,1.949,6.915,0
2,2,2115,2,8.28,8.29,8.67,8,8.26,.15,.218,.135,.141,0,12.55,2550
1,2,2120,2,8.46,8.43,251,5.087,1.002,11.34,10.61,10.89,10.67,56.18,297.5,0,2.03,6.558,0
1,2,2125,2,8.58,8.54,251.3,5.859,.82,10.75,10.51,10.9,10.6,56.54,297.5,0,2.032,6.668,0
1,2,2130,2,8.26,8.23,250.9,5.186,.861,10.45,10.4,10.7,10.46,57.33,297.6,0,2.118,6.27,0
2,2,2130,2,8.25,8.28,8.67,7.96,8.25,.15,.218,.135,.141,0,12.53,2550
1,2,2135,2,8.1,8.07,251.7,4.69,.745,9.83,10.25,10.56,10.31,57.96,297.7,0,2.129,6.14,0
1,2,2140,2,7.91,7.88,253.3,4.973,.868,9.96,10.09,10.39,10.15,58.59,297.6,0,2.132,6.14,0
1,2,2145,2,7.87,7.83,253.4,5.948,.869,10.32,9.97,10.31,10.05,58.89,297.7,0,2.09,6.145,0
2,2,2145,2,8.23,8.26,8.66,7.92,8.23,.15,.218,.135,.141,0,12.53,2550
1,2,2150,2,7.5,7.47,256.7,5.537,.657,8.79,9.86,10.11,9.91,59.43,297.7,0,2.116,5.783,0
1,2,2155,2,8.02,7.99,260.9,4.94,.901,10.06,9.85,10.25,10,58.45,297.7,0,1.875,6.243,0
1,2,2200,2,7.94,7.9,262.2,5.691,.815,9.64,10,10.38,10.12,57.02,297.8,0,1.676,6.298,0
2,2,2200,2,8.2,8.25,8.65,7.89,8.21,.15,.218,.135,.141,0,12.52,2550
1,2,2205,2,8.56,8.51,263.1,5.815,.961,11.24,10.08,10.49,10.22,55.45,297.9,0,1.376,6.568,0
1,2,2210,2,8.98,8.94,264.5,5.471,.832,10.91,10.22,10.63,10.37,53.08,298,0,.913,7.19,.002
1,2,2215,2,8.63,8.59,266.4,5.531,.932,11.43,10.43,10.85,10.61,49.89,297.9,0,.258,7.09,.004
2,2,2215,2,8.17,8.23,8.64,7.86,8.19,.15,.218,.135,.141,0,12.52,2550
1,2,2220,2,8.6,8.57,270.2,4.66,1.016,12.12,10.63,11.09,10.81,47.08,297.9,0,-.342,6.875,0
1,2,2225,2,9.1,9.05,271.6,5.835,.936,11.47,10.87,11.32,11.03,44.41,297.9,0,-.902,7.13,.017
1,2,2230,2,8.91,8.88,273.3,4.754,.939,11.24,10.97,11.41,11.1,43.09,298.1,0,-1.221,7.08,0
2,2,2230,2,8.15,8.22,8.63,7.82,8.18,.15,.218,.135,.141,0,12.51,2550
1,2,2235,2,8.55,8.51,272.5,5.192,.981,11.6,11.02,11.42,11.13,42.05,298.2,0,-1.498,6.838,0
1,2,2240,2,8.16,8.11,272.6,6.66,1.018,10.62,11.02,11.38,11.12,41.7,298.2,0,-1.613,6.54,0
1,2,2245,2,8.76,8.73,273.6,4.473,1.005,11.01,11.05,11.42,11.18,41.11,298.2,0,-1.769,7.05,0
2,2,2245,2,8.12,8.2,8.62,7.79,8.15,.15,.218,.135,.141,0,12.51,2550
1,2,2250,2,8.18,8.15,273.1,5.262,.972,11.17,10.98,11.33,11.06,41.66,298.2,0,-1.658,6.413,0
1,2,2255,2,7.97,7.95,272.3,4.871,.964,10.52,10.88,11.24,10.96,42.07,298.3,0,-1.614,6.405,0
1,2,2300,2,8.67,8.63,274.4,5.655,.924,11.04,10.86,11.21,10.96,41.94,298.4,0,-1.673,7.06,0
2,2,2300,2,8.1,8.19,8.62,7.76,8.13,.15,.218,.135,.141,0,12.5,2550
1,2,2305,2,8.28,8.26,274.7,4.17,.902,10.81,10.83,11.21,10.92,42.08,298.5,0,-1.653,6.708,0
1,2,2310,2,8.28,8.25,273.6,4.625,.833,10.16,10.82,11.22,10.93,41.83,298.5,0,-1.743,6.553,0
1,2,2315,2,7.22,7.19,276.6,5.243,.937,9.15,10.72,11.01,10.78,42.82,298.5,0,-1.526,5.89,0
2,2,2315,2,8.07,8.17,8.61,7.73,8.12,.15,.218,.135,.141,0,12.49,2550
1,2,2320,2,6.913,6.888,278.2,4.839,.86,8.79,10.59,10.86,10.65,43.71,298.5,0,-1.369,5.59,0
1,2,2325,2,6.693,6.669,274.5,4.864,.765,8.69,10.45,10.77,10.51,44.52,298.6,0,-1.238,5.27,0
1,2,2330,2,6.842,6.825,272,4.085,.754,8.13,10.34,10.67,10.42,44.93,298.7,0,-1.219,5.31,0
2,2,2330,2,8.04,8.16,8.6,7.71,8.1,.15,.217,.135,.141,0,12.49,2550
1,2,2335,2,6.401,6.376,272.8,5.085,.683,7.84,10.27,10.62,10.35,45.56,298.8,0,-1.099,4.868,0
1,2,2340,2,6.788,6.766,274.5,4.64,.862,9.67,10.32,10.76,10.44,45.07,298.8,0,-1.193,5.383,0
1,2,2345,2,7.08,7.06,275.2,4.483,.766,9.31,10.49,10.95,10.61,44.37,298.9,0,-1.257,5.623,0
2,2,2345,2,8.02,8.15,8.59,7.68,8.08,.15,.217,.135,.141,0,12.48,2550
1,2,2350,2,6.572,6.54,277.4,5.653,.699,8.17,10.46,10.9,10.55,44.71,299,0,-1.176,5.015,0
1,2,2355,2,6.55,6.516,282.2,5.852,.871,8.92,10.53,11.02,10.68,43.89,298.8,0,-1.363,5.32,0
1,3,0,2,6.665,6.64,282.9,4.928,.725,8.4,10.57,11.03,10.69,43.6,298.8,0,-1.412,5.465,0
2,3,0,2,8,8.13,8.58,7.66,8.06,.15,.217,.135,.141,0,12.48,2550
1,3,5,2,6.069,6.041,282.9,5.511,.731,7.64,10.51,10.91,10.59,44.12,298.8,0,-1.315,4.94,0
1,3,10,2,5.453,5.428,280.2,5.529,.549,7.02,10.15,10.51,10.15,46.21,298.7,0,-1.015,4.245,0
1,3,15,2,5.895,5.866,283.4,5.644,.704,7.84,9.79,10.33,9.86,47.67,298.8,0,-.919,4.395,0
2,3,15,2,7.97,8.12,8.58,7.63,8.04,.15,.217,.135,.141,0,12.48,2550
1,3,20,2,6.516,6.494,284.6,4.715,.576,7.87,9.93,10.46,10.1,46.88,298.7,0,-1.018,4.958,0
1,3,25,2,5.929,5.907,285,4.895,.585,7.25,9.98,10.42,10.07,47.21,298.7,0,-.882,4.638,0
1,3,30,2,5.81,5.789,286.8,4.887,.568,7.19,9.95,10.38,10.03,47.54,298.6,0,-.815,4.463,0
2,3,30,2,7.95,8.1,8.57,7.59,8.02,.15,.217,.135,.141,0,12.47,2550
1,3,35,2,5.182,5.162,290.7,4.976,.438,6.566,9.79,10.2,9.87,48.52,298.5,0,-.687,4.025,0
1,3,40,2,4.695,4.682,293.5,4.171,.422,5.553,9.59,10,9.65,49.6,298.5,0,-.573,3.495,0
1,3,45,2,4.727,4.711,292.9,4.698,.43,6.37,9.4,9.91,9.49,50.49,298.5,0,-.504,3.48,0
2,3,45,2,7.92,8.09,8.56,7.55,8.01,.15,.217,.135,.141,0,12.47,2550
1,3,50,2,5.08,5.061,293.4,5.041,.447,6.305,9.27,9.85,9.38,51,298.5,0,-.489,3.663,0
1,3,55,2,5.143,5.125,293,4.891,.497,6.533,9.15,9.71,9.28,51.34,298.5,0,-.508,3.853,0
1,3,100,2,5.282,5.269,290.4,4.064,.409,6.239,9.12,9.69,9.27,51.66,298.6,0,-.451,3.938,0
2,3,100,2,7.89,8.07,8.56,7.5,7.99,.15,.217,.135,.141,0,12.46,2550
1,3,105,2,5.302,5.283,287.6,4.965,.458,6.272,9.12,9.73,9.27,51.61,298.7,0,-.462,3.883,0
1,3,110,2,5.186,5.169,283.3,4.713,.554,6.272,9.15,9.73,9.24,51.52,298.7,0,-.462,3.713,0
1,3,115,2,4.816,4.8,279.5,4.655,.544,5.913,9,9.57,9.02,52.39,298.7,0,-.37,3.503,0
2,3,115,2,7.85,8.05,8.55,7.45,7.97,.15,.217,.135,.141,0,12.45,2550
1,3,120,2,4.59,4.578,272.5,4.044,.326,5.161,8.71,9.35,8.72,53.2,298.6,0,-.424,3.063,0
1,3,125,2,4.634,4.622,271.3,4.199,.427,5.847,8.47,9.17,8.52,53.47,298.7,0,-.575,3.218,0
1,3,130,2,4.572,4.56,273.2,4.09,.361,5.586,8.29,8.98,8.34,54.34,298.7,0,-.53,3.007,0
2,3,130,2,7.82,8.03,8.54,7.39,7.95,.15,.217,.135,.141,0,12.45,2550
1,3,135,2,4.339,4.331,271.8,3.415,.294,5.227,7.96,8.68,7.95,56.35,298.7,0,-.337,2.815,0
1,3,140,2,4.529,4.514,269.1,4.616,.401,5.39,7.55,8.35,7.56,58.06,298.8,0,-.319,2.822,0
1,3,145,2,4.974,4.961,267.8,4.144,.342,5.913,7.26,8.09,7.29,59.92,298.8,0,-.16,3.258,0
2,3,145,2,7.78,8.01,8.53,7.33,7.93,.15,.217,.135,.141,0,12.44,2550
1,3,150,2,4.985,4.972,269.7,4.112,.462,6.109,7.22,8.05,7.29,59.91,298.8,0,-.194,3.433,0
1,3,155,2,5.339,5.327,273.7,3.806,.479,6.468,7.25,8.03,7.34,60.03,298.8,0,-.141,3.585,0
1,3,200,2,5.091,5.075,271.2,4.465,.41,6.141,7.22,7.95,7.28,60.47,298.7,0,-.067,3.455,0
2,3,200,2,7.74,7.99,8.52,7.26,7.91,.15,.217,.135,.141,0,12.43,2550
1,3,205,2,4.976,4.965,269.7,3.938,.28,5.717,6.999,7.71,7.06,61.25,298.8,0,-.102,3.388,0
1,3,210,2,5.505,5.487,264.6,4.595,.494,6.631,6.735,7.45,6.74,62.86,298.8,0,.004,3.65,0
1,3,215,2,5.9,5.883,266.1,4.245,.481,7.12,6.675,7.44,6.789,63.57,298.8,0,.098,4.1,0
2,3,215,2,7.69,7.97,8.51,7.18,7.89,.15,.217,.135,.141,0,12.42,2550
1,3,220,2,5.622,5.595,270.3,5.629,.636,7.64,6.873,7.6,7.01,62.79,298.8,0,.115,4.075,0
1,3,225,2,6.143,6.112,273,5.709,.647,7.77,7.08,7.8,7.19,62.75,298.9,0,.298,4.603,0
1,3,230,2,6.247,6.227,273.1,4.623,.606,7.84,7.24,7.88,7.34,62.57,298.8,0,.404,4.568,0
2,3,230,2,7.64,7.95,8.49,7.09,7.86,.15,.217,.135,.141,0,12.42,2550
1,3,235,2,6.425,6.407,272,4.369,.644,8.1,7.18,7.76,7.25,63.11,298.9,0,.471,4.738,0
1,3,240,2,6.563,6.543,270,4.493,.623,7.84,7.15,7.7,7.22,63.19,298.8,0,.454,4.995,0
1,3,245,2,6.487,6.458,269,5.451,.579,7.91,7.13,7.7,7.22,63.04,298.7,0,.41,4.86,0
2,3,245,2,7.59,7.92,8.47,7.01,7.84,.15,.217,.135,.141,0,12.42,2550
1,3,250,2,6.209,6.186,270.7,4.919,.589,8,7.11,7.61,7.17,63,298.7,0,.382,4.89,0
1,3,255,2,5.963,5.946,273.3,4.315,.469,6.991,6.884,7.36,6.875,64.74,298.7,0,.537,4.405,0
1,3,300,2,6.458,6.427,267.6,5.577,.689,8,6.767,7.39,6.874,64.57,298.7,0,.393,4.72,0
2,3,300,2,7.54,7.9,8.46,6.92,7.81,.15,.217,.135,.141,.067,12.4,2550
1,3,305,2,7.16,7.13,264.4,5.146,.804,9.21,7.04,7.66,7.15,62.94,298.7,0,.3,5.525,0
1,3,310,2,6.882,6.856,264.9,5.011,.693,8.95,7.06,7.5,7.1,63.12,298.7,0,.359,5.353,0
1,3,315,2,6.757,6.732,270.7,4.922,.714,8.75,7.03,7.55,7.12,62.74,298.8,0,.25,5.245,0
2,3,315,2,7.49,7.86,8.44,6.838,7.78,.15,.217,.135,.141,0,12.4,2550
1,3,320,2,6.495,6.465,271.4,5.585,.614,8.2,7.06,7.57,7.15,62.55,298.9,0,.234,4.998,0
1,3,325,2,6.58,6.553,275.2,5.113,.697,8.17,7.15,7.74,7.24,62.14,299,0,.232,5.045,0
1,3,330,2,6.202,6.183,276.1,4.515,.65,7.74,7.21,7.83,7.31,62.13,299,0,.282,4.653,0
2,3,330,2,7.44,7.83,8.42,6.763,7.74,.15,.217,.135,.141,0,12.39,2550
1,3,335,2,6.114,6.092,274.9,4.842,.709,8.1,7.27,7.92,7.36,61.72,299,0,.253,4.505,0
1,3,340,2,6.371,6.352,275.9,4.335,.745,8.17,7.36,7.95,7.46,60.92,298.9,0,.156,5.033,0
1,3,345,2,6.537,6.513,274.5,4.957,.713,8.3,7.33,7.86,7.4,60.93,298.9,0,.135,5.06,0
2,3,345,2,7.4,7.81,8.4,6.695,7.71,.15,.217,.135,.141,0,12.38,2550
1,3,350,2,6.735,6.703,273.6,5.501,.67,8.49,7.31,7.79,7.37,60.82,298.9,0,.095,5.365,0
1,3,355,2,5.978,5.96,279.1,4.438,.664,8.17,7.06,7.43,7.06,62.38,298.9,0,.198,4.798,0
1,3,400,2,5.556,5.527,281.1,5.778,.61,7.32,6.734,7.1,6.714,63.83,298.9,0,.209,4.193,0
2,3,400,2,7.36,7.78,8.38,6.632,7.67,.15,.217,.135,.141,0,12.38,2550
1,3,405,2,6.095,6.069,281.7,5.242,.608,7.48,6.564,7.04,6.628,64.18,298.9,0,.124,4.818,0
1,3,410,2,6.137,6.107,282.3,5.686,.757,7.77,6.442,6.91,6.479,65.01,298.9,0,.184,4.755,0
1,3,415,2,6.525,6.497,280.3,5.247,.677,8.46,6.44,6.889,6.511,65.08,298.9,0,.197,5.05,0
2,3,415,2,7.32,7.75,8.37,6.575,7.64,.15,.217,.135,.141,0,12.37,2550
1,3,420,2,6.061,6.034,277.7,5.406,.536,7.58,6.113,6.507,6.088,67.19,298.9,0,.323,4.44,0
1,3,425,2,5.928,5.899,281.6,5.65,.565,7.35,5.916,6.425,5.973,68.18,298.8,0,.336,4.565,0
1,3,430,2,6.076,6.046,283.3,5.644,.585,7.55,5.878,6.359,5.934,68.6,298.8,0,.384,4.643,0
2,3,430,2,7.28,7.72,8.36,6.514,7.59,.15,.217,.135,.141,1.037,12.36,2550
1,3,435,2,6.482,6.459,284.7,4.791,.884,8.33,5.85,6.286,5.917,68.75,298.8,0,.386,5.12,0
1,3,440,2,6.638,6.602,278.7,5.937,.597,8.1,5.817,6.175,5.854,69.09,298.9,0,.423,5.293,0
1,3,445,2,7.27,7.26,286.5,3.925,.616,9.41,5.759,6.112,5.812,69.37,298.9,0,.423,5.698,0
2,3,445,2,7.24,7.69,8.34,6.45,7.56,.15,.217,.135,.141,1.101,12.35,2550
1,3,450,2,6.595,6.535,283,7.7,.714,8.46,5.541,5.852,5.517,70.5,298.9,0,.438,5.248,0
1,3,455,2,6.795,6.757,285.9,6.006,.624,8.53,5.339,5.671,5.362,71.5,298.9,0,.435,5.368,0
1,3,500,2,6.754,6.713,281.5,6.304,.917,8.85,5.284,5.662,5.331,71.9,298.8,0,.459,5.515,0
2,3,500,2,7.2,7.66,8.33,6.384,7.52,.15,.217,.135,.141,1.2,12.35,2550
1,3,505,2,6.732,6.695,279.4,5.985,.931,8.89,5.344,5.698,5.395,71.7,298.8,0,.482,5.54,0
1,3,510,2,7.38,7.36,285.5,4.688,.771,9.18,5.595,6.103,5.748,70.4,298.8,0,.462,5.835,0
1,3,515,2,6.885,6.835,286.8,6.917,.77,8.85,5.824,6.273,5.944,69.2,298.8,0,.451,5.6,0
2,3,515,2,7.16,7.63,8.31,6.313,7.48,.15,.217,.135,.141,1.162,12.34,2550
1,3,520,2,6.063,6.029,295.3,6.038,.702,7.64,5.634,5.936,5.62,70.1,299.1,0,.445,4.63,0
1,3,525,2,6.04,6.006,295.6,6.123,.667,7.84,5.447,5.778,5.469,71,299.1,0,.441,4.62,0
1,3,530,2,5.757,5.539,322.1,15.76,.806,8.2,5.33,5.555,5.284,71.8,299.3,0,.49,4.408,0
2,3,530,2,7.11,7.6,8.3,6.244,7.44,.15,.217,.135,.141,1.242,12.33,2550
1,3,535,2,5.586,5.429,317.2,13.55,.731,7.42,4.668,4.743,4.5,74.6,299.5,0,.375,3.973,0
1,3,540,2,5.906,5.855,319,7.51,.678,8.3,4.591,4.896,4.618,75.2,299.6,0,.406,4.24,0
1,3,545,2,5.79,5.745,322.7,7.14,.81,7.45,4.361,4.478,4.304,76,299.8,0,.341,4.433,0
2,3,545,2,7.07,7.57,8.28,6.182,7.4,.15,.216,.135,.141,1.434,12.32,2550
1,3,550,2,6.84,6.792,331.2,6.818,.799,8.89,4.191,4.448,4.232,77.1,299.9,0,.364,5.168,0
1,3,555,2,6.49,6.437,322.6,7.31,.913,8.33,4.264,4.535,4.321,76.5,299.8,0,.331,5.013,0
1,3,600,2,6.783,6.754,336.9,5.349,.814,8.49,4.191,4.333,4.144,76.5,300,0,.262,5.123,0
2,3,600,2,7.03,7.54,8.26,6.112,7.36,.15,.216,.135,.141,1.496,12.32,2550
1,3,605,2,6.888,6.823,325.4,7.88,.916,9.77,3.977,4.272,4.033,77.4,299.9,0,.217,5.22,0
1,3,610,2,7.27,7.22,327.4,6.156,.808,9.21,4.283,4.656,4.392,75.4,300,0,.162,5.39,0
1,3,615,2,7.28,7.19,337.9,8.91,.832,9.18,4.178,4.293,4.127,75.3,300.1,0,.044,5.6,0
2,3,615,2,6.983,7.51,8.25,6.04,7.32,.15,.216,.135,.141,1.503,12.31,2550
1,3,620,2,8.53,8.49,352.9,5.684,.984,10.52,3.154,2.718,2.713,73.7,300.2,0,-1.218,6.395,0
1,3,625,2,6.639,6.617,356.7,4.646,1.095,8.95,1.993,1.77,1.709,76.9,300.3,0,-1.745,4.973,0
1,3,630,2,6.072,5.992,356.9,9.26,.783,7.68,1.399,1.29,1.183,79.7,300.5,0,-1.828,4.355,0
2,3,630,2,6.938,7.48,8.23,5.962,7.27,.15,.216,.135,.141,1.527,12.31,2550
1,3,635,2,5.644,5.618,358.9,5.506,.672,7.19,.935,.849,.739,81.7,300.7,0,-1.949,4.13,0
1,3,640,2,4.967,4.95,358.7,4.763,.509,5.978,.518,.395,.307,83.7,300.7,0,-2.03,3.54,0
1,3,645,2,4.224,4.204,356.6,5.537,.462,5.194,.136,.084,-.044,85.6,300.8,0,-2.086,3.047,0
2,3,645,2,6.893,7.45,8.21,5.884,7.23,.15,.216,.135,.141,1.9,12.3,2550
1,3,650,2,5.627,5.599,352,5.706,.776,7.28,-.063,-.089,-.155,86.8,301,0,-2.105,4.183,0
1,3,655,2,6.121,6.006,354,11.11,.735,7.84,-.153,-.172,-.254,87.5,301.1,0,-2.074,4.553,0
1,3,700,2,6.376,6.346,357.1,5.559,.586,7.61,-.274,-.291,-.373,89,301.2,0,-1.979,4.828,0
2,3,700,2,6.842,7.42,8.18,5.789,7.19,.15,.216,.135,.141,2.338,12.29,2550
1,3,705,2,6.196,6.158,356.1,6.347,.757,7.81,-.371,-.394,-.465,90.1,301.2,0,-1.905,4.413,0
1,3,710,2,6.045,6.011,353.3,6.026,.725,8.26,-.456,-.464,-.529,91.1,301.3,0,-1.844,4.46,0
1,3,715,2,5.549,5.414,350.7,12.62,.581,6.827,-.498,-.498,-.57,91.8,301.4,0,-1.782,4.275,0
2,3,715,2,6.78,7.38,8.15,5.672,7.15,.15,.216,.135,.141,3.092,12.29,2550
1,3,720,2,5.496,5.418,352.5,9.65,.692,6.925,-.56,-.537,-.614,92.4,301.6,0,-1.755,4.285,0
1,3,725,2,5.436,5.403,352.9,6.32,.774,7.06,-.592,-.566,-.647,92.8,301.6,0,-1.723,3.99,0
1,3,730,2,5.652,5.582,355,9.04,.664,7.42,-.624,-.578,-.667,93.2,301.7,0,-1.701,4.285,0
2,3,730,2,6.705,7.35,8.13,5.545,7.1,.15,.216,.135,.141,3.997,12.28,2550
1,3,735,2,5.805,5.775,356.2,5.782,.669,7.48,-.633,-.612,-.699,93.4,301.8,0,-1.677,4.33,0
1,3,740,2,5.373,5.245,354.6,12.51,.606,6.86,-.725,-.685,-.792,93.8,301.9,0,-1.714,3.845,0
1,3,745,2,5.273,5.218,355.4,8.27,.608,6.697,-.764,-.736,-.808,94.2,301.8,0,-1.697,3.93,0
2,3,745,2,6.632,7.31,8.1,5.411,7.06,.149,.216,.135,.141,4.823,12.27,2550
1,3,750,2,4.984,4.955,355.6,6.176,.624,6.501,-.792,-.759,-.846,94.4,301.9,0,-1.689,3.563,0
1,3,755,2,4.986,4.959,356.6,5.942,.587,6.337,-.842,-.814,-.913,94.7,302,0,-1.696,3.44,.444
1,3,800,2,4.65,4.626,357.8,5.793,.452,5.749,-.896,-.844,-.95,95,302.1,0,-1.712,3.468,2.514
2,3,800,2,6.557,7.26,8.07,5.279,7.01,.149,.216,.135,.141,5.901,12.27,2550
1,3,805,2,4.237,4.218,358.9,5.356,.446,5.194,-.954,-.97,-1.014,95.2,302.2,0,-1.74,3.052,6.948
1,3,810,2,3.885,3.866,356,5.581,.507,4.9,-1.015,-.992,-1.077,95.5,302.4,0,-1.755,2.7,13.31
1,3,815,2,4.082,4.058,352.2,6.211,.514,5.129,-1.01,-.965,-1.037,95.9,302.4,0,-1.699,3.16,20.06
2,3,815,2,6.484,7.22,8.05,5.154,6.958,.149,.216,.135,.141,6.929,12.26,2550
1,3,820,2,4.684,4.662,352.7,5.544,.55,5.815,-.929,-.895,-.954,95.9,302.5,0,-1.617,3.418,27.42
1,3,825,2,5.116,5.09,352.5,5.76,.66,6.37,-.85,-.836,-.844,95.9,302.4,0,-1.542,3.825,36.49
1,3,830,2,5.252,5.215,355.9,6.781,.511,6.435,-.757,-.766,-.774,95.7,302.5,0,-1.481,3.885,45.19
2,3,830,2,6.414,7.18,8.02,5.037,6.906,.149,.216,.135,.141,6.629,12.27,2550
1,3,835,2,4.688,4.621,351.9,9.69,.561,6.043,-.689,-.718,-.711,95.6,302.5,0,-1.425,3.65,54.99
1,3,840,2,5.179,5.152,350.7,5.836,.601,6.795,-.582,-.595,-.588,95.5,302.6,0,-1.334,3.868,66.54
1,3,845,2,5.397,5.371,347.2,5.631,.827,7.12,-.453,-.467,-.438,95.1,302.7,0,-1.263,4.165,77
2,3,845,2,6.347,7.13,7.99,4.93,6.85,.149,.216,.135,.141,5.813,12.31,2550
1,3,850,2,5.169,5.141,345.2,5.993,.665,6.599,-.314,-.353,-.297,94.7,302.8,0,-1.186,3.965,90.9
1,3,855,2,5.266,5.24,344.4,5.69,.605,6.795,-.164,-.255,-.143,94.3,302.9,0,-1.101,4.02,105
1,3,900,2,5.087,5.054,347.8,6.52,.628,6.533,.013,-.083,.02,93.7,303,0,-1.006,4.043,117.2
2,3,900,2,6.286,7.09,7.97,4.839,6.792,.149,.215,.135,.141,4.598,12.41,2550
1,3,905,2,5.153,5.118,347.7,6.645,.662,6.566,.162,.065,.175,93.3,303,0,-.93,3.88,139.8
1,3,910,2,5.13,5.099,347.8,6.233,.827,6.566,.393,.247,.433,92.8,303.1,0,-.779,4.085,168.7
1,3,915,2,5.389,5.353,351.5,6.662,.842,7.28,.659,.482,.686,91.7,303.1,0,-.669,4.23,182.4
2,3,915,2,6.238,7.04,7.94,4.778,6.734,.149,.215,.135,.141,3.601,12.57,2550
1,3,920,2,5.501,5.348,355.4,13.53,.652,7.02,.799,.567,.792,90.7,303.1,0,-.682,4.423,183.5
1,3,925,2,5.983,5.929,.077,7.7,1.034,7.71,.962,.708,.954,90.4,303.2,0,-.573,4.665,193.4
1,3,930,2,6.007,5.931,.536,9.14,.69,7.35,1.074,.81,1.059,89.9,303.4,0,-.533,4.778,202.3
2,3,930,2,6.202,7,7.91,4.751,6.677,.149,.215,.135,.141,3.012,12.82,2550
1,3,935,2,6.167,6.133,5.416,5.958,.867,8,1.209,.963,1.181,89.8,303.5,0,-.423,4.793,199.8
1,3,940,2,5.607,5.473,1.52,12.56,1.01,7.71,1.398,1.106,1.419,89.7,303.5,0,-.264,4.433,226.7
1,3,945,2,6.786,6.542,356.5,15.39,1.096,8.85,1.643,1.24,1.588,88.5,303.7,0,-.206,5.198,195.9
2,3,945,2,6.182,6.97,7.88,4.766,6.62,.149,.215,.135,.141,2.813,12.96,2550
1,3,950,2,6.843,6.813,357.8,5.36,.964,9.02,1.459,1.098,1.392,88.2,303.8,0,-.43,5.295,234.5
1,3,955,2,6.561,6.514,2.933,6.804,.825,8.26,1.663,1.275,1.666,87.9,303.9,0,-.273,5.115,292.1
1,3,1000,2,7.99,7.89,356.8,8.67,.94,10.06,1.803,1.314,1.719,86.3,304,0,-.386,6.143,264.6
2,3,1000,2,6.183,6.941,7.85,4.823,6.567,.149,.215,.135,.141,2.504,12.96,2550
1,3,1005,2,7.68,7.61,351.1,7.47,.777,8.98,1.726,1.311,1.673,85.2,304,0,-.626,6.13,298.3
1,3,1010,2,7.85,7.82,356.6,5.524,.813,9.6,1.867,1.412,1.792,84.3,304.1,0,-.632,6.058,295.6
1,3,1015,2,7.38,7.3,3.139,8.7,.801,9.7,1.991,1.506,1.982,84.1,304.3,0,-.553,5.655,356.6
2,3,1015,2,6.197,6.917,7.83,4.907,6.512,.149,.215,.135,.141,2.092,13.17,2550
1,3,1020,2,7.35,7.26,353.5,9.14,1.247,9.9,2.335,1.84,2.279,82.9,304.4,0,-.414,5.833,282.6
1,3,1025,2,8.27,8.23,4.657,5.511,1.074,10.03,2.291,1.727,2.166,82.3,304.5,0,-.56,6.435,354.3
1,3,1030,2,7.93,7.86,4.4,7.96,.816,9.73,2.342,1.708,2.226,82.1,304.5,0,-.541,6.213,412.4
2,3,1030,2,6.226,6.9,7.8,5.018,6.466,.149,.215,.135,.141,1.869,13.24,2550
1,3,1035,2,8.02,7.79,359.1,13.46,.87,10.13,2.55,1.973,2.471,80.8,304.6,0,-.554,6.265,383.2
1,3,1040,2,7.52,7.42,354.5,9.32,1.09,9.54,2.679,1.852,2.597,79.6,304.6,0,-.628,5.658,430.8
1,3,1045,2,7.34,7.23,.38,9.93,.885,9.38,2.713,2.01,2.568,79.3,304.6,0,-.655,5.868,353.9
2,3,1045,2,6.263,6.89,7.77,5.158,6.425,.149,.215,.135,.141,1.596,13.11,2550
1,3,1050,2,7.26,7.24,3.968,4.417,.963,9.02,2.844,2.11,2.737,78.3,304.6,0,-.695,5.838,446.3
1,3,1055,2,7.54,7.5,5.766,5.902,1.015,9.8,2.979,2.211,2.907,77.1,304.6,0,-.774,5.8,491.7
1,3,1100,2,6.959,6.925,11.27,5.654,1.037,9.18,3.112,2.316,3.03,76.6,304.8,0,-.743,5.625,493.5
2,3,1100,2,6.315,6.889,7.75,5.323,6.391,.149,.215,.135,.141,1.335,13.2,2550
1,3,1105,2,6.639,6.585,7.52,7.31,1.412,9.08,3.338,2.492,3.247,75.9,304.8,0,-.653,5.275,524.2
1,3,1110,2,7.15,7.07,5.158,8.39,.972,9.24,3.455,2.516,3.264,75.2,304.9,0,-.65,5.74,500
1,3,1115,2,7,6.845,4.742,12.16,.73,8.69,3.402,2.581,3.237,75.7,304.9,0,-.624,5.54,479.1
2,3,1115,2,6.383,6.895,7.72,5.524,6.363,.149,.215,.135,.141,1.2,13.34,2550
1,3,1120,2,7.3,7.11,358.5,12.84,1.309,9.47,3.257,2.205,3.017,74.9,304.9,0,-.891,5.78,496.6
1,3,1125,2,5.976,5.895,3.079,9.47,.899,8.46,3.325,2.63,3.241,74.7,305,0,-.877,4.928,428.1
1,3,1130,2,6.256,6.19,8.13,8.3,.972,8.3,3.549,2.75,3.414,73.8,305.1,0,-.827,4.993,471.9
2,3,1130,2,6.482,6.91,7.71,5.764,6.345,.149,.215,.135,.141,1.157,13.24,2550
1,3,1135,2,6.094,5.989,1.852,10.6,.946,8.36,3.591,2.697,3.424,72.4,305.2,0,-1.041,4.893,488.2
1,3,1140,2,6.568,6.526,6.69,6.462,1.06,8.17,3.603,2.717,3.42,72.8,305.1,0,-.949,5.435,535
1,3,1145,2,5.795,5.721,8.42,9.15,.801,7.35,3.848,2.99,3.842,72.3,305.1,0,-.81,4.57,551.3
2,3,1145,2,6.604,6.936,7.69,6.032,6.338,.149,.215,.135,.141,.872,13.41,2550
1,3,1150,2,6.181,6.136,3.17,6.898,1.293,8.1,3.976,2.944,3.835,71.1,305.1,0,-.915,5.04,604.4
1,3,1155,2,6.261,6.162,359.4,10.21,1,9.02,4.104,3.229,4.043,70.7,305.1,0,-.869,5.135,628.6
1,3,1200,2,5.591,5.446,4.456,13.06,.78,7.19,4.45,3.596,4.438,69.73,305.1,0,-.731,4.525,624.3
2,3,1200,2,6.731,6.969,7.68,6.297,6.34,.149,.215,.135,.141,.068,13.91,2550
1,3,1205,2,5.674,5.592,1.788,9.78,1.093,7.87,4.439,3.377,4.264,69.03,304.9,0,-.878,4.758,571.5
1,3,1210,2,5.723,5.629,.465,10.37,1.131,8.23,4.174,3.042,3.904,69.81,304.9,0,-.975,4.695,560
1,3,1215,2,6.24,6.13,4.649,10.72,.981,8.56,3.839,2.73,3.616,70.6,304.8,0,-1.135,5.083,533.5
2,3,1215,2,6.869,7.01,7.68,6.581,6.353,.149,.215,.135,.141,0,13.88,2550
1,3,1220,2,5.387,5.185,8,15.7,.713,7.45,3.902,2.904,3.786,70.3,304.7,0,-1.139,4.305,508.6
1,3,1225,2,6.279,6.231,14.4,7.1,.901,8.43,3.871,2.755,3.566,69.54,304.6,0,-1.31,5.183,587
1,3,1230,2,6.07,6.01,359.4,8.05,1.082,8.79,3.987,3.11,3.906,69.14,304.5,0,-1.279,5.01,588.8
2,3,1230,2,7.02,7.06,7.68,6.896,6.38,.149,.215,.135,.141,0,13.87,2550
1,3,1235,2,5.845,5.768,351.7,9.34,.848,7.42,4.178,3.23,3.939,67.5,304.4,0,-1.42,4.935,585.8
1,3,1240,2,5.566,5.468,15.95,10.78,.894,7.28,4.347,3.478,4.212,67.35,304.3,0,-1.292,4.583,571
1,3,1245,2,6.064,5.936,11.32,11.75,.832,8.36,4.369,3.515,4.154,67.07,304.2,0,-1.326,4.953,584.7
2,3,1245,2,7.17,7.11,7.68,7.2,6.415,.149,.215,.135,.141,0,13.86,2550
1,3,1250,2,6.134,6.037,15.32,10.23,.77,7.38,4.618,3.641,4.569,66.38,304.1,0,-1.233,4.845,598.9
1,3,1255,2,6.137,6.042,2.32,10.12,.913,7.87,4.72,3.612,4.485,65.28,304.1,0,-1.36,4.993,636.4
1,3,1300,2,6.045,5.995,5.899,7.38,.84,8.17,4.7,3.439,4.422,65.05,303.9,0,-1.424,4.968,693.1
2,3,1300,2,7.32,7.17,7.69,7.48,6.464,.149,.215,.135,.141,0,13.85,2550
1,3,1305,2,6.558,6.481,5.499,8.79,1.008,8.3,4.959,3.686,4.795,64.12,303.9,0,-1.378,5.34,765
1,3,1310,2,5.897,5.836,19.64,8.22,.984,7.91,4.892,3.707,4.538,63.26,303.8,0,-1.618,4.985,481.4
1,3,1315,2,5.915,5.793,7.74,11.64,.851,7.91,4.374,3.46,4.169,64.63,303.7,0,-1.813,4.758,323.1
2,3,1315,2,7.47,7.24,7.7,7.76,6.524,.149,.215,.135,.141,0,13.84,2550
1,3,1320,2,5.893,5.8,358.2,10.2,.836,7.97,4.325,3.481,4.197,65.07,303.7,0,-1.769,4.725,443
1,3,1325,2,5.888,5.826,.798,8.29,1.221,9.28,4.607,3.595,4.483,64.07,303.6,0,-1.713,4.64,594.9
1,3,1330,2,6.369,6.2,2.921,13.18,.944,8.1,4.834,3.752,4.633,62.73,303.5,0,-1.783,5.195,563.3
2,3,1330,2,7.64,7.3,7.71,8.03,6.596,.149,.215,.135,.141,0,13.85,2550
1,3,1335,2,6.342,6.21,13.4,11.69,1.102,9.7,4.817,3.815,4.686,63.1,303.6,0,-1.721,5.065,573.1
1,3,1340,2,6.493,6.451,13.47,6.513,.87,7.97,4.843,3.776,4.619,62.37,303.5,0,-1.849,5.295,547.4
1,3,1345,2,6.377,6.291,11.59,9.37,1.046,8.59,4.726,3.731,4.507,62.3,303.4,0,-1.974,5.075,500.9
2,3,1345,2,7.79,7.38,7.73,8.25,6.675,.149,.215,.135,.141,0,13.85,2550
1,3,1350,2,6.078,6.04,3.14,6.408,1.226,8.69,4.752,3.817,4.592,61.93,303.4,0,-2.028,4.943,547.2
1,3,1355,2,5.799,5.639,10.96,13.47,.875,7.64,5.005,3.995,4.911,61.89,303.4,0,-1.803,4.715,550
1,3,1400,2,5.256,4.963,16.84,19.1,.745,6.86,5.159,4.218,5.031,61.5,303.5,0,-1.744,4.355,557.6
2,3,1400,2,7.91,7.45,7.75,8.42,6.764,.149,.215,.135,.141,0,13.85,2550
1,3,1405,2,5.101,4.827,13.13,18.78,.854,6.827,5.127,4.108,4.947,60.86,303.5,0,-1.913,4.26,545.5
1,3,1410,2,5.461,5.307,357.6,13.57,.774,7.45,5.116,4.119,4.917,60.2,303.5,0,-2.068,4.735,534.9
1,3,1415,2,5.055,4.913,10.28,13.62,1.073,7.38,5.238,4.448,5.122,59.64,303.5,0,-2.078,4.21,536.7
2,3,1415,2,8.03,7.5,7.77,8.54,6.864,.149,.215,.135,.141,0,13.84,2550
1,3,1420,2,5.846,5.803,27.06,6.952,1.361,8.92,5.279,4.349,5.118,59.14,303.5,0,-2.153,4.888,538.5
1,3,1425,2,6.054,5.987,19.79,8.55,1.051,8.46,5.224,4.203,5.021,59.01,303.4,0,-2.231,4.925,538.6
1,3,1430,2,5.904,5.846,26.01,8.05,1.127,8.75,5.319,4.419,5.167,59.01,303.3,0,-2.144,4.673,530.6
2,3,1430,2,8.14,7.56,7.8,8.61,6.963,.149,.215,.135,.141,0,13.84,2550
1,3,1435,2,6.175,6.122,22.07,7.49,.721,7.71,5.183,4.236,4.991,59.03,303.3,0,-2.266,4.975,515.9
1,3,1440,2,6.266,6.205,15.78,8.01,.837,7.81,5.034,4.046,4.866,59.56,303.3,0,-2.284,4.993,525.8
1,3,1445,2,6.3,6.248,21.09,7.39,1.018,8.43,4.972,3.964,4.683,59.07,303.4,0,-2.45,5.33,502.8
2,3,1445,2,8.22,7.61,7.82,8.6,7.07,.149,.215,.135,.141,0,13.84,2550
1,3,1450,2,6.516,6.487,28.9,5.417,1.006,8.66,4.739,3.859,4.546,60.07,303.4,0,-2.444,5.158,465.3
1,3,1455,2,7.12,7.06,28.37,7.58,.92,8.92,4.773,3.928,4.676,59.62,303.4,0,-2.512,5.38,431.8
1,3,1500,2,6.78,6.743,22.95,5.96,.895,9.15,4.802,3.969,4.693,59.39,303.5,0,-2.535,5.358,387.7
2,3,1500,2,8.29,7.66,7.85,8.54,7.17,.149,.216,.135,.141,0,13.84,2550
1,3,1505,2,6.259,6.144,12.31,10.98,.862,8.04,4.88,4.199,4.802,59.07,303.6,0,-2.535,4.955,388.8
1,3,1510,2,5.868,5.84,22.11,5.591,.833,8.26,4.886,4.2,4.755,58.71,303.6,0,-2.609,4.805,408.9
1,3,1515,2,5.673,5.558,24.62,11.56,1.102,8.53,4.847,3.911,4.631,58.86,303.7,0,-2.612,4.558,406
2,3,1515,2,8.35,7.69,7.88,8.46,7.28,.149,.216,.135,.141,0,13.85,2550
1,3,1520,2,5.816,5.753,26.64,8.44,.962,8.04,4.736,4.002,4.627,59.59,303.7,0,-2.553,4.64,412.3
1,3,1525,2,6.342,6.279,21.68,8.07,.977,8.46,4.72,3.921,4.555,59.05,303.6,0,-2.687,5.178,409.7
1,3,1530,2,6.627,6.574,20.62,7.24,.879,8.4,4.661,3.791,4.431,59.07,303.6,0,-2.736,5.238,379.8
2,3,1530,2,8.4,7.73,7.9,8.36,7.38,.149,.216,.135,.141,0,13.86,2550
1,3,1535,2,7.17,7.09,21.43,8.13,.959,9.21,4.489,3.639,4.249,59.45,303.5,0,-2.81,5.658,364.2
1,3,1540,2,6.943,6.903,13.85,6.147,.839,8.69,4.326,3.629,4.126,59.6,303.5,0,-2.927,5.728,306.6
1,3,1545,2,6.113,5.914,16.98,14.62,1.016,8.1,4.237,3.591,4.14,60.02,303.5,0,-2.918,4.83,345.5
2,3,1545,2,8.44,7.77,7.93,8.26,7.49,.149,.216,.135,.141,0,13.85,2550
1,3,1550,2,6.525,6.467,18.29,7.6,.81,8.2,4.325,3.587,4.184,59.51,303.6,0,-2.949,5.343,388.2
1,3,1555,2,7.05,7.02,26.47,5.546,1.013,8.95,4.151,3.348,3.961,59.48,303.6,0,-3.114,5.595,358.5
1,3,1600,2,6.628,6.536,25.22,9.54,.836,8.53,3.994,3.228,3.827,59.86,303.7,0,-3.177,5.16,343.7
2,3,1600,2,8.47,7.79,7.96,8.17,7.6,.149,.216,.135,.141,0,13.87,2550
1,3,1605,2,6.782,6.742,32.54,6.226,1.026,8.98,3.846,3.067,3.736,59.96,303.6,0,-3.291,5.278,340.9
1,3,1610,2,7.19,7.13,26.44,7.21,.879,9.05,3.72,3.012,3.598,60.11,303.4,0,-3.375,5.633,305.7
1,3,1615,2,6.615,6.574,28.92,6.329,.84,8.79,3.656,2.95,3.472,59.81,303.6,0,-3.498,5.223,257.7
2,3,1615,2,8.49,7.82,7.99,8.08,7.7,.149,.216,.135,.141,0,13.89,2550
1,3,1620,2,5.12,5.016,33.46,11.57,.972,6.762,3.5,2.968,3.415,60.71,303.9,0,-3.447,3.94,242
1,3,1625,2,5.466,5.43,35.14,6.6,.679,7.06,3.491,2.924,3.392,60.38,304,0,-3.527,4.21,225.6
1,3,1630,2,5.169,5.108,34.9,8.78,.971,6.697,3.574,3.062,3.526,60.59,304,0,-3.405,3.845,187
2,3,1630,2,8.51,7.84,8.01,7.99,7.79,.149,.216,.135,.141,0,13.89,2550
1,3,1635,2,5.202,5.172,43.56,6.121,.955,6.697,3.291,2.663,3.12,60.7,304,0,-3.644,3.8,157.5
1,3,1640,2,5.716,5.644,44.31,9.06,.697,6.762,3.148,2.704,3.054,61.3,304,0,-3.646,4.188,144.3
1,3,1645,2,5.629,5.581,34.99,7.47,.831,6.86,3.069,2.629,3.011,61.23,304,0,-3.733,4.205,137.6
2,3,1645,2,8.52,7.86,8.03,7.89,7.88,.149,.216,.135,.141,0,13.91,2550
1,3,1650,2,5.453,5.428,44.5,5.578,.454,6.435,2.983,2.571,2.898,61.09,303.8,0,-3.843,4.023,135.4
1,3,1655,2,5.276,5.196,36.83,9.97,.816,6.599,2.883,2.54,2.82,61.22,303.9,0,-3.908,4.028,115
1,3,1700,2,4.768,4.713,38.79,8.73,.574,5.978,2.772,2.488,2.706,61.58,303.9,0,-3.935,3.63,94.3
2,3,1700,2,8.52,7.88,8.05,7.78,7.96,.149,.216,.135,.141,0,13.27,2550
1,3,1705,2,4.843,4.817,51.84,5.909,.583,6.337,2.638,2.385,2.572,61.54,304,0,-4.067,3.618,77.9
1,3,1710,2,4.769,4.72,40.92,8.24,.668,6.076,2.586,2.364,2.537,61.98,304.1,0,-4.022,3.305,69.14
1,3,1715,2,4.152,4.137,34.35,4.879,.509,5.031,2.456,2.264,2.4,62.21,304.1,0,-4.096,3.215,61.29
2,3,1715,2,8.48,7.88,8.07,7.65,8.03,.149,.217,.135,.141,0,13.26,2550
1,3,1720,2,4.62,4.591,36.68,6.472,.619,6.076,2.354,2.15,2.284,62.35,304.3,0,-4.161,3.488,45.38
1,3,1725,2,4.449,4.435,32.65,4.488,.559,5.749,2.154,1.985,2.089,62.95,304.2,0,-4.222,3.395,38.83
1,3,1730,2,4.396,4.371,32.57,6.195,.628,5.684,1.998,1.864,1.941,63.33,304.3,0,-4.288,3.235,30.25
2,3,1730,2,8.43,7.89,8.08,7.5,8.09,.149,.217,.135,.141,0,12.75,2550
1,3,1735,2,3.938,3.915,30.02,6.203,.41,5.227,1.83,1.708,1.766,64.16,304.3,0,-4.274,2.907,22.03
1,3,1740,2,3.66,3.645,30.12,5.137,.427,4.802,1.654,1.577,1.587,64.9,304.2,0,-4.289,2.695,14.74
1,3,1745,2,3.573,3.557,28.37,5.42,.432,4.704,1.494,1.426,1.429,65.62,304.2,0,-4.295,2.502,8.27
2,3,1745,2,8.35,7.88,8.1,7.35,8.14,.149,.217,.135,.141,.106,12.68,2550
1,3,1750,2,3.001,2.991,33.85,4.591,.333,3.822,1.289,1.217,1.22,66.51,304.3,0,-4.311,2.002,2.645
1,3,1755,2,3.342,3.335,30.09,3.788,.29,4.018,1.072,1.011,.964,67.37,304.3,0,-4.348,2.297,.643
1,3,1800,2,3.066,3.05,35.57,5.749,.297,3.757,.782,.742,.679,68.85,304.3,0,-4.336,1.922,1.086
2,3,1800,2,8.26,7.87,8.12,7.19,8.17,.149,.217,.135,.141,1.106,12.64,2550
1,3,1805,2,3.694,3.68,33.31,4.937,.41,4.737,.587,.586,.488,69.43,304.3,0,-4.411,2.635,.224
1,3,1810,2,3.437,3.406,40.51,7.61,.422,4.377,.404,.423,.325,69.85,304.4,0,-4.504,2.36,0
1,3,1815,2,3.533,3.509,41.82,6.571,.464,4.835,.264,.327,.206,70.3,304.4,0,-4.548,2.495,0
2,3,1815,2,8.15,7.85,8.13,7.01,8.19,.149,.217,.135,.141,1.201,12.63,2550
1,3,1820,2,3.157,3.14,35.93,5.932,.355,3.985,.153,.148,.072,70.8,304.4,0,-4.565,2.162,0
1,3,1825,2,3.295,3.286,45.13,4.153,.319,3.985,-.059,-.014,-.141,71.9,304.4,0,-4.558,2.045,0
1,3,1830,2,3.387,3.37,41.75,5.72,.405,4.345,-.12,-.039,-.16,72.4,304.4,0,-4.536,2.072,0
2,3,1830,2,8.02,7.82,8.15,6.835,8.2,.149,.217,.135,.141,1.284,12.61,2550
1,3,1835,2,3.154,3.145,39.04,4.166,.396,4.181,-.175,-.115,-.218,72.8,304.5,0,-4.506,1.885,0
1,3,1840,2,3.069,3.06,42.91,4.439,.308,3.659,-.275,-.187,-.326,73.1,304.6,0,-4.548,1.84,0
1,3,1845,2,3.105,3.091,46.76,5.446,.309,4.051,-.377,-.351,-.441,73.6,304.6,0,-4.563,1.875,0
2,3,1845,2,7.89,7.79,8.16,6.65,8.2,.149,.217,.135,.141,1.343,12.59,2550
1,3,1850,2,3.111,3.095,39.78,5.721,.368,4.116,-.463,-.412,-.492,73.8,304.6,0,-4.616,2.06,0
1,3,1855,2,2.78,2.77,42.5,4.988,.283,3.528,-.541,-.477,-.577,74,304.7,0,-4.646,1.707,0
1,3,1900,2,2.735,2.722,50.27,5.524,.294,3.463,-.582,-.523,-.613,74.2,304.8,0,-4.653,1.81,0
2,3,1900,2,7.76,7.75,8.17,6.469,8.18,.149,.217,.135,.141,1.378,12.58,2550
1,3,1905,2,2.719,2.707,49.82,5.23,.287,3.397,-.609,-.548,-.649,74.8,304.8,0,-4.571,1.59,0
1,3,1910,2,2.063,2.057,59.42,4.607,.348,2.809,-.614,-.54,-.653,75.2,304.9,0,-4.511,1.337,0
1,3,1915,2,1.604,1.601,58.42,3.458,.242,2.221,-.609,-.512,-.664,75.5,305,0,-4.452,1.03,0
2,3,1915,2,7.63,7.7,8.17,6.291,8.16,.149,.217,.135,.141,1.425,12.57,2550
1,3,1920,2,2.108,2.098,62.49,5.539,.241,2.646,-.678,-.527,-.738,75.8,305.2,0,-4.464,1.205,0
1,3,1925,2,2.235,2.229,58.7,4.383,.217,2.777,-.683,-.535,-.709,75.5,305.2,0,-4.515,1.392,0
1,3,1930,2,2.198,2.192,67.46,4.24,.238,2.679,-.73,-.632,-.826,75.7,305.3,0,-4.534,1.257,0
2,3,1930,2,7.51,7.66,8.18,6.131,8.12,.149,.217,.135,.141,1.462,12.56,2550
1,3,1935,2,2.2,2.193,65.27,4.714,.263,2.809,-.905,-.76,-.986,76.8,305.3,0,-4.515,1.275,0
1,3,1940,2,1.993,1.982,57.64,5.975,.285,2.875,-.91,-.771,-.947,76.9,305.4,0,-4.49,1.352,0
1,3,1945,2,2.07,2.063,57.93,4.781,.214,2.45,-.814,-.751,-.847,76.6,305.5,0,-4.46,1.342,0
2,3,1945,2,7.39,7.61,8.18,5.983,8.08,.149,.217,.135,.141,1.522,12.56,2550
1,3,1950,2,2.452,2.442,57.9,5.216,.345,3.267,-.778,-.69,-.804,76.4,305.4,0,-4.463,1.665,0
1,3,1955,2,2.771,2.762,52.09,4.57,.317,3.561,-.683,-.619,-.686,75.9,305.4,0,-4.453,1.89,0
1,3,2000,2,2.672,2.662,58.38,5.064,.314,3.659,-.593,-.566,-.611,75.4,305.5,0,-4.455,1.85,0
2,3,2000,2,7.29,7.56,8.18,5.848,8.03,.149,.216,.135,.141,1.459,12.55,2550
1,3,2005,2,3.04,3.023,57.05,6.02,.363,4.443,-.579,-.589,-.625,74.9,305.4,0,-4.523,2.217,0
1,3,2010,2,3.336,3.323,65.86,5.114,.405,4.345,-.613,-.687,-.678,74.9,305.4,0,-4.565,2.422,0
1,3,2015,2,3.422,3.406,58.9,5.534,.441,4.443,-.668,-.732,-.726,75.5,305.3,0,-4.503,2.505,0
2,3,2015,2,7.2,7.51,8.18,5.727,7.98,.149,.216,.135,.141,1.414,12.54,2550
1,3,2020,2,3.837,3.818,65.81,5.682,.435,4.606,-.702,-.771,-.767,75.3,305.5,0,-4.581,2.835,0
1,3,2025,2,3.942,3.918,62.43,6.25,.577,5.586,-.807,-.87,-.878,75.6,305.4,0,-4.617,2.662,0
1,3,2030,2,4.368,4.355,61.54,4.434,.485,5.325,-.864,-.893,-.923,74.6,305.6,0,-4.854,3.358,0
2,3,2030,2,7.11,7.46,8.16,5.615,7.92,.149,.216,.135,.141,1.398,12.53,2550
1,3,2035,2,4.544,4.526,59.36,5.082,.584,5.749,-.927,-1.029,-.989,74.1,305.5,0,-4.987,3.32,0
1,3,2040,2,4.474,4.454,61.57,5.45,.562,5.847,-1,-1.106,-1.063,73.8,305.7,0,-5.124,3.268,0
1,3,2045,2,4.43,4.405,64.49,6.059,.519,5.815,-1.083,-1.175,-1.163,73.6,305.6,0,-5.238,3.25,0
2,3,2045,2,7.04,7.41,8.15,5.513,7.86,.149,.216,.135,.141,1.328,12.52,2550
1,3,2050,2,4.483,4.462,70.8,5.413,.549,5.455,-1.2,-1.308,-1.293,74.3,305.4,0,-5.216,3.145,0
1,3,2055,2,4.195,4.181,70.8,4.701,.503,5.096,-1.284,-1.361,-1.359,74.9,305.4,0,-5.199,3.005,0
1,3,2100,2,3.672,3.657,72.8,5.295,.486,4.671,-1.352,-1.421,-1.424,75.3,305.5,0,-5.198,2.62,0
2,3,2100,2,6.963,7.36,8.12,5.41,7.79,.149,.216,.135,.141,1.342,12.51,2550
1,3,2105,2,3.014,2.99,68.57,7.18,.529,4.345,-1.389,-1.436,-1.462,75.8,305.6,0,-5.136,2.177,0
1,3,2110,2,2.726,2.703,65.4,7.44,.37,3.495,-1.376,-1.457,-1.419,75.9,305.8,0,-5.108,1.987,0
1,3,2115,2,3.174,3.141,58.46,8.22,.544,4.573,-1.326,-1.406,-1.361,75.2,306,0,-5.183,2.407,0
2,3,2115,2,6.893,7.32,8.08,5.309,7.73,.149,.216,.135,.141,1.378,12.51,2550
1,3,2120,2,3.819,3.803,53.76,5.339,.615,4.802,-1.262,-1.319,-1.29,74,306.1,0,-5.338,2.86,0
1,3,2125,2,3.731,3.702,64.73,7.17,.591,4.933,-1.232,-1.321,-1.284,73.1,305.9,0,-5.456,2.75,0
1,3,2130,2,3.791,3.773,63.07,5.602,.498,5.227,-1.275,-1.388,-1.34,73.1,305.8,0,-5.495,2.82,0
2,3,2130,2,6.831,7.27,8.05,5.213,7.66,.149,.216,.135,.141,1.286,12.5,2550
1,3,2135,2,3.781,3.753,65.52,6.968,.635,5.161,-1.294,-1.395,-1.363,73.2,306,0,-5.495,2.67,0
1,3,2140,2,3.826,3.791,63.88,7.72,.474,4.802,-1.342,-1.427,-1.401,72.6,305.9,0,-5.648,2.845,0
1,3,2145,2,3.725,3.704,65.45,6.101,.481,4.606,-1.377,-1.499,-1.451,71.7,306,0,-5.846,2.767,0
2,3,2145,2,6.77,7.23,8.02,5.124,7.6,.149,.216,.135,.141,1.221,12.49,2550
1,3,2150,2,4.573,4.547,48.72,6.092,.593,5.913,-1.435,-1.553,-1.493,70.7,305.9,0,-6.087,3.388,0
1,3,2155,2,4.525,4.489,39.64,7.19,.717,6.011,-1.455,-1.588,-1.508,70.9,305.8,0,-6.055,3.107,0
1,3,2200,2,5.072,5.05,42.2,5.38,.53,6.435,-1.549,-1.772,-1.637,68.5,305.8,0,-6.594,3.538,0
2,3,2200,2,6.714,7.18,7.99,5.041,7.53,.149,.216,.135,.141,1.12,12.49,2550
1,3,2205,2,4.766,4.748,41.7,5.011,.67,6.011,-1.686,-1.852,-1.77,67.97,305.7,0,-6.822,3.493,0
1,3,2210,2,4.657,4.637,36.78,5.395,.626,6.305,-1.774,-1.955,-1.848,66.98,305.8,0,-7.09,3.52,0
1,3,2215,2,4.975,4.959,36.11,4.672,.468,5.945,-1.852,-2.024,-1.931,67.32,305.8,0,-7.1,3.715,0
2,3,2215,2,6.657,7.14,7.95,4.959,7.46,.149,.216,.135,.141,.549,12.48,2550
1,3,2220,2,4.314,4.292,40.4,5.883,.518,5.586,-1.896,-2.037,-1.964,67.9,305.9,0,-7.03,3.07,0
1,3,2225,2,3.891,3.879,39.38,4.421,.609,5.259,-1.922,-2.153,-1.99,68,306,0,-7.04,2.752,0
1,3,2230,2,4.809,4.796,38.98,4.3,.679,5.945,-1.995,-2.162,-2.065,65.94,306,0,-7.5,3.448,0
2,3,2230,2,6.606,7.1,7.92,4.881,7.4,.149,.215,.135,.141,.38,12.47,2550
1,3,2235,2,4.177,4.154,44.13,5.999,.695,5.684,-2.043,-2.201,-2.112,65.94,305.9,0,-7.54,3.077,0
1,3,2240,2,4.073,4.051,41.25,5.921,.618,5.161,-2.092,-2.228,-2.154,64.9,306.1,0,-7.79,2.797,0
1,3,2245,2,4.11,4.085,44.66,6.258,.477,5.194,-2.14,-2.327,-2.192,64.07,306.1,0,-8,3.032,0
2,3,2245,2,6.553,7.06,7.88,4.802,7.33,.149,.215,.135,.141,0,12.46,2550
1,3,2250,2,4.408,4.394,44.3,4.628,.531,5.39,-2.184,-2.353,-2.244,63.88,306,0,-8.08,3.19,0
1,3,2255,2,4.942,4.928,45.02,4.332,.51,5.945,-2.223,-2.374,-2.296,62.88,305.8,0,-8.31,3.58,0
1,3,2300,2,3.883,3.858,41.72,6.489,.587,4.998,-2.241,-2.4,-2.302,63.51,305.9,0,-8.2,2.797,0
2,3,2300,2,6.5,7.01,7.84,4.722,7.26,.149,.215,.135,.141,0,12.46,2550
1,3,2305,2,4.126,4.104,42.28,6.01,.634,5.357,-2.254,-2.429,-2.316,63.57,305.9,0,-8.2,3.087,0
1,3,2310,2,4.162,4.137,40.71,6.376,.634,5.325,-2.288,-2.432,-2.342,62.01,306,0,-8.55,3.06,0
1,3,2315,2,4.171,4.149,45.7,5.815,.481,5.325,-2.328,-2.473,-2.386,60.41,305.8,0,-8.91,3.04,0
2,3,2315,2,6.446,6.977,7.81,4.645,7.2,.149,.215,.135,.141,0,12.45,2550
1,3,2320,2,4.549,4.52,46.1,6.527,.458,5.619,-2.367,-2.512,-2.429,59.28,305.8,0,-9.19,3.463,0
1,3,2325,2,4.526,4.502,36.61,5.838,.609,6.043,-2.387,-2.563,-2.443,59.26,306,0,-9.21,3.23,0
1,3,2330,2,4.477,4.453,35.32,5.942,.413,5.39,-2.397,-2.554,-2.452,59.42,306,0,-9.19,3.34,0
2,3,2330,2,6.393,6.937,7.77,4.565,7.13,.148,.215,.135,.142,0,12.44,2550
1,3,2335,2,3.799,3.778,35.85,6.134,.755,5.553,-2.398,-2.567,-2.453,59.87,306,0,-9.09,2.825,0
1,3,2340,2,3.696,3.672,38.61,6.475,.497,4.9,-2.406,-2.556,-2.464,60.17,306,0,-9.04,2.667,0
1,3,2345,2,3.645,3.626,35.44,5.944,.375,4.475,-2.427,-2.605,-2.477,59.77,306,0,-9.14,2.677,0
2,3,2345,2,6.34,6.897,7.73,4.49,7.07,.148,.215,.135,.141,0,12.45,2550
1,3,2350,2,3.677,3.655,41.85,6.319,.456,4.639,-2.44,-2.563,-2.486,59.57,306,0,-9.2,2.652,0
1,3,2355,2,3.83,3.807,42.14,6.247,.5,4.965,-2.433,-2.603,-2.481,58.07,305.9,0,-9.51,2.722,0
1,4,0,2,3.876,3.855,38.48,5.99,.59,5.684,-2.441,-2.557,-2.476,57.14,306,0,-9.72,2.93,0
2,4,0,2,6.29,6.859,7.7,4.417,7.01,.148,.215,.135,.141,0,12.44,2550
1,4,5,2,3.447,3.423,39.69,6.759,.492,4.508,-2.427,-2.578,-2.469,56.7,306.1,0,-9.8,2.57,0
1,4,10,2,3.524,3.5,34.65,6.754,.721,5.063,-2.426,-2.598,-2.473,56.31,306.1,0,-9.89,2.48,0
1,4,15,2,3.119,3.098,43.8,6.621,.549,4.279,-2.435,-2.572,-2.484,56.42,306,0,-9.87,2.267,0
2,4,15,2,6.239,6.819,7.67,4.343,6.943,.148,.215,.135,.141,0,12.43,2550
1,4,20,2,3.703,3.678,46.15,6.643,.584,5.031,-2.48,-2.653,-2.54,55.46,305.7,0,-10.13,2.755,0
1,4,25,2,3.949,3.931,43.9,5.387,.35,4.835,-2.498,-2.619,-2.547,54.39,305.8,0,-10.39,2.795,0
1,4,30,2,3.411,3.392,48.11,5.996,.445,4.279,-2.485,-2.59,-2.524,54.76,305.9,0,-10.29,2.392,0
2,4,30,2,6.19,6.778,7.63,4.275,6.884,.148,.215,.135,.141,0,12.43,2550
1,4,35,2,2.612,2.563,44.74,11.08,.475,3.626,-2.473,-2.589,-2.512,55.75,306,0,-10.05,2.02,0
1,4,40,2,3.993,3.954,49.75,7.97,.406,4.933,-2.481,-2.595,-2.529,53.51,306,0,-10.57,2.88,0
1,4,45,2,3.943,3.918,47.46,6.429,.639,5.423,-2.477,-2.626,-2.526,53.16,306,0,-10.65,2.72,0
2,4,45,2,6.141,6.742,7.6,4.209,6.823,.148,.215,.135,.141,0,12.42,2550
1,4,50,2,4.748,4.714,48.65,6.928,.436,5.684,-2.508,-2.637,-2.554,51.85,305.8,0,-10.99,3.383,0
1,4,55,2,4.299,4.239,48.67,9.58,.538,5.423,-2.524,-2.67,-2.571,52.35,305.8,0,-10.88,3.13,0
1,4,100,2,3.725,3.687,48.48,8.13,.667,4.998,-2.533,-2.639,-2.579,53.14,305.7,0,-10.71,2.715,0
2,4,100,2,6.092,6.702,7.57,4.142,6.761,.148,.214,.135,.141,0,12.41,2550
1,4,105,2,3.348,3.321,46.09,7.27,.476,4.312,-2.509,-2.613,-2.546,54.18,305.8,0,-10.44,2.392,0
1,4,110,2,3.843,3.82,44.85,6.19,.482,4.867,-2.53,-2.708,-2.581,52.82,305.6,0,-10.78,2.752,0
1,4,115,2,3.23,3.219,47.8,4.79,.45,4.606,-2.556,-2.676,-2.609,53.65,305.5,0,-10.61,2.44,0
2,4,115,2,6.046,6.664,7.53,4.078,6.703,.148,.214,.135,.141,0,12.41,2550
1,4,120,2,3.265,3.252,51.36,5.208,.6,4.214,-2.563,-2.709,-2.616,53.59,305.6,0,-10.63,2.487,0
1,4,125,2,3.209,3.197,58.76,4.902,.426,3.92,-2.585,-2.723,-2.643,54.03,305.4,0,-10.55,2.327,0
1,4,130,2,3.91,3.89,59.17,5.755,.46,4.9,-2.613,-2.768,-2.66,52.91,305.3,0,-10.83,2.757,0
2,4,130,2,6,6.628,7.49,4.018,6.646,.148,.214,.135,.142,0,12.41,2550
1,4,135,2,3.508,3.488,62.22,6.183,.534,4.704,-2.647,-2.765,-2.694,52.28,305.3,0,-11.01,2.525,0
1,4,140,2,3.324,3.308,63.52,5.466,.666,5.063,-2.679,-2.781,-2.732,52.35,305.3,0,-11.03,2.525,0
1,4,145,2,3.244,3.228,58.64,5.781,.51,4.443,-2.682,-2.758,-2.716,52.89,305.2,0,-10.9,2.517,0
2,4,145,2,5.957,6.59,7.46,3.955,6.591,.148,.214,.135,.142,0,12.4,2550
1,4,150,2,3.468,3.452,56.68,5.552,.39,4.345,-2.68,-2.771,-2.73,52.42,305.3,0,-11.01,2.68,0
1,4,155,2,3.153,3.135,55.32,6.163,.388,3.887,-2.671,-2.782,-2.712,53.25,305.2,0,-10.81,2.497,0
1,4,200,2,3.445,3.434,55.5,4.604,.354,4.247,-2.678,-2.794,-2.725,52.87,305.1,0,-10.9,2.687,0
2,4,200,2,5.911,6.553,7.42,3.896,6.532,.148,.214,.135,.141,0,12.39,2550
1,4,205,2,3.595,3.582,49.22,4.775,.402,4.443,-2.661,-2.787,-2.705,53.88,305,0,-10.65,2.637,0
1,4,210,2,2.984,2.952,53.34,8.38,.296,3.789,-2.66,-2.78,-2.71,53.89,305.2,0,-10.65,2.377,0
1,4,215,2,3.233,3.213,41.88,6.263,.517,4.181,-2.646,-2.762,-2.696,54.18,305.3,0,-10.57,2.28,0
2,4,215,2,5.87,6.517,7.39,3.839,6.478,.148,.214,.135,.141,0,12.39,2550
1,4,220,2,3.159,3.148,39.06,4.696,.404,3.985,-2.662,-2.813,-2.717,53.71,305.3,0,-10.69,2.395,0
1,4,225,2,3.084,3.059,45.39,7.28,.574,4.214,-2.677,-2.827,-2.737,54.1,305.3,0,-10.62,2.392,0
1,4,230,2,3.561,3.546,36.04,5.338,.346,4.247,-2.694,-2.874,-2.755,53.95,305.3,0,-10.66,2.73,0
2,4,230,2,5.825,6.482,7.35,3.78,6.422,.148,.214,.135,.142,0,12.38,2550
1,4,235,2,3.285,3.246,40.92,8.81,.475,4.312,-2.72,-2.899,-2.777,54.46,305.3,0,-10.57,2.55,0
1,4,240,2,3.263,3.229,35.63,8.33,.479,4.312,-2.748,-2.873,-2.805,54.64,305.4,0,-10.56,2.505,0
1,4,245,2,2.96,2.943,36.55,6.079,.519,4.149,-2.774,-2.883,-2.819,55.19,305.5,0,-10.46,2.17,0
2,4,245,2,5.786,6.446,7.32,3.728,6.368,.148,.214,.135,.141,0,12.37,2550
1,4,250,2,3.166,3.142,43.7,7.05,.359,3.92,-2.795,-2.934,-2.852,55.73,305.4,0,-10.36,2.302,0
1,4,255,2,3.053,3.013,46.55,9.29,.462,3.953,-2.822,-2.945,-2.876,56.01,305.3,0,-10.32,2.242,0
1,4,300,2,2.751,2.739,53.83,5.423,.285,3.463,-2.833,-2.93,-2.882,56.32,305.3,0,-10.26,1.995,0
2,4,300,2,5.75,6.412,7.29,3.678,6.312,.148,.214,.135,.142,0,12.36,2550
1,4,305,2,2.536,2.523,50.93,5.85,.438,3.463,-2.829,-2.957,-2.875,57.06,305.4,0,-10.1,1.865,0
1,4,310,2,2.204,2.169,62.74,10.22,.375,2.875,-2.83,-2.922,-2.878,57.07,305.6,0,-10.09,1.632,0
1,4,315,2,1.739,1.712,65.82,10.15,.32,2.581,-2.837,-2.905,-2.893,56.83,305.7,0,-10.15,1.243,0
2,4,315,2,5.709,6.378,7.25,3.625,6.26,.148,.214,.135,.141,0,12.36,2550
1,4,320,2,1.866,1.858,70.6,5.266,.322,2.45,-2.878,-3.002,-2.938,55.46,305.8,0,-10.49,1.357,0
1,4,325,2,2.035,2.018,66.08,7.43,.368,3.038,-2.897,-2.975,-2.938,55.29,305.8,0,-10.55,1.457,0
1,4,330,2,2.813,2.802,74.6,5.134,.44,3.495,-2.893,-3.005,-2.935,54.32,305.6,0,-10.77,2.117,0
2,4,330,2,5.665,6.344,7.23,3.576,6.206,.148,.214,.135,.141,0,12.35,2550
1,4,335,2,2.382,2.366,64.5,6.793,.36,3.103,-2.874,-2.992,-2.914,54.41,305.7,0,-10.73,1.695,0
1,4,340,2,2.586,2.576,66.1,4.933,.492,3.495,-2.859,-2.965,-2.908,52.6,305.6,0,-11.13,1.955,0
1,4,345,2,2.565,2.506,77.2,12.28,.391,3.43,-2.866,-3.003,-2.927,53.41,305.6,0,-10.95,1.93,0
2,4,345,2,5.627,6.31,7.2,3.528,6.155,.148,.213,.135,.141,0,12.34,2550
1,4,350,2,2.769,2.752,78,6.322,.254,3.267,-2.937,-3.088,-3.009,54.02,305.5,0,-10.87,2.025,0
1,4,355,2,2.818,2.803,79.2,5.988,.409,3.561,-3.009,-3.125,-3.072,53.62,305.6,0,-11.03,2.022,0
1,4,400,2,2.104,2.095,75.8,5.358,.27,2.613,-3.04,-3.13,-3.096,54.06,305.7,0,-10.96,1.48,0
2,4,400,2,5.586,6.277,7.17,3.484,6.103,.148,.213,.135,.141,0,12.33,2550
1,4,405,2,2.409,2.405,83.2,3.396,.26,2.842,-3.062,-3.161,-3.11,53.51,305.8,0,-11.11,1.76,0
1,4,410,2,2.246,2.244,76.6,2.932,.23,2.646,-3.058,-3.163,-3.107,53.06,305.7,0,-11.21,1.667,0
1,4,415,2,1.726,1.713,84.4,7.1,.291,2.385,-3.046,-3.119,-3.086,53.46,305.7,0,-11.1,1.287,0
2,4,415,2,5.551,6.243,7.14,3.447,6.053,.148,.213,.135,.142,0,12.33,2550
1,4,420,2,2.25,2.205,85.4,11.47,.25,2.777,-3.044,-3.135,-3.088,53.02,305.6,0,-11.2,1.59,0
1,4,425,2,2.17,2.161,87.7,5.336,.314,2.777,-3.03,-3.094,-3.083,53.6,305.5,0,-11.06,1.612,0
1,4,430,2,1.998,1.984,89.2,6.784,.288,2.646,-3.036,-3.163,-3.081,53.51,305.4,0,-11.08,1.477,0
2,4,430,2,5.516,6.211,7.11,3.408,6.005,.148,.213,.135,.142,0,12.31,2550
1,4,435,2,1.851,1.828,98.7,9.02,.454,2.646,-3.025,-3.142,-3.06,54.19,305.4,0,-10.92,1.407,0
1,4,440,2,2.562,2.541,98.5,7.37,.306,3.136,-3.039,-3.166,-3.1,53.42,305.3,0,-11.11,1.87,0
1,4,445,2,2.333,2.314,97.9,7.43,.322,2.907,-3.079,-3.196,-3.137,53.09,305.2,0,-11.22,1.762,0
2,4,445,2,5.481,6.178,7.08,3.37,5.953,.148,.213,.135,.141,0,12.31,2550
1,4,450,2,2.78,2.769,93.4,5.146,.278,3.267,-3.102,-3.199,-3.155,52.93,305.1,0,-11.28,1.872,0
1,4,455,2,2.666,2.653,91.3,5.533,.261,3.234,-3.14,-3.226,-3.188,52.3,305.1,0,-11.46,1.86,0
1,4,500,2,2.544,2.534,87.6,5.276,.256,3.071,-3.183,-3.268,-3.227,52.72,305.1,0,-11.4,1.785,0
2,4,500,2,5.446,6.147,7.06,3.336,5.906,.148,.213,.135,.141,0,12.3,2550
1,4,505,2,2.605,2.589,84.5,6.4,.308,3.136,-3.182,-3.261,-3.223,53.49,305,0,-11.22,1.782,0
1,4,510,2,2.986,2.974,84,5.238,.356,3.593,-3.185,-3.264,-3.231,53.01,304.8,0,-11.34,2.192,0
1,4,515,2,2.93,2.912,87.6,6.238,.472,3.887,-3.175,-3.297,-3.215,53.94,304.6,0,-11.11,2.205,0
2,4,515,2,5.407,6.116,7.03,3.297,5.857,.148,.213,.135,.141,0,12.28,2550
1,4,520,2,2.741,2.716,97.7,7.67,.308,3.528,-3.158,-3.29,-3.206,53.81,304.6,0,-11.12,2.105,0
1,4,525,2,2.499,2.489,102.1,5.24,.289,3.005,-3.151,-3.266,-3.199,54.34,304.7,0,-11,1.9,0
1,4,530,2,2.432,2.411,101.2,7.44,.347,3.103,-3.173,-3.321,-3.227,54.67,304.5,0,-10.94,1.827,0
2,4,530,2,5.369,6.088,6.999,3.261,5.811,.148,.213,.135,.142,0,12.28,2550
1,4,535,2,2.632,2.611,102.2,7.13,.38,3.43,-3.165,-3.34,-3.206,56.26,304.4,0,-10.58,1.907,0
1,4,540,2,2.311,2.298,97.9,6.086,.426,3.332,-3.163,-3.298,-3.218,56.28,304.4,0,-10.58,1.81,0
1,4,545,2,2.303,2.27,85.9,9.78,.241,2.809,-3.188,-3.342,-3.241,55.62,304.4,0,-10.74,1.69,0
2,4,545,2,5.332,6.052,6.967,3.22,5.766,.148,.213,.135,.141,0,12.27,2550
1,4,550,2,2.474,2.451,86.7,7.83,.278,3.103,-3.214,-3.34,-3.263,54.26,304.3,0,-11.07,1.922,0
1,4,555,2,2.865,2.854,74.7,4.834,.266,3.463,-3.246,-3.392,-3.308,54.56,304.1,0,-11.04,2.177,0
1,4,600,2,2.534,2.52,78.4,6.099,.267,3.169,-3.297,-3.423,-3.358,55.03,304.2,0,-10.98,1.872,0
2,4,600,2,5.293,6.02,6.939,3.184,5.721,.148,.213,.135,.142,0,12.27,2550
1,4,605,2,2.384,2.379,77.7,3.876,.362,3.005,-3.314,-3.437,-3.369,55.7,304.2,0,-10.84,1.697,0
1,4,610,2,2.416,2.412,73.8,3.353,.256,2.842,-3.333,-3.473,-3.39,56.27,304,0,-10.74,1.817,0
1,4,615,2,2.488,2.483,78.2,3.831,.253,3.038,-3.371,-3.505,-3.424,56.26,304.1,0,-10.77,1.875,0
2,4,615,2,5.258,5.991,6.909,3.148,5.675,.148,.213,.135,.142,0,12.25,2550
1,4,620,2,1.924,1.912,78.2,6.613,.227,2.417,-3.366,-3.493,-3.422,56.5,304.3,0,-10.72,1.345,0
1,4,625,2,2.122,2.112,77.7,5.423,.23,2.515,-3.375,-3.493,-3.413,56.82,304.2,0,-10.65,1.582,0
1,4,630,2,1.969,1.949,79.3,8.15,.292,2.548,-3.377,-3.495,-3.418,56.42,304.1,0,-10.74,1.515,0
2,4,630,2,5.221,5.958,6.875,3.117,5.63,.148,.213,.135,.142,0,12.25,2550
1,4,635,2,2.396,2.373,92.8,7.82,.264,2.907,-3.366,-3.47,-3.405,56.48,303.9,0,-10.72,1.79,0
1,4,640,2,2.231,2.223,103.7,4.9,.22,2.646,-3.337,-3.464,-3.376,56.85,303.8,0,-10.61,1.675,0
1,4,645,2,2.31,2.258,104.4,12.14,.283,2.842,-3.329,-3.453,-3.379,57.95,303.8,0,-10.37,1.712,0
2,4,645,2,5.193,5.929,6.847,3.081,5.588,.148,.212,.135,.142,0,12.23,2550
1,4,650,2,2.198,2.161,131.1,10.46,.257,2.809,-3.348,-3.495,-3.4,58.79,303.9,0,-10.21,1.687,0
1,4,655,2,2.521,2.504,125.6,6.475,.33,2.973,-3.36,-3.512,-3.422,58.76,303.8,0,-10.22,1.942,0
1,4,700,2,2.073,2.063,124.5,5.652,.262,2.809,-3.39,-3.497,-3.45,58.69,303.9,0,-10.26,1.58,0
2,4,700,2,5.161,5.902,6.82,3.049,5.546,.148,.212,.135,.142,0,12.24,2550
1,4,705,2,2.072,2.018,127.6,13.03,.314,2.711,-3.398,-3.539,-3.445,58.73,304,0,-10.26,1.457,0
1,4,710,2,2.231,2.221,141.9,5.648,.307,2.777,-3.394,-3.499,-3.44,59.1,303.8,0,-10.18,1.812,0
1,4,715,2,1.755,1.745,134.7,6.007,.221,2.156,-3.401,-3.472,-3.445,59.23,303.8,0,-10.16,1.312,0
2,4,715,2,5.129,5.873,6.797,3.019,5.506,.148,.212,.135,.142,0,12.22,2550
1,4,720,2,1.072,1.053,133.7,10.83,.462,2.025,-3.413,-3.519,-3.451,58.39,304,0,-10.35,.523,0
1,4,725,2,.968,.947,133.3,11.99,.373,1.666,-3.409,-3.507,-3.451,57.98,304.1,0,-10.43,.581,0
1,4,730,2,1.984,1.979,147.6,3.869,.269,2.45,-3.42,-3.516,-3.466,57.7,303.8,0,-10.5,1.565,0
2,4,730,2,5.09,5.841,6.776,2.983,5.464,.148,.212,.135,.142,0,12.22,2550
1,4,735,2,1.948,1.933,139.5,7.08,.276,2.483,-3.397,-3.531,-3.442,58.49,303.9,0,-10.31,1.502,0
1,4,740,2,1.996,1.984,155,6.326,.444,2.581,-3.4,-3.512,-3.429,58.44,303.9,0,-10.33,1.54,0
1,4,745,2,1.636,1.618,161.3,8.49,.742,2.907,-3.367,-3.437,-3.4,57.98,304.1,0,-10.4,.953,.066
2,4,745,2,5.057,5.813,6.757,2.956,5.421,.148,.212,.135,.142,0,12.22,2550
1,4,750,2,1.254,1.242,162.2,7.78,.173,1.699,-3.363,-3.464,-3.412,56.99,304.2,0,-10.61,.888,.33
1,4,755,2,1.518,1.512,153.5,5.052,.231,1.96,-3.369,-3.49,-3.419,56.72,304.1,0,-10.67,1.158,.987
1,4,800,2,1.595,1.572,142.8,9.79,.171,1.927,-3.37,-3.541,-3.417,57.01,304,0,-10.61,1.225,2.017
2,4,800,2,5.022,5.785,6.73,2.926,5.381,.148,.212,.135,.142,0,12.22,2550
1,4,805,2,1.536,1.523,137.4,7.48,.18,1.96,-3.379,-3.507,-3.429,56.95,304,0,-10.63,1.23,2.982
1,4,810,2,1.316,1.303,151.7,8.26,.189,1.829,-3.376,-3.481,-3.424,57.59,304.1,0,-10.49,.974,4.624
1,4,815,2,1.704,1.689,145.1,7.49,.289,2.254,-3.345,-3.456,-3.374,58.96,304,0,-10.17,1.272,9.82
2,4,815,2,4.989,5.757,6.704,2.899,5.342,.148,.212,.135,.142,0,12.21,2550
1,4,820,2,1.416,1.394,152.4,10.11,.204,1.96,-3.282,-3.397,-3.31,59.44,304.1,0,-10.01,1.047,14.8
1,4,825,2,2.132,2.129,143.6,3.034,.188,2.581,-3.268,-3.403,-3.316,57.92,304,0,-10.31,1.707,19.64
1,4,830,2,2.211,2.173,157.4,10.6,.264,2.679,-3.21,-3.398,-3.25,58.7,304,0,-10.09,1.612,21.33
2,4,830,2,4.958,5.732,6.677,2.877,5.305,.148,.212,.135,.142,0,12.22,2550
1,4,835,2,2.803,2.778,159.1,7.68,.344,3.332,-3.163,-3.387,-3.222,58.54,303.8,0,-10.08,2.157,25.71
1,4,840,2,2.883,2.825,161.5,11.53,.36,3.757,-3.129,-3.356,-3.2,59.06,303.7,0,-9.94,2.22,30.52
1,4,845,2,3.49,3.47,160.9,6.219,.411,4.279,-3.08,-3.366,-3.168,58.73,303.7,0,-9.97,2.735,35.78
2,4,845,2,4.931,5.705,6.649,2.857,5.268,.148,.212,.135,.142,0,12.22,2550
1,4,850,2,3.955,3.937,163.8,5.409,.425,4.737,-3.059,-3.343,-3.153,58.92,303.5,0,-9.91,3.027,45.32
1,4,855,2,4.141,4.116,161.1,6.242,.312,5.031,-3.071,-3.383,-3.186,58.19,303.5,0,-10.07,3.348,51.06
1,4,900,2,3.82,3.803,160.1,5.466,.502,4.802,-3.024,-3.333,-3.087,58.09,303.5,0,-10.05,2.957,59.57
2,4,900,2,4.906,5.677,6.614,2.841,5.231,.148,.212,.135,.142,0,12.23,2550
1,4,905,2,3.894,3.839,162.3,9.6,.498,5.031,-2.863,-3.209,-2.94,58.27,303.4,0,-9.87,2.992,62.47
1,4,910,2,3.939,3.918,173,5.915,.526,4.867,-2.778,-3.137,-2.885,56.26,303.4,0,-10.23,3.047,64.95
1,4,915,2,3.988,3.973,168.7,4.898,.382,4.573,-2.823,-3.197,-2.982,55.17,303.4,0,-10.51,3.258,67.77
2,4,915,2,4.879,5.652,6.572,2.829,5.194,.148,.212,.135,.142,0,12.25,2550
1,4,920,2,3.649,3.624,155.8,6.791,.475,4.835,-2.83,-3.194,-2.937,54.39,303.4,0,-10.69,2.787,76.3
1,4,925,2,3.568,3.538,156.8,7.49,.345,4.345,-2.77,-3.217,-2.89,54.42,303.3,0,-10.63,2.87,82.9
1,4,930,2,3.894,3.835,162.3,9.93,.438,4.965,-2.655,-3.039,-2.717,55.87,303.2,0,-10.2,3.193,107.2
2,4,930,2,4.861,5.629,6.529,2.827,5.16,.148,.212,.135,.142,0,12.27,2550
1,4,935,2,3.825,3.762,163.6,10.39,.467,4.769,-2.423,-2.838,-2.514,55.17,303.3,0,-10.14,2.942,146.2
1,4,940,2,4.557,4.511,164.7,8.18,.492,5.586,-2.249,-2.884,-2.424,55,303.3,0,-10.02,3.58,163.7
1,4,945,2,3.61,3.595,157.8,5.235,.498,4.541,-2.262,-2.922,-2.483,55.21,303.4,0,-9.98,2.912,130.3
2,4,945,2,4.845,5.606,6.486,2.84,5.126,.148,.212,.135,.141,0,12.35,2550
1,4,950,2,3.437,3.399,168.8,8.52,.379,4.475,-2.348,-2.929,-2.595,55.67,303.5,0,-9.96,2.642,106.6
1,4,955,2,3.527,3.492,161.5,8.1,.639,4.835,-2.364,-2.826,-2.534,57.13,303.5,0,-9.65,2.847,102.1
1,4,1000,2,2.328,2.306,168.9,7.76,.467,3.691,-2.32,-2.773,-2.441,57.7,303.7,0,-9.48,1.688,176.2
2,4,1000,2,4.839,5.582,6.444,2.867,5.096,.148,.212,.135,.141,0,12.52,2550
1,4,1005,2,3.117,3.018,185,14.46,.585,4.508,-1.852,-2.358,-1.884,55.74,303.9,0,-9.49,2.195,353.7
1,4,1010,2,4.251,4.195,193.3,9.25,.456,5.129,-1.432,-2.263,-1.431,53.06,303.7,0,-9.71,3.022,455.4
1,4,1015,2,4.742,4.667,175.4,10.18,.762,6.337,-1.186,-2.175,-1.419,51.51,303.5,0,-9.86,3.793,459.8
2,4,1015,2,4.842,5.564,6.403,2.912,5.065,.148,.211,.135,.141,0,12.75,2550
1,4,1020,2,4.869,4.706,194.2,14.81,.62,6.239,-.626,-1.578,-.831,50.63,303.5,0,-9.56,3.493,460.6
1,4,1025,2,5.106,5.03,190.3,9.94,.771,6.664,-.673,-1.713,-.99,50.23,303.5,0,-9.7,3.598,322.6
1,4,1030,2,4.536,4.419,188.4,13.05,.97,6.435,-1.057,-1.87,-1.312,51.13,303.4,0,-9.83,3.26,320.2
2,4,1030,2,4.86,5.551,6.366,2.994,5.039,.148,.211,.135,.141,0,13.05,2550
1,4,1035,2,4.205,4.082,194.9,13.85,1.286,5.978,-.766,-1.584,-.901,50.09,303.4,0,-9.82,3.09,444.2
1,4,1040,2,4.317,4.236,181,11.1,.637,6.011,-.479,-1.355,-.643,49.36,303.4,0,-9.75,3.165,347.3
1,4,1045,2,4.897,4.758,181.4,13.63,.883,6.697,-.617,-1.518,-.882,50.03,303.2,0,-9.7,3.41,266.2
2,4,1045,2,4.916,5.545,6.327,3.16,5.017,.148,.211,.135,.141,0,13.04,2550
1,4,1050,2,4.926,4.82,188.5,11.87,.73,6.501,-.18,-.977,-.243,50.02,303,0,-9.31,3.668,512.5
1,4,1055,2,5.421,5.379,178.2,7.15,.916,8.4,.336,-.835,.073,48.14,303,0,-9.32,4.243,528.2
1,4,1100,2,5.648,5.544,187.8,11,1.043,7.97,.373,-.819,.094,47.15,303,0,-9.54,3.868,382.8
2,4,1100,2,5.002,5.551,6.289,3.375,4.994,.148,.211,.135,.141,0,13.17,2550
1,4,1105,2,5.793,5.746,183.7,7.3,.651,7.42,.002,-1.178,-.406,47.52,302.9,0,-9.78,4.2,373
1,4,1110,2,6.063,6,185.4,8.3,.895,8.26,-.033,-.987,-.275,48.63,302.7,0,-9.53,4.283,305.3
1,4,1115,2,6.2,6.054,194.2,12.43,.952,8.13,.318,-.384,.269,49.81,302.6,0,-8.91,4.275,465.5
2,4,1115,2,5.096,5.569,6.253,3.608,4.98,.148,.211,.135,.141,0,13.11,2550
1,4,1120,2,6.774,6.686,191.3,9.22,.957,8.62,.747,-.476,.527,48.34,302.4,0,-8.89,4.623,535.3
1,4,1125,2,6.268,6.215,188.8,7.46,.852,8.17,.89,-.336,.568,48.08,302.4,0,-8.83,4.483,537.5
1,4,1130,2,5.271,5.18,188.3,10.67,1.013,7.94,1.111,-.107,.749,47.94,302.3,0,-8.67,3.86,542.6
2,4,1130,2,5.199,5.596,6.223,3.849,4.975,.148,.211,.135,.141,0,13.45,2550
1,4,1135,2,5.697,5.642,194.9,7.95,.93,7.48,1.015,-.079,.802,48.35,302.3,0,-8.65,4.065,549.1
1,4,1140,2,6.796,6.67,188.7,11.03,.957,8.66,1.323,-.009,1.052,48.28,302,0,-8.38,4.768,555.7
1,4,1145,2,6.394,6.332,187.9,7.92,.738,8.53,1.714,.575,1.531,48.05,301.6,0,-8.09,4.703,562.8
2,4,1145,2,5.294,5.629,6.196,4.087,4.98,.148,.211,.135,.141,0,13.56,2550
1,4,1150,2,6.763,6.633,190.2,11.23,.982,9.08,2.016,.749,1.723,46.91,301.2,0,-8.12,4.858,568.8
1,4,1155,2,7.2,7.15,193.5,6.97,.924,8.85,1.907,.621,1.607,47.34,301.4,0,-8.11,4.978,574.1
1,4,1200,2,6.189,6.116,189,8.78,.895,8.23,2.162,1.07,2.024,46.91,301.4,0,-7.99,4.5,579.4
2,4,1200,2,5.4,5.669,6.174,4.356,4.991,.148,.211,.135,.141,0,13.66,2550
1,4,1205,2,6.457,6.404,193.6,7.31,.827,8.2,2.283,1.112,2.147,46.27,301.3,0,-8.05,4.503,583.9
1,4,1210,2,6.8,6.743,193.7,7.39,1.039,9.44,2.323,1.107,2.177,46.13,301,0,-8.06,4.748,588.3
1,4,1215,2,6.963,6.897,195.2,7.88,.908,9.34,2.331,1.272,2.183,46.64,300.9,0,-7.91,4.788,592.8
2,4,1215,2,5.517,5.716,6.161,4.651,5.016,.148,.211,.135,.141,0,13.81,2550
1,4,1220,2,6.738,6.637,195.7,9.95,.952,8.66,2.764,1.538,2.539,45.56,300.8,0,-7.82,4.73,596.6
1,4,1225,2,7.71,7.64,192.7,7.54,1.069,9.96,3.019,1.921,2.959,44.85,300.7,0,-7.79,5.163,600
1,4,1230,2,6.787,6.746,198,6.34,1.141,9.41,3.154,1.869,2.957,44.51,300.5,0,-7.77,4.618,602.4
2,4,1230,2,5.639,5.768,6.15,4.959,5.045,.148,.211,.135,.141,0,14.02,2550
1,4,1235,2,6.069,5.941,199.2,11.79,1.331,9.87,3.443,2.361,3.301,44.09,300.6,0,-7.62,4.105,604.3
1,4,1240,2,5.658,5.563,203.6,10.46,.97,8.33,3.789,2.673,3.671,43.91,300.5,0,-7.37,3.863,605.7
1,4,1245,2,6.194,6.097,203.7,10.15,.736,8,3.921,2.87,3.807,44.14,300.3,0,-7.18,4.395,606.5
2,4,1245,2,5.768,5.825,6.145,5.269,5.082,.148,.211,.135,.141,0,13.91,2550
1,4,1250,2,6.575,6.487,209.1,9.36,.936,8.82,4.006,2.872,3.767,45.07,300.1,0,-6.837,4.768,607.3
1,4,1255,2,5.878,5.821,210.5,8.02,1.054,8.3,4.185,3.021,4.039,45.42,299.8,0,-6.578,4.113,607.6
1,4,1300,2,6.132,6.041,211.6,9.85,.933,7.91,4.323,3.132,4.076,46.69,299.5,0,-6.104,4.388,608
2,4,1300,2,5.903,5.891,6.152,5.581,5.133,.148,.211,.135,.141,0,13.89,2550
1,4,1305,2,6.179,6.072,200.9,10.65,1.192,8.43,4.386,3.386,4.164,46.39,299.4,0,-6.128,4.395,607.9
1,4,1310,2,6.913,6.797,206,10.51,1.228,9.21,4.833,3.782,4.754,47.21,299.1,0,-5.501,4.83,607.4
1,4,1315,2,5.359,5.208,208,13.58,1.15,8.53,5.25,4.301,5.209,46.99,299,0,-5.191,3.793,606.6
2,4,1315,2,6.048,5.96,6.162,5.899,5.193,.148,.211,.135,.141,0,13.88,2550
1,4,1320,2,6.149,6.072,199.4,9.12,1.194,8.53,5.374,3.921,4.978,45.93,298.9,0,-5.371,4.268,603.3
1,4,1325,2,5.672,5.597,210.4,9.33,.931,7.71,5.302,4.013,5.052,46.79,298.8,0,-5.195,3.873,601.7
1,4,1330,2,6.278,6.213,206.2,8.29,1.04,8.26,5.338,4.104,5.136,47.08,298.6,0,-5.081,4.17,598.8
2,4,1330,2,6.193,6.03,6.179,6.22,5.26,.148,.211,.135,.141,0,13.85,2550
1,4,1335,2,6.113,6.039,215.5,8.87,.746,7.32,5.248,4.177,5.143,47.46,298.4,0,-5.056,4.605,596
1,4,1340,2,5.674,5.565,209.4,11.22,.738,7.48,5.458,4.298,5.383,47.44,298.2,0,-4.874,4.02,593.2
1,4,1345,2,6.104,6.036,202.1,8.58,.859,7.97,5.83,4.537,5.59,46.62,298.1,0,-4.765,4.118,589.4
2,4,1345,2,6.336,6.104,6.203,6.533,5.338,.148,.212,.135,.141,0,13.84,2550
1,4,1350,2,6.337,6.261,203.3,8.91,.708,7.71,5.824,4.702,5.71,47.16,297.9,0,-4.621,4.345,584.6
1,4,1355,2,5.582,5.468,198.9,11.62,1.104,7.48,6.103,4.792,5.933,46.44,297.7,0,-4.57,3.745,579.6
1,4,1400,2,5.403,5.358,183.5,7.41,1.087,7.77,6.047,4.911,5.826,46.38,297.7,0,-4.639,4.148,573.7
2,4,1400,2,6.484,6.179,6.235,6.825,5.424,.148,.212,.135,.141,0,13.84,2550
1,4,1405,2,5.78,5.639,203.5,12.68,.792,7.74,6.228,5.18,6.001,46.86,297.6,0,-4.342,4.285,568.5
1,4,1410,2,5.036,4.989,187.7,7.82,1.014,7.22,6.378,5.31,6.221,46.63,297.5,0,-4.271,3.62,561.5
1,4,1415,2,6.349,6.243,190.9,10.43,.618,8.17,6.461,5.418,6.299,46.67,297.4,0,-4.184,4.593,555
2,4,1415,2,6.623,6.252,6.267,7.07,5.516,.148,.212,.135,.141,0,13.83,2550
1,4,1420,2,6.726,6.617,202.7,10.31,.702,8.2,6.806,5.671,6.761,46.28,297.2,0,-3.985,4.358,548.8
1,4,1425,2,6.691,6.556,202.1,11.5,.843,8.17,6.965,5.881,6.805,45.84,297.2,0,-3.966,4.598,541.3
1,4,1430,2,6.229,6.134,201.5,10.01,.66,7.84,7.14,6.071,7.01,45.57,297.1,0,-3.886,4.235,532.2
2,4,1430,2,6.751,6.32,6.305,7.24,5.614,.148,.212,.135,.141,0,13.81,2550
1,4,1435,2,6.693,6.574,198.6,10.8,1.024,8.92,7.35,6.425,7.3,45.44,297.2,0,-3.734,4.528,523.6
1,4,1440,2,7.12,7.08,198.2,6.047,1,9.28,7.37,6.292,7.2,45.33,297.1,0,-3.749,4.85,514.7
1,4,1445,2,7.17,7.04,204.5,10.76,.67,8.69,7.47,6.459,7.36,45.45,297,0,-3.63,4.853,505.1
2,4,1445,2,6.848,6.383,6.343,7.3,5.716,.148,.212,.135,.141,0,13.81,2550
1,4,1450,2,6.782,6.695,203,9.18,1.235,9.51,7.67,6.745,7.58,45.17,297,0,-3.53,4.555,495.5
1,4,1455,2,7.41,7.35,200.3,7.59,.98,9.83,7.6,6.561,7.56,45.6,296.9,0,-3.466,4.668,485
1,4,1500,2,7.86,7.79,199.4,7.73,.774,9.64,7.81,6.797,7.68,45.03,296.8,0,-3.449,5.255,475.3
2,4,1500,2,6.911,6.439,6.388,7.28,5.825,.148,.212,.135,.141,0,13.8,2550
1,4,1505,2,7.96,7.89,208.5,7.59,1.092,10.62,7.92,6.96,7.79,44.68,296.7,0,-3.451,5.215,464.6
1,4,1510,2,8.44,8.39,205.2,6.354,1.229,10.65,7.93,7.12,7.88,44.87,296.6,0,-3.384,5.453,454.3
1,4,1515,2,7.54,7.47,205.5,7.81,.802,9.8,8,7.19,7.91,44.99,296.4,0,-3.288,4.965,442.8
2,4,1515,2,6.961,6.488,6.431,7.24,5.933,.148,.212,.135,.141,0,13.8,2550
1,4,1520,2,7.16,7.06,202.7,9.77,1.123,9.6,8.24,7.53,8.22,44.88,296.3,0,-3.101,4.773,431.2
1,4,1525,2,8.28,8.23,207.3,6.424,1.144,10.58,8.3,7.49,8.22,45.58,296.2,0,-2.851,5.418,419.2
1,4,1530,2,8.06,7.98,201.8,8.11,.994,10.22,8.45,7.67,8.41,45.33,296.1,0,-2.784,5.165,406.6
2,4,1530,2,7.01,6.534,6.478,7.19,6.048,.148,.212,.135,.141,0,13.79,2550
1,4,1535,2,7.93,7.87,207.7,7.1,1.237,10.81,8.47,7.73,8.46,46.02,296,0,-2.568,5.14,393.7
1,4,1540,2,8.4,8.32,209.9,8.11,.984,10.49,8.52,7.85,8.47,46.2,296,0,-2.468,5.503,379.5
1,4,1545,2,7.58,7.52,202.4,7.33,1.229,10.85,8.67,8.12,8.63,46.13,295.9,0,-2.359,4.96,354.6
2,4,1545,2,7.03,6.577,6.526,7.14,6.16,.148,.213,.135,.141,0,13.79,2550
1,4,1550,2,8.51,8.46,205.4,6.407,1.002,10.03,8.65,8.06,8.6,46.12,295.8,0,-2.382,5.588,336.5
1,4,1555,2,8.19,8.12,199.5,7.78,1.179,10.88,8.73,8.18,8.7,46,295.7,0,-2.346,5.528,337.7
1,4,1600,2,8,7.94,203.2,7.22,1.072,10.78,8.72,8.23,8.68,46.16,295.6,0,-2.301,5.273,281.6
2,4,1600,2,7.05,6.618,6.573,7.09,6.273,.148,.213,.135,.141,0,13.78,2550
1,4,1605,2,8.6,8.51,203.3,8.32,1.078,11.04,8.57,8.11,8.47,46.73,295.6,0,-2.279,5.56,234.8
1,4,1610,2,8.27,8.22,206.4,5.963,1.042,10.45,8.23,7.92,8.18,48.03,295.5,0,-2.22,5.108,182.5
1,4,1615,2,7.54,7.47,206.2,7.57,.871,9.9,8.28,8.1,8.31,48.45,295.5,0,-2.057,4.865,177.8
2,4,1615,2,7.07,6.655,6.618,7.04,6.384,.148,.213,.135,.141,0,13.79,2550
1,4,1620,2,7.04,7,197.8,5.48,1.111,9.64,8.46,8.27,8.58,48.28,295.3,0,-1.944,4.458,268.1
1,4,1625,2,8.09,8.04,198,6.32,1.287,10.85,8.76,8.39,8.78,47.39,295.2,0,-1.924,5.375,265
1,4,1630,2,8.26,8.15,206.4,9.51,1.157,10.49,8.79,8.48,8.81,47.27,295.2,0,-1.927,5.545,248.2
2,4,1630,2,7.09,6.695,6.654,6.996,6.486,.148,.213,.135,.141,0,13.79,2550
1,4,1635,2,8.23,8.14,205.3,8.78,.773,10.22,8.76,8.37,8.73,47.53,295.2,0,-1.879,5.405,241.9
1,4,1640,2,8.03,7.97,202.2,6.725,1.006,10.26,8.77,8.47,8.78,47.97,295.2,0,-1.749,5.208,227.6
1,4,1645,2,8.79,8.73,208.5,6.375,.768,10.19,8.72,8.48,8.7,48.25,295.1,0,-1.719,5.635,179.7
2,4,1645,2,7.1,6.725,6.696,6.946,6.586,.148,.213,.135,.141,0,13.8,2550
1,4,1650,2,8.55,8.5,203.4,6.036,1.281,11.01,8.69,8.52,8.72,48.79,295,0,-1.6,5.258,191
1,4,1655,2,8.29,8.22,201.5,7.08,1.096,10.36,8.74,8.58,8.77,48.87,294.8,0,-1.534,5.443,178.2
1,4,1700,2,7.57,7.53,194.8,6.376,.886,9.28,8.71,8.57,8.69,49.25,294.8,0,-1.454,4.973,153.5
2,4,1700,2,7.11,6.751,6.736,6.896,6.678,.148,.213,.135,.141,0,13.8,2550
1,4,1705,2,7.51,7.46,194.3,6.915,1.23,10.19,8.61,8.5,8.63,49.89,294.6,0,-1.372,4.76,134.3
1,4,1710,2,7.46,7.43,191.4,5.436,.967,9.57,8.48,8.45,8.45,50.46,294.5,0,-1.34,4.933,92.7
1,4,1715,2,7.12,7.08,192.8,5.597,.817,8.98,8.05,8.09,7.97,52.03,294.4,0,-1.317,4.525,45.29
2,4,1715,2,7.11,6.776,6.776,6.85,6.765,.148,.213,.135,.141,0,12.79,2550
1,4,1720,2,7.33,7.29,193.5,6.229,1.053,9.8,7.74,7.9,7.75,53.3,294.3,0,-1.28,4.683,57.94
1,4,1725,2,7.24,7.21,194.7,4.984,.811,8.92,7.64,7.87,7.67,53.82,294.2,0,-1.245,4.78,35.24
1,4,1730,2,6.242,6.215,194.7,5.33,.577,7.48,7.36,7.61,7.33,55.18,294.2,0,-1.169,3.735,22.43
2,4,1730,2,7.11,6.797,6.816,6.802,6.84,.148,.213,.135,.141,0,12.73,2550
1,4,1735,2,6.821,6.791,197.6,5.391,.826,8.72,7.19,7.56,7.25,56.1,294.1,0,-1.101,4.08,17.06
1,4,1740,2,6.767,6.735,195.1,5.549,.882,9.18,7.1,7.44,7.13,56.65,294,0,-1.056,4.093,15.45
1,4,1745,2,7.3,7.27,196.7,5.357,.799,9.18,7.09,7.42,7.14,57.04,293.9,0,-.975,4.46,18.01
2,4,1745,2,7.1,6.812,6.85,6.744,6.901,.148,.213,.135,.141,0,12.7,2550
1,4,1750,2,7.25,7.22,198.3,5.33,.839,9.24,7,7.33,7.06,57.68,293.8,0,-.903,4.358,7.61
1,4,1755,2,7.31,7.27,197.2,5.796,.823,9.08,6.952,7.3,7.01,58.18,293.7,0,-.833,4.593,2.463
1,4,1800,2,7.12,7.1,192,5.102,.656,9.47,6.876,7.2,6.923,58.7,293.6,0,-.784,4.42,3.978
2,4,1800,2,7.07,6.827,6.877,6.674,6.955,.148,.214,.135,.141,0,12.68,2550
1,4,1805,2,6.623,6.59,190.5,5.672,.689,8.07,6.715,7.04,6.736,59.38,293.5,0,-.779,4.04,2.716
1,4,1810,2,6.227,6.202,189.7,5.08,.58,7.68,6.553,6.876,6.568,60.07,293.5,0,-.773,3.86,0
1,4,1815,2,6.253,6.22,189.6,5.904,.724,8.13,6.312,6.684,6.314,61.09,293.4,0,-.768,3.693,0
2,4,1815,2,7.03,6.833,6.899,6.593,6.998,.148,.214,.135,.141,0,12.66,2550
1,4,1820,2,6.533,6.506,190.2,5.142,.727,8.43,6.301,6.692,6.39,61.19,293.4,0,-.757,4.073,0
1,4,1825,2,6.346,6.311,191.6,6.02,.774,8.82,6.258,6.646,6.315,61.57,293.4,0,-.714,3.963,0
1,4,1830,2,6.646,6.616,191.7,5.413,.827,8.66,6.287,6.598,6.363,61.6,293.4,0,-.682,4.203,0
2,4,1830,2,6.98,6.835,6.922,6.51,7.03,.148,.214,.135,.141,0,12.65,2550
1,4,1835,2,6.186,6.161,191.1,5.15,.576,7.55,6.23,6.557,6.263,61.89,293.4,0,-.671,3.67,0
1,4,1840,2,5.895,5.865,191.8,5.796,.564,7.48,6.174,6.507,6.2,62.24,293.5,0,-.647,3.618,0
1,4,1845,2,5.926,5.89,190.6,6.257,.692,7.51,6.151,6.513,6.222,62.61,293.4,0,-.589,3.778,0
2,4,1845,2,6.931,6.832,6.944,6.425,7.06,.148,.214,.135,.141,.574,12.63,2550
1,4,1850,2,5.961,5.943,192.7,4.494,.847,7.87,6.264,6.65,6.332,62.43,293.2,0,-.523,3.725,0
1,4,1855,2,6.342,6.311,194.5,5.642,.65,8.26,6.296,6.654,6.374,62.53,293.2,0,-.473,3.983,0
1,4,1900,2,6.085,6.058,194,5.482,.66,7.91,6.273,6.589,6.334,62.72,293.2,0,-.453,3.688,0
2,4,1900,2,6.884,6.827,6.959,6.346,7.07,.148,.214,.135,.141,1.012,12.62,2550
1,4,1905,2,5.519,5.486,194,6.204,.569,6.664,6.211,6.501,6.242,63.08,293.2,0,-.433,3.37,0
1,4,1910,2,5.711,5.684,194.3,5.608,.579,6.991,6.154,6.475,6.19,63.47,293.2,0,-.403,3.413,0
1,4,1915,2,5.628,5.606,194.7,5.172,.505,6.729,6.106,6.387,6.118,63.86,293.2,0,-.367,3.413,0
2,4,1915,2,6.837,6.819,6.975,6.268,7.08,.148,.214,.135,.141,1.043,12.61,2550
1,4,1920,2,5.27,5.256,194.9,4.195,.451,6.305,5.995,6.314,6.016,64.52,293.2,0,-.331,3.143,0
1,4,1925,2,5.127,5.105,196.2,5.281,.453,6.403,5.887,6.306,5.919,65.18,293.2,0,-.295,2.847,0
1,4,1930,2,5.503,5.476,198.4,5.714,.57,6.893,5.88,6.399,5.971,65.56,293.4,0,-.224,3.075,0
2,4,1930,2,6.795,6.809,6.988,6.201,7.08,.148,.214,.135,.141,1.103,12.61,2550
1,4,1935,2,5.753,5.728,200.3,5.273,.578,7.38,5.997,6.654,6.112,65.68,293.3,0,-.09,3.175,0
1,4,1940,2,6.568,6.53,203.3,6.207,.706,8.2,6.41,7.01,6.627,64.64,293.3,0,.077,3.793,0
1,4,1945,2,7.32,7.3,205.5,4.84,.773,9.02,6.806,7.34,6.983,63.23,293.3,0,.148,4.2,.015
2,4,1945,2,6.756,6.798,7,6.139,7.08,.148,.214,.135,.141,1.098,12.6,2550
1,4,1950,2,7.67,7.62,209.2,6.269,1.08,10.03,7.08,7.54,7.24,62.04,293.3,0,.148,4.605,.01
1,4,1955,2,7.77,7.75,211.6,4.707,1.02,10,7.25,7.64,7.37,61.32,293.4,0,.148,4.843,0
1,4,2000,2,7.57,7.54,213.3,5.112,.844,9.41,7.28,7.64,7.36,61.25,293.5,0,.163,4.77,0
2,4,2000,2,6.72,6.785,7.01,6.078,7.07,.148,.214,.135,.141,1.029,12.59,2550
1,4,2005,2,7.59,7.55,212.6,5.385,.853,9.73,7.28,7.66,7.37,61.24,293.5,0,.156,4.86,0
1,4,2010,2,7.1,7.08,210.5,4.616,.756,8.92,7.18,7.55,7.26,61.67,293.4,0,.154,4.288,0
1,4,2015,2,6.909,6.882,209,5.047,.875,8.92,7.05,7.48,7.08,62.19,293.3,0,.151,3.99,0
2,4,2015,2,6.686,6.775,7.01,6.028,7.06,.148,.214,.135,.141,1.044,12.58,2550
1,4,2020,2,7.26,7.23,210.7,4.926,.719,8.72,6.998,7.42,7.08,62.46,293.3,0,.16,4.535,0
1,4,2025,2,7.45,7.42,211.4,5.098,.695,8.95,6.967,7.39,7.04,62.48,293.4,0,.135,4.643,0
1,4,2030,2,6.643,6.616,210.7,5.251,.71,8.79,6.914,7.34,6.988,62.5,293.5,0,.093,4.155,0
2,4,2030,2,6.657,6.762,7.02,5.984,7.04,.148,.214,.135,.141,1.07,12.57,2550
1,4,2035,2,6.231,6.198,212.7,5.897,.778,8.23,6.729,7.11,6.743,63.12,293.6,0,.053,3.94,0
1,4,2040,2,6.183,6.152,213.2,5.714,.562,7.81,6.618,7.08,6.681,63.48,293.7,0,.028,3.905,0
1,4,2045,2,6.32,6.304,214,4.051,.603,7.94,6.48,7.02,6.543,64.02,293.7,0,.014,3.825,0
2,4,2045,2,6.63,6.751,7.02,5.941,7.02,.148,.214,.135,.141,1.117,12.57,2550
1,4,2050,2,7.07,7.05,215,5.016,.855,8.95,6.372,6.863,6.447,64.56,293.6,0,.026,4.38,0
1,4,2055,2,7.37,7.34,213.9,4.584,.604,8.85,6.386,6.884,6.441,64.61,293.5,0,.05,4.583,0
1,4,2100,2,6.782,6.758,213.9,4.831,.701,8.36,6.218,6.698,6.253,65.48,293.4,0,.072,4.09,0
2,4,2100,2,6.601,6.737,7.02,5.898,7.01,.148,.214,.135,.141,1.155,12.56,2550
1,4,2105,2,6.461,6.431,212.9,5.563,.598,8.04,6.023,6.546,6.092,66.5,293.4,0,.1,3.92,0
1,4,2110,2,5.965,5.945,211.4,4.665,.539,7.38,5.963,6.462,6.028,66.82,293.4,0,.108,3.478,0
1,4,2115,2,5.953,5.914,211.2,6.583,.689,7.48,5.902,6.438,5.971,67.21,293.4,0,.13,3.33,0
2,4,2115,2,6.572,6.723,7.02,5.847,6.984,.148,.214,.135,.141,1.222,12.55,2550
1,4,2120,2,5.905,5.869,211.9,6.284,.733,7.77,5.947,6.497,6.075,67.25,293.5,0,.18,3.608,0
1,4,2125,2,6.317,6.287,211.9,5.547,.753,8.04,5.973,6.539,6.08,67.31,293.4,0,.216,3.785,0
1,4,2130,2,6.584,6.553,213.3,5.57,.742,8.75,5.968,6.5,6.03,67.58,293.3,0,.265,3.925,0
2,4,2130,2,6.539,6.712,7.02,5.788,6.964,.148,.214,.135,.141,1.246,12.54,2550
1,4,2135,2,6.513,6.492,214.2,4.609,.738,8.72,5.897,6.384,5.942,68.04,293.2,0,.291,3.79,0
1,4,2140,2,6.258,6.236,211.8,4.746,.717,8.1,5.754,6.23,5.776,68.75,293.2,0,.298,3.633,0
1,4,2145,2,6.193,6.169,212.2,5.075,.694,8.04,5.693,6.215,5.781,69.28,293.2,0,.344,3.67,0
2,4,2145,2,6.505,6.697,7.01,5.724,6.939,.148,.214,.135,.141,1.298,12.53,2550
1,4,2150,2,6.007,5.977,214.8,5.671,.76,7.68,5.703,6.152,5.758,69.39,293.3,0,.375,3.65,0
1,4,2155,2,6.424,6.402,214,4.755,.695,8.2,5.686,6.208,5.767,69.67,293.3,0,.413,3.893,0
1,4,2200,2,6.293,6.271,215.6,4.828,.555,7.35,5.624,6.131,5.702,70,293.4,0,.417,3.76,0
2,4,2200,2,6.468,6.682,7.01,5.664,6.915,.148,.214,.135,.141,1.339,12.52,2550
1,4,2205,2,5.614,5.592,213.6,5.122,.643,7.28,5.524,6.015,5.568,70.4,293.3,0,.409,3.383,0
1,4,2210,2,5.506,5.484,215.8,5.149,.603,7.12,5.453,5.936,5.511,70.8,293.4,0,.421,3.433,0
1,4,2215,2,5.163,5.142,216.8,5.141,.535,6.468,5.329,5.843,5.358,71.4,293.5,0,.417,3.012,0
2,4,2215,2,6.437,6.666,7,5.605,6.889,.148,.214,.135,.141,1.399,12.52,2550
1,4,2220,2,5.499,5.486,215.6,3.973,.514,6.795,5.255,5.823,5.323,72,293.5,0,.445,3.268,0
1,4,2225,2,5.438,5.414,214.1,5.403,.511,6.435,5.085,5.652,5.115,72.6,293.5,0,.411,3.07,0
1,4,2230,2,4.854,4.835,216.6,5.151,.422,6.043,4.976,5.51,4.989,73.1,293.5,0,.388,2.87,0
2,4,2230,2,6.403,6.652,6.995,5.552,6.863,.148,.214,.135,.141,1.47,12.52,2550
1,4,2235,2,5.235,5.222,216.7,4.154,.41,6.37,4.813,5.36,4.826,73.8,293.6,0,.376,3.047,0
1,4,2240,2,5.26,5.243,216.8,4.64,.398,6.207,4.666,5.277,4.677,74.5,293.6,0,.362,2.942,0
1,4,2245,2,5.172,5.159,217,4.085,.408,6.141,4.466,5.07,4.481,75.4,293.7,0,.325,2.84,0
2,4,2245,2,6.37,6.632,6.986,5.492,6.834,.148,.214,.135,.141,1.576,12.51,2550
1,4,2250,2,5.272,5.257,218.8,4.374,.358,6.435,4.335,4.956,4.372,76,293.8,0,.321,3.075,0
1,4,2255,2,4.962,4.948,221.8,4.253,.371,5.88,4.232,4.838,4.262,76.6,293.8,0,.317,3.095,0
1,4,2300,2,4.924,4.913,224,3.818,.336,5.749,4.179,4.843,4.238,76.9,293.8,0,.32,3.075,0
2,4,2300,2,6.338,6.618,6.978,5.434,6.806,.148,.214,.135,.141,1.675,12.5,2550
1,4,2305,2,4.9,4.891,223.8,3.471,.364,5.847,4.065,4.743,4.106,77.3,293.8,0,.284,3.07,0
1,4,2310,2,5.048,5.04,224.8,3.192,.306,5.945,3.901,4.594,3.886,77.8,293.7,0,.227,3.042,0
1,4,2315,2,5.057,5.043,224.9,4.272,.35,5.847,3.761,4.52,3.786,78.7,293.7,0,.238,3.063,0
2,4,2315,2,6.304,6.601,6.969,5.375,6.775,.148,.214,.135,.141,1.792,12.5,2550
1,4,2320,2,4.915,4.895,223.4,5.129,.436,6.076,3.783,4.434,3.866,78.7,293.6,0,.264,2.887,0
1,4,2325,2,4.133,4.102,229.1,7.01,.389,5.161,3.824,4.542,3.933,78.7,293.6,0,.306,2.725,0
1,4,2330,2,4.928,4.908,225.3,5.189,.491,5.978,3.979,4.659,4.07,78.2,293.6,0,.355,3.228,0
2,4,2330,2,6.267,6.581,6.956,5.305,6.744,.148,.214,.134,.141,1.858,12.5,2550
1,4,2335,2,5.409,5.389,225.6,4.919,.435,6.305,4.042,4.736,4.146,78.2,293.6,0,.428,3.578,0
1,4,2340,2,5.208,5.193,230.2,4.397,.554,6.729,4.132,4.71,4.179,77.9,293.7,0,.448,3.558,0
1,4,2345,2,5.676,5.664,226.8,3.659,.458,6.958,4.04,4.572,4.07,78.5,293.6,0,.473,3.865,0
2,4,2345,2,6.228,6.561,6.944,5.239,6.709,.148,.214,.134,.141,1.875,12.49,2550
1,4,2350,2,5.527,5.51,226.7,4.583,.452,6.697,4.006,4.525,4.074,78.8,293.5,0,.493,3.825,0
1,4,2355,2,5.431,5.415,228.2,4.402,.677,6.599,4.006,4.498,4.034,79,293.3,0,.522,3.71,0
1,5,0,2,5.064,5.038,228.7,5.784,.647,6.435,3.967,4.394,3.995,79.2,293.3,0,.527,3.673,0
2,5,0,2,6.188,6.54,6.93,5.172,6.677,.148,.213,.134,.141,1.932,12.48,2550
1,5,5,2,4.777,4.757,229.6,5.19,.513,5.88,3.9,4.352,3.921,79.5,293.3,0,.514,3.283,0
1,5,10,2,4.704,4.691,229.9,4.32,.436,5.717,3.823,4.366,3.88,80,293.3,0,.526,3.185,0
1,5,15,2,5.149,5.139,231,3.625,.379,6.109,3.748,4.395,3.807,80.6,293.4,0,.556,3.415,0
2,5,15,2,6.154,6.521,6.916,5.115,6.647,.148,.213,.134,.141,2.036,12.48,2550
1,5,20,2,5.271,5.263,229.9,3.196,.329,5.913,3.658,4.32,3.67,81.1,293.3,0,.541,3.403,0
1,5,25,2,5.487,5.473,228.9,4.093,.406,6.664,3.62,4.245,3.682,81.4,293.2,0,.562,3.775,0
1,5,30,2,5.464,5.442,228.5,5.123,.447,6.305,3.662,4.179,3.731,81.3,293.2,0,.584,3.693,0
2,5,30,2,6.121,6.501,6.899,5.057,6.61,.148,.213,.134,.141,2.199,12.48,2550
1,5,35,2,5.403,5.382,228.6,5.047,.713,7.64,3.691,4.321,3.772,81.3,293.1,0,.612,3.595,0
1,5,40,2,5.175,5.159,229.4,4.544,.497,6.239,3.825,4.39,3.897,80.6,293.1,0,.623,3.625,0
1,5,45,2,5.128,5.109,227.3,4.891,.429,6.011,3.799,4.34,3.805,80.6,293,0,.605,3.438,0
2,5,45,2,6.089,6.48,6.88,5.003,6.575,.148,.213,.134,.141,2.258,12.46,2550
1,5,50,2,5.796,5.778,226.4,4.554,.44,6.893,3.661,4.071,3.682,81.2,292.8,0,.574,3.925,0
1,5,55,2,5.835,5.815,227.5,4.789,.491,7.06,3.562,4.003,3.543,81.8,292.7,0,.57,3.908,0
1,5,100,2,5.401,5.375,230.6,5.676,.557,6.501,3.533,3.948,3.567,82,292.7,0,.574,3.965,0
2,5,100,2,6.054,6.458,6.864,4.948,6.54,.148,.213,.134,.141,2.303,12.46,2550
1,5,105,2,5.103,5.087,231.3,4.509,.427,5.945,3.546,3.938,3.586,81.8,292.7,0,.554,3.633,0
1,5,110,2,5.844,5.831,228.5,3.802,.635,7.09,3.466,3.934,3.458,82.2,292.5,0,.55,4.033,0
1,5,115,2,6.378,6.359,226.6,4.44,.469,7.51,3.406,3.882,3.458,82.8,292.3,0,.596,4.435,0
2,5,115,2,6.021,6.436,6.842,4.897,6.5,.148,.213,.134,.141,2.348,12.45,2550
1,5,120,2,4.974,4.949,233.5,5.695,.474,6.207,3.529,3.959,3.591,82.6,292.5,0,.667,3.513,0
1,5,125,2,5.222,5.205,232.4,4.639,.478,6.337,3.567,4.008,3.596,82.4,292.5,0,.67,3.605,0
1,5,130,2,5.022,4.999,232.9,5.468,.495,6.011,3.514,3.894,3.537,82.8,292.5,0,.69,3.613,0
2,5,130,2,5.993,6.413,6.822,4.851,6.466,.148,.213,.134,.141,2.4,12.45,2550
1,5,135,2,4.264,4.223,245.9,7.98,.6,5.815,3.474,3.855,3.474,83,292.6,0,.683,2.907,0
1,5,140,2,4.584,4.565,237.5,5.225,.481,5.488,3.262,3.643,3.207,83.8,292.5,0,.616,3.122,0
1,5,145,2,4.679,4.662,233,4.85,.454,5.782,3.126,3.53,3.091,84.6,292.4,0,.613,3.163,0
2,5,145,2,5.967,6.395,6.805,4.808,6.431,.148,.213,.134,.141,2.595,12.45,2550
1,5,150,2,4.577,4.566,232.8,4.086,.338,5.39,2.925,3.291,2.859,85.3,292.4,0,.538,3.04,0
1,5,155,2,4.704,4.695,232.1,3.491,.373,5.749,2.794,3.227,2.765,86,292.3,0,.51,3.135,0
1,5,200,2,4.238,3.582,266.2,31.87,.704,6.207,2.663,3.117,2.646,86.4,292.6,0,.458,2.872,0
2,5,200,2,5.938,6.376,6.79,4.768,6.394,.148,.213,.134,.141,2.928,12.43,2550
1,5,205,2,6.207,5.944,307.6,16.67,.877,8.56,2.666,3.11,2.732,87.4,293.2,0,.604,4.223,0
1,5,210,2,5.692,5.666,319.3,5.429,.668,7.25,2.686,2.853,2.626,86.9,293.5,0,.551,4.11,0
1,5,215,2,6.331,6.304,322.5,5.296,1.053,8.66,2.59,2.867,2.636,87.7,293.5,0,.583,4.78,0
2,5,215,2,5.912,6.355,6.776,4.725,6.357,.148,.213,.134,.141,3.178,12.43,2550
1,5,220,2,9.54,9.47,350.3,6.998,1.196,12.35,.963,.056,.127,73.7,293.7,0,-3.296,7.44,.005
1,5,225,2,7.74,7.7,347,5.816,.857,10.45,-1.053,-1.354,-1.396,75.3,293.9,0,-4.903,5.913,0
1,5,230,2,7.26,7.22,342.7,5.97,1.421,10.39,-1.524,-1.664,-1.688,77.6,294.1,0,-4.968,5.473,0
2,5,230,2,5.884,6.335,6.769,4.678,6.321,.148,.213,.134,.141,1.905,12.43,2550
1,5,235,2,8.53,8.49,338.8,5.673,.947,10.32,-1.977,-2.17,-2.126,75,294.2,0,-5.836,6.77,0
1,5,240,2,9.09,8.94,342.9,10.58,1.097,11.4,-2.325,-2.421,-2.432,74.6,294.3,0,-6.236,6.893,0
1,5,245,2,8.89,8.84,344.5,6.435,1.194,11.56,-2.514,-2.549,-2.586,74.9,294.4,0,-6.364,6.98,0
2,5,245,2,5.853,6.314,6.765,4.62,6.285,.148,.213,.134,.141,1.691,12.42,2550
1,5,250,2,9.29,9.21,345.6,7.23,1.233,11.99,-2.657,-2.733,-2.736,74.9,294.6,0,-6.497,7.16,0
1,5,255,2,8.78,8.73,347,5.851,1.241,11.47,-2.81,-2.874,-2.885,75.5,294.7,0,-6.544,6.723,0
1,5,300,2,7.9,7.82,344.4,8.25,.931,10.13,-2.932,-3.002,-2.994,76.4,295.1,0,-6.504,6.23,0
2,5,300,2,5.805,6.293,6.754,4.527,6.249,.148,.213,.134,.141,1.678,12.41,2550
1,5,305,2,7.44,7.39,346.1,6.627,1.079,10.36,-3.025,-3.083,-3.096,77.5,295.3,0,-6.408,5.71,0
1,5,310,2,8.02,7.72,350.6,15.67,1.175,10.52,-3.103,-3.149,-3.169,78.3,295.3,0,-6.354,6.295,0
1,5,315,2,8.06,7.99,1.932,7.74,.923,11.07,-3.177,-3.194,-3.244,79.6,295.2,0,-6.211,6.128,0
2,5,315,2,5.735,6.266,6.742,4.401,6.213,.148,.213,.134,.141,1.81,12.4,2550
1,5,320,2,8.69,8.65,19.57,5.434,1.013,11.27,-3.358,-3.542,-3.529,81,295.3,0,-6.169,6.795,0
1,5,325,2,8.19,8.13,19.12,6.806,1.151,10.88,-3.792,-3.962,-3.961,82.5,295.2,0,-6.341,6.33,0
1,5,330,2,8.23,8.19,17.38,5.605,1.299,11.43,-4.09,-4.244,-4.259,83.3,295.2,0,-6.511,6.66,0
2,5,330,2,5.655,6.236,6.722,4.261,6.179,.148,.213,.134,.141,2.018,12.38,2550
1,5,335,2,8.67,8.62,17.22,6.045,1.081,10.78,-4.534,-4.748,-4.712,82.6,295.3,0,-7.05,6.75,0
1,5,340,2,8.58,8.55,17.49,5.33,.767,10.62,-4.919,-5.089,-5.053,82.5,295.5,0,-7.42,6.488,0
1,5,345,2,8.11,8.06,20.79,6.089,1.175,10.49,-5.132,-5.223,-5.212,82,295.6,0,-7.71,6.383,0
2,5,345,2,5.57,6.2,6.687,4.114,6.141,.148,.213,.134,.141,1.969,12.37,2550
1,5,350,2,7.13,7.1,22.96,5.252,1.192,9.57,-5.234,-5.319,-5.303,81.4,295.5,0,-7.9,5.603,0
1,5,355,2,6.909,6.87,20.1,6.032,.71,8.79,-5.34,-5.457,-5.433,82.1,295.6,0,-7.89,5.268,0
1,5,400,2,6.701,6.662,21.14,6.191,.814,8.89,-5.437,-5.504,-5.5,81.9,295.8,0,-8.02,5.343,0
2,5,400,2,5.481,6.157,6.647,3.962,6.098,.148,.213,.134,.141,1.909,12.37,2550
1,5,405,2,6.677,6.649,22.32,5.262,.824,8.46,-5.494,-5.553,-5.554,81.4,295.8,0,-8.16,5.268,0
1,5,410,2,6.29,6.257,23.91,5.872,1.073,8.3,-5.548,-5.608,-5.587,81.1,295.8,0,-8.24,4.858,0
1,5,415,2,7.02,6.971,23.51,6.432,.897,9.15,-5.56,-5.577,-5.577,79.9,295.9,0,-8.45,5.405,0
2,5,415,2,5.396,6.113,6.603,3.815,6.054,.148,.213,.134,.141,1.831,12.35,2550
1,5,420,2,6.981,6.948,23.23,5.543,1.033,9.11,-5.575,-5.604,-5.626,79.5,296,0,-8.52,5.333,0
1,5,425,2,7.1,7.06,19.24,6.285,.858,9.11,-5.611,-5.678,-5.648,79.5,296.1,0,-8.56,5.6,0
1,5,430,2,7.05,7.01,17.36,6.144,1.019,10,-5.648,-5.68,-5.695,79.6,296.3,0,-8.58,5.48,0
2,5,430,2,5.309,6.062,6.561,3.695,6.005,.148,.213,.134,.141,1.772,12.34,2550
1,5,435,2,6.934,6.897,15.81,5.957,1.023,8.85,-5.659,-5.711,-5.699,79.3,296.5,0,-8.65,5.273,0
1,5,440,2,7.64,7.61,10.35,5.724,1.022,10.03,-5.724,-5.776,-5.784,79.8,296.6,0,-8.62,5.63,0
1,5,445,2,8.07,8.03,9.35,5.684,.855,11.14,-5.805,-5.885,-5.875,80.2,296.8,0,-8.64,6.033,0
2,5,445,2,5.225,6.012,6.519,3.585,5.953,.148,.212,.134,.141,1.772,12.32,2550
1,5,450,2,7.83,7.77,14.04,7.23,1.1,10.62,-5.955,-6.034,-6.035,79.9,296.7,0,-8.82,5.963,0
1,5,455,2,8.43,8.38,14.39,6.649,1.101,10.85,-6.103,-6.174,-6.166,79.1,296.6,0,-9.09,6.718,0
1,5,500,2,7.03,6.973,15.56,7.4,1.09,9.18,-6.208,-6.271,-6.267,79.1,296.7,0,-9.2,5.503,0
2,5,500,2,5.138,5.961,6.477,3.484,5.898,.148,.212,.134,.141,1.743,12.32,2550
1,5,505,2,6.259,6.225,24.9,6.006,1.328,9.21,-6.315,-6.365,-6.363,79.2,296.7,0,-9.29,4.835,0
1,5,510,2,6.353,6.308,28.75,6.847,1.08,9.02,-6.367,-6.458,-6.396,78.3,296.5,0,-9.48,4.85,0
1,5,515,2,5.997,5.966,26.63,5.764,.959,8.69,-6.421,-6.49,-6.465,78.6,296.3,0,-9.48,4.57,0
2,5,515,2,5.055,5.908,6.436,3.388,5.845,.148,.212,.134,.141,1.732,12.3,2550
1,5,520,2,5.621,5.589,27.36,6.097,.731,7.09,-6.48,-6.565,-6.521,79.4,296.4,0,-9.41,4.273,0
1,5,525,2,6.372,6.34,24.68,5.797,.882,8.26,-6.53,-6.614,-6.574,79.2,296.5,0,-9.49,4.88,0
1,5,530,2,6.003,5.97,21.33,6.059,.816,7.51,-6.723,-6.823,-6.803,77.7,296.5,0,-9.91,4.69,0
2,5,530,2,4.97,5.852,6.392,3.293,5.788,.148,.212,.134,.141,1.726,12.29,2550
1,5,535,2,6.741,6.712,23.67,5.296,.99,8.89,-6.908,-7.01,-6.965,77.5,296.5,0,-10.12,5.2,0
1,5,540,2,5.874,5.831,27.2,6.94,.671,7.12,-6.987,-7.1,-7.02,78.2,296.4,0,-10.09,4.503,0
1,5,545,2,5.702,5.659,20.72,7.02,.818,7.87,-7.07,-7.19,-7.13,78.8,296.7,0,-10.08,4.3,0
2,5,545,2,4.888,5.796,6.347,3.201,5.728,.148,.212,.134,.141,1.674,12.28,2550
1,5,550,2,6.179,6.147,26.51,5.825,.855,8.04,-7.15,-7.22,-7.18,78.5,296.6,0,-10.2,4.908,0
1,5,555,2,6.172,6.117,26.92,7.61,1.032,8.26,-7.19,-7.27,-7.23,77.6,296.7,0,-10.38,4.875,0
1,5,600,2,6.607,6.566,23.52,6.355,1.268,9.51,-7.3,-7.38,-7.34,76.3,296.8,0,-10.69,4.898,0
2,5,600,2,4.808,5.738,6.304,3.112,5.668,.148,.212,.134,.141,1.628,12.27,2550
1,5,605,2,6.008,5.963,27.22,7.01,.619,7.51,-7.37,-7.44,-7.4,76.3,296.7,0,-10.76,4.568,0
1,5,610,2,5.558,5.521,28.03,6.569,.994,7.64,-7.44,-7.52,-7.46,76.5,296.6,0,-10.79,4.208,0
1,5,615,2,5.776,5.732,32.01,7.11,.697,7.28,-7.49,-7.57,-7.51,76.2,296.6,0,-10.89,4.288,0
2,5,615,2,4.724,5.679,6.259,3.025,5.61,.148,.212,.134,.141,1.577,12.26,2550
1,5,620,2,6.064,6.038,29.79,5.322,.834,7.64,-7.51,-7.59,-7.52,75.2,296.8,0,-11.07,4.68,0
1,5,625,2,5.694,5.677,34.61,4.509,.892,7.45,-7.55,-7.65,-7.58,75.1,296.7,0,-11.13,4.143,0
1,5,630,2,5.669,5.642,33.06,5.618,.781,7.35,-7.59,-7.66,-7.58,74.4,296.8,0,-11.28,4.118,0
2,5,630,2,4.648,5.624,6.213,2.941,5.551,.148,.212,.134,.141,1.516,12.25,2550
1,5,635,2,4.914,4.885,30.95,6.297,.712,6.697,-7.63,-7.71,-7.65,74.3,296.9,0,-11.33,3.8,0
1,5,640,2,5.59,5.561,31.45,5.815,.808,7.64,-7.69,-7.77,-7.7,73.7,297,0,-11.5,4.133,0
1,5,645,2,6.344,6.279,30.04,8.18,1.033,8.53,-7.71,-7.77,-7.72,71.9,297.3,0,-11.82,4.86,0
2,5,645,2,4.569,5.566,6.168,2.857,5.491,.148,.212,.134,.141,1.435,12.23,2550
1,5,650,2,6.267,6.235,32.67,5.796,.852,7.84,-7.74,-7.84,-7.75,70.7,297.4,0,-12.05,4.665,0
1,5,655,2,5.086,5.047,30.02,7.05,.819,6.729,-7.74,-7.81,-7.77,71.6,297.6,0,-11.89,3.838,0
1,5,700,2,4.46,4.436,27.38,5.942,.701,5.815,-7.87,-7.97,-7.9,73.3,297.6,0,-11.74,3.438,0
2,5,700,2,4.489,5.51,6.122,2.775,5.435,.147,.211,.134,.141,1.384,12.22,2550
1,5,705,2,5.256,5.217,31.62,6.977,.624,6.729,-7.95,-8.04,-7.98,72.5,297.6,0,-11.94,3.993,0
1,5,710,2,4.863,4.836,31.83,6.015,.844,7.15,-8.01,-8.06,-8.02,72.3,297.5,0,-12.03,3.733,0
1,5,715,2,4.821,4.804,31.6,4.841,.622,6.337,-8.07,-8.14,-8.08,72.4,297.5,0,-12.07,3.753,0
2,5,715,2,4.415,5.453,6.075,2.695,5.375,.147,.211,.134,.141,1.416,12.22,2550
1,5,720,2,4.384,4.361,33.6,5.931,.608,5.913,-8.1,-8.17,-8.12,73,297.5,0,-12,3.3,0
1,5,725,2,4.584,4.562,31.2,5.611,.701,6.043,-8.15,-8.26,-8.17,73.2,297.5,0,-12.01,3.46,0
1,5,730,2,4.462,4.433,34.67,6.566,.861,6.925,-8.16,-8.22,-8.15,73.1,297.6,0,-12.04,3.158,0
2,5,730,2,4.341,5.397,6.033,2.616,5.317,.147,.211,.134,.141,1.43,12.21,2550
1,5,735,2,4.587,4.562,35.77,5.999,.595,5.847,-8.16,-8.28,-8.16,72.6,297.6,0,-12.13,3.378,0
1,5,740,2,4.926,4.894,35.46,6.549,.95,7.02,-8.18,-8.24,-8.18,71.7,297.6,0,-12.3,3.523,0
1,5,745,2,4.525,4.5,36.02,6.095,.753,6.174,-8.21,-8.3,-8.23,71.4,297.6,0,-12.38,3.435,.027
2,5,745,2,4.268,5.342,5.99,2.537,5.26,.147,.211,.134,.141,1.384,12.2,2550
1,5,750,2,4.59,4.56,35.54,6.575,.593,5.586,-8.24,-8.31,-8.26,71.5,297.7,0,-12.39,3.288,.818
1,5,755,2,4.761,4.739,36.53,5.502,.703,6.239,-8.27,-8.37,-8.3,71.5,297.9,0,-12.42,3.44,2.442
1,5,800,2,4.994,4.974,33.57,5.132,.69,6.305,-8.28,-8.39,-8.29,71.3,298.1,0,-12.47,3.768,5.741
2,5,800,2,4.194,5.286,5.948,2.459,5.204,.147,.211,.134,.141,1.358,12.19,2550
1,5,805,2,5.187,5.156,36.79,6.249,.59,6.729,-8.27,-8.39,-8.28,71.1,298.2,0,-12.49,3.698,12.12
1,5,810,2,5.268,5.252,33.63,4.457,.748,7.12,-8.27,-8.37,-8.27,70.7,298.2,0,-12.56,4.093,23.21
1,5,815,2,5.695,5.666,33.31,5.856,.774,7.58,-8.18,-8.24,-8.14,70,298.4,0,-12.59,4.44,37.1
2,5,815,2,4.123,5.231,5.904,2.385,5.148,.147,.211,.134,.141,1.294,12.2,2550
1,5,820,2,5.4,5.362,35.61,6.819,.781,6.925,-8.11,-8.19,-8.09,69.5,298.5,0,-12.62,3.938,38.74
1,5,825,2,5.208,5.184,32.15,5.491,.704,6.566,-8.05,-8.17,-8.05,69.56,298.6,0,-12.54,3.983,53.54
1,5,830,2,6.216,6.174,32.38,6.678,1.304,8.82,-8.01,-8.21,-8.01,68.35,298.7,0,-12.72,4.715,61.64
2,5,830,2,4.056,5.177,5.86,2.309,5.091,.147,.211,.134,.141,1.173,12.32,2550
1,5,835,2,6.504,6.473,30.6,5.594,.896,8.3,-8.07,-8.25,-8.07,67.56,298.8,0,-12.92,4.9,56.86
1,5,840,2,6.502,6.446,36.71,7.48,.827,8.4,-8.08,-8.27,-8.1,67.03,298.9,0,-13.03,4.785,54.97
1,5,845,2,6.286,6.256,29.34,5.656,.823,7.87,-8.03,-8.21,-8.03,67.41,299,0,-12.91,4.948,107.8
2,5,845,2,3.998,5.127,5.811,2.238,5.035,.147,.21,.134,.141,1.038,12.42,2550
1,5,850,2,6.092,6.03,22.75,8.18,.747,8.2,-7.91,-8.18,-7.88,67.63,299.1,0,-12.76,4.955,140.9
1,5,855,2,6.516,6.476,29.64,6.283,.737,8.07,-7.78,-8.11,-7.77,67.29,299.2,0,-12.7,4.968,139.6
1,5,900,2,5.815,5.724,31.08,10.15,.942,7.97,-7.7,-7.95,-7.66,67.11,299.3,0,-12.66,4.483,152.1
2,5,900,2,3.95,5.076,5.764,2.166,4.981,.147,.21,.134,.141,.203,12.72,2550
1,5,905,2,6.464,6.426,31.85,6.273,1.142,8.3,-7.53,-7.95,-7.58,64.74,299.5,0,-12.93,4.985,150.4
1,5,910,2,7,6.95,33.89,6.928,.927,8.82,-7.75,-8.13,-7.78,64.25,299.7,0,-13.23,5.465,165.4
1,5,915,2,6.861,6.824,38.67,5.988,.843,8.69,-7.58,-7.98,-7.55,63.97,299.6,0,-13.12,4.893,181.3
2,5,915,2,3.911,5.028,5.716,2.104,4.926,.147,.21,.134,.141,0,13.1,2550
1,5,920,2,6.687,6.648,29.99,6.195,1.106,9.21,-7.38,-7.81,-7.39,63.68,299.6,0,-12.99,5.2,187.8
1,5,925,2,7.55,7.49,34.01,7.2,.969,9.77,-7.28,-7.75,-7.3,63.14,299.7,0,-13,5.638,237.1
1,5,930,2,6.932,6.896,34.79,5.759,1.27,9.28,-7.05,-7.59,-7.07,62.48,299.8,0,-12.92,5.145,248.2
2,5,930,2,3.887,4.979,5.67,2.049,4.87,.147,.21,.134,.141,0,13.27,2550
1,5,935,2,7.78,7.72,33.99,7.08,.956,9.87,-7.13,-7.62,-7.23,61.54,299.8,0,-13.17,6.028,231.3
1,5,940,2,7.37,7.32,39.56,6.6,.918,9.57,-6.979,-7.49,-6.969,61.81,300,0,-12.98,5.413,297.4
1,5,945,2,7.99,7.94,43.9,6.619,1.11,10.71,-6.708,-7.4,-6.781,60.61,300.1,0,-12.96,5.783,294.5
2,5,945,2,3.88,4.935,5.622,2.004,4.817,.147,.21,.134,.141,0,13.37,2550
1,5,950,2,7.34,7.29,27.79,6.408,1.103,10.22,-6.659,-7.27,-6.682,61.08,300.3,0,-12.82,5.748,308.2
1,5,955,2,7.3,7.25,33.29,7.04,.755,9.15,-6.641,-7.3,-6.71,60.11,300.3,0,-13,5.603,333.5
1,5,1000,2,7.03,6.934,39.27,9.35,.867,8.98,-6.382,-6.959,-6.325,59.85,300.3,0,-12.81,5.24,354.2
2,5,1000,2,3.894,4.894,5.575,1.974,4.765,.147,.21,.134,.141,0,13.37,2550
1,5,1005,2,7.42,7.32,32.95,9.34,.995,10.09,-6.198,-6.771,-6.203,58.8,300.2,0,-12.86,5.725,346.1
1,5,1010,2,7.28,7.21,50.27,7.8,.947,9.77,-6.134,-6.921,-6.246,58,300.2,0,-12.96,5.673,375.5
1,5,1015,2,7.08,6.985,43.9,9.16,1.077,8.95,-6.087,-6.837,-6.173,58.23,300.1,0,-12.87,5.445,399.5
2,5,1015,2,3.93,4.868,5.535,1.951,4.714,.147,.21,.134,.141,0,13.37,2550
1,5,1020,2,7.3,7.25,47.84,6.79,.809,9.18,-5.797,-6.658,-5.855,57.67,300.3,0,-12.72,5.345,393.4
1,5,1025,2,6.997,6.943,53.22,7.09,.98,8.56,-5.785,-6.701,-5.929,57.12,300.1,0,-12.83,5.325,410.6
1,5,1030,2,6.884,6.758,52.19,10.95,.717,8.43,-5.555,-6.339,-5.634,56.61,300,0,-12.72,5.235,405.8
2,5,1030,2,3.996,4.847,5.492,1.939,4.667,.147,.21,.134,.141,0,13.43,2550
1,5,1035,2,7.5,7.44,56.14,6.995,.862,9.51,-5.432,-6.392,-5.582,55.52,300,0,-12.84,5.645,409
1,5,1040,2,6.273,6.224,60,7.16,1.162,9.44,-5.272,-6.156,-5.339,55.5,300.2,0,-12.7,4.933,399.9
1,5,1045,2,6.809,6.634,50.52,12.97,.759,8.3,-5.176,-6.026,-5.322,54.78,300.3,0,-12.77,5.368,461.1
2,5,1045,2,4.087,4.836,5.454,1.929,4.621,.147,.209,.134,.141,0,13.45,2550
1,5,1050,2,6.946,6.909,58.97,5.862,.969,8.72,-4.891,-5.929,-4.99,54.19,300.3,0,-12.64,5.3,500.5
1,5,1055,2,6.392,6.314,48.63,8.92,.918,8.36,-4.626,-5.432,-4.679,54.03,300.4,0,-12.43,4.973,504.3
1,5,1100,2,6.523,6.401,45.26,11.06,1.271,9.41,-4.221,-5.009,-4.206,53.25,300.2,0,-12.24,5.228,594.4
2,5,1100,2,4.201,4.838,5.416,1.926,4.574,.147,.209,.134,.141,0,13.94,2550
1,5,1105,2,7.02,6.933,43.48,9.07,.964,9.6,-4.224,-5.314,-4.46,52.41,300.4,0,-12.43,5.545,474.7
1,5,1110,2,6.824,6.726,46.94,9.71,.947,8.92,-4.404,-5.348,-4.531,53.08,300.6,0,-12.44,5.29,456.1
1,5,1115,2,6.021,5.946,51.78,9.03,1.25,10.29,-4.182,-5.286,-4.345,52.7,300.4,0,-12.33,4.583,503.6
2,5,1115,2,4.328,4.851,5.387,1.926,4.53,.147,.209,.134,.141,0,13.49,2550
1,5,1120,2,6.728,6.628,45.16,9.84,.759,8.4,-4.29,-5.312,-4.48,52.35,300.5,0,-12.51,5.103,364.6
1,5,1125,2,6.772,6.695,40.44,8.63,.745,8.4,-4.299,-5.132,-4.433,52.88,300.4,0,-12.39,5.375,427.3
1,5,1130,2,7.34,7.24,42.84,9.6,.937,9.7,-4.399,-5.365,-4.628,52.51,300.6,0,-12.57,5.553,428.9
2,5,1130,2,4.484,4.877,5.366,1.949,4.489,.147,.209,.134,.141,0,13.34,2550
1,5,1135,2,5.387,5.295,51.02,10.6,.974,6.958,-4.05,-5.028,-4.072,52.51,300.5,0,-12.25,4.168,676
1,5,1140,2,5.969,5.722,52.48,16.48,1.024,8.04,-3.676,-4.79,-3.727,51.21,300.4,0,-12.21,4.74,504.7
1,5,1145,2,6.794,6.747,47.88,6.796,1.072,9.02,-3.805,-5.013,-4.058,51.58,300.4,0,-12.24,5.265,497.9
2,5,1145,2,4.654,4.911,5.346,2.032,4.452,.147,.209,.134,.141,0,13.71,2550
1,5,1150,2,6.879,6.763,30.15,10.55,1.243,9.51,-4.272,-5.397,-4.571,52.19,300.5,0,-12.53,5.265,417.2
1,5,1155,2,7.09,6.958,46.62,10.89,1.371,10.29,-4.669,-5.583,-4.94,52.87,300.4,0,-12.74,5.32,280.9
1,5,1200,2,6.969,6.943,43.9,4.954,1.375,9.64,-4.939,-5.811,-5.067,53.87,300.5,0,-12.75,4.99,395.1
2,5,1200,2,4.822,4.954,5.335,2.211,4.415,.147,.209,.134,.141,0,13.28,2550
1,5,1205,2,6.005,5.916,39.19,9.85,.824,7.74,-4.55,-5.296,-4.536,53.51,300.6,0,-12.48,4.858,616.7
1,5,1210,2,6.557,6.484,53.75,8.55,1.06,8.75,-4.168,-5.387,-4.348,51.66,300.4,0,-12.56,4.983,544
1,5,1215,2,5.701,5.637,55.53,8.57,.924,7.68,-4.079,-5.247,-4.227,51.58,300.4,0,-12.5,4.575,526.4
2,5,1215,2,4.987,5.006,5.322,2.459,4.388,.147,.209,.134,.141,0,14.11,2550
1,5,1220,2,6.299,6.133,44.62,13.14,1.245,8.3,-4.162,-5.128,-4.296,51.93,300.5,0,-12.49,4.923,406.4
1,5,1225,2,6.097,6.02,48.87,9.11,.912,8.43,-3.953,-5.038,-4.034,51.92,300.2,0,-12.3,4.585,514.6
1,5,1230,2,5.997,5.847,36.92,12.8,.828,8.26,-3.992,-5.011,-4.216,51.81,300.3,0,-12.36,4.773,453.6
2,5,1230,2,5.136,5.063,5.315,2.709,4.372,.147,.209,.134,.141,0,14.03,2550
1,5,1235,2,5.99,5.832,50.49,13.18,.985,8.56,-3.957,-4.891,-4.149,51.96,300.1,0,-12.29,4.638,401.7
1,5,1240,2,5.668,5.592,40.61,9.39,.825,7.94,-4.01,-5.039,-4.284,51.83,300.1,0,-12.37,4.433,399.6
1,5,1245,2,5.462,5.39,32.96,9.24,.946,8.4,-4.057,-4.918,-4.264,52.25,300,0,-12.32,4.405,362.5
2,5,1245,2,5.283,5.12,5.311,2.966,4.369,.147,.209,.134,.141,0,14.11,2550
1,5,1250,2,6.626,6.526,38.67,9.95,.995,9.11,-4.056,-4.889,-4.233,52.31,299.9,0,-12.3,5.21,372
1,5,1255,2,6.303,6.24,35.47,8.06,1.09,7.91,-4.148,-4.955,-4.264,52.98,299.9,0,-12.23,4.83,411.8
1,5,1300,2,6.83,6.74,49.99,9.29,1.081,8.89,-3.977,-4.965,-4.206,52.22,299.7,0,-12.25,5.31,345.7
2,5,1300,2,5.421,5.175,5.306,3.208,4.376,.147,.209,.134,.141,0,14.13,2550
1,5,1305,2,6.776,6.71,36.04,7.97,.688,8.33,-4.245,-5.126,-4.441,53.06,299.8,0,-12.3,5.12,381.3
1,5,1310,2,7.02,6.945,41.89,8.23,.703,8.62,-4.018,-4.993,-4.166,52.93,299.5,0,-12.12,5.443,552
1,5,1315,2,6.118,5.991,38.49,11.66,1.027,8.53,-3.749,-4.765,-3.913,52.43,299.5,0,-11.99,4.913,591
2,5,1315,2,5.547,5.23,5.306,3.407,4.394,.147,.209,.134,.141,0,14.11,2550
1,5,1320,2,5.638,5.537,42.95,10.82,1.142,8.2,-3.402,-4.374,-3.534,51.5,299.5,0,-11.89,4.655,584.3
1,5,1325,2,5.761,5.699,39.37,8.42,.836,7.61,-3.388,-4.626,-3.631,51.87,299.4,0,-11.79,4.445,592.9
1,5,1330,2,5.856,5.727,46.72,12.06,.862,8.26,-3.323,-4.428,-3.611,51.39,299.2,0,-11.85,4.78,507.9
2,5,1330,2,5.653,5.283,5.307,3.57,4.421,.147,.209,.134,.141,0,14.09,2550
1,5,1335,2,6.41,6.32,53.75,9.6,1.027,8.89,-3.182,-4.324,-3.385,50.9,299.3,0,-11.83,5.01,481.6
1,5,1340,2,6.793,6.746,45.14,6.763,.649,8.26,-3.428,-4.629,-3.725,51.22,299.2,0,-11.98,5.23,457.4
1,5,1345,2,5.877,5.793,49.24,9.69,1.1,8.56,-3.539,-4.512,-3.588,52.05,299.2,0,-11.89,4.465,490.6
2,5,1345,2,5.768,5.335,5.316,3.754,4.459,.147,.209,.134,.141,0,14.09,2550
1,5,1350,2,5.963,5.873,47.41,9.95,.835,7.61,-3.135,-4.297,-3.222,50.45,299.1,0,-11.9,4.595,561.7
1,5,1355,2,6.039,5.885,52.44,12.94,.964,8.85,-2.888,-3.851,-2.974,49.27,299,0,-11.97,4.873,595.6
1,5,1400,2,6.411,6.254,51.75,12.68,.898,8.49,-2.695,-4.013,-3.019,48.26,299,0,-12.04,5.1,627.9
2,5,1400,2,5.9,5.386,5.323,3.961,4.501,.147,.209,.134,.141,0,14.08,2550
1,5,1405,2,6.317,6.236,46.7,9.17,.983,8.26,-2.677,-3.894,-2.927,48.67,298.8,0,-11.92,4.953,617
1,5,1410,2,5.851,5.803,60.05,7.32,1.056,7.87,-2.537,-3.877,-2.674,48.08,298.7,0,-11.95,4.62,662
1,5,1415,2,4.802,4.747,59.9,8.69,.783,6.501,-2.448,-3.906,-2.774,47.67,298.8,0,-11.97,3.99,704
2,5,1415,2,6.028,5.436,5.33,4.143,4.545,.147,.21,.134,.141,0,14.06,2550
1,5,1420,2,5.948,5.884,52.84,8.45,1.019,8.75,-2.243,-3.482,-2.448,47.65,298.7,0,-11.79,4.805,709
1,5,1425,2,6.288,6.222,62.02,8.26,1.32,9.38,-2.469,-3.818,-2.793,47.29,298.8,0,-12.09,5.173,575.4
1,5,1430,2,6.838,6.685,57.47,12.09,.986,9.02,-2.569,-3.767,-2.805,47.91,298.8,0,-12.02,5.39,527.6
2,5,1430,2,6.151,5.492,5.342,4.303,4.601,.146,.21,.134,.141,0,14.05,2550
1,5,1435,2,6.273,6.038,59.51,15.66,1.14,8.36,-2.305,-3.252,-2.337,48.03,298.8,0,-11.75,5.018,545.1
1,5,1440,2,5.898,5.853,56.73,7.06,1.006,8.04,-2.285,-3.479,-2.558,47.47,298.8,0,-11.87,4.795,577.3
1,5,1445,2,5.487,5.352,50.93,12.69,.968,8.98,-2.214,-3.206,-2.312,47.65,299,0,-11.76,4.418,588.8
2,5,1445,2,6.272,5.54,5.354,4.421,4.66,.146,.21,.134,.141,0,14.05,2550
1,5,1450,2,6.511,6.419,55.27,9.61,.89,8.26,-2.061,-3.262,-2.25,46.87,299,0,-11.83,5.285,582.1
1,5,1455,2,6.073,5.939,52.84,12,.968,8.53,-1.869,-3.008,-2.097,46.51,299.1,0,-11.75,4.795,562.5
1,5,1500,2,6.771,6.595,36.33,13.06,.802,8.62,-2.029,-3.2,-2.323,46.36,299.1,0,-11.93,5.495,496.1
2,5,1500,2,6.365,5.589,5.364,4.487,4.724,.146,.21,.134,.141,0,14.04,2550
1,5,1505,2,7.58,7.45,31.77,10.39,1.298,9.9,-2.379,-3.63,-2.654,47.24,299.2,0,-12.02,5.75,482.6
1,5,1510,2,7.82,7.62,43.7,13.04,1.18,10.19,-2.374,-3.537,-2.616,47.12,299.1,0,-12.04,5.905,485.8
1,5,1515,2,6.976,6.856,40.06,10.59,.904,9.11,-2.482,-3.561,-2.719,47.62,299.1,0,-12.01,5.36,488.5
2,5,1515,2,6.432,5.638,5.38,4.509,4.795,.146,.21,.134,.141,0,14.05,2550
1,5,1520,2,6.623,6.52,28.98,10.11,1.159,9.6,-2.422,-3.386,-2.642,47.83,299.1,0,-11.9,5.38,478.2
1,5,1525,2,6.678,6.605,35.29,8.47,1.283,10.13,-2.458,-3.494,-2.662,47.81,299.2,0,-11.94,5.153,455.3
1,5,1530,2,6.481,6.44,22.29,6.461,1.068,9.11,-2.384,-3.332,-2.561,47.7,299.2,0,-11.9,5.235,454.4
2,5,1530,2,6.491,5.685,5.395,4.509,4.867,.146,.21,.134,.141,0,14.05,2550
1,5,1535,2,5.612,5.425,38.31,14.78,.813,7.25,-2.156,-3.198,-2.36,47.27,299.4,0,-11.81,4.528,439.1
1,5,1540,2,6.35,6.253,44.03,10.06,.893,8.72,-2.188,-3.15,-2.373,47.07,299.3,0,-11.89,5.158,404.7
1,5,1545,2,6.93,6.815,27.71,10.46,.962,9.18,-2.484,-3.416,-2.761,47.29,299.3,0,-12.1,5.63,378.2
2,5,1545,2,6.525,5.728,5.414,4.483,4.948,.146,.21,.134,.141,0,14.06,2550
1,5,1550,2,7.9,7.82,34.07,8.17,.804,9.6,-2.755,-3.715,-2.975,47.56,299.1,0,-12.28,5.968,365.7
1,5,1555,2,8.51,8.39,28.53,9.65,1.259,11.14,-3.017,-3.869,-3.215,47.48,299.1,0,-12.54,6.745,353.8
1,5,1600,2,8.42,8.34,24.78,7.96,1.14,10.58,-3.16,-4.061,-3.411,47.36,299.3,0,-12.7,6.498,338.4
2,5,1600,2,6.542,5.77,5.434,4.44,5.029,.146,.21,.134,.141,0,14.07,2550
1,5,1605,2,8.11,8.02,27.62,8.14,.831,10.13,-3.437,-4.262,-3.652,47.9,299.3,0,-12.81,6.435,321.9
1,5,1610,2,7.77,7.71,37.66,6.923,1.189,9.87,-3.481,-4.231,-3.617,48.42,299.1,0,-12.72,5.793,304.6
1,5,1615,2,7.5,7.41,32.56,8.86,1.152,9.8,-3.552,-4.289,-3.717,48.45,299.1,0,-12.78,5.84,286.2
2,5,1615,2,6.556,5.804,5.447,4.377,5.109,.146,.21,.134,.141,0,14.09,2550
1,5,1620,2,7.18,7.12,48.4,7.18,1.184,10.49,-3.569,-4.347,-3.709,48.78,299,0,-12.71,5.435,267.8
1,5,1625,2,7.28,7.19,44,9.15,.93,9.64,-3.658,-4.368,-3.837,48.58,299.2,0,-12.84,5.773,252
1,5,1630,2,6.929,6.86,41,8.03,1.051,9.38,-3.656,-4.191,-3.716,48.83,299.2,0,-12.77,5.32,236.9
2,5,1630,2,6.555,5.834,5.457,4.289,5.191,.146,.21,.134,.141,0,14.1,2550
1,5,1635,2,8.24,8.19,40.2,6.325,2.183,11.5,-3.675,-4.406,-3.852,48.44,299.1,0,-12.89,5.975,221.7
1,5,1640,2,8.1,8.05,40.96,6.224,1.07,10.42,-4.213,-4.966,-4.409,49.41,299.2,0,-13.14,6.068,207.2
1,5,1645,2,8.48,8.44,32.64,5.301,.887,10.13,-4.434,-5.127,-4.623,49.9,299.3,0,-13.22,6.293,192.1
2,5,1645,2,6.535,5.856,5.464,4.18,5.271,.146,.211,.134,.141,0,14.11,2550
1,5,1650,2,7.17,7.11,37.18,7.18,1.309,9.9,-4.509,-4.991,-4.59,50.6,299.4,0,-13.12,5.433,176.2
1,5,1655,2,6.81,6.742,40.75,8.1,.973,8.89,-4.539,-5.131,-4.651,50.41,299.8,0,-13.2,4.955,158
1,5,1700,2,6.657,6.603,43.64,7.32,.868,8.72,-4.687,-5.199,-4.766,50.8,300,0,-13.24,4.92,140.2
2,5,1700,2,6.497,5.867,5.468,4.055,5.348,.146,.211,.134,.141,0,14.14,2550
1,5,1705,2,7.4,7.32,30.8,8.14,.548,9.08,-4.825,-5.343,-4.958,50.89,300,0,-13.34,5.655,123.8
1,5,1710,2,6.854,6.811,27.9,6.394,1.023,8.49,-5.004,-5.339,-5.101,51.39,300.3,0,-13.39,5.385,108.2
1,5,1715,2,6.131,6.018,38.79,10.95,.818,7.84,-5.055,-5.445,-5.147,51.41,300.4,0,-13.43,4.775,93.2
2,5,1715,2,6.44,5.872,5.472,3.911,5.417,.146,.211,.134,.141,0,14.16,2550
1,5,1720,2,6.072,6.018,40.06,7.6,1.135,8.04,-5.121,-5.5,-5.177,51.6,300.5,0,-13.45,4.343,79.3
1,5,1725,2,7,6.965,45.74,6.067,1.083,9.21,-5.197,-5.52,-5.283,52.4,300.6,0,-13.33,5.028,63.01
1,5,1730,2,7.45,7.4,43.65,6.476,.976,9.6,-5.382,-5.732,-5.496,53.07,300.6,0,-13.35,5.255,56.42
2,5,1730,2,6.365,5.869,5.477,3.755,5.474,.146,.211,.134,.141,0,13.37,2550
1,5,1735,2,7.19,7.16,35.69,4.706,.851,8.82,-5.512,-5.865,-5.617,53.46,300.6,0,-13.38,5.375,46.36
1,5,1740,2,6.748,6.673,38.64,8.54,.847,8.53,-5.642,-5.914,-5.74,53.96,300.6,0,-13.39,5.083,34.06
1,5,1745,2,7.39,7.34,43.24,6.645,.826,9.28,-5.843,-6.139,-5.958,54.6,300.6,0,-13.43,5.323,24.22
2,5,1745,2,6.273,5.856,5.477,3.592,5.522,.146,.211,.134,.141,0,12.85,2550
1,5,1750,2,7.69,7.65,35.63,6.341,.752,9.24,-6.089,-6.391,-6.221,56.07,300.6,0,-13.33,5.745,15.02
1,5,1755,2,7.87,7.82,40.84,6.101,1.02,10.19,-6.374,-6.663,-6.49,57.48,300.6,0,-13.3,5.54,7.18
1,5,1800,2,7.88,7.85,40.68,5.281,.844,9.54,-6.625,-6.849,-6.723,58.31,300.6,0,-13.36,5.678,5.443
2,5,1800,2,6.17,5.837,5.477,3.429,5.552,.146,.211,.134,.141,0,12.7,2550
1,5,1805,2,7.79,7.75,43.09,6.12,.868,9.6,-6.764,-6.985,-6.843,58.9,300.4,0,-13.36,5.465,3.48
1,5,1810,2,7.03,7,41.82,5.233,1.2,9.57,-6.88,-7.06,-6.945,59.4,300.5,0,-13.37,4.795,.214
1,5,1815,2,7.39,7.35,42.17,5.664,.93,9.83,-6.992,-7.2,-7.05,59.57,300.5,0,-13.44,5.398,0
2,5,1815,2,6.052,5.809,5.466,3.286,5.571,.146,.211,.134,.141,0,12.65,2550
1,5,1820,2,6.811,6.772,39.43,6.129,.884,9.02,-7.13,-7.27,-7.17,59.85,300.6,0,-13.51,4.983,0
1,5,1825,2,6.427,6.382,42.05,6.712,1.025,9.02,-7.14,-7.31,-7.19,60.44,300.8,0,-13.4,4.408,0
1,5,1830,2,6.206,6.167,42.05,6.406,.824,7.77,-7.2,-7.34,-7.25,61.33,300.8,0,-13.28,4.21,0
2,5,1830,2,5.924,5.778,5.455,3.163,5.578,.146,.211,.134,.141,0,12.62,2550
1,5,1835,2,6.575,6.541,40.93,5.827,.889,8.53,-7.26,-7.47,-7.31,61.52,301,0,-13.3,4.76,0
1,5,1840,2,6.672,6.632,45.2,6.3,.808,8.43,-7.31,-7.5,-7.36,61.59,301.1,0,-13.33,4.758,0
1,5,1845,2,6.541,6.511,45.51,5.485,.912,8.95,-7.38,-7.51,-7.41,61.7,301.2,0,-13.37,4.87,0
2,5,1845,2,5.79,5.736,5.445,3.051,5.573,.146,.211,.134,.141,0,12.6,2550
1,5,1850,2,6.173,6.133,45.99,6.537,.727,7.97,-7.4,-7.51,-7.44,62.38,301.3,0,-13.26,4.608,0
1,5,1855,2,5.866,5.815,51.32,7.58,.745,7.51,-7.43,-7.58,-7.47,63,301.2,0,-13.17,4.183,0
1,5,1900,2,6.102,6.044,53.61,7.9,.718,8.17,-7.52,-7.69,-7.57,63.43,301.2,0,-13.17,4.328,0
2,5,1900,2,5.657,5.692,5.434,2.946,5.557,.146,.211,.134,.141,0,12.59,2550
1,5,1905,2,6.743,6.679,49.46,7.9,1.014,9.21,-7.56,-7.74,-7.6,63.95,301.3,0,-13.11,4.888,0
1,5,1910,2,7.47,7.44,42.26,5.578,.843,9.41,-7.61,-7.84,-7.69,64.44,301.3,0,-13.07,5.315,0
1,5,1915,2,6.057,6.015,39.77,6.732,1.084,8.82,-7.71,-7.89,-7.75,65.59,301.3,0,-12.94,4.498,0
2,5,1915,2,5.525,5.641,5.419,2.846,5.53,.146,.211,.134,.141,0,12.57,2550
1,5,1920,2,6.883,6.856,39.56,5.076,1.25,9.15,-7.85,-8.08,-7.91,65.97,301.5,0,-13,4.883,0
1,5,1925,2,6.332,6.289,36.82,6.657,.917,8.36,-8.02,-8.23,-8.1,66.8,301.7,0,-13.01,4.72,0
1,5,1930,2,7.33,7.29,38.6,5.517,.75,8.85,-8.21,-8.41,-8.28,67.5,301.6,0,-13.06,5.158,0
2,5,1930,2,5.404,5.59,5.399,2.752,5.497,.146,.211,.134,.141,.722,12.57,2550
1,5,1935,2,7.16,7.14,41.65,5.139,.827,9.02,-8.38,-8.58,-8.45,68.21,301.6,0,-13.1,5.118,0
1,5,1940,2,7.32,7.29,40.61,5.096,.847,9.24,-8.54,-8.72,-8.6,68.66,301.6,0,-13.17,5.113,0
1,5,1945,2,6.912,6.886,38.86,4.963,1.054,9.41,-8.64,-8.84,-8.68,69.04,301.9,0,-13.2,4.82,0
2,5,1945,2,5.285,5.534,5.378,2.664,5.457,.146,.211,.134,.141,1.071,12.55,2550
1,5,1950,2,7.69,7.65,40.37,5.408,1.048,9.73,-8.81,-9,-8.87,69.12,301.8,0,-13.34,5.415,0
1,5,1955,2,6.665,6.622,38.86,6.514,.977,8.62,-8.92,-9.06,-8.95,70.1,301.9,0,-13.28,4.988,0
1,5,2000,2,6.8,6.76,37.76,6.163,.962,9.05,-9.03,-9.2,-9.07,70.9,302,0,-13.24,4.993,0
2,5,2000,2,5.167,5.48,5.353,2.575,5.41,.146,.211,.134,.141,1.116,12.54,2550
1,5,2005,2,6.31,6.274,33.96,6.082,.784,8.72,-9.13,-9.29,-9.15,71.4,302.3,0,-13.26,4.7,0
1,5,2010,2,6.812,6.784,34.87,5.162,.831,9.11,-9.2,-9.3,-9.22,71.6,302.5,0,-13.28,4.988,0
1,5,2015,2,6.825,6.784,36.38,6.276,.931,8.82,-9.27,-9.42,-9.29,72.3,302.6,0,-13.23,4.908,0
2,5,2015,2,5.049,5.422,5.325,2.492,5.359,.146,.21,.134,.141,1.181,12.53,2550
1,5,2020,2,7.63,7.58,37.28,6.481,.706,9.28,-9.38,-9.54,-9.42,73,302.6,0,-13.22,5.635,0
1,5,2025,2,7.65,7.61,35.05,5.729,.861,9.44,-9.52,-9.72,-9.57,73.7,302.6,0,-13.24,5.63,0
1,5,2030,2,7.62,7.59,35.3,5.043,.859,9.08,-9.65,-9.82,-9.69,74,302.7,0,-13.32,5.343,0
2,5,2030,2,4.933,5.367,5.296,2.408,5.307,.146,.21,.134,.141,1.241,12.52,2550
1,5,2035,2,6.575,6.535,39.41,6.291,.933,8.75,-9.72,-9.83,-9.73,74,302.9,0,-13.38,4.995,0
1,5,2040,2,6.568,6.536,38.79,5.663,.959,8.62,-9.75,-9.84,-9.76,74.1,302.8,0,-13.39,4.823,0
1,5,2045,2,6.025,6.003,38.82,4.926,1.065,8.23,-9.78,-9.93,-9.8,74.4,302.9,0,-13.38,4.465,0
2,5,2045,2,4.817,5.304,5.262,2.322,5.252,.146,.21,.134,.141,1.265,12.5,2550
1,5,2050,2,6.137,6.118,39.41,4.509,.887,8.49,-9.88,-10.01,-9.9,74.3,303,0,-13.48,4.398,0
1,5,2055,2,5.58,5.545,40.77,6.464,.699,6.86,-9.94,-10.06,-9.96,74.8,303.1,0,-13.46,4.028,0
1,5,2100,2,4.607,4.583,36.52,5.86,.645,6.174,-9.98,-10.1,-9.97,75.2,303.3,0,-13.43,3.29,0
2,5,2100,2,4.702,5.242,5.227,2.238,5.194,.146,.21,.134,.141,1.303,12.5,2550
1,5,2105,2,4.142,4.118,40,6.115,.745,5.88,-9.99,-10.09,-10,75.5,303.3,0,-13.4,2.987,0
1,5,2110,2,4.075,4.051,36.38,6.097,.602,5.782,-10.04,-10.11,-10.05,75.9,303.4,0,-13.38,3.065,0
1,5,2115,2,3.539,3.521,37.03,5.774,.537,4.867,-10.07,-10.17,-10.07,76.5,303.3,0,-13.32,2.777,0
2,5,2115,2,4.592,5.182,5.202,2.156,5.139,.146,.21,.134,.141,1.37,12.49,2550
1,5,2120,2,3.512,3.492,37.87,6.11,.66,4.9,-10.1,-10.19,-10.1,77.1,303.2,0,-13.25,2.712,0
1,5,2125,2,3.891,3.863,40.97,6.851,.683,5.194,-10.14,-10.21,-10.14,77.5,303,0,-13.22,2.92,0
1,5,2130,2,4.144,4.121,43.71,5.983,.565,5.194,-10.14,-10.21,-10.14,77.8,303,0,-13.18,3.01,0
2,5,2130,2,4.481,5.118,5.181,2.07,5.078,.146,.21,.134,.141,1.446,12.48,2550
1,5,2135,2,4.377,4.359,40.81,5.225,.704,5.749,-10.15,-10.28,-10.15,77.9,303,0,-13.18,3.07,0
1,5,2140,2,3.966,3.946,40.08,5.816,.444,5.161,-10.16,-10.19,-10.15,78.3,303,0,-13.12,2.91,0
1,5,2145,2,3.785,3.77,38.05,5.122,.437,4.606,-10.16,-10.27,-10.16,78.7,303,0,-13.07,2.717,0
2,5,2145,2,4.378,5.054,5.164,1.986,5.021,.146,.21,.134,.141,1.491,12.47,2550
1,5,2150,2,3.393,3.368,37.4,6.885,.614,4.965,-10.17,-10.28,-10.16,79.2,302.9,0,-12.99,2.472,0
1,5,2155,2,4.199,4.172,38.6,6.487,1.007,6.925,-10.18,-10.24,-10.17,79,302.8,0,-13.03,3.06,0
1,5,2200,2,5.286,5.264,41.49,5.18,.71,6.664,-10.17,-10.2,-10.14,76.5,302.9,0,-13.41,3.753,0
2,5,2200,2,4.276,4.991,5.147,1.902,4.962,.146,.21,.134,.141,1.51,12.46,2550
1,5,2205,2,4.842,4.822,39.74,5.161,.638,6.174,-10.16,-10.21,-10.14,75.7,303,0,-13.53,3.613,0
1,5,2210,2,4.166,4.138,38.04,6.689,.664,5.88,-10.18,-10.21,-10.18,76.2,303,0,-13.48,3.09,0
1,5,2215,2,4.358,4.34,38.75,5.222,.513,5.815,-10.2,-10.28,-10.21,76.6,303.1,0,-13.43,3.235,0
2,5,2215,2,4.175,4.93,5.127,1.821,4.904,.146,.21,.134,.141,1.44,12.46,2550
1,5,2220,2,4.223,4.196,34.71,6.477,.819,5.619,-10.24,-10.31,-10.22,76.9,303.2,0,-13.41,3.16,0
1,5,2225,2,3.875,3.851,29.07,6.346,.547,5.063,-10.27,-10.39,-10.26,77.4,303.4,0,-13.37,2.992,0
1,5,2230,2,3.671,3.654,30.83,5.487,.752,5.259,-10.28,-10.33,-10.25,77.6,303.5,0,-13.35,2.98,0
2,5,2230,2,4.084,4.869,5.102,1.737,4.845,.146,.209,.134,.141,1.483,12.44,2550
1,5,2235,2,3.182,3.169,26.9,5.075,.428,4.116,-10.3,-10.36,-10.29,78,303.6,0,-13.3,2.602,0
1,5,2240,2,3.244,3.225,37.04,6.164,.498,4.247,-10.34,-10.38,-10.32,78.3,303.5,0,-13.29,2.465,0
1,5,2245,2,3.819,3.79,35,7.05,.571,4.802,-10.3,-10.32,-10.27,77.9,303.5,0,-13.32,2.895,0
2,5,2245,2,3.996,4.808,5.08,1.659,4.787,.146,.209,.134,.141,1.512,12.44,2550
1,5,2250,2,3.621,3.599,31.41,6.397,.472,4.639,-10.26,-10.27,-10.24,77.5,303.6,0,-13.34,3.01,0
1,5,2255,2,3.553,3.529,25.9,6.588,.557,5.031,-10.28,-10.33,-10.28,78,303.7,0,-13.29,2.82,0
1,5,2300,2,3.541,3.524,27.02,5.556,.526,4.671,-10.33,-10.37,-10.32,78.4,303.7,0,-13.28,2.77,0
2,5,2300,2,3.917,4.75,5.063,1.58,4.728,.146,.209,.134,.141,1.523,12.43,2550
1,5,2305,2,3.785,3.762,29.72,6.285,.381,4.639,-10.29,-10.27,-10.25,78.8,303.7,0,-13.17,2.867,0
1,5,2310,2,3.909,3.886,29.34,6.228,.49,4.965,-10.24,-10.27,-10.22,78.7,303.7,0,-13.14,3.092,0
1,5,2315,2,3.791,3.768,26.01,6.31,.551,5.194,-10.24,-10.28,-10.21,78.8,303.8,0,-13.12,2.902,0
2,5,2315,2,3.841,4.691,5.042,1.5,4.674,.146,.209,.134,.141,1.554,12.42,2550
1,5,2320,2,4.243,4.221,24.77,5.79,.666,5.553,-10.23,-10.25,-10.19,78.2,303.9,0,-13.21,3.43,0
1,5,2325,2,4.184,4.164,26.16,5.638,.598,5.423,-10.19,-10.21,-10.15,77.6,303.9,0,-13.27,3.28,0
1,5,2330,2,4.412,4.393,22.62,5.383,.618,5.782,-10.14,-10.17,-10.11,76.9,304,0,-13.32,3.543,0
2,5,2330,2,3.768,4.631,5.019,1.423,4.619,.146,.209,.133,.141,1.495,12.41,2550
1,5,2335,2,4.618,4.58,21.62,7.32,.6,6.501,-10.1,-10.1,-10.08,76.3,303.9,0,-13.38,3.705,0
1,5,2340,2,5.189,5.159,17.38,6.236,.704,6.664,-10.09,-10.12,-10.08,75.4,303.9,0,-13.51,4.148,0
1,5,2345,2,5.235,5.208,15.3,5.815,.816,7.61,-10.06,-10.06,-10.02,74,304,0,-13.7,4.08,0
2,5,2345,2,3.696,4.574,4.997,1.348,4.562,.146,.209,.133,.141,1.392,12.41,2550
1,5,2350,2,5.826,5.794,14.07,6.007,.882,7.61,-10,-10.03,-9.97,73.3,303.9,0,-13.77,4.488,0
1,5,2355,2,5.855,5.773,15.32,9.64,.733,7.55,-9.95,-10,-9.93,73.1,303.9,0,-13.76,4.51,0
1,6,0,2,6.272,6.219,21.55,7.4,.943,8.3,-9.91,-9.99,-9.89,72.9,303.9,0,-13.75,4.853,0
2,6,0,2,3.631,4.517,4.969,1.274,4.505,.146,.209,.133,.141,1.29,12.4,2550
1,6,5,2,6.142,6.082,22.56,8.05,.853,8.17,-9.86,-9.97,-9.84,71.6,303.9,0,-13.92,4.77,0
1,6,10,2,6.175,6.136,23.32,6.422,.819,8.07,-9.84,-9.95,-9.82,71.2,303.6,0,-13.96,4.795,0
1,6,15,2,6.295,6.256,26.74,6.345,1.019,8.4,-9.85,-9.98,-9.84,70.8,303.5,0,-14.05,4.798,0
2,6,15,2,3.571,4.464,4.938,1.204,4.453,.146,.208,.133,.141,1.225,12.4,2550
1,6,20,2,6.95,6.915,23.37,5.754,.825,8.46,-9.9,-10,-9.9,69.56,303.5,0,-14.3,5.41,0
1,6,25,2,6.594,6.544,27.87,7.05,.691,7.97,-9.93,-10.05,-9.92,69.91,303.5,0,-14.27,4.93,0
1,6,30,2,5.294,5.245,33.75,7.79,1.028,7.74,-9.87,-9.99,-9.85,69.98,303.5,0,-14.21,4.1,0
2,6,30,2,3.516,4.413,4.902,1.134,4.397,.146,.208,.133,.141,1.175,12.39,2550
1,6,35,2,5.768,5.724,29.5,7.07,.646,7.19,-9.82,-9.96,-9.81,71.1,303.5,0,-13.97,4.388,0
1,6,40,2,5.95,5.902,29.82,7.25,.698,7.55,-9.79,-9.98,-9.8,72.9,303.5,0,-13.63,4.583,.026
1,6,45,2,5.724,5.684,34.86,6.804,.765,7.32,-9.79,-10.04,-9.78,73.3,303.3,0,-13.56,4.2,.001
2,6,45,2,3.462,4.36,4.863,1.068,4.345,.146,.208,.133,.141,1.257,12.39,2550
1,6,50,2,6.65,6.626,30.51,4.797,.787,7.94,-9.83,-10.08,-9.87,73.6,303.1,0,-13.55,4.995,.001
1,6,55,2,6.487,6.469,26.59,4.191,.912,8.36,-9.93,-10.12,-9.97,74.6,302.9,0,-13.5,4.988,0
1,6,100,2,6.734,6.714,27.14,4.368,.593,8.04,-9.95,-10.17,-9.97,74.7,303.1,0,-13.49,5.145,0
2,6,100,2,3.413,4.311,4.819,.999,4.292,.146,.208,.133,.141,1.305,12.38,2550
1,6,105,2,6.071,6.027,21.82,6.96,.675,7.61,-9.93,-10.17,-9.96,75.7,303.2,0,-13.32,4.81,0
1,6,110,2,5.648,5.591,24.14,8.17,.777,7.35,-9.92,-10.12,-9.93,76.2,303.2,0,-13.22,4.355,.001
1,6,115,2,5.636,5.581,18.82,8.01,.777,7.12,-9.91,-10.11,-9.94,76.7,303.2,0,-13.13,4.375,0
2,6,115,2,3.367,4.263,4.775,.933,4.238,.146,.208,.133,.141,1.357,12.37,2550
1,6,120,2,5.445,5.405,15.49,6.933,.796,7.35,-9.97,-10.15,-9.99,76.6,303.2,0,-13.2,4.405,0
1,6,125,2,5.373,5.351,18.48,5.194,.692,6.697,-9.96,-10.17,-9.97,77.1,303,0,-13.12,4.385,0
1,6,130,2,5.007,4.952,20.84,8.5,.749,6.697,-9.96,-10.13,-9.97,78.3,303,0,-12.93,4.06,0
2,6,130,2,3.325,4.215,4.736,.873,4.185,.146,.208,.133,.141,1.394,12.37,2550
1,6,135,2,5.884,5.859,22.5,5.259,.704,7.84,-9.94,-10.17,-9.97,76.2,303.1,0,-13.24,4.703,0
1,6,140,2,5.711,5.681,25.61,5.866,.961,7.64,-9.95,-10.16,-9.97,75.4,303,0,-13.38,4.538,.002
1,6,145,2,5.783,5.746,28.66,6.43,.862,7.77,-9.99,-10.22,-10.01,73.3,302.9,0,-13.77,4.405,0
2,6,145,2,3.289,4.174,4.709,.816,4.135,.146,.208,.133,.141,1.306,12.37,2550
1,6,150,2,5.64,5.601,17.33,6.687,.797,7.32,-10.04,-10.18,-10.06,73.2,303,0,-13.83,4.645,0
1,6,155,2,6.236,6.207,19.92,5.497,.835,7.74,-10.05,-10.23,-10.08,74.4,303,0,-13.64,4.925,0
1,6,200,2,6.473,6.434,25.53,6.305,1.041,8.26,-10.14,-10.33,-10.16,73.9,303.1,0,-13.8,5.155,0
2,6,200,2,3.253,4.131,4.675,.757,4.087,.146,.208,.133,.141,1.273,12.36,2550
1,6,205,2,6.052,6.015,25.81,6.304,.791,7.87,-10.2,-10.39,-10.21,73.1,303,0,-13.99,4.625,0
1,6,210,2,5.86,5.839,36.84,4.887,.896,7.81,-10.13,-10.34,-10.15,73.9,303,0,-13.79,4.205,0
1,6,215,2,5.55,5.509,37.22,6.976,.794,7.02,-10.11,-10.33,-10.12,74.5,303,0,-13.69,4.155,0
2,6,215,2,3.218,4.089,4.642,.703,4.039,.146,.207,.133,.141,1.267,12.35,2550
1,6,220,2,5.476,5.429,22.97,7.56,.713,7.22,-10.09,-10.34,-10.11,75.3,303.2,0,-13.53,4.395,0
1,6,225,2,5.145,5.111,20.28,6.589,.746,6.533,-10.09,-10.31,-10.1,76.9,303.2,0,-13.28,4.05,0
1,6,230,2,6.384,6.362,17.06,4.74,.656,7.45,-10.14,-10.38,-10.19,77.5,303.2,0,-13.23,4.92,0
2,6,230,2,3.185,4.051,4.604,.651,3.992,.145,.207,.133,.141,1.358,12.34,2550
1,6,235,2,5.391,5.358,29.15,6.289,.685,7.15,-10.15,-10.33,-10.14,77.9,303.3,0,-13.18,4.13,0
1,6,240,2,5.789,5.761,30.4,5.638,.664,7.06,-10.13,-10.36,-10.15,77,303.1,0,-13.28,4.608,0
1,6,245,2,5.332,5.3,26.51,6.199,.772,6.86,-10.13,-10.39,-10.16,77.4,303.1,0,-13.24,4.208,0
2,6,245,2,3.152,4.013,4.571,.599,3.944,.145,.207,.133,.141,1.382,12.34,2550
1,6,250,2,5.307,5.262,29.98,7.43,.739,6.762,-10.14,-10.36,-10.16,77.9,303,0,-13.16,3.968,0
1,6,255,2,5.555,5.502,32.21,7.89,.874,7.51,-10.11,-10.35,-10.14,77.6,303,0,-13.18,4.343,0
1,6,300,2,5.742,5.712,34.54,5.871,.772,7.84,-10.18,-10.41,-10.19,77.1,303.1,0,-13.33,4.275,0
2,6,300,2,3.119,3.974,4.535,.552,3.902,.145,.207,.133,.141,1.393,12.33,2550
1,6,305,2,5.435,5.395,37.02,7.01,.648,6.893,-10.23,-10.48,-10.26,75.6,303,0,-13.62,3.95,0
1,6,310,2,5.323,5.285,39.45,6.846,.598,6.566,-10.27,-10.52,-10.29,75.9,302.9,0,-13.61,4.003,0
1,6,315,2,5.519,5.496,45.49,5.313,.773,7.15,-10.28,-10.5,-10.28,76.7,302.8,0,-13.49,4.098,0
2,6,315,2,3.088,3.939,4.502,.503,3.858,.145,.207,.133,.141,1.337,12.32,2550
1,6,320,2,5.741,5.715,42.71,5.464,.563,6.925,-10.27,-10.48,-10.28,77.1,302.9,0,-13.41,4.208,0
1,6,325,2,5.2,5.165,34.45,6.672,.743,7.12,-10.26,-10.5,-10.28,77.4,302.8,0,-13.35,3.868,0
1,6,330,2,6.161,6.136,45.65,5.118,.631,7.28,-10.28,-10.51,-10.32,76.7,302.6,0,-13.49,4.478,0
2,6,330,2,3.057,3.906,4.467,.458,3.815,.145,.207,.133,.141,1.364,12.32,2550
1,6,335,2,6.138,6.107,41.68,5.817,.774,7.77,-10.31,-10.56,-10.33,77.1,302.5,0,-13.46,4.245,0
1,6,340,2,5.329,5.291,46.51,6.806,.748,7.15,-10.27,-10.51,-10.27,77.2,302.4,0,-13.4,3.793,0
1,6,345,2,5.412,5.374,42.65,6.711,1.042,7.09,-10.3,-10.53,-10.33,77.4,302.4,0,-13.39,4.07,0
2,6,345,2,3.024,3.869,4.425,.414,3.772,.145,.207,.133,.141,1.375,12.31,2550
1,6,350,2,4.803,4.767,36.82,7,.722,6.207,-10.27,-10.48,-10.28,78.1,302.5,0,-13.26,3.633,0
1,6,355,2,5.029,5.003,48.44,5.799,.722,6.631,-10.24,-10.46,-10.25,78,302.3,0,-13.24,3.78,0
1,6,400,2,5.289,5.218,45.09,9.39,.693,7.25,-10.26,-10.5,-10.28,78.1,302.3,0,-13.25,4.008,0
2,6,400,2,2.995,3.839,4.387,.375,3.733,.145,.207,.133,.141,1.405,12.3,2550
1,6,405,2,5.422,5.398,32.51,5.392,.649,7.09,-10.27,-10.48,-10.29,78.4,302.5,0,-13.21,3.905,0
1,6,410,2,5.283,5.26,35.05,5.419,.569,6.566,-10.28,-10.53,-10.32,78.4,302.5,0,-13.23,4.128,0
1,6,415,2,5.506,5.478,45.71,5.791,.705,6.795,-10.31,-10.51,-10.34,78.6,302.7,0,-13.22,4.018,0
2,6,415,2,2.966,3.81,4.35,.334,3.693,.145,.207,.133,.141,1.42,12.3,2550
1,6,420,2,5.729,5.703,45.34,5.467,.885,7.51,-10.32,-10.58,-10.33,78.3,302.7,0,-13.27,4.078,0
1,6,425,2,6.094,6.072,40.68,4.801,.64,7.64,-10.35,-10.6,-10.38,77.8,302.7,0,-13.38,4.255,0
1,6,430,2,5.693,5.669,45.23,5.249,.572,6.795,-10.4,-10.62,-10.41,77.9,302.6,0,-13.41,4.055,0
2,6,430,2,2.934,3.777,4.315,.296,3.652,.145,.207,.133,.141,1.407,12.28,2550
1,6,435,2,4.942,4.91,39.92,6.468,.906,6.37,-10.36,-10.62,-10.39,78.2,302.6,0,-13.33,3.603,0
1,6,440,2,5.46,5.41,50.01,7.75,.923,7.12,-10.37,-10.61,-10.39,77.7,302.6,0,-13.41,3.903,0
1,6,445,2,5.304,5.264,57.83,7.07,.857,6.86,-10.41,-10.65,-10.43,77.8,302.4,0,-13.44,3.875,0
2,6,445,2,2.906,3.748,4.276,.258,3.614,.145,.206,.133,.141,1.398,12.27,2550
1,6,450,2,5.63,5.607,48.76,5.112,.581,6.893,-10.43,-10.67,-10.46,78.2,302.4,0,-13.4,4.068,0
1,6,455,2,5.322,5.304,50.32,4.687,.657,7.09,-10.42,-10.67,-10.44,78.6,302.5,0,-13.32,3.755,0
1,6,500,2,4.843,4.807,50.63,7.07,.614,6.109,-10.43,-10.63,-10.42,79.1,302.5,0,-13.25,3.578,0
2,6,500,2,2.876,3.718,4.241,.223,3.578,.145,.206,.133,.141,1.423,12.26,2550
1,6,505,2,4.576,4.542,37.25,6.983,.736,6.043,-10.35,-10.53,-10.36,79.4,302.5,0,-13.14,3.555,0
1,6,510,2,4.493,4.453,44.01,7.68,.654,5.586,-10.31,-10.5,-10.3,79.3,302.6,0,-13.11,3.315,0
1,6,515,2,4.654,4.625,45.68,6.39,.712,6.109,-10.34,-10.53,-10.38,78.7,302.6,0,-13.23,3.48,0
2,6,515,2,2.848,3.691,4.204,.19,3.541,.145,.206,.133,.141,1.449,12.26,2550
1,6,520,2,4.334,4.28,47.48,9.1,.531,5.488,-10.37,-10.6,-10.38,79.1,302.6,0,-13.2,3.35,0
1,6,525,2,4.669,4.605,39.3,9.5,.624,5.815,-10.38,-10.6,-10.4,79.8,302.5,0,-13.1,3.508,0
1,6,530,2,4.531,4.492,36.67,7.46,.56,5.488,-10.43,-10.68,-10.45,80.7,302.3,0,-13.01,3.458,0
2,6,530,2,2.819,3.665,4.17,.153,3.503,.145,.206,.133,.141,1.481,12.24,2550
1,6,535,2,4.791,4.752,40.7,7.29,.477,5.847,-10.46,-10.65,-10.48,81.5,302.4,0,-12.92,3.463,0
1,6,540,2,4.415,4.379,36.93,7.31,.795,5.913,-10.47,-10.62,-10.49,81.5,302.5,0,-12.93,3.295,0
1,6,545,2,4.491,4.464,29.72,6.24,.75,6.207,-10.41,-10.57,-10.41,81.4,302.7,0,-12.88,3.51,0
2,6,545,2,2.793,3.638,4.144,.115,3.469,.145,.206,.133,.141,1.537,12.23,2550
1,6,550,2,5.241,5.218,40.57,5.394,.549,6.207,-10.41,-10.66,-10.44,81.1,302.6,0,-12.93,3.775,0
1,6,555,2,4.734,4.714,44.98,5.244,.57,5.847,-10.42,-10.67,-10.44,81.5,302.5,0,-12.89,3.455,0
1,6,600,2,4.919,4.867,33.05,8.33,.684,6.566,-10.42,-10.66,-10.44,81.9,302.5,0,-12.82,3.613,0
2,6,600,2,2.765,3.61,4.119,.079,3.434,.145,.206,.133,.141,1.548,12.22,2550
1,6,605,2,5.047,5.012,30.91,6.787,.827,6.827,-10.48,-10.72,-10.5,82.6,302.5,0,-12.78,3.988,0
1,6,610,2,5.195,5.153,30.22,7.28,.704,6.697,-10.58,-10.83,-10.64,82.5,302.6,0,-12.89,4.123,0
1,6,615,2,5.141,5.102,27.42,7.06,.714,6.664,-10.72,-10.93,-10.74,82.5,302.7,0,-13.02,4.13,0
2,6,615,2,2.739,3.587,4.095,.044,3.399,.145,.206,.133,.141,1.593,12.2,2550
1,6,620,2,5.096,5.065,34.42,6.313,.902,6.729,-10.73,-10.97,-10.73,82.2,302.6,0,-13.08,3.87,0
1,6,625,2,4.963,4.94,33.09,5.502,.792,7.06,-10.77,-11.01,-10.8,82.1,302.5,0,-13.13,3.805,0
1,6,630,2,5.742,5.715,37.5,5.642,.738,7.35,-10.87,-11.12,-10.9,82.1,302.5,0,-13.22,4.15,0
2,6,630,2,2.713,3.559,4.069,.009,3.367,.145,.206,.133,.141,1.572,12.2,2550
1,6,635,2,5.724,5.698,32.75,5.481,.701,7.06,-10.96,-11.21,-11,82.5,302.6,0,-13.26,4.603,0
1,6,640,2,5.635,5.617,39.02,4.594,.706,6.925,-10.98,-11.22,-11,83.2,302.6,0,-13.17,4.055,0
1,6,645,2,5.431,5.393,39.35,6.792,.831,6.925,-11.01,-11.27,-11.03,83.8,302.6,0,-13.12,3.863,0
2,6,645,2,2.684,3.537,4.042,-.026,3.334,.145,.206,.133,.141,1.619,12.18,2550
1,6,650,2,4.747,4.722,37.41,5.955,.776,6.533,-10.95,-11.17,-10.92,84.2,302.7,0,-13,3.495,0
1,6,655,2,5.18,5.146,36.94,6.568,.9,6.991,-11.01,-11.25,-11.04,84,302.9,0,-13.09,3.85,0
1,6,700,2,4.27,4.244,42.79,6.263,.846,6.337,-10.91,-11.08,-10.89,84.7,302.8,0,-12.89,3.075,0
2,6,700,2,2.658,3.512,4.012,-.062,3.3,.145,.206,.133,.141,1.665,12.17,2550
1,6,705,2,4.693,4.667,43.09,6.083,.832,6.664,-10.98,-11.22,-11.02,84.8,302.9,0,-12.94,3.405,0
1,6,710,2,5.168,5.146,41.35,5.215,.673,6.664,-10.98,-11.23,-11,84.6,303,0,-12.97,3.768,0
1,6,715,2,4.558,4.53,50.51,6.355,1.01,6.337,-11.09,-11.25,-11.1,83.8,303,0,-13.2,3.44,0
2,6,715,2,2.628,3.482,3.981,-.098,3.267,.145,.206,.133,.141,1.689,12.16,2550
1,6,720,2,4.12,4.094,42.17,6.328,.902,5.847,-11.01,-11.2,-11.01,84.1,303.1,0,-13.08,3.115,0
1,6,725,2,4.804,4.769,34.6,6.889,.657,6.076,-11.06,-11.32,-11.09,84.1,303.3,0,-13.12,3.745,0
1,6,730,2,5.411,5.38,25.06,6.074,.712,6.958,-11.18,-11.39,-11.22,84.9,303.4,0,-13.12,4.27,0
2,6,730,2,2.604,3.459,3.956,-.131,3.233,.145,.206,.133,.141,1.692,12.15,2550
1,6,735,2,5.791,5.762,25.59,5.795,.592,7.12,-11.25,-11.4,-11.25,85.3,303.6,0,-13.13,4.345,0
1,6,740,2,5.612,5.578,27.38,6.327,1.031,7.06,-11.25,-11.44,-11.27,85.5,303.9,0,-13.11,4.343,0
1,6,745,2,5.565,5.538,29.02,5.654,.81,7.38,-11.3,-11.49,-11.3,85.6,303.8,0,-13.13,4.415,.034
2,6,745,2,2.577,3.435,3.929,-.165,3.203,.145,.205,.133,.141,1.753,12.15,2550
1,6,750,2,5.915,5.889,28.28,5.359,.761,7.68,-11.34,-11.52,-11.35,85.7,304,0,-13.16,4.688,.172
1,6,755,2,5.743,5.709,29.33,6.303,.579,6.795,-11.39,-11.57,-11.41,85.7,304.1,0,-13.21,4.51,.852
1,6,800,2,5.285,5.257,30.21,5.962,.588,6.37,-11.38,-11.53,-11.37,85.8,304.3,0,-13.19,3.825,1.871
2,6,800,2,2.549,3.41,3.904,-.205,3.17,.145,.205,.133,.141,1.765,12.14,2550
1,6,805,2,5.228,5.196,26.63,6.336,.672,6.664,-11.37,-11.54,-11.39,86.3,304.5,0,-13.11,3.94,1.831
1,6,810,2,5.429,5.404,26.81,5.528,.753,6.991,-11.42,-11.57,-11.46,86,304.8,0,-13.21,4.173,2.141
1,6,815,2,5.48,5.449,31.36,6.154,.552,6.599,-11.45,-11.67,-11.46,86,304.7,0,-13.23,4.073,8.26
2,6,815,2,2.526,3.387,3.878,-.241,3.141,.145,.205,.133,.141,1.781,12.14,2550
1,6,820,2,4.892,4.866,24.65,5.937,.799,6.305,-11.43,-11.61,-11.42,86.2,305.2,0,-13.18,3.828,5.187
1,6,825,2,4.904,4.854,27.55,8.22,.834,6.141,-11.38,-11.56,-11.4,86.6,305.1,0,-13.07,3.835,6.716
1,6,830,2,5.136,5.115,21.84,5.158,.541,6.239,-11.45,-11.59,-11.48,87,305.1,0,-13.09,4.1,7.88
2,6,830,2,2.499,3.363,3.851,-.278,3.11,.145,.205,.133,.141,1.823,12.13,2550
1,6,835,2,5.498,5.475,26.18,5.329,.793,6.991,-11.49,-11.66,-11.5,87.5,305.1,0,-13.06,4.305,11.26
1,6,840,2,5.787,5.753,30.01,6.219,.647,6.925,-11.48,-11.64,-11.48,87.3,304.9,0,-13.08,4.263,15.98
1,6,845,2,5.763,5.726,34.53,6.486,.947,7.68,-11.5,-11.68,-11.49,87,304.9,0,-13.14,4.428,25.76
2,6,845,2,2.474,3.336,3.828,-.301,3.079,.145,.205,.133,.141,1.835,12.13,2550
1,6,850,2,5.827,5.799,32.33,5.667,.897,7.74,-11.44,-11.63,-11.44,87.6,305,0,-12.99,4.31,30.3
1,6,855,2,5.585,5.552,31.99,6.212,.711,7.02,-11.52,-11.68,-11.52,86.8,305.3,0,-13.18,4.495,22.34
1,6,900,2,5.719,5.697,34.87,5.04,.641,7.22,-11.54,-11.73,-11.53,86.6,305.5,0,-13.24,4.215,30.96
2,6,900,2,2.455,3.318,3.803,-.325,3.052,.145,.205,.133,.141,1.813,12.14,2550
1,6,905,2,5.853,5.827,31.71,5.385,.56,6.86,-11.54,-11.71,-11.53,86.4,305.3,0,-13.26,4.528,34.36
1,6,910,2,5.423,5.402,30.87,4.967,.676,6.86,-11.5,-11.64,-11.49,87,305.3,0,-13.14,4.148,29.48
1,6,915,2,4.932,4.901,27.1,6.493,.601,6.141,-11.41,-11.64,-11.41,87.4,305.6,0,-12.99,3.75,26.15
2,6,915,2,2.436,3.293,3.774,-.353,3.022,.145,.205,.133,.141,1.805,12.14,2550
1,6,920,2,4.032,3.998,26.69,7.5,.778,5.782,-11.35,-11.5,-11.32,87.4,305.8,0,-12.94,3.165,71.4
1,6,925,2,4.597,4.566,21.96,6.648,.839,6.664,-11.15,-11.34,-11.12,87.4,305.9,0,-12.74,3.64,89.7
1,6,930,2,5.582,5.554,21.28,5.708,.887,7.06,-11.22,-11.49,-11.27,85.3,306,0,-13.11,4.325,42.31
2,6,930,2,2.42,3.273,3.747,-.381,2.992,.145,.205,.133,.141,1.762,12.15,2550
1,6,935,2,5.647,5.614,24.59,6.235,.622,6.697,-11.31,-11.49,-11.33,84.7,306.3,0,-13.27,4.52,35.83
1,6,940,2,4.624,4.588,30.11,7.21,.776,6.141,-11.29,-11.47,-11.28,84.5,306.4,0,-13.29,3.513,63.15
1,6,945,2,4.326,4.085,43.13,19.14,.654,5.749,-11.26,-11.5,-11.3,84.3,305.9,0,-13.28,3.435,53.93
2,6,945,2,2.405,3.251,3.727,-.403,2.963,.145,.205,.133,.141,1.694,12.17,2550
1,6,950,2,4.817,4.698,30.63,12.75,.545,5.749,-11.35,-11.58,-11.41,85.7,306.1,0,-13.17,3.783,14.77
1,6,955,2,4.556,4.538,31.18,5.164,.509,5.651,-11.53,-11.73,-11.57,88.6,306.3,0,-12.95,3.52,12.07
1,6,1000,2,4.348,4.316,46.53,6.929,.624,5.684,-11.69,-11.82,-11.72,90.7,306.1,0,-12.81,3.305,22.55
2,6,1000,2,2.397,3.23,3.707,-.418,2.935,.145,.205,.133,.141,1.967,12.13,2550
1,6,1005,2,3.897,3.875,43.01,6.112,.58,5.063,-11.8,-11.96,-11.8,91.8,306.2,0,-12.77,3.033,33
1,6,1010,2,3.711,3.688,36.76,6.408,.487,4.573,-11.75,-11.83,-11.7,93,306.4,0,-12.57,2.892,49.1
1,6,1015,2,4.561,4.525,37.73,7.18,.853,6.272,-11.72,-11.8,-11.71,93.2,306.3,0,-12.5,3.498,68.4
2,6,1015,2,2.391,3.213,3.685,-.43,2.91,.145,.205,.133,.141,2.115,12.13,2550
1,6,1020,2,5.228,5.213,31.47,4.405,.631,6.664,-11.85,-12.02,-11.84,93.2,306.5,0,-12.64,3.898,128.2
1,6,1025,2,4.13,4.096,34.49,7.3,.489,5.161,-11.86,-11.95,-11.8,93.7,306.5,0,-12.59,3.007,108.8
1,6,1030,2,4.302,4.283,30.21,5.357,.529,5.619,-11.8,-11.85,-11.73,93.9,306.5,0,-12.51,3.37,194.3
2,6,1030,2,2.386,3.198,3.665,-.44,2.88,.145,.205,.133,.141,1.923,12.19,2550
1,6,1035,2,4.652,4.625,36.82,6.112,.674,6.011,-11.55,-11.56,-11.4,94,306.7,0,-12.24,3.428,312.5
1,6,1040,2,4.563,4.549,37.07,4.52,.502,5.619,-11.47,-11.58,-11.35,93.1,307,0,-12.28,3.438,253.6
1,6,1045,2,3.88,3.846,45.31,7.62,.563,4.965,-11.41,-11.49,-11.27,92.9,307.1,0,-12.25,3.012,231.9
2,6,1045,2,2.377,3.183,3.645,-.444,2.853,.145,.205,.133,.141,1.453,12.34,2550
1,6,1050,2,3.521,3.503,44.03,5.816,.487,4.508,-11.27,-11.32,-11.12,92.7,307.4,0,-12.13,2.65,237.5
1,6,1055,2,3.683,3.659,40.84,6.547,.514,4.9,-11.15,-11.15,-10.99,92.3,307.3,0,-12.07,2.752,363.8
1,6,1100,2,4.41,4.39,32.3,5.398,.714,6.109,-10.86,-10.9,-10.65,91.5,307.3,0,-11.89,3.395,333.2
2,6,1100,2,2.377,3.169,3.631,-.439,2.827,.145,.205,.133,.141,1.098,12.51,2550
1,6,1105,2,4.429,4.403,27.45,6.242,.638,5.684,-10.99,-11.05,-10.91,90,307.6,0,-12.23,3.603,242.4
1,6,1110,2,4.358,4.325,21.26,7.14,.477,5.521,-11.01,-10.99,-10.92,89.6,307.8,0,-12.3,3.428,235.8
1,6,1115,2,3.576,3.55,16.35,6.996,.884,5.096,-10.85,-10.67,-10.62,89.6,308,0,-12.15,3.015,536.3
2,6,1115,2,2.384,3.16,3.618,-.424,2.803,.145,.205,.133,.141,1.035,12.9,2550
1,6,1120,2,3.63,3.577,22.09,9.76,.602,5.357,-10.43,-10.35,-10.23,89.3,307.5,0,-11.78,3.01,471.5
1,6,1125,2,4.049,4.018,13.29,7.01,.967,5.913,-10.17,-10.2,-10.05,88,307.9,0,-11.7,3.418,383
1,6,1130,2,4.399,4.376,13.3,5.827,.67,5.488,-10.22,-10.37,-10.24,87.4,308,0,-11.84,3.495,321.6
2,6,1130,2,2.398,3.152,3.609,-.403,2.777,.145,.204,.133,.141,.78,13.33,2550
1,6,1135,2,4.229,4.193,5.602,7.5,.672,5.488,-10.18,-10.19,-10.09,86.3,307.8,0,-11.95,3.413,385.6
1,6,1140,2,4.178,4.125,358.2,9.15,.616,5.488,-9.9,-10.01,-9.82,85.9,307.8,0,-11.73,3.423,425.3
1,6,1145,2,5.33,5.275,359.1,8.19,.58,6.631,-9.99,-10.19,-10.01,83.9,307.9,0,-12.11,4.333,361.1
2,6,1145,2,2.419,3.148,3.607,-.376,2.756,.145,.204,.133,.141,.279,13.19,2550
1,6,1150,2,5.027,4.984,356.2,7.5,.6,6.403,-10.1,-10.26,-10.09,82.1,307.7,0,-12.48,3.898,345.7
1,6,1155,2,5.318,5.258,355.7,8.58,.728,6.991,-9.93,-10.03,-9.81,81.1,307.8,0,-12.46,4.34,555.6
1,6,1200,2,4.789,4.739,8.23,8.24,.934,6.86,-9.6,-9.65,-9.41,81.1,308,0,-12.15,4.015,701
2,6,1200,2,2.451,3.147,3.61,-.344,2.734,.145,.204,.133,.141,.239,13.11,2550
1,6,1205,2,4.547,4.463,3.604,11.05,.637,6.011,-9.37,-9.68,-9.41,79.5,308.2,0,-12.18,3.865,516.8
1,6,1210,2,4.488,4.37,352.2,13.16,.784,6.239,-9.45,-9.7,-9.45,79.2,308.2,0,-12.3,3.63,455.6
1,6,1215,2,5.035,4.997,341.8,7.04,.629,6.795,-9.34,-9.61,-9.38,78.9,308,0,-12.24,4.13,432.9
2,6,1215,2,2.482,3.147,3.617,-.314,2.715,.145,.204,.132,.141,.069,13.29,2550
1,6,1220,2,5.278,5.212,335.4,9.07,.581,6.533,-9.38,-9.73,-9.44,78.6,308,0,-12.32,4.453,512.3
1,6,1225,2,5.076,5.012,351,9.11,.568,6.239,-9.25,-9.59,-9.21,78.8,308.1,0,-12.17,4.02,591
1,6,1230,2,4.594,4.357,349.2,18.38,.533,5.88,-9.13,-9.49,-9.2,76.9,308,0,-12.35,3.788,362.5
2,6,1230,2,2.512,3.15,3.621,-.285,2.693,.145,.204,.132,.141,0,13.29,2550
1,6,1235,2,4.827,4.786,342.3,7.5,.901,7.32,-9.22,-9.45,-9.23,76.4,308,0,-12.52,4.068,480.8
1,6,1240,2,5.734,5.688,337.3,7.19,.831,7.25,-9.22,-9.58,-9.29,77.1,307.9,0,-12.41,4.618,472.1
1,6,1245,2,5.842,5.779,337.7,8.38,.846,7.35,-9.31,-9.65,-9.42,77,307.9,0,-12.5,4.683,392.6
2,6,1245,2,2.541,3.155,3.629,-.255,2.677,.145,.204,.132,.141,.205,13.28,2550
1,6,1250,2,5.105,5.056,332.5,7.96,.616,6.697,-9.13,-9.49,-9.07,76.1,307.9,0,-12.48,4.135,700
1,6,1255,2,4.889,4.795,340.4,11.23,.649,6.468,-9.03,-9.34,-9.09,73.3,307.7,0,-12.84,4.133,638.8
1,6,1300,2,5.322,5.29,335.7,6.217,.522,6.403,-9.07,-9.49,-9.12,72.9,307.6,0,-12.95,4.413,597.2
2,6,1300,2,2.567,3.161,3.64,-.22,2.66,.145,.204,.132,.14,0,13.61,2550
1,6,1305,2,4.962,4.922,329.9,7.3,.746,6.501,-8.84,-9.17,-8.86,73.3,307.6,0,-12.66,4.175,655.9
1,6,1310,2,4.795,4.756,336,7.35,.619,6.141,-8.72,-9.19,-8.83,72.1,307.6,0,-12.76,4.065,662.2
1,6,1315,2,5.18,5.115,337.9,9.08,.939,6.958,-8.61,-9.1,-8.71,71.4,307.5,0,-12.77,4.325,658.4
2,6,1315,2,2.593,3.171,3.65,-.193,2.649,.145,.204,.132,.14,0,14.21,2550
1,6,1320,2,4.925,4.863,336.4,9.05,.71,6.795,-8.74,-9.14,-8.83,71.2,307.5,0,-12.92,4.22,653.7
1,6,1325,2,5.702,5.674,331.7,5.69,.716,7.15,-8.71,-9.27,-8.83,69.83,307.5,0,-13.13,4.553,651.8
1,6,1330,2,4.278,4.247,338.2,6.867,1.024,6.435,-8.73,-9.15,-8.8,69.54,307.5,0,-13.19,3.72,647.7
2,6,1330,2,2.618,3.181,3.663,-.163,2.632,.145,.204,.132,.14,0,14.18,2550
1,6,1335,2,4.953,4.868,343.8,10.61,.564,6.435,-8.54,-9.01,-8.61,69.86,307.4,0,-12.96,4.033,642.2
1,6,1340,2,4.318,4.25,334.6,10.17,.598,5.717,-8.4,-8.8,-8.43,69.25,307.4,0,-12.94,3.793,637.9
1,6,1345,2,4.517,4.483,329.5,7.05,.869,6.207,-8.22,-8.79,-8.3,68.56,307.3,0,-12.89,3.733,633.9
2,6,1345,2,2.641,3.193,3.669,-.144,2.62,.145,.204,.132,.14,0,14.2,2550
1,6,1350,2,4.693,4.671,335.7,5.522,.628,6.272,-8.29,-8.89,-8.44,68.07,307.2,0,-13.04,4.083,629.7
1,6,1355,2,4.336,4.309,332.7,6.469,.794,5.978,-8.25,-8.75,-8.32,68.72,307.2,0,-12.89,3.673,625.1
1,6,1400,2,5.05,5.024,330.6,5.797,.664,6.631,-8.18,-8.81,-8.33,68.45,307.4,0,-12.86,4.11,618.9
2,6,1400,2,2.67,3.207,3.677,-.127,2.608,.145,.204,.132,.14,0,14.2,2550
1,6,1405,2,4.475,4.418,327.2,9.15,.777,6.566,-8.18,-8.73,-8.26,68.26,307.4,0,-12.9,3.71,612.5
1,6,1410,2,5.191,5.132,331.7,8.66,.631,6.403,-8.06,-8.64,-8.19,67.64,307.4,0,-12.89,4.335,606.9
1,6,1415,2,4.892,4.838,327.1,8.55,.837,6.762,-8.17,-8.67,-8.3,67.64,307.3,0,-13,4.18,599.2
2,6,1415,2,2.699,3.224,3.691,-.108,2.596,.145,.204,.132,.14,0,14.19,2550
1,6,1420,2,5.025,4.987,322.7,7.07,.823,6.86,-7.88,-8.47,-7.95,68.44,307.3,0,-12.58,4.178,591
1,6,1425,2,5.469,5.408,326.4,8.55,.895,7.35,-7.93,-8.49,-8.09,67.28,307.3,0,-12.84,4.678,583.9
1,6,1430,2,4.864,4.833,335.3,6.444,.988,7.55,-7.94,-8.37,-8.01,68.06,307.3,0,-12.71,4.103,579.3
2,6,1430,2,2.727,3.24,3.698,-.074,2.585,.145,.204,.132,.14,0,14.19,2550
1,6,1435,2,5.855,5.83,333.6,5.309,.858,7.77,-7.87,-8.4,-8.01,67.48,307.3,0,-12.75,4.948,573.8
1,6,1440,2,5.134,5.109,335.3,5.695,1.009,6.827,-7.89,-8.42,-8,66.94,307.3,0,-12.87,4.238,567.6
1,6,1445,2,5.91,5.874,329.2,6.353,.703,7.55,-7.8,-8.38,-7.91,66.12,307.3,0,-12.93,4.81,572.9
2,6,1445,2,2.755,3.262,3.71,-.043,2.576,.144,.204,.132,.14,0,14.19,2550
1,6,1450,2,5.573,5.549,335.5,5.261,.717,7.25,-7.75,-8.25,-7.83,65.97,307.4,0,-12.91,4.5,571.2
1,6,1455,2,5.633,5.594,337.1,6.749,.922,7.42,-7.62,-8.16,-7.74,66.12,307.5,0,-12.76,4.44,553.3
1,6,1500,2,6.511,6.388,338.5,11.14,1.077,9.31,-7.7,-8.17,-7.82,66.03,307.5,0,-12.85,5.213,451.6
2,6,1500,2,2.774,3.283,3.72,-.015,2.567,.144,.204,.132,.14,0,13.38,2550
1,6,1505,2,5.577,5.549,342.3,5.777,.752,7.35,-7.9,-8.36,-8.06,66.1,307.7,0,-13.03,4.545,401.1
1,6,1510,2,4.711,4.67,333.6,7.57,.875,6.762,-7.69,-7.99,-7.67,67.02,307.7,0,-12.66,3.965,523
1,6,1515,2,5.704,5.683,336.3,4.914,.936,8.3,-7.67,-8.08,-7.81,66.6,307.8,0,-12.72,4.548,409.4
2,6,1515,2,2.788,3.3,3.733,.014,2.558,.144,.204,.132,.14,0,13.28,2550
1,6,1520,2,5.447,5.376,341.9,9.2,.936,7.68,-7.64,-8.08,-7.72,66.03,307.7,0,-12.8,4.345,421.8
1,6,1525,2,5.357,5.297,340.2,8.61,.848,7.22,-7.58,-7.89,-7.6,66.2,307.7,0,-12.71,4.43,467
1,6,1530,2,5.567,5.52,339.2,7.48,.672,7.87,-7.54,-7.93,-7.66,65.2,307.8,0,-12.86,4.498,398.9
2,6,1530,2,2.793,3.319,3.739,.039,2.552,.144,.204,.132,.14,0,13.34,2550
1,6,1535,2,4.719,4.68,338.1,7.35,.789,6.337,-7.51,-7.86,-7.59,65.56,307.9,0,-12.76,4.135,426.5
1,6,1540,2,4.584,4.546,337.5,7.4,.668,5.88,-7.41,-7.76,-7.48,65.53,307.9,0,-12.67,3.923,414.5
1,6,1545,2,5.969,5.929,330.6,6.578,.589,7.61,-7.48,-7.96,-7.65,64.19,308,0,-12.99,4.853,399
2,6,1545,2,2.798,3.335,3.752,.064,2.545,.144,.204,.132,.14,0,14.21,2550
1,6,1550,2,5.26,5.225,329.1,6.614,.759,6.664,-7.58,-7.95,-7.66,64.63,308.1,0,-13,4.23,384.2
1,6,1555,2,5.57,5.525,332.7,7.29,.757,7.42,-7.54,-7.94,-7.61,64.42,308.1,0,-13,4.32,369.1
1,6,1600,2,5.703,5.682,334.8,4.947,.859,7.25,-7.54,-7.9,-7.63,64.05,308.1,0,-13.07,4.538,353.6
2,6,1600,2,2.797,3.353,3.765,.091,2.54,.144,.204,.132,.14,0,14.22,2550
1,6,1605,2,4.469,4.433,336.2,7.27,.863,6.762,-7.49,-7.76,-7.52,63.96,308.2,0,-13.04,3.75,338.1
1,6,1610,2,5.048,5.013,324.2,6.729,1.001,7.09,-7.44,-7.74,-7.49,62.36,308.2,0,-13.3,4.14,321.8
1,6,1615,2,4.23,4.187,325.2,8.14,.693,5.455,-7.29,-7.62,-7.33,62.88,308.3,0,-13.06,3.423,305.6
2,6,1615,2,2.795,3.366,3.78,.111,2.537,.144,.204,.132,.14,0,14.22,2550
1,6,1620,2,4.252,4.22,323.1,7.08,.682,5.488,-7.28,-7.6,-7.35,62.86,308.3,0,-13.05,3.48,288.7
1,6,1625,2,3.564,3.54,320.3,6.703,.762,5.161,-7.36,-7.65,-7.42,62.46,308.5,0,-13.21,2.962,271.6
1,6,1630,2,3.453,3.436,322.4,5.539,.81,5.619,-7.3,-7.6,-7.32,63.03,308.5,0,-13.04,2.777,254.8
2,6,1630,2,2.787,3.381,3.794,.132,2.531,.144,.204,.132,.14,0,14.22,2550
1,6,1635,2,4.201,4.182,317.9,5.439,.492,5.357,-7.3,-7.58,-7.37,62.75,308.6,0,-13.1,3.393,238.6
1,6,1640,2,3.768,3.721,315.6,9.05,.497,4.835,-7.33,-7.54,-7.37,63.12,308.6,0,-13.05,3.09,221.8
1,6,1645,2,4.206,4.178,316.5,6.7,.554,5.292,-7.38,-7.56,-7.42,62.75,308.6,0,-13.17,3.323,204.9
2,6,1645,2,2.78,3.392,3.814,.152,2.526,.144,.204,.132,.14,0,14.22,2550
1,6,1650,2,3.678,3.66,324.3,5.676,.639,4.998,-7.43,-7.6,-7.46,62.61,308.7,0,-13.25,2.88,188.2
1,6,1655,2,3.175,3.154,326.6,6.553,.64,4.573,-7.46,-7.65,-7.49,62.45,308.8,0,-13.3,2.567,170.8
1,6,1700,2,3.543,3.519,321.5,6.672,.616,5.063,-7.46,-7.6,-7.48,62.63,308.9,0,-13.27,2.73,153.9
2,6,1700,2,2.773,3.402,3.833,.167,2.524,.144,.204,.132,.14,0,14.24,2550
1,6,1705,2,3.642,3.624,322.7,5.764,.803,5.586,-7.54,-7.64,-7.58,62.26,309,0,-13.42,2.877,137.6
1,6,1710,2,3.777,3.759,329.7,5.577,.67,4.933,-7.62,-7.7,-7.66,62.87,309.1,0,-13.37,3.04,120.7
1,6,1715,2,3.449,3.438,327.5,4.619,.476,4.541,-7.77,-7.82,-7.81,63.11,309.2,0,-13.46,2.72,104.6
2,6,1715,2,2.762,3.41,3.852,.185,2.52,.144,.204,.132,.14,0,14.26,2550
1,6,1720,2,2.508,2.496,323.4,5.514,.316,3.201,-7.87,-7.89,-7.88,63.64,309.3,0,-13.46,2.105,88.8
1,6,1725,2,2.477,2.471,322.3,4.046,.265,3.103,-8.01,-7.97,-8.03,64.32,309.4,0,-13.46,1.837,73.5
1,6,1730,2,2.882,2.878,322.2,2.997,.261,3.495,-8.22,-8.11,-8.24,65.04,309.5,0,-13.53,1.92,59.46
2,6,1730,2,2.752,3.419,3.869,.198,2.518,.144,.204,.132,.14,0,13.35,2550
1,6,1735,2,2.565,2.56,319.7,3.854,.31,3.561,-8.4,-8.19,-8.42,65.46,309.6,0,-13.62,1.667,46.05
1,6,1740,2,2.543,2.541,316.8,2.524,.163,2.94,-8.67,-8.36,-8.69,66.06,309.7,0,-13.76,1.387,33.46
1,6,1745,2,2.442,2.441,315.2,1.804,.145,2.777,-9.01,-8.5,-9.03,67.02,309.8,0,-13.91,1.272,22.21
2,6,1745,2,2.736,3.425,3.889,.209,2.517,.144,.204,.132,.14,.106,13.02,2550
1,6,1750,2,2.771,2.77,319.7,1.596,.156,3.169,-9.5,-8.74,-9.54,68.21,309.8,0,-14.16,1.345,12.26
1,6,1755,2,2.821,2.821,322.4,1.001,.079,3.038,-10.01,-9,-10.06,69.57,309.9,0,-14.41,1.19,2.376
1,6,1800,2,3.011,3.01,323.5,1.267,.166,3.332,-10.49,-9.33,-10.5,71.2,310,0,-14.59,1.265,0
2,6,1800,2,2.715,3.428,3.907,.222,2.515,.144,.204,.132,.14,1.186,12.76,2550
1,6,1805,2,2.576,2.574,322.9,2.37,.429,3.136,-11.01,-9.66,-11.05,72.1,310.1,0,-14.93,1.04,0
1,6,1810,2,2.222,2.214,316.7,4.842,.343,2.907,-11.43,-9.94,-11.43,73.7,310.1,0,-15.07,.95,0
1,6,1815,2,2.434,2.431,302,2.776,.36,2.907,-12.22,-10.32,-12.09,75.8,310.2,0,-15.5,1.445,0
2,6,1815,2,2.694,3.43,3.922,.228,2.513,.144,.204,.132,.14,1.566,12.69,2550
1,6,1820,2,2.925,2.919,305.6,3.433,.162,3.234,-12.64,-10.01,-12.48,78.1,310.2,0,-15.55,1.41,0
1,6,1825,2,3.015,3.013,313.5,2.278,.128,3.267,-12.72,-9.77,-12.37,80.1,310.3,0,-15.32,1.402,0
1,6,1830,2,3.286,3.281,315.6,3.066,.299,3.789,-12.97,-9.97,-12.74,80.1,310.4,0,-15.56,1.287,0
2,6,1830,2,2.667,3.428,3.934,.237,2.509,.144,.204,.132,.14,2.145,12.65,2550
1,6,1835,2,3.742,3.74,325.5,1.736,.141,4.051,-12.98,-9.92,-12.64,81.5,310.4,0,-15.36,1.457,0
1,6,1840,2,3.626,3.616,324.9,4.234,.218,4.018,-12.82,-10.37,-12.55,81.3,310.6,0,-15.23,1.45,0
1,6,1845,2,4.053,4.053,329.7,.789,.095,4.279,-12.92,-9.8,-12.74,81,310.6,0,-15.38,1.527,0
2,6,1845,2,2.634,3.419,3.947,.239,2.511,.144,.204,.132,.14,2.204,12.63,2550
1,6,1850,2,3.666,3.665,328.4,.86,.279,4.181,-13.18,-10.3,-13.05,81,310.7,0,-15.63,1.342,0
1,6,1855,2,3.378,3.378,328,.839,.078,3.528,-13.38,-10.89,-13.18,81.8,310.8,0,-15.71,1.242,0
1,6,1900,2,2.99,2.989,329.9,1.725,.221,3.267,-13.47,-11.36,-13.31,81.9,310.8,0,-15.78,1.08,0
2,6,1900,2,2.6,3.412,3.96,.243,2.511,.144,.204,.132,.14,2.23,12.61,2550
1,6,1905,2,3.305,3.302,339.4,2.549,.157,3.561,-13.82,-11.26,-13.58,82.3,310.8,0,-16.05,1.515,0
1,6,1910,2,2.769,2.769,347.3,1.307,.086,3.005,-14.16,-11.72,-13.89,82.7,310.8,0,-16.34,1.345,0
1,6,1915,2,3.316,3.315,350.3,1.44,.184,3.593,-14.66,-11.99,-14.54,82.9,310.8,0,-16.8,1.572,0
2,6,1915,2,2.563,3.398,3.968,.242,2.512,.144,.204,.132,.14,2.377,12.6,2550
1,6,1920,2,3.56,3.559,349.9,.646,.077,3.724,-14.93,-11.58,-14.6,84.6,310.8,0,-16.81,1.642,0
1,6,1925,2,3.339,3.337,349.7,1.833,.178,3.626,-14.92,-11.88,-14.58,85.2,310.8,0,-16.73,1.267,0
1,6,1930,2,2.994,2.989,342.3,3.033,.13,3.365,-14.8,-12.29,-14.48,85.5,310.9,0,-16.57,1.125,0
2,6,1930,2,2.522,3.377,3.973,.238,2.513,.144,.204,.132,.14,2.454,12.58,2550
1,6,1935,2,3.233,3.233,338,.801,.135,3.463,-14.77,-12.33,-14.38,85.6,311.1,0,-16.52,1.272,0
1,6,1940,2,2.5,2.497,334.8,2.692,.523,3.234,-14.81,-12.33,-14.51,85.4,311.2,0,-16.59,.581,0
1,6,1945,2,1.549,1.533,312.3,8.26,.399,2.352,-15.16,-13.23,-14.91,85,311.3,0,-16.99,1.119,0
2,6,1945,2,2.483,3.357,3.974,.232,2.511,.144,.204,.132,.14,2.538,12.56,2550
1,6,1950,2,2.52,2.509,307.1,5.309,.172,2.94,-15.07,-12.78,-14.63,86.9,311.4,0,-16.63,1.527,0
1,6,1955,2,2.43,2.425,300.2,3.579,.119,2.646,-14.92,-12.69,-14.75,85.8,311.5,0,-16.64,1.317,0
1,6,2000,2,2.235,2.233,293.6,2.477,.118,2.613,-15.27,-12.64,-15.06,85.8,311.5,0,-16.98,1.38,0
2,6,2000,2,2.446,3.332,3.969,.226,2.511,.144,.204,.132,.14,2.527,12.55,2550
1,6,2005,2,2.698,2.694,291.3,3.132,.178,3.038,-15.4,-12.85,-15.02,86.4,311.5,0,-17.02,1.672,0
1,6,2010,2,2.756,2.748,297.8,4.171,.396,3.626,-15.51,-13.08,-15.15,87.2,311.6,0,-17.03,1.302,0
1,6,2015,2,3.868,3.861,308.7,3.553,.182,4.214,-15.59,-11.98,-15.43,86.3,311.6,0,-17.22,1.45,0
2,6,2015,2,2.408,3.307,3.961,.215,2.509,.144,.204,.132,.14,2.49,12.53,2550
1,6,2020,2,3.85,3.849,310.9,1.116,.243,4.181,-15.92,-12.13,-15.65,86.7,311.8,0,-17.5,1.197,0
1,6,2025,2,3.392,3.391,315,1.867,.124,3.691,-15.52,-12.45,-15.05,88,311.8,0,-16.92,1.02,0
1,6,2030,2,3.044,3.043,316,1.223,.206,3.365,-15.01,-12.34,-14.57,87.6,311.9,0,-16.47,.905,0
2,6,2030,2,2.373,3.279,3.951,.203,2.505,.144,.204,.132,.14,2.484,12.53,2550
1,6,2035,2,2.909,2.906,314.1,2.475,.137,3.234,-14.7,-12.4,-14.35,87,312,0,-16.25,1.115,0
1,6,2040,2,2.939,2.93,319.2,4.488,.24,3.43,-14.58,-12.52,-14.24,86.2,312,0,-16.25,1.167,0
1,6,2045,2,3.067,3.06,317.1,3.985,.32,3.724,-14.26,-12.34,-13.75,87.2,312,0,-15.8,1.457,.056
2,6,2045,2,2.338,3.249,3.94,.194,2.505,.144,.204,.132,.14,2.562,12.51,2550
1,6,2050,2,2.276,2.27,314.1,4.219,.315,3.267,-13.73,-12.48,-13.41,85.7,312.1,0,-15.49,1.13,.029
1,6,2055,2,2.606,2.602,310.8,3.039,.33,3.169,-14.01,-12.83,-13.9,84.1,312.1,0,-15.99,1.462,0
1,6,2100,2,2.632,2.626,304.7,3.819,.175,3.136,-14.37,-13.04,-14.22,84.8,312,0,-16.25,1.41,0
2,6,2100,2,2.301,3.218,3.929,.18,2.502,.144,.204,.132,.14,2.568,12.5,2550
1,6,2105,2,2.475,2.469,299,3.873,.176,2.94,-14.63,-13.65,-14.58,84.7,312.1,0,-16.51,1.537,0
1,6,2110,2,2.889,2.884,303.2,3.266,.302,3.528,-15.21,-14.18,-15.23,84.8,312.1,0,-17.06,1.602,0
1,6,2115,2,2.976,2.974,303.1,2.042,.185,3.463,-15.72,-14.36,-15.74,85.6,312.2,0,-17.44,1.457,0
2,6,2115,2,2.266,3.187,3.917,.168,2.497,.144,.204,.132,.14,2.548,12.49,2550
1,6,2120,2,3.1,3.097,301.6,2.499,.272,3.659,-15.85,-14.26,-15.68,87.3,312.2,0,-17.35,1.502,0
1,6,2125,2,3.596,3.593,307.3,2.087,.135,4.018,-15.71,-13.74,-15.5,87.7,312.2,0,-17.16,1.977,0
1,6,2130,2,2.513,2.511,308.8,2.236,.421,3.397,-15.7,-13.88,-15.54,87.5,312.3,0,-17.17,.995,0
2,6,2130,2,2.234,3.158,3.902,.155,2.492,.144,.204,.132,.14,2.61,12.48,2550
1,6,2135,2,2.787,2.781,300.9,3.901,.482,3.757,-15.91,-13.73,-15.81,86.9,312.4,0,-17.45,1.64,0
1,6,2140,2,3.271,3.266,296,3.186,.263,3.822,-16.01,-13.71,-15.86,87.8,312.6,0,-17.44,1.737,0
1,6,2145,2,2.724,2.718,289.7,4.06,.262,3.397,-15.82,-14.16,-15.7,88.3,312.7,0,-17.18,1.492,0
2,6,2145,2,2.2,3.126,3.881,.141,2.485,.144,.204,.132,.14,2.65,12.46,2550
1,6,2150,2,1.945,1.936,285.9,5.52,.282,2.515,-15.99,-14.48,-15.93,87.4,312.7,0,-17.46,1,0
1,6,2155,2,2.35,2.343,282.5,4.516,.608,3.299,-16,-14.34,-15.84,88.4,312.8,0,-17.35,1.467,0
1,6,2200,2,2.764,2.757,284.2,4.214,.209,3.43,-16.02,-13.81,-15.85,88.8,312.9,0,-17.31,1.405,0
2,6,2200,2,2.166,3.099,3.862,.127,2.482,.144,.204,.132,.14,2.669,12.46,2550
1,6,2205,2,2.481,2.479,289.1,2.601,.201,2.973,-15.78,-13.43,-15.6,89.1,313,0,-17.04,1.195,0
1,6,2210,2,3.056,3.05,297.7,3.389,.287,3.561,-15.68,-13.02,-15.28,89.2,312.9,0,-16.92,1.6,0
1,6,2215,2,3.105,3.098,298.4,3.893,.26,3.561,-15.16,-13.37,-14.86,88.9,312.9,0,-16.46,1.547,.005
2,6,2215,2,2.135,3.072,3.842,.113,2.473,.144,.204,.132,.14,2.746,12.45,2550
1,6,2220,2,3.014,3.011,296.7,2.653,.185,3.528,-15.38,-13.56,-15.26,87.4,312.9,0,-16.87,1.755,0
1,6,2225,2,3.465,3.452,295.2,4.959,.274,4.312,-15.59,-13.71,-15.43,87.6,312.8,0,-17.04,2.032,0
1,6,2230,2,3.442,3.417,291,6.972,.315,4.116,-15.61,-13.98,-15.41,88,312.9,0,-17.01,2.025,0
2,6,2230,2,2.102,3.043,3.818,.099,2.466,.144,.204,.132,.14,2.747,12.44,2550
1,6,2235,2,2.704,2.697,289.1,3.989,.206,3.201,-15.7,-14.95,-15.69,86.7,313,0,-17.28,1.717,0
1,6,2240,2,2.824,2.82,283.8,3.142,.283,3.463,-16.23,-15.32,-16.24,86.5,313,0,-17.82,1.565,0
1,6,2245,2,2.655,2.649,285,3.814,.206,3.201,-16.53,-15.2,-16.49,87.5,313,0,-17.99,1.43,0
2,6,2245,2,2.071,3.016,3.795,.082,2.458,.144,.204,.131,.14,2.667,12.44,2550
1,6,2250,2,3.202,3.198,283,2.567,.261,3.789,-16.56,-15.17,-16.48,88.2,313.1,0,-17.92,1.862,0
1,6,2255,2,3.379,3.373,287.2,3.509,.218,3.855,-16.45,-14.97,-16.36,88.6,313.1,0,-17.76,1.955,0
1,6,2300,2,3.325,3.319,288.2,3.481,.226,3.757,-16.35,-15.1,-16.21,88.7,313.1,0,-17.65,2.04,0
2,6,2300,2,2.039,2.989,3.772,.066,2.448,.144,.204,.131,.14,2.675,12.42,2550
1,6,2305,2,3.326,3.324,287.8,2.198,.167,3.724,-16.32,-15.26,-16.23,88.2,313.1,0,-17.69,1.925,0
1,6,2310,2,3.284,3.279,286.7,3.163,.219,3.757,-16.44,-15.19,-16.38,87.7,313,0,-17.87,1.975,0
1,6,2315,2,3.126,3.12,292.4,3.52,.279,3.789,-16.66,-15.61,-16.59,87.9,313,0,-18.06,1.83,0
2,6,2315,2,2.009,2.964,3.75,.054,2.443,.144,.204,.131,.14,2.656,12.41,2550
1,6,2320,2,3.137,3.134,292.5,2.796,.16,3.593,-16.88,-15.9,-16.84,87.5,313,0,-18.34,1.97,0
1,6,2325,2,3.172,3.168,292.8,3.074,.251,3.887,-16.95,-15.92,-16.82,88.2,313,0,-18.29,2.21,0
1,6,2330,2,3.506,3.496,288,4.341,.283,4.149,-16.76,-15.83,-16.65,88.4,313,0,-18.09,2.22,0
2,6,2330,2,1.977,2.943,3.726,.038,2.436,.144,.204,.131,.14,2.629,12.4,2550
1,6,2335,2,3.737,3.73,284.9,3.53,.237,4.247,-16.73,-15.51,-16.63,88.3,313,0,-18.07,2.187,0
1,6,2340,2,3.545,3.537,294,3.852,.244,3.953,-16.46,-14.89,-16.19,89.2,313.1,0,-17.69,2.022,0
1,6,2345,2,2.974,2.968,295,3.635,.423,3.887,-16.17,-15.03,-15.98,88.4,313.1,0,-17.51,1.75,0
2,6,2345,2,1.946,2.916,3.699,.023,2.426,.144,.204,.131,.14,2.703,12.39,2550
1,6,2350,2,2.23,2.227,294.1,3.32,.247,2.809,-16.24,-15.09,-16.14,87.5,313,0,-17.7,1.357,0
1,6,2355,2,3.048,3.046,290.4,2.332,.319,3.691,-16.27,-14.89,-16.05,88.3,313,0,-17.63,1.822,0
1,7,0,2,2.752,2.748,291.8,2.873,.263,3.267,-15.9,-14.6,-15.66,88.5,313,0,-17.22,1.67,0
2,7,0,2,1.915,2.894,3.673,.006,2.417,.144,.204,.131,.14,2.732,12.39,2550
1,7,5,2,2.819,2.814,300,3.46,.161,3.201,-15.77,-14.33,-15.57,87.8,312.9,0,-17.19,1.377,0
1,7,10,2,2.57,2.568,303.1,1.666,.153,2.842,-15.98,-14.36,-15.94,86.7,313,0,-17.55,1.26,0
1,7,15,2,2.553,2.55,296.7,2.899,.292,3.005,-16.35,-14.15,-16.23,86.9,313.1,0,-17.9,1.067,0
2,7,15,2,1.883,2.871,3.644,-.007,2.409,.144,.203,.131,.14,2.738,12.38,2550
1,7,20,2,2.13,2.129,293.9,1.842,.21,2.711,-16.5,-14.3,-16.35,87.5,313.2,0,-17.96,.813,0
1,7,25,2,2.343,2.342,294.8,1.608,.131,2.744,-16.35,-14.2,-15.96,89.1,313.2,0,-17.59,1.082,0
1,7,30,2,2.479,2.474,301.6,3.363,.2,2.907,-15.8,-13.97,-15.48,89,313.2,0,-17.08,1.47,0
2,7,30,2,1.851,2.849,3.618,-.023,2.396,.144,.203,.131,.14,2.749,12.37,2550
1,7,35,2,2.529,2.527,302,2.239,.139,2.907,-16.04,-14.02,-15.98,86.8,313.3,0,-17.59,1.485,0
1,7,40,2,2.859,2.858,301.4,1.984,.143,3.136,-16.39,-14.54,-16.29,87.1,313.3,0,-17.91,1.602,0
1,7,45,2,3.097,3.097,305.7,.814,.09,3.267,-16.58,-14.59,-16.36,87.7,313.3,0,-18.01,1.94,0
2,7,45,2,1.821,2.827,3.591,-.039,2.388,.144,.203,.131,.14,2.751,12.36,2550
1,7,50,2,2.708,2.702,297.5,3.703,.206,3.169,-16.48,-15.06,-16.33,87.9,313.2,0,-17.88,1.505,0
1,7,55,2,2.635,2.632,296.9,2.568,.167,3.038,-16.64,-15.37,-16.49,87.5,313.1,0,-18.08,1.352,0
1,7,100,2,2.639,2.637,292.7,2.116,.187,3.038,-16.74,-15.38,-16.62,87.6,313,0,-18.18,1.402,0
2,7,100,2,1.79,2.805,3.557,-.054,2.376,.144,.203,.131,.14,2.729,12.35,2550
1,7,105,2,2.824,2.82,294.3,3.08,.251,3.397,-16.89,-15.31,-16.71,87.9,313,0,-18.29,1.702,0
1,7,110,2,3.407,3.404,294.7,2.418,.205,3.757,-16.49,-15.26,-16.21,88.5,313,0,-17.82,2.332,0
1,7,115,2,3.306,3.301,293.2,3.113,.222,3.757,-16.36,-15.44,-16.19,87.2,313,0,-17.86,2.17,0
2,7,115,2,1.762,2.785,3.523,-.072,2.368,.144,.203,.131,.14,2.782,12.35,2550
1,7,120,2,3.502,3.498,292,2.643,.304,3.953,-16.44,-15.59,-16.3,87.2,313,0,-17.94,2.347,0
1,7,125,2,2.954,2.951,297.1,2.806,.286,3.626,-16.61,-15.94,-16.57,86.7,313.1,0,-18.17,1.815,0
1,7,130,2,2.704,2.698,293.3,3.652,.292,3.43,-16.94,-16.16,-16.87,86.8,313.2,0,-18.48,1.602,0
2,7,130,2,1.735,2.765,3.49,-.089,2.356,.144,.203,.131,.14,2.761,12.34,2550
1,7,135,2,2.803,2.794,294.9,4.566,.213,3.267,-17.03,-16.23,-16.92,87.4,313.4,0,-18.49,1.857,0
1,7,140,2,2.879,2.873,299.5,3.745,.41,3.593,-17.06,-16.16,-16.96,87.4,313.4,0,-18.52,1.61,0
1,7,145,2,3.185,3.179,295.6,3.325,.233,3.626,-17.03,-16.17,-16.85,87.7,313.6,0,-18.45,2.067,0
2,7,145,2,1.706,2.744,3.458,-.102,2.343,.144,.203,.131,.14,2.723,12.33,2550
1,7,150,2,2.852,2.846,295.1,3.649,.247,3.43,-16.98,-16.1,-16.84,87.6,313.7,0,-18.41,2.032,0
1,7,155,2,3.104,3.098,289.1,3.646,.272,3.593,-16.88,-16.19,-16.75,87.7,313.8,0,-18.3,2.31,0
1,7,200,2,3.226,3.222,293.8,2.897,.224,3.822,-16.74,-16.11,-16.59,87.5,313.9,0,-18.19,2.38,0
2,7,200,2,1.677,2.723,3.424,-.119,2.335,.144,.203,.131,.14,2.761,12.33,2550
1,7,205,2,3.504,3.497,288.9,3.64,.228,4.051,-16.73,-16.11,-16.62,87.1,314,0,-18.23,2.607,0
1,7,210,2,3.636,3.629,284.6,3.623,.252,4.181,-16.71,-16.02,-16.64,87.1,314.1,0,-18.21,2.395,0
1,7,215,2,3.439,3.43,286.8,4.02,.335,4.345,-16.88,-16,-16.81,87.3,314.1,0,-18.36,2.32,0
2,7,215,2,1.648,2.704,3.395,-.135,2.324,.144,.203,.131,.14,2.778,12.32,2550
1,7,220,2,2.873,2.864,290.6,4.589,.309,3.593,-16.93,-16.01,-16.87,87.3,314.1,0,-18.4,1.88,0
1,7,225,2,2.626,2.621,294.4,3.676,.283,3.136,-16.98,-16.31,-16.89,87.4,314,0,-18.43,1.81,0
1,7,230,2,2.781,2.773,298.1,4.297,.258,3.463,-17.23,-16.66,-17.18,86.8,313.9,0,-18.76,1.722,0
2,7,230,2,1.617,2.686,3.363,-.154,2.312,.144,.203,.131,.14,2.73,12.31,2550
1,7,235,2,3.126,3.119,299.2,3.865,.366,3.92,-17.39,-16.31,-17.27,87.4,313.9,0,-18.84,1.882,0
1,7,240,2,2.807,2.8,295.3,4.073,.304,3.626,-17.37,-16.48,-17.22,87.6,313.9,0,-18.79,1.88,0
1,7,245,2,3.372,3.367,291.2,3.211,.287,4.214,-17.19,-16.36,-16.96,88.3,314,0,-18.53,2.46,0
2,7,245,2,1.588,2.666,3.329,-.168,2.299,.144,.203,.131,.14,2.718,12.31,2550
1,7,250,2,3.462,3.449,292,4.994,.277,4.116,-16.88,-16.13,-16.68,88,313.9,0,-18.25,2.435,0
1,7,255,2,3.157,3.153,294.6,2.886,.313,3.789,-16.78,-16.08,-16.63,87.6,313.9,0,-18.22,2.342,0
1,7,300,2,3.572,3.563,292.8,3.915,.252,4.41,-16.71,-15.97,-16.54,87.6,314,0,-18.14,2.697,0
2,7,300,2,1.56,2.649,3.291,-.185,2.288,.144,.203,.131,.14,2.802,12.29,2550
1,7,305,2,3.144,3.136,294.3,3.873,.269,3.985,-16.68,-16.01,-16.55,87.2,313.9,0,-18.17,2.28,0
1,7,310,2,3.163,3.155,289.4,4.175,.339,3.855,-16.74,-16.25,-16.68,87,313.8,0,-18.25,2.375,0
1,7,315,2,3.258,3.249,291.1,4.338,.383,4.247,-16.85,-16.29,-16.78,87,313.8,0,-18.37,2.28,0
2,7,315,2,1.532,2.629,3.253,-.206,2.274,.144,.203,.131,.14,2.803,12.29,2550
1,7,320,2,3.78,3.766,287,4.934,.368,4.769,-16.8,-16.21,-16.65,87.4,313.9,0,-18.26,2.812,0
1,7,325,2,3.687,3.679,284.9,3.922,.299,4.704,-16.83,-16.14,-16.75,86.9,314,0,-18.36,2.57,0
1,7,330,2,3.561,3.553,283.3,3.863,.27,4.377,-17.03,-16.32,-17.01,86.8,314.1,0,-18.57,2.467,0
2,7,330,2,1.504,2.611,3.229,-.223,2.265,.144,.203,.131,.14,2.799,12.28,2550
1,7,335,2,3.709,3.702,280.3,3.502,.331,4.704,-17.2,-16.5,-17.13,87.2,314.1,0,-18.67,2.527,0
1,7,340,2,3.606,3.594,280.4,4.65,.425,4.606,-17.18,-16.45,-17.06,88,314.2,0,-18.56,2.515,0
1,7,345,2,3.12,3.107,277.5,5.116,.315,4.051,-17.03,-16.32,-16.96,87.7,314.2,0,-18.45,2.185,0
2,7,345,2,1.475,2.596,3.202,-.241,2.252,.144,.203,.131,.14,2.785,12.27,2550
1,7,350,2,3.481,3.475,278.6,3.307,.268,4.181,-17.1,-16.3,-17.02,87.5,314.3,0,-18.54,2.42,0
1,7,355,2,3.579,3.575,277.2,2.835,.265,4.312,-16.99,-16.22,-16.9,87.7,314.4,0,-18.41,2.552,0
1,7,400,2,3.866,3.856,277.7,4.293,.274,4.933,-16.94,-16.23,-16.86,87.4,314.6,0,-18.4,2.8,0
2,7,400,2,1.447,2.58,3.165,-.257,2.24,.144,.203,.131,.14,2.815,12.26,2550
1,7,405,2,3.884,3.876,276.3,3.719,.377,4.9,-16.97,-16.29,-16.88,87,314.6,0,-18.48,2.812,0
1,7,410,2,3.67,3.656,278.4,5.151,.363,4.573,-16.83,-16.21,-16.72,87.3,314.5,0,-18.3,2.757,0
1,7,415,2,3.479,3.458,276.1,6.352,.423,4.475,-16.67,-16.12,-16.58,87.1,314.6,0,-18.18,2.615,0
2,7,415,2,1.418,2.563,3.12,-.273,2.224,.144,.203,.131,.14,2.858,12.25,2550
1,7,420,2,3.059,3.046,275.4,5.348,.37,3.92,-16.7,-16.25,-16.65,86.7,314.5,0,-18.26,2.347,0
1,7,425,2,3.138,3.123,280.3,5.531,.464,4.083,-16.69,-16.17,-16.63,87.1,314.4,0,-18.19,2.327,0
1,7,430,2,2.846,2.829,277.3,6.221,.466,3.887,-16.62,-16.08,-16.56,87.3,314.4,0,-18.11,2.187,0
2,7,430,2,1.391,2.545,3.073,-.286,2.211,.144,.203,.131,.14,2.885,12.24,2550
1,7,435,2,3.063,3.048,284.4,5.783,.42,4.312,-16.57,-16.03,-16.51,87,314.3,0,-18.1,2.235,0
1,7,440,2,3.164,3.153,287.8,4.834,.35,4.051,-16.56,-15.99,-16.46,86.6,314.2,0,-18.12,2.41,0
1,7,445,2,3.263,3.251,286.9,4.899,.292,3.887,-16.59,-16.11,-16.5,86.2,314.2,0,-18.22,2.43,0
2,7,445,2,1.362,2.53,3.019,-.303,2.198,.144,.203,.131,.14,2.891,12.23,2550
1,7,450,2,2.974,2.966,281.9,4.144,.311,3.659,-16.84,-16.23,-16.82,85.8,314.2,0,-18.51,2.07,0
1,7,455,2,2.921,2.911,283.4,4.783,.383,3.887,-17,-16.13,-16.94,86.7,314.2,0,-18.56,1.975,0
1,7,500,2,2.856,2.84,281.9,6.073,.355,3.757,-16.75,-15.94,-16.61,87.7,314.2,0,-18.17,2.127,0
2,7,500,2,1.336,2.512,2.985,-.319,2.184,.144,.202,.131,.14,2.858,12.22,2550
1,7,505,2,2.999,2.982,287.2,6.095,.406,3.953,-16.53,-15.84,-16.39,87.6,314.2,0,-17.97,2.305,0
1,7,510,2,2.63,2.621,291.1,4.836,.315,3.397,-16.42,-16,-16.3,86.8,314.1,0,-17.96,1.962,0
1,7,515,2,2.684,2.675,285.8,4.585,.365,3.463,-16.55,-16.06,-16.48,86.4,314,0,-18.15,1.855,0
2,7,515,2,1.315,2.496,2.956,-.335,2.17,.144,.202,.131,.14,2.916,12.2,2550
1,7,520,2,3.143,3.133,286.2,4.493,.36,4.018,-16.49,-15.87,-16.36,87.1,314.1,0,-17.99,2.43,0
1,7,525,2,3.041,3.029,286.7,5.119,.401,4.083,-16.43,-15.77,-16.35,86.8,314.1,0,-17.98,2.242,0
1,7,530,2,2.872,2.86,283.2,5.283,.278,3.528,-16.41,-15.81,-16.32,86.7,314.1,0,-17.98,2.185,0
2,7,530,2,1.287,2.482,2.929,-.347,2.158,.144,.202,.131,.14,2.935,12.2,2550
1,7,535,2,3.181,3.174,280.3,3.593,.21,3.92,-16.72,-16.09,-16.69,86.2,314.3,0,-18.34,2.307,0
1,7,540,2,3.193,3.183,280.4,4.556,.348,4.051,-16.83,-16.07,-16.75,86.8,314.4,0,-18.37,2.26,0
1,7,545,2,2.952,2.948,277.9,3.032,.212,3.495,-16.97,-16.38,-16.93,86.6,314.4,0,-18.53,2.11,0
2,7,545,2,1.262,2.467,2.9,-.363,2.142,.144,.202,.131,.14,2.875,12.18,2550
1,7,550,2,2.966,2.961,273.7,3.323,.212,3.495,-17.16,-16.54,-17.13,86.5,314.5,0,-18.73,2.097,0
1,7,555,2,2.889,2.884,279.6,3.281,.226,3.626,-17.3,-16.63,-17.28,86.7,314.3,0,-18.85,1.995,0
1,7,600,2,2.957,2.954,275.6,2.682,.199,3.43,-17.41,-16.68,-17.36,86.8,314.3,0,-18.94,2.015,0
2,7,600,2,1.237,2.452,2.87,-.384,2.128,.144,.202,.131,.14,2.815,12.16,2550
1,7,605,2,2.868,2.86,275.2,4.09,.227,3.561,-17.53,-16.84,-17.48,86.6,314.3,0,-19.08,1.927,0
1,7,610,2,3.106,3.1,277.2,3.575,.306,4.116,-17.56,-16.87,-17.46,87.1,314.5,0,-19.05,2.257,0
1,7,615,2,3.062,3.05,282.9,5.177,.301,4.018,-17.46,-16.71,-17.36,87.5,314.5,0,-18.89,2.217,0
2,7,615,2,1.21,2.433,2.832,-.401,2.114,.144,.202,.131,.14,2.799,12.15,2550
1,7,620,2,3.294,3.287,280.9,3.889,.277,3.887,-17.31,-16.56,-17.22,87.4,314.4,0,-18.76,2.372,0
1,7,625,2,3.504,3.492,281.6,4.639,.382,4.41,-17.24,-16.57,-17.15,87.3,314.5,0,-18.71,2.512,0
1,7,630,2,3.626,3.614,281.5,4.743,.396,4.671,-17.21,-16.59,-17.15,87,314.5,0,-18.72,2.59,0
2,7,630,2,1.189,2.419,2.796,-.422,2.101,.144,.202,.131,.14,2.851,12.14,2550
1,7,635,2,3.575,3.563,276.8,4.686,.287,4.181,-17.19,-16.57,-17.14,86.9,314.5,0,-18.71,2.66,0
1,7,640,2,3.474,3.466,277.4,3.979,.286,4.083,-17.2,-16.65,-17.17,86.5,314.6,0,-18.78,2.602,0
1,7,645,2,3.24,3.226,280.7,5.342,.446,4.247,-17.26,-16.66,-17.21,86.2,314.7,0,-18.87,2.287,0
2,7,645,2,1.166,2.408,2.762,-.442,2.085,.144,.202,.131,.14,2.856,12.12,2550
1,7,650,2,3.572,3.558,283.2,5.034,.431,4.541,-17.2,-16.54,-17.1,86.7,314.7,0,-18.75,2.512,0
1,7,655,2,3.527,3.518,286.4,4.11,.318,4.41,-17.05,-16.47,-16.94,86.7,314.9,0,-18.6,2.637,0
1,7,700,2,3.584,3.575,287.2,3.984,.325,4.312,-16.97,-16.49,-16.89,86.2,314.9,0,-18.6,2.897,0
2,7,700,2,1.141,2.391,2.73,-.461,2.071,.144,.202,.131,.14,2.889,12.11,2550
1,7,705,2,3.694,3.684,288.5,4.296,.374,4.541,-17.09,-16.62,-17.02,85.5,314.9,0,-18.79,2.682,0
1,7,710,2,3.664,3.656,290.4,3.573,.339,4.475,-17.21,-16.75,-17.11,85.6,315.1,0,-18.91,2.865,0
1,7,715,2,3.622,3.615,290.1,3.596,.273,4.443,-17.24,-16.73,-17.12,85.8,315.2,0,-18.91,2.73,0
2,7,715,2,1.12,2.377,2.7,-.478,2.058,.144,.202,.131,.14,2.865,12.09,2550
1,7,720,2,3.678,3.665,287.4,4.879,.338,4.835,-17.13,-16.61,-17.01,85.8,315.2,0,-18.8,2.787,0
1,7,725,2,3.372,3.357,281.8,5.368,.341,4.377,-17.18,-16.73,-17.13,85.5,315.3,0,-18.9,2.49,0
1,7,730,2,3.549,3.537,285.1,4.778,.434,4.835,-17.35,-16.77,-17.31,85.6,315.4,0,-19.05,2.562,0
2,7,730,2,1.099,2.362,2.679,-.499,2.044,.144,.202,.131,.14,2.861,12.09,2550
1,7,735,2,3.656,3.639,276.1,5.614,.425,5.325,-17.36,-16.76,-17.29,86.1,315.4,0,-18.99,2.6,0
1,7,740,2,3.362,3.349,276.3,5.053,.325,4.247,-17.49,-16.83,-17.44,85.8,315.4,0,-19.15,2.207,0
1,7,745,2,3.027,3.012,282.5,5.603,.26,3.626,-17.49,-16.63,-17.41,86.2,315.4,0,-19.1,2.067,.041
2,7,745,2,1.074,2.348,2.662,-.518,2.03,.144,.202,.131,.14,2.834,12.07,2550
1,7,750,2,3.534,3.529,280.1,2.998,.376,4.345,-17.46,-16.57,-17.36,86.4,315.3,0,-19.03,2.437,1.477
1,7,755,2,3.498,3.492,278.8,3.254,.313,4.377,-17.31,-16.57,-17.22,86.3,315.3,0,-18.91,2.515,7.36
1,7,800,2,3.443,3.431,278.7,4.697,.328,4.41,-17.34,-16.53,-17.22,86.2,315.4,0,-18.96,2.387,22.07
2,7,800,2,1.051,2.333,2.629,-.537,2.013,.144,.202,.131,.14,2.858,12.06,2550
1,7,805,2,3.262,3.251,277.6,4.695,.329,4.051,-17.21,-16.47,-17.02,86.2,315.5,0,-18.82,2.272,37.52
1,7,810,2,3.25,3.235,277.1,5.486,.378,4.214,-17.04,-16.38,-16.77,86.2,315.4,0,-18.66,2.512,51.86
1,7,815,2,3.582,3.573,278.6,3.926,.291,4.312,-16.85,-16.28,-16.57,85.6,315.5,0,-18.55,2.59,67.93
2,7,815,2,1.03,2.317,2.596,-.556,2,.144,.202,.131,.14,2.951,12.14,2550
1,7,820,2,3.691,3.682,277.9,3.988,.294,4.345,-16.66,-16.15,-16.33,85.6,315.4,0,-18.36,2.81,85.3
1,7,825,2,3.636,3.625,280.5,4.363,.365,4.443,-16.41,-15.99,-16.05,85.4,315.3,0,-18.15,2.745,103.7
1,7,830,2,3.507,3.496,280.7,4.495,.352,4.247,-16.16,-15.74,-15.78,85.4,315.4,0,-17.91,2.717,122.4
2,7,830,2,1.007,2.303,2.559,-.569,1.987,.144,.202,.131,.14,3.066,12.39,2550
1,7,835,2,3.271,3.258,280.6,5.059,.412,4.377,-15.87,-15.55,-15.48,85.3,315.6,0,-17.64,2.842,141.9
1,7,840,2,3.664,3.653,279.4,4.367,.435,4.704,-15.59,-15.25,-15.23,84.8,315.7,0,-17.42,3.058,161
1,7,845,2,3.489,3.478,280.7,4.474,.359,4.247,-15.31,-14.99,-14.93,84.9,315.8,0,-17.14,2.94,179.5
2,7,845,2,.988,2.292,2.529,-.586,1.973,.143,.202,.131,.14,3.074,13.07,2550
1,7,850,2,3.45,3.441,280.8,4.14,.349,4.508,-15,-14.71,-14.6,84.8,315.9,0,-16.86,2.88,198.2
1,7,855,2,3.614,3.601,278.9,4.82,.441,4.606,-14.6,-14.28,-14.13,84.7,315.9,0,-16.47,3.015,217.5
1,7,900,2,3.985,3.975,279.5,4.128,.329,4.704,-14.16,-13.86,-13.7,84.4,316.1,0,-16.1,3.388,234.3
2,7,900,2,.965,2.279,2.503,-.602,1.957,.143,.202,.13,.14,2.871,13.5,2550
1,7,905,2,4.075,4.066,282.6,3.708,.377,4.737,-13.78,-13.53,-13.38,83.5,316.3,0,-15.85,3.6,246.5
1,7,910,2,3.353,3.344,282.1,4.151,.666,4.671,-13.39,-13.15,-12.99,83.5,316.4,0,-15.48,2.96,258.9
1,7,915,2,2.739,2.733,281.9,3.791,.279,3.561,-12.98,-12.7,-12.49,84.1,316.4,0,-14.99,2.53,281.4
2,7,915,2,.945,2.263,2.488,-.612,1.941,.143,.202,.13,.14,2.65,13.56,2550
1,7,920,2,2.584,2.569,278.8,6.003,.371,3.593,-12.58,-12.27,-12,84.2,316.5,0,-14.58,2.37,287.2
1,7,925,2,2.902,2.888,278,5.615,.364,3.92,-12.13,-11.78,-11.57,83.7,316.6,0,-14.22,2.68,313.4
1,7,930,2,2.717,2.711,284.9,4.02,.318,3.43,-11.72,-11.46,-11.26,83.1,316.6,0,-13.9,2.5,328.2
2,7,930,2,.928,2.25,2.476,-.618,1.928,.143,.202,.13,.14,2.23,13.91,2550
1,7,935,2,2.445,2.432,284.7,5.793,.287,3.005,-11.21,-10.93,-10.73,82.8,316.7,0,-13.45,2.212,345.2
1,7,940,2,2.481,2.463,285.5,6.78,.465,3.201,-10.75,-10.56,-10.28,82,316.8,0,-13.13,2.327,360.1
1,7,945,2,1.993,1.97,272.3,8.68,.283,2.613,-10.43,-10.05,-9.8,82.6,316.8,0,-12.73,1.922,373.6
2,7,945,2,.912,2.239,2.462,-.617,1.912,.143,.202,.13,.14,1.735,14.44,2550
1,7,950,2,1.888,1.868,269.7,8.37,.223,2.417,-10.19,-9.66,-9.45,82.9,316.9,0,-12.45,1.87,388.2
1,7,955,2,2.111,2.102,278.6,5.319,.338,2.875,-9.87,-9.36,-9.05,82.8,316.9,0,-12.16,2.005,403.6
1,7,1000,2,2.362,2.32,268.9,10.87,.541,3.463,-9.44,-8.9,-8.6,82.5,316.9,0,-11.79,2.29,418.3
2,7,1000,2,.9,2.229,2.453,-.609,1.898,.143,.201,.13,.14,1.629,14.32,2550
1,7,1005,2,2.962,2.951,254.2,4.916,.465,4.051,-8.97,-8.72,-8.52,82,317,0,-11.41,2.81,432.8
1,7,1010,2,3.719,3.702,258.9,5.54,.403,4.704,-8.74,-8.67,-8.45,79.7,317,0,-11.54,3.275,445.8
1,7,1015,2,3.17,3.153,258.4,5.957,.386,4.116,-8.58,-8.43,-8.32,78,317.2,0,-11.65,3.035,457.7
2,7,1015,2,.894,2.218,2.442,-.593,1.883,.143,.201,.13,.14,1.611,14.29,2550
1,7,1020,2,2.74,2.721,260.6,6.729,.318,3.397,-8.43,-8.21,-8.14,78.2,317.3,0,-11.47,2.595,468.6
1,7,1025,2,2.781,2.75,256.9,8.48,.364,3.626,-8.11,-7.97,-7.78,78,317.3,0,-11.2,2.61,480.2
1,7,1030,2,2.856,2.828,260.2,8.02,.45,3.822,-7.77,-7.57,-7.38,76.6,317.4,0,-11.09,2.59,489.4
2,7,1030,2,.889,2.208,2.418,-.57,1.866,.143,.201,.13,.14,1.475,14.27,2550
1,7,1035,2,2.883,2.851,260.3,8.59,.41,3.789,-7.45,-7.25,-7.08,75.2,317.6,0,-11.01,2.665,497.3
1,7,1040,2,3.009,2.977,250.5,8.4,.321,3.789,-7.21,-7.27,-6.967,74.2,317.6,0,-10.95,2.79,504.3
1,7,1045,2,2.869,2.852,253.8,6.28,.391,3.659,-7.04,-6.983,-6.779,73.2,317.6,0,-10.95,2.7,510.9
2,7,1045,2,.89,2.2,2.393,-.544,1.855,.143,.201,.13,.14,1.328,14.23,2550
1,7,1050,2,2.996,2.974,249,6.938,.405,4.018,-6.918,-6.907,-6.665,72.8,317.7,0,-10.92,2.69,517.9
1,7,1055,2,3.058,3.04,255.5,6.23,.484,4.083,-6.708,-6.569,-6.423,71.9,317.8,0,-10.87,2.865,525.1
1,7,1100,2,3.753,3.73,255.2,6.393,.508,4.802,-6.256,-6.228,-5.96,71.4,317.8,0,-10.51,3.28,533.1
2,7,1100,2,.893,2.196,2.374,-.512,1.842,.144,.201,.13,.139,1.261,14.21,2550
1,7,1105,2,3.385,3.353,256.2,7.87,.484,4.573,-5.887,-5.873,-5.653,70.3,317.8,0,-10.36,3.05,541.9
1,7,1110,2,3.918,3.898,257.3,5.82,.528,4.802,-5.787,-5.832,-5.619,67.82,317.8,0,-10.72,3.56,551.3
1,7,1115,2,3.872,3.851,255.7,5.899,.693,5.325,-5.593,-5.592,-5.374,67.89,317.7,0,-10.52,3.298,560.6
2,7,1115,2,.897,2.193,2.357,-.475,1.829,.144,.201,.13,.139,1.201,14.17,2550
1,7,1120,2,3.659,3.639,257.8,5.994,.594,4.802,-5.352,-5.346,-5.189,66.2,317.7,0,-10.6,3.343,569.3
1,7,1125,2,3.703,3.672,256.2,7.43,.515,4.998,-5.088,-5.101,-4.899,66.87,317.7,0,-10.23,3.303,578.2
1,7,1130,2,4.043,3.974,261.2,10.57,.531,5.227,-4.824,-4.859,-4.616,66.22,317.7,0,-10.1,3.665,586.5
2,7,1130,2,.904,2.192,2.345,-.441,1.818,.144,.201,.13,.139,1.143,14.16,2550
1,7,1135,2,4.24,4.212,258.9,6.535,.517,5.325,-4.744,-4.803,-4.544,64.92,317.6,0,-10.28,3.835,594.1
1,7,1140,2,3.463,3.395,257.7,11.36,.512,4.541,-4.638,-4.569,-4.376,66,317.5,0,-9.97,3.255,600.8
1,7,1145,2,4.267,4.23,256,7.52,.482,5.161,-4.251,-4.357,-4.02,66.53,317.6,0,-9.51,3.685,607.5
2,7,1145,2,.913,2.197,2.34,-.402,1.809,.144,.201,.13,.139,1.17,14.14,2550
1,7,1150,2,4.047,4.015,256.4,7.18,.637,5.586,-4.107,-4.308,-3.923,66.59,317.6,0,-9.36,3.635,613.4
1,7,1155,2,4.165,4.13,262.8,7.41,.59,5.553,-3.916,-3.9,-3.669,66.43,317.6,0,-9.21,3.725,618.7
1,7,1200,2,3.501,3.434,262.1,11.14,.57,4.639,-3.92,-3.848,-3.554,66.69,317.6,0,-9.16,3.258,623.4
2,7,1200,2,.921,2.204,2.339,-.369,1.799,.144,.201,.13,.139,1.202,14.13,2550
1,7,1205,2,3.701,3.627,264,11.46,.49,4.671,-3.724,-3.656,-3.31,65.99,317.6,0,-9.11,3.39,628
1,7,1210,2,3.902,3.872,264.9,7.04,.595,5.651,-3.359,-3.28,-2.937,65.53,317.5,0,-8.86,3.423,632.4
1,7,1215,2,4.682,4.641,261.8,7.57,.551,5.847,-3.215,-3.214,-2.904,64.6,317.5,0,-8.9,4.138,636.4
2,7,1215,2,.932,2.217,2.346,-.333,1.791,.144,.201,.13,.139,1.151,14.1,2550
1,7,1220,2,4.868,4.79,256.7,10.25,.727,6.631,-2.845,-2.908,-2.613,64.15,317.5,0,-8.64,4.325,640.1
1,7,1225,2,4.228,4.168,254,9.67,.543,5.455,-2.614,-2.779,-2.45,64.21,317.3,.04,-8.42,3.798,642.5
1,7,1230,2,4.613,4.566,255.5,8.09,.559,5.717,-2.338,-2.534,-2.165,62.21,317.1,0,-8.56,3.933,645.8
2,7,1230,2,.948,2.237,2.356,-.301,1.783,.144,.201,.13,.139,1.133,14.08,2550
1,7,1235,2,4.489,4.454,247.9,7.11,.667,6.141,-2.246,-2.537,-2.186,62.31,316.9,0,-8.45,4.055,648.2
1,7,1240,2,4.683,4.599,234.7,10.82,.893,6.403,-1.908,-2.133,-1.806,60.22,316.8,0,-8.58,4.085,649.8
1,7,1245,2,5.367,5.324,238.7,7.29,.729,7.06,-1.708,-2.163,-1.71,58.17,316.6,0,-8.82,4.608,650.4
2,7,1245,2,.964,2.262,2.371,-.27,1.778,.144,.201,.13,.139,.36,14.06,2550
1,7,1250,2,5.156,5.13,245.1,5.696,.899,7.42,-1.699,-2.124,-1.716,57.25,316.5,0,-9.01,4.568,650.8
1,7,1255,2,5.093,5.069,239.4,5.632,.661,6.435,-1.543,-2.057,-1.533,58.22,316.5,0,-8.65,4.253,650.2
1,7,1300,2,4.32,4.277,230.6,8.11,.794,5.815,-1.19,-1.647,-1.11,57.92,316.4,0,-8.4,3.48,649.9
2,7,1300,2,.988,2.296,2.381,-.243,1.773,.144,.201,.13,.139,.098,14.04,2550
1,7,1305,2,4.551,4.51,232.3,7.65,.56,5.553,-1.077,-1.596,-1.14,55.53,316.2,0,-8.82,3.87,648.7
1,7,1310,2,4.914,4.886,239.8,6.049,1.092,6.827,-.969,-1.389,-.998,54.82,316.1,0,-8.88,4.308,647.4
1,7,1315,2,4.598,4.565,230.3,6.773,.858,6.631,-.709,-1.176,-.692,53.71,316,0,-8.9,3.965,645.9
2,7,1315,2,1.017,2.333,2.395,-.22,1.77,.144,.201,.13,.139,0,14.04,2550
1,7,1320,2,4.762,4.692,240.3,9.8,.942,6.533,-.542,-.955,-.522,53.23,315.9,0,-8.86,4.07,643.3
1,7,1325,2,4.024,3.961,229.6,10.17,.785,6.337,-.491,-1.003,-.535,53.04,315.8,0,-8.86,3.398,641.8
1,7,1330,2,4.215,4.173,236.9,8.11,.619,5.227,-.48,-.928,-.539,52.48,315.6,0,-8.98,3.628,637.7
2,7,1330,2,1.058,2.374,2.413,-.195,1.767,.144,.201,.13,.139,0,14.02,2550
1,7,1335,2,4.589,4.551,226.7,7.36,.821,6.207,-.272,-.796,-.309,53.55,315.5,0,-8.54,3.773,635.8
1,7,1340,2,4.32,4.257,210.9,9.86,.565,6.076,-.123,-.667,-.17,53.7,315.5,0,-8.37,3.148,632.8
1,7,1345,2,5.069,5.003,213.9,9.22,.831,6.631,.098,-.399,.06,53.81,315.6,0,-8.14,3.873,628.9
2,7,1345,2,1.104,2.414,2.435,-.175,1.764,.144,.201,.13,.139,0,14.02,2550
1,7,1350,2,4.435,4.395,213.3,7.69,.643,5.847,.142,-.519,.064,53.43,315.6,0,-8.18,3.323,623.7
1,7,1355,2,4.192,4.137,210.7,9.28,1.44,6.174,.083,-.571,-.062,52.82,315.5,0,-8.38,3.095,618.4
1,7,1400,2,5.088,5.019,217.4,9.46,.725,6.958,.296,-.475,.171,54.22,315.5,0,-7.86,3.7,614.6
2,7,1400,2,1.16,2.459,2.456,-.153,1.76,.144,.201,.13,.139,0,14,2550
1,7,1405,2,3.983,3.861,219.8,14.18,.562,5.357,.215,-.405,.1,53.68,315.4,0,-8.06,3.175,620.1
1,7,1410,2,3.999,3.947,216.8,9.26,.78,6.403,.603,-.082,.493,54.48,315.4,0,-7.52,3.007,640.3
1,7,1415,2,4.074,4.012,199.6,10,1.047,6.893,.679,-.068,.606,53.91,315.3,0,-7.58,2.702,613.7
2,7,1415,2,1.232,2.504,2.485,-.138,1.76,.144,.201,.13,.139,0,14,2550
1,7,1420,2,4.241,4.127,207,13.27,.908,5.913,.841,.118,.766,53.77,315.2,.01,-7.46,2.975,553.2
1,7,1425,2,4.313,4.191,206.9,13.61,.607,5.847,.984,.268,.822,52.89,315.1,0,-7.55,3.235,584
1,7,1430,2,4.764,4.685,218,10.43,.764,6.631,1.006,.309,.859,52.78,315.1,0,-7.55,3.638,577.1
2,7,1430,2,1.314,2.547,2.513,-.123,1.759,.144,.201,.13,.139,0,13.98,2550
1,7,1435,2,4.706,4.61,224.9,11.55,.558,6.043,1.015,.471,.929,52.06,315.1,0,-7.71,3.838,557.9
1,7,1440,2,4.427,4.337,221.3,11.54,.593,5.684,1.163,.623,1.098,51.67,315.1,.01,-7.67,3.575,546.9
1,7,1445,2,5.031,4.981,229.3,8.09,.791,6.991,1.23,.554,1.107,52,315.1,0,-7.53,4.145,536.1
2,7,1445,2,1.41,2.588,2.546,-.113,1.758,.144,.201,.13,.139,0,13.98,2550
1,7,1450,2,4.44,4.382,224.9,9.23,.549,5.586,1.324,.757,1.264,51.03,315.1,0,-7.69,3.653,522.6
1,7,1455,2,4.612,4.558,220.4,8.73,.688,6.109,1.629,1.095,1.587,49.99,315.1,0,-7.67,3.708,513.3
1,7,1500,2,4.655,4.594,213.9,9.24,1.014,6.664,1.599,.997,1.496,49.13,314.9,0,-7.92,3.355,503.9
2,7,1500,2,1.497,2.628,2.574,-.089,1.756,.144,.201,.13,.139,0,13.98,2550
1,7,1505,2,3.769,3.716,211.5,9.6,1.028,6.435,1.684,1.001,1.583,48.33,315,0,-8.05,2.85,491.7
1,7,1510,2,4.222,4.131,207.5,11.85,.684,5.619,1.806,1.184,1.736,48,314.9,0,-8.03,2.952,478.8
1,7,1515,2,4.799,4.759,187.7,7.38,.718,6.207,1.848,1.123,1.634,47.16,315,.01,-8.21,3.615,467.3
2,7,1515,2,1.567,2.662,2.602,-.061,1.757,.144,.201,.13,.139,0,13.97,2550
1,7,1520,2,4.4,4.307,190.7,11.79,.843,6.631,2.055,1.28,1.849,46.9,314.9,0,-8.1,3.21,455.1
1,7,1525,2,5.399,5.318,197.8,9.95,.809,7.22,2.092,1.286,1.908,45.65,314.8,0,-8.4,3.693,443.3
1,7,1530,2,5.107,5.067,205.9,7.16,.951,6.664,1.909,1.234,1.791,45.53,314.7,0,-8.6,3.423,431.9
2,7,1530,2,1.637,2.696,2.63,-.036,1.755,.144,.201,.13,.139,0,13.97,2550
1,7,1535,2,4.568,4.466,190.4,12.11,.702,6.043,1.955,1.3,1.824,46.11,314.7,0,-8.4,3.365,421.8
1,7,1540,2,4.667,4.618,194.2,8.25,.881,6.664,2.116,1.351,1.91,45.48,314.7,0,-8.42,3.27,391.1
1,7,1545,2,4.44,4.379,195.3,9.55,.741,6.141,2.01,1.408,1.871,45.65,314.7,0,-8.48,3.112,358.1
2,7,1545,2,1.701,2.727,2.66,-.016,1.757,.144,.201,.13,.139,0,13.97,2550
1,7,1550,2,4.66,4.585,196,10.27,.83,7.09,1.99,1.456,1.812,45.78,314.7,0,-8.46,3.175,222.9
1,7,1555,2,4.543,4.515,198.8,6.409,.839,6.468,1.672,1.258,1.479,45.36,314.6,0,-8.86,3.15,230.8
1,7,1600,2,4.492,4.446,186.3,8.19,.528,6.011,1.43,1.138,1.29,46.44,314.6,0,-8.78,2.972,157
2,7,1600,2,1.758,2.759,2.686,.006,1.76,.144,.201,.13,.139,0,13.99,2550
1,7,1605,2,4.251,4.207,191.8,8.21,.592,5.521,1.318,1.128,1.216,47.19,314.6,0,-8.68,2.727,150.5
1,7,1610,2,4.145,4.099,202.7,8.53,.615,5.488,1.306,1.157,1.25,46.72,314.6,0,-8.82,2.76,157.4
1,7,1615,2,4.027,3.999,179.8,6.723,.697,5.521,1.339,1.162,1.293,46.76,314.5,0,-8.77,2.705,158.1
2,7,1615,2,1.815,2.79,2.707,.032,1.761,.144,.201,.13,.139,0,13.18,2550
1,7,1620,2,4.157,4.095,188.5,9.88,.699,5.619,1.468,1.262,1.422,47.18,314.5,0,-8.55,2.862,150.3
1,7,1625,2,3.754,3.707,188.5,9.1,.669,5.357,1.475,1.265,1.416,47.34,314.5,0,-8.5,2.597,141
1,7,1630,2,4.092,4.067,187.6,6.394,.669,5.292,1.502,1.288,1.444,47.3,314.5,0,-8.48,2.637,128.9
2,7,1630,2,1.871,2.818,2.729,.054,1.763,.144,.201,.13,.139,0,13.25,2550
1,7,1635,2,3.502,3.479,177.5,6.59,.439,4.443,1.479,1.253,1.38,46.47,314.5,0,-8.73,2.735,115
1,7,1640,2,3.263,3.231,179.4,8.09,.553,4.573,1.454,1.292,1.379,47.26,314.6,0,-8.54,2.38,102.2
1,7,1645,2,2.905,2.874,187.6,8.38,.545,4.279,1.486,1.394,1.453,47.61,314.8,0,-8.41,2,94
2,7,1645,2,1.923,2.842,2.748,.078,1.766,.144,.202,.13,.139,0,12.9,2550
1,7,1650,2,3.012,3.004,186,4.144,.382,3.822,1.48,1.359,1.411,46.86,314.9,0,-8.62,1.965,85.7
1,7,1655,2,2.637,2.6,173.6,9.55,.493,3.593,1.412,1.311,1.329,48.17,314.8,0,-8.33,1.71,77.9
1,7,1700,2,2.95,2.937,168.9,5.382,.44,3.92,1.298,1.234,1.173,49.77,314.8,0,-8.02,2.025,71.5
2,7,1700,2,1.971,2.863,2.77,.1,1.769,.144,.202,.13,.139,0,12.83,2550
1,7,1705,2,3.07,3.059,169,4.856,.501,4.279,1.172,1.145,1.059,51.39,314.8,0,-7.73,2.155,62.12
1,7,1710,2,3.281,3.27,164.5,4.728,.405,4.214,1.08,1.143,.989,51.68,314.8,0,-7.75,2.262,53.86
1,7,1715,2,3.476,3.464,164.3,4.825,.357,4.606,.951,1.014,.848,53.49,314.8,0,-7.42,2.427,43.46
2,7,1715,2,2.021,2.884,2.793,.119,1.771,.144,.202,.13,.139,0,12.77,2550
1,7,1720,2,3.424,3.411,166.5,5.1,.469,4.247,.824,.963,.756,53.44,314.9,0,-7.55,2.302,36.03
1,7,1725,2,3.257,3.246,160.9,4.706,.332,3.985,.726,.859,.642,54.76,314.9,0,-7.33,2.172,29.47
1,7,1730,2,3.486,3.477,160.7,4.113,.328,4.181,.583,.727,.505,55.61,314.9,0,-7.27,2.297,23.06
2,7,1730,2,2.065,2.902,2.816,.139,1.777,.144,.202,.13,.139,.653,12.72,2550
1,7,1735,2,3.644,3.634,157.9,4.374,.386,4.867,.487,.667,.445,55.61,314.9,0,-7.36,2.692,17.88
1,7,1740,2,3.473,3.46,160.3,5.051,.317,4.279,.413,.607,.379,55.8,314.9,0,-7.38,2.357,12.57
1,7,1745,2,3.251,3.238,162.1,5.042,.314,3.985,.336,.583,.321,56.44,315.1,0,-7.31,2.22,18.7
2,7,1745,2,2.101,2.918,2.841,.157,1.781,.144,.202,.13,.139,.905,12.69,2550
1,7,1750,2,3.111,3.102,163.1,4.564,.31,3.822,.38,.558,.338,56.55,315.1,0,-7.24,2.13,14.84
1,7,1755,2,3.041,3.033,163.1,4.236,.256,3.691,.27,.431,.179,57.28,315.1,0,-7.18,1.985,5.943
1,7,1800,2,3.341,3.332,163.4,4.312,.368,4.312,.11,.359,.038,57.77,315.2,0,-7.22,2.2,3.417
2,7,1800,2,2.124,2.93,2.858,.177,1.788,.144,.202,.13,.139,.994,12.68,2550
1,7,1805,2,2.895,2.888,166,3.913,.287,3.757,-.027,.245,-.092,58.59,315.3,0,-7.17,1.795,1.142
1,7,1810,2,3.004,3,163.3,3.119,.198,3.528,-.208,.124,-.282,60.05,315.2,0,-7.02,1.855,.008
1,7,1815,2,2.951,2.944,161.3,3.96,.276,3.593,-.422,-.018,-.483,61.36,315.2,0,-6.946,1.697,0
2,7,1815,2,2.14,2.942,2.881,.199,1.795,.144,.202,.13,.139,1.166,12.65,2550
1,7,1820,2,2.484,2.478,157.2,3.715,.233,3.005,-.574,-.16,-.593,61.6,315.4,0,-7.04,1.337,0
1,7,1825,2,2.518,2.512,156,3.928,.239,3.136,-.76,-.201,-.798,62.23,315.5,0,-7.08,1.267,0
1,7,1830,2,2.71,2.705,156.3,3.351,.194,3.201,-.965,-.294,-.992,62.98,315.5,0,-7.12,1.43,0
2,7,1830,2,2.15,2.948,2.899,.219,1.802,.144,.202,.13,.139,1.247,12.64,2550
1,7,1835,2,3.036,3.035,158.1,1.958,.246,3.528,-1.138,-.425,-1.172,64.09,315.4,0,-7.06,1.577,0
1,7,1840,2,3.386,3.384,160.6,2.239,.16,3.691,-1.358,-.577,-1.38,65.2,315.4,0,-7.04,1.787,0
1,7,1845,2,3.289,3.283,160.7,3.246,.192,3.822,-1.503,-.853,-1.522,65.79,315.4,0,-7.07,1.78,0
2,7,1845,2,2.155,2.95,2.918,.238,1.807,.144,.202,.13,.139,1.328,12.63,2550
1,7,1850,2,3.323,3.319,160.9,2.847,.172,3.789,-1.656,-.989,-1.686,66.75,315.4,0,-7.02,1.795,0
1,7,1855,2,3.41,3.404,157,3.361,.236,4.018,-1.803,-1.099,-1.832,67.78,315.4,0,-6.967,1.837,0
1,7,1900,2,3.652,3.638,160.7,4.993,.352,4.606,-1.933,-1.238,-1.892,68.56,315.4,0,-6.944,2.177,0
2,7,1900,2,2.151,2.952,2.935,.258,1.815,.144,.202,.13,.139,1.396,12.61,2550
1,7,1905,2,3.794,3.784,162,4.195,.423,4.867,-1.838,-1.25,-1.753,67.54,315.4,0,-7.04,2.312,0
1,7,1910,2,3.619,3.608,161,4.476,.295,4.279,-1.889,-1.449,-1.869,67.98,315.4,0,-7.01,2.285,0
1,7,1915,2,4.168,4.153,159,4.721,.342,5.259,-1.853,-1.481,-1.792,67.76,315.3,0,-7.02,2.802,0
2,7,1915,2,2.143,2.949,2.949,.277,1.825,.144,.202,.13,.139,1.382,12.6,2550
1,7,1920,2,4.153,4.139,158.1,4.703,.346,5.031,-1.748,-1.409,-1.688,66.76,315.3,0,-7.11,3.027,.019
1,7,1925,2,3.853,3.836,158.5,5.323,.374,4.835,-1.664,-1.438,-1.627,66.23,315.2,0,-7.13,2.642,.011
1,7,1930,2,3.615,3.594,157.9,6.114,.428,4.606,-1.607,-1.392,-1.578,65.78,315.2,0,-7.16,2.53,0
2,7,1930,2,2.134,2.949,2.958,.293,1.833,.144,.202,.13,.139,1.332,12.6,2550
1,7,1935,2,3.692,3.675,161.1,5.583,.51,5.227,-1.552,-1.28,-1.506,65.4,315.3,0,-7.19,2.522,0
1,7,1940,2,4.165,4.14,165.6,6.335,.679,5.619,-1.424,-1.125,-1.34,64.15,315.4,0,-7.31,3.04,.026
1,7,1945,2,4.447,4.426,163.9,5.52,.489,5.782,-1.261,-.996,-1.193,62.26,315.3,0,-7.54,3.353,.025
2,7,1945,2,2.123,2.947,2.967,.31,1.844,.144,.202,.13,.139,1.268,12.58,2550
1,7,1950,2,4.149,4.132,163.6,5.14,.475,5.259,-1.223,-.992,-1.213,61.95,315.3,0,-7.57,2.91,0
1,7,1955,2,4.172,4.148,163.4,6.045,.501,5.423,-1.191,-.978,-1.168,61.37,315.4,0,-7.66,3.138,0
1,7,2000,2,4.742,4.723,168.7,5.148,.421,5.913,-1.157,-.954,-1.135,60.95,315.5,0,-7.71,3.373,0
2,7,2000,2,2.112,2.938,2.976,.327,1.856,.144,.202,.129,.139,1.206,12.57,2550
1,7,2005,2,4.841,4.821,170.7,5.152,.467,5.815,-1.168,-.979,-1.159,60.98,315.4,0,-7.72,3.41,0
1,7,2010,2,4.617,4.603,170.9,4.445,.621,5.815,-1.201,-1.036,-1.21,61.53,315.5,0,-7.63,3.14,0
1,7,2015,2,4.33,4.305,167.7,6.18,.471,5.39,-1.246,-1.059,-1.233,61.62,315.4,0,-7.66,3.078,0
2,7,2015,2,2.101,2.931,2.979,.344,1.867,.144,.203,.129,.139,1.198,12.56,2550
1,7,2020,2,4.742,4.721,169,5.311,.509,5.651,-1.22,-1.038,-1.196,60.96,315.4,0,-7.77,3.528,0
1,7,2025,2,4.668,4.652,169.3,4.799,.608,5.945,-1.202,-1.097,-1.207,60.73,315.4,0,-7.8,3.38,0
1,7,2030,2,4.095,4.077,171.5,5.466,.476,5.063,-1.241,-1.082,-1.25,61.2,315.5,0,-7.74,2.837,0
2,7,2030,2,2.093,2.921,2.983,.358,1.875,.144,.203,.129,.139,1.189,12.56,2550
1,7,2035,2,4.297,4.276,173.8,5.717,.467,5.39,-1.226,-1.027,-1.222,60.69,315.5,0,-7.83,2.9,0
1,7,2040,2,4.484,4.467,174,4.98,.583,5.815,-1.228,-1.046,-1.207,60.33,315.5,0,-7.91,3.112,0
1,7,2045,2,4.533,4.511,174,5.651,.626,6.174,-1.2,-1.024,-1.173,59.81,315.4,0,-7.99,3.075,0
2,7,2045,2,2.084,2.913,2.981,.378,1.887,.144,.203,.129,.139,1.164,12.55,2550
1,7,2050,2,4.892,4.871,175,5.36,.607,6.403,-1.176,-1.01,-1.145,59.57,315.4,0,-8.02,3.473,0
1,7,2055,2,5.145,5.121,178,5.601,.532,6.305,-1.113,-.968,-1.073,58.14,315.3,0,-8.27,3.653,0
1,7,2100,2,5.398,5.368,177.1,6.108,.728,7.22,-1.046,-.897,-1.023,57.11,315.3,0,-8.43,3.643,0
2,7,2100,2,2.074,2.904,2.978,.389,1.9,.144,.203,.129,.139,1.113,12.55,2550
1,7,2105,2,5.967,5.945,177.5,4.934,.598,7.38,-.995,-.855,-.973,56.16,315.3,0,-8.6,4.17,0
1,7,2110,2,5.524,5.497,177.5,5.704,.66,7.19,-1.012,-.922,-1.022,56.18,315.3,0,-8.61,3.975,0
1,7,2115,2,6.112,6.091,178.3,4.776,.606,7.51,-1.096,-.943,-1.097,55.58,315.3,0,-8.82,4.243,0
2,7,2115,2,2.064,2.894,2.975,.405,1.912,.144,.203,.129,.139,1.056,12.53,2550
1,7,2120,2,5.815,5.789,177.9,5.461,.677,7.58,-1.18,-1.012,-1.196,55.51,315.2,0,-8.92,3.913,0
1,7,2125,2,5.463,5.436,174.6,5.704,.602,6.925,-1.255,-1.097,-1.264,56.23,315.2,0,-8.82,3.953,0
1,7,2130,2,5.853,5.834,173,4.582,.543,7.19,-1.294,-1.09,-1.261,56.21,315.1,0,-8.86,4.168,0
2,7,2130,2,2.056,2.885,2.968,.421,1.921,.144,.203,.129,.139,1.038,12.53,2550
1,7,2135,2,5.324,5.295,172.6,5.933,.627,6.958,-1.314,-1.159,-1.321,56.36,315.1,0,-8.85,3.878,0
1,7,2140,2,4.684,4.663,172,5.4,.558,6.207,-1.397,-1.217,-1.428,56.81,315.1,0,-8.82,3.375,0
1,7,2145,2,4.251,4.232,170.6,5.41,.489,5.586,-1.603,-1.366,-1.664,57.94,315.2,0,-8.77,2.857,0
2,7,2145,2,2.041,2.875,2.959,.434,1.932,.144,.203,.129,.139,1.068,12.52,2550
1,7,2150,2,4.534,4.517,172.2,5.05,.532,5.684,-1.803,-1.451,-1.819,57.84,315.2,0,-8.97,3.108,0
1,7,2155,2,4.581,4.559,172.3,5.651,.625,6.207,-2.021,-1.589,-2.042,58.28,315.1,0,-9.08,2.995,0
1,7,2200,2,3.949,3.929,166.3,5.769,.471,5.031,-2.293,-1.728,-2.326,59.26,315.2,0,-9.12,2.447,0
2,7,2200,2,2.027,2.864,2.949,.448,1.942,.144,.203,.129,.139,1.12,12.52,2550
1,7,2205,2,4.171,4.155,164.4,4.95,.319,5.031,-2.438,-1.813,-2.397,59.47,315.1,0,-9.21,2.707,0
1,7,2210,2,4.28,4.267,166.7,4.32,.377,5.325,-2.52,-1.903,-2.443,59.94,315,0,-9.19,2.862,0
1,7,2215,2,4.156,4.137,165.8,5.392,.332,4.965,-2.523,-1.903,-2.426,59.92,315,0,-9.2,2.837,0
2,7,2215,2,2.011,2.852,2.945,.463,1.95,.144,.203,.129,.139,1.141,12.51,2550
1,7,2220,2,4.24,4.223,165,5.147,.392,5.553,-2.522,-1.91,-2.454,59.77,315,0,-9.23,2.777,0
1,7,2225,2,4.454,4.435,168.5,5.242,.454,5.717,-2.59,-1.961,-2.536,59.69,314.9,0,-9.31,2.967,0
1,7,2230,2,4.59,4.574,170.6,4.76,.453,5.749,-2.71,-2.034,-2.644,59.87,314.9,0,-9.38,2.94,0
2,7,2230,2,1.995,2.843,2.94,.473,1.96,.144,.203,.129,.139,1.138,12.49,2550
1,7,2235,2,4.452,4.439,172.4,4.319,.417,5.455,-2.862,-2.124,-2.823,60.65,314.8,0,-9.36,2.752,0
1,7,2240,2,4.072,4.058,171.8,4.77,.418,5.063,-2.966,-2.212,-2.877,60.95,314.9,0,-9.4,2.465,0
1,7,2245,2,3.783,3.766,165.7,5.463,.32,4.835,-3.064,-2.241,-2.98,61.65,314.9,0,-9.35,2.232,0
2,7,2245,2,1.977,2.829,2.936,.487,1.972,.144,.203,.129,.139,1.174,12.49,2550
1,7,2250,2,3.654,3.643,175.3,4.341,.277,4.475,-3.239,-2.328,-3.167,61.98,315,0,-9.44,1.89,0
1,7,2255,2,3.155,3.147,171,4.158,.366,4.377,-3.386,-2.436,-3.308,62.81,315.1,0,-9.41,1.51,0
1,7,2300,2,3.018,3.006,162.2,4.954,.246,3.757,-3.508,-2.535,-3.421,63.99,315.1,0,-9.29,1.477,0
2,7,2300,2,1.952,2.816,2.927,.495,1.981,.144,.203,.129,.139,1.222,12.48,2550
1,7,2305,2,3.092,3.086,156.9,3.605,.279,3.724,-3.435,-2.559,-3.273,64.4,315.1,0,-9.15,1.72,0
1,7,2310,2,3.187,3.184,163.1,2.46,.27,3.92,-3.554,-2.582,-3.521,65.47,315.2,0,-9.05,1.555,0
1,7,2315,2,3.93,3.921,167,3.739,.151,4.247,-3.837,-2.771,-3.805,66.74,315.1,0,-9.08,2.027,0
2,7,2315,2,1.93,2.8,2.923,.504,1.988,.144,.203,.129,.139,1.302,12.48,2550
1,7,2320,2,3.558,3.55,172.7,3.834,.195,3.953,-4.186,-3.135,-4.204,67.8,315.1,0,-9.21,1.515,0
1,7,2325,2,3.618,3.609,173.7,3.935,.239,4.214,-4.577,-3.423,-4.568,68.45,315.2,0,-9.46,1.557,0
1,7,2330,2,3.89,3.882,171.7,3.715,.193,4.41,-4.807,-3.535,-4.659,69.92,315.1,0,-9.41,1.872,0
2,7,2330,2,1.906,2.783,2.92,.508,1.996,.144,.203,.129,.139,1.393,12.47,2550
1,7,2335,2,3.861,3.85,170.8,4.185,.31,4.508,-4.78,-3.539,-4.561,70.2,315,0,-9.34,1.897,0
1,7,2340,2,3.388,3.378,173.7,4.289,.264,4.051,-4.658,-3.545,-4.418,69.19,315,0,-9.4,1.675,0
1,7,2345,2,3.18,3.171,175.8,4.428,.349,3.985,-4.621,-3.564,-4.435,68.34,315,0,-9.52,1.515,0
2,7,2345,2,1.882,2.765,2.914,.514,2.005,.144,.203,.129,.139,1.384,12.46,2550
1,7,2350,2,3.36,3.352,179.1,4.034,.38,4.181,-4.705,-3.684,-4.6,67.64,315,0,-9.73,1.472,0
1,7,2355,2,4.102,4.094,177.3,3.485,.246,4.835,-4.806,-3.795,-4.698,67.82,314.8,0,-9.79,2.13,0
1,8,0,2,4.057,4.051,174.3,3.124,.227,4.573,-4.85,-4.017,-4.745,68.48,314.7,0,-9.71,2.11,0
2,8,0,2,1.856,2.748,2.907,.513,2.009,.144,.202,.129,.139,1.363,12.45,2550
1,8,5,2,4.114,4.106,170.4,3.562,.271,4.933,-4.931,-4.048,-4.84,69.82,314.6,0,-9.54,2.225,0
1,8,10,2,4.351,4.344,168.9,3.307,.273,4.9,-4.949,-4.098,-4.816,70.7,314.5,0,-9.4,2.515,0
1,8,15,2,4.378,4.369,171.1,3.798,.34,5.194,-4.897,-4.111,-4.765,71.2,314.4,0,-9.27,2.562,0
2,8,15,2,1.828,2.727,2.894,.514,2.012,.144,.202,.129,.139,1.413,12.44,2550
1,8,20,2,4.133,4.124,167.7,3.841,.286,4.9,-4.886,-4.117,-4.771,71.4,314.4,0,-9.22,2.397,0
1,8,25,2,3.961,3.945,170.9,5.053,.3,4.671,-4.923,-4.283,-4.863,71.5,314.3,0,-9.25,2.325,0
1,8,30,2,3.978,3.966,174.2,4.388,.28,4.606,-5.075,-4.374,-5.011,71.8,314.3,0,-9.33,2.175,0
2,8,30,2,1.801,2.709,2.883,.511,2.014,.144,.202,.129,.139,1.445,12.43,2550
1,8,35,2,3.723,3.714,172.3,3.931,.298,4.279,-5.14,-4.474,-5.062,72,314.3,0,-9.36,2.16,0
1,8,40,2,3.648,3.633,171.9,5.135,.293,4.671,-5.265,-4.719,-5.259,72.8,314.2,0,-9.33,2.07,0
1,8,45,2,4.176,4.161,178.3,4.866,.505,5.423,-5.374,-4.766,-5.332,73.2,314.2,0,-9.38,2.265,0
2,8,45,2,1.776,2.686,2.868,.508,2.016,.144,.202,.129,.139,1.481,12.43,2550
1,8,50,2,4.685,4.67,178,4.534,.357,5.684,-5.352,-4.797,-5.253,72.2,314.1,0,-9.53,2.837,0
1,8,55,2,4.566,4.552,180.3,4.52,.457,5.684,-5.317,-4.836,-5.22,71.5,314.2,0,-9.61,2.745,0
1,8,100,2,4.418,4.399,176.6,5.187,.379,5.292,-5.273,-4.831,-5.229,71.2,314.2,0,-9.63,2.71,0
2,8,100,2,1.753,2.668,2.856,.502,2.016,.144,.202,.129,.139,1.44,12.42,2550
1,8,105,2,4.096,4.085,180.9,4.178,.314,4.835,-5.436,-5.028,-5.468,72,314.1,0,-9.65,2.192,0
1,8,110,2,3.868,3.853,179.9,4.961,.299,4.606,-5.662,-5.193,-5.665,72.5,314,0,-9.77,2.2,0
1,8,115,2,4.223,4.211,180,4.301,.359,5.259,-5.803,-5.258,-5.753,73.2,313.9,0,-9.78,2.33,0
2,8,115,2,1.731,2.647,2.838,.497,2.016,.144,.202,.129,.139,1.479,12.41,2550
1,8,120,2,3.598,3.582,180.2,5.433,.453,5.063,-5.803,-5.274,-5.726,73.3,313.8,0,-9.77,2.062,0
1,8,125,2,2.605,2.591,185.9,5.808,.465,3.691,-5.856,-5.383,-5.846,73.4,313.9,0,-9.79,1.18,0
1,8,130,2,1.913,1.898,194.6,7.26,.296,2.581,-5.958,-5.451,-6,73.9,314,0,-9.8,.236,0
2,8,130,2,1.709,2.629,2.82,.49,2.016,.144,.202,.129,.139,1.523,12.4,2550
1,8,135,2,1.829,1.813,194,7.54,.253,2.385,-6.08,-5.449,-6.119,74.4,314.1,0,-9.83,.073,0
1,8,140,2,2.679,2.673,201.2,4.003,.563,3.887,-6.154,-5.291,-6.11,74.9,314.1,0,-9.83,.818,0
1,8,145,2,4.111,4.102,200.7,3.766,.383,5.031,-6.163,-5.102,-6.1,75.9,313.9,0,-9.68,1.845,0
2,8,145,2,1.687,2.608,2.806,.484,2.013,.144,.202,.129,.139,1.654,12.4,2550
1,8,150,2,4.589,4.577,198,4.273,.354,5.553,-5.916,-5.142,-5.795,75.2,313.8,0,-9.54,2.282,0
1,8,155,2,4.278,4.256,196.9,5.811,.399,5.357,-5.662,-5.058,-5.584,73.7,313.8,0,-9.57,2.09,0
1,8,200,2,3.918,3.9,195.4,5.591,.423,4.867,-5.477,-4.993,-5.433,72.3,313.9,0,-9.63,2.07,0
2,8,200,2,1.663,2.589,2.791,.471,2.01,.144,.202,.129,.139,1.569,12.38,2550
1,8,205,2,3.819,3.798,196.3,6.002,.446,5.063,-5.425,-4.874,-5.394,71.7,313.9,0,-9.69,1.785,0
1,8,210,2,3.68,3.662,195.8,5.61,.378,4.475,-5.311,-4.77,-5.296,70.6,314,0,-9.77,1.94,0
1,8,215,2,4.088,4.07,194.6,5.34,.428,5.096,-5.307,-4.673,-5.278,70.2,314,0,-9.83,2.135,0
2,8,215,2,1.645,2.569,2.768,.465,2.003,.144,.202,.129,.139,1.503,12.37,2550
1,8,220,2,4.404,4.388,190.3,4.898,.259,4.965,-5.358,-4.79,-5.365,70.6,313.8,0,-9.8,2.267,0
1,8,225,2,4.113,4.1,192.3,4.575,.249,4.671,-5.461,-4.907,-5.463,71.3,313.7,0,-9.78,2.102,0
1,8,230,2,3.308,3.298,196.5,4.485,.316,4.018,-5.564,-5.036,-5.565,71.5,313.6,0,-9.84,1.637,0
2,8,230,2,1.621,2.552,2.748,.455,1.999,.144,.202,.129,.139,1.509,12.37,2550
1,8,235,2,3.113,3.104,194.1,4.403,.216,3.593,-5.714,-5.089,-5.732,71.8,313.6,0,-9.94,1.46,0
1,8,240,2,3.169,3.162,192.5,3.771,.224,3.92,-5.896,-5.044,-5.916,72.4,313.6,0,-10.01,1.365,0
1,8,245,2,3.682,3.674,191.5,3.917,.351,4.377,-6.005,-4.965,-5.977,72.9,313.5,0,-10.03,1.645,0
2,8,245,2,1.604,2.533,2.726,.444,1.992,.144,.202,.129,.139,1.555,12.36,2550
1,8,250,2,4.061,4.052,192.1,3.818,.225,4.639,-5.971,-4.932,-5.928,72.9,313.4,0,-9.99,1.927,0
1,8,255,2,4.403,4.395,189.9,3.469,.288,5.096,-5.976,-5.095,-5.958,73.3,313.3,0,-9.94,2.097,0
1,8,300,2,4.266,4.257,190.2,3.79,.229,4.737,-5.947,-5.176,-5.914,73.3,313.2,0,-9.9,2.152,0
2,8,300,2,1.584,2.518,2.707,.432,1.982,.145,.202,.129,.139,1.56,12.35,2550
1,8,305,2,3.728,3.715,190.9,4.864,.306,4.443,-5.856,-5.118,-5.803,72.7,313.2,0,-9.92,1.877,0
1,8,310,2,4.044,4.026,189.2,5.42,.438,5.161,-5.742,-5.054,-5.679,71.8,313.1,0,-9.96,2.155,0
1,8,315,2,4.419,4.405,187.7,4.616,.348,5.096,-5.654,-4.959,-5.58,71.4,312.9,0,-9.95,2.345,0
2,8,315,2,1.562,2.498,2.686,.418,1.973,.145,.202,.129,.139,1.522,12.34,2550
1,8,320,2,4.461,4.445,190.1,4.833,.394,5.488,-5.517,-4.91,-5.443,70.2,312.8,0,-10.03,2.402,0
1,8,325,2,4.508,4.495,189.1,4.373,.422,5.619,-5.395,-4.856,-5.329,69.26,312.8,0,-10.08,2.432,0
1,8,330,2,4.656,4.628,192.1,6.227,.539,6.043,-5.293,-4.759,-5.232,68.52,312.7,0,-10.12,2.63,0
2,8,330,2,1.543,2.483,2.667,.406,1.962,.144,.202,.129,.139,1.447,12.34,2550
1,8,335,2,4.993,4.975,194.7,4.966,.488,6.501,-5.126,-4.643,-5.055,67.35,312.5,0,-10.18,2.767,0
1,8,340,2,4.867,4.838,195.4,6.235,.507,6.272,-5.005,-4.512,-4.909,66.22,312.4,0,-10.27,2.715,0
1,8,345,2,4.13,4.103,196.3,6.552,.494,5.227,-4.883,-4.459,-4.849,65.04,312.4,0,-10.38,2.37,0
2,8,345,2,1.525,2.467,2.643,.392,1.95,.145,.202,.129,.139,1.374,12.32,2550
1,8,350,2,4.689,4.667,197.5,5.612,.5,6.011,-4.865,-4.445,-4.827,64.67,312.3,0,-10.44,2.617,0
1,8,355,2,4.465,4.444,197.1,5.626,.503,5.847,-4.831,-4.451,-4.794,64.25,312.2,0,-10.48,2.635,0
1,8,400,2,4.742,4.715,197,6.182,.525,5.749,-4.83,-4.472,-4.82,64,312.2,0,-10.53,2.88,0
2,8,400,2,1.508,2.451,2.617,.377,1.94,.145,.202,.129,.139,1.313,12.31,2550
1,8,405,2,5.497,5.468,195.7,5.933,.621,7.02,-4.854,-4.44,-4.836,64.35,311.9,0,-10.49,3.193,0
1,8,410,2,5.537,5.511,196,5.47,.715,7.55,-4.847,-4.586,-4.829,64.18,311.8,0,-10.51,3.24,0
1,8,415,2,4.794,4.767,198.4,6.047,.629,6.109,-4.931,-4.627,-4.955,64.58,311.9,0,-10.52,2.765,0
2,8,415,2,1.49,2.436,2.591,.365,1.926,.145,.202,.129,.139,1.307,12.3,2550
1,8,420,2,4.788,4.765,201.3,5.59,.592,6.207,-4.977,-4.664,-4.983,64.72,312,0,-10.53,2.762,0
1,8,425,2,4.841,4.816,197.9,5.784,.547,6.109,-5.045,-4.698,-5.036,65.1,311.9,0,-10.52,2.847,0
1,8,430,2,5.039,5.012,197.9,5.951,.654,6.566,-5.086,-4.788,-5.075,65.21,311.8,0,-10.54,2.917,0
2,8,430,2,1.472,2.42,2.568,.352,1.915,.145,.202,.129,.139,1.314,12.28,2550
1,8,435,2,5.166,5.145,194.7,5.13,.525,6.239,-5.111,-4.805,-5.085,65.5,311.6,0,-10.51,3.1,0
1,8,440,2,4.714,4.682,193.2,6.678,.518,5.782,-5.142,-4.773,-5.115,65.74,311.6,0,-10.49,2.65,0
1,8,445,2,4.267,4.237,190.8,6.776,.629,5.651,-5.128,-4.771,-5.081,65.51,311.6,0,-10.52,2.477,0
2,8,445,2,1.453,2.405,2.539,.333,1.902,.145,.202,.129,.139,1.323,12.27,2550
1,8,450,2,3.933,3.903,191.1,7.06,.477,5.063,-5.059,-4.657,-5.01,65.08,311.7,0,-10.54,2.232,0
1,8,455,2,4.07,4.045,187.4,6.417,.479,5.063,-5.027,-4.587,-4.96,64.92,311.7,0,-10.54,2.512,0
1,8,500,2,4.341,4.309,191.6,6.902,.595,5.684,-4.943,-4.498,-4.873,64.37,311.7,0,-10.57,2.632,0
2,8,500,2,1.436,2.393,2.515,.319,1.885,.145,.202,.129,.139,1.302,12.27,2550
1,8,505,2,4.734,4.695,195.2,7.38,.473,5.684,-4.794,-4.332,-4.715,63.49,311.6,0,-10.6,2.675,0
1,8,510,2,5.31,5.284,195.2,5.581,.622,6.729,-4.664,-4.227,-4.582,62.59,311.4,0,-10.65,3.07,0
1,8,515,2,5.886,5.85,196.1,6.368,.66,7.09,-4.534,-4.151,-4.484,61.76,311.1,0,-10.7,3.555,0
2,8,515,2,1.42,2.378,2.493,.303,1.87,.145,.202,.129,.139,1.246,12.26,2550
1,8,520,2,5.917,5.866,192.3,7.49,.913,8.89,-4.424,-4.135,-4.392,61.06,310.8,0,-10.74,3.685,0
1,8,525,2,5.763,5.727,189.5,6.371,.6,7.28,-4.471,-4.212,-4.471,61.27,310.7,0,-10.74,3.613,0
1,8,530,2,6.553,6.518,190.9,5.902,.84,8.46,-4.466,-4.174,-4.446,61.34,310.6,0,-10.72,4.205,0
2,8,530,2,1.402,2.366,2.471,.289,1.854,.145,.202,.129,.139,1.201,12.25,2550
1,8,535,2,6.964,6.927,192.9,5.895,.705,8.69,-4.417,-4.16,-4.405,61.13,310.4,0,-10.71,4.433,0
1,8,540,2,7.52,7.47,196.9,6.259,.887,9.7,-4.422,-4.182,-4.411,61.18,310.3,0,-10.71,4.61,0
1,8,545,2,7.27,7.23,197.4,6.23,.877,9.87,-4.417,-4.216,-4.422,61.07,310.2,0,-10.73,4.593,0
2,8,545,2,1.385,2.351,2.445,.274,1.837,.145,.202,.129,.139,1.193,12.23,2550
1,8,550,2,6.877,6.832,197.6,6.562,.76,8.59,-4.464,-4.258,-4.472,61.32,310.3,0,-10.72,4.353,0
1,8,555,2,6.372,6.34,197.6,5.698,.742,8.04,-4.52,-4.334,-4.557,61.56,310.3,0,-10.73,3.945,0
1,8,600,2,6.107,6.065,195.5,6.665,.726,8.04,-4.675,-4.498,-4.726,62.68,310.1,0,-10.65,3.753,0
2,8,600,2,1.368,2.338,2.415,.256,1.82,.145,.202,.129,.139,1.211,12.23,2550
1,8,605,2,6.33,6.29,197.5,6.393,.715,8.07,-4.753,-4.552,-4.79,63.08,310.1,0,-10.64,3.725,0
1,8,610,2,5.826,5.8,198.1,5.346,.681,7.28,-4.819,-4.62,-4.844,63.51,310.1,0,-10.62,3.58,0
1,8,615,2,5.744,5.713,196.2,5.92,.671,6.86,-4.898,-4.712,-4.901,64.01,310.2,0,-10.59,3.538,0
2,8,615,2,1.351,2.324,2.385,.24,1.801,.145,.202,.129,.139,1.248,12.21,2550
1,8,620,2,5.437,5.408,197.9,5.869,.541,6.599,-4.94,-4.711,-4.941,64.11,310.4,0,-10.61,3.255,0
1,8,625,2,5.28,5.255,200.7,5.506,.532,6.664,-5.015,-4.796,-5.04,64.53,310.4,0,-10.61,3.015,0
1,8,630,2,5.348,5.327,201.9,5.135,.549,6.697,-5.127,-4.867,-5.147,65.45,310.4,0,-10.53,3.007,0
2,8,630,2,1.336,2.314,2.357,.223,1.784,.145,.202,.129,.139,1.278,12.21,2550
1,8,635,2,4.476,4.455,202.4,5.536,.68,5.978,-5.179,-4.958,-5.22,65.89,310.4,0,-10.5,2.482,0
1,8,640,2,3.881,3.853,201.5,6.903,.498,5.521,-5.292,-5.008,-5.331,66.68,310.5,0,-10.46,2.135,0
1,8,645,2,3.853,3.826,203.2,6.742,.464,5.129,-5.315,-4.948,-5.312,66.69,310.7,0,-10.48,2.085,0
2,8,645,2,1.319,2.299,2.333,.207,1.766,.145,.202,.129,.138,1.326,12.21,2550
1,8,650,2,3.738,3.706,199.2,7.47,.43,4.769,-5.306,-4.952,-5.301,66.72,310.6,0,-10.46,1.875,0
1,8,655,2,4.016,3.989,203.4,6.724,.506,5.553,-5.175,-4.735,-5.108,66.05,310.7,0,-10.47,2.4,0
1,8,700,2,4.294,4.261,211.1,7.11,.67,6.37,-4.961,-4.546,-4.869,64.94,310.8,0,-10.48,2.547,0
2,8,700,2,1.3,2.288,2.31,.19,1.746,.145,.202,.129,.138,1.313,12.2,2550
1,8,705,2,4.365,4.325,214.7,7.69,.705,5.782,-4.792,-4.449,-4.733,64.12,310.9,0,-10.47,2.822,0
1,8,710,2,4.869,4.837,212.3,6.574,.66,6.403,-4.645,-4.329,-4.607,63.4,311,0,-10.48,2.862,0
1,8,715,2,5.24,5.202,214.2,6.869,.645,7.02,-4.62,-4.277,-4.572,63.1,311,0,-10.51,3.328,0
2,8,715,2,1.285,2.277,2.295,.176,1.726,.145,.201,.129,.138,1.268,12.19,2550
1,8,720,2,4.876,4.846,210.2,6.369,.643,6.501,-4.59,-4.377,-4.603,62.99,311,0,-10.51,3.04,0
1,8,725,2,4.408,4.374,212.1,7.12,.73,6.141,-4.621,-4.415,-4.634,62.87,311,0,-10.56,2.855,0
1,8,730,2,4.634,4.616,214.6,5.114,.576,6.076,-4.723,-4.457,-4.727,63.48,311,0,-10.53,2.862,0
2,8,730,2,1.269,2.264,2.274,.16,1.706,.145,.201,.129,.138,1.258,12.19,2550
1,8,735,2,5.021,4.997,211,5.601,.528,6.37,-4.831,-4.576,-4.87,64.44,310.9,0,-10.45,2.86,0
1,8,740,2,5.096,5.07,210.8,5.736,.508,6.207,-4.921,-4.656,-4.93,64.99,310.8,0,-10.43,2.985,0
1,8,745,2,5.077,5.056,209,5.141,.535,6.305,-4.999,-4.756,-5.026,65.59,310.7,0,-10.39,2.915,.037
2,8,745,2,1.253,2.25,2.248,.14,1.684,.145,.201,.129,.138,1.296,12.19,2550
1,8,750,2,4.809,4.786,212.3,5.605,.6,6.631,-5.004,-4.77,-5.005,65.77,310.8,0,-10.36,2.9,1.274
1,8,755,2,4.295,4.269,213.7,6.348,.578,6.207,-5.096,-4.856,-5.117,66.62,310.9,0,-10.28,2.475,3.749
1,8,800,2,4.648,4.62,212.9,6.269,.592,5.847,-5.053,-4.807,-5.04,66.42,310.8,0,-10.28,2.81,11.34
2,8,800,2,1.237,2.242,2.225,.122,1.665,.145,.201,.129,.138,1.322,12.19,2550
1,8,805,2,5.304,5.278,213.2,5.689,.817,7.32,-5.027,-4.813,-4.993,66.83,310.7,0,-10.18,3.2,19.82
1,8,810,2,6.476,6.451,211.3,5.093,.739,8.33,-4.875,-4.668,-4.834,66.22,310.6,0,-10.15,3.93,28.93
1,8,815,2,6.237,6.209,210.1,5.47,.782,7.74,-4.771,-4.648,-4.758,66.05,310.5,0,-10.08,3.793,39.48
2,8,815,2,1.222,2.231,2.202,.107,1.645,.145,.201,.129,.138,1.296,12.23,2550
1,8,820,2,6.68,6.648,210.7,5.658,.854,8.4,-4.637,-4.503,-4.595,65.62,310.5,0,-10.04,4.163,52.04
1,8,825,2,7.17,7.13,207.1,6.32,.777,9.47,-4.443,-4.394,-4.418,64.65,310.5,0,-10.04,4.61,65.5
1,8,830,2,6.401,6.368,208.1,5.778,.751,8.23,-4.306,-4.281,-4.298,64.37,310.7,0,-9.97,4.09,79.6
2,8,830,2,1.208,2.219,2.177,.09,1.626,.145,.201,.129,.138,1.224,12.4,2550
1,8,835,2,7.07,7.02,209.8,6.695,.899,9.44,-4.138,-4.169,-4.127,63.57,310.7,0,-9.97,4.49,93.9
1,8,840,2,6.469,6.435,209.2,5.879,.875,8.53,-3.95,-3.991,-3.942,62.95,310.8,0,-9.91,4.088,107.7
1,8,845,2,7.17,7.13,205.7,5.461,1.042,9.64,-3.78,-3.841,-3.794,62.19,310.7,0,-9.91,4.665,123.3
2,8,845,2,1.191,2.209,2.152,.075,1.603,.145,.201,.129,.138,1.14,12.66,2550
1,8,850,2,7.24,7.2,207.7,5.726,1.241,9.7,-3.618,-3.805,-3.632,61.88,310.6,0,-9.82,4.525,138.4
1,8,855,2,7.06,7.01,209.5,6.535,.993,9.11,-3.506,-3.678,-3.516,61.58,310.6,0,-9.77,4.263,153.8
1,8,900,2,6.32,6.275,209.6,6.833,.962,9.02,-3.265,-3.513,-3.283,60.96,310.6,0,-9.68,4.2,167.3
2,8,900,2,1.178,2.201,2.127,.061,1.582,.145,.201,.129,.138,1.07,13.01,2550
1,8,905,2,5.773,5.74,211.3,6.15,.983,8.56,-3.038,-3.278,-3.048,60.54,310.7,0,-9.55,3.783,182.2
1,8,910,2,6.44,6.407,209.3,5.824,1.03,9.41,-2.837,-3.162,-2.867,59.47,310.6,0,-9.59,4.185,194.8
1,8,915,2,6.684,6.639,211,6.658,1.006,8.98,-2.655,-2.957,-2.657,58.9,310.6,0,-9.54,4.385,216.7
2,8,915,2,1.165,2.191,2.108,.052,1.562,.145,.201,.129,.138,.717,13.28,2550
1,8,920,2,7.25,7.16,210.9,8.67,1.045,9.38,-2.343,-2.637,-2.36,58.22,310.5,0,-9.39,4.708,225.8
1,8,925,2,7.88,7.83,213.6,6.586,1.128,10.75,-2.178,-2.585,-2.235,57.29,310.5,0,-9.44,5.308,247.7
1,8,930,2,8.28,8.25,216.1,5.38,.966,10.03,-2.055,-2.451,-2.114,56.95,310.5,0,-9.4,5.68,263
2,8,930,2,1.156,2.181,2.098,.046,1.542,.145,.201,.129,.138,.135,13.61,2550
1,8,935,2,8.65,8.61,216.5,5.348,1.042,11.17,-1.95,-2.392,-2.009,56.39,310.5,0,-9.43,6.113,279.2
1,8,940,2,8.03,7.99,214.4,5.731,1.177,10.52,-1.717,-2.186,-1.748,55.96,310.5,0,-9.31,5.215,294.3
1,8,945,2,7.46,7.42,208.8,5.723,1.185,10,-1.45,-1.883,-1.434,55.05,310.4,0,-9.27,4.828,307.7
2,8,945,2,1.15,2.173,2.09,.043,1.521,.145,.201,.129,.138,0,13.44,2550
1,8,950,2,7.97,7.93,212.4,5.437,1.106,9.83,-1.323,-1.818,-1.344,54.32,310.4,0,-9.32,5.203,322.5
1,8,955,2,7.22,7.18,213.6,6.096,1.553,11.34,-.872,-1.293,-.794,53.8,310.3,0,-9.03,4.755,336.7
1,8,1000,2,7.88,7.83,219,6.273,1.227,10.58,-.821,-1.32,-.832,52.96,310.3,0,-9.18,5.833,353.7
2,8,1000,2,1.144,2.166,2.086,.045,1.501,.145,.201,.129,.138,0,13.33,2550
1,8,1005,2,6.982,6.913,212.8,8.04,1.095,9.31,-.467,-.945,-.447,52.17,310.4,0,-9.04,4.803,368.2
1,8,1010,2,7.04,6.976,213.4,7.69,.969,9.34,-.333,-.945,-.397,51.48,310.4,0,-9.09,4.868,381.6
1,8,1015,2,7.3,7.19,203.6,9.96,.81,9.15,-.022,-.74,-.084,50.73,310.3,0,-8.99,4.818,395.8
2,8,1015,2,1.143,2.163,2.088,.054,1.482,.145,.201,.129,.138,0,13.34,2550
1,8,1020,2,6.68,6.658,213.9,4.707,.686,8.07,.221,-.448,.244,50.69,310.3,0,-8.77,4.305,411.4
1,8,1025,2,7.62,7.59,208.8,5.268,.708,8.69,.49,-.252,.368,49.07,310.3,0,-8.94,5.078,391.3
1,8,1030,2,7.77,7.72,210.5,6.302,.968,9.87,.459,-.165,.385,49.62,310.2,0,-8.83,5.035,340.5
2,8,1030,2,1.144,2.159,2.099,.064,1.465,.145,.201,.129,.138,0,13.3,2550
1,8,1035,2,8.26,8.23,217.6,4.958,.895,10.39,.722,.116,.695,49.14,310.1,0,-8.71,5.798,424.4
1,8,1040,2,7.95,7.87,211.5,8.21,.996,9.93,1.077,.507,1.082,48.47,310.1,0,-8.56,5.578,452.1
1,8,1045,2,8.81,8.75,209.3,6.783,1.165,11.17,1.355,.592,1.293,47.51,310.2,0,-8.56,5.58,464.7
2,8,1045,2,1.147,2.16,2.116,.078,1.446,.145,.201,.129,.138,0,13.35,2550
1,8,1050,2,8.72,8.66,210.5,6.73,.966,11.01,1.55,.877,1.569,47.48,310.1,0,-8.39,5.78,447.3
1,8,1055,2,8.45,8.39,210.5,7.1,1.131,10.52,1.969,1.34,1.99,46.43,310,0,-8.29,5.688,473.5
1,8,1100,2,9.18,9.12,207.8,6.321,1.238,11.73,2.175,1.408,2.115,45.32,310,0,-8.42,5.97,497.8
2,8,1100,2,1.153,2.165,2.137,.093,1.433,.145,.201,.129,.138,0,13.63,2550
1,8,1105,2,9.79,9.73,208.1,6.211,1.061,11.79,2.256,1.428,2.143,44.72,309.9,0,-8.51,6.3,507.2
1,8,1110,2,9.47,9.43,206,5.331,1.286,11.47,2.375,1.7,2.354,44.46,309.7,0,-8.48,6.165,510.7
1,8,1115,2,10.39,10.32,209.3,6.45,1.097,13.16,2.647,1.963,2.63,43.75,309.5,0,-8.43,6.775,521.8
2,8,1115,2,1.165,2.175,2.164,.111,1.421,.145,.201,.129,.138,0,13.97,2550
1,8,1120,2,9.96,9.87,206.9,7.64,.986,11.66,2.98,2.298,2.988,43.37,309.3,0,-8.25,6.545,519.8
1,8,1125,2,9.84,9.79,203,5.824,1.244,12.32,3.198,2.489,3.154,42.78,309.2,0,-8.22,6.348,507.5
1,8,1130,2,9.49,9.44,203.6,5.997,1.39,12.38,3.544,2.801,3.479,42.05,309.2,0,-8.13,5.935,511.8
2,8,1130,2,1.185,2.189,2.196,.126,1.409,.145,.201,.128,.138,0,13.96,2550
1,8,1135,2,10.1,10.05,204.7,5.699,1.188,12.28,3.851,3.109,3.835,41.07,309,0,-8.16,6.595,560.6
1,8,1140,2,9.49,9.44,200.3,5.855,1.079,11.83,4.107,3.347,4.095,40.72,309,0,-8.04,6.35,565.9
1,8,1145,2,9.98,9.91,206.9,6.476,.98,12.02,4.491,3.703,4.46,39.92,308.8,0,-7.95,6.615,569.9
2,8,1145,2,1.21,2.208,2.233,.142,1.402,.145,.201,.128,.138,0,13.94,2550
1,8,1150,2,9.97,9.89,204.9,7.18,1.243,12.64,4.87,4.183,4.856,39.55,308.5,0,-7.73,6.718,574.5
1,8,1155,2,9.78,9.71,203.1,6.65,1.013,12.09,4.953,4.199,4.925,39.33,308.3,0,-7.73,6.565,582.2
1,8,1200,2,10.52,10.46,198.6,6.385,.898,12.12,5.266,4.461,5.196,38.69,308.1,0,-7.66,7.02,588.4
2,8,1200,2,1.242,2.232,2.274,.155,1.393,.145,.201,.128,.138,0,13.91,2550
1,8,1205,2,8.53,8.48,203.8,6.301,1.443,11.47,5.555,4.985,5.709,38.88,308.1,0,-7.34,5.48,592.2
1,8,1210,2,9.11,9.03,206.5,7.67,1.29,11.63,6.17,5.441,6.244,37.53,307.9,0,-7.25,6.008,596.1
1,8,1215,2,9.59,9.51,209.2,7.26,.945,11.56,6.303,5.474,6.213,37.32,307.8,0,-7.2,6.31,599
2,8,1215,2,1.282,2.26,2.319,.171,1.388,.145,.201,.128,.138,0,13.87,2550
1,8,1220,2,8.69,8.62,200.7,6.944,1.281,11.47,6.426,5.673,6.437,36.91,307.6,0,-7.24,5.925,600.9
1,8,1225,2,8.91,8.84,206.8,6.923,1.354,11.47,6.83,6.051,6.817,36.48,307.4,0,-7.03,5.9,606.8
1,8,1230,2,7.94,7.88,205.5,7.04,1.227,10.68,7.19,6.324,7.18,35.6,307.5,0,-7.03,5.14,609.1
2,8,1230,2,1.34,2.295,2.373,.19,1.384,.145,.201,.128,.138,0,13.86,2550
1,8,1235,2,7.93,7.86,216.1,7.41,.95,9.87,7.14,6.232,7.08,35.8,307.5,0,-6.999,5.693,611.3
1,8,1240,2,8.14,8.05,211.7,8.57,1.143,10.42,7.5,6.669,7.48,35.77,307.4,0,-6.698,5.653,612.8
1,8,1245,2,6.817,6.733,218,9,1.177,8.69,7.68,6.721,7.58,35.44,307.5,0,-6.656,5.04,613.2
2,8,1245,2,1.417,2.336,2.43,.21,1.382,.145,.201,.128,.138,0,13.83,2550
1,8,1250,2,8.16,8.09,221.2,7.16,1.055,9.9,7.73,6.807,7.6,34.95,307.5,0,-6.788,6.148,613.7
1,8,1255,2,8.17,8.11,218.2,6.739,.818,10.06,7.78,6.867,7.68,34.91,307.3,0,-6.763,6.06,614.3
1,8,1300,2,7.46,7.34,212.1,9.86,.973,9.47,7.93,7.1,7.94,34.48,307.1,0,-6.79,5.15,614.1
2,8,1300,2,1.516,2.389,2.491,.23,1.379,.145,.201,.128,.138,0,13.82,2550
1,8,1305,2,8.38,8.32,210.2,6.872,1.328,10.94,8.56,7.7,8.62,33.92,307,0,-6.448,5.61,614.5
1,8,1310,2,8.36,8.3,218.3,6.884,.973,10.71,8.7,7.78,8.62,34.2,306.8,0,-6.23,5.985,614.6
1,8,1315,2,8.38,8.32,214.1,6.889,.959,10.22,8.96,8.07,8.89,33.79,306.8,0,-6.158,5.708,613.6
2,8,1315,2,1.633,2.446,2.557,.255,1.378,.145,.201,.128,.138,0,13.79,2550
1,8,1320,2,6.789,6.706,223.7,8.93,1.281,9.21,9.15,8.28,9.12,33.47,306.8,0,-6.11,5.145,615.2
1,8,1325,2,7.5,7.46,216.3,6.426,.927,9.38,9.16,8.25,9.06,33.14,306.9,0,-6.235,5.328,610.8
1,8,1330,2,7.44,7.38,218,7.31,1.071,9.87,9.34,8.37,9.25,32.94,306.7,0,-6.159,5.363,605.3
2,8,1330,2,1.773,2.508,2.625,.368,1.377,.145,.201,.128,.138,0,13.76,2550
1,8,1335,2,6.999,6.937,216.5,7.61,.852,8.82,9.4,8.48,9.38,32.79,306.6,0,-6.156,4.785,598.3
1,8,1340,2,6.552,6.507,215.4,6.745,1.105,9.02,9.7,8.71,9.63,32.16,306.6,0,-6.144,4.465,596.3
1,8,1345,2,6.593,6.565,212.4,5.248,.837,8.59,9.71,8.74,9.58,32.03,306.6,0,-6.195,4.543,592.8
2,8,1345,2,1.948,2.578,2.694,.654,1.376,.145,.201,.128,.138,0,13.75,2550
1,8,1350,2,6.421,6.34,207.2,9.09,.706,7.97,9.91,8.93,9.87,31.59,306.6,0,-6.196,4.423,586.6
1,8,1355,2,5.78,5.699,207.4,9.62,.817,7.12,10.14,9.33,10.08,31.44,306.6,0,-6.06,4.09,588
1,8,1400,2,5.277,5.198,219.8,9.93,.869,6.893,10.24,9.29,10.17,31.3,306.5,0,-6.035,3.865,577.1
2,8,1400,2,2.146,2.653,2.766,1.048,1.377,.145,.201,.128,.138,0,13.73,2550
1,8,1405,2,5.611,5.549,217.1,8.56,.811,7.87,10.51,9.59,10.44,31.02,306.4,0,-5.917,4.103,576.5
1,8,1410,2,5.199,5.133,211.6,9.11,.99,7.28,10.55,9.64,10.42,30.82,306.4,0,-5.963,3.715,573.4
1,8,1415,2,5.15,5.052,209.4,11.21,.762,6.925,10.56,9.74,10.5,30.63,306.4,0,-6.034,3.93,555.9
2,8,1415,2,2.361,2.733,2.834,1.48,1.378,.145,.201,.128,.138,0,13.71,2550
1,8,1420,2,4.79,4.695,209.4,11.39,1.041,7.35,10.75,9.92,10.75,30.45,306.3,0,-5.945,3.395,560.1
1,8,1425,2,4.384,4.206,206.9,16.3,.933,6.762,11.01,10.04,10.83,30.01,306.2,0,-5.918,3.243,553.2
1,8,1430,2,4.801,4.693,194.1,12.12,.975,6.403,11.05,10.22,10.99,29.95,306.2,0,-5.911,3.39,548
2,8,1430,2,2.583,2.817,2.901,1.856,1.381,.145,.201,.128,.138,0,13.69,2550
1,8,1435,2,4.264,4.11,191.1,15.36,.865,6.109,11.21,10.2,10.9,29.71,306,0,-5.868,3.443,540
1,8,1440,2,4.845,4.746,187.9,11.58,.724,6.435,11.62,10.58,11.39,29.31,305.9,0,-5.702,3.553,533.6
1,8,1445,2,4.898,4.807,190.4,11.04,.837,6.631,11.55,10.51,11.38,29.35,305.9,0,-5.74,3.558,526.7
2,8,1445,2,2.792,2.9,2.965,2.124,1.386,.145,.201,.128,.138,0,13.68,2550
1,8,1450,2,5.578,5.534,186.7,7.23,.785,7.25,11.75,10.72,11.52,29.18,305.8,0,-5.642,4.078,523.1
1,8,1455,2,5.362,5.311,195.6,7.9,.896,7.55,12.1,11.3,11.95,28.93,305.8,0,-5.455,3.703,514.1
1,8,1500,2,6.205,6.154,189.8,7.39,.63,7.74,12.06,11.13,11.93,28.91,305.8,0,-5.505,4.398,482.7
2,8,1500,2,2.973,2.986,3.029,2.306,1.392,.145,.202,.128,.138,0,13.67,2550
1,8,1505,2,5.385,5.293,185.1,10.55,.784,7.02,12.05,11.31,11.96,28.9,305.7,0,-5.511,3.908,481.8
1,8,1510,2,5.699,5.648,182.2,7.66,.588,7.02,12.27,11.4,12.08,28.59,305.6,0,-5.467,4.278,468.4
1,8,1515,2,6.748,6.675,184.6,8.41,.897,8.13,12.3,11.38,12.06,28.46,305.6,0,-5.502,4.935,440
2,8,1515,2,3.127,3.07,3.095,2.449,1.413,.145,.202,.128,.138,0,13.65,2550
1,8,1520,2,6.596,6.515,176.2,8.98,.684,7.84,12.31,11.37,12.03,28.57,305.4,0,-5.44,5.025,445.9
1,8,1525,2,6.483,6.406,174.4,8.8,1.016,8.89,12.38,11.54,12.16,28.64,305.4,0,-5.357,4.913,415.9
1,8,1530,2,6.67,6.609,179.5,7.73,.904,8.95,12.4,11.61,12.16,28.53,305.5,0,-5.385,4.925,422.1
2,8,1530,2,3.273,3.154,3.163,2.576,1.457,.145,.202,.128,.138,0,13.66,2550
1,8,1535,2,5.906,5.855,181.4,7.59,.923,7.84,12.63,11.85,12.45,28.07,305.4,0,-5.397,4.43,406.8
1,8,1540,2,6.067,5.999,175.2,8.58,.919,8.23,12.59,11.77,12.38,28.12,305.4,0,-5.407,4.425,391
1,8,1545,2,6.306,6.236,180,8.54,.747,7.84,12.72,12.03,12.58,28.27,305.4,0,-5.23,4.62,377.7
2,8,1545,2,3.401,3.237,3.229,2.694,1.532,.145,.202,.128,.138,0,13.64,2550
1,8,1550,2,5.463,5.416,177.5,7.53,.911,7.32,12.92,12.2,12.72,27.95,305.5,0,-5.212,4.063,364.4
1,8,1555,2,5.938,5.892,182.6,7.14,.726,7.42,13.02,12.32,12.81,27.78,305.6,0,-5.202,4.33,353.3
1,8,1600,2,5.419,5.371,187.4,7.69,.621,7.02,13.25,12.78,13.21,27.95,305.6,0,-4.926,3.82,344.6
2,8,1600,2,3.519,3.318,3.296,2.796,1.635,.145,.202,.128,.138,0,13.66,2550
1,8,1605,2,6.075,6.019,181.4,7.83,.92,8.43,13.49,12.82,13.29,27.62,305.5,0,-4.883,4.523,340.2
1,8,1610,2,6.133,6.099,184.2,6.022,.665,7.48,13.48,12.81,13.33,27.67,305.5,0,-4.868,4.113,343.5
1,8,1615,2,5.954,5.888,180.8,8.56,.824,7.64,13.37,12.69,13.19,27.59,305.5,0,-4.994,4.31,313.6
2,8,1615,2,3.629,3.398,3.365,2.878,1.757,.145,.203,.128,.138,0,13.64,2550
1,8,1620,2,5.573,5.535,182.9,6.646,.879,7.64,13.22,12.74,13.06,27.84,305.6,0,-5.004,4.123,226.4
1,8,1625,2,5.33,5.298,178.9,6.259,.734,6.827,13.13,12.75,13.01,28.12,305.7,0,-4.953,3.768,261
1,8,1630,2,5.566,5.525,179,6.905,.697,6.86,13.19,12.77,13.04,27.99,305.9,0,-4.957,4.015,212.5
2,8,1630,2,3.736,3.477,3.432,2.965,1.893,.145,.203,.128,.138,0,13.64,2550
1,8,1635,2,5.216,5.182,183.4,6.482,.658,6.403,12.95,12.81,12.85,28.48,306,0,-4.941,3.49,164.1
1,8,1640,2,5.453,5.433,177.6,4.914,.638,6.664,12.91,12.76,12.84,28.66,306,0,-4.889,3.728,185.8
1,8,1645,2,5.365,5.343,177.9,5.094,.743,6.729,13.05,12.94,13.02,28.8,306,0,-4.713,3.763,188
2,8,1645,2,3.842,3.555,3.501,3.05,2.033,.145,.203,.128,.138,0,13.65,2550
1,8,1650,2,4.921,4.883,177.7,7.16,.897,6.762,13.21,13.05,13.17,28.89,306,0,-4.536,3.553,182.6
1,8,1655,2,4.652,4.633,168.8,5.168,.588,6.174,13.23,13,13.06,29.34,305.9,0,-4.318,3.415,165.1
1,8,1700,2,4.895,4.875,171.9,5.191,.556,6.337,13.11,12.99,12.96,29.68,305.9,0,-4.264,3.468,147.6
2,8,1700,2,3.932,3.627,3.566,3.12,2.178,.145,.203,.128,.138,0,13.66,2550
1,8,1705,2,4.838,4.822,161.5,4.596,.461,6.011,12.9,12.71,12.69,29.75,305.9,0,-4.414,3.693,130.1
1,8,1710,2,4.7,4.68,157.2,5.392,.514,5.847,12.47,12.3,12.24,30.27,305.9,0,-4.558,3.618,113.5
1,8,1715,2,4.802,4.777,159.1,5.842,.62,6.566,12.07,12.03,11.88,30.9,305.9,0,-4.627,3.443,98
2,8,1715,2,4.008,3.696,3.631,3.166,2.321,.145,.203,.128,.138,0,13.68,2550
1,8,1720,2,4.819,4.799,160.9,5.185,.516,5.913,11.73,11.76,11.55,31.41,305.9,0,-4.713,3.405,83.3
1,8,1725,2,4.976,4.953,160.5,5.519,.493,6.011,11.35,11.43,11.17,32.06,305.9,0,-4.768,3.583,69.31
1,8,1730,2,4.976,4.952,164.3,5.669,.484,6.403,10.92,11.07,10.74,32.42,305.8,0,-4.997,3.558,56.03
2,8,1730,2,4.065,3.763,3.692,3.191,2.46,.145,.204,.128,.138,0,13.08,2550
1,8,1735,2,5.266,5.237,162.1,6.067,.419,6.043,10.43,10.63,10.26,33.32,305.7,0,-5.065,3.663,43.34
1,8,1740,2,5.332,5.31,158.1,5.154,.442,6.435,10.02,10.39,9.94,33.87,305.7,0,-5.205,3.785,31.9
1,8,1745,2,5.336,5.318,160.3,4.712,.579,6.631,9.6,10.02,9.51,34.9,305.7,0,-5.182,3.568,21.33
2,8,1745,2,4.108,3.822,3.749,3.198,2.589,.145,.204,.128,.138,0,12.89,2550
1,8,1750,2,5.124,5.11,158.5,4.351,.368,6.011,9.16,9.62,9.06,36.09,305.7,0,-5.134,3.445,12.88
1,8,1755,2,4.722,4.706,153.9,4.653,.396,5.619,8.68,9.21,8.61,37.5,305.8,0,-5.053,3.16,5.218
1,8,1800,2,4.401,4.383,154.9,5.2,.383,5.259,8.22,8.91,8.19,38.76,305.8,0,-5.032,2.83,.502
2,8,1800,2,4.131,3.874,3.803,3.178,2.712,.145,.204,.128,.138,0,12.73,2550
1,8,1805,2,4.523,4.513,152.4,3.889,.339,5.423,7.81,8.59,7.8,39.92,305.8,0,-5.014,2.787,0
1,8,1810,2,4.223,4.214,147.4,3.791,.338,4.933,7.35,8.19,7.33,41.32,305.8,0,-4.971,2.53,0
1,8,1815,2,4.279,4.27,143.3,3.778,.296,5.031,6.708,7.56,6.616,43.51,305.8,0,-4.876,2.405,0
2,8,1815,2,4.131,3.919,3.854,3.141,2.821,.145,.204,.128,.138,0,12.7,2550
1,8,1820,2,4.817,4.81,147.7,2.989,.276,5.423,6.1,7.19,6.075,45.41,305.7,0,-4.863,2.635,0
1,8,1825,2,5.067,5.056,150.9,3.739,.297,5.684,5.92,7.1,6.006,46,305.6,0,-4.857,2.885,0
1,8,1830,2,4.813,4.799,150.1,4.434,.405,5.782,5.861,6.969,6.006,46.07,305.6,0,-4.891,2.857,0
2,8,1830,2,4.115,3.954,3.901,3.08,2.921,.145,.204,.128,.138,0,12.68,2550
1,8,1835,2,4.84,4.83,147.8,3.746,.467,5.815,5.848,6.788,5.982,45.82,305.8,0,-4.971,2.9,0
1,8,1840,2,4.906,4.884,151,5.335,.421,5.978,5.795,6.756,5.937,45.97,305.7,0,-4.977,2.955,0
1,8,1845,2,3.491,3.263,186.3,20.72,.933,5.455,5.858,6.887,6.08,45.16,305.7,0,-5.154,2.095,0
2,8,1845,2,4.082,3.983,3.946,3.002,3.007,.145,.205,.128,.138,0,12.66,2550
1,8,1850,2,4.29,4.204,171.8,11.47,.605,5.717,5.824,6.888,5.963,45.15,305.7,0,-5.186,2.472,0
1,8,1855,2,4.335,4.316,162.4,5.228,.383,5.39,5.789,6.981,6.067,46,305.7,0,-4.974,2.752,0
1,8,1900,2,4.588,4.576,161.6,4.196,.321,5.39,5.783,6.941,5.997,46.08,305.7,0,-4.959,2.847,0
2,8,1900,2,4.037,4.004,3.989,2.912,3.086,.145,.205,.128,.138,0,12.66,2550
1,8,1905,2,4.283,4.268,157.6,4.717,.342,4.933,5.801,6.802,5.97,46.05,305.7,0,-4.95,2.562,0
1,8,1910,2,4.051,4.033,156.6,5.326,.372,5.161,5.72,6.531,5.829,46.42,305.7,0,-4.919,2.56,0
1,8,1915,2,3.924,3.912,156.8,4.466,.352,4.769,5.54,6.244,5.613,47.21,305.7,0,-4.863,2.37,0
2,8,1915,2,3.988,4.015,4.026,2.816,3.153,.145,.205,.128,.138,0,12.64,2550
1,8,1920,2,3.463,3.447,160.2,5.489,.316,4.312,5.266,6.059,5.304,48.15,305.7,0,-4.855,2.007,0
1,8,1925,2,3.881,3.869,160.8,4.539,.315,4.704,4.899,5.906,4.965,49.54,305.7,0,-4.816,2.235,0
1,8,1930,2,3.704,3.691,155.9,4.774,.272,4.377,4.711,5.798,4.839,50.36,305.7,0,-4.773,2.092,0
2,8,1930,2,3.934,4.022,4.059,2.726,3.206,.145,.205,.128,.138,0,12.62,2550
1,8,1935,2,3.179,3.167,153.3,5.003,.396,4.181,4.584,5.62,4.716,50.66,305.8,0,-4.811,1.862,0
1,8,1940,2,3.36,3.342,154.2,5.893,.303,3.953,4.516,5.538,4.679,50.96,305.9,0,-4.798,1.99,0
1,8,1945,2,3.001,2.989,163.1,5.16,.256,3.691,4.383,5.569,4.577,51.47,306.1,0,-4.788,1.62,0
2,8,1945,2,3.882,4.025,4.093,2.642,3.254,.145,.205,.128,.138,.917,12.61,2550
1,8,1950,2,3.427,3.42,164.9,3.496,.298,4.083,4.128,5.595,4.373,52.09,306.2,0,-4.866,1.905,0
1,8,1955,2,3.144,3.136,161.7,4.02,.256,3.691,3.965,5.527,4.198,52.82,306.2,0,-4.833,1.587,0
1,8,2000,2,3.549,3.539,159.4,4.304,.273,4.41,3.825,5.589,4.061,53.66,306.2,0,-4.757,1.767,0
2,8,2000,2,3.828,4.023,4.122,2.557,3.287,.145,.205,.128,.138,1.059,12.61,2550
1,8,2005,2,3.733,3.729,165.7,2.669,.176,4.214,3.781,5.574,3.991,54.32,306.4,0,-4.637,1.84,0
1,8,2010,2,3.842,3.841,166.4,1.51,.136,4.181,3.485,5.297,3.613,54.92,306.4,0,-4.768,1.782,0
1,8,2015,2,4.353,4.348,169.2,2.864,.222,4.965,2.911,5.082,3.113,57.19,306.3,0,-4.77,2.032,0
2,8,2015,2,3.776,4.016,4.143,2.472,3.317,.145,.205,.128,.138,1.115,12.59,2550
1,8,2020,2,4.594,4.588,174.5,2.799,.237,5.129,2.884,5.218,3.272,58.38,306.3,0,-4.525,2.242,0
1,8,2025,2,4.523,4.515,176.4,3.384,.202,4.998,2.961,5.242,3.319,57.79,306.4,0,-4.587,2.162,0
1,8,2030,2,4.549,4.543,169.3,3.064,.254,5.259,3.155,5.269,3.571,58.05,306.4,0,-4.349,2.367,0
2,8,2030,2,3.72,4.01,4.165,2.385,3.338,.145,.205,.128,.138,1.145,12.58,2550
1,8,2035,2,4.622,4.61,166.8,4.126,.309,5.521,3.435,5.154,3.84,57.53,306.3,0,-4.21,2.585,0
1,8,2040,2,4.277,4.271,172.5,3.237,.276,5.161,3.51,4.902,3.797,56.7,306.3,0,-4.33,2.435,0
1,8,2045,2,4.248,4.237,167.8,4.255,.292,4.965,3.333,4.614,3.499,57.22,306.2,0,-4.374,2.462,0
2,8,2045,2,3.665,3.997,4.182,2.301,3.354,.145,.205,.128,.138,1.14,12.58,2550
1,8,2050,2,4.29,4.276,160.9,4.676,.258,5.227,3.428,4.602,3.723,57.58,306.2,0,-4.204,2.637,0
1,8,2055,2,3.849,3.835,161.4,5.014,.275,4.508,3.517,4.493,3.667,56.98,306.2,0,-4.26,2.132,0
1,8,2100,2,3.459,3.449,175.3,4.401,.193,3.985,3.15,4.297,3.156,57.68,306.4,0,-4.437,1.56,0
2,8,2100,2,3.61,3.987,4.194,2.223,3.361,.145,.205,.128,.138,1.15,12.56,2550
1,8,2105,2,2.846,2.84,174.7,3.772,.193,3.299,2.707,4.264,2.776,58.77,306.5,0,-4.601,1.09,0
1,8,2110,2,3.054,3.047,178.3,3.786,.23,3.528,2.449,4.365,2.71,59.26,306.5,0,-4.732,1.265,0
1,8,2115,2,2.551,2.54,173.7,5.296,.285,3.267,2.338,4.269,2.605,59.52,306.5,0,-4.777,.779,0
2,8,2115,2,3.563,3.972,4.21,2.149,3.364,.145,.205,.128,.138,1.21,12.56,2550
1,8,2120,2,2.254,2.251,168.3,3.123,.215,2.679,2.344,4.119,2.694,59.8,306.6,0,-4.713,.925,0
1,8,2125,2,2.107,2.105,165.6,2.275,.172,2.646,2.394,4.029,2.771,59.87,306.5,0,-4.651,1.185,0
1,8,2130,2,2.025,2.019,171.5,4.388,.171,2.613,2.121,3.983,2.899,60.55,306.5,0,-4.757,1.342,0
2,8,2130,2,3.514,3.953,4.217,2.089,3.364,.145,.205,.128,.138,1.255,12.54,2550
1,8,2135,2,2.998,2.986,183.7,5.107,.328,4.018,2.151,4.019,2.72,59.88,306.5,0,-4.873,1.522,0
1,8,2140,2,3.278,3.265,195.7,5.27,.278,4.214,1.851,3.987,2.129,61.58,306.4,0,-4.789,1.372,0
1,8,2145,2,3.814,3.81,195.2,2.453,.153,4.214,1.493,3.648,1.616,63.49,306.3,0,-4.725,1.555,0
2,8,2145,2,3.463,3.936,4.223,2.034,3.358,.145,.205,.128,.138,1.303,12.54,2550
1,8,2150,2,3.985,3.982,195.6,2.109,.281,4.639,1.409,3.504,1.586,64.64,306.4,0,-4.57,1.57,0
1,8,2155,2,3.302,3.296,200.5,3.602,.199,3.822,1.346,3.31,1.453,64.65,306.4,0,-4.626,1.213,0
1,8,2200,2,3.03,3.021,194.9,4.427,.168,3.43,1.137,3.085,1.328,65.14,306.4,0,-4.722,1.317,0
2,8,2200,2,3.408,3.919,4.224,1.985,3.352,.145,.205,.128,.138,1.34,12.53,2550
1,8,2205,2,3.135,3.13,189.6,3.488,.198,3.528,.931,2.991,1.095,65.44,306.3,0,-4.857,1.155,0
1,8,2210,2,3.434,3.429,192.3,3.08,.191,3.92,.706,3.027,.924,66.58,306.3,0,-4.843,1.235,0
1,8,2215,2,3.86,3.858,188.8,1.568,.209,4.214,.465,2.73,.603,68.53,306.3,0,-4.695,1.367,0
2,8,2215,2,3.353,3.898,4.221,1.939,3.339,.145,.205,.128,.138,1.42,12.52,2550
1,8,2220,2,3.688,3.684,191.8,2.831,.148,3.985,.399,2.652,.542,69.72,306.3,0,-4.533,1.22,0
1,8,2225,2,3.761,3.755,191.5,3.264,.14,4.214,.414,2.648,.576,69.91,306.3,0,-4.485,1.405,0
1,8,2230,2,3.561,3.556,186.2,2.907,.17,3.92,.433,2.228,.568,69.76,306.3,0,-4.494,1.345,0
2,8,2230,2,3.299,3.874,4.22,1.893,3.326,.145,.205,.128,.138,1.504,12.51,2550
1,8,2235,2,3.747,3.734,185,4.769,.379,4.769,.324,1.839,.465,70.4,306.2,0,-4.484,1.632,0
1,8,2240,2,3.893,3.883,183.8,4.064,.313,4.606,.325,1.651,.497,70.9,306.2,0,-4.38,1.717,0
1,8,2245,2,4.144,4.141,183.1,2.356,.152,4.508,.386,1.845,.497,71,306.2,0,-4.309,1.85,0
2,8,2245,2,3.247,3.852,4.217,1.851,3.31,.145,.205,.128,.138,1.536,12.5,2550
1,8,2250,2,3.933,3.932,185.1,1.326,.122,4.247,.312,1.945,.357,71,306.2,0,-4.379,1.65,0
1,8,2255,2,4.115,4.112,184.3,2.312,.326,4.737,.062,1.742,.124,71.9,306.2,0,-4.452,1.7,0
1,8,2300,2,4.298,4.297,187.1,1.037,.139,4.606,.017,1.639,.108,72.8,306.3,0,-4.336,1.902,0
2,8,2300,2,3.195,3.829,4.213,1.815,3.29,.145,.205,.128,.138,1.585,12.5,2550
1,8,2305,2,3.998,3.996,185.8,1.491,.158,4.247,.067,1.72,.15,72.6,306.4,0,-4.324,1.707,0
1,8,2310,2,3.879,3.875,180.8,2.773,.15,4.312,.066,1.697,.162,72.4,306.4,0,-4.359,1.625,0
1,8,2315,2,3.639,3.637,179.9,1.688,.172,3.953,-.092,1.599,.001,72.9,306.5,0,-4.411,1.587,0
2,8,2315,2,3.147,3.804,4.206,1.779,3.269,.145,.205,.128,.138,1.624,12.5,2550
1,8,2320,2,3.339,3.337,179,1.888,.117,3.691,-.307,1.556,-.181,73.4,306.4,0,-4.524,1.5,0
1,8,2325,2,3.579,3.572,186.7,3.624,.203,3.887,-.507,1.511,-.387,74.1,306.3,0,-4.601,1.53,0
1,8,2330,2,3.504,3.501,187.4,2.385,.128,3.92,-.741,1.349,-.676,75.3,306.3,0,-4.614,1.155,0
2,8,2330,2,3.104,3.782,4.195,1.747,3.248,.145,.205,.128,.138,1.723,12.49,2550
1,8,2335,2,3.776,3.774,186.7,1.872,.231,4.279,-.822,1.394,-.709,76,306.2,0,-4.567,1.477,0
1,8,2340,2,3.877,3.873,188.9,2.526,.193,4.312,-.817,1.473,-.612,76.4,306.2,0,-4.5,1.637,0
1,8,2345,2,3.826,3.823,189.4,2.172,.222,4.377,-.68,1.475,-.455,75.6,306.2,0,-4.505,1.67,0
2,8,2345,2,3.063,3.759,4.187,1.719,3.224,.145,.205,.128,.138,1.865,12.48,2550
1,8,2350,2,4.012,4.011,187,.993,.069,4.149,-.788,1.621,-.673,75.7,306.1,0,-4.595,1.637,0
1,8,2355,2,3.915,3.915,182.1,.914,.112,4.116,-.939,1.488,-.869,76.4,306,0,-4.605,1.67,0
1,9,0,2,4,3.987,186.6,4.614,.177,4.377,-.997,1.293,-.851,76.9,305.9,0,-4.572,1.657,0
2,9,0,2,3.023,3.733,4.175,1.688,3.199,.145,.205,.128,.138,1.938,12.47,2550
1,9,5,2,4.45,4.449,197.5,1.182,.132,4.737,-.996,1.114,-.918,77.2,305.9,0,-4.526,1.71,0
1,9,10,2,3.981,3.979,199.6,1.918,.337,4.606,-.952,.708,-.88,77.1,305.8,0,-4.502,1.337,0
1,9,15,2,3.678,3.678,199.7,1.153,.258,4.149,-1.058,.649,-1.007,77.1,305.8,0,-4.606,1.315,0
2,9,15,2,2.98,3.709,4.16,1.659,3.169,.145,.205,.128,.138,1.982,12.46,2550
1,9,20,2,3.484,3.482,198.4,1.859,.176,3.953,-1.273,.446,-1.204,78.2,305.8,0,-4.63,1.35,0
1,9,25,2,3.553,3.55,200.1,2.57,.134,3.953,-1.302,.565,-1.161,79,305.8,0,-4.513,1.25,0
1,9,30,2,3.9,3.896,206.5,2.773,.218,4.377,-1.11,.518,-.947,79.5,305.9,0,-4.247,1.435,0
2,9,30,2,2.941,3.684,4.146,1.634,3.144,.145,.205,.128,.138,2.134,12.46,2550
1,9,35,2,3.157,3.153,211.7,2.84,.381,4.018,-.725,.425,-.599,78.3,305.8,0,-4.084,1.25,.015
1,9,40,2,2.685,2.683,214,1.853,.189,3.005,-.81,.246,-.776,78.5,305.8,0,-4.139,1.157,0
1,9,45,2,3.086,3.08,207.3,3.547,.162,3.43,-.825,.231,-.728,79.3,305.7,0,-4.011,1.252,0
2,9,45,2,2.902,3.662,4.13,1.61,3.118,.145,.205,.128,.138,2.214,12.45,2550
1,9,50,2,2.932,2.927,208.9,3.176,.141,3.267,-.948,.255,-.894,80.2,305.6,0,-3.993,.823,0
1,9,55,2,2.643,2.635,214.7,4.296,.306,3.463,-.896,.36,-.779,81.8,305.6,0,-3.685,.775,0
1,9,100,2,2.249,2.238,215.2,5.559,.263,2.94,-.648,.557,-.539,82,305.5,0,-3.406,.372,0
2,9,100,2,2.868,3.638,4.112,1.586,3.089,.145,.205,.128,.138,2.57,12.45,2550
1,9,105,2,2.405,2.39,212.6,6.444,.302,3.169,-.66,.679,-.603,82.1,305.5,0,-3.399,.177,0
1,9,110,2,3.231,3.215,215.4,5.742,.391,4.279,-.464,1.102,-.28,84.8,305.5,0,-2.793,.949,.256
1,9,115,2,4.51,4.499,214.7,3.893,.399,5.586,.306,1.674,.572,84.6,305.4,0,-2.082,1.892,1.475
2,9,115,2,2.83,3.616,4.097,1.561,3.062,.145,.205,.128,.138,3.245,12.44,2550
1,9,120,2,4.552,4.54,216.1,4.041,.336,5.423,1.02,2.293,1.251,82.3,305.3,0,-1.765,2.015,1.784
1,9,125,2,3.97,3.96,212.5,4.064,.286,4.671,1.374,2.531,1.504,80.7,305.2,0,-1.698,1.577,1.015
1,9,130,2,3.658,3.644,210.4,5.082,.393,4.475,1.415,2.497,1.483,80.4,305.2,0,-1.693,1.462,.191
2,9,130,2,2.791,3.594,4.085,1.536,3.036,.145,.205,.128,.138,2.937,12.43,2550
1,9,135,2,2.99,2.981,210.4,4.478,.262,3.659,1.155,2.324,1.113,80.6,305.1,0,-1.915,.995,0
1,9,140,2,2.729,2.721,209.4,4.403,.202,3.332,.854,2.266,.845,81.9,305.1,0,-1.997,.947,0
1,9,145,2,2.35,2.343,203.8,4.477,.208,2.875,.695,2.303,.811,82.6,305.1,0,-2.031,.497,0
2,9,145,2,2.763,3.572,4.07,1.518,3.008,.145,.205,.128,.138,3.341,12.43,2550
1,9,150,2,2.162,2.155,203,4.691,.311,2.875,.696,2.395,.883,83.4,305.1,0,-1.905,.285,0
1,9,155,2,3.2,3.193,205.1,3.709,.281,3.822,.97,2.634,1.212,83.4,305,0,-1.636,1.27,.008
1,9,200,2,3.21,3.204,213,3.649,.199,3.724,1.223,2.926,1.451,82.9,305,0,-1.477,1.307,.093
2,9,200,2,2.736,3.549,4.059,1.497,2.985,.145,.205,.128,.138,3.762,12.42,2550
1,9,205,2,3.2,3.194,221.2,3.591,.144,3.528,1.214,2.952,1.39,82.2,304.9,0,-1.597,1.535,.008
1,9,210,2,3.478,3.469,218.5,4.224,.153,3.887,1.001,2.752,1.205,82.8,305,0,-1.713,1.417,0
1,9,215,2,3.205,3.202,212.7,2.494,.305,4.018,.914,2.538,1.127,83.2,304.9,0,-1.719,1.127,0
2,9,215,2,2.717,3.528,4.047,1.48,2.962,.145,.205,.128,.138,3.771,12.42,2550
1,9,220,2,2.796,2.792,217.6,2.99,.139,3.169,.976,2.481,1.165,83,304.9,0,-1.701,1.145,0
1,9,225,2,3.324,3.321,219.1,2.275,.196,3.757,.957,2.512,1.129,82.2,304.9,0,-1.84,1.49,0
1,9,230,2,2.58,2.575,222,3.614,.281,3.169,.871,2.275,1.064,82.4,304.9,0,-1.894,.997,0
2,9,230,2,2.693,3.508,4.032,1.459,2.938,.145,.204,.128,.138,3.831,12.41,2550
1,9,235,2,2.959,2.953,213.7,3.587,.317,3.593,.975,2.202,1.133,82.2,304.8,0,-1.827,1.04,0
1,9,240,2,3.406,3.403,212.7,2.184,.144,3.757,.644,2.167,.671,82.1,304.7,0,-2.16,1.1,0
1,9,245,2,3.742,3.738,209.7,2.562,.219,4.279,.428,2.109,.549,84.1,304.6,0,-2.04,1.315,0
2,9,245,2,2.673,3.487,4.021,1.444,2.918,.145,.204,.128,.138,3.913,12.41,2550
1,9,250,2,3.526,3.519,216.8,3.537,.292,4.083,.423,1.901,.446,83.9,304.7,0,-2.078,1.305,0
1,9,255,2,3.025,3.019,212.9,3.553,.266,3.561,.12,1.612,.122,84.3,304.7,0,-2.309,.487,0
1,9,300,2,1.876,1.864,219.4,6.466,.36,2.646,-.043,1.192,-.052,84.8,304.8,0,-2.386,0,0
2,9,300,2,2.653,3.47,4.006,1.425,2.898,.145,.204,.128,.138,4.288,12.41,2550
1,9,305,2,1.206,1.182,219.3,11.28,.287,2.058,-.073,1.016,-.086,85.3,304.8,0,-2.338,0,0
1,9,310,2,2.225,2.208,210.1,7.04,.5,3.201,-.052,.916,-.056,85,304.7,0,-2.365,.204,0
1,9,315,2,3.194,3.185,213.2,4.361,.554,4.377,-.326,1.152,-.332,85.2,304.8,0,-2.605,1.138,0
2,9,315,2,2.632,3.452,3.995,1.409,2.88,.145,.204,.128,.138,5.111,12.39,2550
1,9,320,2,4.418,4.402,210.5,4.834,.451,5.521,-.409,1.306,-.35,86.5,304.6,0,-2.474,1.695,0
1,9,325,2,5.224,5.214,213,3.586,.271,5.815,-.017,1.686,.213,87.5,304.6,0,-1.947,2.145,.174
1,9,330,2,4.145,4.116,211.5,6.704,.59,5.39,.841,2.216,1.126,84.3,304.7,0,-1.628,1.932,1.057
2,9,330,2,2.612,3.435,3.988,1.395,2.861,.145,.204,.128,.138,4.575,12.39,2550
1,9,335,2,3.79,3.78,207.2,4.171,.256,4.41,.979,2.024,1.027,82.2,304.7,0,-1.827,1.685,.079
1,9,340,2,3.678,3.633,211.2,8.89,.51,4.802,.879,1.906,.963,81.9,304.6,0,-1.963,1.815,0
1,9,345,2,4.103,4.082,214.6,5.833,.774,6.141,.68,1.822,.719,82.2,304.5,0,-2.116,1.657,0
2,9,345,2,2.584,3.419,3.974,1.378,2.844,.145,.204,.128,.138,3.85,12.38,2550
1,9,350,2,4.885,4.844,214.4,7.44,.721,6.795,1.152,2.412,1.446,80.6,304.4,0,-1.927,2.632,.174
1,9,355,2,4.5,4.477,209.5,5.786,.86,6.86,1.619,2.557,1.833,76.8,304.5,0,-2.108,2.302,.221
1,9,400,2,3.453,3.419,211,7.95,.488,4.933,1.636,2.25,1.652,75.3,304.4,0,-2.352,1.84,0
2,9,400,2,2.564,3.4,3.959,1.365,2.827,.145,.204,.128,.138,3.074,12.37,2550
1,9,405,2,4.228,4.212,204.8,5.065,.432,5.455,1.284,1.931,1.225,76.4,304.3,0,-2.495,2.067,0
1,9,410,2,3.53,3.516,209,5.032,.4,4.639,1.073,2.046,1.072,76.9,304.5,0,-2.614,1.382,0
1,9,415,2,4.165,4.151,204.1,4.698,.464,5.096,1.249,2.238,1.358,75.4,304.4,0,-2.71,2.05,0
2,9,415,2,2.546,3.383,3.943,1.348,2.809,.145,.204,.128,.138,2.889,12.37,2550
1,9,420,2,3.636,3.625,202.5,4.407,.598,5.031,1.215,2.035,1.248,74.8,304.4,0,-2.852,1.692,0
1,9,425,2,2.486,2.468,197.6,6.918,.316,3.299,.924,1.725,.855,75,304.6,0,-3.08,.891,0
1,9,430,2,2.696,2.674,203.4,7.31,.393,3.789,.456,1.473,.314,75.9,304.5,0,-3.379,.407,0
2,9,430,2,2.537,3.366,3.927,1.335,2.795,.145,.204,.128,.138,2.841,12.36,2550
1,9,435,2,3.771,3.767,209.7,2.793,.237,4.475,.284,1.706,.363,77.4,304.4,0,-3.272,1.512,0
1,9,440,2,3.971,3.958,203.7,4.63,.211,4.443,.363,1.682,.383,77,304.3,0,-3.275,1.43,0
1,9,445,2,3.535,3.528,197.7,3.463,.226,4.312,.082,1.481,.052,77.9,304.2,0,-3.393,1.145,0
2,9,445,2,2.527,3.352,3.915,1.321,2.776,.145,.204,.128,.138,2.957,12.36,2550
1,9,450,2,3.563,3.561,199.9,1.976,.121,3.953,-.137,1.135,-.151,78.5,304.2,0,-3.485,1.227,0
1,9,455,2,3.845,3.843,203.6,1.554,.088,4.083,-.552,1.028,-.59,79.5,304.1,0,-3.719,1.42,0
1,9,500,2,3.944,3.941,205.3,2.162,.198,4.377,-.806,1.029,-.754,80.9,304.1,0,-3.736,1.4,0
2,9,500,2,2.514,3.338,3.904,1.307,2.761,.145,.204,.128,.138,3.15,12.35,2550
1,9,505,2,3.29,3.283,201.9,3.486,.225,3.724,-.794,.699,-.72,80.9,304,0,-3.726,.964,0
1,9,510,2,2.723,2.71,201.5,5.506,.281,3.332,-.833,.612,-.718,80.9,304,0,-3.767,.705,0
1,9,515,2,2.388,2.373,194.9,6.323,.228,2.973,-.791,.549,-.609,80.7,304,0,-3.759,.816,0
2,9,515,2,2.498,3.325,3.89,1.295,2.746,.145,.204,.128,.138,3.192,12.33,2550
1,9,520,2,2.342,2.334,196.1,4.734,.198,2.744,-.8,.633,-.53,80.5,303.9,0,-3.798,.735,0
1,9,525,2,2.599,2.596,197.1,2.521,.13,2.94,-.864,.712,-.64,80.3,303.8,0,-3.896,.189,0
1,9,530,2,2.85,2.848,199.9,2.494,.179,3.234,-.877,.584,-.73,80.5,303.8,0,-3.863,.34,0
2,9,530,2,2.477,3.311,3.878,1.282,2.729,.145,.204,.128,.138,3.202,12.34,2550
1,9,535,2,2.628,2.617,201.9,5.145,.311,3.299,-.793,.489,-.673,80.6,303.7,0,-3.773,.314,0
1,9,540,2,2.16,2.151,199.9,5.127,.267,2.744,-.669,.283,-.585,80,303.6,0,-3.748,.083,0
1,9,545,2,2.254,2.231,199.2,8.17,.281,3.103,-.683,.082,-.615,79.8,303.6,0,-3.807,.38,.001
2,9,545,2,2.458,3.297,3.868,1.266,2.715,.146,.204,.128,.138,3.119,12.32,2550
1,9,550,2,2.773,2.75,206.3,7.41,.449,3.691,-.767,.067,-.748,80.1,303.5,0,-3.823,.872,0
1,9,555,2,3.835,3.808,214.5,6.756,.555,5.161,-.244,.826,.048,79.3,303.5,0,-3.47,1.922,1.274
1,9,600,2,4.712,4.699,209.7,4.33,.45,5.749,.512,1.312,.728,75.2,303.4,0,-3.436,2.335,1.936
2,9,600,2,2.435,3.279,3.861,1.254,2.702,.145,.204,.128,.137,2.807,12.31,2550
1,9,605,2,4.395,4.382,207.4,4.521,.361,5.292,.676,1.23,.739,74,303.4,0,-3.5,2.185,1.008
1,9,610,2,3.917,3.902,202.7,5.074,.29,4.737,.628,1.125,.616,74.1,303.3,0,-3.522,1.797,.183
1,9,615,2,4.123,4.111,206.4,4.263,.306,4.9,.587,1.095,.613,74.1,303.3,0,-3.567,1.957,0
2,9,615,2,2.413,3.266,3.851,1.239,2.687,.145,.204,.128,.137,2.465,12.3,2550
1,9,620,2,4.149,4.135,206.9,4.705,.313,4.835,.505,.962,.503,74.4,303.3,0,-3.582,1.95,0
1,9,625,2,4.428,4.409,210.8,5.216,.443,5.488,.5,1.028,.527,74.6,303.2,0,-3.562,2.13,0
1,9,630,2,4.709,4.694,209.3,4.536,.409,5.749,.651,1.176,.698,73.8,303.2,0,-3.547,2.517,0
2,9,630,2,2.398,3.246,3.834,1.226,2.672,.145,.204,.128,.137,2.439,12.3,2550
1,9,635,2,4.369,4.357,207.6,4.344,.457,5.651,.676,1.143,.685,73.8,303.3,0,-3.532,2.127,0
1,9,640,2,3.517,3.501,207.2,5.474,.37,4.247,.595,1.063,.598,74.3,303.3,0,-3.513,1.652,0
1,9,645,2,3.114,3.092,206.7,6.861,.348,4.051,.585,.964,.583,74.7,303.3,0,-3.463,1.38,0
2,9,645,2,2.39,3.231,3.816,1.212,2.659,.145,.204,.128,.137,2.42,12.29,2550
1,9,650,2,3.64,3.613,198.7,6.954,.409,4.541,.561,1.096,.554,75.4,303.3,0,-3.353,1.742,0
1,9,655,2,2.909,2.891,197,6.315,.376,3.724,.593,1.172,.644,75.6,303.3,0,-3.294,1.287,0
1,9,700,2,2.829,2.804,198.7,7.59,.478,3.92,.626,1.164,.648,75.5,303.3,0,-3.281,1.048,0
2,9,700,2,2.385,3.218,3.799,1.2,2.645,.145,.204,.128,.137,2.498,12.28,2550
1,9,705,2,3.106,3.085,201.1,6.601,.341,3.92,.637,1.177,.659,75.5,303.3,0,-3.262,1.27,0
1,9,710,2,2.897,2.876,202.3,6.923,.357,3.789,.643,1.122,.633,75.6,303.3,0,-3.253,1.022,0
1,9,715,2,2.407,2.383,205.2,7.94,.359,3.397,.585,1.017,.567,75.7,303.3,0,-3.288,.622,0
2,9,715,2,2.384,3.206,3.789,1.193,2.63,.146,.204,.128,.137,2.514,12.27,2550
1,9,720,2,1.825,1.805,208.9,8.5,.308,2.646,.533,.911,.479,75.9,303.3,0,-3.301,.284,0
1,9,725,2,1.943,1.926,214.8,7.47,.242,2.744,.451,.861,.405,76.3,303.3,0,-3.312,.404,0
1,9,730,2,1.831,1.811,208.5,8.36,.456,2.679,.343,.912,.324,76.9,303.3,0,-3.314,.153,0
2,9,730,2,2.385,3.197,3.779,1.18,2.616,.146,.204,.128,.137,2.612,12.27,2550
1,9,735,2,1.8,1.784,214.4,7.62,.293,2.287,.332,.885,.354,77.4,303.2,0,-3.23,.473,0
1,9,740,2,2.641,2.625,212.4,6.308,.351,3.561,.426,.979,.5,77.1,303.1,0,-3.199,1.112,.817
1,9,745,2,2.907,2.895,217.1,5.172,.391,3.789,.388,.927,.408,78,303.1,0,-3.08,1.327,4.109
2,9,745,2,2.381,3.187,3.771,1.171,2.603,.146,.204,.128,.137,2.708,12.26,2550
1,9,750,2,3.202,3.174,213.3,7.53,.413,3.985,.521,.97,.561,78.3,303.2,0,-2.899,1.422,7.74
1,9,755,2,2.805,2.774,215.1,8.56,.486,4.116,.534,.896,.55,78.6,303.2,0,-2.838,1.285,10.12
1,9,800,2,2.928,2.902,211.4,7.55,.423,4.312,.611,.968,.649,78.5,303.2,0,-2.775,1.26,16.78
2,9,800,2,2.38,3.178,3.767,1.164,2.591,.146,.204,.128,.137,2.711,12.26,2550
1,9,805,2,3.105,3.088,209,6.071,.403,4.018,.82,1.226,.911,78.3,303.2,0,-2.623,1.52,27.02
1,9,810,2,2.894,2.873,201.5,6.871,.689,4.116,1.067,1.422,1.16,77.7,303.2,0,-2.482,1.202,33.74
1,9,815,2,1.31,1.282,198.8,11.75,.256,1.895,1.234,1.405,1.342,77.5,303.2,0,-2.361,.07,51.87
2,9,815,2,2.373,3.173,3.756,1.154,2.579,.146,.204,.128,.137,2.569,12.3,2550
1,9,820,2,1.525,1.492,199.6,11.75,.556,3.038,1.529,1.588,1.678,76.6,303.3,0,-2.228,.221,67.11
1,9,825,2,2.349,2.32,201.3,9.04,.439,3.495,1.779,1.89,1.923,75.5,303.2,0,-2.193,.914,83.9
1,9,830,2,2.443,2.418,200.2,8.18,.392,3.397,1.963,2.039,2.061,74.8,303.2,0,-2.145,1.061,82.9
2,9,830,2,2.369,3.162,3.746,1.145,2.566,.146,.204,.128,.137,2.214,12.46,2550
1,9,835,2,3.002,2.985,203.9,6.027,.41,4.116,2.113,2.171,2.2,74.4,303.2,0,-2.073,1.56,96.8
1,9,840,2,3.201,3.179,200.3,6.676,.516,4.377,2.203,2.326,2.218,73.7,303,0,-2.1,1.685,55.18
1,9,845,2,2.838,2.812,206,7.84,.342,3.626,2.031,2.213,1.984,74.2,303,0,-2.171,1.188,33.64
2,9,845,2,2.377,3.159,3.742,1.138,2.557,.146,.204,.128,.137,2.213,12.54,2550
1,9,850,2,2.263,2.241,204.1,8.1,.288,2.94,1.81,2.075,1.747,75.2,303,0,-2.217,.645,32.07
1,9,855,2,2.19,2.169,197.9,8.02,.526,2.973,1.692,2.031,1.636,75.9,303,0,-2.199,.423,49.64
1,9,900,2,1.601,1.569,199.9,11.5,.5,2.483,1.721,2.069,1.782,76.6,303,0,-2.05,.238,71.4
2,9,900,2,2.389,3.153,3.736,1.135,2.541,.146,.204,.128,.137,2.396,12.47,2550
1,9,905,2,2.32,2.297,194.9,8.18,.295,2.94,2.013,2.284,2.145,76.7,303,0,-1.765,1.041,105.9
1,9,910,2,2.873,2.853,196.1,6.624,.488,4.051,2.642,2.884,2.899,75.4,303,0,-1.394,1.642,162.8
1,9,915,2,3.554,3.532,194.2,6.38,.515,4.965,3.522,3.646,3.816,72.9,303,0,-1.004,2.205,232.5
2,9,915,2,2.41,3.152,3.735,1.134,2.533,.146,.204,.128,.137,2.061,12.58,2550
1,9,920,2,4.173,4.147,192.3,6.316,.574,5.619,4.533,4.559,4.774,69.75,302.9,0,-.65,2.83,248.4
1,9,925,2,4.61,4.569,202.9,7.65,.57,6.37,5.303,5.279,5.535,67.42,302.9,0,-.387,2.92,278.5
1,9,930,2,5.111,5.061,204.4,8.01,.661,6.827,6.049,6.042,6.288,65.23,302.9,0,-.135,3.458,301.6
2,9,930,2,2.435,3.153,3.736,1.137,2.521,.146,.204,.128,.137,1.695,13.15,2550
1,9,935,2,5.451,5.393,211.8,8.38,.694,6.664,6.854,6.764,7.09,63.35,302.9,0,.217,3.628,325
1,9,940,2,5.598,5.55,219.2,7.5,.977,7.68,7.47,7.29,7.65,61.75,302.8,0,.446,3.75,335.8
1,9,945,2,5.674,5.651,223.2,5.108,.675,6.991,7.76,7.52,7.86,61.12,302.8,0,.57,4.15,295
2,9,945,2,2.476,3.154,3.739,1.136,2.512,.146,.204,.128,.137,1.522,13.37,2550
1,9,950,2,5.389,5.364,222.1,5.566,.526,6.697,8,7.92,8.23,61.2,302.8,0,.812,3.915,314.6
1,9,955,2,5.309,5.283,227.9,5.685,.565,6.37,8.63,8.57,8.9,60.15,302.8,0,1.149,3.93,327
1,9,1000,2,5.597,5.544,232.9,7.88,.714,7.74,9.4,9.36,9.69,58.7,302.8,0,1.526,4.628,354.2
2,9,1000,2,2.556,3.161,3.758,1.141,2.504,.146,.204,.128,.137,1.452,13.32,2550
1,9,1005,2,5.464,5.432,237.3,6.207,.714,7.51,10.05,10,10.35,57.57,302.8,0,1.854,4.535,377.6
1,9,1010,2,5.968,5.939,241.2,5.636,.724,8,10.94,10.95,11.3,56.23,302.8,0,2.349,4.79,401
1,9,1015,2,6.744,6.709,240.6,5.866,.975,9.18,12.01,12.01,12.39,54.3,302.8,0,2.84,5.355,406
2,9,1015,2,2.674,3.182,3.794,1.178,2.495,.146,.204,.128,.137,1.349,13.26,2550
1,9,1020,2,7.71,7.69,241.4,4.473,.926,9.54,13.01,12.94,13.3,52.15,302.8,0,3.186,6.01,425.7
1,9,1025,2,7.73,7.7,241.1,4.766,1.116,9.57,13.76,13.62,13.95,50.16,302.8,0,3.323,6.363,417.9
1,9,1030,2,7.81,7.79,241.2,4.481,.907,9.93,14.28,14.17,14.46,49.02,302.8,0,3.467,6.133,369.2
2,9,1030,2,2.82,3.219,3.841,1.286,2.487,.146,.204,.128,.137,1.231,13.16,2550
1,9,1035,2,7.21,7.16,245.7,6.743,.736,8.85,15.03,15.07,15.36,47.83,302.8,0,3.8,5.71,441.4
1,9,1040,2,9.2,9.14,258.6,6.436,1.137,12.05,16.92,17.29,17.48,41.33,302.8,0,3.433,7.23,399.5
1,9,1045,2,8.81,8.75,261.5,6.745,1.115,11.3,18.07,18.12,18.35,37.81,302.8,0,3.219,7.32,474.3
2,9,1045,2,2.996,3.266,3.91,1.513,2.482,.146,.204,.128,.137,.486,13.15,2550
1,9,1050,2,8.47,8.43,256.2,5.246,1.09,11.04,18.4,18.2,18.43,37.18,302.8,0,3.281,6.785,370.3
1,9,1055,2,10,9.94,261.8,6.21,1.686,13.3,18.53,18.49,18.65,35.83,302.8,0,2.879,8.1,428.3
1,9,1100,2,9.58,9.53,264.7,5.733,1.509,13.39,19.14,19.05,19.32,33.84,302.8,0,2.624,7.94,426.6
2,9,1100,2,3.195,3.332,3.989,1.876,2.479,.146,.204,.128,.137,0,13.12,2550
1,9,1105,2,8.83,8.77,263.3,6.304,1.18,11.99,19.29,19.15,19.32,33.93,302.8,0,2.786,6.91,310.6
1,9,1110,2,9.84,9.79,256.1,5.79,1.199,12.77,18.95,18.76,18.85,34.11,302.8,0,2.573,7.69,268.1
1,9,1115,2,9.51,9.46,259.4,6,1.34,12.28,18.74,18.67,18.81,34.39,302.8,0,2.498,7.62,397.7
2,9,1115,2,3.412,3.411,4.064,2.331,2.488,.146,.204,.128,.137,0,13.01,2550
1,9,1120,2,10.8,10.74,262,5.674,1.714,14.67,19.44,19.26,19.59,32.53,302.8,0,2.337,8.69,519.6
1,9,1125,2,10.59,10.54,262.4,5.95,1.455,14.9,20.01,19.67,20.14,31.47,302.7,0,2.368,8.49,594.1
1,9,1130,2,11.07,11.02,260.9,5.21,1.327,14.44,20.34,19.9,20.25,30.63,302.7,0,2.274,8.66,401.3
2,9,1130,2,3.637,3.502,4.138,2.815,2.511,.146,.204,.128,.137,0,13.14,2550
1,9,1135,2,10.44,10.38,259.7,6.37,1.307,12.94,20.32,20.09,20.35,30.72,302.7,0,2.296,8.15,434.3
1,9,1140,2,9.59,9.54,263.8,5.447,1.262,13.16,20.46,20.25,20.44,30.44,302.6,0,2.293,7.62,372.7
1,9,1145,2,10.85,10.8,261,5.439,1.406,13.82,20.28,20.09,20.2,30.31,302.5,0,2.087,8.77,355.2
2,9,1145,2,3.865,3.604,4.22,3.292,2.551,.146,.204,.128,.137,0,13.12,2550
1,9,1150,2,10.55,10.5,259.3,5.599,1.474,13.69,20.22,20.09,20.17,30.21,302.4,0,1.988,8.57,293.7
1,9,1155,2,9.73,9.69,261.9,5.13,1.105,11.99,19.78,19.66,19.7,30.95,302.3,0,1.943,7.75,284.1
1,9,1200,2,8.83,8.77,249.9,6.681,1.07,12.12,19.75,19.6,19.73,31.59,302.3,0,2.204,7.09,377
2,9,1200,2,4.092,3.715,4.307,3.771,2.612,.146,.204,.128,.137,0,13.02,2550
1,9,1205,2,9.31,9.27,251.8,5.372,1.058,11.2,19.95,19.52,19.93,31.09,302.2,0,2.15,7.48,444.6
1,9,1210,2,9.19,9.14,254.6,6.006,1.7,12.28,20.17,19.84,20.27,30.91,302.1,0,2.254,7.27,563.9
1,9,1215,2,9.04,8.99,253.6,6.108,1.397,12.48,20.88,20.4,20.94,29.65,302,0,2.285,7.14,547.2
2,9,1215,2,4.308,3.832,4.399,4.2,2.686,.146,.204,.128,.137,0,13.19,2550
1,9,1220,2,9.58,9.54,253,5.513,1.433,12.41,21.26,20.7,21.21,28.84,301.9,0,2.232,7.59,545.6
1,9,1225,2,9.89,9.84,252.2,5.916,1.309,12.58,21.08,20.65,20.97,28.75,301.7,0,2.038,8.01,481.3
1,9,1230,2,10.12,10.06,251.5,6.035,1.26,12.87,21.57,21.03,21.58,28.01,301.6,0,2.094,8.11,628.5
2,9,1230,2,4.518,3.95,4.503,4.588,2.785,.146,.204,.128,.137,0,13.15,2550
1,9,1235,2,9.9,9.83,252.6,6.514,1.609,12.64,22.05,21.39,21.99,27.29,301.5,0,2.134,7.87,624.9
1,9,1240,2,10.29,10.24,256.4,5.462,1.348,13.46,22.38,21.66,22.31,26.54,301.4,0,2.026,8.15,623.6
1,9,1245,2,10.15,10.04,251.5,8.61,.89,11.86,22.71,22.1,22.65,25.8,301.3,0,1.921,8.3,623.6
2,9,1245,2,4.732,4.073,4.617,4.996,2.896,.146,.205,.128,.137,0,13.38,2550
1,9,1250,2,10.89,10.84,251.7,5.491,1.193,13.39,22.77,21.95,22.57,25.48,301.1,0,1.795,8.54,623.2
1,9,1255,2,10.4,10.34,253.2,6.014,1.39,13.46,22.93,22.23,22.84,25.19,301,0,1.772,8.34,623.7
1,9,1300,2,11.31,11.25,250.5,5.902,1.239,13.79,23.06,22.29,22.89,24.78,300.9,0,1.655,8.92,623.6
2,9,1300,2,4.958,4.198,4.741,5.435,3.019,.146,.205,.128,.137,0,13.36,2550
1,9,1305,2,10.81,10.72,254.8,7.36,1.163,13.23,23.24,22.54,23.09,24.56,300.8,0,1.684,8.61,622.8
1,9,1310,2,10.73,10.64,255.3,7.41,1.574,14.05,23.39,22.67,23.25,24.33,300.7,0,1.675,8.78,620.6
1,9,1315,2,9.67,9.62,248.6,5.952,1.275,12.64,23.51,22.8,23.43,24.27,300.6,0,1.749,7.73,616.4
2,9,1315,2,5.198,4.331,4.88,5.9,3.152,.146,.205,.128,.137,0,13.34,2550
1,9,1320,2,9.1,9.06,251.4,5.327,.928,11.24,23.76,22.95,23.59,23.92,300.5,0,1.748,7.28,613
1,9,1325,2,9.44,9.33,249.6,8.54,1.353,12.41,23.88,23.07,23.71,23.5,300.4,0,1.613,7.61,614.6
1,9,1330,2,9.53,9.46,246.6,7.03,1.259,11.76,23.99,23.24,23.84,23.14,300.3,0,1.491,7.74,614.7
2,9,1330,2,5.438,4.472,5.015,6.363,3.297,.147,.205,.128,.137,0,13.32,2550
1,9,1335,2,9.94,9.89,245.9,5.65,1.6,13.3,24.35,23.53,24.16,22.64,300.2,0,1.483,8.01,609.4
1,9,1340,2,10.08,10.04,251.8,5.297,1.204,12.58,24.3,23.48,24.08,22.41,300.2,0,1.304,7.95,601.6
1,9,1345,2,9.67,9.6,246.9,7.03,1.391,12.54,24.51,23.8,24.38,22,300.1,0,1.221,7.76,599.1
2,9,1345,2,5.678,4.617,5.156,6.821,3.451,.146,.206,.128,.137,0,13.29,2550
1,9,1350,2,9.48,9.42,253.5,6.539,1.395,12.35,24.72,24.01,24.56,21.58,300,0,1.138,7.58,590.9
1,9,1355,2,9.37,9.31,253.8,6.143,1.289,12.18,24.94,24.25,24.78,21.23,300,0,1.09,7.65,584
1,9,1400,2,10.1,10.05,245.4,5.415,1.241,12.48,25.05,24.32,24.89,20.97,299.9,0,1.017,8.17,593.9
2,9,1400,2,5.911,4.764,5.299,7.26,3.618,.147,.206,.128,.137,0,13.27,2550
1,9,1405,2,9.61,9.53,248.5,7.51,1.532,12.38,25.23,24.51,25.05,20.6,299.9,0,.919,7.76,567.4
1,9,1410,2,9.39,9.34,248.2,6.095,1.36,13,25.33,24.59,25.13,19.96,299.8,0,.567,7.51,548
1,9,1415,2,10.09,9.99,244,7.82,1.12,13.52,25.26,24.57,25.05,19.66,299.7,0,.304,8.24,546
2,9,1415,2,6.14,4.91,5.44,7.64,3.794,.147,.206,.128,.137,0,13.27,2550
1,9,1420,2,10.28,10.24,242.6,4.949,1.252,13.03,25.17,24.45,24.93,19.46,299.7,0,.103,8.25,535.9
1,9,1425,2,10.38,10.32,245.4,6.042,1.009,12.41,25.17,24.38,24.97,19.28,299.6,0,-.026,8.11,545.7
1,9,1430,2,9.89,9.85,235.7,5.373,1.374,12.28,25.18,24.45,24.98,19.56,299.5,0,.177,7.86,537.3
2,9,1430,2,6.355,5.054,5.588,7.95,3.98,.147,.206,.128,.137,0,13.26,2550
1,9,1435,2,9.26,9.22,238.7,5.285,1.559,11.96,25.31,24.58,25.12,19.66,299.4,0,.351,7.51,526.1
1,9,1440,2,9.2,9.16,237.2,5.462,1.282,11.63,25.25,24.54,25.06,19.9,299.4,0,.462,7.35,522.2
1,9,1445,2,8.23,8.17,234.1,6.765,1.124,10.68,25.45,24.68,25.24,20.24,299.3,0,.851,6.78,504.1
2,9,1445,2,6.547,5.196,5.741,8.16,4.169,.147,.207,.128,.137,0,13.26,2550
1,9,1450,2,8.33,8.24,228.2,8.21,1.289,12.02,25.41,24.64,25.21,20.63,299.2,0,1.082,6.495,530.7
1,9,1455,2,8.57,8.53,225.4,5.592,1.071,11.37,25.71,24.79,25.53,20.33,299.2,0,1.122,6.185,553.3
1,9,1500,2,8.2,8.16,223.9,5.943,1.196,10.58,25.81,25,25.6,20.41,299.1,0,1.26,6.23,507.8
2,9,1500,2,6.712,5.33,5.898,8.31,4.365,.147,.207,.128,.137,0,13.24,2550
1,9,1505,2,8.36,8.29,227.8,7.11,1.153,10.58,25.58,24.84,25.26,20.38,299,0,1.053,6.598,420.1
1,9,1510,2,8.47,8.43,228.7,5.751,1.193,10.55,25.6,25.09,25.43,20.1,299,0,.88,6.603,390.9
1,9,1515,2,8.34,8.26,236.7,7.5,1.067,10.62,25.57,25.05,25.38,19.68,298.9,0,.579,6.698,393.8
2,9,1515,2,6.857,5.455,6.049,8.43,4.563,.147,.207,.128,.137,0,13.24,2550
1,9,1520,2,7.59,7.54,238.1,6.916,1.047,9.6,25.75,25.24,25.65,19.72,298.9,0,.743,6.003,405.4
1,9,1525,2,7.41,7.39,237.9,4.665,.922,9.21,25.63,25.06,25.36,19.34,298.9,0,.381,5.828,351.8
1,9,1530,2,8.66,8.62,230.8,5.837,1.032,11.89,25.46,24.99,25.23,19.6,298.9,0,.431,6.798,340.1
2,9,1530,2,6.993,5.579,6.194,8.54,4.762,.147,.208,.128,.137,0,13.25,2550
1,9,1535,2,7.84,7.76,234.3,7.87,1.02,10.81,25.21,24.83,25,19.98,298.8,0,.493,6.238,283.6
1,9,1540,2,7.09,7.04,233.8,7,1.144,9.73,24.96,24.69,24.76,20.57,298.8,0,.677,5.578,248.3
1,9,1545,2,6.972,6.935,228,5.89,.881,8.75,24.89,24.7,24.77,20.86,298.9,0,.807,5.428,255.6
2,9,1545,2,7.12,5.696,6.332,8.66,4.965,.147,.208,.128,.137,0,13.26,2550
1,9,1550,2,7.54,7.49,227.4,7.01,.799,9.28,24.84,24.63,24.71,20.75,298.9,0,.706,5.885,250.6
1,9,1555,2,6.693,6.653,233.7,6.237,.696,8.1,24.83,24.69,24.73,20.69,298.9,0,.655,5.288,245.8
1,9,1600,2,6.765,6.724,230.3,6.28,.705,8.1,24.91,24.8,24.8,20.25,298.8,0,.425,5.548,233.2
2,9,1600,2,7.24,5.811,6.456,8.77,5.163,.147,.208,.128,.137,0,13.26,2550
1,9,1605,2,6.946,6.894,224.5,6.95,.865,8.95,24.86,24.74,24.75,20.29,298.8,0,.421,5.235,218.5
1,9,1610,2,7.17,7.14,217.4,5.156,.691,8.66,24.74,24.63,24.59,20.5,298.8,0,.456,4.998,193.3
1,9,1615,2,6.825,6.804,219.8,4.426,.829,8.92,24.5,24.46,24.36,20.96,298.7,0,.563,4.713,169.3
2,9,1615,2,7.35,5.916,6.571,8.86,5.359,.147,.209,.128,.137,0,12.91,2550
1,9,1620,2,5.992,5.971,219.4,4.893,.77,8.49,24.31,24.37,24.21,21.38,298.7,0,.683,4.028,160.4
1,9,1625,2,6.315,6.285,219.5,5.594,.788,8.82,24.17,24.25,24.07,21.66,298.6,0,.745,4.275,147.3
1,9,1630,2,5.859,5.834,217.8,5.287,.602,7.25,23.99,24.1,23.85,22.03,298.6,0,.821,3.815,138.4
2,9,1630,2,7.44,6.019,6.679,8.94,5.551,.147,.209,.128,.137,0,12.9,2550
1,9,1635,2,5.676,5.658,217.9,4.578,.419,6.599,23.72,23.91,23.58,22.51,298.5,0,.898,3.565,133.5
1,9,1640,2,5.22,5.201,217.4,4.94,.544,6.533,23.49,23.7,23.34,22.99,298.4,0,.995,3.238,123.6
1,9,1645,2,5.192,5.174,216,4.821,.564,6.697,23.25,23.53,23.18,23.31,298.4,0,.987,3.313,115.6
2,9,1645,2,7.52,6.115,6.779,9.01,5.734,.147,.209,.128,.137,0,13.32,2550
1,9,1650,2,4.997,4.984,215.7,4.084,.335,5.945,23.09,23.37,23.01,23.64,298.4,0,1.044,2.867,112.2
1,9,1655,2,4.396,4.382,211.5,4.56,.378,5.227,22.74,23.16,22.64,24.27,298.4,0,1.114,2.21,96
1,9,1700,2,4.256,4.248,207.1,3.578,.347,5.161,22.36,22.97,22.27,24.81,298.4,0,1.101,2.02,80.6
2,9,1700,2,7.59,6.204,6.864,9.05,5.912,.147,.21,.128,.137,0,12.82,2550
1,9,1705,2,4.292,4.287,206.5,2.648,.261,4.933,21.94,22.71,21.85,25.47,298.3,0,1.103,1.942,68.57
1,9,1710,2,4.183,4.175,203.8,3.449,.203,4.769,21.36,22.38,21.27,26.48,298.3,0,1.151,1.732,59.04
1,9,1715,2,4.136,4.134,202.7,1.639,.165,4.541,20.72,22.1,20.65,27.53,298.2,0,1.146,1.715,49.45
2,9,1715,2,7.64,6.286,6.938,9.07,6.076,.147,.21,.128,.137,0,12.76,2550
1,9,1720,2,3.878,3.875,203.7,2.164,.178,4.345,20,21.71,19.96,28.71,298.2,0,1.114,1.417,40.1
1,9,1725,2,3.992,3.987,205,2.919,.194,4.377,19.19,21.26,19.19,30.15,298.1,0,1.092,1.262,31.35
1,9,1730,2,3.986,3.982,203.4,2.486,.132,4.279,18.48,20.98,18.57,31.38,298.1,0,1.036,1.352,23.88
2,9,1730,2,7.66,6.356,6.997,9.07,6.23,.147,.21,.128,.137,0,12.72,2550
1,9,1735,2,3.869,3.868,202.4,1.266,.123,4.247,17.67,20.66,17.82,32.83,298,0,.961,1.245,17.03
1,9,1740,2,4.014,4.012,201.2,1.911,.175,4.475,17.09,20.16,17.4,34,298,0,.928,1.31,11.54
1,9,1745,2,4.848,4.833,203.3,4.505,.426,5.88,16.84,19.78,17.19,34.9,297.9,0,1.071,1.922,6.994
2,9,1745,2,7.67,6.422,7.05,9.03,6.371,.147,.21,.128,.137,0,12.7,2550
1,9,1750,2,4.944,4.941,207.7,2.233,.256,5.684,17.15,19.42,17.48,34.64,297.8,0,1.239,1.935,3.994
1,9,1755,2,4.905,4.901,205.3,2.147,.192,5.325,16.96,19.11,17.07,35.33,297.7,0,1.338,2.015,.467
1,9,1800,2,4.886,4.883,201.4,1.896,.184,5.227,16.43,18.62,16.49,36.94,297.6,0,1.492,1.89,0
2,9,1800,2,7.64,6.476,7.09,8.95,6.498,.147,.211,.128,.137,0,12.67,2550
1,9,1805,2,4.859,4.853,202.8,2.806,.328,5.717,15.95,18.44,16.08,38.49,297.6,0,1.637,1.86,0
1,9,1810,2,4.752,4.747,203.5,2.65,.207,5.455,15.63,18.06,15.78,39.63,297.5,0,1.753,1.792,0
1,9,1815,2,4.696,4.689,204.6,3.078,.243,5.325,15.4,17.78,15.6,40.69,297.5,0,1.909,1.617,0
2,9,1815,2,7.59,6.519,7.13,8.84,6.612,.147,.211,.128,.137,0,12.66,2550
1,9,1820,2,4.992,4.986,201.6,2.813,.27,5.619,15.21,17.58,15.46,41.48,297.4,0,2.007,1.975,0
1,9,1825,2,4.944,4.939,197.9,2.538,.256,5.717,15.19,17.5,15.45,41.61,297.4,0,2.03,2.115,0
1,9,1830,2,5.262,5.253,194.9,3.326,.288,5.847,15.37,17.57,15.64,41.4,297.3,0,2.118,2.437,0
2,9,1830,2,7.53,6.552,7.18,8.72,6.717,.147,.211,.128,.137,0,12.64,2550
1,9,1835,2,5.504,5.492,190.9,3.858,.519,6.958,15.5,17.31,15.77,41.45,297.1,0,2.247,2.745,0
1,9,1840,2,6.574,6.554,188.4,4.524,.457,7.58,16.15,17.79,16.65,40.08,296.9,0,2.361,3.85,.4
1,9,1845,2,7.25,7.22,188.4,4.545,.646,8.92,16.98,18.21,17.31,38.1,296.7,0,2.382,4.263,.709
2,9,1845,2,7.46,6.576,7.22,8.59,6.809,.147,.211,.128,.137,0,12.63,2550
1,9,1850,2,7.8,7.77,187,5.045,.594,9.18,17.33,18.29,17.57,37.27,296.6,0,2.389,4.74,.14
1,9,1855,2,8.09,8.06,184.1,4.903,.733,9.67,17.43,18.34,17.62,37.19,296.3,0,2.447,4.958,0
1,9,1900,2,7.53,7.5,180.1,4.854,.719,9.28,17.58,18.43,17.77,36.6,296.1,0,2.353,4.868,0
2,9,1900,2,7.4,6.587,7.26,8.45,6.881,.147,.211,.128,.137,0,12.63,2550
1,9,1905,2,7.03,6.999,181.6,5.255,.732,8.72,17.21,17.76,17.21,37.48,296.1,0,2.358,4.428,0
1,9,1910,2,6.881,6.856,182.1,4.851,.712,8.92,16.95,17.7,17.1,38.24,296,0,2.409,4.21,0
1,9,1915,2,6.567,6.535,184.9,5.669,.825,8.53,16.94,17.71,17.07,38.25,296.2,0,2.403,4.12,0
2,9,1915,2,7.35,6.6,7.3,8.35,6.947,.147,.211,.128,.137,0,12.62,2550
1,9,1920,2,6.035,6.004,191,5.885,.701,8.3,16.72,17.45,16.8,38.63,296.3,0,2.354,3.67,0
1,9,1925,2,5.677,5.653,195.5,5.229,.583,7.55,16.42,17.24,16.42,39.43,296.4,0,2.371,3.08,0
1,9,1930,2,5.207,5.182,197.8,5.639,.527,6.762,16.23,17.23,16.35,39.84,296.5,0,2.343,2.742,0
2,9,1930,2,7.31,6.607,7.34,8.26,6.996,.147,.212,.128,.137,0,12.61,2550
1,9,1935,2,5.32,5.304,197.5,4.465,.542,6.827,16.27,17.3,16.44,39.69,296.5,0,2.331,2.977,0
1,9,1940,2,5.208,5.19,198.8,4.826,.437,6.762,16.06,17.02,16.13,40.43,296.5,0,2.401,2.765,0
1,9,1945,2,5.496,5.474,197.5,5.088,.533,7.19,15.88,16.92,16.03,41.02,296.4,0,2.444,3.067,0
2,9,1945,2,7.28,6.612,7.37,8.2,7.04,.148,.212,.128,.137,0,12.61,2550
1,9,1950,2,5.633,5.607,199.4,5.548,.393,6.697,15.82,16.8,15.94,41.34,296.5,0,2.492,2.942,0
1,9,1955,2,6.094,6.075,200,4.536,.526,7.74,15.73,16.73,15.87,41.72,296.6,0,2.535,3.348,0
1,9,2000,2,6.499,6.478,200.2,4.561,.616,8.43,15.85,16.89,16.05,41.41,296.5,0,2.542,3.503,0
2,9,2000,2,7.25,6.622,7.4,8.13,7.07,.148,.212,.128,.137,0,12.6,2550
1,9,2005,2,7.04,7.01,201.3,4.87,.72,9.51,16.23,17.19,16.52,40.24,296.5,0,2.483,4.21,0
1,9,2010,2,7.1,7.08,202,4.982,.719,9.31,16.69,17.54,16.89,38.94,296.5,0,2.438,4.093,.001
1,9,2015,2,6.855,6.827,205.9,5.179,.744,8.62,16.81,17.57,16.95,38.68,296.5,0,2.445,3.88,0
2,9,2015,2,7.22,6.627,7.43,8.06,7.1,.148,.212,.128,.137,0,12.59,2550
1,9,2020,2,7.58,7.55,208.9,5.337,.868,10.52,16.94,17.8,17.17,38.39,296.5,0,2.454,4.568,0
1,9,2025,2,8.38,8.34,205.3,5.893,.818,10.52,17.34,18.09,17.53,37.36,296.4,0,2.43,4.865,0
1,9,2030,2,9.51,9.45,202.7,6.325,1.26,12.74,17.52,18.17,17.65,36.97,296.3,0,2.441,5.675,0
2,9,2030,2,7.2,6.63,7.46,8,7.12,.148,.212,.128,.137,0,12.58,2550
1,9,2035,2,9.95,9.9,203.2,5.851,1.145,12.45,17.8,18.48,18.01,36.19,296.3,0,2.393,6.123,0
1,9,2040,2,10.55,10.51,206.5,4.803,1.185,13.59,18.2,18.75,18.37,34.98,296.3,0,2.277,6.593,.01
1,9,2045,2,10.29,10.24,204.9,5.645,1.312,14.44,18.28,18.66,18.32,34.8,296.2,0,2.267,6.563,0
2,9,2045,2,7.18,6.632,7.49,7.96,7.13,.148,.212,.128,.137,0,12.57,2550
1,9,2050,2,10.06,10.02,205.1,5.476,1.139,13.23,18.03,18.42,18.07,35.42,296.3,0,2.3,6.325,0
1,9,2055,2,10.89,10.85,204.1,5.003,1.21,13.2,18.03,18.47,18.09,35.38,296.3,0,2.281,6.67,0
1,9,2100,2,10.53,10.5,203.9,4.799,1.495,14.34,17.94,18.32,17.98,35.71,296.3,0,2.327,6.653,0
2,9,2100,2,7.17,6.638,7.53,7.94,7.15,.148,.212,.128,.137,0,12.56,2550
1,9,2105,2,9.74,9.7,204.6,5.318,.991,12.09,17.74,18.1,17.78,36.2,296.3,0,2.348,5.99,0
1,9,2110,2,10.77,10.7,204.2,6.559,1.435,13.85,17.65,18.02,17.69,36.42,296.2,0,2.353,6.825,0
1,9,2115,2,11.44,11.41,205.2,4.204,1.262,14.11,17.62,17.99,17.66,36.44,296.2,0,2.33,7.15,0
2,9,2115,2,7.17,6.643,7.56,7.95,7.16,.148,.212,.128,.137,0,12.56,2550
1,9,2120,2,10.71,10.67,205.4,4.959,1.181,13.92,17.44,17.77,17.46,36.87,296.1,0,2.337,6.633,0
1,9,2125,2,10.4,10.36,202.6,5.403,1.092,13.2,17.18,17.56,17.2,37.5,296,0,2.339,6.528,0
1,9,2130,2,10.68,10.62,205.3,6.059,1.23,13.26,17.05,17.44,17.1,37.65,296,0,2.286,6.688,0
2,9,2130,2,7.19,6.653,7.6,7.98,7.17,.148,.212,.128,.137,0,12.56,2550
1,9,2135,2,11.62,11.55,205.8,6.273,1.374,14.9,17.09,17.56,17.2,37.32,296,0,2.2,7.19,0
1,9,2140,2,10.76,10.71,205.2,5.511,1.046,12.84,16.95,17.32,16.95,37.61,295.8,0,2.184,6.458,0
1,9,2145,2,10.95,10.89,204.6,5.775,1.296,13.65,16.81,17.18,16.86,37.91,295.7,0,2.173,6.883,0
2,9,2145,2,7.21,6.663,7.64,8.02,7.17,.148,.212,.128,.137,0,12.55,2550
1,9,2150,2,11.64,11.57,204,6.166,1.271,15.29,16.62,16.99,16.68,38.42,295.7,0,2.192,7.33,0
1,9,2155,2,11.5,11.45,204.2,5.317,1.112,14.24,16.48,16.8,16.5,38.81,295.7,0,2.206,7.28,0
1,9,2200,2,11.91,11.84,204.1,5.853,1.267,14.9,16.34,16.68,16.41,39.1,295.7,0,2.187,7.5,0
2,9,2200,2,7.22,6.675,7.67,8.05,7.18,.148,.212,.128,.137,0,12.54,2550
1,9,2205,2,11.39,11.34,205.6,5.42,1.199,14.14,16.16,16.48,16.2,39.58,295.6,0,2.195,7.12,0
1,9,2210,2,11.01,10.97,206.9,5.02,1.46,14.24,16.06,16.41,16.12,39.63,295.6,0,2.123,6.93,0
1,9,2215,2,11.24,11.2,206.3,5.229,1.164,13.85,16.01,16.32,16.05,39.61,295.5,0,2.072,7.01,0
2,9,2215,2,7.24,6.69,7.7,8.07,7.18,.148,.212,.128,.137,0,12.53,2550
1,9,2220,2,10.55,10.49,209.9,6.141,1.006,13.3,15.86,16.17,15.91,39.89,295.5,0,2.04,7.08,0
1,9,2225,2,11.02,10.98,210.8,5.013,1.28,13.59,15.83,16.15,15.91,39.85,295.6,0,2.004,7.04,0
1,9,2230,2,11.21,11.16,210.6,5.123,1.099,13.79,15.76,16.13,15.84,40.03,295.6,0,2.001,7.07,0
2,9,2230,2,7.25,6.705,7.73,8.09,7.2,.148,.212,.128,.137,0,12.53,2550
1,9,2235,2,10.48,10.43,210.4,5.399,1.118,12.67,15.6,15.89,15.62,40.52,295.6,0,2.029,6.67,0
1,9,2240,2,10.64,10.59,213.1,5.357,1.114,12.97,15.47,15.78,15.51,40.99,295.6,0,2.068,6.695,0
1,9,2245,2,10.1,10.05,211.2,5.523,1.262,13,15.28,15.61,15.33,41.67,295.5,0,2.125,6.353,0
2,9,2245,2,7.26,6.721,7.76,8.1,7.2,.148,.212,.128,.137,0,12.52,2550
1,9,2250,2,10.4,10.36,217.6,5.014,1.171,13.59,15.25,15.58,15.34,41.78,295.7,0,2.137,7.38,0
1,9,2255,2,11.6,11.54,213.5,5.448,1.37,14.37,15.32,15.7,15.43,41.34,295.8,0,2.055,7.67,0
1,9,2300,2,11.66,11.61,216.4,5.319,1.253,14.9,15.46,15.8,15.57,40.57,295.8,0,1.924,7.92,0
2,9,2300,2,7.26,6.737,7.78,8.11,7.21,.148,.213,.128,.137,0,12.52,2550
1,9,2305,2,11.05,11.01,216.8,5.046,1.117,13.36,15.36,15.61,15.4,40.78,295.8,0,1.903,7.42,0
1,9,2310,2,9.72,9.68,214.9,5.092,1.037,12.61,15.03,15.3,15.05,41.81,295.8,0,1.954,6.558,0
1,9,2315,2,9.18,9.14,217.2,5.258,.887,11.34,14.86,15.17,14.92,42.24,295.9,0,1.946,6.31,0
2,9,2315,2,7.27,6.747,7.8,8.11,7.22,.148,.213,.128,.137,0,12.51,2550
1,9,2320,2,9,8.96,216.1,5.33,1.091,11.5,14.73,15.08,14.78,42.59,295.9,0,1.942,5.773,0
1,9,2325,2,8.91,8.88,217.5,4.512,.814,12.09,14.63,14.99,14.7,42.77,295.9,0,1.915,6.158,0
1,9,2330,2,8.7,8.66,218.6,5.244,1.051,11.11,14.52,14.87,14.56,43.06,295.9,0,1.904,6.135,0
2,9,2330,2,7.28,6.762,7.83,8.11,7.23,.148,.213,.128,.137,0,12.51,2550
1,9,2335,2,7.99,7.96,220.9,5.564,.849,9.83,14.36,14.67,14.41,43.51,295.8,0,1.904,5.698,0
1,9,2340,2,7.94,7.91,220.3,5.244,.895,10.13,14.16,14.59,14.26,43.98,295.7,0,1.877,5.5,0
1,9,2345,2,7.84,7.81,217.2,5.024,.853,10.16,14.18,14.58,14.28,43.6,295.5,0,1.777,5.353,0
2,9,2345,2,7.28,6.776,7.84,8.1,7.24,.148,.213,.128,.137,0,12.5,2550
1,9,2350,2,8.43,8.4,216.7,4.691,1.035,10.55,14.22,14.64,14.33,43.2,295.4,0,1.689,5.77,0
1,9,2355,2,9.24,9.19,217,5.909,1.007,11.6,14.31,14.78,14.45,42.55,295.4,0,1.559,6.263,0
1,10,0,2,9.83,9.79,220.3,5.594,1.094,12.15,14.43,14.86,14.57,41.77,295.4,0,1.418,6.97,0
2,10,0,2,7.28,6.786,7.85,8.08,7.25,.148,.213,.128,.137,0,12.49,2550
1,10,5,2,10.4,10.37,216,4.753,.931,12.71,14.45,14.85,14.53,41.54,295.4,0,1.356,6.865,0
1,10,10,2,9.84,9.8,215.6,4.76,.957,11.89,14.34,14.72,14.42,41.72,295.3,0,1.315,6.413,0
1,10,15,2,9.49,9.45,215.3,5.272,1.064,11.99,14.25,14.6,14.31,41.82,295.2,0,1.273,6.283,0
2,10,15,2,7.28,6.797,7.86,8.05,7.26,.148,.213,.128,.137,0,12.49,2550
1,10,20,2,9.53,9.5,215.7,4.378,1.211,12.51,14.08,14.47,14.16,42.19,295.1,0,1.244,6.148,0
1,10,25,2,9.22,9.18,214.7,5.632,1.12,12.15,14.07,14.47,14.13,42.07,295,0,1.192,6.078,0
1,10,30,2,9.36,9.33,216,4.775,.954,11.99,13.99,14.41,14.07,42.13,295.1,0,1.148,6.278,0
2,10,30,2,7.27,6.805,7.87,8.02,7.26,.148,.213,.128,.137,0,12.48,2550
1,10,35,2,9.32,9.29,219.7,5.144,.998,12.15,13.87,14.36,13.98,42.4,295.4,0,1.122,6.418,0
1,10,40,2,9.66,9.61,220.5,5.772,.89,11.66,13.82,14.24,13.9,42.41,295.4,0,1.084,6.808,0
1,10,45,2,9.05,9.03,221.8,4.24,1.008,11.24,13.55,13.96,13.6,43.26,295.4,0,1.119,6.563,0
2,10,45,2,7.27,6.81,7.88,7.99,7.27,.148,.213,.128,.137,0,12.47,2550
1,10,50,2,8.94,8.91,219.2,5.098,.934,11.53,13.33,13.83,13.4,43.92,295.2,0,1.124,6.09,0
1,10,55,2,8.74,8.7,219.6,5.349,.773,10.78,13.22,13.65,13.31,44.25,295.1,0,1.127,6.363,0
1,10,100,2,8.46,8.41,218.2,5.829,.97,10.75,13.02,13.44,13.05,44.98,295,0,1.174,5.618,0
2,10,100,2,7.25,6.816,7.88,7.95,7.28,.148,.213,.128,.137,0,12.48,2550
1,10,105,2,8.33,8.29,217.7,5.818,.869,10.58,12.82,13.26,12.91,45.63,294.8,0,1.192,5.905,0
1,10,110,2,8.24,8.19,218.9,6.196,.951,10.55,12.73,13.17,12.8,45.98,294.8,0,1.214,5.643,0
1,10,115,2,8.51,8.48,218.9,5.045,.954,11.83,12.54,13,12.65,46.65,294.7,0,1.242,5.7,0
2,10,115,2,7.24,6.821,7.89,7.91,7.28,.148,.213,.128,.137,0,12.47,2550
1,10,120,2,8.9,8.86,218.4,5.429,.89,10.75,12.45,12.97,12.57,46.93,294.6,0,1.244,5.963,0
1,10,125,2,9.04,9.01,219.6,5.289,.95,11.04,12.5,13.02,12.65,46.72,294.7,0,1.223,6.42,0
1,10,130,2,9.46,9.43,219.7,4.84,.893,11.66,12.54,13.08,12.67,46.5,294.7,0,1.198,6.535,0
2,10,130,2,7.22,6.823,7.88,7.85,7.29,.148,.213,.128,.137,0,12.45,2550
1,10,135,2,9.46,9.41,217.7,5.826,.905,11.56,12.42,12.92,12.51,46.73,294.6,0,1.158,6.463,0
1,10,140,2,8.67,8.64,215.4,4.67,.895,11.34,12.26,12.67,12.32,47.14,294.6,0,1.136,5.628,0
1,10,145,2,9.24,9.2,215.5,4.813,.897,10.94,12.1,12.63,12.22,47.57,294.5,0,1.112,5.89,0
2,10,145,2,7.19,6.823,7.88,7.79,7.28,.148,.213,.128,.137,0,12.45,2550
1,10,150,2,9.17,9.15,214.7,4.417,.9,11.3,11.98,12.49,12.09,47.81,294.3,0,1.076,5.895,0
1,10,155,2,9.13,9.09,215.7,5.205,1.027,11.4,11.93,12.44,12.03,47.85,294.1,0,1.045,5.953,0
1,10,200,2,9.46,9.43,217.9,4.261,.984,11.34,11.93,12.5,12.1,47.72,294.1,0,1.008,6.468,0
2,10,200,2,7.17,6.82,7.87,7.72,7.28,.148,.213,.128,.137,0,12.44,2550
1,10,205,2,9.56,9.52,218,4.945,1.054,11.73,12.02,12.54,12.16,47.29,294.1,0,.965,6.66,0
1,10,210,2,9.54,9.5,220.9,5.333,.905,11.6,11.96,12.46,12.06,47.4,294.1,0,.94,6.503,0
1,10,215,2,9.99,9.94,220.3,5.817,1.151,12.87,11.93,12.5,12.08,47.33,294,0,.892,6.825,0
2,10,215,2,7.14,6.816,7.86,7.65,7.28,.148,.213,.128,.137,0,12.44,2550
1,10,220,2,9.81,9.77,219.9,5.305,.921,11.66,12.07,12.56,12.23,46.68,294.2,0,.832,7.2,0
1,10,225,2,9.32,9.28,221.2,5.323,.947,11.83,12.11,12.61,12.23,46.44,294.3,0,.795,6.7,0
1,10,230,2,8.68,8.65,222.6,5.203,1.044,10.75,11.96,12.46,12.06,46.86,294.5,0,.785,6.27,0
2,10,230,2,7.11,6.808,7.86,7.59,7.27,.148,.213,.128,.137,0,12.43,2550
1,10,235,2,8.23,8.18,224.5,6.118,.89,10.06,11.8,12.28,11.88,47.32,294.5,0,.774,6.103,0
1,10,240,2,9.27,9.23,224.6,5.381,1.129,12.15,11.74,12.36,11.91,47.36,294.4,0,.736,6.748,0
1,10,245,2,9.29,9.26,223.7,4.723,.874,11.04,11.94,12.53,12.12,46.51,294.3,0,.673,6.905,0
2,10,245,2,7.09,6.803,7.85,7.52,7.27,.148,.213,.128,.137,0,12.43,2550
1,10,250,2,9.08,9.05,224.2,5.02,.993,11.76,11.92,12.44,12.04,46.53,294.3,0,.654,6.693,0
1,10,255,2,9.18,9.14,225.8,5.073,1.11,11.92,11.91,12.4,12.04,46.49,294.4,0,.631,7.11,0
1,10,300,2,9.12,9.07,224.8,5.875,1.149,13.72,11.79,12.28,11.89,46.87,294.4,0,.636,6.848,0
2,10,300,2,7.05,6.793,7.83,7.46,7.26,.148,.213,.128,.137,0,12.42,2550
1,10,305,2,9.88,9.85,227.2,4.355,1.047,12.71,11.86,12.37,12.04,46.5,294.5,0,.593,7.72,0
1,10,310,2,8.86,8.82,231.3,5.343,1.164,11.47,11.78,12.34,11.88,46.74,294.5,0,.596,6.79,0
1,10,315,2,8.75,8.72,229.2,4.855,1.006,11.56,11.93,12.55,12.09,46.21,294.5,0,.577,6.743,0
2,10,315,2,7.03,6.784,7.83,7.4,7.24,.148,.213,.128,.137,0,12.41,2550
1,10,320,2,8.89,8.86,231.8,4.851,1.089,11.24,11.85,12.41,11.98,46.56,294.6,0,.604,6.81,0
1,10,325,2,8.63,8.59,232.7,5.247,1.06,11.4,11.91,12.45,12.05,46.36,294.6,0,.595,6.688,0
1,10,330,2,8.12,8.08,231.6,5.829,.789,10.65,11.75,12.25,11.87,46.88,294.6,0,.61,6.39,0
2,10,330,2,7,6.774,7.82,7.34,7.23,.148,.213,.128,.137,0,12.41,2550
1,10,335,2,8.13,8.08,234.4,6.62,1.391,12.74,11.79,12.32,11.91,46.86,294.9,0,.639,6.445,0
1,10,340,2,7.39,7.37,236.3,4.928,.803,9.15,11.47,11.96,11.5,48.08,295,0,.693,5.518,0
1,10,345,2,7.01,6.986,238.7,4.362,.745,9.02,11.05,11.56,11.07,49.65,295.1,0,.754,5.195,0
2,10,345,2,6.976,6.764,7.8,7.29,7.21,.148,.213,.128,.137,.376,12.4,2550
1,10,350,2,6.504,6.476,241.4,5.238,.651,8.13,10.7,11.28,10.77,50.87,295,0,.769,4.875,0
1,10,355,2,6.246,6.19,243.8,7.64,.686,8,10.65,11.45,10.87,51.03,295,0,.766,4.625,0
1,10,400,2,6.386,6.358,248.3,5.324,.556,7.35,11.26,12.25,11.59,49.04,295,0,.771,4.483,0
2,10,400,2,6.949,6.751,7.79,7.24,7.2,.148,.213,.129,.137,.924,12.4,2550
1,10,405,2,6.654,6.617,249,6.021,.808,9.34,11.93,13.07,12.31,47.26,295,0,.877,4.81,.025
1,10,410,2,7.8,7.76,250.5,5.781,1.006,9.73,12.97,14.05,13.41,44.15,295.2,0,.874,6.02,.969
1,10,415,2,8.44,8.41,250.8,5.167,.969,11.17,13.49,14.31,13.73,42.6,295.3,0,.853,6.293,.266
2,10,415,2,6.922,6.74,7.78,7.18,7.18,.148,.213,.129,.137,0,12.38,2550
1,10,420,2,8.4,8.37,248.2,4.745,.752,10.26,13.59,14.32,13.72,42.3,295.3,0,.848,6.19,.001
1,10,425,2,8.55,8.52,246.4,5.117,.85,10.22,13.53,14.2,13.69,42.41,295.2,0,.826,6.57,0
1,10,430,2,9.06,9.01,245.6,5.788,.822,10.71,13.63,14.38,13.81,42.04,295.2,0,.798,6.753,0
2,10,430,2,6.893,6.726,7.77,7.12,7.16,.148,.213,.129,.137,0,12.38,2550
1,10,435,2,8.58,8.53,245.6,5.938,.789,10.39,13.55,14.16,13.66,42.27,295.2,0,.799,6.598,0
1,10,440,2,8.56,8.52,247,5.142,.907,11.07,13.42,14.14,13.59,42.69,295.3,0,.823,6.6,0
1,10,445,2,8.27,8.24,246.4,5.376,.654,9.77,13.25,13.86,13.36,43.35,295.3,0,.883,6.143,0
2,10,445,2,6.868,6.713,7.76,7.09,7.14,.148,.213,.129,.137,0,12.38,2550
1,10,450,2,8.54,8.5,246.2,5.122,.857,11.27,13.13,13.82,13.28,43.74,295.4,0,.893,6.345,0
1,10,455,2,8.53,8.49,249.2,5.686,.93,10.49,13.04,13.71,13.15,44.1,295.5,0,.928,6.318,0
1,10,500,2,8.5,8.47,248.7,5.341,.87,10.71,13.02,13.62,13.12,44.26,295.5,0,.951,6.41,0
2,10,500,2,6.853,6.698,7.76,7.07,7.12,.148,.213,.129,.137,0,12.38,2550
1,10,505,2,8.55,8.52,247.6,5.449,.827,10.98,12.9,13.6,13.06,44.57,295.5,0,.944,6.438,0
1,10,510,2,8.36,8.33,246.7,5.007,.932,10.78,12.91,13.6,13.08,44.51,295.6,0,.938,6.46,0
1,10,515,2,8.54,8.52,248.8,4.621,1.024,11.27,13.01,13.68,13.17,44.14,295.8,0,.916,6.638,0
2,10,515,2,6.845,6.687,7.75,7.06,7.1,.148,.213,.129,.137,0,12.36,2550
1,10,520,2,8.88,8.84,247.3,4.965,.918,11.76,12.95,13.6,13.09,44.36,295.9,0,.923,6.863,0
1,10,525,2,8.92,8.89,245,4.944,.781,10.39,12.82,13.46,12.92,44.76,295.8,0,.932,6.805,0
1,10,530,2,8.59,8.56,245.8,5.112,.921,11.47,12.65,13.31,12.77,45.37,295.8,0,.96,6.4,0
2,10,530,2,6.837,6.676,7.75,7.06,7.08,.148,.213,.129,.137,0,12.37,2550
1,10,535,2,8.06,8.02,245.1,5.671,.901,10.09,12.44,13.08,12.59,46.09,296,0,.991,6.213,0
1,10,540,2,7.9,7.86,242.8,5.476,.814,9.6,12.26,12.92,12.35,46.66,296,0,.997,5.888,0
1,10,545,2,7.97,7.94,240,4.971,.693,9.57,12.15,12.8,12.24,47.01,295.9,0,1,5.898,0
2,10,545,2,6.829,6.667,7.74,7.05,7.06,.148,.213,.129,.137,0,12.36,2550
1,10,550,2,7.94,7.92,238.4,4.646,.794,9.9,11.89,12.58,12.01,47.89,295.8,0,1.02,5.938,0
1,10,555,2,7.82,7.8,236.2,4.177,.652,9.54,11.66,12.26,11.72,48.7,295.8,0,1.036,5.59,0
1,10,600,2,8.43,8.41,236.6,4.477,.713,9.9,11.48,12.12,11.61,49.31,295.8,0,1.046,6.395,0
2,10,600,2,6.823,6.659,7.73,7.04,7.04,.148,.213,.129,.137,.712,12.35,2550
1,10,605,2,8.65,8.63,236.5,4.591,.908,10.81,11.42,12.02,11.54,49.53,295.8,0,1.051,6.51,0
1,10,610,2,8.21,8.18,239.4,5.021,.724,9.83,11.25,11.77,11.31,50.09,295.9,0,1.052,6.15,0
1,10,615,2,8.12,8.09,239.1,5.089,.805,10.81,10.95,11.47,11,51.15,295.8,0,1.063,6.18,0
2,10,615,2,6.807,6.649,7.72,7.02,7.02,.148,.213,.129,.137,1.028,12.35,2550
1,10,620,2,8.35,8.32,238.2,5.164,.82,10.88,10.73,11.27,10.79,51.91,295.8,0,1.07,6.273,0
1,10,625,2,9.28,9.25,236.6,4.131,.763,11.2,10.67,11.35,10.85,51.98,295.9,0,1.033,7.1,0
1,10,630,2,9.42,9.36,238.5,6.335,.957,11.6,10.88,11.58,11.08,50.89,295.9,0,.938,7.15,0
2,10,630,2,6.791,6.64,7.71,6.986,7,.148,.213,.129,.137,1.049,12.35,2550
1,10,635,2,9.21,9.17,238.8,5.012,1.02,12.35,10.94,11.6,11.08,50.52,295.9,0,.894,6.915,0
1,10,640,2,9.16,9.11,243.7,5.907,.985,11.2,11.13,11.79,11.33,49.5,296.1,0,.788,7.08,0
1,10,645,2,8.65,8.61,244.3,5.38,1.005,11.01,11.23,11.79,11.35,48.9,296.2,0,.714,6.738,0
2,10,645,2,6.771,6.629,7.69,6.949,6.987,.148,.213,.129,.137,.982,12.34,2550
1,10,650,2,9.71,9.65,249,6.761,1.393,13.36,11.37,12.08,11.61,47.76,296.2,0,.519,7.57,.003
1,10,655,2,9.78,9.74,250.5,5.196,1.136,13.1,11.64,12.18,11.78,46.42,296.3,0,.377,7.38,0
1,10,700,2,8.74,8.69,251.5,5.745,1.091,10.78,11.25,11.63,11.23,47.88,296.5,0,.443,6.778,0
2,10,700,2,6.753,6.621,7.68,6.907,6.969,.148,.213,.129,.137,.104,12.33,2550
1,10,705,2,8.64,8.61,253.2,5.465,.857,11.37,10.73,11.27,10.75,49.55,296.8,0,.434,6.285,0
1,10,710,2,9.09,9.06,252.1,5.145,.87,11.01,10.48,11.07,10.56,49.89,296.8,0,.312,6.86,0
1,10,715,2,9.53,9.5,251.3,4.626,.919,12.18,10.42,11.02,10.56,49.56,296.7,0,.168,7.13,0
2,10,715,2,6.732,6.61,7.66,6.873,6.95,.148,.213,.129,.137,.84,12.33,2550
1,10,720,2,9.84,9.8,249.7,5.044,.925,12.05,10.53,11.11,10.68,48.63,296.7,0,.005,7.6,0
1,10,725,2,9.32,9.28,245.2,5.449,.881,11.43,10.38,10.86,10.48,49.11,296.7,0,.006,7.22,0
1,10,730,2,8.83,8.8,244.9,5.159,.878,11.01,10.2,10.64,10.26,49.55,296.8,0,-.036,6.758,0
2,10,730,2,6.715,6.6,7.65,6.84,6.934,.148,.213,.129,.137,.304,12.33,2550
1,10,735,2,9.27,9.24,244.6,4.436,.929,11.73,10,10.55,10.11,50.12,296.8,0,-.064,7.06,0
1,10,740,2,9.85,9.81,248.4,5.68,.931,11.92,10.15,10.67,10.3,48.85,296.8,0,-.272,7.68,0
1,10,745,2,9.88,9.82,255.1,6.254,1.309,13,10.25,10.83,10.42,47.9,297,0,-.446,7.5,0
2,10,745,2,6.692,6.589,7.63,6.81,6.915,.148,.213,.129,.137,.233,12.33,2550
1,10,750,2,8.9,8.85,253.6,5.949,.928,11.07,10.21,10.69,10.31,47.93,297.2,0,-.476,6.863,.004
1,10,755,2,9.11,9.08,248.5,5.177,.861,11.27,10.2,10.75,10.33,47.6,297.2,0,-.577,6.985,.478
1,10,800,2,9.17,9.13,247.8,5.403,.935,11.47,10.22,10.72,10.34,47.23,297.3,0,-.662,7.22,2.507
2,10,800,2,6.671,6.58,7.61,6.776,6.899,.148,.213,.129,.137,0,12.32,2550
1,10,805,2,9.1,9.06,249.5,5.245,.966,11.66,10.22,10.74,10.3,46.96,297.4,0,-.74,6.74,6.889
1,10,810,2,9.14,9.09,250.8,5.55,.956,10.94,10.18,10.64,10.31,46.78,297.5,0,-.82,7.11,13.81
1,10,815,2,8.68,8.64,252.9,5.369,.793,10.42,10.16,10.72,10.33,46.49,297.7,0,-.923,6.655,25.43
2,10,815,2,6.649,6.566,7.59,6.74,6.879,.148,.213,.129,.137,0,12.33,2550
1,10,820,2,9.1,9.05,253.7,6.363,1.021,11.43,10.48,11.03,10.7,44.8,297.8,0,-1.13,7.15,34.03
1,10,825,2,8.12,8.08,256.7,5.916,1.064,11.04,10.59,11,10.69,44.32,298.1,0,-1.177,6.285,38.01
1,10,830,2,6.52,6.492,257.5,5.347,.81,8.82,10.37,10.77,10.46,45.19,298.3,0,-1.113,4.785,40.69
2,10,830,2,6.624,6.554,7.57,6.709,6.861,.148,.213,.129,.137,0,12.35,2550
1,10,835,2,5.786,5.758,263.1,5.656,.653,7.25,10.29,10.72,10.38,45.46,298.6,0,-1.109,4.493,47.39
1,10,840,2,5.009,4.989,263,5.218,.686,6.958,10.2,10.62,10.31,45.8,298.8,0,-1.087,3.783,52.88
1,10,845,2,4.805,4.784,263.1,5.288,.571,6.305,10.06,10.52,10.16,46.47,299,0,-1.022,3.395,61.24
2,10,845,2,6.604,6.54,7.55,6.685,6.839,.148,.213,.129,.137,0,12.36,2550
1,10,850,2,4.873,4.849,260.2,5.736,.659,6.631,10.04,10.45,10.15,46.63,299.1,0,-.988,3.698,71.6
1,10,855,2,5.056,5.026,258,6.192,.537,6.305,9.9,10.28,9.98,47.65,299.1,0,-.824,3.525,73.8
1,10,900,2,5.392,5.37,257.8,5.15,.557,6.729,9.88,10.3,9.99,47.87,299.1,0,-.785,3.848,79.7
2,10,900,2,6.585,6.527,7.54,6.67,6.819,.148,.213,.129,.137,0,12.38,2550
1,10,905,2,5.403,5.383,261.4,4.976,.725,7.12,10,10.36,10.13,47.48,299.2,0,-.786,4.033,87
1,10,910,2,5.312,5.289,264.8,5.368,.618,6.631,10.09,10.44,10.22,47.11,299.3,0,-.81,4.095,92.9
1,10,915,2,5.264,5.244,264.3,5.051,.724,6.925,10.25,10.61,10.4,46.54,299.5,0,-.834,4.005,99.7
2,10,915,2,6.577,6.514,7.53,6.665,6.8,.148,.213,.129,.137,0,12.4,2550
1,10,920,2,5.455,5.432,260.7,5.247,.669,6.925,10.46,10.78,10.63,45.71,299.7,0,-.88,4.18,105.9
1,10,925,2,5.302,5.271,260.8,6.228,.753,7.48,10.57,10.83,10.68,45.59,299.9,0,-.821,3.993,111
1,10,930,2,5.585,5.558,262.6,5.553,.607,7.35,10.7,10.96,10.82,44.94,299.9,0,-.897,4.29,118.5
2,10,930,2,6.574,6.505,7.52,6.665,6.783,.148,.213,.129,.137,0,12.42,2550
1,10,935,2,5.283,5.257,262.6,5.631,.523,6.827,10.81,11.06,10.95,44.73,300.1,0,-.855,3.948,139.6
1,10,940,2,5.282,5.262,259,5.019,.487,6.435,10.97,11.18,11.09,44.45,300.1,0,-.805,4.118,158.9
1,10,945,2,5.774,5.748,254.5,5.47,.48,6.925,11.09,11.18,11.19,44.31,300,0,-.739,4.37,173.6
2,10,945,2,6.581,6.5,7.51,6.683,6.763,.149,.213,.129,.137,0,12.46,2550
1,10,950,2,5.643,5.612,258.5,5.98,.593,6.86,11.2,11.23,11.33,44.36,300.1,0,-.621,4.238,197.5
1,10,955,2,5.59,5.562,262.8,5.648,.53,6.86,11.46,11.56,11.63,43.63,300.1,0,-.62,4.44,215
1,10,1000,2,6.081,6.044,263.6,6.271,.682,7.61,11.76,11.83,11.92,42.35,300.1,0,-.754,4.898,223.6
2,10,1000,2,6.596,6.495,7.5,6.716,6.746,.148,.213,.129,.137,0,12.56,2550
1,10,1005,2,5.761,5.739,265.3,5.067,.676,7.55,12.07,12.04,12.23,41.8,300.2,0,-.654,4.588,228.4
1,10,1010,2,5.82,5.795,267.5,5.306,.852,7.71,12.22,12.26,12.34,41.2,300.2,0,-.717,4.728,200.4
1,10,1015,2,5.951,5.915,267.3,6.313,.849,8.4,12.31,12.3,12.46,41.01,300.3,0,-.691,4.768,239.5
2,10,1015,2,6.627,6.497,7.5,6.777,6.732,.148,.213,.129,.137,0,12.72,2550
1,10,1020,2,6.122,6.078,276.2,6.905,.781,8.46,12.72,12.75,12.98,39.62,300.3,0,-.8,5.025,292.1
1,10,1025,2,6.803,6.718,284.8,9.08,.926,8.85,13.44,13.51,13.71,35.84,300.5,0,-1.516,5.755,268.5
1,10,1030,2,8.7,8.62,294.4,7.54,1.387,12.71,14.02,14.13,14.26,32.02,300.5,0,-2.504,7.02,261.7
2,10,1030,2,6.675,6.505,7.49,6.87,6.718,.148,.213,.129,.137,0,12.81,2550
1,10,1035,2,8.74,8.68,294.9,6.437,1.108,11.27,14.42,14.41,14.54,30.47,300.5,0,-2.81,7.13,256.8
1,10,1040,2,9.51,9.47,289.4,4.987,1.038,12.02,14.52,14.4,14.59,30.01,300.5,0,-2.92,7.72,272.8
1,10,1045,2,9.18,9.14,289.3,5.375,.916,11.24,14.6,14.48,14.65,29.99,300.6,0,-2.866,7.51,273
2,10,1045,2,6.737,6.519,7.49,6.995,6.713,.149,.213,.129,.137,0,12.86,2550
1,10,1050,2,8.86,8.81,289.9,5.904,1.334,12.15,14.68,14.51,14.74,29.89,300.7,0,-2.845,7.29,283.2
1,10,1055,2,8.92,8.87,294.3,5.692,1.147,11.53,14.8,14.67,14.87,29.78,300.9,0,-2.785,7.22,290.8
1,10,1100,2,9.2,9.1,304.1,8.55,1.306,12.54,14.85,14.68,14.88,29.2,300.9,0,-3.002,7.37,264.7
2,10,1100,2,6.808,6.541,7.49,7.15,6.703,.149,.213,.129,.137,0,12.91,2550
1,10,1105,2,9,8.95,308.2,6.218,1.134,11.6,14.88,14.69,14.93,29.22,301,0,-2.971,6.555,311.9
1,10,1110,2,7.65,7.59,300.5,7.34,1.245,10.65,15.26,15,15.33,29.19,300.9,0,-2.66,6.075,372
1,10,1115,2,8.7,8.64,302.1,6.933,1.234,11.76,15.38,15.01,15.38,28.83,300.8,0,-2.722,6.955,361.9
2,10,1115,2,6.883,6.57,7.49,7.32,6.705,.149,.213,.129,.137,0,12.94,2550
1,10,1120,2,10.28,10.22,303.1,6.492,1.593,13.23,15.35,15,15.3,27.9,300.8,0,-3.175,8.07,338
1,10,1125,2,9.39,9.33,303.1,6.717,1.543,12.81,15.31,15.07,15.32,28.03,300.9,0,-3.152,7.56,331.7
1,10,1130,2,9.61,9.57,306.2,5.626,1.348,12.35,15.36,15.09,15.34,27.41,301,0,-3.399,7.79,304.8
2,10,1130,2,6.961,6.603,7.49,7.5,6.713,.149,.213,.129,.137,0,13,2550
1,10,1135,2,9.36,9.3,306.6,6.375,1.261,12.15,15.35,15.14,15.35,27.49,301,0,-3.372,7.53,290.1
1,10,1140,2,9.22,9.15,310.7,7.02,1.39,11.96,15.44,15.23,15.46,27.24,300.9,0,-3.415,7.27,297.8
1,10,1145,2,8.96,8.92,312.7,5.572,1.204,11.11,15.55,15.33,15.56,27.41,300.9,0,-3.246,6.98,290.5
2,10,1145,2,7.05,6.642,7.49,7.7,6.724,.149,.213,.129,.137,0,12.98,2550
1,10,1150,2,9.71,9.64,317.3,6.691,1.295,12.22,15.58,15.35,15.58,26.9,301,0,-3.464,7.41,287.9
1,10,1155,2,9.41,9.36,328.9,5.656,1.209,11.6,15.57,15.34,15.55,27.16,301.1,0,-3.347,7.58,305.4
1,10,1200,2,9.33,9.29,327.4,5.166,1.544,12.35,15.56,15.31,15.56,27.18,301,0,-3.346,7.14,308.8
2,10,1200,2,7.14,6.685,7.49,7.9,6.745,.149,.213,.129,.137,0,12.98,2550
1,10,1205,2,8.24,8.2,329.3,5.692,1.147,10.22,15.65,15.42,15.66,27.33,301,0,-3.194,6.493,286.9
1,10,1210,2,7.44,7.38,324,7.29,1.308,10.19,15.65,15.46,15.66,27.17,301.1,0,-3.275,5.945,275.7
1,10,1215,2,7.18,7.12,330.3,7.24,1.01,9.34,15.68,15.47,15.68,26.83,301.1,0,-3.412,5.858,306
2,10,1215,2,7.23,6.732,7.5,8.09,6.771,.149,.213,.129,.137,0,13,2550
1,10,1220,2,7.5,7.46,327.5,5.863,.852,9.73,15.8,15.5,15.82,26.56,301.1,0,-3.441,5.918,379
1,10,1225,2,6.809,6.766,317.2,6.41,.879,8.66,16.03,15.62,16.05,26.25,301.1,0,-3.406,5.168,388.5
1,10,1230,2,7.08,7.03,316.3,6.465,.919,8.69,16.2,15.72,16.17,25.61,300.9,0,-3.592,5.523,420.1
2,10,1230,2,7.31,6.782,7.51,8.26,6.809,.149,.213,.129,.137,0,13.07,2550
1,10,1235,2,6.339,6.295,317.4,6.737,1.17,8.62,16.46,15.89,16.44,25.38,300.8,0,-3.49,4.888,401.1
1,10,1240,2,6.332,6.307,318.4,5.183,.806,8.13,16.39,15.85,16.28,24.26,300.7,0,-4.137,5.075,371.3
1,10,1245,2,4.914,4.879,314.5,6.784,.676,6.893,16.62,16.21,16.67,24.57,300.6,0,-3.778,3.905,407.1
2,10,1245,2,7.39,6.832,7.52,8.43,6.85,.149,.213,.129,.137,0,13.12,2550
1,10,1250,2,5.328,5.306,308.8,5.205,.776,7.25,16.88,16.22,16.78,24.22,300.5,0,-3.754,4.453,485.2
1,10,1255,2,5.598,5.548,308.6,7.66,.608,6.631,16.87,16.17,16.79,24.3,300.4,0,-3.72,4.528,479.3
1,10,1300,2,5.411,5.391,298.1,4.955,.593,6.795,16.97,16.16,16.9,23.53,300.4,0,-4.06,4.318,403.4
2,10,1300,2,7.49,6.885,7.53,8.61,6.897,.149,.213,.129,.137,0,13.29,2550
1,10,1305,2,5.188,5.16,293.7,5.986,.449,5.978,16.96,16.31,16.92,23.38,300.3,0,-4.148,4.473,512
1,10,1310,2,4.818,4.746,306.3,9.95,.592,6.076,17.56,16.84,17.64,22.17,300.1,0,-4.351,3.848,608.7
1,10,1315,2,4.783,4.745,300.7,7.2,.81,6.533,17.95,17,17.85,21.18,300,0,-4.628,4.033,547.4
2,10,1315,2,7.61,6.942,7.54,8.82,6.949,.149,.213,.129,.137,0,13.23,2550
1,10,1320,2,4.024,3.936,296.3,11.97,.747,5.749,17.67,16.73,17.51,21.53,300,0,-4.641,3.43,538.1
1,10,1325,2,4.436,4.405,289,6.827,.799,6.076,17.69,16.92,17.65,21.3,300,0,-4.759,3.758,552.8
1,10,1330,2,4.113,4.06,278,9.2,.706,5.651,17.78,17.12,17.89,21.06,300,0,-4.842,3.555,535
2,10,1330,2,7.74,7.01,7.56,9.06,7.01,.149,.214,.129,.137,0,13.21,2550
1,10,1335,2,5.068,4.847,302.7,16.88,.987,7.09,17.93,17.16,17.93,20.2,299.9,0,-5.254,4.298,571.8
1,10,1340,2,4.624,4.545,282.6,10.59,.874,6.893,17.96,17.19,17.91,20.38,299.9,0,-5.108,4.098,521.4
1,10,1345,2,4.69,4.494,268,16.55,.937,7.19,17.91,17.34,17.94,19.62,299.9,0,-5.636,4.145,562.7
2,10,1345,2,7.89,7.08,7.58,9.34,7.07,.149,.214,.129,.137,0,13.47,2550
1,10,1350,2,4.988,4.916,258.6,9.77,1.424,7.94,18.09,17.51,18.1,19.22,300,0,-5.768,4.253,536.5
1,10,1355,2,4.561,4.495,281.6,9.75,1.253,7.45,18.11,17.38,18.08,19.22,299.9,0,-5.742,3.933,511.8
1,10,1400,2,4.37,4.318,287.1,8.82,.814,6.631,18.15,17.47,18.19,19.39,299.9,0,-5.597,3.71,545.5
2,10,1400,2,8.05,7.16,7.6,9.62,7.14,.149,.214,.129,.137,0,13.46,2550
1,10,1405,2,5.092,5.051,290.5,7.3,.858,7.35,18.11,17.24,18.02,18.87,299.7,0,-5.978,4.315,501.1
1,10,1410,2,4.25,4.13,289.3,13.64,.713,5.749,18.08,17.39,18.17,19.38,299.6,0,-5.659,3.705,482.5
1,10,1415,2,2.986,2.833,290.7,18.32,.767,4.573,18.1,17.37,18.1,18.5,299.5,0,-6.242,2.58,461.5
2,10,1415,2,8.22,7.25,7.64,9.88,7.21,.149,.214,.129,.137,0,13.45,2550
1,10,1420,2,3.124,3.034,324.8,13.71,.548,4.998,18.04,17.56,18.13,19.47,299.3,0,-5.636,2.66,445.4
1,10,1425,2,4.021,3.879,332.4,15.19,.825,5.619,18.09,17.5,17.98,18.97,299.2,0,-5.933,3.488,424.7
1,10,1430,2,4.206,4.135,326.6,10.54,.51,5.455,18.1,17.41,17.98,19.41,299.3,0,-5.622,3.345,395.3
2,10,1430,2,8.37,7.34,7.67,10.1,7.3,.149,.214,.129,.137,0,13.45,2550
1,10,1435,2,4.166,4.084,309.4,11.31,1.166,6.697,18.1,17.59,18.04,18.49,299.4,0,-6.253,3.438,398.9
1,10,1440,2,5.354,5.294,305.5,8.57,.814,7.12,18.3,17.65,18.21,17.76,299.4,0,-6.601,4.478,462
1,10,1445,2,5.422,5.391,302.7,6.087,.686,6.795,18.26,17.51,18.1,18.11,299.4,0,-6.39,4.433,472.8
2,10,1445,2,8.52,7.43,7.7,10.24,7.39,.149,.214,.129,.137,0,13.45,2550
1,10,1450,2,4.666,4.626,302.2,7.47,.689,6.011,18.4,17.63,18.33,18.48,299.3,0,-6.019,3.985,459.8
1,10,1455,2,4.201,4.091,289.1,13.14,.641,6.076,18.56,17.9,18.49,18.92,299.3,0,-5.585,3.723,444.9
1,10,1500,2,4.023,3.845,293.9,17.05,.967,6.239,18.46,17.85,18.33,18.56,299.2,0,-5.91,3.247,291.9
2,10,1500,2,8.63,7.52,7.74,10.34,7.49,.149,.215,.13,.137,0,13.46,2550
1,10,1505,2,4.173,4.102,278.4,10.52,.627,5.88,18.21,17.73,18.24,19.17,299.2,0,-5.697,3.6,392.1
1,10,1510,2,4.947,4.887,280.8,8.88,.707,7.45,18.34,17.84,18.37,18.54,299.2,0,-6.02,4.18,294.3
1,10,1515,2,3.361,3.337,287.3,6.793,.748,4.704,18.05,17.61,18.03,18.93,299.2,0,-5.99,2.827,256
2,10,1515,2,8.73,7.6,7.77,10.41,7.59,.149,.215,.13,.137,0,13.46,2550
1,10,1520,2,2.652,2.611,285.2,10.04,.451,3.659,17.95,17.62,17.97,19.23,299.2,0,-5.864,2.25,225.5
1,10,1525,2,2.168,2.051,254.4,18.8,.53,3.005,17.8,17.6,17.85,18.72,299.2,0,-6.333,1.685,228.9
1,10,1530,2,1.422,1.393,257.6,11.58,.52,2.711,17.84,17.76,18,18.81,299.2,0,-6.241,1.122,302.9
2,10,1530,2,8.81,7.68,7.81,10.46,7.69,.149,.215,.13,.137,0,13.12,2550
1,10,1535,2,1.509,1.436,266.7,17.85,.579,2.515,18.31,18.39,18.69,18.27,299.2,0,-6.232,1.274,409.3
1,10,1540,2,2.168,2.105,250.6,13.8,.485,3.299,18.8,18.59,19.14,17.27,299.2,0,-6.561,1.83,421.5
1,10,1545,2,2.981,2.898,286.5,13.49,.708,4.541,18.7,18.06,18.66,17.41,299.1,0,-6.542,2.522,360.5
2,10,1545,2,8.87,7.75,7.85,10.5,7.8,.149,.215,.13,.137,0,13.46,2550
1,10,1550,2,1.614,1.565,283.8,14.18,.442,2.221,18.49,18.06,18.6,17.39,299.1,0,-6.72,1.344,284.2
1,10,1555,2,1.552,1.369,331.3,27.8,.279,2.319,18.18,17.79,18.2,17.67,299,0,-6.77,1.29,166.8
1,10,1600,2,2.007,1.966,326.2,11.6,.504,2.94,17.88,17.6,17.84,18.32,299,0,-6.545,1.525,176.2
2,10,1600,2,8.93,7.82,7.9,10.53,7.91,.149,.215,.13,.137,0,12.91,2550
1,10,1605,2,2.218,2.177,314.6,11.01,.512,3.43,17.8,17.63,17.77,18.57,298.9,0,-6.433,1.675,179.4
1,10,1610,2,.964,.931,306.4,14.32,.669,2.417,17.84,17.73,17.91,18.45,298.9,0,-6.489,.613,186
1,10,1615,2,1.154,1.143,240.7,8.02,.196,1.535,17.9,17.85,18.04,18.34,298.9,0,-6.511,.802,197
2,10,1615,2,9,7.88,7.95,10.54,8.01,.149,.215,.13,.137,0,12.94,2550
1,10,1620,2,.728,.612,296.9,31.22,.331,1.307,18.02,17.98,18.15,17.8,298.8,0,-6.804,.409,201
1,10,1625,2,1.046,1.031,358.4,9.71,.266,1.666,18.01,17.9,18.1,17.9,298.7,0,-6.736,.417,177.7
1,10,1630,2,.455,.454,326.6,3.318,.476,1.535,17.95,17.86,18.06,17.9,298.8,0,-6.788,.213,156.7
2,10,1630,2,9.05,7.94,7.99,10.53,8.11,.149,.216,.13,.137,0,13.51,2550
1,10,1635,2,.998,.994,225.7,4.751,.509,1.699,17.89,17.86,17.96,17.86,298.8,0,-6.866,.371,136.4
1,10,1640,2,1.45,1.426,219,10.46,.211,1.797,17.52,17.61,17.49,18.52,298.7,0,-6.702,.878,106.8
1,10,1645,2,1.182,1.148,249.4,13.8,.138,1.437,17.16,17.48,17.23,18.91,298.6,0,-6.722,.857,94.5
2,10,1645,2,9.08,7.99,8.04,10.5,8.21,.149,.216,.13,.137,0,12.8,2550
1,10,1650,2,.937,.929,290,7.55,.068,1.111,16.97,17.41,17.06,20.58,298.6,0,-5.795,.793,85.9
1,10,1655,2,.412,.412,294.9,.07,.308,.947,16.78,17.28,16.85,21.2,298.6,0,-5.561,0,71.8
1,10,1700,2,.065,.065,294.9,.036,.127,.392,16.53,17.01,16.52,22.19,298.5,0,-5.177,.411,58.92
2,10,1700,2,9.09,8.04,8.09,10.45,8.3,.149,.216,.13,.137,0,12.74,2550
1,10,1705,2,.897,.808,114,25.48,.304,1.372,15.99,16.7,15.99,23.37,298.6,0,-4.957,1.065,51.35
1,10,1710,2,1.722,1.719,143.6,3.206,.174,2.091,15.15,16.62,15.06,25.61,298.7,0,-4.465,1.08,48.46
1,10,1715,2,2.252,2.251,144.1,2.055,.29,2.679,14.44,16.62,14.51,27.69,298.8,0,-4.047,1.337,47.48
2,10,1715,2,9.08,8.08,8.14,10.37,8.39,.149,.216,.13,.137,0,12.7,2550
1,10,1720,2,2.656,2.649,154.9,3.986,.226,2.94,14.02,16.71,14.15,29.62,298.8,0,-3.517,1.212,43.05
1,10,1725,2,1.582,1.56,169.6,9.5,.309,2.091,13.77,16.69,13.96,29.24,298.7,0,-3.902,.291,37.8
1,10,1730,2,1.31,1.296,186.3,8.45,.155,1.829,13.46,16.55,13.74,27.51,298.7,0,-4.956,.545,31.67
2,10,1730,2,9.03,8.11,8.18,10.25,8.46,.149,.216,.13,.137,0,12.68,2550
1,10,1735,2,3.21,3.21,172.6,.928,.718,4.312,13.36,16.07,13.62,28.24,298.7,0,-4.713,1.447,23.48
1,10,1740,2,4.45,4.439,174.8,3.972,.174,4.9,11.89,14.99,11.92,32.56,298.8,0,-4.106,1.74,14.9
1,10,1745,2,3.805,3.801,169.8,2.684,.193,4.214,11.54,14.94,12.05,33.23,298.7,0,-4.14,1.49,9.44
2,10,1745,2,8.96,8.12,8.22,10.12,8.53,.149,.216,.13,.137,0,12.65,2550
1,10,1750,2,4.031,4.026,170.7,2.933,.15,4.345,11.32,14.92,11.92,32.93,298.7,0,-4.445,1.33,4.288
1,10,1755,2,2.908,2.906,164.4,1.752,.545,3.92,11.08,14.37,11.55,33.32,298.8,0,-4.504,.669,.607
1,10,1800,2,2.706,2.705,158,1.532,.064,2.842,10.98,13.89,11.47,33.36,298.8,0,-4.576,.895,0
2,10,1800,2,8.88,8.13,8.26,9.97,8.58,.149,.217,.13,.137,0,12.63,2550
1,10,1805,2,3.071,3.07,152.4,1.584,.203,3.43,11.17,13.79,11.53,33.4,298.8,0,-4.395,1.03,0
1,10,1810,2,3.399,3.399,152.4,.393,.068,3.561,10.93,14.01,11.15,34.25,298.8,0,-4.274,1.362,0
1,10,1815,2,4.16,4.159,156.3,1.335,.262,4.573,10.46,14.05,10.83,35.66,298.7,0,-4.16,1.957,0
2,10,1815,2,8.78,8.12,8.29,9.81,8.63,.149,.217,.13,.137,0,12.62,2550
1,10,1820,2,3.907,3.905,156.7,1.731,.351,4.541,10.2,13.04,10.58,36.33,298.8,0,-4.137,1.557,0
1,10,1825,2,3.79,3.787,156.2,1.943,.231,4.181,9.91,12.57,10.2,37.12,298.8,0,-4.107,1.337,0
1,10,1830,2,2.832,2.825,160.3,3.895,.285,3.495,9.63,12.02,9.92,37.91,298.9,0,-4.082,.531,0
2,10,1830,2,8.68,8.11,8.33,9.64,8.67,.149,.217,.13,.137,0,12.61,2550
1,10,1835,2,2.931,2.926,171,3.433,.17,3.234,9.3,11.62,9.81,38.62,298.8,0,-4.129,1.137,0
1,10,1840,2,3.184,3.184,173.9,.453,.188,3.495,9.33,11.6,9.68,38.39,298.7,0,-4.182,1.23,0
1,10,1845,2,3.387,3.386,172.6,1.246,.13,3.659,9.07,11.55,9.22,39.1,298.7,0,-4.168,1.407,0
2,10,1845,2,8.57,8.09,8.35,9.45,8.69,.149,.217,.13,.137,0,12.59,2550
1,10,1850,2,3.54,3.535,168.8,2.849,.148,3.822,8.65,11.64,8.83,41.03,298.8,0,-3.917,1.545,0
1,10,1855,2,3.546,3.543,164.7,2.373,.175,3.985,8.43,11.39,8.89,41.55,298.9,0,-3.943,1.452,0
1,10,1900,2,3.28,3.276,171.5,2.67,.268,3.822,8.33,11.24,8.77,41.84,298.9,0,-3.943,.96,0
2,10,1900,2,8.45,8.06,8.37,9.26,8.7,.149,.217,.13,.137,.067,12.58,2550
1,10,1905,2,3.02,3.019,173.9,1.946,.372,3.724,8.14,10.97,8.47,42.71,298.9,0,-3.844,.436,0
1,10,1910,2,2.288,2.274,162.2,6.424,.163,2.809,7.91,10.31,8.25,43.68,298.9,0,-3.749,.692,0
1,10,1915,2,2.111,2.105,166.7,4.561,.122,2.385,8.27,10.22,8.65,42.13,299,0,-3.905,.143,0
2,10,1915,2,8.33,8.03,8.39,9.08,8.71,.149,.217,.13,.137,.269,12.58,2550
1,10,1920,2,2.432,2.427,167.3,3.501,.254,3.038,8.63,10.69,9.07,40.4,299.1,0,-4.137,.723,.384
1,10,1925,2,2.92,2.919,170.7,1.544,.188,3.267,8.99,10.92,9.56,39.22,299.2,0,-4.201,1.287,.86
1,10,1930,2,2.97,2.963,178.7,4,.118,3.234,8.86,10.71,9.45,40.06,299.2,0,-4.042,1.097,.252
2,10,1930,2,8.21,7.99,8.4,8.89,8.7,.149,.217,.13,.137,0,12.57,2550
1,10,1935,2,3.218,3.216,188.9,1.994,.177,3.495,8.52,10.91,8.87,41.09,299.2,0,-4.013,.753,0
1,10,1940,2,3.572,3.568,184.1,2.776,.126,3.887,8.42,11.26,8.9,40.64,299.2,0,-4.246,1.157,0
1,10,1945,2,3.007,3.006,178.7,1.743,.581,3.887,8.18,11.01,8.43,42.54,299.2,0,-3.866,.642,0
2,10,1945,2,8.1,7.95,8.41,8.72,8.69,.149,.217,.13,.137,.175,12.56,2550
1,10,1950,2,2.845,2.843,172.8,2.038,.181,3.267,7.87,10.2,8.12,43.28,299.2,0,-3.911,.987,0
1,10,1955,2,2.969,2.968,173.6,1.952,.156,3.397,8.02,10.4,8.44,42.35,299.2,0,-4.062,.734,0
1,10,2000,2,3.653,3.653,175.9,.97,.27,4.214,7.89,10.47,8.12,43.66,299.2,0,-3.778,.903,0
2,10,2000,2,8,7.9,8.41,8.56,8.67,.149,.217,.13,.137,.338,12.55,2550
1,10,2005,2,4.522,4.521,176.1,.941,.201,4.9,7.2,10.76,7.42,46.33,299.1,0,-3.622,1.352,0
1,10,2010,2,4.768,4.767,175.2,.879,.12,4.998,6.525,10.95,6.791,49.12,299,0,-3.46,1.447,0
1,10,2015,2,4.482,4.48,173.9,1.597,.234,4.933,6.438,10.74,6.933,49.81,299,0,-3.354,1.397,0
2,10,2015,2,7.9,7.85,8.42,8.42,8.64,.149,.217,.13,.137,1.077,12.54,2550
1,10,2020,2,4.273,4.253,165.9,5.503,.18,4.639,6.96,10.91,7.94,47.7,299.1,0,-3.456,1.72,.238
1,10,2025,2,4.049,4.04,156.3,3.793,.238,4.704,8.11,10.98,9.14,42.47,299.1,0,-3.953,2.065,1.815
1,10,2030,2,3.853,3.848,154.4,2.82,.26,4.443,8.66,10.63,9.13,40.28,299.1,0,-4.148,1.635,.586
2,10,2030,2,7.8,7.8,8.41,8.27,8.6,.149,.217,.13,.137,.308,12.53,2550
1,10,2035,2,2.869,2.86,157.3,4.47,.305,3.561,8.24,9.93,8.39,41.57,299,0,-4.108,.819,0
1,10,2040,2,2.919,2.91,165,4.679,.232,3.332,7.76,9.41,7.88,42.88,298.9,0,-4.129,.945,0
1,10,2045,2,3.895,3.895,168.5,1.138,.419,4.606,7.06,9.34,7.34,44.7,298.8,0,-4.211,1.56,0
2,10,2045,2,7.72,7.76,8.4,8.13,8.57,.149,.217,.13,.137,.378,12.53,2550
1,10,2050,2,4.304,4.294,164,4.044,.254,4.737,6.373,9.17,6.766,48.44,298.7,0,-3.78,1.867,0
1,10,2055,2,4.224,4.204,152.8,5.535,.353,5.031,6.931,9.34,7.65,46.85,298.8,0,-3.72,2.17,.195
1,10,2100,2,3.361,3.352,147.7,4.253,.253,3.822,7.45,9.24,7.73,44.95,299,0,-3.789,1.322,.071
2,10,2100,2,7.63,7.71,8.39,7.99,8.52,.149,.216,.13,.137,.624,12.52,2550
1,10,2105,2,3.762,3.756,152.8,3.328,.164,4.181,6.931,9.43,7.09,45.82,298.9,0,-4.003,1.332,0
1,10,2110,2,4.223,4.22,157.9,2.019,.232,4.737,6.553,9.7,6.774,47.21,298.9,0,-3.953,1.482,0
1,10,2115,2,4.505,4.499,162.3,2.914,.182,4.933,6.598,9.77,7.15,47.6,298.8,0,-3.802,1.805,0
2,10,2115,2,7.54,7.66,8.37,7.85,8.48,.149,.216,.13,.137,1.035,12.51,2550
1,10,2120,2,4.195,4.186,171.6,3.715,.193,4.769,6.512,9.08,6.788,47.82,298.8,0,-3.822,1.502,0
1,10,2125,2,4.39,4.387,176.1,2.125,.175,4.835,5.606,8.35,5.64,51.43,298.7,0,-3.69,1.572,0
1,10,2130,2,4.842,4.838,175.3,2.207,.149,5.227,5.032,8.39,5.199,53.72,298.5,0,-3.642,1.652,0
2,10,2130,2,7.47,7.61,8.36,7.72,8.43,.149,.216,.13,.137,1.08,12.5,2550
1,10,2135,2,4.694,4.687,175.6,2.947,.236,5.161,5.399,8.71,5.987,52.61,298.5,0,-3.582,1.8,0
1,10,2140,2,4.484,4.475,172.2,3.57,.299,5.423,6.271,9.02,6.956,49,298.4,0,-3.722,1.932,.271
1,10,2145,2,4.29,4.28,169.9,4.065,.259,5.063,6.738,9.08,7.4,46.73,298.4,0,-3.919,2.01,.344
2,10,2145,2,7.39,7.56,8.34,7.59,8.38,.149,.216,.13,.137,.934,12.49,2550
1,10,2150,2,4.354,4.342,173.8,4.148,.254,4.998,6.982,8.99,7.47,45.52,298.4,0,-4.041,2.022,.052
1,10,2155,2,4.548,4.535,177.6,4.258,.316,5.259,6.985,8.74,7.27,45.26,298.3,0,-4.116,2.06,0
1,10,2200,2,4.88,4.865,176.6,4.4,.372,5.913,6.99,8.8,7.23,44.98,298.2,0,-4.191,2.3,0
2,10,2200,2,7.31,7.51,8.31,7.46,8.32,.149,.216,.13,.137,0,12.48,2550
1,10,2205,2,4.994,4.977,175.5,4.806,.371,5.815,7.28,9.09,7.79,43.67,298.3,0,-4.323,2.695,.076
1,10,2210,2,4.913,4.899,177,4.323,.331,5.651,7.81,9.41,8.31,41.32,298.3,0,-4.57,2.677,.064
1,10,2215,2,4.778,4.764,171.5,4.505,.347,5.619,8.01,9.41,8.33,40.36,298.2,0,-4.694,2.617,.045
2,10,2215,2,7.24,7.46,8.28,7.34,8.27,.149,.216,.13,.137,0,12.47,2550
1,10,2220,2,4.345,4.329,179.8,4.947,.37,5.161,7.82,9.04,7.97,40.84,298.2,0,-4.708,2.085,0
1,10,2225,2,4.415,4.4,177.2,4.685,.396,5.357,7.45,8.92,7.63,41.86,298.2,0,-4.716,2.13,0
1,10,2230,2,4.832,4.813,182.7,5.164,.354,5.945,7.46,9.05,7.68,41.84,298.1,0,-4.715,2.232,0
2,10,2230,2,7.17,7.42,8.24,7.24,8.21,.149,.216,.13,.137,0,12.47,2550
1,10,2235,2,5.298,5.276,178.9,5.185,.305,6.043,7.46,9.21,7.75,41.64,298.1,0,-4.775,2.595,0
1,10,2240,2,5.216,5.204,178.6,3.794,.358,6.109,7.7,9.47,8.07,40.27,298.1,0,-4.994,2.6,0
1,10,2245,2,5.128,5.121,178.5,3.164,.265,5.684,7.69,9.27,7.88,40.03,298.1,0,-5.085,2.465,0
2,10,2245,2,7.11,7.37,8.21,7.14,8.15,.149,.216,.13,.137,0,12.46,2550
1,10,2250,2,5.008,5.002,180,2.901,.223,5.619,7.46,9,7.63,40.85,298,0,-5.025,2.305,0
1,10,2255,2,5.057,5.044,178,4.146,.319,5.847,7.36,8.93,7.61,41.28,298,0,-4.977,2.495,0
1,10,2300,2,4.915,4.906,176.2,3.554,.37,5.847,7.36,8.84,7.66,41.5,298,0,-4.905,2.57,0
2,10,2300,2,7.06,7.33,8.18,7.05,8.1,.149,.216,.13,.137,0,12.46,2550
1,10,2305,2,4.6,4.592,175.8,3.495,.3,5.227,7.11,8.46,7.29,42.55,298,0,-4.805,2.297,0
1,10,2310,2,4.459,4.45,174,3.698,.291,5.292,7.06,8.46,7.34,42.59,297.9,0,-4.841,2.357,0
1,10,2315,2,4.265,4.248,183.7,5.104,.31,4.9,6.895,8.06,7,43.17,297.9,0,-4.81,1.897,0
2,10,2315,2,7.01,7.28,8.14,6.967,8.04,.149,.216,.13,.137,0,12.45,2550
1,10,2320,2,5.162,5.147,177.9,4.291,.751,7.45,6.504,8.02,6.673,44.13,297.8,0,-4.874,2.59,0
1,10,2325,2,6.45,6.425,176.5,4.996,.643,7.87,7.15,9.08,7.85,41.06,297.8,0,-5.243,3.803,.234
1,10,2330,2,5.488,5.46,181.6,5.824,.416,6.468,8.08,9.58,8.61,37.33,297.8,0,-5.641,2.942,.484
2,10,2330,2,6.959,7.24,8.11,6.885,7.98,.149,.216,.13,.137,0,12.45,2550
1,10,2335,2,3.694,3.664,197.9,7.33,.559,5.227,8.12,9.1,8.18,37.53,297.9,0,-5.542,1.677,.015
1,10,2340,2,3.26,3.241,194,6.199,.351,4.051,7.28,8.6,7.3,40.16,297.8,0,-5.4,1.192,0
1,10,2345,2,3.842,3.828,194.1,4.753,.357,4.769,6.74,8.53,6.863,41.66,297.7,0,-5.408,1.5,0
2,10,2345,2,6.909,7.2,8.08,6.808,7.92,.149,.216,.13,.137,0,12.44,2550
1,10,2350,2,4.352,4.329,191.1,5.859,.334,5.161,6.3,8.35,6.406,43.56,297.6,0,-5.225,1.622,0
1,10,2355,2,4.74,4.727,180.3,4.261,.228,5.39,6.107,8.27,6.472,44.84,297.5,0,-5.021,2.29,0
1,11,0,2,4.711,4.675,190.1,7.03,.411,5.684,6.315,7.85,6.576,44.42,297.5,0,-4.957,2.175,0
2,11,0,2,6.862,7.16,8.04,6.733,7.86,.149,.215,.13,.137,0,12.44,2550
1,11,5,2,4.889,4.865,191.1,5.74,.387,5.749,6.633,8.1,6.908,44.41,297.4,0,-4.677,2.317,0
1,11,10,2,5.241,5.191,196,7.88,.666,7.28,7.05,8.38,7.34,43.48,297.4,0,-4.578,2.727,.01
1,11,15,2,6.452,6.42,197.1,5.663,.628,8.04,7.86,9.13,8.26,40.75,297.3,0,-4.708,3.533,.409
2,11,15,2,6.817,7.12,8,6.66,7.8,.149,.215,.13,.137,0,12.43,2550
1,11,20,2,6.109,6.076,199,5.951,.582,7.48,8.4,9.39,8.62,38.72,297.3,0,-4.89,3.318,.225
1,11,25,2,5.653,5.607,201.8,7.27,.409,6.697,8.14,8.84,8.12,39.4,297.2,0,-4.89,2.825,0
1,11,30,2,5.802,5.777,202.3,5.394,.529,7.09,7.67,8.59,7.73,40.78,297.2,0,-4.862,3.017,0
2,11,30,2,6.767,7.08,7.97,6.587,7.75,.149,.215,.13,.137,0,12.42,2550
1,11,35,2,5.92,5.901,204.7,4.517,.415,7.12,7.59,8.41,7.68,41.28,297.1,0,-4.773,3.07,0
1,11,40,2,6.187,6.163,204.9,5.028,.548,7.58,7.33,8.2,7.43,42.47,297,0,-4.632,3.203,0
1,11,45,2,6.58,6.558,203,4.762,.596,8.89,7.73,8.7,7.98,42.46,296.8,0,-4.285,3.48,0
2,11,45,2,6.722,7.04,7.93,6.522,7.69,.149,.215,.13,.137,0,12.42,2550
1,11,50,2,6.654,6.623,201.7,5.506,.581,8.04,8.03,9,8.24,42.32,296.7,0,-4.059,3.618,0
1,11,55,2,6.449,6.424,198.7,5.084,.537,7.74,8.34,9.24,8.55,42.08,296.6,0,-3.859,3.613,0
1,11,100,2,6.475,6.453,195.7,4.663,.545,7.77,8.33,9.18,8.46,42.54,296.4,0,-3.728,3.665,0
2,11,100,2,6.68,7,7.89,6.471,7.63,.149,.215,.13,.137,0,12.42,2550
1,11,105,2,6.111,6.085,198.8,5.302,.523,7.42,8.23,9.09,8.35,43.41,296.4,0,-3.553,3.355,0
1,11,110,2,6.163,6.138,198.5,5.166,.573,7.71,8.31,9.24,8.48,43.95,296.3,0,-3.32,3.345,0
1,11,115,2,6.159,6.134,199.4,5.106,.526,7.48,8.37,9.33,8.54,44.54,296.3,0,-3.085,3.438,0
2,11,115,2,6.646,6.967,7.85,6.423,7.58,.149,.215,.13,.137,0,12.41,2550
1,11,120,2,5.916,5.898,195.3,4.489,.403,6.697,8.24,9.07,8.29,45.45,296.2,0,-2.942,3.098,0
1,11,125,2,5.094,5.082,194.4,3.917,.421,6.207,7.75,8.6,7.74,46.8,296.1,0,-2.993,2.632,0
1,11,130,2,4.512,4.503,194.6,3.656,.263,5.227,7.08,7.89,7,48.68,296,0,-3.078,2.205,0
2,11,130,2,6.613,6.937,7.82,6.389,7.53,.149,.215,.13,.137,.716,12.41,2550
1,11,135,2,4.389,4.385,190,2.576,.194,4.835,6.324,7.39,6.214,51.05,295.8,0,-3.137,1.97,0
1,11,140,2,4.267,4.261,191.9,2.886,.156,4.671,5.558,6.966,5.463,53.57,295.8,0,-3.2,1.725,0
1,11,145,2,4.132,4.129,196.4,2.379,.153,4.508,4.94,6.841,4.925,55.96,295.7,0,-3.192,1.587,0
2,11,145,2,6.587,6.902,7.78,6.355,7.47,.149,.215,.13,.137,1.101,12.4,2550
1,11,150,2,4.042,4.038,195.2,2.279,.113,4.279,4.411,6.8,4.443,58.06,295.6,0,-3.193,1.497,0
1,11,155,2,3.792,3.79,196.2,2.15,.147,4.051,3.795,6.566,3.963,60.16,295.6,0,-3.295,1.367,0
1,11,200,2,4.305,4.304,197.2,1.317,.212,4.606,3.528,6.737,3.883,62.24,295.5,0,-3.095,1.577,0
2,11,200,2,6.56,6.872,7.76,6.319,7.42,.149,.215,.13,.138,1.206,12.39,2550
1,11,205,2,4.067,4.066,199.8,1.353,.135,4.377,3.328,6.714,3.614,63.86,295.4,0,-2.944,1.28,0
1,11,210,2,4.534,4.532,198.6,1.557,.25,5.096,3.016,6.759,3.405,65.97,295.3,0,-2.806,1.72,0
1,11,215,2,4.895,4.893,198.9,1.691,.118,5.161,3.056,6.885,3.354,67.36,295.3,0,-2.493,1.875,0
2,11,215,2,6.521,6.842,7.73,6.262,7.37,.149,.215,.13,.138,1.339,12.38,2550
1,11,220,2,5.307,5.303,205.9,2.194,.202,5.815,3.295,6.636,3.612,68.79,295.3,0,-1.993,1.957,0
1,11,225,2,5.444,5.439,209,2.412,.219,6.043,3.929,6.302,4.217,68.61,295.3,0,-1.434,2.137,0
1,11,230,2,5.986,5.97,211.5,4.173,.386,6.795,4.696,6.914,5.142,67.41,295.3,0,-.954,2.575,.537
2,11,230,2,6.473,6.808,7.7,6.185,7.33,.149,.215,.13,.138,1.423,12.38,2550
1,11,235,2,6.181,6.166,208.4,3.905,.405,7.09,6.089,7.8,6.606,62.27,295.2,0,-.724,3.007,1.902
1,11,240,2,6.329,6.303,211.2,5.223,.498,7.45,6.868,8.08,7.21,58.62,295.1,0,-.811,3.313,1.199
1,11,245,2,6.648,6.628,211.6,4.376,.598,8.26,7.23,8.26,7.46,56.59,295.1,0,-.952,3.535,.24
2,11,245,2,6.414,6.777,7.66,6.102,7.28,.149,.215,.13,.138,1.309,12.37,2550
1,11,250,2,6.826,6.801,212.5,4.935,.568,8.33,7.61,8.51,7.88,54.49,295.1,0,-1.103,4.048,.058
1,11,255,2,7.01,6.99,211.3,4.188,.64,8.53,7.74,8.51,7.88,53.82,295.1,0,-1.148,3.973,0
1,11,300,2,6.937,6.913,210.2,4.773,.621,8.33,7.64,8.38,7.73,54.2,294.9,0,-1.149,3.845,0
2,11,300,2,6.361,6.743,7.63,6.021,7.23,.149,.214,.13,.138,1.224,12.37,2550
1,11,305,2,6.418,6.401,211.5,4.215,.549,7.68,7.43,8.14,7.48,54.71,294.8,0,-1.218,3.498,0
1,11,310,2,5.948,5.934,212.4,3.881,.428,6.991,7.16,7.89,7.21,55.46,294.7,0,-1.278,3.293,0
1,11,315,2,6.367,6.354,213.2,3.682,.474,7.35,7.01,7.92,7.12,55.37,294.7,0,-1.435,3.35,0
2,11,315,2,6.323,6.706,7.6,5.965,7.18,.149,.214,.131,.138,1.228,12.36,2550
1,11,320,2,6.17,6.158,214.7,3.545,.47,7.22,7.11,8.12,7.27,54.05,294.7,0,-1.665,3.428,0
1,11,325,2,5.794,5.777,215.7,4.465,.382,6.893,7.13,7.99,7.24,53.63,294.7,0,-1.753,3.178,0
1,11,330,2,5.795,5.781,218.6,3.945,.451,7.09,6.948,7.68,7.02,54.41,294.7,0,-1.728,3.515,0
2,11,330,2,6.296,6.675,7.57,5.926,7.13,.149,.214,.131,.138,1.203,12.36,2550
1,11,335,2,5.796,5.773,221.1,5.124,.47,7.06,6.682,7.4,6.73,55.45,294.7,0,-1.719,3.415,0
1,11,340,2,5.95,5.93,219.8,4.681,.521,7.48,6.538,7.41,6.656,55.89,294.7,0,-1.747,3.473,0
1,11,345,2,6.204,6.187,215.8,4.221,.496,7.45,6.63,7.47,6.785,55.24,294.6,0,-1.818,3.45,0
2,11,345,2,6.276,6.646,7.54,5.898,7.09,.149,.214,.131,.138,1.22,12.35,2550
1,11,350,2,6.13,6.114,213.7,4.104,.44,7.28,6.431,7.17,6.459,56.05,294.5,0,-1.806,3.298,0
1,11,355,2,6.148,6.136,217.8,3.571,.496,7.45,6.154,6.886,6.204,56.59,294.4,0,-1.933,3.44,0
1,11,400,2,5.757,5.744,219.6,3.913,.594,7.06,6.084,6.907,6.224,56.01,294.3,0,-2.132,3.385,0
2,11,400,2,6.256,6.619,7.51,5.87,7.04,.149,.214,.131,.138,1.222,12.34,2550
1,11,405,2,5.735,5.72,218.6,4.079,.395,6.599,5.904,6.737,6.012,56.69,294.3,0,-2.138,3.203,0
1,11,410,2,5.353,5.34,215.6,3.99,.347,6.337,5.766,6.634,5.867,57.16,294.2,0,-2.153,2.767,0
1,11,415,2,5.274,5.263,216.7,3.689,.376,6.076,5.715,6.669,5.86,57.13,294.2,0,-2.207,2.87,0
2,11,415,2,6.238,6.593,7.47,5.836,6.99,.149,.214,.131,.138,1.224,12.34,2550
1,11,420,2,5.442,5.431,217.2,3.606,.422,6.435,5.824,6.782,5.963,56.55,294.1,0,-2.242,2.895,0
1,11,425,2,5.236,5.222,220.4,4.163,.382,6.305,5.783,6.635,5.871,56.66,294.1,0,-2.254,3.123,0
1,11,430,2,5.179,5.166,217.8,4.091,.337,6.043,5.589,6.429,5.616,57.54,294.1,0,-2.231,2.647,0
2,11,430,2,6.213,6.564,7.44,5.794,6.945,.149,.214,.131,.138,1.225,12.33,2550
1,11,435,2,5.318,5.308,214.8,3.611,.344,6.076,5.351,6.222,5.38,58.49,294.1,0,-2.232,2.735,0
1,11,440,2,5.382,5.371,215.2,3.666,.376,6.011,5.339,6.142,5.385,58.37,294.1,0,-2.269,2.802,0
1,11,445,2,5.211,5.201,213.2,3.586,.358,6.141,5.152,5.97,5.183,58.83,294.1,0,-2.337,2.657,0
2,11,445,2,6.189,6.544,7.41,5.753,6.902,.149,.214,.131,.138,1.245,12.32,2550
1,11,450,2,4.88,4.869,212.4,3.913,.234,5.39,4.821,5.798,4.81,59.9,294.1,0,-2.406,2.302,0
1,11,455,2,4.482,4.478,209.3,2.439,.188,4.965,4.2,5.586,4.141,62.07,294,0,-2.509,1.957,0
1,11,500,2,4.767,4.755,214,3.956,.338,5.88,3.834,5.513,3.928,63.69,294,0,-2.507,2.047,0
2,11,500,2,6.161,6.519,7.38,5.706,6.86,.149,.214,.131,.138,1.292,12.32,2550
1,11,505,2,4.682,4.666,219.7,4.819,.383,5.651,4.069,5.608,4.312,62.86,293.9,0,-2.464,2.417,0
1,11,510,2,4.691,4.678,222,4.231,.481,5.88,4.544,5.726,4.78,60.66,293.9,0,-2.493,2.747,0
1,11,515,2,4.952,4.94,222.1,3.911,.419,6.043,4.553,5.681,4.67,59.95,293.9,0,-2.64,2.637,0
2,11,515,2,6.127,6.492,7.35,5.653,6.817,.149,.214,.131,.138,1.291,12.31,2550
1,11,520,2,5.367,5.359,220.2,3.212,.316,6.109,4.531,5.575,4.669,59.64,293.9,0,-2.73,2.992,0
1,11,525,2,5.295,5.285,217.2,3.652,.381,6.207,4.338,5.259,4.357,60.4,293.9,0,-2.74,2.71,0
1,11,530,2,5.045,5.03,220.8,4.375,.324,6.076,4.237,5.143,4.31,60.9,293.8,0,-2.724,2.867,0
2,11,530,2,6.089,6.467,7.32,5.594,6.775,.149,.214,.131,.138,1.274,12.31,2550
1,11,535,2,5.12,5.111,222.1,3.416,.338,5.945,4.18,5.085,4.266,61.18,293.6,0,-2.717,2.87,0
1,11,540,2,4.888,4.875,222.9,4.137,.349,5.847,4.097,4.98,4.18,61.19,293.6,0,-2.792,2.8,0
1,11,545,2,4.314,4.297,222.7,5.047,.358,5.063,4.035,4.813,4.061,61.11,293.6,0,-2.867,2.517,0
2,11,545,2,6.047,6.44,7.28,5.528,6.736,.149,.214,.131,.138,1.284,12.3,2550
1,11,550,2,4.536,4.524,219.5,4.228,.281,5.227,3.687,4.556,3.674,62.44,293.5,0,-2.905,2.212,0
1,11,555,2,4.653,4.641,224.8,4.237,.359,5.684,3.67,4.752,3.788,62.33,293.5,0,-2.944,2.767,0
1,11,600,2,4.602,4.584,228.5,5.157,.447,5.684,4.05,4.96,4.25,60.24,293.4,0,-3.041,2.975,0
2,11,600,2,6.009,6.414,7.25,5.467,6.694,.149,.214,.131,.138,1.292,12.29,2550
1,11,605,2,4.369,4.354,226.9,4.634,.365,5.619,4.193,5.036,4.292,59.33,293.4,0,-3.108,2.695,0
1,11,610,2,4.228,4.197,239.3,6.995,.437,5.39,4.197,5.049,4.345,58.88,293.4,0,-3.204,2.717,0
1,11,615,2,4.61,4.593,238.9,4.842,.472,6.043,4.331,5.154,4.526,58.07,293.3,0,-3.263,3.195,0
2,11,615,2,5.97,6.385,7.21,5.4,6.654,.149,.214,.131,.138,1.254,12.29,2550
1,11,620,2,5.322,5.299,239.1,5.371,.476,6.403,4.535,5.325,4.685,57.39,293.3,0,-3.232,3.483,0
1,11,625,2,5.337,5.308,235.9,5.936,.454,6.37,4.61,5.273,4.687,57.18,293.3,0,-3.211,3.64,0
1,11,630,2,5.155,5.135,233.1,5.082,.465,6.599,4.604,5.295,4.697,56.9,293.3,0,-3.279,3.575,0
2,11,630,2,5.928,6.354,7.18,5.334,6.61,.149,.214,.131,.138,1.229,12.29,2550
1,11,635,2,5.533,5.511,237.1,5.128,.452,6.795,4.614,5.306,4.705,56.67,293.4,0,-3.323,3.885,0
1,11,640,2,5.658,5.644,238.7,4.064,.513,7.06,4.616,5.318,4.721,56.46,293.4,0,-3.369,3.81,0
1,11,645,2,6.393,6.371,233,4.744,.407,7.28,4.795,5.589,4.969,55.57,293.5,0,-3.416,4.393,0
2,11,645,2,5.888,6.328,7.14,5.272,6.57,.149,.213,.131,.138,1.21,12.28,2550
1,11,650,2,5.987,5.965,231.1,4.97,.603,7.19,4.873,5.482,4.965,55.19,293.5,0,-3.434,4.195,0
1,11,655,2,5.442,5.426,234.7,4.487,.461,6.697,4.694,5.206,4.732,55.9,293.6,0,-3.429,3.893,0
1,11,700,2,5.585,5.57,233.3,4.133,.406,6.501,4.444,4.929,4.441,57.2,293.6,0,-3.357,3.81,0
2,11,700,2,5.85,6.298,7.11,5.217,6.528,.149,.213,.131,.138,1.201,12.28,2550
1,11,705,2,5.01,5.001,229.7,3.517,.379,6.076,4.144,4.704,4.123,58.57,293.6,0,-3.323,3.245,0
1,11,710,2,5.037,5.028,227.4,3.523,.319,5.847,3.866,4.533,3.874,59.73,293.6,0,-3.322,3.185,0
1,11,715,2,5.001,4.993,229.2,3.337,.367,5.749,3.825,4.571,3.892,59.92,293.6,0,-3.318,3.158,0
2,11,715,2,5.818,6.268,7.07,5.168,6.486,.149,.213,.131,.138,1.247,12.27,2550
1,11,720,2,4.676,4.66,234.6,4.78,.335,5.488,3.843,4.613,3.907,59.67,293.7,0,-3.358,2.96,0
1,11,725,2,4.511,4.505,241.3,2.979,.228,5.063,3.636,4.59,3.665,60.56,293.8,0,-3.354,2.522,0
1,11,730,2,4.294,4.282,232.1,4.399,.299,4.933,3.476,4.747,3.57,61.03,293.8,0,-3.401,2.222,0
2,11,730,2,5.788,6.242,7.03,5.123,6.441,.149,.213,.131,.138,1.261,12.27,2550
1,11,735,2,3.992,3.99,227.8,1.971,.136,4.475,3.27,4.752,3.294,61.72,293.8,0,-3.443,1.637,0
1,11,740,2,4.322,4.321,225.1,1.485,.159,4.606,2.968,5.005,3.097,62.84,293.9,0,-3.488,1.647,.013
1,11,745,2,4.659,4.653,226.6,2.905,.218,5.227,3.14,5.068,3.366,62.3,293.9,0,-3.441,2.182,.967
2,11,745,2,5.757,6.217,7,5.077,6.401,.149,.213,.131,.138,1.296,12.26,2550
1,11,750,2,4.62,4.611,225.6,3.593,.305,5.619,3.588,4.916,3.819,60.54,294,0,-3.402,2.505,1.21
1,11,755,2,4.929,4.917,218.4,3.913,.245,5.521,3.717,4.809,3.852,60.02,294,0,-3.396,2.315,2.029
1,11,800,2,5.222,5.212,212.8,3.51,.263,5.815,3.538,4.496,3.544,61.04,294.1,0,-3.341,2.295,5.237
2,11,800,2,5.721,6.186,6.974,5.029,6.359,.149,.213,.131,.138,1.274,12.26,2550
1,11,805,2,4.975,4.968,208.5,2.959,.284,5.586,3.169,4.273,3.165,62.57,294,0,-3.358,2.032,5.531
1,11,810,2,4.831,4.825,211.7,2.86,.262,5.586,3.009,4.431,3.075,63.42,294,0,-3.33,1.84,8.48
1,11,815,2,4.605,4.595,212.3,3.679,.254,5.227,3.071,4.623,3.238,63.43,294.1,0,-3.27,1.775,12.29
2,11,815,2,5.684,6.158,6.945,4.975,6.316,.149,.213,.131,.138,1.301,12.26,2550
1,11,820,2,4.613,4.593,220.4,5.408,.327,5.488,3.559,5.012,3.873,61.55,294.2,0,-3.214,2.322,16.81
1,11,825,2,4.443,4.433,222.3,3.843,.332,5.357,4.341,5.366,4.626,58.14,294.2,0,-3.24,2.627,22.65
1,11,830,2,4.488,4.475,221.5,4.45,.33,5.423,4.503,5.157,4.581,57.56,294.3,0,-3.222,2.527,30.68
2,11,830,2,5.65,6.132,6.92,4.923,6.277,.149,.213,.131,.138,1.251,12.27,2550
1,11,835,2,4.429,4.412,225.7,5,.38,5.357,4.528,5.215,4.66,57.62,294.2,0,-3.185,2.765,38.16
1,11,840,2,4.441,4.43,226.4,4.01,.413,5.357,4.82,5.511,5.004,56.64,294.3,0,-3.142,2.862,57.8
1,11,845,2,4.579,4.558,226.7,5.576,.475,5.88,5.488,6.142,5.807,54.92,294.4,0,-2.936,3.15,134.8
2,11,845,2,5.613,6.104,6.893,4.877,6.238,.149,.213,.131,.138,1.19,12.31,2550
1,11,850,2,4.511,4.486,224.2,6.053,.571,6.076,6.538,6.825,6.911,52.19,294.5,0,-2.655,3.163,205.1
1,11,855,2,5.169,5.137,226.2,6.308,.591,6.925,7.47,7.64,7.81,48.93,294.5,0,-2.658,3.628,213.9
1,11,900,2,5.878,5.85,224,5.556,.612,7.42,8.33,8.49,8.64,45.65,294.6,0,-2.798,4.333,204.9
2,11,900,2,5.585,6.077,6.869,4.846,6.198,.149,.213,.131,.138,.38,12.59,2550
1,11,905,2,5.415,5.391,228.7,5.5,.608,6.729,8.91,8.98,9.12,44.15,294.7,0,-2.725,4.033,183.8
1,11,910,2,5.536,5.521,231,4.2,.592,7.22,9.25,9.35,9.41,42.97,294.6,0,-2.777,4.305,189.7
1,11,915,2,5.692,5.657,228.7,6.328,.64,6.925,9.84,9.88,10.08,41.58,294.7,0,-2.69,4.34,239.7
2,11,915,2,5.578,6.052,6.852,4.854,6.158,.149,.213,.131,.138,0,12.9,2550
1,11,920,2,5.565,5.527,229.3,6.721,.719,7.09,10.29,10.21,10.45,40.51,294.7,0,-2.638,4.44,255.3
1,11,925,2,6.071,6.044,231.9,5.408,.76,7.68,10.82,10.87,11.09,39.69,294.7,0,-2.438,4.958,279.2
1,11,930,2,7.06,7.01,228.9,6.635,.908,9.02,11.82,11.94,12.16,37.13,294.6,0,-2.448,5.713,294.2
2,11,930,2,5.606,6.034,6.846,4.937,6.119,.149,.213,.131,.138,0,13.14,2550
1,11,935,2,7.7,7.66,232.5,6.081,1.09,10.39,12.48,12.44,12.67,35.25,294.6,0,-2.557,6.105,308
1,11,940,2,8.14,8.1,235.1,6.015,1.137,10.52,12.7,12.55,12.79,34.35,294.7,0,-2.708,6.505,290
1,11,945,2,8.48,8.45,233.5,4.703,.875,10.58,12.71,12.52,12.78,34.16,294.7,0,-2.773,6.863,271.4
2,11,945,2,5.667,6.024,6.851,5.087,6.083,.149,.213,.131,.138,0,13.19,2550
1,11,950,2,7.58,7.55,231.7,5.49,1.199,10.36,12.85,12.74,13.02,34.37,294.8,0,-2.567,5.948,308.9
1,11,955,2,7.25,7.22,230.1,5.761,.967,9.47,13.27,13.16,13.49,33.94,294.8,0,-2.374,5.633,333.3
1,11,1000,2,8.15,8.1,233.2,6.471,.978,10.62,13.6,13.37,13.73,32.9,294.8,0,-2.502,6.543,350.9
2,11,1000,2,5.75,6.023,6.867,5.293,6.046,.149,.213,.131,.138,0,13.26,2550
1,11,1005,2,9.39,9.34,236,5.99,1.222,12.28,13.72,13.42,13.76,32.45,294.8,0,-2.579,7.5,364.7
1,11,1010,2,9.44,9.39,240.1,5.418,.94,11.27,13.72,13.38,13.75,32.61,294.9,0,-2.51,7.56,372.2
1,11,1015,2,8.25,8.21,238.5,5.601,1.18,10.88,13.81,13.53,13.87,32.8,294.9,0,-2.357,6.758,383.3
2,11,1015,2,5.856,6.035,6.895,5.541,6.019,.149,.213,.131,.138,0,13.48,2550
1,11,1020,2,8.8,8.76,237.2,5.495,1.269,11.24,14.04,13.61,14.07,32.54,295.1,0,-2.266,7.02,407.1
1,11,1025,2,8.62,8.59,239.7,4.719,1.007,11.3,14.16,13.66,14.21,32.48,295.2,0,-2.19,6.985,420.2
1,11,1030,2,7.07,6.994,236.5,8.29,.927,9.41,14.52,14.05,14.64,32.27,295.2,0,-1.969,5.638,434.6
2,11,1030,2,5.975,6.056,6.93,5.82,6,.149,.212,.131,.138,0,13.22,2550
1,11,1035,2,8.01,7.96,228.6,6.246,.983,10.16,14.84,14.32,14.89,31.66,295.2,0,-1.944,6.258,426.3
1,11,1040,2,6.48,6.414,224.9,8.18,.979,8.92,15.06,14.57,15.1,31.79,295.2,0,-1.703,5.148,443.8
1,11,1045,2,6.251,6.218,222.7,5.96,1.184,8.59,15.53,15.01,15.55,31.18,295.2,0,-1.56,4.803,445.2
2,11,1045,2,6.108,6.089,6.972,6.125,5.99,.149,.212,.131,.138,0,13.18,2550
1,11,1050,2,6.609,6.554,225,7.4,1.016,8.69,15.75,15.21,15.78,30.92,295.2,0,-1.485,4.838,443.2
1,11,1055,2,7.26,7.22,225,6.426,1.01,9.87,15.77,15.18,15.73,30.81,295.2,0,-1.518,5.503,475.6
1,11,1100,2,6.471,6.435,229.4,6.038,.638,8.07,15.95,15.4,15.98,30.76,295.2,0,-1.377,5.185,499.1
2,11,1100,2,6.258,6.138,7.02,6.46,5.991,.149,.212,.131,.138,0,13.21,2550
1,11,1105,2,5.852,5.777,232.4,9.17,.945,9.31,16.36,15.92,16.54,30.54,295.2,0,-1.129,4.65,511.1
1,11,1110,2,8.29,8.24,239.1,6.375,1.175,10.98,17.22,16.73,17.35,28.51,295.1,0,-1.322,6.863,521.9
1,11,1115,2,9.89,9.85,236.7,5.096,1.076,11.92,17.54,16.94,17.52,27.47,295,0,-1.542,7.93,530.2
2,11,1115,2,6.427,6.2,7.08,6.813,6.003,.149,.213,.131,.138,0,13.39,2550
1,11,1120,2,8.84,8.79,234.6,6.271,1.525,11.5,17.84,17.12,17.83,27.44,295,0,-1.311,7.07,537.4
1,11,1125,2,9.34,9.28,241.7,6.263,1.461,11.96,18.22,17.56,18.19,26.63,295,0,-1.389,7.58,545.1
1,11,1130,2,8.74,8.64,241,8.59,1.394,11.34,18.55,18.05,18.58,26.29,295,0,-1.279,7.25,553.7
2,11,1130,2,6.604,6.266,7.14,7.19,6.027,.149,.213,.131,.138,0,13.54,2550
1,11,1135,2,9.19,9.14,231.8,5.966,1.012,10.91,18.85,18.03,18.68,25.95,294.8,0,-1.207,7.36,560.9
1,11,1140,2,9.24,9.17,233.8,6.905,1.002,11.34,18.97,18.2,18.94,25.76,294.7,0,-1.207,7.37,568.7
1,11,1145,2,8.98,8.95,234.2,5.357,.941,10.88,19.41,18.7,19.39,24.51,294.7,0,-1.502,7.38,574.7
2,11,1145,2,6.793,6.348,7.22,7.59,6.063,.149,.213,.131,.138,0,13.5,2550
1,11,1150,2,7.49,7.45,231.1,6.382,1.131,9.83,19.86,19.12,19.91,24.18,294.7,0,-1.313,5.985,580.4
1,11,1155,2,7.6,7.55,227.2,6.404,.97,10.16,20.23,19.5,20.23,23.31,294.6,0,-1.493,5.958,585
1,11,1200,2,7.67,7.61,228,6.899,.855,9.41,20.64,19.81,20.55,22.47,294.5,0,-1.642,6.073,589.9
2,11,1200,2,6.982,6.436,7.31,7.99,6.11,.149,.213,.131,.138,0,13.46,2550
1,11,1205,2,7.41,7.35,228.6,7.08,1.376,10.22,20.87,20.23,20.92,22.01,294.4,0,-1.733,6.135,594.8
1,11,1210,2,8.28,8.24,233.1,5.634,1.195,11.07,21.22,20.46,21.2,20.77,294.3,0,-2.21,6.705,600.3
1,11,1215,2,8.19,8.13,228.2,7.02,1.038,10.09,21.63,20.75,21.52,20.21,294.1,0,-2.237,6.578,606.2
2,11,1215,2,7.18,6.533,7.4,8.4,6.173,.149,.213,.131,.138,0,13.43,2550
1,11,1220,2,8.58,8.54,233.6,5.343,.919,10.36,21.65,20.76,21.45,20.02,294,0,-2.353,7.03,608.5
1,11,1225,2,7.95,7.88,228.4,7.47,1.173,10.81,22,21.1,21.92,19.69,294,0,-2.287,6.285,606.8
1,11,1230,2,8.02,7.95,231.3,7.85,1.15,10.75,21.98,21.06,21.78,19.55,293.9,0,-2.397,6.643,608.1
2,11,1230,2,7.38,6.637,7.5,8.83,6.245,.149,.213,.131,.138,0,13.4,2550
1,11,1235,2,7.94,7.86,230.1,7.8,1.386,10.49,22.27,21.47,22.17,19.17,293.9,0,-2.427,6.305,604.5
1,11,1240,2,8.61,8.55,228.6,7.11,1.111,10.98,22.27,21.19,22,19.04,293.8,0,-2.513,6.71,606.5
1,11,1245,2,8.81,8.76,224.7,6.109,1.36,11.01,22.35,21.49,22.17,18.47,293.6,0,-2.855,7.09,613.3
2,11,1245,2,7.6,6.746,7.6,9.25,6.331,.149,.213,.131,.138,0,13.37,2550
1,11,1250,2,8.09,8.02,223.8,7.15,.945,10.06,22.71,21.77,22.59,17.85,293.5,0,-3.013,6.148,617.6
1,11,1255,2,7.71,7.64,225.7,8.05,.916,9.47,22.96,21.95,22.79,17.87,293.4,0,-2.797,6.088,621
1,11,1300,2,8.36,8.28,228.4,7.96,1.025,10.91,23.1,22.08,22.86,17.77,293.3,0,-2.76,6.488,623
2,11,1300,2,7.8,6.861,7.71,9.67,6.426,.149,.213,.131,.138,0,13.35,2550
1,11,1305,2,8.28,8.21,227.5,7.2,.893,10.13,23.17,22.11,23.02,17.3,293.3,0,-3.055,6.135,621.1
1,11,1310,2,8.62,8.56,228.8,6.904,1.186,11.01,23.43,22.37,23.22,16.54,293.2,0,-3.438,6.96,617
1,11,1315,2,8.76,8.67,233.2,8.28,1.022,10.94,23.47,22.51,23.26,16.13,293.1,0,-3.734,6.838,616.4
2,11,1315,2,8.01,6.978,7.82,10.07,6.535,.149,.213,.131,.138,0,13.32,2550
1,11,1320,2,8.38,8.34,235.7,5.859,1.15,10.75,23.68,22.73,23.49,15.85,293,0,-3.808,6.855,613.3
1,11,1325,2,8.74,8.7,232.9,5.557,1.142,10.91,23.66,22.63,23.42,15.64,292.9,0,-3.99,7.08,607.7
1,11,1330,2,7.92,7.85,224.1,8.05,1.149,10.62,23.94,22.97,23.77,15.24,292.7,0,-4.106,5.92,603.9
2,11,1330,2,8.22,7.1,7.94,10.47,6.652,.149,.214,.131,.138,0,13.3,2550
1,11,1335,2,8.41,8.32,231.7,8.29,1.068,11.2,24.03,22.94,23.75,15,292.6,0,-4.243,6.665,602.5
1,11,1340,2,8.02,7.96,229.3,6.795,1.115,10.32,24.18,23.25,23.97,15.08,292.5,0,-4.054,6.333,608.9
1,11,1345,2,8.06,8.01,233.1,6.521,1.222,10.71,24.43,23.42,24.22,14.63,292.4,0,-4.259,6.543,598.7
2,11,1345,2,8.41,7.22,8.05,10.84,6.781,.149,.214,.131,.138,0,13.3,2550
1,11,1350,2,9.41,9.38,236.9,5.233,.985,12.35,24.28,23.27,24.01,14.49,292.2,0,-4.495,7.54,579.5
1,11,1355,2,8.9,8.87,241,4.945,1.361,11.53,24.53,23.62,24.38,14.29,292.1,0,-4.49,7.16,589.7
1,11,1400,2,8.82,8.76,230.4,6.513,1.073,11.07,24.75,23.84,24.55,13.96,292,0,-4.621,7.1,585.4
2,11,1400,2,8.6,7.34,8.17,11.19,6.914,.149,.214,.131,.138,0,13.27,2550
1,11,1405,2,8.68,8.62,237.1,7.01,1.063,10.62,24.84,23.94,24.66,14.07,291.9,0,-4.45,7.09,584.2
1,11,1410,2,8.26,8.2,234.3,6.769,1.099,11.11,25.07,24.13,24.82,14.01,291.9,0,-4.323,6.825,565.9
1,11,1415,2,7.79,7.73,235.1,7.01,1.424,10.94,25.16,24.31,25,13.99,291.9,0,-4.275,6.328,559.6
2,11,1415,2,8.78,7.45,8.29,11.48,7.06,.149,.214,.131,.138,0,13.26,2550
1,11,1420,2,9.2,9.11,233,8.07,.992,11.5,25.09,24.09,24.8,13.44,291.9,0,-4.845,7.34,548.8
1,11,1425,2,7.48,7.42,233,7.03,1.164,9.77,24.99,24.05,24.76,13.8,291.8,0,-4.582,6.148,540.4
1,11,1430,2,8.16,8.09,221.1,7.27,1.268,10.52,25.07,24.23,24.87,13.99,291.7,0,-4.34,5.975,526
2,11,1430,2,8.95,7.57,8.41,11.7,7.2,.149,.215,.131,.138,0,13.24,2550
1,11,1435,2,7.35,7.33,231.6,4.577,.87,9.6,25.11,24.27,24.91,13.7,291.7,0,-4.593,6.078,529.4
1,11,1440,2,7.88,7.8,226.5,8.56,1.422,11.34,25.43,24.6,25.28,12.72,291.6,0,-5.296,6.05,526.5
1,11,1445,2,8.76,8.72,226.2,5.702,1.118,11.37,25.5,24.71,25.23,12.33,291.6,0,-5.649,6.91,518.2
2,11,1445,2,9.08,7.68,8.52,11.81,7.35,.15,.215,.131,.138,0,13.26,2550
1,11,1450,2,8.16,8.09,238.8,7.53,1.156,10.75,25.51,24.71,25.27,12.26,291.6,0,-5.718,6.793,509.5
1,11,1455,2,7.95,7.87,233.4,8.54,1.202,11.2,25.53,24.86,25.41,11.8,291.6,0,-6.189,6.408,488.6
1,11,1500,2,7.52,7.45,228.4,7.49,1.145,10.06,25.75,25,25.58,11.29,291.6,0,-6.58,5.938,482.9
2,11,1500,2,9.21,7.78,8.64,11.87,7.51,.15,.215,.131,.138,0,13.24,2550
1,11,1505,2,8.41,8.35,219.7,6.343,1.221,11.3,25.76,25,25.54,11.15,291.6,0,-6.736,5.978,475
1,11,1510,2,8.16,8.12,230.1,5.333,.935,10.36,25.79,25,25.6,11.13,291.7,0,-6.745,6.403,461.1
1,11,1515,2,7.42,7.34,230.3,8.59,.954,9.31,25.84,25.16,25.65,11.06,291.7,0,-6.774,5.735,439.9
2,11,1515,2,9.3,7.87,8.75,11.89,7.66,.15,.215,.131,.138,0,13.25,2550
1,11,1520,2,8.37,8.29,228.6,7.76,1.585,11.37,25.89,25.13,25.69,10.91,291.6,0,-6.913,6.413,428.5
1,11,1525,2,8.55,8.53,228.3,4.08,1.28,10.71,25.72,25.09,25.52,10.97,291.6,0,-6.976,6.735,421.3
1,11,1530,2,7.69,7.65,232.6,5.629,.849,9.6,25.68,25.04,25.51,11.07,291.6,0,-6.892,6.22,414.8
2,11,1530,2,9.38,7.96,8.85,11.91,7.82,.15,.216,.131,.138,0,13.25,2550
1,11,1535,2,7.55,7.47,229.7,8.42,1.062,10.16,25.73,25.14,25.57,11.05,291.6,0,-6.876,5.915,393.4
1,11,1540,2,8.03,7.98,220.4,6.26,1.267,10.88,25.77,25.24,25.59,11.09,291.6,0,-6.797,6.018,367.5
1,11,1545,2,7.89,7.81,221.7,8.15,.94,9.83,25.67,25.18,25.52,11.14,291.7,0,-6.81,5.925,371.6
2,11,1545,2,9.45,8.05,8.95,11.93,7.98,.15,.216,.131,.138,0,13.24,2550
1,11,1550,2,8.74,8.68,227.1,6.696,1.12,11.56,25.65,25.19,25.49,11.1,291.7,0,-6.875,6.883,366.5
1,11,1555,2,7.96,7.92,225.7,5.756,.832,9.77,25.74,25.28,25.61,11.07,291.8,0,-6.85,5.898,355.2
1,11,1600,2,7.68,7.62,223.5,6.996,1.272,9.87,25.8,25.31,25.67,11,291.7,0,-6.884,5.71,339.2
2,11,1600,2,9.51,8.13,9.05,11.95,8.13,.15,.216,.131,.138,0,13.25,2550
1,11,1605,2,7.9,7.87,223.9,5.408,1.102,10.49,25.77,25.35,25.63,10.85,291.8,0,-7.08,5.878,320.6
1,11,1610,2,7.17,7.12,226.6,6.584,1.034,9.05,25.73,25.37,25.6,10.84,291.8,0,-7.12,5.548,312.8
1,11,1615,2,6.434,6.388,218.9,6.882,.791,8.36,25.73,25.38,25.62,11.02,291.8,0,-6.905,4.483,287.3
2,11,1615,2,9.58,8.21,9.14,11.96,8.29,.15,.216,.131,.138,0,13.25,2550
1,11,1620,2,8.14,8.06,219.6,7.72,1.199,11.6,25.66,25.32,25.5,10.8,291.8,0,-7.22,5.835,276.7
1,11,1625,2,7.53,7.49,224.7,5.729,1.287,10.42,25.5,25.22,25.36,10.83,291.8,0,-7.31,5.443,267.3
1,11,1630,2,6.837,6.782,221.7,7.27,.886,8.89,25.48,25.27,25.36,10.96,291.7,0,-7.17,4.863,246.6
2,11,1630,2,9.64,8.28,9.23,11.96,8.43,.15,.217,.131,.138,0,13.24,2550
1,11,1635,2,7.5,7.47,221.9,5.833,.907,9.38,25.4,25.17,25.27,10.7,291.8,0,-7.54,5.33,238.5
1,11,1640,2,7.04,7.01,228.5,5.375,1.031,9.08,25.24,25.11,25.13,10.51,291.8,0,-7.88,5.453,210.6
1,11,1645,2,6.364,6.324,231.2,6.464,.683,8.04,25.14,25.06,25.02,10.64,291.9,0,-7.8,4.73,204.4
2,11,1645,2,9.7,8.35,9.31,11.96,8.57,.15,.217,.131,.138,0,13.25,2550
1,11,1650,2,7.64,7.61,228.7,4.603,.9,9.73,24.97,24.91,24.85,10.72,291.9,0,-7.83,5.835,182
1,11,1655,2,6.425,6.387,224.5,6.279,.635,7.97,24.75,24.7,24.64,11.07,291.9,0,-7.6,4.718,155.8
1,11,1700,2,5.791,5.773,218.1,4.509,.69,7.68,24.45,24.51,24.31,11.43,292,0,-7.42,3.81,139.2
2,11,1700,2,9.74,8.41,9.39,11.96,8.71,.15,.217,.131,.138,0,13.28,2550
1,11,1705,2,5.581,5.569,220.3,3.856,.466,6.795,24.1,24.24,23.97,11.58,292.1,0,-7.52,3.675,123
1,11,1710,2,5.052,5.043,222.4,3.348,.468,5.978,23.8,24.08,23.7,11.99,292.1,0,-7.3,3.173,112.6
1,11,1715,2,4.701,4.688,220.2,4.292,.385,5.619,23.44,23.9,23.34,12.33,292.1,0,-7.23,2.797,102.7
2,11,1715,2,9.78,8.47,9.45,11.93,8.84,.15,.217,.131,.138,0,13.3,2550
1,11,1720,2,4.419,4.412,219.7,3.282,.314,5.227,23.11,23.65,23.06,12.53,292.1,0,-7.27,2.482,100.8
1,11,1725,2,4.364,4.356,215.7,3.282,.228,4.965,22.78,23.4,22.68,12.58,292.1,0,-7.47,2.207,79.1
1,11,1730,2,4.6,4.596,215.6,2.443,.316,5.357,22.15,22.95,22.05,12.9,292.1,0,-7.64,2.242,54.88
2,11,1730,2,9.79,8.52,9.51,11.88,8.95,.15,.218,.131,.138,0,12.79,2550
1,11,1735,2,4.521,4.517,216.1,2.284,.219,5.161,21.39,22.56,21.25,13.49,292.2,0,-7.67,2.005,36.6
1,11,1740,2,4.512,4.509,218.9,2.044,.154,5.096,20.53,22.26,20.5,14.24,292.3,0,-7.65,1.91,22.92
1,11,1745,2,4.609,4.604,223.5,2.589,.247,5.325,19.75,21.95,19.85,15.21,292.3,0,-7.43,2.175,10.61
2,11,1745,2,9.79,8.56,9.56,11.82,9.06,.15,.218,.131,.138,0,12.72,2550
1,11,1750,2,4.941,4.933,224.8,3.269,.296,6.011,19.42,21.39,19.63,15.83,292.3,0,-7.18,2.687,6.036
1,11,1755,2,5.503,5.496,226,2.892,.394,6.468,19.15,21.06,19.32,16.07,292.3,0,-7.2,3.077,3.273
1,11,1800,2,5.772,5.765,227.2,2.779,.34,6.533,19.08,20.93,19.27,15.85,292.3,0,-7.43,3.328,.194
2,11,1800,2,9.77,8.59,9.59,11.73,9.15,.15,.218,.131,.138,0,12.69,2550
1,11,1805,2,5.486,5.479,225.8,3.002,.312,6.239,18.76,20.37,18.79,16.29,292.4,0,-7.34,3.183,0
1,11,1810,2,5.401,5.392,227.6,3.346,.333,6.043,18.29,19.92,18.34,16.8,292.4,0,-7.32,3.13,0
1,11,1815,2,5.301,5.294,227.2,2.875,.288,5.88,17.73,19.57,17.79,17.48,292.4,0,-7.26,2.912,0
2,11,1815,2,9.71,8.62,9.62,11.61,9.23,.15,.218,.131,.138,0,12.67,2550
1,11,1820,2,5.464,5.458,224.2,2.672,.253,6.109,17.31,19.41,17.45,18.05,292.5,0,-7.19,2.77,0
1,11,1825,2,5.772,5.762,223.3,3.296,.32,6.599,17.31,19.47,17.63,17.79,292.5,0,-7.38,3.077,0
1,11,1830,2,5.751,5.741,225,3.271,.347,6.697,17.57,19.5,17.84,17.26,292.5,0,-7.55,3.283,0
2,11,1830,2,9.64,8.64,9.64,11.47,9.3,.15,.218,.131,.138,0,12.66,2550
1,11,1835,2,5.791,5.778,228.3,3.85,.355,6.697,17.69,19.32,17.93,17.01,292.6,0,-7.64,3.565,0
1,11,1840,2,5.502,5.492,225.2,3.417,.296,6.272,17.44,18.87,17.5,17.49,292.6,0,-7.49,3.085,0
1,11,1845,2,5.498,5.494,220.9,2.123,.219,6.174,16.74,18.47,16.78,18.6,292.7,0,-7.27,2.742,0
2,11,1845,2,9.56,8.64,9.66,11.32,9.36,.15,.218,.131,.138,0,12.65,2550
1,11,1850,2,5.541,5.528,218.6,3.934,.665,7.68,16.4,18.47,16.52,19.02,292.7,0,-7.26,2.52,0
1,11,1855,2,5.463,5.442,224.6,5.094,.56,8.07,16.72,19.02,17.19,18.16,292.8,0,-7.59,3.26,0
1,11,1900,2,5.17,5.162,222.8,3.17,.489,6.501,17.17,18.92,17.43,17.64,292.8,0,-7.6,2.87,0
2,11,1900,2,9.47,8.64,9.67,11.16,9.41,.15,.218,.131,.138,0,12.64,2550
1,11,1905,2,4.911,4.905,225.1,2.975,.319,5.553,16.59,18.33,16.72,18.53,292.9,0,-7.44,2.677,0
1,11,1910,2,5.112,5.102,227.3,3.47,.274,5.815,16.16,17.96,16.26,19.38,293,0,-7.22,2.83,0
1,11,1915,2,5.155,5.148,227,2.939,.292,5.815,15.71,17.3,15.8,20.31,293.1,0,-6.992,2.895,0
2,11,1915,2,9.39,8.63,9.68,11.01,9.44,.15,.219,.131,.138,0,12.63,2550
1,11,1920,2,5.6,5.59,227.6,3.48,.31,6.403,15.4,17.15,15.55,20.9,293.1,0,-6.877,3.16,0
1,11,1925,2,5.817,5.806,230.2,3.555,.359,6.533,15.55,17.21,15.82,20.73,293.2,0,-6.857,3.54,0
1,11,1930,2,6.022,6.011,230.9,3.554,.362,7.06,15.58,17.12,15.79,20.77,293.2,0,-6.807,3.683,0
2,11,1930,2,9.31,8.62,9.69,10.86,9.47,.15,.219,.131,.138,0,12.62,2550
1,11,1935,2,6.242,6.228,234.3,3.767,.364,7.19,15.69,17.38,16.01,20.54,293.2,0,-6.865,3.873,0
1,11,1940,2,6.251,6.231,237.6,4.516,.436,7.12,16.01,17.47,16.27,20.04,293.3,0,-6.909,3.995,0
1,11,1945,2,6.318,6.293,247,5.097,.545,7.61,16.2,17.7,16.43,19.87,293.3,0,-6.869,4.03,0
2,11,1945,2,9.23,8.6,9.69,10.72,9.49,.15,.219,.131,.138,0,12.61,2550
1,11,1950,2,6.631,6.604,248.3,5.103,.613,8.3,16.4,17.77,16.65,19.64,293.3,0,-6.856,4.43,0
1,11,1955,2,6.668,6.65,243.5,4.257,.559,8,16.77,18,17.08,19.01,293.3,0,-6.966,4.638,0
1,11,2000,2,6.626,6.6,243.7,5.09,.651,8.23,16.72,17.62,16.79,19.18,293.4,0,-6.9,4.563,0
2,11,2000,2,9.14,8.58,9.69,10.58,9.5,.15,.219,.131,.138,0,12.6,2550
1,11,2005,2,6.407,6.389,242.8,4.199,.511,7.48,16.35,17.17,16.38,19.85,293.5,0,-6.758,4.445,0
1,11,2010,2,5.997,5.982,241.3,4.071,.424,6.762,15.9,16.72,15.91,20.71,293.6,0,-6.582,4.07,0
1,11,2015,2,5.732,5.716,239.3,4.266,.414,6.958,15.49,16.48,15.57,21.43,293.6,0,-6.48,3.818,0
2,11,2015,2,9.07,8.55,9.69,10.46,9.5,.15,.219,.131,.138,0,12.59,2550
1,11,2020,2,5.507,5.491,238,4.364,.485,6.762,15.41,16.56,15.57,21.49,293.7,0,-6.505,3.63,0
1,11,2025,2,4.728,4.714,227.6,4.448,.33,5.521,15.06,16.21,15.11,22.17,293.8,0,-6.402,2.732,0
1,11,2030,2,3.612,3.601,215.8,4.481,.44,4.541,14.18,15.83,14.18,23.59,293.8,0,-6.336,1.375,0
2,11,2030,2,9.01,8.53,9.68,10.35,9.49,.15,.219,.131,.138,0,12.59,2550
1,11,2035,2,3.37,3.356,199.6,5.134,.514,4.671,13.09,15,13.14,25,293.9,0,-6.502,1.407,0
1,11,2040,2,4.712,4.658,203.6,8.65,.505,6.435,11.55,14.53,11.41,28.02,293.9,0,-6.351,1.942,0
1,11,2045,2,5.475,5.47,210.9,2.546,.248,6.141,11.37,14.44,11.76,28.77,293.9,0,-6.153,2.185,0
2,11,2045,2,8.95,8.51,9.67,10.26,9.48,.15,.219,.131,.138,0,12.57,2550
1,11,2050,2,4.973,4.969,209.7,2.062,.309,5.782,11.57,14.1,11.78,28.78,293.8,0,-5.975,1.932,0
1,11,2055,2,4.387,4.38,200.8,3.289,.228,5.096,10.81,13.61,10.81,30.22,293.8,0,-5.998,1.855,0
1,11,2100,2,4.167,4.164,192.4,2.212,.16,4.475,9.77,12.83,9.77,32.23,293.8,0,-6.065,1.697,0
2,11,2100,2,8.89,8.48,9.66,10.15,9.46,.15,.219,.131,.138,0,12.56,2550
1,11,2105,2,4.137,4.125,199.7,4.37,.155,4.443,8.79,12.26,8.93,34.06,293.9,0,-6.205,1.462,0
1,11,2110,2,3.953,3.945,199.3,3.549,.181,4.345,8.19,12.03,8.42,35.54,294,0,-6.183,1.612,0
1,11,2115,2,3.887,3.886,201.4,1.701,.127,4.116,7.85,12.04,8.33,36.55,294,0,-6.113,1.557,0
2,11,2115,2,8.81,8.45,9.65,10.02,9.44,.15,.219,.131,.138,0,12.56,2550
1,11,2120,2,3.622,3.619,194.5,2.416,.082,3.887,7.73,12.07,8.28,36.88,294.1,0,-6.101,1.805,0
1,11,2125,2,4.227,4.225,189.1,1.401,.178,4.541,7.57,11.8,8.01,38.04,294.2,0,-5.844,1.87,0
1,11,2130,2,4.753,4.732,200.1,5.399,.265,5.325,7.55,12.09,8.06,38.65,294.3,0,-5.656,1.79,0
2,11,2130,2,8.72,8.42,9.63,9.88,9.42,.15,.219,.131,.138,0,12.55,2550
1,11,2135,2,5.344,5.34,212.5,2.128,.1,5.586,7.89,13.11,8.52,37.87,294.3,0,-5.619,1.84,0
1,11,2140,2,5.627,5.621,218.5,2.471,.125,6.011,8.9,12.69,9.64,35.49,294.3,0,-5.588,2.457,.718
1,11,2145,2,5.864,5.857,225.5,2.719,.304,6.664,9.89,12.77,10.46,32.83,294.5,0,-5.719,2.965,1.332
2,11,2145,2,8.62,8.38,9.6,9.72,9.39,.15,.219,.131,.138,0,12.54,2550
1,11,2150,2,5.979,5.971,225,2.985,.286,6.795,10.54,13.06,10.98,31.44,294.5,0,-5.715,3.163,1.024
1,11,2155,2,5.851,5.839,226.1,3.671,.326,6.762,11.22,13.17,11.63,29.94,294.6,0,-5.762,3.515,.99
1,11,2200,2,5.72,5.711,226.8,3.154,.335,6.958,11.2,12.68,11.36,30.01,294.7,0,-5.756,3.413,.032
2,11,2200,2,8.52,8.34,9.57,9.56,9.36,.15,.219,.131,.138,0,12.53,2550
1,11,2205,2,6.021,6.008,227.6,3.77,.373,7.06,11.02,12.68,11.27,30.51,294.7,0,-5.699,3.513,0
1,11,2210,2,6.325,6.309,226.4,4.062,.676,7.84,11.09,12.63,11.34,30.61,294.7,0,-5.591,3.743,0
1,11,2215,2,6.846,6.824,228.6,4.652,.519,8.53,11.75,13.18,12.18,29.19,294.8,0,-5.645,4.57,.156
2,11,2215,2,8.43,8.3,9.54,9.41,9.33,.15,.219,.131,.138,0,12.52,2550
1,11,2220,2,6.537,6.521,229.6,4.095,.439,7.51,11.99,12.88,12.13,28.93,294.9,0,-5.552,4.38,.003
1,11,2225,2,6.634,6.612,230.5,4.691,.558,8,11.81,12.67,11.93,29.27,294.9,0,-5.558,4.49,0
1,11,2230,2,6.401,6.381,231.2,4.543,.485,7.71,11.63,12.37,11.73,29.56,295,0,-5.576,4.483,0
2,11,2230,2,8.35,8.26,9.51,9.27,9.29,.15,.218,.132,.138,0,12.51,2550
1,11,2235,2,6.022,6.01,234,3.722,.517,7.12,11.33,12.08,11.4,30.21,295.1,0,-5.555,4.088,0
1,11,2240,2,5.388,5.374,238.1,4.131,.34,6.435,10.96,11.75,10.98,31.08,295.2,0,-5.508,3.488,0
1,11,2245,2,5.014,4.999,246,4.422,.341,5.749,10.56,11.49,10.62,32.03,295.3,0,-5.462,3.148,0
2,11,2245,2,8.28,8.21,9.47,9.16,9.25,.15,.218,.132,.138,0,12.51,2550
1,11,2250,2,5.087,5.067,251.1,5.061,.373,6.011,10.41,11.44,10.54,32.41,295.4,0,-5.437,3.225,0
1,11,2255,2,5.029,5.018,258.9,3.687,.38,5.782,10.24,11.23,10.31,33.06,295.5,0,-5.331,2.987,0
1,11,2300,2,5.639,5.626,260.6,3.922,.469,7.06,9.93,11.04,10.09,33.99,295.5,0,-5.237,3.55,0
2,11,2300,2,8.23,8.18,9.44,9.06,9.21,.15,.218,.132,.138,0,12.5,2550
1,11,2305,2,6.252,6.231,258.7,4.753,.53,7.81,10.25,11.4,10.55,33.39,295.5,0,-5.193,4.25,0
1,11,2310,2,6.598,6.583,258.2,3.84,.535,8.43,10.79,11.88,11.11,32.3,295.6,0,-5.154,4.395,.002
1,11,2315,2,6.424,6.405,261.2,4.393,.509,7.61,11.11,12.06,11.31,31.68,295.6,0,-5.131,4.483,0
2,11,2315,2,8.19,8.14,9.4,8.98,9.16,.15,.218,.132,.138,0,12.5,2550
1,11,2320,2,6.39,6.367,261.2,4.891,.49,7.77,11.25,12.16,11.42,31.42,295.6,0,-5.115,4.425,0
1,11,2325,2,6.759,6.738,257.9,4.608,.482,7.61,11.4,12.34,11.64,31.06,295.7,0,-5.134,4.765,0
1,11,2330,2,6.767,6.741,254.9,5.043,.616,8.23,11.62,12.5,11.81,30.59,295.7,0,-5.146,4.888,0
2,11,2330,2,8.14,8.1,9.38,8.89,9.11,.15,.218,.132,.138,0,12.49,2550
1,11,2335,2,6.711,6.687,251.9,4.868,.508,7.77,11.7,12.53,11.87,30.4,295.6,0,-5.158,4.74,0
1,11,2340,2,6.105,6.086,254.8,4.584,.451,7.58,11.61,12.39,11.72,30.62,295.6,0,-5.142,4.218,0
1,11,2345,2,5.719,5.704,258.6,4.251,.414,6.729,11.21,11.99,11.21,31.71,295.7,0,-5.035,3.79,0
2,11,2345,2,8.09,8.06,9.35,8.82,9.06,.15,.218,.132,.138,0,12.49,2550
1,11,2350,2,5.961,5.936,255.5,5.241,.397,6.729,10.95,11.95,11.1,32.25,295.7,0,-5.035,3.895,0
1,11,2355,2,5.721,5.707,251.9,3.969,.366,6.533,10.88,11.92,11.02,32.43,295.7,0,-5.03,3.588,0
1,12,0,2,5.106,5.093,247.3,4.058,.475,6.337,10.81,11.99,10.97,32.47,295.6,0,-5.065,3.16,0
2,12,0,2,8.05,8.03,9.31,8.75,9.01,.15,.218,.132,.138,0,12.48,2550
1,12,5,2,4.632,4.606,254.3,6.166,.404,5.586,10.56,11.81,10.67,33.07,295.7,0,-5.044,2.792,0
1,12,10,2,4.753,4.749,262.3,2.348,.261,5.129,9.87,11.33,9.88,35.18,295.8,0,-4.85,2.485,0
1,12,15,2,4.216,4.213,264.7,1.992,.177,4.671,9.25,11.18,9.32,36.84,295.8,0,-4.791,2.01,0
2,12,15,2,8.01,7.99,9.28,8.69,8.97,.15,.218,.132,.138,0,12.48,2550
1,12,20,2,4.488,4.467,252.7,5.456,.288,5.096,8.65,11.21,8.82,38.63,295.8,0,-4.698,2.085,0
1,12,25,2,4.789,4.784,238.3,2.645,.132,5.227,8.74,11.53,9.13,38.31,295.7,0,-4.725,2.367,0
1,12,30,2,4.596,4.584,247.5,4.115,.244,4.998,9.05,11.38,9.43,37.34,295.8,0,-4.785,2.327,0
2,12,30,2,7.97,7.96,9.25,8.63,8.91,.15,.218,.132,.138,0,12.47,2550
1,12,35,2,4.284,4.278,255.7,2.932,.405,4.998,9.1,10.94,9.26,37.31,295.9,0,-4.756,2.09,0
1,12,40,2,3.735,3.732,260.4,2.006,.083,3.92,8.01,9.92,7.94,41.32,296,0,-4.4,1.447,0
1,12,45,2,3.932,3.928,254.3,2.485,.082,4.116,6.921,9.9,6.98,44.57,296,0,-4.373,1.487,0
2,12,45,2,7.92,7.93,9.22,8.55,8.87,.15,.218,.132,.138,0,12.45,2550
1,12,50,2,4.635,4.635,251.3,.231,.207,5.129,6.235,10.44,6.522,46.44,296,0,-4.451,1.972,0
1,12,55,2,4.93,4.93,251.2,.808,.076,5.161,6.282,10.98,6.735,46.85,296,0,-4.296,2.26,0
1,12,100,2,4.867,4.866,251.6,1.243,.083,4.998,6.535,10.79,6.848,46.11,296,0,-4.274,2.277,0
2,12,100,2,7.86,7.89,9.19,8.46,8.82,.15,.218,.132,.138,0,12.46,2550
1,12,105,2,5.004,5.003,251,.996,.131,5.292,6.66,9.94,6.929,45.8,296,0,-4.25,2.307,0
1,12,110,2,4.614,4.611,251.2,2.274,.223,5.096,6.755,9.24,7.04,45.47,296.1,0,-4.259,2.15,0
1,12,115,2,4.563,4.551,247,4.064,.154,4.965,6.611,8.93,6.762,45.9,296.1,0,-4.265,2.047,0
2,12,115,2,7.79,7.86,9.17,8.35,8.77,.15,.218,.132,.138,0,12.44,2550
1,12,120,2,4.26,4.229,249.5,6.937,.497,5.129,6.635,9.07,6.935,46.01,296.2,0,-4.215,1.992,0
1,12,125,2,3.295,3.285,268.6,4.656,.224,3.822,6.206,7.95,6.18,47.7,296.3,0,-4.136,1.795,0
1,12,130,2,2.989,2.983,272.5,3.484,.209,3.528,5.422,6.956,5.4,52.59,296.4,0,-3.566,1.285,0
2,12,130,2,7.72,7.82,9.13,8.24,8.73,.15,.218,.132,.138,.605,12.44,2550
1,12,135,2,2.814,2.811,278.1,2.781,.199,3.234,4.955,6.548,4.942,55.1,296.4,0,-3.38,.953,0
1,12,140,2,2.123,2.12,273.2,3.052,.204,2.646,4.698,6.26,4.664,54.3,296.5,0,-3.806,.591,0
1,12,145,2,1.945,1.943,267,2.658,.158,2.254,4.513,5.916,4.507,54.35,296.5,0,-3.963,.072,0
2,12,145,2,7.64,7.78,9.1,8.12,8.68,.15,.218,.132,.138,1.129,12.43,2550
1,12,150,2,1.156,1.117,256.3,14.99,.271,1.862,4.424,5.535,4.498,54.9,296.6,0,-3.913,.369,0
1,12,155,2,.675,.63,230.8,21.06,.154,1.013,4.263,5.255,4.404,55.2,296.7,0,-3.989,.743,0
1,12,200,2,1.119,1.075,276.7,15.97,.359,2.123,4.171,5.357,4.448,55.74,296.8,0,-3.945,0,0
2,12,200,2,7.57,7.74,9.07,7.99,8.63,.15,.217,.132,.138,1.157,12.43,2550
1,12,205,2,1.314,1.249,264.9,17.95,.331,2.352,4.276,5.399,4.467,55.37,296.9,0,-3.936,.349,0
1,12,210,2,.942,.888,278.2,19.43,.303,1.503,4.41,5.151,4.488,54.53,297,0,-4.013,.016,0
1,12,215,2,1.597,1.492,257.2,20.73,.467,2.907,4.467,5.165,4.453,54.44,296.9,0,-3.983,.618,0
2,12,215,2,7.48,7.69,9.03,7.86,8.58,.15,.217,.132,.138,1.166,12.42,2550
1,12,220,2,2.581,2.491,231,15.17,.353,3.365,3.595,5.364,3.628,56.64,297.1,0,-4.279,1.582,0
1,12,225,2,3.628,3.61,253.5,5.757,.484,5.031,3.007,5.412,3.489,60.67,297.1,0,-3.911,2.077,0
1,12,230,2,4.721,4.689,267.1,6.636,.361,5.521,3.732,5.723,4.145,60.23,297.1,0,-3.338,2.597,.38
2,12,230,2,7.39,7.65,9,7.72,8.52,.15,.217,.132,.138,1.219,12.41,2550
1,12,235,2,5.36,5.335,270.6,5.448,.488,6.468,4.679,6.642,5.075,57.22,297.1,0,-3.14,3.135,1.674
1,12,240,2,5.643,5.625,273.6,4.528,.424,7.09,6.049,7.91,6.455,52.62,297.1,0,-2.989,3.685,2.808
1,12,245,2,5.424,5.406,275.9,4.689,.347,6.207,6.842,8.32,7.07,50.53,297.1,0,-2.801,3.428,1.689
2,12,245,2,7.29,7.6,8.96,7.58,8.47,.15,.217,.132,.138,1.132,12.4,2550
1,12,250,2,5.313,5.295,280.9,4.711,.562,6.566,7.5,8.87,7.82,48.35,297.1,0,-2.792,3.72,1.42
1,12,255,2,5.078,5.067,276.2,3.754,.363,6.043,7.68,8.73,7.76,48.38,297.1,0,-2.62,3.158,.113
1,12,300,2,4.882,4.863,278.9,5.023,.451,6.076,7.53,8.65,7.67,48.74,297.1,0,-2.652,3.28,0
2,12,300,2,7.21,7.55,8.92,7.45,8.41,.15,.217,.132,.138,1.081,12.4,2550
1,12,305,2,5.51,5.494,281.6,4.334,.472,6.795,7.82,8.84,8,46.79,297.1,0,-2.93,3.86,0
1,12,310,2,5.39,5.367,282.2,5.273,.585,6.664,7.95,9.02,8.11,45.99,297.1,0,-3.039,3.688,0
1,12,315,2,5.027,5.012,283,4.392,.54,6.435,7.84,8.74,7.91,46.32,297.2,0,-3.047,3.448,0
2,12,315,2,7.14,7.5,8.89,7.34,8.35,.15,.217,.132,.138,1.045,12.4,2550
1,12,320,2,4.558,4.542,286.3,4.776,.585,6.239,7.74,8.53,7.8,46.14,297.3,0,-3.192,3.193,0
1,12,325,2,4.102,4.088,283.7,4.839,.432,5.553,7.42,8.31,7.44,47.22,297.4,0,-3.171,2.627,0
1,12,330,2,3.413,3.386,271.4,7.17,.411,4.573,6.768,7.95,6.665,50,297.5,0,-3.009,1.955,0
2,12,330,2,7.09,7.45,8.86,7.25,8.29,.15,.217,.132,.138,1.07,12.39,2550
1,12,335,2,3.123,3.08,240.8,9.5,.159,3.43,5.569,7.15,5.57,52.56,297.6,0,-3.441,1.62,0
1,12,340,2,3.293,3.286,230.5,3.683,.204,3.757,4.702,6.856,4.998,55.5,297.6,0,-3.516,1.56,0
1,12,345,2,3.349,3.339,240.9,4.508,.293,3.953,4.476,6.978,5.06,55.77,297.6,0,-3.659,1.65,0
2,12,345,2,7.06,7.4,8.83,7.19,8.23,.15,.217,.132,.138,1.175,12.38,2550
1,12,350,2,4.206,4.198,252.2,3.687,.26,4.737,4.453,7.19,5.001,56.05,297.6,0,-3.615,2.13,0
1,12,355,2,4.413,4.408,260.2,2.719,.128,4.671,4.412,7.12,4.717,56.82,297.6,0,-3.475,1.955,0
1,12,400,2,4.122,4.104,257.4,5.379,.238,4.639,4.272,6.547,4.488,57.32,297.7,0,-3.488,1.982,0
2,12,400,2,7.02,7.36,8.79,7.12,8.16,.15,.217,.132,.138,1.202,12.38,2550
1,12,405,2,3.277,3.26,240,5.884,.246,3.724,4.208,6.019,4.51,58.19,297.8,0,-3.35,1.817,0
1,12,410,2,3.325,3.311,235.5,5.264,.283,4.018,4.146,6.062,4.421,57.66,297.9,0,-3.526,1.287,0
1,12,415,2,3.395,3.378,230.2,5.707,.341,4.181,3.673,5.997,3.852,59.16,298,0,-3.625,1.22,0
2,12,415,2,6.965,7.32,8.74,7.04,8.1,.15,.217,.132,.138,1.223,12.37,2550
1,12,420,2,3.784,3.768,231.3,5.157,.278,4.573,3.428,5.768,3.69,60.93,298,0,-3.467,1.667,0
1,12,425,2,3.949,3.939,229.5,3.937,.341,4.933,3.994,5.78,4.294,58.99,298.1,0,-3.367,1.817,0
1,12,430,2,3.851,3.839,229.1,4.445,.241,4.541,3.924,5.504,4.042,58.68,298.1,0,-3.501,1.682,0
2,12,430,2,6.909,7.28,8.69,6.948,8.04,.15,.216,.132,.138,1.236,12.36,2550
1,12,435,2,4.251,4.244,227.9,3.283,.277,4.867,3.904,5.467,4.068,58.84,298.1,0,-3.484,2.03,0
1,12,440,2,4.623,4.614,226.5,3.471,.291,5.325,4.051,5.55,4.194,58.45,298.2,0,-3.436,2.297,0
1,12,445,2,4.901,4.89,227,3.86,.303,5.847,4.221,5.706,4.413,57.54,298.2,0,-3.484,2.617,0
2,12,445,2,6.849,7.24,8.64,6.853,7.98,.15,.216,.132,.138,1.212,12.35,2550
1,12,450,2,4.524,4.514,224.1,3.741,.382,5.619,4.058,5.269,4.051,57.9,298.2,0,-3.553,2.03,0
1,12,455,2,4.128,4.119,224.8,3.813,.287,4.737,3.407,4.832,3.413,60.06,298.2,0,-3.675,1.812,0
1,12,500,2,4.147,4.132,231,4.904,.459,5.586,3.346,4.814,3.512,60.9,298.3,0,-3.548,2.17,0
2,12,500,2,6.789,7.19,8.59,6.759,7.92,.15,.216,.132,.138,1.222,12.35,2550
1,12,505,2,4.28,4.256,240,6.05,.682,6.566,4.131,5.695,4.507,57.63,298.3,0,-3.55,2.57,.263
1,12,510,2,3.507,3.493,244.2,5.119,.319,4.312,4.136,5.156,4.186,57.35,298.3,0,-3.606,2.005,0
1,12,515,2,3.498,3.47,254.1,7.19,.461,4.9,3.742,4.731,3.748,58.99,298.3,0,-3.601,1.775,0
2,12,515,2,6.733,7.15,8.54,6.666,7.86,.15,.216,.132,.138,1.206,12.34,2550
1,12,520,2,3.473,3.458,259.1,5.363,.37,4.704,3.615,4.803,3.69,60,298.3,0,-3.495,1.952,0
1,12,525,2,2.646,2.632,268.3,5.809,.2,3.136,3.294,4.409,3.32,61.57,298.3,0,-3.453,1.197,0
1,12,530,2,3.374,3.358,266.1,5.538,.463,4.279,3.293,4.447,3.34,61.75,298.4,0,-3.416,1.635,0
2,12,530,2,6.684,7.11,8.49,6.581,7.8,.15,.216,.132,.138,1.261,12.33,2550
1,12,535,2,3.406,3.396,258.8,4.594,.279,4.083,3.414,4.753,3.473,61.83,298.4,0,-3.287,1.615,0
1,12,540,2,3.763,3.747,264.2,5.166,.432,4.639,3.531,4.893,3.612,61.51,298.5,0,-3.247,1.985,0
1,12,545,2,3.854,3.845,265.1,3.995,.317,4.802,3.753,5.041,3.846,60.57,298.5,0,-3.244,2.062,0
2,12,545,2,6.634,7.07,8.45,6.498,7.74,.15,.216,.132,.138,1.27,12.33,2550
1,12,550,2,3.431,3.415,270,5.579,.35,4.475,3.771,4.987,3.796,60.09,298.5,0,-3.33,1.87,0
1,12,555,2,3.594,3.574,270,6.076,.39,4.377,3.881,5.146,4.001,59.56,298.6,0,-3.347,1.897,0
1,12,600,2,3.438,3.424,275.2,5.117,.294,4.443,4.028,5.345,4.154,60.29,298.6,0,-3.05,1.922,0
2,12,600,2,6.579,7.03,8.41,6.413,7.68,.15,.216,.132,.138,1.262,12.32,2550
1,12,605,2,2.711,2.695,277,6.283,.35,3.757,3.842,4.921,3.771,60.29,298.7,0,-3.222,1.292,0
1,12,610,2,2.794,2.789,283.6,3.391,.227,3.234,3.03,4.492,2.898,62.66,298.8,0,-3.47,1.065,0
1,12,615,2,2.781,2.776,285.8,3.588,.238,3.332,2.573,4.541,2.62,64.71,298.9,0,-3.472,1.135,0
2,12,615,2,6.531,6.991,8.38,6.334,7.63,.15,.216,.132,.138,1.325,12.32,2550
1,12,620,2,2.619,2.605,289.4,5.8,.183,2.94,2.557,4.485,2.769,64.74,298.9,0,-3.481,1.125,0
1,12,625,2,2.136,2.115,303.3,8.17,.24,2.711,2.691,4.171,2.893,63.89,299,0,-3.528,1.077,0
1,12,630,2,2.432,2.393,299.7,10.36,.387,3.691,2.89,4.142,3.114,62.97,299,0,-3.533,1.18,0
2,12,630,2,6.478,6.952,8.34,6.253,7.56,.15,.216,.132,.138,1.356,12.3,2550
1,12,635,2,3.117,3.114,289.5,2.636,.233,3.561,3.007,4.342,3.159,62.2,299.1,0,-3.586,1.655,0
1,12,640,2,3.193,3.183,294.8,4.517,.191,3.724,2.763,4.332,2.905,63.31,299.1,0,-3.58,1.512,0
1,12,645,2,3.275,3.268,304.3,3.722,.219,3.822,2.681,4.084,2.813,63.81,299.1,0,-3.554,1.6,0
2,12,645,2,6.423,6.909,8.31,6.168,7.5,.15,.216,.132,.138,1.353,12.3,2550
1,12,650,2,3.079,3.072,312.7,3.707,.255,3.561,2.69,4.13,2.902,63.81,299.3,0,-3.546,1.42,0
1,12,655,2,2.605,2.597,318.7,4.641,.296,3.397,3.008,4.589,3.331,62.42,299.4,0,-3.54,.92,0
1,12,700,2,2.088,2.059,330.1,9.53,.247,2.613,3.35,4.721,3.576,60.55,299.5,0,-3.619,.713,0
2,12,700,2,6.366,6.871,8.27,6.076,7.45,.15,.216,.132,.138,1.337,12.29,2550
1,12,705,2,2.319,2.29,345.1,9.04,.563,3.267,2.979,4.11,2.828,61.67,299.7,0,-3.727,.97,0
1,12,710,2,3.022,3.013,.23,4.219,.423,4.247,1.98,3.48,1.638,65.37,299.9,0,-3.895,1.582,0
1,12,715,2,3.886,3.829,30.4,9.76,1.153,6.697,1.209,2.461,1.05,69.48,300.1,0,-3.818,2.18,0
2,12,715,2,6.303,6.828,8.23,5.985,7.39,.15,.215,.132,.138,1.409,12.29,2550
1,12,720,2,2.355,2.137,40.33,24.61,.555,3.365,.862,2.889,.912,71.3,300.2,0,-3.806,1.585,0
1,12,725,2,2.358,2.33,119.7,8.74,.421,3.299,.555,2.434,.616,72.6,300.3,0,-3.859,1.767,0
1,12,730,2,.963,.955,134.3,7.31,.78,2.221,.395,3.06,.565,73.8,300.3,0,-3.798,.604,0
2,12,730,2,6.241,6.785,8.2,5.892,7.33,.149,.215,.132,.138,1.606,12.28,2550
1,12,735,2,1.135,1.13,49.7,4.976,.488,1.797,.255,3.499,.386,74.3,300.4,0,-3.833,.02,0
1,12,740,2,1.175,1.076,77.9,23.57,.184,1.601,.181,3.704,.212,74.9,300.6,0,-3.799,.117,0
1,12,745,2,1.649,1.63,137.3,8.58,.194,2.319,-.227,3.814,.496,75.2,300.8,0,-4.148,1.252,1.62
2,12,745,2,6.175,6.741,8.17,5.8,7.27,.149,.215,.132,.138,2.067,12.28,2550
1,12,750,2,2.131,2.096,138.5,10.35,.482,2.94,-.355,4.057,.754,76.4,301,0,-4.063,1.252,3.054
1,12,755,2,3.292,3.273,132.5,6.298,.411,4.116,-.465,3.974,.186,77.7,301.2,0,-3.934,1.397,3.446
1,12,800,2,2.192,2.188,155.4,3.584,.314,2.744,.044,4.977,.662,76.5,301.2,0,-3.667,.733,8.2
2,12,800,2,6.109,6.699,8.13,5.708,7.21,.149,.215,.132,.138,2.368,12.27,2550
1,12,805,2,.936,.906,174.1,14.52,.252,1.535,-.134,5.679,.728,76.4,301.2,0,-3.848,1.015,12.9
1,12,810,2,1.151,1.142,189.8,7.02,.373,1.862,.414,5.802,1.708,74.4,301.2,0,-3.667,.833,20.49
1,12,815,2,2.056,2.031,185.5,8.89,.124,2.254,.45,4.241,1.202,74.4,301.3,0,-3.643,.836,28.35
2,12,815,2,6.04,6.654,8.09,5.614,7.15,.149,.215,.132,.138,2.42,12.28,2550
1,12,820,2,1.461,1.424,225.4,12.95,.159,1.731,.667,5.451,1.26,74.1,301.3,0,-3.492,1.142,29.65
1,12,825,2,1.26,1.218,228.9,14.78,.135,1.601,.79,5.527,1.341,74.5,301.5,0,-3.297,.34,34.97
1,12,830,2,1.853,1.844,206,5.524,.122,2.091,.903,5.152,1.195,74.4,301.6,0,-3.214,.173,41.32
2,12,830,2,5.975,6.61,8.04,5.518,7.1,.149,.215,.132,.138,2.256,12.3,2550
1,12,835,2,1.576,1.555,189.9,9.3,.356,2.025,.873,4.95,1.178,76.1,301.7,0,-2.943,.406,51.69
1,12,840,2,.858,.851,192.7,7.54,.303,1.535,1.093,4.447,1.584,76.1,301.9,0,-2.733,0,67
1,12,845,2,1.625,1.624,189.5,2.066,.253,2.025,1.543,4.615,2.054,75.2,301.9,0,-2.471,0,79.5
2,12,845,2,5.92,6.566,8.01,5.438,7.04,.149,.215,.132,.138,2.161,12.32,2550
1,12,850,2,1.831,1.829,189.9,2.734,.152,2.058,1.896,4.449,2.249,75.8,302,0,-2.017,0,96.3
1,12,855,2,1.045,1.02,186.9,12.59,.271,1.437,2.344,3.935,2.728,75.5,302.1,0,-1.662,0,100.5
1,12,900,2,1.951,1.95,219.9,1.812,.297,2.417,2.731,4.049,3.043,75,302.1,0,-1.385,.877,102.5
2,12,900,2,5.879,6.52,7.97,5.382,6.975,.149,.215,.132,.138,1.94,12.41,2550
1,12,905,2,2.053,2.035,230.9,7.65,.279,2.45,3.319,4.732,3.611,74.5,302.1,0,-.916,1.035,112.6
1,12,910,2,1.279,1.268,244.9,7.32,.182,1.568,3.787,4.438,4.031,70.5,302.2,0,-1.206,.485,123.6
1,12,915,2,1.415,1.413,225.3,3.538,.327,1.797,4.041,4.693,4.282,69.55,302.3,0,-1.15,.488,132.9
2,12,915,2,5.862,6.484,7.94,5.359,6.915,.149,.215,.132,.138,1.738,12.46,2550
1,12,920,2,1.38,1.377,233.9,3.816,.116,1.601,4.472,5.288,4.731,68.76,302.4,0,-.897,.446,138.6
1,12,925,2,.728,.726,235.6,4.196,.224,1.241,5.039,5.848,5.358,66.56,302.4,0,-.804,.077,141.7
1,12,930,2,.286,.286,232.8,3.822,.222,.653,5.573,6.125,5.96,64.16,302.5,0,-.798,0,145.3
2,12,930,2,5.873,6.45,7.91,5.378,6.855,.149,.214,.132,.138,1.509,12.54,2550
1,12,935,2,.108,.108,267.7,3.512,.147,.392,6.056,6.556,6.512,62.47,302.6,0,-.707,0,155
1,12,940,2,.086,.086,278.5,.043,.131,.392,6.494,6.991,6.986,60.89,302.6,0,-.646,0,164.3
1,12,945,2,.223,.221,342.3,5.992,.175,.588,6.885,7.32,7.36,58.85,302.7,0,-.741,0,177.6
2,12,945,2,5.913,6.428,7.89,5.437,6.797,.149,.214,.132,.138,1.319,12.61,2550
1,12,950,2,.058,.058,344.2,.776,.086,.294,7.33,7.67,7.82,57.9,302.7,0,-.557,0,185.7
1,12,955,2,.41,.409,345.5,1.861,.132,.719,7.73,7.97,8.18,55.31,302.8,0,-.795,.048,189.8
1,12,1000,2,.872,.798,297,23.5,.289,1.339,8.03,8.2,8.4,53.38,302.8,0,-.998,.657,202.3
2,12,1000,2,5.982,6.416,7.87,5.532,6.741,.149,.214,.132,.138,1.181,12.73,2550
1,12,1005,2,.642,.446,347.1,44.81,.221,1.013,8.31,8.52,8.69,51.88,302.9,0,-1.128,.305,206.9
1,12,1010,2,.296,.296,44.47,1.01,.309,.98,8.73,8.97,9.23,49.63,303,0,-1.334,.05,259.3
1,12,1015,2,.419,.419,45.19,1.401,.259,.98,9.23,9.53,9.83,47.99,303,0,-1.336,.073,233.6
2,12,1015,2,6.07,6.412,7.84,5.659,6.694,.149,.214,.132,.138,.468,12.85,2550
1,12,1020,2,.161,.159,19.9,7.21,.167,.555,9.6,9.8,10.18,47.31,303.1,0,-1.193,.043,245.6
1,12,1025,2,.497,.483,20.97,13.66,.238,1.045,10.04,10.2,10.63,46.14,303.1,0,-1.133,.116,359.2
1,12,1030,2,1.007,.961,19.26,17.26,.237,1.568,10.47,10.51,10.96,44.42,303.2,0,-1.253,.711,299.6
2,12,1030,2,6.18,6.421,7.83,5.817,6.653,.149,.214,.132,.138,0,12.96,2550
1,12,1035,2,1.311,1.277,29.64,12.96,.317,1.895,10.74,10.68,11.06,42.87,303.3,0,-1.49,.937,300.5
1,12,1040,2,1.983,1.957,38.82,9.27,.399,2.646,10.98,10.81,11.16,41.47,303.3,0,-1.72,1.71,271.6
1,12,1045,2,1.893,1.886,31.91,5.074,.303,2.45,11.02,10.86,11.18,40.34,303.3,0,-2.047,1.525,260.2
2,12,1045,2,6.317,6.441,7.81,6.011,6.616,.149,.214,.132,.138,0,13.06,2550
1,12,1050,2,2.002,1.967,44.63,10.66,.403,2.842,11.13,10.99,11.26,40.21,303.3,0,-1.997,1.557,258.7
1,12,1055,2,2.231,2.215,46.8,6.812,.331,3.038,11.35,11.15,11.49,40.03,303.3,0,-1.865,1.755,260.7
1,12,1100,2,2.457,2.439,41.07,6.887,.337,3.234,11.42,11.17,11.54,39.7,303.2,0,-1.905,1.947,302
2,12,1100,2,6.481,6.474,7.8,6.25,6.591,.149,.214,.132,.138,0,13.06,2550
1,12,1105,2,2.869,2.855,40.56,5.663,.253,3.495,11.63,11.3,11.82,39.41,303.2,0,-1.824,2.147,373.8
1,12,1110,2,2.557,2.53,39.87,8.45,.313,3.169,12.02,11.65,12.21,38.41,303.1,0,-1.823,1.997,433.5
1,12,1115,2,2.448,2.427,37.2,7.51,.316,3.201,12.42,12.01,12.54,36.94,303.2,0,-1.99,2.045,450.4
2,12,1115,2,6.661,6.52,7.8,6.501,6.574,.149,.214,.132,.138,0,13.14,2550
1,12,1120,2,2.399,2.383,44.58,6.639,.364,3.267,12.62,12.26,12.77,36.4,303.2,0,-2.008,1.97,483.7
1,12,1125,2,2.194,2.162,32.99,9.74,.354,2.973,13.06,12.71,13.28,35.33,303.3,0,-2.023,1.732,477
1,12,1130,2,1.8,1.76,34.81,12.14,.381,2.646,13.34,13.02,13.59,34.85,303.2,0,-1.96,1.534,522.5
2,12,1130,2,6.846,6.576,7.8,6.759,6.566,.149,.214,.132,.138,0,13.12,2550
1,12,1135,2,1.668,1.619,45.54,13.93,.495,2.777,14.04,13.9,14.4,34,303.2,0,-1.683,1.407,617.1
1,12,1140,2,1.979,1.911,39.15,15.02,.393,3.071,14.58,14.22,14.84,32.91,303.1,0,-1.655,1.74,601
1,12,1145,2,1.712,1.645,57.8,16.08,.424,2.809,14.86,14.49,15.1,32.38,303,0,-1.626,1.31,539.8
2,12,1145,2,7.06,6.64,7.8,7.06,6.571,.149,.214,.132,.138,0,13.2,2550
1,12,1150,2,2.236,2.152,109.2,15.76,.524,3.397,15.38,15.1,15.75,30.58,303,0,-1.945,1.86,555
1,12,1155,2,2.117,2.046,101,14.83,.502,3.365,16.07,15.67,16.35,29.4,302.9,0,-1.881,1.785,614.3
1,12,1200,2,2.802,2.748,85.8,11.31,.482,3.593,16.3,15.75,16.45,28.82,302.8,0,-1.947,2.405,601.1
2,12,1200,2,7.33,6.72,7.81,7.44,6.587,.149,.214,.132,.138,0,13.17,2550
1,12,1205,2,2.822,2.766,91.7,11.45,.802,4.475,16.63,16.07,16.81,28.42,302.7,0,-1.864,2.347,588.7
1,12,1210,2,3.237,3.217,91.3,6.227,.549,4.704,16.93,16.24,17,27.19,302.7,0,-2.186,2.795,527.7
1,12,1215,2,2.87,2.823,103.6,10.37,.639,4.083,17.17,16.68,17.24,26.91,302.6,0,-2.122,2.617,566.4
2,12,1215,2,7.62,6.818,7.83,7.88,6.613,.149,.214,.132,.138,0,13.21,2550
1,12,1220,2,2.83,2.754,105.9,13.25,.471,3.953,17.71,17,17.9,26.57,302.6,0,-1.842,2.327,592.2
1,12,1225,2,3.054,2.97,107.8,13.42,.726,4.639,18.03,17.25,18.16,25.97,302.5,0,-1.88,2.475,548.1
1,12,1230,2,3.361,3.334,105.7,7.29,.506,4.377,17.92,16.93,17.8,25.99,302.5,0,-1.965,2.79,568.7
2,12,1230,2,7.89,6.929,7.84,8.34,6.651,.149,.214,.132,.138,0,13.23,2550
1,12,1235,2,3.358,3.31,113,9.7,.533,5.129,18.01,17.2,17.94,25.99,302.4,0,-1.883,2.797,539.8
1,12,1240,2,4.167,4.099,125.1,10.36,.691,5.357,18.08,17.25,18.02,25.68,302.3,0,-1.984,3.578,549.9
1,12,1245,2,4.145,4.028,106.4,13.64,.597,5.423,18.52,17.7,18.54,24.97,302.2,0,-1.993,3.505,615.9
2,12,1245,2,8.15,7.05,7.87,8.8,6.707,.149,.215,.132,.138,0,13.22,2550
1,12,1250,2,3.635,3.539,110.4,13.18,.749,5.031,18.79,17.9,18.7,24.2,302,0,-2.175,3.045,530.5
1,12,1255,2,4.185,4.114,96.1,10.48,.804,6.141,18.72,17.94,18.66,24.44,301.9,0,-2.106,3.385,513.2
1,12,1300,2,4.402,4.347,98.8,8.97,.846,6.207,18.99,18.11,18.91,23.69,301.9,0,-2.299,3.49,447.2
2,12,1300,2,8.37,7.17,7.9,9.24,6.773,.15,.215,.132,.138,0,13.14,2550
1,12,1305,2,4.635,4.511,111.1,13.24,.757,5.978,18.92,18.12,18.83,22.41,301.9,0,-3.105,3.683,448.4
1,12,1310,2,4.024,3.898,115.8,14.33,.93,5.749,19.11,18.41,19.08,22.22,301.9,0,-3.041,3.145,461.1
1,12,1315,2,4.32,4.251,112.7,10.24,.86,5.945,19.11,18.21,18.93,21.77,301.8,0,-3.311,3.44,391.5
2,12,1315,2,8.57,7.3,7.93,9.64,6.857,.15,.215,.132,.138,0,13.12,2550
1,12,1320,2,4.009,3.897,121.1,13.57,.949,6.207,19.23,18.51,19.18,21.49,301.8,0,-3.39,3.208,457.5
1,12,1325,2,4.896,4.799,112.4,11.41,.794,6.991,19.57,18.75,19.51,20.95,301.7,0,-3.436,4.188,603.9
1,12,1330,2,5.077,4.975,141.5,11.53,.794,6.566,19.47,18.58,19.23,21.33,301.7,0,-3.284,4.25,437.7
2,12,1330,2,8.76,7.42,7.97,10,6.954,.15,.215,.132,.138,0,13.15,2550
1,12,1335,2,5.312,5.163,143.9,13.56,.795,7.02,19.32,18.47,19.06,21.48,301.7,0,-3.316,4.353,458.3
1,12,1340,2,5.593,5.531,134.9,8.51,.863,7.45,19.29,18.31,19.04,21.18,301.8,0,-3.521,4.608,446.9
1,12,1345,2,5.219,5.136,143.7,10.23,.711,6.893,18.92,18.16,18.68,21.48,301.8,0,-3.643,4.368,333.9
2,12,1345,2,8.92,7.54,8.02,10.3,7.06,.15,.215,.132,.138,0,13.1,2550
1,12,1350,2,4.603,4.554,134.6,8.36,.854,6.664,18.83,18.21,18.69,21.93,301.8,0,-3.443,3.733,351.6
1,12,1355,2,5.832,5.799,136.5,6.074,.731,7.32,18.63,17.93,18.42,22.51,301.8,0,-3.262,4.615,314.4
1,12,1400,2,5.573,5.528,138.8,7.24,.623,7.45,18.27,17.59,18.05,23.2,301.8,0,-3.164,4.635,311.7
2,12,1400,2,9.06,7.65,8.06,10.56,7.17,.15,.216,.132,.138,0,13.07,2550
1,12,1405,2,5.35,5.312,142.7,6.833,.658,6.958,18.05,17.52,17.92,23.69,301.8,0,-3.077,4.448,287.9
1,12,1410,2,4.944,4.883,132.5,8.97,.753,6.762,18.02,17.48,17.9,23.63,301.8,0,-3.134,4.108,324.7
1,12,1415,2,4.779,4.715,134.5,9.34,.957,7.48,18.15,17.65,18.11,23.99,301.8,0,-2.827,3.868,339.1
2,12,1415,2,9.17,7.76,8.11,10.77,7.3,.15,.216,.133,.138,0,13.05,2550
1,12,1420,2,5.632,5.591,145.3,6.972,.845,7.55,17.98,17.27,17.76,25.19,301.8,0,-2.323,4.533,274.3
1,12,1425,2,5.741,5.693,134.6,7.41,.879,7.38,17.78,17.21,17.63,25.31,301.8,0,-2.428,4.56,278.8
1,12,1430,2,5.82,5.747,134.2,9.02,.769,7.35,17.55,16.95,17.38,25.67,301.8,0,-2.435,4.765,274.6
2,12,1430,2,9.25,7.86,8.16,10.91,7.42,.15,.216,.133,.138,0,13.05,2550
1,12,1435,2,5.837,5.791,122.9,7.15,.823,7.45,17.35,16.79,17.21,26.95,301.9,0,-1.958,4.42,276
1,12,1440,2,6.218,6.192,119.7,5.18,.682,7.32,17.1,16.41,16.96,27.44,301.9,0,-1.924,4.643,317.4
1,12,1445,2,5.329,5.285,120.9,7.38,.78,6.729,17.09,16.4,17,27.46,301.9,0,-1.921,4.275,335.2
2,12,1445,2,9.32,7.95,8.21,11.01,7.54,.15,.216,.133,.138,0,13.1,2550
1,12,1450,2,5.252,5.212,121.6,7.02,.691,6.795,16.94,16.39,16.86,27.58,301.8,0,-1.99,4.183,308.2
1,12,1455,2,5.071,5.048,128.9,5.438,.608,6.272,16.92,16.32,16.81,27.51,301.8,0,-2.044,4.03,317.7
1,12,1500,2,4.49,4.46,117.9,6.589,.646,5.586,16.88,16.33,16.81,27.24,301.8,0,-2.212,3.593,298.5
2,12,1500,2,9.37,8.03,8.27,11.08,7.67,.15,.217,.133,.138,0,13.5,2550
1,12,1505,2,3.784,3.734,117.9,9.31,.432,4.671,16.92,16.35,16.87,26.77,301.7,0,-2.403,3.085,280.7
1,12,1510,2,3.379,3.293,116.1,12.94,.516,4.704,16.92,16.5,16.94,26.67,301.8,0,-2.451,2.702,354.3
1,12,1515,2,3.832,3.782,111.4,9.26,.439,4.965,17.07,16.52,17,26.18,301.7,0,-2.572,3.12,304.3
2,12,1515,2,9.42,8.1,8.32,11.14,7.79,.15,.217,.133,.138,0,13.49,2550
1,12,1520,2,4.183,4.081,108,12.63,.493,5.161,16.99,16.38,16.88,26.76,301.8,0,-2.352,3.315,295.5
1,12,1525,2,4.583,4.559,118.4,5.836,.538,5.586,16.72,16.15,16.55,26.82,301.8,0,-2.55,3.603,245.4
1,12,1530,2,4.511,4.469,116.8,7.87,.606,6.076,16.63,16.07,16.58,27.45,301.9,0,-2.314,3.373,310.6
2,12,1530,2,9.47,8.17,8.38,11.18,7.91,.15,.217,.133,.138,0,13.52,2550
1,12,1535,2,4.422,4.396,106.9,6.22,.547,5.586,16.49,15.9,16.39,27.74,301.9,0,-2.293,3.598,267.4
1,12,1540,2,4.523,4.485,111.8,7.4,.561,5.553,16.35,15.89,16.29,27.85,301.9,0,-2.358,3.568,264.9
1,12,1545,2,5.018,4.986,106.3,6.391,.548,6.076,16.26,15.69,16.15,27.69,302,0,-2.516,3.875,288.2
2,12,1545,2,9.51,8.23,8.43,11.22,8.02,.15,.217,.133,.138,0,13.52,2550
1,12,1550,2,4.934,4.903,105.8,6.404,.691,6.109,16.33,15.82,16.35,27.47,302,0,-2.558,3.993,348.9
1,12,1555,2,5.391,5.291,108.9,11.01,.586,6.827,16.3,15.72,16.19,27.34,302,0,-2.647,4.248,267.6
1,12,1600,2,5.714,5.685,99.6,5.766,.533,6.762,16.1,15.55,16.03,27.46,302.1,0,-2.756,4.348,270.8
2,12,1600,2,9.55,8.29,8.48,11.24,8.13,.15,.217,.133,.138,0,13.53,2550
1,12,1605,2,5.529,5.471,102.6,8.26,.631,6.501,15.71,15.14,15.57,27.68,302.2,0,-2.979,4.238,251.5
1,12,1610,2,6.057,6.029,82.8,5.538,.603,7.42,15.3,14.65,15.12,28.12,302.2,0,-3.123,4.715,253.8
1,12,1615,2,6.423,6.401,90.6,4.714,.652,7.87,14.69,14.2,14.52,28.72,302.2,0,-3.356,4.795,184.2
2,12,1615,2,9.59,8.34,8.54,11.25,8.23,.15,.218,.133,.138,0,13.28,2550
1,12,1620,2,6.266,6.229,91.7,6.261,.565,7.84,14.2,13.84,14.09,29.26,302.3,0,-3.526,4.658,171.9
1,12,1625,2,6.239,6.199,89.4,6.5,.731,7.38,13.9,13.52,13.83,29.54,302.3,0,-3.657,4.63,189.5
1,12,1630,2,6.254,6.223,92.1,5.66,.743,7.64,13.62,13.29,13.57,29.83,302.4,0,-3.766,4.735,181.8
2,12,1630,2,9.61,8.39,8.58,11.24,8.33,.15,.218,.133,.138,0,13,2550
1,12,1635,2,5.655,5.623,91.4,6.025,.719,7.28,13.43,13.09,13.39,30.17,302.4,0,-3.786,4.233,189.4
1,12,1640,2,5.678,5.644,91.5,6.34,.734,7.38,13.14,12.86,13.08,30.65,302.4,0,-3.821,4.153,152.3
1,12,1645,2,5.767,5.74,90.3,5.549,.76,6.991,12.84,12.61,12.83,31.16,302.4,0,-3.86,4.47,187
2,12,1645,2,9.62,8.44,8.63,11.2,8.42,.15,.218,.133,.139,0,12.99,2550
1,12,1650,2,6.154,6.111,90.5,6.761,.897,7.64,12.78,12.49,12.76,31.19,302.4,0,-3.903,4.713,175.8
1,12,1655,2,5.7,5.675,90.5,5.342,.786,7.58,12.43,12.15,12.38,31.91,302.4,0,-3.902,4.22,152.4
1,12,1700,2,5.762,5.716,93.7,7.23,.583,6.958,12.18,11.96,12.13,32.04,302.5,0,-4.064,4.378,134.8
2,12,1700,2,9.62,8.48,8.67,11.15,8.51,.15,.218,.133,.139,0,12.9,2550
1,12,1705,2,5.821,5.785,95.2,6.371,.602,7.06,11.69,11.44,11.59,32.58,302.6,0,-4.267,4.318,94.2
1,12,1710,2,5.16,5.131,94.5,6.08,.675,6.697,11.26,11.09,11.19,33.25,302.7,0,-4.376,3.803,72.6
1,12,1715,2,5.064,5.039,87.6,5.652,.607,6.337,10.8,10.75,10.71,34.18,302.7,0,-4.416,3.685,56.78
2,12,1715,2,9.6,8.51,8.7,11.06,8.59,.15,.218,.133,.139,0,12.74,2550
1,12,1720,2,5.089,5.06,94.2,6.16,.618,6.729,10.36,10.42,10.33,35.01,302.9,0,-4.482,3.715,45.66
1,12,1725,2,4.627,4.607,98.1,5.3,.638,5.978,10.03,10.13,9.99,35.81,303,0,-4.479,3.335,35.25
1,12,1730,2,4.472,4.438,95.9,7.12,.651,6.272,9.64,9.77,9.6,36.66,303.1,0,-4.506,3.27,28.27
2,12,1730,2,9.56,8.54,8.73,10.95,8.66,.15,.218,.133,.139,0,12.69,2550
1,12,1735,2,5.38,5.363,88.7,4.477,.484,6.664,9.24,9.36,9.19,37.34,303.2,0,-4.617,3.828,22.87
1,12,1740,2,5.554,5.536,86.5,4.662,.602,6.697,8.81,8.91,8.78,37.86,303.3,0,-4.82,4.063,18.28
1,12,1745,2,5.456,5.44,91.6,4.357,.597,6.762,8.49,8.55,8.46,38.38,303.3,0,-4.927,3.843,12.69
2,12,1745,2,9.5,8.55,8.75,10.82,8.73,.15,.219,.133,.139,0,12.66,2550
1,12,1750,2,5.495,5.469,90.4,5.605,.622,6.86,8.13,8.27,8.08,38.92,303.3,0,-5.057,3.81,6.895
1,12,1755,2,5.556,5.537,88.5,4.756,.68,7.35,7.76,7.89,7.71,39.41,303.4,0,-5.224,4.1,2.584
1,12,1800,2,5.976,5.952,87.6,5.093,.634,7.42,7.5,7.66,7.46,39.76,303.4,0,-5.342,4.293,.207
2,12,1800,2,9.42,8.56,8.76,10.66,8.78,.15,.219,.133,.139,0,12.64,2550
1,12,1805,2,5.736,5.721,88.5,4.126,.602,7.61,7.18,7.31,7.13,40.62,303.5,0,-5.342,4.058,0
1,12,1810,2,5.966,5.94,87.6,5.301,.711,7.97,6.829,6.975,6.783,41.57,303.4,0,-5.355,4.218,0
1,12,1815,2,6.693,6.668,88.6,4.96,.642,8.17,6.56,6.675,6.538,41.45,303.5,0,-5.633,4.925,0
2,12,1815,2,9.33,8.56,8.77,10.48,8.83,.15,.219,.133,.139,0,12.63,2550
1,12,1820,2,6.083,6.055,88.8,5.482,.599,7.81,6.284,6.382,6.249,42.18,303.5,0,-5.652,4.33,0
1,12,1825,2,5.464,5.433,85.8,6.041,.626,7.09,5.969,6.066,5.896,43.09,303.7,0,-5.659,4.043,0
1,12,1830,2,5.736,5.695,82.1,6.819,.864,7.45,5.667,5.721,5.62,43.7,303.7,0,-5.745,4.338,0
2,12,1830,2,9.23,8.55,8.77,10.28,8.86,.15,.219,.133,.139,0,12.62,2550
1,12,1835,2,5.914,5.893,82.7,4.807,.687,7.45,5.355,5.43,5.291,44.13,303.8,0,-5.901,4.048,0
1,12,1840,2,5.924,5.893,82.7,5.826,.726,7.58,5.115,5.252,5.083,44.49,303.9,0,-6.009,4.248,0
1,12,1845,2,5.79,5.767,80,5.178,.734,7.45,4.867,4.943,4.807,45.17,303.9,0,-6.036,4.173,0
2,12,1845,2,9.12,8.53,8.77,10.08,8.89,.15,.219,.133,.139,0,12.6,2550
1,12,1850,2,4.65,4.629,79.5,5.511,.638,6.043,4.584,4.66,4.511,46.25,304.1,0,-5.988,3.293,0
1,12,1855,2,4.93,4.89,83.8,7.34,.569,6.925,4.292,4.408,4.252,47.12,304.2,0,-6.011,3.505,0
1,12,1900,2,5.288,5.265,86.1,5.353,.645,6.468,4.223,4.374,4.207,46.77,304.2,0,-6.168,3.805,0
2,12,1900,2,9.01,8.5,8.76,9.88,8.91,.15,.219,.133,.139,0,12.59,2550
1,12,1905,2,4.697,4.675,83,5.524,.518,6.109,4.063,4.19,4.033,47.32,304.3,0,-6.162,3.558,0
1,12,1910,2,4.741,4.726,79.6,4.544,.57,5.978,3.881,3.945,3.825,48.02,304.3,0,-6.139,3.38,0
1,12,1915,2,4.101,4.083,73.5,5.424,.597,5.39,3.644,3.737,3.564,49.02,304.4,0,-6.09,2.867,0
2,12,1915,2,8.89,8.47,8.75,9.67,8.91,.15,.219,.133,.139,0,12.58,2550
1,12,1920,2,4.27,4.256,71.6,4.594,.5,5.619,3.4,3.49,3.297,50.44,304.4,0,-5.942,3.002,0
1,12,1925,2,4.618,4.597,72.3,5.42,.51,5.847,3.19,3.23,3.134,51.19,304.5,0,-5.942,3.35,0
1,12,1930,2,4.67,4.653,75.6,4.961,.718,6.435,3.03,3.086,2.975,51.59,304.5,0,-5.989,3.37,0
2,12,1930,2,8.78,8.44,8.73,9.47,8.91,.15,.219,.133,.139,.201,12.57,2550
1,12,1935,2,4.476,4.449,72.9,6.234,.574,6.174,2.938,3.048,2.9,51.3,304.6,0,-6.146,3.2,0
1,12,1940,2,3.975,3.955,64.99,5.717,.586,5.39,2.856,2.876,2.808,51.71,304.6,0,-6.119,2.825,0
1,12,1945,2,4.837,4.814,72.8,5.609,.541,6.174,2.691,2.741,2.647,51.91,304.6,0,-6.218,3.445,0
2,12,1945,2,8.66,8.39,8.72,9.27,8.9,.15,.219,.133,.139,.506,12.56,2550
1,12,1950,2,5.055,5.033,72.1,5.246,.532,6.207,2.62,2.684,2.593,51.74,304.7,0,-6.324,3.698,0
1,12,1955,2,4.848,4.831,70.4,4.87,.45,5.815,2.545,2.576,2.496,52.13,304.7,0,-6.296,3.54,0
1,12,2000,2,4.447,4.427,67.09,5.384,.528,6.076,2.433,2.423,2.356,53.02,304.8,0,-6.183,3.193,0
2,12,2000,2,8.55,8.35,8.7,9.08,8.88,.15,.219,.133,.139,.675,12.54,2550
1,12,2005,2,4.699,4.68,70.5,5.099,.384,5.619,2.268,2.281,2.208,53.21,304.8,0,-6.287,3.4,0
1,12,2010,2,4.412,4.397,67.95,4.731,.409,5.521,2.142,2.205,2.089,53.54,304.9,0,-6.324,3.118,0
1,12,2015,2,4.624,4.602,71.3,5.64,.398,5.619,2.026,2.112,1.97,53.84,304.9,0,-6.357,3.31,0
2,12,2015,2,8.44,8.3,8.68,8.9,8.85,.15,.219,.133,.139,1.027,12.53,2550
1,12,2020,2,4.937,4.917,77.9,5.153,.543,6.468,1.878,1.996,1.839,54.19,305,0,-6.411,3.465,0
1,12,2025,2,5.478,5.456,79.4,5.149,.609,6.991,1.845,2.013,1.82,53.85,305,0,-6.522,3.91,0
1,12,2030,2,5.621,5.59,80.5,6.027,.595,7.22,1.805,1.913,1.793,53.41,305.1,0,-6.663,4.09,0
2,12,2030,2,8.34,8.26,8.66,8.72,8.81,.15,.219,.133,.139,1.029,12.52,2550
1,12,2035,2,5.088,5.065,83,5.526,.773,6.958,1.738,1.839,1.699,53.62,305.1,0,-6.674,3.493,0
1,12,2040,2,5.458,5.442,79.6,4.44,.631,6.925,1.592,1.706,1.546,54.22,305.2,0,-6.666,3.878,0
1,12,2045,2,5.268,5.247,78.5,5.123,.686,6.533,1.456,1.542,1.393,54.76,305.2,0,-6.665,3.698,0
2,12,2045,2,8.24,8.2,8.63,8.55,8.78,.15,.219,.133,.139,1.036,12.52,2550
1,12,2050,2,5.509,5.492,76.1,4.487,.671,7.15,1.286,1.416,1.238,55.36,305.2,0,-6.681,3.835,0
1,12,2055,2,5.444,5.423,79.4,5.033,.51,6.566,1.205,1.316,1.15,55.59,305.3,0,-6.702,3.7,0
1,12,2100,2,5.817,5.791,78.8,5.396,.63,7.38,1.118,1.269,1.091,55.66,305.3,0,-6.766,3.973,0
2,12,2100,2,8.14,8.16,8.59,8.37,8.73,.15,.219,.133,.139,1.056,12.51,2550
1,12,2105,2,4.999,4.978,77.8,5.207,.522,6.141,.984,1.121,.916,56.31,305.3,0,-6.74,3.435,0
1,12,2110,2,4.53,4.513,76.4,4.952,.57,6.043,.86,1.009,.793,56.8,305.4,0,-6.744,3.065,0
1,12,2115,2,4.026,4.01,74.9,5.036,.467,5.39,.749,.918,.703,57.19,305.3,0,-6.759,2.755,0
2,12,2115,2,8.04,8.1,8.55,8.2,8.69,.15,.218,.133,.139,1.077,12.5,2550
1,12,2120,2,4.116,4.094,72.7,5.935,.517,5.455,.732,.924,.706,57,305.4,0,-6.818,2.962,0
1,12,2125,2,4.192,4.171,72.4,5.749,.428,5.292,.684,.842,.654,57.17,305.4,0,-6.824,2.95,0
1,12,2130,2,3.985,3.963,71,6.002,.717,6.403,.637,.8,.599,57.25,305.4,0,-6.849,2.647,0
2,12,2130,2,7.94,8.05,8.51,8.03,8.63,.15,.218,.133,.139,1.089,12.49,2550
1,12,2135,2,4.601,4.581,71.4,5.438,.668,6.305,.689,.84,.694,57.08,305.3,0,-6.839,3.175,.384
1,12,2140,2,5.314,5.291,72.3,5.289,.582,6.403,1.044,1.075,1.123,55.62,305.4,0,-6.844,4.14,2.211
1,12,2145,2,5.68,5.645,75.8,6.429,.771,7.28,1.334,1.217,1.335,54.53,305.4,0,-6.831,4.153,1.74
2,12,2145,2,7.84,7.99,8.48,7.87,8.58,.149,.218,.133,.139,1.047,12.48,2550
1,12,2150,2,4.859,4.835,76.9,5.692,.819,6.664,1.453,1.268,1.425,54.37,305.4,0,-6.758,3.605,1.127
1,12,2155,2,4.605,4.571,79,6.959,.595,6.207,1.529,1.343,1.5,54.14,305.5,0,-6.742,3.323,.874
1,12,2200,2,4.632,4.611,82.1,5.434,.774,6.599,1.566,1.374,1.51,54,305.5,0,-6.742,3.505,.514
2,12,2200,2,7.75,7.94,8.44,7.72,8.52,.149,.218,.133,.139,.947,12.47,2550
1,12,2205,2,4.572,4.55,77.5,5.639,.589,5.945,1.584,1.406,1.529,54.14,305.5,0,-6.692,3.668,.452
1,12,2210,2,4.81,4.787,79.3,5.543,.801,6.697,1.612,1.433,1.57,54.27,305.5,0,-6.636,3.645,.544
1,12,2215,2,5.036,5.005,79.4,6.359,.699,6.697,1.653,1.449,1.608,54.12,305.5,0,-6.633,3.9,.544
2,12,2215,2,7.67,7.88,8.4,7.59,8.47,.149,.218,.133,.139,1.016,12.47,2550
1,12,2220,2,5.134,5.115,81.8,4.89,.677,6.599,1.743,1.585,1.711,54.14,305.6,0,-6.545,3.878,.655
1,12,2225,2,4.64,4.622,81.5,5.045,.63,5.945,1.849,1.681,1.831,54.1,305.6,0,-6.46,3.53,.674
1,12,2230,2,4.488,4.467,83.6,5.56,.662,5.717,1.982,1.797,1.963,53.82,305.6,0,-6.403,3.548,.768
2,12,2230,2,7.6,7.83,8.37,7.5,8.41,.149,.218,.133,.139,1.016,12.47,2550
1,12,2235,2,4.561,4.542,79.3,5.267,.712,5.749,2.116,1.952,2.128,54.05,305.7,0,-6.225,3.265,.91
1,12,2240,2,4.913,4.894,79.8,5.042,.754,6.468,2.306,2.155,2.303,53.9,305.7,0,-6.087,3.69,.988
1,12,2245,2,5.707,5.682,82,5.325,.791,7.55,2.505,2.352,2.511,54.14,305.7,0,-5.847,4.118,1.001
2,12,2245,2,7.56,7.78,8.33,7.43,8.34,.149,.218,.133,.139,1.019,12.46,2550
1,12,2250,2,5.529,5.502,83.4,5.638,.771,6.893,2.647,2.487,2.633,54.46,305.7,0,-5.644,3.993,.856
1,12,2255,2,5.919,5.889,84.5,5.75,1.071,7.77,2.753,2.523,2.714,54.63,305.7,0,-5.506,4.295,.756
1,12,2300,2,5.874,5.842,82.8,5.991,.748,7.22,2.695,2.49,2.645,54.95,305.6,0,-5.482,4.468,.406
2,12,2300,2,7.52,7.74,8.29,7.37,8.28,.149,.218,.133,.139,1.041,12.45,2550
1,12,2305,2,5.701,5.667,83.1,6.291,.92,7.38,2.699,2.474,2.647,55.24,305.7,0,-5.412,4.025,.4
1,12,2310,2,5.754,5.725,78.7,5.708,.625,6.827,2.677,2.425,2.614,56.28,305.7,0,-5.191,4.203,.251
1,12,2315,2,6.106,6.077,83.6,5.654,.779,7.51,2.677,2.452,2.632,56.36,305.6,0,-5.174,4.423,.312
2,12,2315,2,7.48,7.69,8.25,7.32,8.22,.149,.218,.133,.139,1.066,12.45,2550
1,12,2320,2,6.856,6.836,82.3,4.302,.488,7.84,2.603,2.372,2.519,56.08,305.7,0,-5.305,5.01,.119
1,12,2325,2,6.846,6.82,80.8,4.97,.649,8.1,2.543,2.331,2.486,56.32,305.7,0,-5.304,5.19,.151
1,12,2330,2,6.405,6.369,79.4,6.085,.728,7.94,2.554,2.325,2.504,56.41,305.7,0,-5.273,4.65,.245
2,12,2330,2,7.45,7.65,8.22,7.28,8.16,.149,.218,.133,.139,1.072,12.44,2550
1,12,2335,2,5.168,5.139,78.8,6.068,.868,6.827,2.536,2.364,2.501,56.16,305.7,0,-5.349,3.96,.253
1,12,2340,2,5.629,5.608,75,4.969,.83,7.28,2.49,2.261,2.394,55.82,305.7,0,-5.468,4.175,.007
1,12,2345,2,5.437,5.41,75.7,5.636,.559,6.762,2.282,2.058,2.186,55.76,305.8,0,-5.674,4.158,0
2,12,2345,2,7.42,7.62,8.18,7.25,8.11,.149,.217,.133,.139,1.067,12.44,2550
1,12,2350,2,5.277,5.246,77.6,6.159,.679,6.403,2.175,1.995,2.11,56.04,305.8,0,-5.707,4.005,0
[truncated: 633,487 more chars]
