# Supplementary material for: Effects of irrigation rates on cotton yield as affected by soil physical properties and topography in the southern high plains
Source: PLoS One. 2021 Oct 26;16(10):e0258496. doi: 10.1371/journal.pone.0258496 (PMC8547627; doi:10.1371/journal.pone.0258496)
Supplement: S5 File — (ZIP) [file pone.0258496.s009.zip › ABER1702.txt]

1,32,0,2,4.848,4.832,244.2,4.704,0.381,5.88,7.06,7.98,7.14,40.71,295.3,0,-5.417,3.052,0
2,32,0,2,7.32,7.38,8.25,7.6,8.16,0.29,0.335,0.127,0.137,0,12.49,2550
1,32,5,2,4.924,4.909,242,4.514,0.408,5.684,6.921,7.85,7.05,41.07,295.3,0,-5.43,3.21,0
1,32,10,2,5.01,4.99,248.7,5.133,0.415,5.913,6.852,7.73,6.941,41.41,295.3,0,-5.387,3.022,0
1,32,15,2,5.058,5.035,247.4,5.489,0.406,5.913,6.607,7.41,6.667,42.3,295.3,0,-5.328,3.265,0
2,32,15,2,7.28,7.35,8.22,7.54,8.12,0.29,0.335,0.127,0.137,0,12.49,2550
1,32,20,2,5.345,5.322,247.9,5.286,0.455,6.403,6.521,7.39,6.62,42.3,295.4,0,-5.404,3.415,0
1,32,25,2,5.174,5.162,251.4,3.97,0.37,5.978,6.325,7.18,6.373,42.86,295.3,0,-5.411,3.315,0
1,32,30,2,4.631,4.618,249.7,4.287,0.416,5.684,6.092,7.03,6.132,43.65,295.4,0,-5.382,2.812,0
2,32,30,2,7.23,7.31,8.19,7.46,8.08,0.29,0.335,0.127,0.137,0,12.48,2550
1,32,35,2,4.34,4.328,250.5,4.178,0.326,5.096,5.744,6.754,5.799,44.79,295.4,0,-5.359,2.537,0
1,32,40,2,4.756,4.746,249.6,3.704,0.293,5.488,5.545,6.745,5.632,45.46,295.4,0,-5.345,2.79,0
1,32,45,2,4.625,4.609,254.4,4.853,0.337,5.39,5.493,6.61,5.595,45.56,295.3,0,-5.365,2.672,0
2,32,45,2,7.18,7.28,8.16,7.38,8.03,0.29,0.335,0.127,0.137,0,12.47,2550
1,32,50,2,4.26,4.248,259.7,4.339,0.323,4.998,5.325,6.283,5.382,46.18,295.3,0,-5.343,2.392,0
1,32,55,2,3.714,3.7,259.6,4.98,0.361,4.541,4.957,5.964,4.983,47.54,295.3,0,-5.298,2.047,0
1,32,100,2,2.867,2.854,255.8,5.491,0.29,3.691,4.676,5.687,4.688,48.27,295.4,0,-5.354,1.367,0
2,32,100,2,7.13,7.24,8.13,7.3,7.99,0.29,0.334,0.127,0.137,0,12.46,2550
1,32,105,2,3.603,3.596,254.2,3.654,0.3,4.279,4.388,5.637,4.432,49.3,295.3,0,-5.342,1.697,0
1,32,110,2,3.936,3.929,258.5,3.522,0.247,4.508,4.163,5.794,4.32,50.16,295.3,0,-5.323,1.865,0
1,32,115,2,3.153,3.129,262,6.955,0.47,3.953,4.15,5.462,4.279,50.13,295.3,0,-5.341,1.447,0
2,32,115,2,7.07,7.21,8.1,7.21,7.95,0.29,0.334,0.127,0.137,0,12.45,2550
1,32,120,2,3.124,3.107,261.4,5.939,0.342,4.018,4.188,5.368,4.284,49.89,295.3,0,-5.37,1.612,0
1,32,125,2,3,2.979,255.2,6.764,0.304,3.822,4.346,5.531,4.51,49.22,295.2,0,-5.4,1.645,0
1,32,130,2,3.936,3.922,260.8,4.806,0.382,4.802,4.375,5.5,4.479,49.1,295.2,0,-5.406,2.332,0
2,32,130,2,7,7.17,8.07,7.11,7.91,0.29,0.334,0.127,0.137,0.067,12.45,2550
1,32,135,2,4.454,4.442,262.4,4.095,0.28,5.227,4.144,5.295,4.204,50.19,295.2,0,-5.33,2.64,0
1,32,140,2,4.562,4.544,266.8,5.134,0.453,5.619,4.098,5.173,4.225,50.41,295.1,0,-5.317,2.955,0
1,32,145,2,4.4,4.388,265,4.147,0.478,5.717,4.287,5.31,4.421,49.54,295.1,0,-5.371,2.767,0
2,32,145,2,6.935,7.13,8.05,7.01,7.86,0.289,0.334,0.127,0.137,0.067,12.44,2550
1,32,150,2,4.383,4.365,267.8,5.134,0.403,5.259,4.433,5.406,4.543,49.06,295.2,0,-5.364,2.967,0
1,32,155,2,4.3,4.273,270.3,6.37,0.456,5.227,4.463,5.355,4.525,48.74,295.2,0,-5.421,2.9,0
1,32,200,2,4.948,4.937,272.7,3.84,0.485,6.566,4.349,5.225,4.37,49.75,295.1,0,-5.26,3.258,0
2,32,200,2,6.866,7.09,8.02,6.903,7.82,0.289,0.334,0.127,0.137,0.037,12.43,2550
1,32,205,2,4.902,4.886,274.6,4.561,0.383,5.847,4.204,5.001,4.231,51.39,295.1,0,-4.972,3.188,0
1,32,210,2,5.025,5.012,272.9,4.135,0.441,6.207,4.25,5.109,4.345,51.28,295.1,0,-4.958,3.41,0
1,32,215,2,5.234,5.219,271.8,4.213,0.447,6.305,4.248,5.064,4.304,51.28,295.1,0,-4.959,3.513,0
2,32,215,2,6.802,7.05,7.99,6.802,7.77,0.289,0.334,0.127,0.137,0.433,12.42,2550
1,32,220,2,5.064,5.051,271.5,4.036,0.394,6.141,4.194,4.853,4.204,50.99,295,0,-5.083,3.55,0
1,32,225,2,5.008,4.996,273.2,3.98,0.326,5.619,3.898,4.576,3.87,52.88,295,0,-4.882,3.358,0
1,32,230,2,4.659,4.649,272.9,3.756,0.349,5.619,3.653,4.22,3.642,54.27,295,0,-4.769,3.248,0
2,32,230,2,6.743,7.01,7.96,6.708,7.72,0.289,0.334,0.127,0.137,0.792,12.41,2550
1,32,235,2,4.514,4.502,270.1,4.23,0.305,5.194,3.365,3.961,3.351,55.72,295,0,-4.689,3.055,0
1,32,240,2,4.474,4.457,271.2,4.887,0.374,5.423,3.238,3.876,3.245,55.61,295,0,-4.83,3.095,0
1,32,245,2,4.804,4.793,274.3,3.833,0.31,5.488,3.084,3.726,3.048,57.47,295,0,-4.546,3.203,0
2,32,245,2,6.687,6.969,7.94,6.618,7.67,0.289,0.334,0.127,0.137,1.075,12.4,2550
1,32,250,2,4.727,4.718,275.3,3.535,0.391,5.684,2.991,3.734,3.003,58.8,295,0,-4.333,3.185,0
1,32,255,2,4.221,4.2,278.9,5.705,0.475,5.815,3.091,3.876,3.112,59.3,295,0,-4.132,2.9,0
1,32,300,2,4.817,4.799,280.4,4.909,0.509,6.403,3.354,4.141,3.424,57.98,295,0,-4.183,3.415,0
2,32,300,2,6.636,6.928,7.91,6.532,7.62,0.289,0.334,0.127,0.137,1.126,12.4,2550
1,32,305,2,4.679,4.659,276.2,5.319,0.362,5.553,3.448,4.177,3.472,57.94,295.1,0,-4.105,3.233,0
1,32,310,2,4.85,4.839,273.5,3.865,0.392,5.619,3.432,4.1,3.445,57.48,295.1,0,-4.224,3.358,0
1,32,315,2,5.229,5.214,275.4,4.293,0.386,6.141,3.443,4.172,3.498,57.32,295.1,0,-4.25,3.648,0
2,32,315,2,6.584,6.888,7.88,6.446,7.57,0.289,0.333,0.127,0.137,1.124,12.39,2550
1,32,320,2,4.891,4.877,275.9,4.383,0.458,5.684,3.601,4.417,3.656,56.68,295.1,0,-4.251,3.27,0
1,32,325,2,5.055,5.035,279.4,5.14,0.489,6.207,3.828,4.67,3.965,55.44,295.1,0,-4.332,3.55,0
1,32,330,2,4.715,4.698,279.5,4.94,0.475,5.913,4.21,4.985,4.294,53.69,295.1,0,-4.398,3.538,0
2,32,330,2,6.534,6.847,7.86,6.362,7.52,0.289,0.333,0.127,0.137,1.105,12.38,2550
1,32,335,2,4.487,4.473,278.8,4.484,0.424,5.684,4.13,4.75,4.096,54.25,295.2,0,-4.336,3.107,0
1,32,340,2,5.034,5.012,276.4,5.339,0.579,6.533,3.898,4.567,3.897,54.76,295.2,0,-4.426,3.523,0
1,32,345,2,5.426,5.406,275.3,4.813,0.5,7.02,3.913,4.691,3.969,54.03,295.2,0,-4.589,3.945,0
2,32,345,2,6.485,6.809,7.83,6.285,7.47,0.289,0.333,0.127,0.137,1.101,12.38,2550
1,32,350,2,5.215,5.194,282.2,5.136,0.559,6.533,4.085,4.713,4.175,52.81,295.2,0,-4.727,4.115,0
1,32,355,2,5.7,5.676,282,5.226,0.526,6.795,4.349,4.979,4.433,51.32,295.2,0,-4.856,4.318,0
1,32,400,2,5.073,5.057,276.9,4.63,0.418,6.141,4.119,4.594,4.037,53.05,295.3,0,-4.638,3.675,0
2,32,400,2,6.441,6.771,7.8,6.208,7.41,0.288,0.333,0.127,0.137,1.07,12.37,2550
1,32,405,2,5.025,5.003,280.1,5.39,0.647,6.403,3.763,4.338,3.768,54.25,295.3,0,-4.672,3.69,0
1,32,410,2,5.185,5.173,277.4,3.874,0.453,6.435,3.499,4.036,3.451,55.52,295.3,0,-4.613,3.513,0
1,32,415,2,4.659,4.651,272.7,3.359,0.298,5.292,3.036,3.564,2.947,56.72,295.3,0,-4.762,3.23,0
2,32,415,2,6.4,6.73,7.78,6.142,7.36,0.288,0.333,0.127,0.137,1.115,12.36,2550
1,32,420,2,4.708,4.697,271.9,3.755,0.276,5.259,2.554,3.08,2.462,57.65,295.3,0,-4.992,3.2,0
1,32,425,2,4.506,4.485,279,5.554,0.418,5.847,2.265,2.861,2.228,60,295.4,0,-4.741,3.112,0
1,32,430,2,4.692,4.665,282.6,6.161,0.482,5.913,2.379,3.137,2.437,60.01,295.4,0,-4.634,3.303,0
2,32,430,2,6.359,6.696,7.75,6.077,7.31,0.288,0.333,0.127,0.137,1.153,12.36,2550
1,32,435,2,4.743,4.727,284.6,4.565,0.534,6.109,2.581,3.243,2.667,58.7,295.4,0,-4.733,3.37,0
1,32,440,2,4.727,4.701,279.3,6.024,0.545,5.815,2.577,3.183,2.582,59.24,295.4,0,-4.62,3.448,0
1,32,445,2,5.531,5.504,285.2,5.616,0.694,7.09,2.671,3.321,2.763,58.3,295.4,0,-4.74,4.058,0
2,32,445,2,6.319,6.658,7.72,6.013,7.26,0.288,0.333,0.127,0.137,1.158,12.35,2550
1,32,450,2,5.365,5.344,287.9,5.036,0.543,6.795,2.887,3.465,2.941,56.85,295.4,0,-4.867,3.808,0
1,32,455,2,5.597,5.575,285.1,5.145,0.501,7.12,2.852,3.462,2.911,57,295.4,0,-4.865,4.07,0
1,32,500,2,5.459,5.435,288.3,5.395,0.606,7.12,2.994,3.646,3.085,56.24,295.4,0,-4.908,3.903,0
2,32,500,2,6.277,6.622,7.69,5.945,7.21,0.288,0.333,0.127,0.137,1.139,12.33,2550
1,32,505,2,5.937,5.918,286,4.643,0.578,7.71,3.002,3.586,3.071,56.05,295.4,0,-4.946,4.343,0
1,32,510,2,6.253,6.232,284.5,4.704,0.576,7.32,3.182,3.752,3.295,55.38,295.5,0,-4.936,4.658,0
1,32,515,2,6.279,6.258,284.9,4.614,0.574,7.68,3.3,3.732,3.335,54.82,295.6,0,-4.959,4.905,0
2,32,515,2,6.235,6.587,7.67,5.872,7.16,0.288,0.333,0.127,0.137,1.127,12.33,2550
1,32,520,2,6.153,6.137,285.7,4.198,0.555,7.38,3.211,3.631,3.242,55.31,295.5,0,-4.926,4.753,0
1,32,525,2,6.525,6.509,284.7,3.988,0.5,7.97,3.337,3.949,3.441,55.02,295.5,0,-4.879,4.9,0
1,32,530,2,6.475,6.465,286.6,3.264,0.52,7.64,3.56,4.134,3.685,54.32,295.6,0,-4.84,5.053,0
2,32,530,2,6.193,6.554,7.66,5.809,7.11,0.288,0.332,0.127,0.137,1.122,12.33,2550
1,32,535,2,6.606,6.59,286.4,4.009,0.591,7.87,3.792,4.291,3.892,53.39,295.6,0,-4.851,5.058,0
1,32,540,2,5.532,5.508,288.9,5.42,0.681,7.84,3.797,4.215,3.838,53.51,295.7,0,-4.819,4.288,0
1,32,545,2,5.522,5.498,288.9,5.344,0.518,6.893,3.748,4.235,3.814,53.74,295.7,0,-4.808,4.238,0
2,32,545,2,6.152,6.518,7.63,5.745,7.06,0.288,0.332,0.127,0.137,1.109,12.31,2550
1,32,550,2,5.603,5.581,290.5,5.137,0.462,6.533,3.733,4.155,3.781,53.71,295.7,0,-4.828,4.203,0
1,32,555,2,5.372,5.351,291.2,5.066,0.454,6.566,3.578,4.023,3.6,54.29,295.7,0,-4.83,4.005,0
1,32,600,2,5.264,5.243,293.8,5.068,0.574,6.37,3.462,3.914,3.505,54.58,295.7,0,-4.868,3.908,0
2,32,600,2,6.117,6.484,7.61,5.694,7.01,0.287,0.332,0.127,0.137,1.119,12.32,2550
1,32,605,2,5.801,5.786,293.9,4.056,0.587,7.19,3.44,3.987,3.527,54.48,295.8,0,-4.913,4.29,0
1,32,610,2,5.999,5.975,293,5.138,0.567,7.15,3.611,4.256,3.732,53.77,295.8,0,-4.926,4.455,0
1,32,615,2,5.761,5.735,292.7,5.426,0.555,7.55,3.747,4.245,3.826,53.43,295.8,0,-4.883,4.41,0
2,32,615,2,6.083,6.452,7.59,5.645,6.96,0.287,0.332,0.127,0.137,1.113,12.31,2550
1,32,620,2,5.579,5.559,294.3,4.868,0.53,6.762,3.703,4.163,3.764,53.65,295.9,0,-4.871,4.11,0
1,32,625,2,5.403,5.378,298.3,5.466,0.523,6.533,3.626,4.167,3.689,53.82,296,0,-4.899,3.863,0
1,32,630,2,5.557,5.542,300.4,4.267,0.517,6.599,3.621,4.181,3.718,53.97,296,0,-4.869,3.908,0
2,32,630,2,6.054,6.42,7.58,5.599,6.909,0.287,0.332,0.127,0.137,1.113,12.31,2550
1,32,635,2,4.965,4.948,300.3,4.771,0.471,6.011,3.572,4.053,3.604,54.29,296.1,0,-4.837,3.47,0
1,32,640,2,4.752,4.733,300.5,5.026,0.436,5.913,3.463,3.969,3.525,54.71,296.2,0,-4.836,3.413,0
1,32,645,2,4.69,4.674,301.2,4.708,0.463,5.815,3.39,3.902,3.409,55,296.3,0,-4.834,3.205,0
2,32,645,2,6.022,6.389,7.55,5.554,6.864,0.287,0.332,0.127,0.137,1.13,12.3,2550
1,32,650,2,4.623,4.605,302.7,4.971,0.537,6.011,3.319,3.874,3.39,55.18,296.4,0,-4.857,3.248,0
1,32,655,2,4.399,4.383,301.9,4.781,0.387,5.357,3.302,3.862,3.357,55.21,296.4,0,-4.866,2.932,0
1,32,700,2,3.87,3.859,297.5,4.336,0.391,4.933,3.103,3.707,3.105,56.05,296.5,0,-4.852,2.612,0
2,32,700,2,5.991,6.358,7.53,5.509,6.814,0.287,0.332,0.127,0.137,1.143,12.3,2550
1,32,705,2,3.562,3.554,301.1,4.008,0.223,4.083,2.868,3.548,2.888,57.03,296.7,0,-4.844,2.215,0
1,32,710,2,3.466,3.444,310.5,6.456,0.326,4.312,2.696,3.498,2.784,57.83,296.8,0,-4.822,1.972,0
1,32,715,2,3.787,3.763,310.9,6.442,0.379,4.704,2.956,3.792,3.157,56.47,296.8,0,-4.891,2.565,0
2,32,715,2,5.96,6.329,7.52,5.462,6.772,0.287,0.332,0.127,0.137,1.171,12.3,2550
1,32,720,2,3.807,3.792,317.4,5.152,0.356,4.639,3.062,3.632,3.148,55.86,296.9,0,-4.933,2.4,0
1,32,725,2,3.888,3.867,320.9,5.88,0.368,4.737,2.985,3.5,3.032,56.04,297,0,-4.963,2.635,0
1,32,730,2,4.237,4.215,319.8,5.763,0.431,5.259,2.904,3.46,2.986,56.23,297.1,0,-4.993,2.86,0.108
2,32,730,2,5.928,6.302,7.49,5.415,6.725,0.287,0.332,0.127,0.137,1.163,12.3,2550
1,32,735,2,3.983,3.965,328.3,5.453,0.544,5.194,2.926,3.491,3.036,56.02,297.3,0,-5.022,2.767,1.812
1,32,740,2,4.22,4.199,329.6,5.71,0.503,5.325,3.078,3.528,3.189,55.59,297.4,0,-4.981,3.087,4.44
1,32,745,2,4.223,4.194,334.7,6.655,0.456,5.488,2.972,3.342,2.982,56.45,297.5,0,-4.88,2.91,4.133
2,32,745,2,5.893,6.271,7.47,5.36,6.682,0.287,0.332,0.127,0.137,1.163,12.29,2550
1,32,750,2,4.503,4.485,339.6,5.178,0.534,6.174,3.009,3.607,3.133,56.44,297.5,0,-4.848,3.13,13.45
1,32,755,2,4.847,4.824,333.2,5.557,0.465,5.978,3.064,3.413,3.096,56.59,297.5,0,-4.766,3.493,23.73
1,32,800,2,4.932,4.902,334.9,6.34,0.602,6.599,2.956,3.26,3.01,57.06,297.6,0,-4.757,3.535,30.61
2,32,800,2,5.856,6.242,7.44,5.301,6.64,0.287,0.331,0.127,0.137,1.174,12.3,2550
1,32,805,2,5.097,5.069,337.1,5.992,0.508,6.076,3.067,3.345,3.134,56.6,297.6,0,-4.76,3.768,45.16
1,32,810,2,4.822,4.78,338.5,7.55,0.692,6.435,3.138,3.452,3.223,56.56,297.6,0,-4.704,3.4,59.12
1,32,815,2,5.247,5.216,337.3,6.15,0.546,6.403,3.517,3.922,3.704,54.9,297.7,0,-4.743,3.94,69.19
2,32,815,2,5.824,6.213,7.42,5.248,6.597,0.287,0.331,0.127,0.137,1.164,12.34,2550
1,32,820,2,5.051,5.022,345.1,6.14,0.61,6.305,3.912,4.195,4.05,53.56,297.8,0,-4.701,3.758,84.1
1,32,825,2,6.086,6.065,345.8,4.861,0.56,7.58,4.17,4.334,4.256,52.59,297.9,0,-4.704,4.693,88.1
1,32,830,2,5.803,5.761,350.4,6.906,0.478,6.762,4.216,4.26,4.227,53.24,298,0,-4.503,4.198,109
2,32,830,2,5.795,6.184,7.4,5.204,6.552,0.287,0.331,0.127,0.137,1.116,12.46,2550
1,32,835,2,6.123,6.055,351.4,8.58,0.728,7.81,4.42,4.552,4.55,52.8,297.9,0,-4.423,4.428,131.8
1,32,840,2,6.437,6.408,349.6,5.417,0.806,8.36,4.84,4.907,4.973,51.14,298,0,-4.456,4.903,143.6
1,32,845,2,6.711,6.602,350.3,10.35,0.713,8.13,5.078,5.042,5.123,50.52,298.2,0,-4.401,5.12,157.1
2,32,845,2,5.773,6.16,7.38,5.18,6.513,0.287,0.331,0.127,0.137,1.081,12.65,2550
1,32,850,2,6.592,6.56,350.8,5.718,0.986,8.85,5.169,5.055,5.177,50.58,298.2,0,-4.301,5.123,157.1
1,32,855,2,7.19,7.15,348.7,5.942,0.743,8.66,5.213,5.081,5.21,50.66,298.3,0,-4.241,5.583,164.8
1,32,900,2,7.57,7.53,349.8,6.369,0.761,9.44,5.221,5.05,5.2,50.87,298.5,0,-4.18,6.068,164
2,32,900,2,5.765,6.134,7.35,5.186,6.472,0.286,0.331,0.127,0.137,1.07,12.89,2550
1,32,905,2,7.82,7.77,352.6,6.305,0.935,9.9,5.277,5.109,5.288,51.32,298.6,0,-4.015,6.003,205.4
1,32,910,2,7.83,7.79,356.5,5.771,0.846,9.6,5.411,5.201,5.403,51.31,298.7,0,-3.896,6.128,210.4
1,32,915,2,6.709,6.575,0.443,11.42,0.708,8.36,5.638,5.418,5.694,51.66,298.8,0,-3.601,5.21,240.3
2,32,915,2,5.766,6.113,7.33,5.226,6.429,0.286,0.331,0.127,0.137,1.071,13.03,2550
1,32,920,2,7.29,7.21,2.73,8.37,0.983,9.51,5.967,5.756,6.027,50.69,298.9,0,-3.552,5.765,265.5
1,32,925,2,7.3,7.25,4.174,6.797,1.251,10.39,6.225,6.011,6.307,50.31,299.1,0,-3.416,5.76,284.8
1,32,930,2,8.11,8.07,3.518,5.443,1.081,10.13,6.406,6.11,6.441,49.98,299.2,0,-3.339,6.418,300.5
2,32,930,2,5.779,6.095,7.3,5.294,6.388,0.286,0.331,0.127,0.137,1.053,13.22,2550
1,32,935,2,8.26,8.23,7.86,4.868,0.702,9.96,6.708,6.519,6.829,49.6,299.3,0,-3.165,6.423,310.2
1,32,940,2,8.14,8.09,12.86,6.043,1.256,10.45,7.21,7.06,7.4,48.68,299.4,0,-2.958,6.338,339.1
1,32,945,2,8.32,8.26,14.55,6.981,0.95,10.16,7.6,7.34,7.71,47.98,299.5,0,-2.802,6.49,366
2,32,945,2,5.807,6.082,7.28,5.394,6.35,0.286,0.331,0.127,0.137,1.03,13.38,2550
1,32,950,2,8.73,8.66,17.53,7.1,1.108,10.91,7.65,7.16,7.62,48.23,299.6,0,-2.687,6.963,386.4
1,32,955,2,8.73,8.68,18.33,5.801,1.264,11.34,7.55,6.996,7.45,49.02,299.7,0,-2.567,6.945,395.2
1,32,1000,2,8.11,8.05,16.18,6.846,1.495,11.01,7.83,7.36,7.87,49.06,299.7,0,-2.298,6.408,416.3
2,32,1000,2,5.859,6.079,7.25,5.537,6.314,0.286,0.331,0.127,0.137,1.029,13.37,2550
1,32,1005,2,9.1,9.05,16.66,5.783,1.132,11.34,7.84,7.24,7.77,49.26,299.7,0,-2.237,7.1,428.2
1,32,1010,2,8.92,8.87,21.78,6.279,0.992,10.98,7.85,7.32,7.83,49.5,299.8,0,-2.161,7.23,444.5
1,32,1015,2,9.35,9.29,20.98,6.587,0.98,11.3,8.07,7.52,8.01,49.08,299.8,0,-2.079,7.38,457.6
2,32,1015,2,5.946,6.083,7.22,5.723,6.284,0.286,0.331,0.127,0.137,1.033,13.3,2550
1,32,1020,2,9.38,9.31,18.99,6.77,1.045,11.24,7.99,7.31,7.91,49.57,299.9,0,-2.021,7.39,464.2
1,32,1025,2,7.95,7.85,21.95,8.89,0.881,9.8,8.19,7.66,8.2,49.56,300,0,-1.842,6.363,477.9
1,32,1030,2,9.43,9.39,17.8,5.085,1.191,11.37,8.44,7.68,8.31,48.64,300,0,-1.867,7.41,495.2
2,32,1030,2,6.069,6.099,7.21,5.939,6.262,0.286,0.331,0.127,0.137,1.027,13.32,2550
1,32,1035,2,8.83,8.75,16.77,7.54,0.936,10.42,8.37,7.66,8.27,49.05,300.1,0,-1.821,7.2,504.8
1,32,1040,2,8.92,8.87,14.39,6.489,1.25,11.5,8.57,7.82,8.47,48.61,300.2,0,-1.757,7.14,521.4
1,32,1045,2,8.64,8.54,16.89,8.61,1.03,10.78,8.67,7.98,8.64,48.52,300.3,0,-1.694,7.02,533.2
2,32,1045,2,6.224,6.13,7.19,6.182,6.246,0.286,0.331,0.127,0.137,1.015,13.43,2550
1,32,1050,2,8.37,8.28,18.71,8.23,1.256,11.3,8.86,8.1,8.81,47.97,300.4,0,-1.669,6.543,545.8
1,32,1055,2,7.46,7.38,18.07,8.58,1.121,9.83,9.25,8.52,9.25,47.16,300.5,0,-1.545,6.01,557.1
1,32,1100,2,8.25,8.2,15.92,6.023,0.967,10.13,9.18,8.25,9.03,47.13,300.6,0,-1.615,6.573,567.4
2,32,1100,2,6.399,6.169,7.18,6.447,6.239,0.286,0.33,0.127,0.137,0.097,13.75,2550
1,32,1105,2,8.38,8.33,14.3,6.247,0.813,10.42,9.04,8.27,8.96,47.67,300.6,0,-1.589,6.805,578.2
1,32,1110,2,8.11,8.06,15.23,6.037,1.075,10.06,9.21,8.38,9.11,47.12,300.7,0,-1.596,6.598,587.6
1,32,1115,2,7.58,7.49,18.72,8.97,1.054,10.16,9.57,8.95,9.65,46.54,300.7,0,-1.438,5.998,597.2
2,32,1115,2,6.581,6.221,7.17,6.729,6.241,0.286,0.33,0.127,0.137,0,13.74,2550
1,32,1120,2,7.51,7.46,18.57,6.478,0.853,9.24,9.85,8.98,9.82,45.51,300.7,0,-1.482,6.1,605.7
1,32,1125,2,7.42,7.36,30.02,7.64,0.826,9.31,9.88,9.15,9.91,44.37,300.7,0,-1.791,5.903,613.7
1,32,1130,2,6.926,6.827,36.09,9.68,0.716,8.66,10.27,9.52,10.4,43.37,300.7,0,-1.748,5.365,622.7
2,32,1130,2,6.773,6.281,7.17,7.03,6.254,0.286,0.33,0.127,0.137,0,13.73,2550
1,32,1135,2,6.768,6.677,30.28,9.42,1.258,9.38,10.43,9.52,10.41,42.79,300.8,0,-1.786,5.338,629.5
1,32,1140,2,6.26,6.211,41.21,7.16,0.843,8.53,10.62,9.85,10.65,42.7,300.9,0,-1.651,4.8,636.7
1,32,1145,2,5.925,5.82,31.37,10.8,0.619,7.06,10.95,10.14,10.96,41.99,300.9,0,-1.577,4.74,643.5
2,32,1145,2,6.981,6.352,7.18,7.34,6.277,0.286,0.331,0.127,0.137,0,13.71,2550
1,32,1150,2,6.411,6.313,40.02,10.03,0.826,7.94,11.23,10.29,11.18,40.98,301,0,-1.657,5.065,648.3
1,32,1155,2,6.894,6.817,24.64,8.56,0.99,8.92,11.09,9.9,10.83,40.76,300.9,0,-1.848,5.685,656.3
1,32,1200,2,6.777,6.744,18,5.691,0.678,8.56,10.93,9.94,10.8,41.05,300.8,0,-1.898,5.478,662.9
2,32,1200,2,7.21,6.433,7.19,7.68,6.313,0.286,0.331,0.127,0.137,0,13.7,2550
1,32,1205,2,6.198,6.063,32.26,11.94,0.891,7.74,11.06,10.19,11.03,40.89,300.8,0,-1.831,5.058,669.4
1,32,1210,2,6.137,6.093,22.28,6.887,0.82,8.17,11.14,10.19,11.05,40.47,300.7,0,-1.903,5.025,675
1,32,1215,2,5.523,5.464,22.98,8.35,0.934,7.64,11.51,10.7,11.55,39.72,300.7,0,-1.826,4.698,680.4
2,32,1215,2,7.45,6.523,7.2,8.02,6.359,0.286,0.331,0.127,0.137,0,13.68,2550
1,32,1220,2,5.943,5.901,23.61,6.824,1.038,7.74,11.61,10.63,11.52,39.22,300.7,0,-1.909,4.935,684.2
1,32,1225,2,6.39,6.281,27.14,10.58,0.76,8.46,11.64,10.48,11.52,39.11,300.6,0,-1.915,5.073,688.1
1,32,1230,2,5.33,5.285,28.28,7.44,1.109,7.91,11.7,10.85,11.69,38.94,300.6,0,-1.918,4.448,691.8
2,32,1230,2,7.71,6.629,7.23,8.38,6.421,0.286,0.331,0.127,0.137,0,13.66,2550
1,32,1235,2,5.783,5.62,27.97,13.61,0.842,7.38,11.9,11.06,11.81,38.47,300.6,0,-1.905,4.925,694.4
1,32,1240,2,5.653,5.601,36.55,7.75,0.873,8,11.83,10.84,11.69,38.51,300.6,0,-1.953,4.64,696.5
1,32,1245,2,5.111,5.023,32.37,10.66,0.904,7.48,12.03,11.1,11.97,38.07,300.7,0,-1.93,4.105,697.8
2,32,1245,2,7.97,6.743,7.25,8.74,6.494,0.286,0.331,0.127,0.137,0,13.64,2550
1,32,1250,2,4.661,4.507,32.1,14.75,0.766,6.239,12.2,11.36,12.27,37.82,300.6,0,-1.868,3.645,695.4
1,32,1255,2,5.327,5.242,34.55,10.27,0.668,6.925,12.36,11.22,12.22,37.07,300.5,0,-1.996,4.203,692.3
1,32,1300,2,4.825,4.687,21.81,13.68,0.578,6.109,12.69,11.81,12.66,36.6,300.4,0,-1.875,4.015,698.6
2,32,1300,2,8.23,6.855,7.29,9.1,6.572,0.287,0.331,0.127,0.137,0,13.62,2550
1,32,1305,2,4.625,4.33,33.1,20.46,0.778,6.566,12.79,11.74,12.62,36.14,300.4,0,-1.96,3.828,699.3
1,32,1310,2,4.392,4.024,25.04,23.46,0.912,6.697,12.76,11.82,12.67,36,300.3,0,-2.035,3.71,698.6
1,32,1315,2,4.801,4.709,15.7,11.22,0.862,7.35,12.82,11.78,12.66,35.65,300.3,0,-2.112,3.915,698.2
2,32,1315,2,8.48,6.981,7.32,9.45,6.666,0.287,0.331,0.127,0.137,0,13.59,2550
1,32,1320,2,4.585,4.513,19.83,10.14,0.89,6.305,12.79,11.82,12.67,35.6,300.2,0,-2.156,3.845,698
1,32,1325,2,4.701,4.555,13.51,14.28,0.888,6.893,12.85,12.01,12.83,35.45,300.2,0,-2.159,3.983,697.1
1,32,1330,2,4.047,3.903,24.19,15.25,0.685,5.325,13.17,12.49,13.25,34.68,300.1,0,-2.175,3.385,695.7
2,32,1330,2,8.73,7.11,7.36,9.8,6.765,0.287,0.331,0.127,0.137,0,13.59,2550
1,32,1335,2,4.453,4.393,26.15,9.44,1.072,7.09,13.33,12.34,13.19,34.32,300.1,0,-2.177,3.645,692.8
1,32,1340,2,4.468,4.399,20.45,10.05,0.753,6.239,13.36,12.37,13.32,34.21,300,0,-2.193,3.675,690.1
1,32,1345,2,5.041,4.971,29.11,9.59,0.652,6.599,13.56,12.45,13.44,33.63,300,0,-2.244,4.18,687
2,32,1345,2,8.96,7.23,7.41,10.13,6.874,0.287,0.332,0.127,0.137,0,13.58,2550
1,32,1350,2,4.217,4.024,22.94,17.3,0.608,5.357,13.46,12.47,13.36,33.88,300,0,-2.23,3.59,683.3
1,32,1355,2,4.132,4.082,16.59,8.85,0.606,5.357,13.73,12.91,13.82,33.34,300,0,-2.208,3.325,680.9
1,32,1400,2,4.728,4.66,21.63,9.71,0.883,6.305,14.03,12.9,13.88,32.47,300,0,-2.307,3.883,675.9
2,32,1400,2,9.17,7.36,7.46,10.39,6.989,0.287,0.332,0.127,0.137,0,13.59,2550
1,32,1405,2,4.24,4.213,15.29,6.457,0.768,6.174,13.76,12.76,13.57,32.9,299.9,0,-2.361,3.675,669.1
1,32,1410,2,4.265,4.168,20.37,12.21,0.882,6.076,14.06,13.22,13.99,32.54,299.9,0,-2.256,3.723,664.2
1,32,1415,2,4.053,3.977,4.57,11.11,0.838,6.011,13.99,13.04,13.84,32.28,300,0,-2.416,3.373,657.4
2,32,1415,2,9.38,7.49,7.51,10.59,7.12,0.287,0.332,0.127,0.137,0,13.6,2550
1,32,1420,2,4.536,4.361,6.348,15.91,0.757,6.762,14.22,13.26,14.15,32.14,300,0,-2.279,3.87,650.9
1,32,1425,2,4.462,4.255,0.432,17.44,1.03,6.631,14.41,13.35,14.23,31.86,300,0,-2.227,3.623,644.1
1,32,1430,2,4.599,4.377,9.12,17.8,1.274,6.599,14.35,13.15,14.05,31.82,300,0,-2.294,3.788,635.6
2,32,1430,2,9.57,7.61,7.57,10.65,7.25,0.287,0.332,0.127,0.137,0,13.58,2550
1,32,1435,2,4.823,4.756,360,9.52,0.856,7.09,14.1,13.09,13.85,32.07,300.1,0,-2.404,3.99,628.3
1,32,1440,2,4.369,4.248,357.6,13.47,0.651,5.553,14.11,13.28,14.09,32.01,300.1,0,-2.425,3.68,621.3
1,32,1445,2,4.761,4.693,12.27,9.68,0.776,6.239,14.31,13.36,14.17,31.47,300.1,0,-2.473,4.053,613
2,32,1445,2,9.73,7.73,7.63,10.6,7.39,0.287,0.333,0.127,0.137,0,13.58,2550
1,32,1450,2,4.934,4.865,4.871,9.55,0.946,6.468,14.23,13.36,14.11,31.81,300.1,0,-2.4,4.205,603.1
1,32,1455,2,4.205,4.124,3.415,11.24,0.846,6.37,14.44,13.52,14.27,31.23,300.1,0,-2.469,3.478,591.9
1,32,1500,2,4.254,4.182,8.34,10.51,0.883,5.717,14.84,13.88,14.8,30.78,300.2,0,-2.324,3.515,583.2
2,32,1500,2,9.86,7.83,7.69,10.52,7.53,0.287,0.333,0.127,0.137,0,13.58,2550
1,32,1505,2,4.167,4.059,35.33,13,0.686,5.619,14.64,13.77,14.57,30.92,300.1,0,-2.432,3.388,574.6
1,32,1510,2,4.118,4.035,23.05,11.45,0.805,5.586,14.58,13.8,14.4,30.74,300.1,0,-2.555,3.475,563.3
1,32,1515,2,4.049,3.911,4.259,14.95,0.953,6.795,14.64,13.94,14.58,30.96,300.1,0,-2.412,3.41,551.2
2,32,1515,2,9.94,7.92,7.76,10.44,7.67,0.287,0.333,0.127,0.137,0,13.56,2550
1,32,1520,2,3.677,3.64,24.22,8.07,0.852,6.468,14.87,14.09,14.85,30.48,300.1,0,-2.421,2.997,539
1,32,1525,2,4.463,4.338,3.355,13.56,0.653,6.207,14.78,13.91,14.58,30.37,300.2,0,-2.542,3.845,526.7
1,32,1530,2,3.131,3.042,22.92,13.71,0.756,5.227,14.78,14.05,14.71,30.61,300.3,0,-2.444,2.41,512.7
2,32,1530,2,9.99,8.01,7.82,10.39,7.82,0.288,0.333,0.127,0.137,0,13.57,2550
1,32,1535,2,3.864,3.762,0.085,13.19,0.603,5.553,14.95,14.18,14.81,30.17,300.3,0,-2.485,3.368,500.1
1,32,1540,2,4.01,3.898,33.11,13.55,0.496,5.031,14.92,14.28,14.84,30.06,300.3,0,-2.557,3.313,484.4
1,32,1545,2,4.541,4.438,13.58,12.18,0.776,6.011,15,14.43,15.03,30.18,300.4,0,-2.443,3.758,473.3
2,32,1545,2,10.04,8.09,7.89,10.36,7.96,0.288,0.334,0.127,0.137,0,13.56,2550
1,32,1550,2,4.588,4.505,354.8,10.85,0.618,6.566,15.07,14.17,14.92,29.79,300.4,0,-2.552,3.848,458.7
1,32,1555,2,4.141,4.084,20.45,9.49,0.558,5.488,14.98,14.34,14.9,29.84,300.5,0,-2.612,3.413,444.4
1,32,1600,2,4.478,4.435,25.41,7.88,0.585,5.455,14.94,14.39,14.9,29.84,300.5,0,-2.641,3.71,429
2,32,1600,2,10.09,8.16,7.96,10.32,8.11,0.288,0.334,0.127,0.137,0,13.54,2550
1,32,1605,2,4.444,4.361,21.6,11.04,0.721,6.795,14.9,14.31,14.84,29.92,300.6,0,-2.644,3.78,414.5
1,32,1610,2,4.129,4.11,20.15,5.537,0.946,6.631,14.9,14.33,14.86,29.9,300.7,0,-2.647,3.405,398.9
1,32,1615,2,4.713,4.661,25.87,8.48,0.6,6.403,14.96,14.42,14.91,29.72,300.6,0,-2.676,3.87,384.2
2,32,1615,2,10.13,8.24,8.04,10.29,8.25,0.288,0.334,0.127,0.137,0,13.56,2550
1,32,1620,2,4.377,4.326,29.2,8.71,1.044,6.337,15.03,14.46,15.02,29.65,300.6,0,-2.645,3.498,368.8
1,32,1625,2,4.4,4.351,27.03,8.47,0.734,5.913,15.02,14.49,15.02,29.6,300.6,0,-2.678,3.583,352.8
1,32,1630,2,4.577,4.525,23.33,8.67,0.737,6.174,14.96,14.51,14.96,29.75,300.7,0,-2.665,3.773,336.7
2,32,1630,2,10.16,8.3,8.11,10.25,8.39,0.288,0.335,0.127,0.137,0,13.56,2550
1,32,1635,2,4.905,4.86,21.16,7.75,0.558,6.533,14.86,14.33,14.74,29.77,300.8,0,-2.741,4.123,320.3
1,32,1640,2,4.497,4.472,18.9,5.979,0.548,5.651,14.68,14.21,14.58,30.1,300.9,0,-2.746,3.72,303.4
1,32,1645,2,4.713,4.683,20.82,6.521,0.822,6.239,14.7,14.32,14.64,30.15,300.9,0,-2.703,3.855,286.9
2,32,1645,2,10.17,8.36,8.18,10.2,8.52,0.288,0.335,0.127,0.137,0,13.56,2550
1,32,1650,2,4.894,4.876,30.32,4.816,0.534,6.043,14.66,14.27,14.63,30.31,300.9,0,-2.673,3.918,270.2
1,32,1655,2,5.272,5.23,23.49,7.27,0.502,6.337,14.59,14.19,14.57,30.47,301,0,-2.658,4.165,252.9
1,32,1700,2,4.855,4.672,29.25,15.71,0.747,6.501,14.54,14.22,14.53,30.77,301.1,0,-2.579,3.805,235
2,32,1700,2,10.18,8.41,8.24,10.16,8.65,0.288,0.335,0.127,0.137,0,13.58,2550
1,32,1705,2,4.484,4.43,31.64,8.9,0.615,5.717,14.54,14.21,14.54,30.87,301.2,0,-2.536,3.38,216.7
1,32,1710,2,4.705,4.671,32.56,6.895,0.651,6.501,14.44,14.1,14.41,30.92,301.4,0,-2.601,3.518,198.7
1,32,1715,2,5.164,5.138,37.57,5.809,0.568,6.174,14.3,14.01,14.31,31.46,301.4,0,-2.489,3.658,181.2
2,32,1715,2,10.17,8.46,8.31,10.1,8.76,0.288,0.335,0.127,0.137,0,13.6,2550
1,32,1720,2,4.977,4.932,35.19,7.73,0.41,5.847,14.14,13.89,14.12,31.72,301.4,0,-2.519,3.698,163.8
1,32,1725,2,4.893,4.846,26.84,7.89,0.452,6.141,13.99,13.84,13.99,31.88,301.6,0,-2.579,3.753,144.5
1,32,1730,2,5.19,5.165,32.94,5.587,0.487,6.239,13.86,13.72,13.88,32.25,301.7,0,-2.537,3.738,124.3
2,32,1730,2,10.15,8.49,8.37,10.03,8.87,0.288,0.336,0.127,0.137,0,13.61,2550
1,32,1735,2,4.439,4.426,30.55,4.505,0.738,5.978,13.68,13.57,13.7,32.59,301.7,0,-2.553,3.355,112.3
1,32,1740,2,4.507,4.469,43.1,7.46,0.552,5.782,13.52,13.46,13.52,33.06,301.7,0,-2.505,3.075,95.8
1,32,1745,2,4.569,4.555,45.48,4.565,0.466,5.586,13.28,13.24,13.28,33.42,301.8,0,-2.567,3.02,81
2,32,1745,2,10.11,8.52,8.43,9.94,8.96,0.288,0.336,0.127,0.137,0,13.41,2550
1,32,1750,2,4.018,4.007,41.89,4.388,0.399,4.965,13.04,13.04,13.02,34.24,302,0,-2.451,2.567,67.37
1,32,1755,2,4.143,4.133,41.56,4.084,0.412,5.259,12.73,12.8,12.69,35.13,302.1,0,-2.382,2.61,54.06
1,32,1800,2,4.403,4.393,40.84,4.028,0.46,5.357,12.37,12.48,12.33,35.93,302.2,0,-2.401,2.83,40.57
2,32,1800,2,10.05,8.54,8.48,9.85,9.04,0.288,0.336,0.127,0.137,0,12.81,2550
1,32,1805,2,3.669,3.662,33.98,3.543,0.411,4.639,11.96,12.08,11.9,37.05,302.4,0,-2.349,2.462,28.26
1,32,1810,2,3.781,3.769,40.75,4.413,0.348,4.508,11.44,11.71,11.36,38.36,302.4,0,-2.349,2.095,16.81
1,32,1815,2,3.867,3.866,43.1,1.545,0.162,4.214,10.85,11.29,10.78,39.88,302.5,0,-2.353,1.955,7.12
2,32,1815,2,9.97,8.56,8.53,9.74,9.1,0.288,0.336,0.127,0.137,0,12.73,2550
1,32,1820,2,3.843,3.84,43.87,2.347,0.2,4.312,10.32,10.91,10.24,41.21,302.6,0,-2.381,1.862,0.519
1,32,1825,2,3.703,3.699,46.85,2.822,0.211,4.214,9.87,10.62,9.82,42.43,302.7,0,-2.392,1.812,0
1,32,1830,2,3.404,3.401,47.89,2.402,0.234,4.051,9.43,10.33,9.44,43.55,302.7,0,-2.443,1.51,0
2,32,1830,2,9.87,8.56,8.58,9.63,9.16,0.289,0.336,0.127,0.137,0,12.69,2550
1,32,1835,2,3.377,3.376,46.85,1.366,0.149,3.659,9.05,9.98,8.97,44.52,302.8,0,-2.493,1.367,0
1,32,1840,2,3.004,3.003,51.13,1.873,0.174,3.397,8.5,9.57,8.37,46.11,303,0,-2.518,1.072,0
1,32,1845,2,3.017,3.015,52.65,2.177,0.174,3.528,8.05,9.48,8,47.28,303,0,-2.591,1.115,0
2,32,1845,2,9.75,8.55,8.62,9.5,9.2,0.289,0.337,0.127,0.137,0.869,12.68,2550
1,32,1850,2,2.742,2.731,52.57,5.019,0.179,3.005,7.74,9.11,7.7,47.95,303.1,0,-2.677,1.055,0
1,32,1855,2,3.552,3.55,64.1,2.078,0.436,4.214,7.11,8.95,7.23,49.82,303.3,0,-2.749,1.417,0
1,32,1900,2,3.46,3.458,60.44,1.817,0.164,3.822,6.876,8.7,7.01,51.21,303.4,0,-2.596,1.607,0
2,32,1900,2,9.6,8.54,8.67,9.35,9.22,0.289,0.337,0.127,0.137,1.097,12.66,2550
1,32,1905,2,3.012,3.011,59.07,1.494,0.236,3.397,6.804,8.11,6.858,51.06,303.5,0,-2.699,1.482,0
1,32,1910,2,2.714,2.712,60.67,2.156,0.184,3.234,6.394,7.88,6.345,52.04,303.6,0,-2.819,1.057,0
1,32,1915,2,3.337,3.335,66.4,1.889,0.216,4.051,5.833,7.91,5.794,53.5,303.7,0,-2.966,1.195,0
2,32,1915,2,9.43,8.51,8.71,9.18,9.24,0.289,0.337,0.127,0.137,1.135,12.64,2550
1,32,1920,2,3.789,3.787,66.41,2.026,0.178,4.181,5.267,7.87,5.404,55.97,303.7,0,-2.888,1.415,0
1,32,1925,2,3.966,3.965,64.09,1.603,0.188,4.443,5.373,7.49,5.578,55.65,303.7,0,-2.866,1.495,0
1,32,1930,2,3.86,3.857,63.52,2.128,0.201,4.41,5.281,7.06,5.339,55.81,303.8,0,-2.915,1.46,0
2,32,1930,2,9.27,8.47,8.74,9.01,9.25,0.289,0.337,0.127,0.137,1.189,12.62,2550
1,32,1935,2,3.772,3.771,61.53,1.584,0.167,4.247,5.077,6.549,5.092,56.6,303.8,0,-2.915,1.825,0
1,32,1940,2,4.104,4.101,65.1,2.102,0.156,4.377,4.737,6.485,4.671,57.49,303.9,0,-3.024,1.82,0
1,32,1945,2,4.226,4.216,71,4.08,0.173,4.541,4.143,6.464,4.171,59.99,303.9,0,-3.01,1.817,0
2,32,1945,2,9.1,8.43,8.78,8.84,9.25,0.289,0.337,0.127,0.137,1.212,12.62,2550
1,32,1950,2,4.228,4.227,77,0.883,0.098,4.443,3.984,6.3,4.151,60.64,304,0,-3.015,1.81,0
1,32,1955,2,3.918,3.915,79.7,2.13,0.178,4.345,4.227,6.401,4.518,60.03,304.2,0,-2.924,1.792,0
1,32,2000,2,4.277,4.269,79.8,3.405,0.408,5.39,4.48,6.431,4.74,59.37,304.2,0,-2.836,2.015,0
2,32,2000,2,8.93,8.37,8.8,8.66,9.24,0.289,0.337,0.127,0.137,1.238,12.61,2550
1,32,2005,2,5.252,5.244,76.5,3.146,0.314,5.913,4.946,6.655,5.272,57.92,304.2,0,-2.735,3.045,0.054
1,32,2010,2,5.186,5.17,73.7,4.47,0.415,6.207,5.361,6.532,5.598,55.96,304.3,0,-2.805,3.14,0.022
1,32,2015,2,5.318,5.305,75.1,4.007,0.404,6.599,5.585,6.466,5.684,54.78,304.3,0,-2.88,3.43,0
2,32,2015,2,8.78,8.32,8.81,8.49,9.21,0.289,0.337,0.127,0.137,1.189,12.6,2550
1,32,2020,2,5.488,5.473,75.7,4.277,0.469,6.86,5.486,6.251,5.516,54.84,304.4,0,-2.957,3.498,0
1,32,2025,2,5.051,5.037,72.6,4.315,0.439,6.272,5.341,6.061,5.336,55.27,304.5,0,-2.986,3.248,0
1,32,2030,2,4.816,4.8,68.91,4.775,0.447,5.815,5.177,5.851,5.156,55.66,304.6,0,-3.045,2.99,0
2,32,2030,2,8.64,8.26,8.82,8.33,9.19,0.289,0.336,0.127,0.137,1.17,12.59,2550
1,32,2035,2,4.826,4.818,69.84,3.307,0.351,5.88,4.765,5.443,4.71,57.13,304.6,0,-3.08,2.837,0
1,32,2040,2,4.711,4.703,69.35,3.474,0.303,5.423,4.345,5.115,4.323,58.7,304.6,0,-3.108,2.665,0
1,32,2045,2,4.315,4.304,63.8,4.04,0.35,5.423,4.109,4.767,4.097,59.44,304.7,0,-3.163,2.647,0
2,32,2045,2,8.52,8.2,8.81,8.17,9.15,0.288,0.336,0.127,0.137,1.207,12.58,2550
1,32,2050,2,4.413,4.402,65.77,3.91,0.559,6.337,3.667,4.33,3.56,60.99,304.7,0,-3.234,2.61,0
1,32,2055,2,5.335,5.32,70.6,4.268,0.529,6.599,3.549,4.439,3.651,61.14,304.6,0,-3.31,3.475,0
1,32,2100,2,5.809,5.794,68.72,4.118,0.552,6.893,3.8,4.448,3.887,58.83,304.7,0,-3.581,3.92,0
2,32,2100,2,8.41,8.14,8.79,8.03,9.11,0.288,0.336,0.127,0.137,1.23,12.56,2550
1,32,2105,2,5.508,5.485,68.67,5.282,0.588,6.795,3.908,4.466,3.997,57.63,304.7,0,-3.753,3.868,0
1,32,2110,2,5.092,5.075,69.12,4.753,0.571,6.435,3.837,4.339,3.831,57.5,304.9,0,-3.845,3.285,0
1,32,2115,2,5.544,5.53,68.12,4.062,0.594,6.893,3.847,4.378,3.881,56.92,304.9,0,-3.971,3.785,0
2,32,2115,2,8.3,8.08,8.78,7.89,9.06,0.288,0.336,0.127,0.137,1.183,12.55,2550
1,32,2120,2,5.365,5.352,71.3,4.133,0.454,6.697,3.659,4.207,3.605,57.43,305,0,-4.027,3.365,0
1,32,2125,2,5.268,5.255,69.06,4.033,0.46,6.37,3.562,4.187,3.6,57.43,305,0,-4.114,3.443,0
1,32,2130,2,5.474,5.46,72.2,4.031,0.341,6.272,3.444,3.985,3.412,57.65,305,0,-4.173,3.733,0
2,32,2130,2,8.2,8.02,8.75,7.76,9.01,0.288,0.336,0.127,0.137,1.181,12.55,2550
1,32,2135,2,6.49,6.47,74.2,4.493,0.666,8,3.172,3.679,3.107,58.69,304.8,0,-4.192,4.293,0
1,32,2140,2,6.23,6.202,75.3,5.421,0.702,7.94,3.065,3.58,3.099,58.9,304.7,0,-4.244,4.293,0
1,32,2145,2,5.995,5.967,69.53,5.541,0.733,7.32,3.162,3.652,3.246,57.88,304.9,0,-4.382,4.113,0
2,32,2145,2,8.1,7.97,8.73,7.62,8.96,0.288,0.336,0.127,0.137,1.182,12.53,2550
1,32,2150,2,5.365,5.341,64.16,5.456,0.514,7.12,3.226,3.645,3.26,57.17,305.1,0,-4.484,3.64,0
1,32,2155,2,5.214,5.186,64.83,5.943,0.593,6.697,3.146,3.559,3.162,57.37,305.2,0,-4.512,3.603,0
1,32,2200,2,5.003,4.979,69.92,5.656,0.639,6.893,3.009,3.383,2.983,57.77,305.3,0,-4.548,3.383,0
2,32,2200,2,8.01,7.91,8.69,7.5,8.9,0.288,0.336,0.127,0.137,1.171,12.53,2550
1,32,2205,2,4.829,4.812,69.76,4.886,0.576,6.239,2.847,3.272,2.812,58.31,305.5,0,-4.577,3.253,0
1,32,2210,2,4.744,4.724,66.69,5.274,0.485,6.011,2.636,3.095,2.631,59.18,305.6,0,-4.577,3.25,0
1,32,2215,2,5.015,4.999,64.8,4.636,0.483,6.207,2.574,2.992,2.585,59.54,305.7,0,-4.557,3.425,0
2,32,2215,2,7.92,7.85,8.66,7.37,8.84,0.288,0.336,0.127,0.137,1.19,12.52,2550
1,32,2220,2,5.465,5.447,65.45,4.674,0.571,7.51,2.418,2.816,2.409,60.29,305.7,0,-4.538,3.703,0
1,32,2225,2,5.76,5.735,67.96,5.28,0.585,7.51,2.347,2.718,2.337,60.78,305.7,0,-4.498,4.125,0
1,32,2230,2,5.848,5.825,68.5,5.13,0.653,6.991,2.312,2.682,2.315,61.14,305.8,0,-4.455,4.025,0
2,32,2230,2,7.83,7.79,8.62,7.24,8.78,0.288,0.335,0.127,0.137,1.208,12.51,2550
1,32,2235,2,5.589,5.571,67.91,4.597,0.522,6.86,2.222,2.54,2.182,61.65,305.7,0,-4.429,3.818,0
1,32,2240,2,5.397,5.382,66.12,4.169,0.507,6.762,2.029,2.363,1.99,62.58,305.8,0,-4.414,3.623,0
1,32,2245,2,5.556,5.531,64.7,5.429,0.583,6.795,1.913,2.327,1.937,63.04,305.8,0,-4.427,3.83,0
2,32,2245,2,7.74,7.73,8.59,7.13,8.72,0.288,0.335,0.127,0.137,1.233,12.5,2550
1,32,2250,2,5.061,5.035,62.1,5.75,0.541,6.109,1.948,2.301,1.978,62.98,305.9,0,-4.406,3.59,0
1,32,2255,2,5.287,5.27,60.81,4.659,0.577,6.925,1.97,2.298,1.987,63.16,306,0,-4.349,3.743,0
1,32,2300,2,5.084,5.054,59.1,6.164,0.563,6.893,1.939,2.195,1.927,63.37,306.1,0,-4.333,3.578,0
2,32,2300,2,7.65,7.68,8.55,7.01,8.66,0.287,0.335,0.127,0.137,1.253,12.49,2550
1,32,2305,2,4.989,4.971,62.83,4.814,0.617,6.305,1.889,2.116,1.861,63.68,306.2,0,-4.317,3.555,0
1,32,2310,2,4.902,4.884,63.21,4.941,0.448,6.37,1.716,2.002,1.693,64.66,306.3,0,-4.279,3.53,0
1,32,2315,2,4.74,4.715,64.78,5.861,0.518,5.978,1.54,1.802,1.46,65.57,306.3,0,-4.262,3.223,0
2,32,2315,2,7.57,7.62,8.51,6.892,8.59,0.287,0.335,0.127,0.137,1.285,12.49,2550
1,32,2320,2,4.598,4.577,68.68,5.487,0.512,6.272,1.367,1.631,1.281,66.4,306.3,0,-4.261,3.205,0
1,32,2325,2,4.368,4.348,68.56,5.42,0.514,6.239,1.116,1.445,1.064,67.55,306.3,0,-4.272,2.975,0
1,32,2330,2,4.486,4.465,68.21,5.561,0.533,6.011,1.021,1.391,0.989,68.05,306.4,0,-4.264,2.935,0
2,32,2330,2,7.48,7.57,8.47,6.777,8.52,0.287,0.335,0.127,0.137,1.349,12.48,2550
1,32,2335,2,4.117,4.092,61.44,6.357,0.442,5.357,0.907,1.268,0.898,68.6,306.7,0,-4.266,2.757,0
1,32,2340,2,4.048,4.034,58.9,4.895,0.426,4.933,0.923,1.229,0.882,68.54,306.8,0,-4.263,2.732,0
1,32,2345,2,3.623,3.61,57.58,4.869,0.319,4.41,0.732,1.039,0.653,69.41,306.8,0,-4.278,2.355,0
2,32,2345,2,7.4,7.51,8.43,6.668,8.46,0.287,0.335,0.127,0.137,1.413,12.47,2550
1,32,2350,2,2.855,2.846,51.46,4.73,0.257,3.528,0.516,0.868,0.458,69.97,306.8,0,-4.377,1.58,0
1,32,2355,2,2.811,2.796,39.9,6.045,0.199,3.593,0.347,0.668,0.289,70.2,306.8,0,-4.485,1.562,0
1,33,0,2,2.97,2.96,31.31,4.55,0.324,3.757,-0.062,0.266,-0.168,71.7,306.9,0,-4.605,1.685,0
2,33,0,2,7.32,7.46,8.4,6.558,8.39,0.287,0.335,0.127,0.137,1.544,12.47,2550
1,33,5,2,3.735,3.691,50.75,8.82,0.449,4.737,-0.062,0.413,0.011,72,306.9,0,-4.552,2.51,0
1,33,10,2,3.405,3.387,58.75,5.995,0.359,4.41,0.063,0.491,0.077,71.9,306.8,0,-4.459,2.29,0
1,33,15,2,3.891,3.856,63.77,7.67,0.558,5.194,0.115,0.501,0.119,72.2,306.7,0,-4.347,2.72,0
2,33,15,2,7.23,7.4,8.37,6.448,8.32,0.287,0.334,0.127,0.137,1.602,12.46,2550
1,33,20,2,4.278,4.246,57.82,7.07,0.508,5.259,0.168,0.531,0.196,72.8,306.8,0,-4.192,2.982,0
1,33,25,2,4.402,4.378,61.52,6.081,0.366,5.423,0.306,0.61,0.3,72.9,306.9,0,-4.037,3.027,0
1,33,30,2,4.42,4.403,60.66,4.933,0.471,5.619,0.194,0.464,0.142,73.7,306.9,0,-4.008,3.002,0
2,33,30,2,7.14,7.35,8.34,6.337,8.25,0.287,0.334,0.127,0.137,1.66,12.45,2550
1,33,35,2,4.198,4.185,57.64,4.459,0.499,5.325,0.159,0.351,0.101,74,307,0,-3.985,3.068,0
1,33,40,2,3.933,3.91,46.84,6.24,0.361,4.573,0.059,0.251,0.003,74.4,307.1,0,-4,2.607,0
1,33,45,2,3.694,3.68,33.18,5.068,0.236,4.41,-0.096,0.029,-0.201,75.1,307.3,0,-4.034,2.352,0
2,33,45,2,7.05,7.29,8.31,6.225,8.18,0.287,0.334,0.127,0.137,1.771,12.44,2550
1,33,50,2,3.423,3.418,30.24,3.166,0.298,4.41,-0.596,-0.715,-0.837,76.7,307.3,0,-4.235,2.23,0
1,33,55,2,3.607,3.597,26.99,4.388,0.261,4.475,-1.274,-1.305,-1.5,78.9,307.4,0,-4.516,2.16,0
1,33,100,2,3.656,3.643,29.46,4.769,0.368,4.475,-1.468,-1.261,-1.54,80.2,307.3,0,-4.484,2.21,0
2,33,100,2,6.97,7.23,8.28,6.117,8.12,0.286,0.334,0.127,0.137,2.201,12.44,2550
1,33,105,2,3.86,3.846,25.87,4.838,0.379,4.998,-1.443,-1.181,-1.453,80.2,307.5,0,-4.466,2.582,0
1,33,110,2,4.033,4.015,28.37,5.515,0.393,5.161,-1.38,-1.126,-1.397,79.8,307.6,0,-4.47,2.672,0
1,33,115,2,4.226,4.186,43.6,7.87,0.448,5.259,-1.405,-1.219,-1.447,79.6,307.4,0,-4.518,2.642,0
2,33,115,2,6.89,7.18,8.24,6.008,8.05,0.286,0.334,0.127,0.137,2.331,12.42,2550
1,33,120,2,4.616,4.594,50.18,5.561,0.533,6.011,-1.458,-1.196,-1.44,80.4,307.4,0,-4.444,3.087,0
1,33,125,2,4.962,4.938,51.4,5.587,0.587,6.272,-1.185,-0.79,-1.089,80.2,307.4,0,-4.221,3.373,0
1,33,130,2,4.863,4.848,50.9,4.52,0.527,5.88,-0.895,-0.649,-0.856,79.3,307.4,0,-4.089,3.37,0
2,33,130,2,6.809,7.13,8.21,5.908,7.98,0.286,0.334,0.127,0.137,2.386,12.42,2550
1,33,135,2,4.384,4.374,45.43,3.778,0.359,5.096,-0.92,-0.792,-1.005,79.2,307.5,0,-4.121,2.795,0
1,33,140,2,3.964,3.952,41.39,4.42,0.398,4.867,-1.148,-1.112,-1.296,80.1,307.5,0,-4.189,2.457,0
1,33,145,2,4.553,4.531,40.12,5.615,0.57,5.847,-1.42,-1.339,-1.53,81.5,307.6,0,-4.224,2.892,0
2,33,145,2,6.729,7.07,8.18,5.801,7.91,0.286,0.334,0.127,0.137,2.601,12.41,2550
1,33,150,2,4.953,4.933,40.93,5.13,0.421,6.043,-1.455,-1.287,-1.497,81.6,307.7,0,-4.248,3.255,0
1,33,155,2,4.932,4.914,45.18,4.964,0.523,6.141,-1.482,-1.334,-1.516,81.6,307.6,0,-4.273,3.27,0
1,33,200,2,4.239,4.216,42.46,5.9,0.442,5.357,-1.531,-1.404,-1.582,81.7,307.7,0,-4.304,2.705,0
2,33,200,2,6.652,7.02,8.14,5.696,7.84,0.286,0.333,0.127,0.137,2.74,12.4,2550
1,33,205,2,3.848,3.835,46.64,4.762,0.471,5.096,-1.702,-1.522,-1.79,82.3,307.6,0,-4.365,2.285,0
1,33,210,2,3.327,3.32,40.88,3.943,0.303,3.953,-1.867,-1.737,-1.991,82.9,307.7,0,-4.442,1.732,0
1,33,215,2,3.636,3.615,42.33,6.188,0.444,4.835,-2.034,-1.797,-2.115,83.7,307.8,0,-4.469,2.077,0
2,33,215,2,6.578,6.965,8.1,5.598,7.77,0.286,0.333,0.127,0.137,3.276,12.39,2550
1,33,220,2,3.758,3.739,38.26,5.811,0.403,4.802,-2.071,-1.835,-2.126,83.8,307.9,0,-4.487,2.402,0
1,33,225,2,3.846,3.837,33.28,3.857,0.321,4.573,-2.203,-2.071,-2.288,84.1,308,0,-4.573,2.545,0
1,33,230,2,3.362,3.355,33.19,3.522,0.255,4.116,-2.491,-2.493,-2.655,84.5,308,0,-4.787,2.315,0
2,33,230,2,6.505,6.91,8.06,5.5,7.7,0.286,0.333,0.127,0.137,3.64,12.38,2550
1,33,235,2,3.293,3.291,35.01,2.222,0.151,3.659,-2.927,-2.97,-3.142,85.6,307.9,0,-5.032,2.03,0
1,33,240,2,3.265,3.262,30.86,2.636,0.199,3.887,-3.289,-3.213,-3.437,87,307.9,0,-5.182,1.98,0
1,33,245,2,2.914,2.908,30.65,3.741,0.359,3.691,-3.52,-3.386,-3.646,87.8,307.9,0,-5.277,1.582,0
2,33,245,2,6.43,6.858,8.03,5.4,7.62,0.285,0.333,0.127,0.137,5.058,12.38,2550
1,33,250,2,3.161,3.155,23.89,3.542,0.259,3.789,-3.724,-3.596,-3.848,88.4,308,0,-5.386,1.872,0
1,33,255,2,3.478,3.468,24.99,4.42,0.384,4.345,-3.805,-3.549,-3.826,89.2,308,0,-5.353,2.212,0
1,33,300,2,3.903,3.89,26.14,4.585,0.389,4.835,-3.711,-3.503,-3.693,89.3,308,0,-5.242,2.652,0
2,33,300,2,6.357,6.807,8,5.3,7.56,0.285,0.333,0.127,0.137,6.168,12.37,2550
1,33,305,2,4.365,4.35,29.65,4.8,0.429,5.325,-3.563,-3.349,-3.545,89.1,308,0,-5.134,3.132,0
1,33,310,2,4.217,4.199,26.42,5.361,0.423,5.423,-3.42,-3.256,-3.426,88.6,308.2,0,-5.069,2.985,0
1,33,315,2,4.046,4.033,16.78,4.63,0.352,5.161,-3.389,-3.221,-3.419,88.6,308.4,0,-5.036,2.78,0
2,33,315,2,6.279,6.755,7.96,5.193,7.48,0.285,0.333,0.127,0.137,5.677,12.36,2550
1,33,320,2,4.325,4.302,24.35,5.912,0.389,5.357,-3.382,-3.088,-3.358,89.1,308.3,0,-4.951,3.07,0
1,33,325,2,4.593,4.569,31.53,5.793,0.731,6.697,-3.18,-2.905,-3.123,88.5,308.2,0,-4.847,3.192,0
1,33,330,2,5.613,5.583,33.64,5.896,0.65,7.35,-2.801,-2.485,-2.704,86.9,308.2,0,-4.722,4.073,0.108
2,33,330,2,6.203,6.703,7.93,5.089,7.41,0.285,0.333,0.127,0.137,5.386,12.35,2550
1,33,335,2,5.791,5.771,34.19,4.697,0.742,7.38,-2.517,-2.307,-2.463,85,308.2,0,-4.729,4.045,0.019
1,33,340,2,5.793,5.753,36.03,6.743,0.603,7.45,-2.392,-2.283,-2.396,83.8,308.1,0,-4.804,4.135,0
1,33,345,2,5.897,5.873,37.32,5.08,0.71,7.38,-2.425,-2.318,-2.467,83.3,308.1,0,-4.901,4.113,0
2,33,345,2,6.125,6.647,7.89,4.986,7.34,0.285,0.332,0.127,0.137,4.31,12.34,2550
1,33,350,2,5.772,5.753,36.02,4.632,0.702,7.45,-2.463,-2.423,-2.52,83.1,308.2,0,-4.971,4.185,0
1,33,355,2,5.215,5.197,30.05,4.742,0.583,6.533,-2.597,-2.617,-2.71,83.6,308.3,0,-5.028,3.833,0
1,33,400,2,4.228,4.208,22.54,5.525,0.438,5.39,-2.951,-3.01,-3.132,84.9,308.3,0,-5.174,2.94,0
2,33,400,2,6.056,6.597,7.85,4.885,7.27,0.285,0.332,0.127,0.137,4.369,12.33,2550
1,33,405,2,4,3.985,15.48,4.961,0.38,5.161,-3.457,-3.538,-3.699,86.2,308.4,0,-5.454,2.63,0
1,33,410,2,4.751,4.736,16.26,4.527,0.404,5.913,-3.831,-3.77,-3.954,88.5,308.5,0,-5.487,3.488,0
1,33,415,2,4.886,4.852,20.17,6.721,0.575,6.403,-3.897,-3.792,-3.94,89.3,308.5,0,-5.422,3.573,0
2,33,415,2,5.993,6.547,7.8,4.795,7.2,0.285,0.332,0.127,0.137,5.689,12.32,2550
1,33,420,2,5.557,5.533,25.09,5.349,0.771,7.42,-3.762,-3.568,-3.723,89.6,308.5,0,-5.25,4.273,0
1,33,425,2,5.497,5.473,25.73,5.395,0.558,6.991,-3.595,-3.474,-3.587,88.8,308.6,0,-5.203,4.19,0
1,33,430,2,5.284,5.259,19.14,5.597,0.498,6.566,-3.614,-3.596,-3.703,88.7,308.6,0,-5.243,3.98,0
2,33,430,2,5.93,6.496,7.75,4.705,7.13,0.285,0.332,0.127,0.137,5.563,12.31,2550
1,33,435,2,5.083,5.058,17.5,5.658,0.433,6.435,-3.864,-3.843,-3.989,89.4,308.7,0,-5.375,3.788,0
1,33,440,2,5.597,5.571,16.82,5.541,0.582,7.09,-3.979,-3.952,-4.041,89.8,308.8,0,-5.441,4.283,0
1,33,445,2,5.971,5.939,18.44,5.985,0.751,7.81,-4.044,-3.964,-4.066,89.1,308.8,0,-5.601,4.668,0
2,33,445,2,5.869,6.446,7.7,4.616,7.05,0.284,0.332,0.127,0.137,5.71,12.31,2550
1,33,450,2,6.375,6.347,22.95,5.396,0.622,7.71,-4.028,-3.924,-4.028,87.7,308.8,0,-5.78,4.955,0
1,33,455,2,6.389,6.364,22.34,5.078,0.709,8.07,-4.021,-3.954,-4.05,86.5,308.9,0,-5.963,5.073,0
1,33,500,2,6.583,6.554,24.54,5.312,0.769,8.75,-4.061,-4.022,-4.098,85.7,308.9,0,-6.109,5.208,0
2,33,500,2,5.809,6.398,7.66,4.522,6.983,0.284,0.332,0.127,0.137,4.59,12.3,2550
1,33,505,2,6.421,6.387,25.7,5.819,0.8,8.3,-4.107,-4.075,-4.147,85.3,308.9,0,-6.224,4.805,0
1,33,510,2,5.915,5.896,25.05,4.534,0.659,7.15,-4.232,-4.23,-4.301,85.5,309,0,-6.303,4.55,0
1,33,515,2,5.67,5.648,19.66,5.091,0.59,7.48,-4.379,-4.372,-4.457,86.2,309.2,0,-6.353,4.328,0
2,33,515,2,5.75,6.347,7.61,4.433,6.908,0.284,0.331,0.127,0.137,4.437,12.29,2550
1,33,520,2,5.893,5.866,17.27,5.501,0.78,8,-4.537,-4.526,-4.606,86.7,309.3,0,-6.429,4.48,0
1,33,525,2,6.478,6.444,18.01,5.865,0.573,7.87,-4.67,-4.62,-4.731,86.8,309.4,0,-6.538,4.955,0
1,33,530,2,6.63,6.598,22.38,5.69,0.745,8.79,-4.678,-4.596,-4.701,85.9,309.4,0,-6.68,5.048,0
2,33,530,2,5.693,6.299,7.56,4.341,6.839,0.284,0.331,0.127,0.137,4.472,12.28,2550
1,33,535,2,6.064,6.036,21.81,5.543,0.612,7.22,-4.704,-4.685,-4.758,85.3,309.5,0,-6.794,4.725,0
1,33,540,2,5.262,5.235,20.59,5.799,0.571,6.435,-4.837,-4.814,-4.92,85.8,309.6,0,-6.853,4.128,0
1,33,545,2,5.497,5.468,20.09,5.871,0.499,6.468,-4.955,-4.965,-5.035,86.4,309.7,0,-6.875,4.29,0
2,33,545,2,5.634,6.249,7.51,4.247,6.767,0.284,0.331,0.127,0.137,4.31,12.28,2550
1,33,550,2,5.648,5.622,20.72,5.54,0.593,7.22,-5.08,-5.04,-5.151,87,309.7,0,-6.906,4.393,0
1,33,555,2,5.464,5.44,19.29,5.434,0.565,6.86,-5.18,-5.176,-5.249,87.3,309.7,0,-6.957,4.303,0
1,33,600,2,5.887,5.859,22.58,5.555,0.664,7.28,-5.239,-5.209,-5.28,87.2,309.7,0,-7.04,4.665,0
2,33,600,2,5.577,6.202,7.46,4.154,6.697,0.284,0.331,0.127,0.137,4.533,12.26,2550
1,33,605,2,5.406,5.378,26.33,5.779,0.707,7.15,-5.247,-5.202,-5.295,86.4,309.7,0,-7.15,4.13,0
1,33,610,2,5.224,5.2,29.1,5.457,0.728,7.19,-5.262,-5.225,-5.308,86.1,309.8,0,-7.21,3.855,0
1,33,615,2,5.048,5.027,25.24,5.241,0.558,6.533,-5.328,-5.324,-5.397,86.1,309.8,0,-7.28,3.968,0
2,33,615,2,5.518,6.156,7.41,4.058,6.629,0.283,0.331,0.127,0.137,4.335,12.25,2550
1,33,620,2,5.235,5.21,21.89,5.505,0.678,7.12,-5.422,-5.394,-5.478,86.3,309.8,0,-7.33,3.83,0
1,33,625,2,5.239,5.216,17.8,5.34,0.534,6.664,-5.492,-5.436,-5.552,86.5,310,0,-7.37,4.04,0
1,33,630,2,5.316,5.295,19.34,5.177,0.579,6.664,-5.569,-5.527,-5.625,86.8,310.1,0,-7.41,4.143,0
2,33,630,2,5.461,6.105,7.35,3.964,6.56,0.283,0.331,0.127,0.137,4.355,12.26,2550
1,33,635,2,5.36,5.335,18.26,5.469,0.705,6.893,-5.649,-5.622,-5.712,87,310.2,0,-7.46,4.175,0
1,33,640,2,5.594,5.567,19.89,5.576,0.664,7.15,-5.674,-5.642,-5.697,86.8,310.2,0,-7.51,4.38,0
1,33,645,2,5.91,5.881,23.51,5.667,0.817,8.1,-5.689,-5.584,-5.722,86.6,310.3,0,-7.55,4.578,0
2,33,645,2,5.398,6.058,7.31,3.873,6.487,0.283,0.331,0.127,0.137,4.324,12.24,2550
1,33,650,2,6.344,6.325,25.44,4.482,0.704,8,-5.624,-5.577,-5.643,85.8,310.3,0,-7.61,4.945,0
1,33,655,2,5.208,5.181,25.3,5.855,0.578,6.697,-5.698,-5.694,-5.766,85.8,310.4,0,-7.68,3.958,0
1,33,700,2,5.533,5.505,23.61,5.754,0.642,6.86,-5.797,-5.763,-5.851,86.2,310.4,0,-7.72,4.343,0
2,33,700,2,5.34,6.009,7.26,3.781,6.421,0.283,0.33,0.127,0.137,4.15,12.24,2550
1,33,705,2,5.94,5.913,24.43,5.507,0.668,7.28,-5.836,-5.824,-5.867,85.9,310.3,0,-7.8,4.718,0
1,33,710,2,5.147,5.121,22.04,5.752,0.638,6.697,-5.925,-5.949,-6.004,85.9,310.3,0,-7.88,3.93,0
1,33,715,2,5.578,5.553,21.78,5.388,0.711,7.19,-6.025,-5.98,-6.069,86.1,310.5,0,-7.95,4.283,0
2,33,715,2,5.28,5.959,7.21,3.688,6.35,0.283,0.33,0.127,0.137,4.154,12.24,2550
1,33,720,2,5.346,5.322,24.67,5.468,0.655,6.762,-6.066,-6.052,-6.114,86.1,310.4,0,-8,4.083,0
1,33,725,2,5.283,5.256,25.29,5.756,0.585,6.86,-6.148,-6.13,-6.175,86.4,310.5,0,-8.03,4.143,0
1,33,730,2,5.295,5.267,26.07,5.921,0.698,7.06,-6.136,-6.138,-6.155,86.1,310.6,0,-8.07,4.198,0
2,33,730,2,5.221,5.91,7.16,3.596,6.279,0.283,0.33,0.128,0.137,4.148,12.23,2550
1,33,735,2,5.458,5.435,25.47,5.338,0.562,6.795,-6.179,-6.188,-6.224,86.1,310.6,0,-8.1,4.275,0.15
1,33,740,2,5.708,5.693,25.58,4.124,0.709,7.58,-6.227,-6.226,-6.274,86.3,310.7,0,-8.13,4.443,1.609
1,33,745,2,5.133,5.111,18.3,5.252,0.531,6.664,-6.315,-6.321,-6.375,86.5,310.9,0,-8.17,3.735,4.056
2,33,745,2,5.159,5.863,7.11,3.506,6.211,0.283,0.33,0.128,0.137,4.13,12.23,2550
1,33,750,2,4.649,4.627,12.61,5.524,0.58,6.337,-6.448,-6.476,-6.529,87.2,311,0,-8.2,3.493,10.66
1,33,755,2,4.73,4.711,8.56,5.132,0.486,6.207,-6.55,-6.538,-6.601,87.7,311.2,0,-8.23,3.398,19.22
1,33,800,2,4.426,4.36,7.74,9.87,0.665,6.011,-6.573,-6.604,-6.61,87.8,311.2,0,-8.24,3.34,29.32
2,33,800,2,5.101,5.814,7.06,3.413,6.142,0.282,0.33,0.128,0.137,4.302,12.23,2550
1,33,805,2,3.717,3.698,8.57,5.796,0.401,4.671,-6.628,-6.678,-6.696,87.9,311.2,0,-8.27,2.955,41.34
1,33,810,2,3.873,3.856,6.626,5.389,0.353,4.573,-6.711,-6.831,-6.785,88.5,311.2,0,-8.27,2.755,55.02
1,33,815,2,4.311,4.293,11.23,5.232,0.474,5.521,-6.635,-6.686,-6.616,88.9,311.2,0,-8.14,3.32,70.6
2,33,815,2,5.043,5.764,7.01,3.327,6.073,0.282,0.33,0.128,0.137,4.225,12.32,2550
1,33,820,2,5.33,5.318,14.74,3.937,0.711,6.925,-6.405,-6.486,-6.358,88.4,311.1,0,-7.98,4.138,87.3
1,33,825,2,5.021,4.995,15.82,5.759,0.551,6.207,-6.17,-6.265,-6.168,87.5,311.1,0,-7.88,4.063,105.1
1,33,830,2,5.446,5.425,15.19,5.081,0.661,6.991,-6.037,-6.246,-6.082,86.6,311.2,0,-7.88,4.34,124.4
2,33,830,2,4.991,5.717,6.972,3.247,6.005,0.282,0.329,0.128,0.137,3.504,12.48,2550
1,33,835,2,5.163,5.134,13.83,6.096,0.69,6.37,-5.872,-6.11,-5.898,86.2,311.4,0,-7.79,4.163,145.3
1,33,840,2,5.337,5.318,16.17,4.809,0.635,6.631,-5.742,-6.028,-5.805,85.4,311.4,0,-7.79,4.403,167.4
1,33,845,2,5.314,5.278,15.58,6.652,0.671,6.762,-5.487,-5.743,-5.486,85.2,311.4,0,-7.57,4.353,188.7
2,33,845,2,4.942,5.673,6.935,3.176,5.936,0.282,0.329,0.128,0.137,2.917,12.77,2550
1,33,850,2,5.863,5.827,18.46,6.38,0.627,7.58,-5.237,-5.551,-5.263,83.9,311.4,0,-7.52,4.838,206.6
1,33,855,2,6.151,6.108,17.87,6.745,1.134,8.46,-4.842,-5.187,-4.85,82.3,311.6,0,-7.39,4.94,212.9
1,33,900,2,6.843,6.818,18.48,4.869,0.805,8.85,-4.792,-5.275,-4.91,80.6,311.7,0,-7.6,5.435,223.3
2,33,900,2,4.904,5.625,6.89,3.138,5.867,0.282,0.329,0.128,0.137,2.528,13.17,2550
1,33,905,2,6.537,6.491,17.63,6.747,0.816,8.43,-4.586,-4.951,-4.64,79.9,311.8,0,-7.51,5.213,247
1,33,910,2,6.234,6.184,23.33,7.21,0.65,7.35,-4.325,-4.747,-4.355,78.7,311.7,0,-7.45,4.9,260.6
1,33,915,2,6.227,6.189,24.3,6.312,0.728,8.49,-4.131,-4.563,-4.151,77.5,311.7,0,-7.46,5.058,304.2
2,33,915,2,4.887,5.582,6.847,3.136,5.8,0.282,0.329,0.128,0.137,2.196,13.5,2550
1,33,920,2,6.116,6.077,18.48,6.475,0.627,7.61,-3.778,-4.267,-3.847,76.1,311.7,0,-7.37,5.145,333.2
1,33,925,2,6.21,6.126,29.28,9.43,0.727,7.68,-3.633,-4.201,-3.675,75.5,311.7,0,-7.32,4.828,323
1,33,930,2,6.826,6.765,34.67,7.65,0.678,8.26,-3.494,-4.036,-3.544,73.7,311.6,0,-7.5,5.26,287.3
2,33,930,2,4.894,5.545,6.8,3.168,5.737,0.281,0.329,0.128,0.137,1.915,13.31,2550
1,33,935,2,6.612,6.56,36.02,7.16,0.59,8,-3.312,-3.794,-3.317,72.9,311.7,0,-7.47,5.135,287
1,33,940,2,6.607,6.575,37.71,5.689,0.875,8.46,-3.267,-3.738,-3.317,71.9,311.6,0,-7.59,4.943,269.8
1,33,945,2,6.93,6.895,32.02,5.75,0.892,8.89,-3.115,-3.616,-3.17,71.1,311.6,0,-7.6,5.508,261.5
2,33,945,2,4.926,5.515,6.759,3.245,5.67,0.281,0.329,0.128,0.137,1.782,13.18,2550
1,33,950,2,7.25,7.21,30.76,5.752,1.003,9.21,-3.107,-3.627,-3.123,71.2,311.5,0,-7.56,5.803,349.7
1,33,955,2,5.947,5.894,36,7.67,0.899,8.1,-2.532,-2.944,-2.412,70.3,311.4,0,-7.19,4.858,423.6
1,33,1000,2,6.35,6.301,35.3,7.12,0.941,8.2,-2.115,-2.761,-2.117,68.08,311.5,0,-7.21,4.988,444.3
2,33,1000,2,4.989,5.491,6.71,3.358,5.611,0.281,0.328,0.128,0.137,1.625,13.24,2550
1,33,1005,2,7.22,7.18,39.03,6.73,0.874,8.62,-2.07,-2.969,-2.243,66.35,311.5,0,-7.49,5.548,445.5
1,33,1010,2,7.26,7.22,41.96,5.935,0.815,8.82,-2.119,-2.987,-2.277,66.73,311.4,0,-7.46,5.335,397
1,33,1015,2,6.864,6.809,34.25,7.29,0.968,8.72,-1.911,-2.719,-2.015,65.79,311.5,0,-7.45,5.325,421.2
2,33,1015,2,5.073,5.478,6.667,3.488,5.56,0.281,0.328,0.128,0.137,1.454,13.39,2550
1,33,1020,2,6.533,6.483,41.1,7.08,0.809,8.53,-1.708,-2.569,-1.756,64.96,311.5,0,-7.42,4.955,488.1
1,33,1025,2,7.15,7.08,34.08,7.83,0.75,8.79,-1.627,-2.501,-1.812,63.98,311.6,0,-7.54,5.758,488.6
1,33,1030,2,6.054,5.989,34.67,8.41,1.053,8.56,-1.447,-2.2,-1.482,64.22,311.6,0,-7.32,4.85,507.5
2,33,1030,2,5.182,5.475,6.629,3.652,5.51,0.281,0.328,0.128,0.137,1.356,13.7,2550
1,33,1035,2,6.194,6.067,31.36,11.59,0.748,8.2,-1.118,-2.051,-1.23,63.11,311.6,0,-7.23,5.025,535.6
1,33,1040,2,6.204,6.124,36.37,9.24,1.063,9.24,-1.092,-2.087,-1.255,62.53,311.6,0,-7.33,4.855,542
1,33,1045,2,6.109,6.039,37,8.67,0.633,7.48,-0.91,-1.957,-1.003,62.41,311.7,0,-7.18,4.528,515.3
2,33,1045,2,5.314,5.49,6.588,3.845,5.471,0.281,0.328,0.128,0.137,1.269,14.06,2550
1,33,1050,2,5.922,5.794,37.18,11.91,1.083,9.54,-0.656,-1.619,-0.783,61.49,311.7,0,-7.14,4.663,540.9
1,33,1055,2,6.528,6.485,34.81,6.625,0.89,8.4,-0.798,-1.822,-1.041,61.63,311.6,0,-7.24,5.245,553.1
1,33,1100,2,6.208,6.116,37.46,9.84,0.984,8.26,-0.577,-1.629,-0.706,61.07,311.6,0,-7.15,4.86,579.6
2,33,1100,2,5.473,5.516,6.558,4.073,5.441,0.281,0.328,0.128,0.137,1.219,14.03,2550
1,33,1105,2,6.21,6.159,45.88,7.28,0.965,7.91,-0.216,-1.248,-0.318,60.11,311.6,0,-7.02,4.795,591.3
1,33,1110,2,6.401,6.318,41.39,9.19,1.014,8.53,-0.186,-1.37,-0.345,59.8,311.5,0,-7.06,4.98,578.5
1,33,1115,2,5.723,5.61,40.11,11.37,0.935,7.61,-0.119,-1.206,-0.199,59.93,311.6,0,-6.967,4.503,607.5
2,33,1115,2,5.658,5.554,6.535,4.339,5.423,0.281,0.328,0.128,0.137,1.145,14.02,2550
1,33,1120,2,4.8,4.694,51.5,12.05,0.634,6.239,0.269,-0.793,0.167,59.07,311.5,0,-6.79,3.97,623.7
1,33,1125,2,4.569,4.514,41.18,8.9,0.81,6.272,0.285,-0.664,0.132,58.83,311.4,0,-6.827,3.713,634
1,33,1130,2,4.897,4.758,42.16,13.63,0.967,7.12,0.42,-0.512,0.367,58.86,311.4,0,-6.698,3.998,647.5
2,33,1130,2,5.862,5.611,6.515,4.616,5.41,0.281,0.328,0.128,0.137,1.072,14,2550
1,33,1135,2,4.47,4.341,48.46,13.73,0.994,6.174,0.781,-0.334,0.745,57.74,311.4,0,-6.609,3.533,644
1,33,1140,2,5.118,5.037,41.12,10.16,0.789,6.729,1.09,-0.102,1.027,57.01,311.4,0,-6.485,3.933,649.3
1,33,1145,2,4.248,4.211,40.64,7.54,0.888,6.37,1.074,-0.225,0.825,56.2,311.4,0,-6.683,3.483,662.6
2,33,1145,2,6.077,5.676,6.499,4.917,5.412,0.281,0.328,0.128,0.137,0.889,13.99,2550
1,33,1150,2,3.524,3.454,42.12,11.45,1.023,6.403,0.964,-0.069,0.864,56.86,311.3,0,-6.635,3.008,673.8
1,33,1155,2,4.09,3.989,44.37,12.74,0.796,5.325,1.254,0.103,1.158,55.88,311.3,0,-6.592,3.413,683.2
1,33,1200,2,3.811,3.595,40.29,19.29,1.065,6.566,1.397,0.593,1.403,55.6,311.2,0,-6.524,3.125,689.8
2,33,1200,2,6.308,5.753,6.494,5.243,5.422,0.281,0.328,0.128,0.137,0.409,13.96,2550
1,33,1205,2,3.945,3.807,34.06,15.13,0.715,5.717,1.49,0.435,1.446,54.6,311,0,-6.671,3.235,697.4
1,33,1210,2,4.734,4.66,65.92,10.11,0.603,6.305,1.754,0.661,1.56,53.9,310.8,0,-6.597,3.91,705
1,33,1215,2,4.157,3.997,59.08,15.86,0.76,6.011,1.824,0.871,1.779,53.48,310.8,0,-6.629,3.373,705
2,33,1215,2,6.55,5.843,6.493,5.589,5.444,0.281,0.328,0.128,0.137,0.237,13.95,2550
1,33,1220,2,3.777,3.7,31.61,11.59,0.774,5.553,1.885,1.093,1.842,53.42,310.7,0,-6.588,3.28,705
1,33,1225,2,3.14,3.075,47.89,11.65,1.231,5.717,2.176,1.243,2.124,52.6,310.6,0,-6.522,2.67,700
1,33,1230,2,4.209,4.142,58.15,10.21,1.058,6.239,2.067,1.148,1.959,53.11,310.4,0,-6.496,3.59,705
2,33,1230,2,6.796,5.941,6.5,5.955,5.483,0.281,0.328,0.128,0.137,0,13.94,2550
1,33,1235,2,3.281,3.102,53.12,18.92,0.721,4.737,2.254,1.302,2.2,52.46,310.4,0,-6.482,2.805,700
1,33,1240,2,3.373,3.146,73.9,20.98,0.604,4.835,2.45,1.487,2.401,51.81,310.3,0,-6.466,2.935,707
1,33,1245,2,3.537,3.495,59.01,8.88,0.647,4.998,2.502,1.541,2.462,51.51,310.3,0,-6.491,2.835,716
2,33,1245,2,7.04,6.048,6.509,6.329,5.529,0.281,0.328,0.128,0.137,0,13.91,2550
1,33,1250,2,2.888,2.819,28.68,12.51,1.034,4.998,2.742,1.894,2.618,50.6,310.2,0,-6.501,2.478,706
1,33,1255,2,2.651,2.522,62.28,17.85,0.78,4.639,2.74,2.054,2.785,50.58,310.1,0,-6.508,2.165,708
1,33,1300,2,2.196,2.053,55.52,20.61,0.644,4.214,2.897,2.113,2.925,49.94,309.9,0,-6.528,1.722,708
2,33,1300,2,7.27,6.159,6.524,6.697,5.585,0.281,0.328,0.128,0.137,0,13.88,2550
1,33,1305,2,3.228,3.149,47.71,12.74,0.688,4.573,2.939,2.301,2.872,49.96,309.8,0,-6.486,2.88,722
1,33,1310,2,1.697,1.611,40.01,18.18,0.804,3.789,3.124,2.525,3.177,49.49,309.7,0,-6.438,1.387,726
1,33,1315,2,2.018,1.961,58.53,13.7,0.774,3.757,3.513,2.787,3.494,48.26,309.6,0,-6.409,1.8,729
2,33,1315,2,7.49,6.275,6.543,7.06,5.655,0.281,0.328,0.128,0.137,0,13.86,2550
1,33,1320,2,2.416,2.269,68.2,19.68,1.503,4.965,3.713,3.008,3.829,47.23,309.4,0,-6.503,2.019,722
1,33,1325,2,2.67,2.412,36.93,25.19,0.55,4.149,3.884,2.947,3.791,46.7,309.4,0,-6.495,2.267,714
1,33,1330,2,2.612,2.437,40.98,20.98,1.225,5.031,3.938,3.28,4.031,47.12,309.2,0,-6.332,2.111,710
2,33,1330,2,7.71,6.391,6.568,7.43,5.732,0.281,0.328,0.128,0.137,0,13.83,2550
1,33,1335,2,3.058,2.937,60.1,16.06,0.498,4.475,4.27,3.3,4.12,45.69,309.1,0,-6.427,2.59,722
1,33,1340,2,2.168,2.008,64.98,21.56,1.128,4.769,4.382,3.538,4.416,45.35,308.9,0,-6.423,1.878,709
1,33,1345,2,1.361,1.198,79.4,26.17,0.985,3.528,4.398,3.832,4.595,44.74,308.8,0,-6.58,1.101,703
2,33,1345,2,7.92,6.512,6.601,7.78,5.818,0.281,0.329,0.128,0.137,0,13.82,2550
1,33,1350,2,2.504,2.257,74.5,25.43,1.135,5.129,4.289,3.535,4.297,45.08,308.7,0,-6.581,2.232,704
1,33,1355,2,2.103,2.073,102.2,9.26,1.219,4.247,4.475,3.812,4.568,44.37,308.6,0,-6.62,1.884,704
1,33,1400,2,2.192,1.993,77.3,24.41,1.396,4.9,4.581,4.187,4.912,44.75,308.5,0,-6.414,1.689,695.7
2,33,1400,2,8.12,6.632,6.635,8.08,5.912,0.281,0.329,0.128,0.137,0,13.81,2550
1,33,1405,2,2.592,2.442,80,19.49,0.795,4.247,4.774,3.941,4.928,44.01,308.4,0,-6.453,2.247,688.5
1,33,1410,2,2.394,2.271,75.1,18.37,0.677,3.953,4.904,4.081,5.001,44.04,308.3,0,-6.33,2.012,630.9
1,33,1415,2,2.792,2.629,85.6,19.6,0.895,4.606,5.02,3.98,4.972,43.54,308.3,0,-6.371,2.422,683.9
2,33,1415,2,8.31,6.753,6.676,8.29,6.014,0.281,0.329,0.128,0.137,0,13.81,2550
1,33,1420,2,2.971,2.89,111.6,13.34,0.98,5.717,5.132,4.108,5.099,43.32,308.2,0,-6.337,2.47,677.2
1,33,1425,2,2.667,2.604,113,12.43,0.664,3.953,5.229,4.419,5.194,42.93,308.1,0,-6.366,2.423,663.6
1,33,1430,2,3.322,3.166,93.9,17.53,0.773,5.096,5.471,4.392,5.404,42.26,308,0,-6.353,2.887,654.9
2,33,1430,2,8.48,6.866,6.719,8.38,6.122,0.281,0.329,0.128,0.137,0,13.81,2550
1,33,1435,2,2.77,2.459,56.89,27.17,1.076,4.508,5.072,4.308,4.994,43.37,308,0,-6.378,2.445,648.6
1,33,1440,2,2.998,2.623,77.9,28.68,1.256,5.161,5.351,4.49,5.369,42.9,307.9,0,-6.268,2.524,642.2
1,33,1445,2,2.784,2.656,103.3,17.35,0.808,4.149,5.518,4.407,5.413,42.25,307.9,0,-6.315,2.415,633.3
2,33,1445,2,8.61,6.969,6.77,8.37,6.232,0.281,0.33,0.128,0.137,0,13.8,2550
1,33,1450,2,2.454,2.371,73.6,14.94,0.712,3.593,5.59,4.661,5.538,42.58,307.8,0,-6.149,2.25,618.7
1,33,1455,2,2.047,1.954,102.7,17.3,0.878,3.528,5.635,4.687,5.656,42.29,307.8,0,-6.197,1.532,611.6
1,33,1500,2,2.053,1.965,96.7,16.77,0.924,3.789,5.935,5.079,6.055,41.45,307.8,0,-6.189,1.886,593.3
2,33,1500,2,8.72,7.06,6.821,8.3,6.355,0.282,0.33,0.128,0.137,0,13.81,2550
1,33,1505,2,2.814,2.751,86,12.08,0.736,4.181,5.669,4.862,5.669,41.9,307.8,0,-6.286,2.533,593.1
1,33,1510,2,2.61,2.582,79.6,8.33,1.167,4.933,5.578,4.609,5.539,42.46,307.7,0,-6.196,2.297,574.2
1,33,1515,2,2.198,2.123,68.48,14.96,0.87,4.312,5.508,4.911,5.565,42.98,307.7,0,-6.102,1.896,565.2
2,33,1515,2,8.81,7.14,6.871,8.22,6.475,0.282,0.33,0.128,0.137,0,13.81,2550
1,33,1520,2,1.866,1.826,75.3,11.43,1.043,3.92,5.657,5.068,5.691,42.57,307.6,0,-6.092,1.304,561.2
1,33,1525,2,2.375,2.23,103.9,20.02,0.92,4.704,5.816,5.133,5.909,42.04,307.5,0,-6.111,2.04,543.8
1,33,1530,2,3.611,3.561,129.9,9.57,0.772,5.39,5.904,5.009,5.911,41.8,307.3,0,-6.108,3.085,541.3
2,33,1530,2,8.85,7.21,6.925,8.16,6.597,0.282,0.33,0.128,0.137,0,13.81,2550
1,33,1535,2,2.652,2.405,118.2,24.75,0.976,4.671,5.801,4.873,5.624,41.8,307.4,0,-6.198,2.347,497.9
1,33,1540,2,3.281,3.152,77.9,16.02,1.027,4.965,5.745,4.951,5.658,42.14,307.4,0,-6.143,2.886,484.5
1,33,1545,2,2.546,1.897,109.4,40.89,0.822,4.443,5.811,5.16,5.898,42.44,307.4,0,-5.998,2.085,513.3
2,33,1545,2,8.89,7.28,6.982,8.12,6.719,0.282,0.331,0.128,0.137,0,13.81,2550
1,33,1550,2,2.956,2.84,84.4,16.05,0.578,4.116,6.041,5.202,5.954,41.49,307.4,0,-6.08,2.52,484.4
1,33,1555,2,2.674,2.638,73.6,9.31,0.498,3.887,5.672,4.923,5.543,42.55,307.3,0,-6.085,2.207,311.3
1,33,1600,2,2.671,2.568,102.1,15.95,0.806,4.541,5.704,5.096,5.734,42.93,307.3,0,-5.943,2.215,463.1
2,33,1600,2,8.93,7.35,7.04,8.07,6.841,0.282,0.331,0.128,0.137,0,13.82,2550
1,33,1605,2,2.811,2.571,104.1,23.66,0.833,4.573,5.914,5.16,5.838,41.99,307.2,0,-6.038,2.29,397.7
1,33,1610,2,2.756,2.588,119.3,19.99,0.552,4.247,6.161,5.347,6.141,41.34,307.3,0,-6.022,2.232,445.6
1,33,1615,2,2.766,2.702,120.6,12.32,0.614,3.953,6.263,5.511,6.182,40.75,307.3,0,-6.116,2.502,420.1
2,33,1615,2,8.95,7.4,7.1,8.02,6.962,0.282,0.331,0.128,0.137,0,13.82,2550
1,33,1620,2,2.267,2.18,124.6,15.88,0.84,3.887,6.084,5.539,6.049,41.15,307.3,0,-6.148,1.966,387.5
1,33,1625,2,2.165,2.131,154.3,10.27,0.468,3.103,5.988,5.194,5.746,41.1,307.2,0,-6.247,1.755,195.9
1,33,1630,2,2.789,2.723,131.3,12.5,0.512,3.659,5.623,4.917,5.312,42.32,307.1,0,-6.2,2.34,237.7
2,33,1630,2,8.95,7.46,7.16,7.96,7.08,0.282,0.331,0.128,0.137,0,13.34,2550
1,33,1635,2,2.473,2.412,118.1,12.69,0.446,3.495,5.835,5.315,5.817,42.25,307.1,0,-6.031,2.177,352.7
1,33,1640,2,2.754,2.716,134.8,9.49,0.606,4.181,5.868,5.181,5.76,41.92,307.1,0,-6.101,2.212,229.1
1,33,1645,2,2.604,2.511,123.5,15.28,0.895,4.639,5.73,5.11,5.595,42.39,307.2,0,-6.082,2.211,278.5
2,33,1645,2,8.93,7.5,7.22,7.91,7.19,0.282,0.332,0.128,0.137,0,13.83,2550
1,33,1650,2,2.474,2.375,122.3,16.23,0.574,3.887,5.89,5.499,5.88,42.14,307.2,0,-6.017,2.182,368.9
1,33,1655,2,2.126,2.064,107,13.91,0.647,3.169,5.921,5.358,5.901,41.93,307.2,0,-6.052,1.75,237.9
1,33,1700,2,2.722,2.604,102.8,16.86,0.623,4.083,5.906,5.414,5.896,41.98,307.1,0,-6.05,2.3,244.4
2,33,1700,2,8.9,7.53,7.29,7.85,7.3,0.282,0.332,0.128,0.137,0,13.69,2550
1,33,1705,2,4.227,4.165,110.3,9.8,0.744,5.717,5.744,5.104,5.617,42.41,307.1,0,-6.064,3.4,237.1
1,33,1710,2,3.012,2.97,115.9,9.61,0.427,3.757,5.746,5.17,5.644,42.31,307,0,-6.093,2.602,248.5
1,33,1715,2,3.088,3.044,122.8,9.66,0.597,4.737,5.701,5.153,5.606,42.5,306.9,0,-6.073,2.545,173.9
2,33,1715,2,8.85,7.56,7.34,7.79,7.39,0.282,0.332,0.128,0.137,0,13.74,2550
1,33,1720,2,3.479,3.403,105.1,11.98,0.546,4.704,5.546,5.109,5.433,42.92,306.9,0,-6.086,2.75,154.3
1,33,1725,2,2.902,2.729,121,19.78,0.519,4.214,5.171,4.829,5.036,44.03,306.9,0,-6.093,2.287,89.1
1,33,1730,2,2.838,2.736,131.3,15.35,0.665,4.279,5.225,5.031,5.192,44.41,306.9,0,-5.935,2.287,106.8
2,33,1730,2,8.81,7.59,7.4,7.73,7.48,0.282,0.332,0.128,0.137,0,13.04,2550
1,33,1735,2,3.271,3.211,112,11.01,0.611,4.508,5.202,4.943,5.166,44.37,306.8,0,-5.966,2.545,145.8
1,33,1740,2,3.65,3.614,114.2,8.15,0.377,4.541,5.161,4.865,5.091,44.48,306.8,0,-5.97,2.885,103.5
1,33,1745,2,3.395,3.377,121.7,5.986,0.393,4.018,5.105,4.926,5.086,44.95,306.7,0,-5.885,2.72,113.6
2,33,1745,2,8.74,7.6,7.44,7.65,7.55,0.283,0.332,0.127,0.137,0,12.93,2550
1,33,1750,2,2.981,2.944,119.2,8.95,0.487,3.855,5.1,4.952,5.059,44.91,306.8,0,-5.903,2.39,97.5
1,33,1755,2,3.296,3.276,113.1,6.421,0.426,4.377,4.994,4.839,4.933,45.3,306.8,0,-5.885,2.462,84.2
1,33,1800,2,3.398,3.356,116.2,8.98,0.512,4.639,4.829,4.742,4.744,45.97,306.7,0,-5.844,2.51,46.25
2,33,1800,2,8.67,7.61,7.49,7.56,7.61,0.283,0.333,0.127,0.137,0,12.81,2550
1,33,1805,2,2.926,2.899,111.3,7.77,0.447,3.887,4.449,4.469,4.322,47.07,306.8,0,-5.884,1.987,26.93
1,33,1810,2,3.315,3.304,116.6,4.767,0.428,4.051,4.177,4.379,4.136,47.85,306.8,0,-5.916,2.36,17.84
1,33,1815,2,3.362,3.353,121.7,4.034,0.272,3.92,3.969,4.283,3.922,48.42,306.8,0,-5.954,2.162,9.08
2,33,1815,2,8.58,7.61,7.53,7.45,7.67,0.283,0.333,0.127,0.137,0.511,12.72,2550
1,33,1820,2,3.03,3.02,119.5,4.67,0.28,3.757,3.647,4.049,3.591,49.29,306.8,0,-6.014,1.792,2.09
1,33,1825,2,3.107,3.1,119.7,3.903,0.193,3.561,3.296,3.788,3.242,50.29,306.9,0,-6.074,1.777,0
1,33,1830,2,2.91,2.904,114.4,3.596,0.242,3.299,3.007,3.632,3.006,51.21,306.9,0,-6.107,1.542,0
2,33,1830,2,8.49,7.6,7.57,7.33,7.71,0.283,0.333,0.127,0.137,1.074,12.68,2550
1,33,1835,2,2.867,2.865,110.4,2.06,0.157,3.267,2.657,3.456,2.624,52.12,307,0,-6.197,1.37,0
1,33,1840,2,2.957,2.952,107.1,3.34,0.113,3.234,2.177,3.194,2.106,53.53,307,0,-6.295,1.315,0
1,33,1845,2,2.987,2.984,97.8,2.458,0.088,3.201,1.691,2.821,1.651,55.32,307.1,0,-6.319,1.405,0
2,33,1845,2,8.38,7.59,7.61,7.21,7.74,0.283,0.333,0.127,0.137,1.167,12.66,2550
1,33,1850,2,3.205,3.204,98.2,1.421,0.162,3.593,1.332,2.694,1.419,56.93,307.1,0,-6.28,1.427,0
1,33,1855,2,3.381,3.38,97.4,1.494,0.1,3.561,1.179,2.591,1.236,57.45,307.1,0,-6.306,1.447,0
1,33,1900,2,3.384,3.381,96.4,2.375,0.143,3.724,1.05,2.475,1.15,57.72,307,0,-6.365,1.515,0
2,33,1900,2,8.27,7.57,7.64,7.07,7.76,0.283,0.333,0.127,0.137,1.244,12.64,2550
1,33,1905,2,3.321,3.318,100,2.22,0.185,3.724,0.95,2.286,1.038,57.9,307,0,-6.415,1.415,0
1,33,1910,2,3.196,3.193,91.6,2.406,0.124,3.561,0.844,2.209,0.929,58.12,307.1,0,-6.466,1.46,0
1,33,1915,2,3.14,3.137,89.2,2.517,0.14,3.528,0.685,2.13,0.829,58.61,307.1,0,-6.504,1.445,0
2,33,1915,2,8.14,7.54,7.67,6.912,7.77,0.283,0.333,0.127,0.137,1.273,12.63,2550
1,33,1920,2,3.419,3.412,93.8,3.698,0.193,3.757,0.658,2.019,0.788,58.79,307.1,0,-6.491,1.752,0
1,33,1925,2,3.676,3.674,98.8,2.019,0.176,4.116,0.556,1.734,0.604,59.09,307.1,0,-6.52,1.74,0
1,33,1930,2,3.783,3.779,101.5,2.747,0.191,4.279,0.396,1.515,0.409,59.64,307,0,-6.55,1.845,0
2,33,1930,2,8,7.5,7.69,6.754,7.77,0.283,0.333,0.127,0.137,1.289,12.61,2550
1,33,1935,2,3.709,3.699,100.5,4.247,0.227,4.181,0.39,1.338,0.441,59.72,307,0,-6.538,1.877,0
1,33,1940,2,3.566,3.56,98.3,3.391,0.19,3.953,0.395,1.248,0.422,59.71,307,0,-6.534,1.842,0
1,33,1945,2,3.495,3.488,96.4,3.496,0.242,4.312,0.29,1.076,0.308,60.15,307,0,-6.538,1.902,0
2,33,1945,2,7.86,7.46,7.71,6.588,7.76,0.283,0.333,0.127,0.137,1.297,12.6,2550
1,33,1950,2,3.607,3.601,102.6,3.321,0.213,4.149,0.159,0.947,0.145,60.47,306.9,0,-6.591,1.867,0
1,33,1955,2,3.509,3.504,105.9,3.102,0.183,4.083,-0.08,0.707,-0.112,61.2,306.9,0,-6.66,1.735,0
1,33,2000,2,3.21,3.205,104.7,3.077,0.18,3.626,-0.257,0.515,-0.265,61.85,306.9,0,-6.691,1.637,0
2,33,2000,2,7.72,7.42,7.71,6.43,7.75,0.283,0.333,0.127,0.137,1.333,12.59,2550
1,33,2005,2,3.434,3.425,108.9,4.063,0.22,4.149,-0.41,0.334,-0.43,62.35,306.9,0,-6.729,1.835,0
1,33,2010,2,3.845,3.838,116.6,3.328,0.22,4.312,-0.557,0.172,-0.519,63.05,306.7,0,-6.724,2.207,0
1,33,2015,2,3.802,3.795,114.7,3.667,0.276,4.345,-0.511,0.167,-0.466,62.64,306.6,0,-6.765,2.23,0
2,33,2015,2,7.59,7.36,7.72,6.277,7.72,0.283,0.333,0.127,0.137,1.359,12.58,2550
1,33,2020,2,3.211,3.198,109.7,5.103,0.241,3.985,-0.519,0.095,-0.502,62.29,306.7,0,-6.843,1.815,0
1,33,2025,2,3.063,3.053,110.2,4.478,0.206,3.528,-0.63,-0.002,-0.654,62.67,306.8,0,-6.87,1.697,0
1,33,2030,2,3.268,3.263,109.4,3.217,0.199,3.789,-0.823,-0.208,-0.856,63.38,306.7,0,-6.905,1.757,0
2,33,2030,2,7.47,7.31,7.72,6.125,7.69,0.283,0.333,0.127,0.137,1.37,12.57,2550
1,33,2035,2,3.008,3.002,110.1,3.548,0.248,3.43,-1.04,-0.442,-1.087,64.22,306.8,0,-6.94,1.522,0
1,33,2040,2,2.732,2.726,106,3.612,0.166,3.071,-1.315,-0.656,-1.386,64.84,306.9,0,-7.07,1.285,0
1,33,2045,2,3.105,3.1,105.8,3.211,0.193,3.463,-1.623,-0.765,-1.644,66.07,306.8,0,-7.12,1.465,0
2,33,2045,2,7.36,7.26,7.72,5.98,7.65,0.282,0.333,0.127,0.137,1.444,12.56,2550
1,33,2050,2,3.099,3.093,102.6,3.377,0.236,3.561,-1.831,-0.952,-1.83,66.98,306.8,0,-7.15,1.4,0
1,33,2055,2,2.832,2.826,105.5,3.603,0.184,3.332,-1.964,-1.076,-1.958,67.43,306.9,0,-7.18,1.297,0
1,33,2100,2,2.615,2.608,106.8,4.141,0.212,3.136,-2.048,-1.085,-2.038,67.54,307,0,-7.24,1.05,0
2,33,2100,2,7.25,7.2,7.71,5.839,7.61,0.282,0.333,0.127,0.137,1.531,12.54,2550
1,33,2105,2,2.491,2.484,88.8,4.042,0.219,2.973,-2.166,-1.137,-2.117,67.94,307.3,0,-7.28,1.177,0
1,33,2110,2,2.468,2.467,85.8,2.109,0.286,2.907,-2.242,-1.07,-2.17,67.86,307.3,0,-7.37,1.265,0
1,33,2115,2,2.489,2.484,91,3.737,0.221,2.842,-2.428,-1.111,-2.226,68.39,307.3,0,-7.44,1.06,0
2,33,2115,2,7.15,7.14,7.71,5.701,7.56,0.282,0.332,0.127,0.137,1.637,12.53,2550
1,33,2120,2,3.098,3.084,106.2,5.552,0.405,3.855,-2.631,-1.05,-2.464,68.65,307.2,0,-7.58,1.447,0
1,33,2125,2,3.982,3.975,122,3.242,0.152,4.247,-2.809,-1.221,-2.653,69.69,306.9,0,-7.56,2.02,0
1,33,2130,2,3.552,3.549,126.9,2.398,0.231,4.018,-2.783,-1.731,-2.72,69.67,306.9,0,-7.54,1.757,0
2,33,2130,2,7.04,7.09,7.7,5.56,7.51,0.282,0.332,0.127,0.137,1.693,12.52,2550
1,33,2135,2,2.66,2.649,113.4,5.067,0.133,3.038,-3.084,-2.11,-3.126,69.47,307.2,0,-7.86,0.935,0
1,33,2140,2,2.457,2.455,106,2.174,0.186,2.907,-3.302,-1.999,-3.217,70.1,307.2,0,-7.94,0.925,0
1,33,2145,2,2.498,2.496,105.3,2.491,0.172,2.94,-3.271,-2.036,-3.131,70.4,307.3,0,-7.86,0.117,0
2,33,2145,2,6.922,7.03,7.69,5.421,7.46,0.282,0.332,0.127,0.137,1.735,12.51,2550
1,33,2150,2,2.998,2.997,113.3,1.791,0.1,3.201,-3.402,-2.171,-3.318,70.8,307.3,0,-7.93,0,0
1,33,2155,2,3.201,3.191,125.9,4.511,0.238,3.626,-3.645,-2.345,-3.577,72.1,307.2,0,-7.92,0.559,0
1,33,2200,2,2.737,2.735,121.8,2.664,0.163,3.103,-3.751,-2.466,-3.641,72.9,307.4,0,-7.88,0.97,0
2,33,2200,2,6.807,6.967,7.67,5.283,7.4,0.282,0.332,0.127,0.137,1.869,12.5,2550
1,33,2205,2,2.721,2.717,120.6,2.924,0.151,3.136,-3.69,-2.459,-3.556,72.9,307.5,0,-7.82,1.06,0
1,33,2210,2,2.818,2.815,117.1,2.701,0.158,3.201,-3.632,-2.492,-3.515,72.5,307.5,0,-7.84,1.262,0
1,33,2215,2,3.186,3.177,119.7,4.316,0.238,3.789,-3.666,-2.483,-3.555,72.8,307.5,0,-7.82,1.5,0
2,33,2215,2,6.691,6.902,7.66,5.143,7.34,0.282,0.332,0.127,0.137,1.905,12.49,2550
1,33,2220,2,3.45,3.443,125.1,3.527,0.277,3.985,-3.598,-2.464,-3.458,73.1,307.4,0,-7.7,1.655,0
1,33,2225,2,3.516,3.51,123.4,3.237,0.28,4.083,-3.593,-2.636,-3.534,72.8,307.4,0,-7.75,1.79,0
1,33,2230,2,3.045,3.038,120.8,3.974,0.371,3.953,-3.687,-2.828,-3.644,73,307.5,0,-7.79,1.33,0
2,33,2230,2,6.58,6.842,7.64,5.008,7.28,0.282,0.332,0.127,0.137,1.887,12.48,2550
1,33,2235,2,2.525,2.5,104.2,8.07,0.275,3.201,-3.716,-2.926,-3.718,72.8,307.6,0,-7.86,1.23,0
1,33,2240,2,2.83,2.828,100.3,2.49,0.232,3.463,-4.075,-3.185,-4.117,74.3,307.6,0,-7.95,1.305,0
1,33,2245,2,3.142,3.125,105.2,5.859,0.234,3.495,-4.244,-3.193,-4.237,75.8,307.6,0,-7.85,1.405,0
2,33,2245,2,6.477,6.776,7.62,4.873,7.22,0.282,0.332,0.127,0.137,1.999,12.48,2550
1,33,2250,2,2.939,2.929,87.9,4.55,0.122,3.234,-4.339,-3.303,-4.288,76.1,307.8,0,-7.9,1.377,0
1,33,2255,2,2.708,2.704,77.6,3.285,0.197,3.267,-4.323,-3.085,-4.22,75.8,307.8,0,-7.93,1.357,0
1,33,2300,2,2.663,2.66,78,2.99,0.298,3.397,-4.306,-3.149,-4.286,75,307.9,0,-8.05,1.17,0
2,33,2300,2,6.378,6.713,7.59,4.749,7.15,0.282,0.331,0.127,0.137,2.114,12.46,2550
1,33,2305,2,2.836,2.824,73.5,5.457,0.128,3.234,-4.513,-3.181,-4.484,75.4,307.9,0,-8.18,1.302,0
1,33,2310,2,3.117,3.116,80.2,1.668,0.093,3.365,-4.448,-3.021,-4.403,74.6,307.9,0,-8.25,1.39,0
1,33,2315,2,3.261,3.259,81.3,2.258,0.107,3.528,-4.557,-3.059,-4.536,74.9,307.9,0,-8.31,1.522,0
2,33,2315,2,6.286,6.648,7.56,4.628,7.08,0.282,0.331,0.127,0.137,2.115,12.45,2550
1,33,2320,2,3.275,3.267,78.9,4.164,0.124,3.593,-4.617,-3.077,-4.489,75.6,308,0,-8.24,1.582,0
1,33,2325,2,3.193,3.183,85.1,4.565,0.121,3.561,-4.621,-3.125,-4.516,75.5,307.9,0,-8.27,1.662,0
1,33,2330,2,3.065,3.058,89.7,3.835,0.228,3.561,-4.598,-3.213,-4.467,75.9,307.8,0,-8.18,1.395,0
2,33,2330,2,6.191,6.586,7.53,4.516,7.01,0.282,0.331,0.127,0.137,2.121,12.45,2550
1,33,2335,2,3.238,3.224,90.8,5.348,0.226,3.724,-4.323,-3.212,-4.153,75.9,307.9,0,-7.92,1.632,0.003
1,33,2340,2,3.429,3.413,97.6,5.533,0.278,4.051,-3.911,-3.118,-3.798,74.2,307.9,0,-7.8,1.967,0.188
1,33,2345,2,3.218,3.2,93.5,6.028,0.242,3.691,-3.792,-3.299,-3.796,73.4,307.8,0,-7.84,1.765,0.025
2,33,2345,2,6.096,6.523,7.49,4.402,6.937,0.282,0.331,0.127,0.137,2.009,12.44,2550
1,33,2350,2,2.985,2.968,94.4,6.038,0.283,3.593,-3.92,-3.529,-3.97,73.8,307.9,0,-7.89,1.69,0
1,33,2355,2,2.601,2.592,100.8,4.788,0.178,3.071,-4.085,-3.703,-4.131,74.4,307.9,0,-7.94,1.517,0
1,34,0,2,2.781,2.763,93.9,6.484,0.309,3.626,-4.286,-3.838,-4.348,75.1,307.9,0,-8.02,1.427,0
2,34,0,2,6.006,6.462,7.45,4.294,6.869,0.281,0.331,0.127,0.137,2.018,12.43,2550
1,34,5,2,3.03,3.009,103,6.892,0.356,3.757,-4.278,-3.672,-4.212,75.5,307.9,0,-7.94,1.737,0
1,34,10,2,2.971,2.957,100.8,5.718,0.325,3.659,-4.167,-3.65,-4.168,74.9,307.9,0,-7.94,1.655,0
1,34,15,2,2.947,2.935,96.6,5.197,0.199,3.43,-4.1,-3.701,-4.113,74.6,308,0,-7.91,1.752,0
2,34,15,2,5.928,6.402,7.41,4.201,6.799,0.281,0.331,0.127,0.137,2.013,12.42,2550
1,34,20,2,2.766,2.753,92.4,5.646,0.339,3.463,-4.132,-3.794,-4.172,74.9,308,0,-7.91,1.527,0
1,34,25,2,2.612,2.591,85.9,7.28,0.249,3.267,-4.207,-3.814,-4.241,75.4,308.1,0,-7.89,1.55,0
1,34,30,2,2.784,2.751,89.1,8.76,0.433,3.953,-4.233,-3.78,-4.209,75.7,308.1,0,-7.86,1.647,0
2,34,30,2,5.862,6.345,7.37,4.117,6.725,0.281,0.33,0.127,0.137,2.037,12.41,2550
1,34,35,2,3.277,3.256,90.1,6.534,0.296,3.985,-4.029,-3.672,-3.981,74.6,308,0,-7.86,2.227,0
1,34,40,2,3.669,3.648,90.5,6.086,0.33,4.541,-3.962,-3.685,-3.954,73.6,308,0,-7.96,2.37,0
1,34,45,2,3.546,3.527,95.1,5.846,0.336,4.312,-3.942,-3.69,-3.955,73.3,307.9,0,-8,2.272,0
2,34,45,2,5.801,6.291,7.33,4.036,6.654,0.281,0.33,0.127,0.137,1.949,12.41,2550
1,34,50,2,3.249,3.235,98.6,5.327,0.338,4.149,-3.949,-3.661,-3.948,73.5,307.9,0,-7.97,1.96,0
1,34,55,2,2.973,2.958,101,5.727,0.276,3.593,-3.927,-3.694,-3.944,73.3,307.9,0,-7.98,1.942,0
1,34,100,2,2.668,2.66,104.9,4.486,0.205,3.397,-4.004,-3.808,-4.069,73.5,307.9,0,-8.01,1.587,0
2,34,100,2,5.743,6.237,7.28,3.962,6.582,0.281,0.33,0.127,0.137,1.945,12.39,2550
1,34,105,2,2.905,2.899,107.6,3.65,0.199,3.365,-4.208,-3.998,-4.299,74.4,307.8,0,-8.05,1.707,0
1,34,110,2,2.881,2.873,104.1,4.231,0.228,3.463,-4.37,-4.083,-4.414,75.1,307.8,0,-8.09,1.607,0
1,34,115,2,2.934,2.927,106.2,3.798,0.268,3.397,-4.42,-4.053,-4.437,75.2,307.8,0,-8.13,1.68,0
2,34,115,2,5.691,6.185,7.24,3.893,6.513,0.281,0.33,0.127,0.137,2.024,12.39,2550
1,34,120,2,3.075,3.068,108.3,3.948,0.224,3.626,-4.455,-4.056,-4.464,75,307.7,0,-8.19,1.73,0
1,34,125,2,2.839,2.819,99.2,6.831,0.215,3.463,-4.549,-4.114,-4.561,75,307.7,0,-8.28,1.57,0
1,34,130,2,2.757,2.747,89.3,4.773,0.219,3.43,-4.686,-4.18,-4.718,75.4,307.8,0,-8.34,1.505,0
2,34,130,2,5.642,6.136,7.2,3.823,6.443,0.281,0.33,0.127,0.137,2.042,12.38,2550
1,34,135,2,2.72,2.715,87.8,3.572,0.163,3.169,-4.82,-4.175,-4.813,75.9,307.7,0,-8.39,1.502,0
1,34,140,2,2.692,2.676,91.9,6.4,0.208,3.136,-4.915,-4.267,-4.911,76.5,307.6,0,-8.38,1.42,0
1,34,145,2,3.119,3.098,85.8,6.65,0.323,3.953,-4.939,-4.381,-4.944,76.7,307.6,0,-8.38,1.815,0
2,34,145,2,5.59,6.089,7.16,3.753,6.376,0.281,0.33,0.127,0.137,2.116,12.37,2550
1,34,150,2,3.144,3.124,88.3,6.47,0.236,3.757,-4.914,-4.38,-4.895,76.4,307.6,0,-8.39,1.882,0
1,34,155,2,3.221,3.203,85.3,6.011,0.247,3.724,-4.885,-4.425,-4.911,75.9,307.7,0,-8.46,1.857,0
1,34,200,2,2.686,2.669,86.5,6.268,0.299,3.267,-5.008,-4.474,-5.06,76.1,307.7,0,-8.53,1.397,0
2,34,200,2,5.533,6.04,7.11,3.679,6.309,0.281,0.329,0.127,0.137,2.093,12.36,2550
1,34,205,2,3.056,3.047,89,4.228,0.281,3.691,-5.127,-4.502,-5.117,76.7,307.7,0,-8.56,1.65,0
1,34,210,2,3.166,3.155,99.2,4.722,0.221,3.528,-5.078,-4.575,-5.063,76.4,307.6,0,-8.55,1.797,0
1,34,215,2,2.921,2.91,97.2,4.884,0.176,3.463,-5.124,-4.641,-5.135,76.4,307.6,0,-8.6,1.552,0
2,34,215,2,5.476,5.992,7.08,3.6,6.244,0.281,0.329,0.127,0.137,2.108,12.36,2550
1,34,220,2,2.839,2.828,100.4,5.144,0.177,3.169,-5.183,-4.701,-5.193,76.7,307.6,0,-8.6,1.52,0
1,34,225,2,2.674,2.669,99.9,3.739,0.172,3.234,-5.258,-4.775,-5.289,77,307.6,0,-8.62,1.322,0
1,34,230,2,2.457,2.452,98.6,3.632,0.174,2.842,-5.345,-4.846,-5.381,77.3,307.7,0,-8.66,1.175,0
2,34,230,2,5.415,5.948,7.03,3.517,6.18,0.281,0.329,0.127,0.137,2.152,12.34,2550
1,34,235,2,2.503,2.499,95.5,3.027,0.14,2.809,-5.464,-4.92,-5.51,77.9,307.6,0,-8.68,1.23,0
1,34,240,2,2.584,2.581,88.7,2.427,0.143,2.875,-5.659,-4.974,-5.689,78.8,307.6,0,-8.71,1.087,0
1,34,245,2,2.448,2.44,96.7,4.581,0.166,2.809,-5.721,-4.915,-5.694,79.5,307.6,0,-8.67,1.047,0
2,34,245,2,5.352,5.899,6.995,3.436,6.115,0.28,0.329,0.127,0.137,2.306,12.34,2550
1,34,250,2,2.467,2.455,90.6,5.603,0.134,2.842,-5.66,-4.955,-5.628,79.4,307.7,0,-8.62,1.132,0
1,34,255,2,2.246,2.241,87.3,3.774,0.197,2.646,-5.696,-5.023,-5.689,79.7,307.6,0,-8.62,1.047,0
1,34,300,2,2.201,2.196,92.9,3.869,0.137,2.45,-5.698,-5.097,-5.658,80.1,307.6,0,-8.55,0.309,0
2,34,300,2,5.296,5.854,6.96,3.36,6.052,0.28,0.329,0.127,0.137,2.369,12.33,2550
1,34,305,2,2.247,2.242,96.7,4.1,0.157,2.548,-5.585,-5.161,-5.57,79.7,307.6,0,-8.5,0,0
1,34,310,2,2.14,2.133,83.8,4.637,0.181,2.515,-5.559,-5.13,-5.56,79.5,307.7,0,-8.51,0,0
1,34,315,2,2.395,2.39,82.9,3.905,0.234,2.809,-5.548,-5.081,-5.552,79.2,307.6,0,-8.54,0.413,0
2,34,315,2,5.235,5.809,6.924,3.285,5.989,0.28,0.329,0.127,0.137,2.339,12.33,2550
1,34,320,2,2.561,2.54,89.5,7.41,0.335,3.299,-5.624,-5.014,-5.625,79.9,307.6,0,-8.5,1.295,0
1,34,325,2,2.556,2.529,80.6,8.21,0.279,3.201,-5.458,-4.969,-5.412,79.7,307.6,0,-8.38,1.362,0
1,34,330,2,2.48,2.471,85,4.869,0.214,2.842,-5.401,-4.967,-5.382,78.9,307.6,0,-8.46,1.5,0
2,34,330,2,5.176,5.763,6.894,3.219,5.925,0.28,0.329,0.127,0.137,2.335,12.32,2550
1,34,335,2,2.632,2.621,68.56,5.142,0.267,3.332,-5.351,-5.015,-5.376,78.4,307.6,0,-8.49,1.487,0
1,34,340,2,2.441,2.433,67.11,4.538,0.216,3.005,-5.47,-5.383,-5.571,78.6,307.6,0,-8.57,1.252,0
1,34,345,2,2.733,2.723,67.15,4.703,0.262,3.397,-5.603,-5.478,-5.68,79.5,307.6,0,-8.55,1.545,0
2,34,345,2,5.123,5.718,6.854,3.159,5.861,0.28,0.328,0.127,0.137,2.335,12.31,2550
1,34,350,2,2.633,2.628,72.7,3.58,0.265,3.234,-5.679,-5.482,-5.746,80,307.6,0,-8.54,1.61,0
1,34,355,2,2.957,2.946,67.37,5.034,0.382,3.855,-5.659,-5.364,-5.683,80.3,307.7,0,-8.47,1.78,0
1,34,400,2,2.872,2.858,76.6,5.602,0.381,3.887,-5.622,-5.381,-5.688,80.2,307.6,0,-8.46,1.63,0
2,34,400,2,5.072,5.673,6.812,3.104,5.795,0.28,0.328,0.127,0.137,2.388,12.31,2550
1,34,405,2,3.155,3.146,76.5,4.141,0.354,3.92,-5.592,-5.249,-5.6,80.3,307.6,0,-8.41,1.95,0
1,34,410,2,3.257,3.244,80,5.043,0.265,3.855,-5.47,-5.174,-5.478,79.7,307.5,0,-8.4,2.147,0
1,34,415,2,2.951,2.938,78.8,5.381,0.342,3.789,-5.454,-5.15,-5.476,79.6,307.5,0,-8.4,1.842,0
2,34,415,2,5.028,5.631,6.773,3.054,5.735,0.28,0.328,0.127,0.137,2.372,12.3,2550
1,34,420,2,2.713,2.692,82.5,7.11,0.247,3.463,-5.453,-5.161,-5.472,79.7,307.4,0,-8.38,1.685,0
1,34,425,2,2.85,2.839,79.3,5.077,0.225,3.43,-5.495,-5.199,-5.529,79.5,307.5,0,-8.45,1.787,0
1,34,430,2,3.051,3.045,75.7,3.761,0.209,3.593,-5.597,-5.228,-5.649,79.5,307.6,0,-8.54,1.88,0
2,34,430,2,4.983,5.592,6.726,3,5.675,0.28,0.328,0.127,0.137,2.379,12.28,2550
1,34,435,2,2.986,2.978,74.7,4.041,0.221,3.691,-5.723,-5.325,-5.789,79.8,307.6,0,-8.62,1.775,0
1,34,440,2,2.984,2.978,70.7,3.688,0.231,3.528,-5.894,-5.458,-5.956,80.6,307.6,0,-8.65,1.77,0
1,34,445,2,2.906,2.896,76.1,4.598,0.163,3.332,-5.972,-5.499,-6.011,81.1,307.6,0,-8.66,1.72,0
2,34,445,2,4.939,5.551,6.678,2.947,5.617,0.28,0.328,0.127,0.137,2.461,12.28,2550
1,34,450,2,2.732,2.719,74.8,5.566,0.195,3.332,-6.043,-5.517,-6.051,81.5,307.7,0,-8.66,1.472,0
1,34,455,2,2.976,2.969,69.65,3.814,0.18,3.365,-5.97,-5.618,-5.973,81.4,307.7,0,-8.6,1.842,0
1,34,500,2,3.374,3.366,68.2,4.07,0.174,3.724,-5.951,-5.618,-5.949,81.2,307.8,0,-8.62,2.01,0
2,34,500,2,4.896,5.514,6.635,2.89,5.557,0.279,0.328,0.127,0.137,2.51,12.27,2550
1,34,505,2,3.242,3.236,69.33,3.666,0.319,4.018,-5.911,-5.669,-5.933,81.2,307.8,0,-8.59,1.95,0
1,34,510,2,3.211,3.204,68.54,3.864,0.322,4.018,-5.893,-5.722,-5.925,81.3,307.9,0,-8.55,2.025,0
1,34,515,2,2.384,2.378,72.2,4.053,0.176,2.809,-5.91,-5.848,-6.006,81.4,307.8,0,-8.56,1.392,0
2,34,515,2,4.848,5.475,6.593,2.829,5.501,0.279,0.328,0.127,0.137,2.48,12.27,2550
1,34,520,2,2.568,2.561,64.84,4.167,0.245,3.463,-6.002,-5.883,-6.061,82.4,308,0,-8.49,1.58,0
1,34,525,2,2.894,2.884,68.6,4.774,0.26,3.332,-5.955,-5.927,-6.005,82,308,0,-8.5,1.92,0
1,34,530,2,2.606,2.6,63.61,4.007,0.216,3.038,-5.975,-5.917,-6.038,82.2,308.1,0,-8.49,1.54,0
2,34,530,2,4.8,5.437,6.55,2.767,5.442,0.279,0.327,0.127,0.137,2.557,12.26,2550
1,34,535,2,2.576,2.571,63.3,3.352,0.273,3.463,-5.988,-5.962,-6.041,82.2,308.1,0,-8.51,1.555,0
1,34,540,2,2.56,2.557,63.54,3.025,0.201,3.038,-6.002,-5.932,-6.06,82.1,308.2,0,-8.53,1.455,0
1,34,545,2,2.695,2.685,66.92,4.881,0.217,3.299,-6.013,-5.907,-6.064,82.1,308.2,0,-8.54,1.552,0
2,34,545,2,4.755,5.396,6.505,2.714,5.384,0.279,0.327,0.127,0.137,2.563,12.25,2550
1,34,550,2,2.807,2.8,65.44,4.115,0.217,3.234,-6.005,-5.887,-6.055,81.9,308.3,0,-8.56,1.707,0
1,34,555,2,2.557,2.553,63.89,3.17,0.24,3.136,-5.994,-5.858,-6.036,81.5,308.4,0,-8.62,1.52,0
1,34,600,2,2.593,2.588,57.87,3.683,0.238,3.103,-6.005,-5.929,-6.054,81.1,308.5,0,-8.68,1.83,0
2,34,600,2,4.718,5.361,6.466,2.67,5.329,0.279,0.327,0.127,0.137,2.548,12.25,2550
1,34,605,2,2.612,2.606,56.73,3.838,0.364,3.365,-6.051,-5.977,-6.107,80.8,308.6,0,-8.78,1.685,0
1,34,610,2,2.76,2.755,60.64,3.349,0.279,3.332,-6.142,-6.015,-6.219,80.7,308.6,0,-8.88,1.712,0
1,34,615,2,2.812,2.807,62.58,3.202,0.271,3.397,-6.328,-6.123,-6.41,80.9,308.6,0,-9.02,1.66,0
2,34,615,2,4.683,5.326,6.43,2.626,5.277,0.279,0.327,0.127,0.137,2.565,12.24,2550
1,34,620,2,3.171,3.167,58.01,2.741,0.282,4.018,-6.406,-6.153,-6.428,81.3,308.7,0,-9.04,2.027,0
1,34,625,2,3.014,3.005,61.14,4.422,0.265,3.822,-6.363,-6.184,-6.409,80.6,308.8,0,-9.11,1.975,0
1,34,630,2,2.903,2.896,62.22,3.797,0.239,3.495,-6.395,-6.255,-6.444,80.4,308.8,0,-9.17,1.917,0
2,34,630,2,4.64,5.289,6.39,2.583,5.222,0.279,0.327,0.127,0.137,2.514,12.23,2550
1,34,635,2,2.906,2.9,59.77,3.679,0.261,3.43,-6.465,-6.307,-6.488,80.7,308.9,0,-9.19,1.885,0
1,34,640,2,2.446,2.442,60.89,3.49,0.376,3.234,-6.483,-6.281,-6.514,80.6,309,0,-9.23,1.62,0
1,34,645,2,2.663,2.654,55.37,4.799,0.449,3.365,-6.572,-6.432,-6.625,81,309,0,-9.25,1.652,0
2,34,645,2,4.593,5.255,6.351,2.527,5.167,0.279,0.327,0.127,0.137,2.509,12.23,2550
1,34,650,2,2.864,2.858,59.37,3.516,0.195,3.332,-6.626,-6.502,-6.695,80.7,309.1,0,-9.35,1.795,0
1,34,655,2,2.818,2.811,61.39,3.895,0.257,3.332,-6.764,-6.623,-6.845,81,309.2,0,-9.44,1.665,0
1,34,700,2,2.881,2.874,64.6,3.996,0.237,3.43,-6.94,-6.771,-7.01,81.3,309.3,0,-9.56,1.68,0
2,34,700,2,4.544,5.22,6.313,2.466,5.114,0.278,0.327,0.127,0.137,2.558,12.22,2550
1,34,705,2,2.842,2.832,62.49,4.952,0.305,3.593,-7.12,-6.856,-7.19,81.7,309.4,0,-9.66,1.572,0
1,34,710,2,3.048,3.04,62.42,4.315,0.315,3.724,-7.16,-6.918,-7.18,81.3,309.6,0,-9.77,1.835,0
1,34,715,2,2.997,2.988,63.62,4.519,0.362,3.953,-7.25,-6.998,-7.28,80.8,309.7,0,-9.93,1.78,0
2,34,715,2,4.493,5.183,6.273,2.406,5.064,0.278,0.327,0.127,0.137,2.567,12.22,2550
1,34,720,2,3.289,3.277,67.53,4.743,0.218,3.757,-7.41,-7.12,-7.45,80.9,309.8,0,-10.07,1.995,0
1,34,725,2,3.334,3.327,70.5,3.55,0.198,3.789,-7.54,-7.18,-7.59,81.2,309.9,0,-10.15,2.002,0
1,34,730,2,3.401,3.393,68.12,3.96,0.249,3.92,-7.69,-7.28,-7.71,81.9,310,0,-10.19,1.982,0
2,34,730,2,4.44,5.148,6.237,2.34,5.012,0.278,0.326,0.127,0.137,2.523,12.21,2550
1,34,735,2,3.476,3.468,65.58,4.004,0.293,4.181,-7.68,-7.32,-7.67,82.2,310,0,-10.14,2.22,0.412
1,34,740,2,3.538,3.526,63.78,4.757,0.297,4.149,-7.63,-7.38,-7.62,82,310.1,0,-10.12,2.21,2.597
1,34,745,2,3.67,3.66,66.07,4.309,0.336,4.508,-7.58,-7.36,-7.58,82.1,310.2,0,-10.05,2.365,5.179
2,34,745,2,4.385,5.111,6.195,2.274,4.961,0.278,0.326,0.127,0.137,2.525,12.2,2550
1,34,750,2,3.625,3.612,66.51,4.893,0.392,4.867,-7.47,-7.27,-7.45,82.1,310.4,0,-9.95,2.365,13.93
1,34,755,2,3.812,3.796,64.84,5.245,0.368,4.573,-7.3,-7.21,-7.26,81.8,310.5,0,-9.82,2.605,24.61
1,34,800,2,3.807,3.787,64.65,5.921,0.521,4.835,-7.08,-7.06,-7.04,80.8,310.5,0,-9.77,2.79,31.12
2,34,800,2,4.328,5.071,6.153,2.204,4.909,0.278,0.326,0.127,0.137,2.395,12.21,2550
1,34,805,2,4.042,4.024,65.3,5.487,0.466,4.933,-6.901,-6.97,-6.889,80,310.7,0,-9.72,2.857,30.45
1,34,810,2,4.52,4.5,66.68,5.317,0.483,5.978,-6.803,-6.863,-6.808,79.3,310.7,0,-9.74,3.358,37.62
1,34,815,2,4.479,4.457,70.1,5.632,0.582,5.684,-6.663,-6.758,-6.665,78.6,310.7,0,-9.71,3.26,44.8
2,34,815,2,4.273,5.033,6.109,2.146,4.858,0.278,0.326,0.127,0.137,2.203,12.26,2550
1,34,820,2,4.461,4.438,71.1,5.844,0.557,5.553,-6.591,-6.727,-6.63,78.3,310.7,0,-9.7,3.283,41.87
1,34,825,2,4.216,4.194,70.1,5.902,0.503,5.553,-6.522,-6.62,-6.54,78.2,310.8,0,-9.64,3.113,53.71
1,34,830,2,4.639,4.614,70.7,5.954,0.645,6.272,-6.366,-6.531,-6.37,77.2,310.8,0,-9.66,3.495,60.91
2,34,830,2,4.23,4.996,6.059,2.101,4.807,0.278,0.326,0.127,0.137,2.086,12.25,2550
1,34,835,2,4.402,4.37,74.1,6.932,0.651,5.978,-6.255,-6.394,-6.282,76.4,310.8,0,-9.68,3.295,79.6
1,34,840,2,4.757,4.716,77,7.51,0.635,6.207,-6.067,-6.253,-6.076,75,311,0,-9.72,3.658,91.9
1,34,845,2,4.545,4.514,82.1,6.673,0.799,6.664,-5.843,-6.047,-5.843,73.9,311.1,0,-9.71,3.465,112.3
2,34,845,2,4.202,4.959,6.006,2.073,4.754,0.278,0.326,0.127,0.137,1.896,12.28,2550
1,34,850,2,5.872,5.848,78.3,5.193,0.687,7.38,-5.65,-5.973,-5.698,71.8,311.1,0,-9.87,4.458,110.7
1,34,855,2,5.138,5.116,74.6,5.283,0.506,6.207,-5.435,-5.745,-5.475,71.4,311.2,0,-9.74,3.885,122.7
1,34,900,2,5.713,5.667,76.5,7.31,0.622,7.12,-5.235,-5.58,-5.253,69.61,311.4,0,-9.87,4.223,140.8
2,34,900,2,4.185,4.925,5.952,2.062,4.702,0.277,0.326,0.127,0.137,1.696,12.41,2550
1,34,905,2,5.576,5.52,80.1,8.16,0.78,7.61,-4.958,-5.28,-4.944,68.41,311.4,0,-9.83,4.325,169.6
1,34,910,2,5.242,5.206,76.9,6.69,0.888,7.09,-4.626,-5.02,-4.63,67.99,311.4,0,-9.59,4.008,182.5
1,34,915,2,5.907,5.87,70.6,6.437,0.651,7.09,-4.611,-5.142,-4.692,66.09,311.6,0,-9.93,4.565,167.5
2,34,915,2,4.185,4.893,5.896,2.066,4.652,0.277,0.325,0.127,0.137,1.528,12.51,2550
1,34,920,2,6.279,6.253,72.3,5.248,0.675,8,-4.59,-5.115,-4.711,65.53,311.7,0,-10.01,4.823,183.5
1,34,925,2,6.53,6.492,71.3,6.174,0.767,7.91,-4.559,-5.024,-4.617,64.68,311.7,0,-10.15,4.963,192.6
1,34,930,2,5.687,5.654,68.19,6.178,0.529,7.12,-4.262,-4.798,-4.255,64.7,311.9,0,-9.86,4.228,269.6
2,34,930,2,4.2,4.868,5.837,2.092,4.605,0.277,0.325,0.127,0.137,1.4,12.72,2550
1,34,935,2,5.763,5.722,64.14,6.805,0.674,7.19,-3.763,-4.476,-3.71,64.09,311.9,0,-9.52,4.435,388.6
1,34,940,2,6.266,6.194,68.73,8.66,0.718,7.91,-3.471,-4.274,-3.616,61.17,311.9,0,-9.82,4.97,324
1,34,945,2,6.68,6.646,73.6,5.847,0.83,8.79,-3.408,-4.144,-3.434,60.65,312.1,0,-9.87,4.975,322.4
2,34,945,2,4.234,4.849,5.779,2.139,4.558,0.277,0.325,0.127,0.137,1.229,13.17,2550
1,34,950,2,5.921,5.865,67.98,7.88,0.69,7.09,-3.065,-3.794,-3.103,59.56,312.2,0,-9.78,4.695,327.3
1,34,955,2,6.479,6.436,68.6,6.6,0.719,7.81,-2.964,-3.658,-3.06,58.72,312.2,0,-9.86,5.2,359.3
1,34,1000,2,6.559,6.474,76,9.19,0.924,9.15,-2.466,-3.232,-2.406,57.73,312.3,0,-9.61,4.983,489.9
2,34,1000,2,4.293,4.837,5.727,2.22,4.516,0.277,0.325,0.127,0.137,1.122,13.62,2550
1,34,1005,2,6.543,6.488,78.4,7.46,0.739,7.91,-1.803,-2.835,-1.965,54.94,312.4,0,-9.62,5.245,518.5
1,34,1010,2,6.138,6.097,78.2,6.643,0.897,8.2,-1.711,-2.763,-1.858,54.61,312.6,0,-9.61,4.778,495.9
1,34,1015,2,6.8,6.743,74.6,7.38,0.819,8.72,-1.427,-2.465,-1.506,53.73,312.4,0,-9.55,5.328,528.7
2,34,1015,2,4.381,4.838,5.678,2.352,4.476,0.277,0.325,0.127,0.137,0.373,13.58,2550
1,34,1020,2,6.737,6.641,76.3,9.64,0.973,8.85,-1.283,-2.276,-1.43,52.35,312.3,0,-9.75,5.205,431.4
1,34,1025,2,6.543,6.461,68.24,9.09,0.792,8.66,-1.172,-2.163,-1.297,51.91,312.4,0,-9.75,5.175,489.3
1,34,1030,2,5.772,5.69,69.81,9.61,0.798,7.51,-0.687,-1.672,-0.764,50.83,312.5,0,-9.57,4.565,556.2
2,34,1030,2,4.497,4.85,5.632,2.534,4.442,0.277,0.325,0.127,0.137,0,13.44,2550
1,34,1035,2,5.249,5.187,64.32,8.78,0.845,7.74,-0.351,-1.406,-0.435,50,312.6,0,-9.47,4.238,576.7
1,34,1040,2,5.575,5.477,60.55,10.69,0.822,7.06,-0.134,-1.118,-0.202,49.45,312.7,0,-9.41,4.483,561.5
1,34,1045,2,5.742,5.672,65.26,8.97,0.721,7.22,0.048,-1.047,-0.188,48.27,312.7,0,-9.55,4.593,517.4
2,34,1045,2,4.637,4.872,5.593,2.769,4.411,0.277,0.325,0.127,0.137,0,13.71,2550
1,34,1050,2,5.952,5.867,66.4,9.67,0.608,7.28,0.16,-0.919,0.034,48.15,312.6,0,-9.48,4.793,567.6
1,34,1055,2,6.095,5.958,67.07,12.14,0.852,7.77,0.165,-1.03,-0.02,47.75,312.7,0,-9.57,4.845,551.6
1,34,1100,2,5.709,5.617,69.62,10.29,0.836,7.42,0.404,-0.504,0.313,47.37,312.9,0,-9.46,4.65,589.8
2,34,1100,2,4.801,4.912,5.561,3.039,4.39,0.277,0.325,0.127,0.137,0,13.79,2550
1,34,1105,2,5.614,5.457,61.89,13.57,0.786,7.09,0.511,-0.506,0.422,47.15,312.9,0,-9.42,4.53,556
1,34,1110,2,6.055,5.975,68.66,9.36,0.754,7.51,0.677,-0.328,0.555,46.62,312.8,0,-9.41,5.018,604.9
1,34,1115,2,5.722,5.666,83.1,8.01,0.658,7.74,0.916,-0.052,0.81,45.81,312.8,0,-9.41,4.73,614.4
2,34,1115,2,4.994,4.968,5.539,3.344,4.377,0.277,0.325,0.127,0.137,0,13.87,2550
1,34,1120,2,5.083,4.917,69.31,14.63,0.835,7.06,1.194,0.184,1.058,45.37,312.7,0,-9.28,4.308,623.9
1,34,1125,2,5.02,4.871,65.22,13.93,0.754,6.501,1.304,0.369,1.345,45.44,312.7,0,-9.16,4.21,635.1
1,34,1130,2,4.67,4.594,65.03,10.32,1.071,6.566,1.411,0.235,1.152,44.23,312.7,0,-9.41,3.945,642.2
2,34,1130,2,5.2,5.037,5.52,3.659,4.373,0.277,0.325,0.127,0.137,0,14,2550
1,34,1135,2,5.059,4.983,88.5,9.96,1.171,7.48,1.427,0.527,1.38,44.68,312.8,0,-9.27,4.295,648.6
1,34,1140,2,5.306,5.245,70.4,8.67,0.831,7.22,1.705,0.803,1.65,44.04,312.8,0,-9.2,4.308,651.7
1,34,1145,2,5.473,5.375,80.5,10.83,0.869,7.61,1.969,0.959,1.934,43.76,312.7,0,-9.04,4.388,662.3
2,34,1145,2,5.406,5.118,5.508,3.987,4.38,0.277,0.325,0.127,0.137,0,13.98,2550
1,34,1150,2,5.695,5.67,80.8,5.419,1.021,7.68,2.223,1.112,2.094,42.86,312.5,0,-9.07,4.71,658.3
1,34,1155,2,5.092,4.89,78.5,16.15,1.097,7.81,2.38,1.298,2.205,42.33,312.4,0,-9.09,4.403,675
1,34,1200,2,5.441,5.308,74.3,12.68,1.03,7.51,2.644,1.799,2.623,42.1,312.3,0,-8.92,4.503,580.6
2,34,1200,2,5.613,5.206,5.5,4.332,4.4,0.277,0.325,0.127,0.137,0,13.96,2550
1,34,1205,2,6.302,6.255,81.5,6.998,0.951,8.17,3.071,1.832,3.049,41.35,312.2,0,-8.77,4.94,689
1,34,1210,2,6.09,5.962,84.3,11.78,0.802,8.1,2.91,1.609,2.641,41.32,312.1,0,-8.92,5.043,592.5
1,34,1215,2,5.45,5.354,86.7,10.74,1.159,7.25,2.96,1.877,2.832,41.56,312.1,0,-8.8,4.373,580.5
2,34,1215,2,5.819,5.304,5.502,4.683,4.426,0.277,0.325,0.127,0.137,0,13.94,2550
1,34,1220,2,5.77,5.67,83,10.66,0.741,7.35,3.402,2.399,3.431,40.98,312,0,-8.59,4.713,708
1,34,1225,2,5.706,5.609,84.7,10.57,1.385,8.56,3.592,2.402,3.485,40.3,311.8,0,-8.63,4.58,707
1,34,1230,2,5.572,5.463,91.4,11.29,0.96,7.25,3.457,2.111,3.216,40.21,311.8,0,-8.77,4.455,709
2,34,1230,2,6.011,5.402,5.508,5.026,4.469,0.277,0.325,0.127,0.137,0,13.92,2550
1,34,1235,2,5.969,5.909,85.1,8.13,1.534,8.13,3.474,2.176,3.273,40.31,311.6,0,-8.73,4.995,714
1,34,1240,2,5.478,5.36,94.6,11.91,1.144,7.71,3.684,2.475,3.596,40.32,311.6,0,-8.54,4.363,718
1,34,1245,2,5.586,5.514,84.7,9.19,0.765,7.25,3.941,2.672,3.804,39.32,311.6,0,-8.63,4.543,711
2,34,1245,2,6.185,5.507,5.517,5.355,4.517,0.277,0.325,0.127,0.137,0,13.91,2550
1,34,1250,2,6.307,6.196,90.3,10.72,0.888,8.17,4.223,2.876,4.055,39.13,311.6,0,-8.44,5.13,720
1,34,1255,2,5.385,5.326,88.2,8.52,1.023,7.45,3.983,2.69,3.673,39.31,311.5,0,-8.59,4.558,722
1,34,1300,2,5.569,5.463,93,11.19,1.033,7.81,3.976,2.755,3.918,40.09,311.4,0,-8.35,4.46,721
2,34,1300,2,6.35,5.607,5.533,5.686,4.576,0.277,0.325,0.127,0.137,0,13.89,2550
1,34,1305,2,5.523,5.319,88,15.57,0.678,7.48,4.351,3.001,4.125,38.74,311.4,0,-8.45,4.55,724
1,34,1310,2,4.493,4.437,82,9.07,1.515,7.22,4.324,3.226,4.21,38.71,311.3,0,-8.49,3.89,723
1,34,1315,2,5.169,5.118,85.6,8.04,1.298,7.35,4.408,3.126,4.207,38.52,311.2,0,-8.47,4.148,708
2,34,1315,2,6.508,5.708,5.553,6.023,4.643,0.277,0.325,0.127,0.137,0,13.87,2550
1,34,1320,2,5.003,4.852,93.5,14.09,1.42,7.91,4.395,3.133,4.205,38.39,311.2,0,-8.53,4.015,713
1,34,1325,2,5.176,5.039,79.2,13.2,1.512,8.92,4.586,3.359,4.415,38.35,311.2,0,-8.37,4.218,713
1,34,1330,2,5.7,5.579,83.8,11.79,0.891,7.48,4.657,3.607,4.647,38.33,311,0,-8.32,4.638,722
2,34,1330,2,6.67,5.806,5.577,6.357,4.72,0.277,0.326,0.127,0.137,0,13.85,2550
1,34,1335,2,5.768,5.693,92.3,9.22,1.281,9.02,4.716,3.34,4.564,37.93,310.9,0,-8.39,4.715,718
1,34,1340,2,5.325,5.159,93.6,14.31,0.987,7.81,4.708,3.4,4.529,38.09,310.6,0,-8.35,4.518,709
1,34,1345,2,5.576,5.478,89.8,10.73,1.052,8.4,4.812,3.595,4.763,38.37,310.5,0,-8.17,4.58,703
2,34,1345,2,6.831,5.91,5.607,6.674,4.8,0.277,0.326,0.127,0.137,0,13.84,2550
1,34,1350,2,5.801,5.669,86,12.22,1.198,8.4,5.161,4.044,5.025,37.32,310.4,0,-8.21,4.813,693
1,34,1355,2,6.128,6.065,95.6,8.16,1.328,8.79,5.018,3.672,4.865,37.65,310.4,0,-8.22,5.06,697.6
1,34,1400,2,5.082,5.001,95.6,10.22,0.951,7.06,5.182,4.01,5.143,37.58,310.3,0,-8.1,4.108,690.4
2,34,1400,2,6.992,6.01,5.639,6.936,4.889,0.277,0.326,0.127,0.137,0,13.85,2550
1,34,1405,2,5.749,5.699,85.6,7.59,1.318,8.72,5.487,4.175,5.295,36.44,310.1,0,-8.23,4.795,681.9
1,34,1410,2,5.71,5.647,87.7,8.51,1.15,8.66,5.456,4.296,5.302,36.8,310,0,-8.13,4.678,682.7
1,34,1415,2,6.384,6.222,107,12.91,1.14,9.24,5.33,4.02,5.097,37.29,309.9,0,-8.07,5.303,677.7
2,34,1415,2,7.14,6.111,5.678,7.11,4.983,0.277,0.326,0.127,0.137,0,13.84,2550
1,34,1420,2,6.009,5.877,99.8,12.01,1.348,8.56,5.342,4.175,5.238,37.09,309.8,0,-8.13,4.905,671.3
1,34,1425,2,6.552,6.5,91,7.18,0.907,8.46,5.387,4.089,5.215,36.84,309.7,0,-8.17,5.28,647.9
1,34,1430,2,6.105,6.045,108.9,8.03,0.909,8.23,5.48,4.301,5.359,37.31,309.6,0,-7.93,4.88,634.8
2,34,1430,2,7.27,6.208,5.714,7.19,5.085,0.277,0.326,0.127,0.137,0,13.83,2550
1,34,1435,2,5.968,5.899,96.4,8.71,0.883,8.4,5.78,4.615,5.674,36.32,309.5,0,-8.01,4.853,629.9
1,34,1440,2,6.002,5.87,113.6,12.05,0.879,7.91,5.822,4.42,5.549,36.33,309.6,0,-7.97,4.98,644.7
1,34,1445,2,6.034,5.962,102.1,8.86,1.271,9.38,5.729,4.56,5.608,36.64,309.6,0,-7.94,4.8,632
2,34,1445,2,7.38,6.296,5.756,7.18,5.19,0.277,0.327,0.127,0.137,0,13.84,2550
1,34,1450,2,5.797,5.716,96.8,9.59,0.773,7.68,5.792,4.417,5.516,36.3,309.6,0,-8.01,4.658,616.1
1,34,1455,2,6.429,6.37,103.8,7.76,1.197,8.46,5.613,4.428,5.389,37.04,309.6,0,-7.91,5.343,590.6
1,34,1500,2,6.055,5.996,101.7,7.97,1.194,9.02,5.718,4.566,5.599,36.76,309.5,0,-7.91,4.998,594
2,34,1500,2,7.47,6.374,5.8,7.14,5.298,0.277,0.327,0.127,0.137,0,13.84,2550
1,34,1505,2,6.788,6.697,104.6,9.4,0.798,8.33,5.777,4.593,5.582,36.59,309.4,0,-7.92,5.44,563.1
1,34,1510,2,7.08,6.999,97.6,8.84,0.829,9.21,5.627,4.441,5.434,36.84,309.3,0,-7.96,5.448,426
1,34,1515,2,5.923,5.87,97.9,7.64,1.128,8.23,5.505,4.656,5.491,37.54,309.2,0,-7.83,4.48,477.1
2,34,1515,2,7.53,6.441,5.847,7.09,5.407,0.278,0.327,0.127,0.137,0,13.84,2550
1,34,1520,2,6.601,6.514,109.1,9.3,0.853,8.36,6.009,4.96,5.899,36.91,309.1,0,-7.6,5.208,484.9
1,34,1525,2,6.548,6.502,105,6.826,1.047,8.56,6.08,4.863,5.912,36.67,309.1,0,-7.62,5.223,558.6
1,34,1530,2,6.166,6.063,103.9,10.48,1.105,8.2,6.129,5.029,5.931,36.2,309,0,-7.75,4.925,482.2
2,34,1530,2,7.57,6.503,5.894,7.05,5.517,0.278,0.327,0.127,0.137,0,13.85,2550
1,34,1535,2,6.597,6.566,94.7,5.611,0.569,7.81,5.914,4.801,5.751,36.75,309,0,-7.74,5.108,492.4
1,34,1540,2,6.007,5.89,93.4,11.27,1.463,8.82,5.955,5.035,5.864,36.52,308.9,0,-7.78,4.848,511.2
1,34,1545,2,6.021,5.967,110.2,7.68,1.115,8.43,6.042,4.991,5.9,36.74,308.9,0,-7.63,4.875,491.8
2,34,1545,2,7.59,6.56,5.941,7.02,5.63,0.278,0.328,0.127,0.137,0,13.84,2550
1,34,1550,2,6.265,6.08,97.6,13.91,0.845,8.36,6.089,4.988,5.957,36.61,308.8,0,-7.64,4.763,435.7
1,34,1555,2,6.047,5.989,93.2,7.95,1.117,8.3,5.874,5.016,5.757,36.61,308.8,0,-7.83,4.863,418.8
1,34,1600,2,6.002,5.877,96.4,11.69,0.967,8.69,5.99,5.149,5.97,36.61,308.8,0,-7.72,4.808,458.6
2,34,1600,2,7.61,6.612,5.99,6.993,5.741,0.278,0.328,0.127,0.137,0,13.84,2550
1,34,1605,2,6.694,6.664,89.1,5.449,0.837,8.92,5.923,4.989,5.789,36.85,308.8,0,-7.7,5.423,400.3
1,34,1610,2,6.279,6.139,94,12.07,0.871,8.36,5.853,5.031,5.752,37.14,308.7,0,-7.66,4.838,307.3
1,34,1615,2,5.852,5.786,100.9,8.57,0.966,8,5.744,4.972,5.667,37.39,308.7,0,-7.67,4.563,365.4
2,34,1615,2,7.63,6.655,6.038,6.966,5.849,0.278,0.328,0.127,0.137,0,13.85,2550
1,34,1620,2,5.874,5.827,90.6,7.25,0.752,7.91,5.746,4.919,5.64,37.33,308.6,0,-7.69,4.645,381.2
1,34,1625,2,6.227,6.139,87.1,9.63,0.842,7.71,5.6,4.754,5.464,36.99,308.6,0,-7.93,4.87,357.4
1,34,1630,2,6.583,6.495,82.2,9.37,0.613,8.07,5.607,4.841,5.539,37.09,308.5,0,-7.89,5.043,354.4
2,34,1630,2,7.64,6.698,6.08,6.932,5.951,0.278,0.328,0.127,0.137,0,13.85,2550
1,34,1635,2,6.094,5.974,100.2,11.35,0.784,8.26,5.615,4.835,5.526,36.82,308.5,0,-7.98,4.768,328.6
1,34,1640,2,6.213,6.142,106.2,8.65,0.719,7.64,5.567,4.881,5.524,37.09,308.6,0,-7.93,4.853,308
1,34,1645,2,5.776,5.728,90.2,7.4,0.553,6.697,5.604,4.909,5.497,36.87,308.7,0,-7.97,4.598,288.5
2,34,1645,2,7.64,6.736,6.123,6.891,6.049,0.278,0.329,0.127,0.137,0,13.85,2550
1,34,1650,2,5.874,5.812,98.2,8.34,1.012,8.36,5.492,4.911,5.403,37.22,308.7,0,-7.95,4.653,247
1,34,1655,2,5.934,5.876,91.1,7.97,0.81,7.91,5.409,4.857,5.299,36.83,308.7,0,-8.16,4.605,225.7
1,34,1700,2,5.776,5.714,88.6,8.39,1,7.22,5.231,4.726,5.122,37.08,308.7,0,-8.23,4.608,199.5
2,34,1700,2,7.63,6.767,6.161,6.839,6.145,0.278,0.329,0.127,0.137,0,13.87,2550
1,34,1705,2,5.413,5.36,104.2,7.98,1.06,6.893,5.198,4.821,5.155,37.34,308.8,0,-8.17,4.103,156.1
1,34,1710,2,5.453,5.35,107.6,11.15,0.973,7.12,4.947,4.649,4.858,37.98,308.6,0,-8.17,4,119.1
1,34,1715,2,4.869,4.786,98,10.53,0.742,6.337,4.826,4.615,4.763,38.01,308.6,0,-8.27,3.783,107.8
2,34,1715,2,7.61,6.793,6.198,6.777,6.232,0.278,0.329,0.127,0.137,0,12.92,2550
1,34,1720,2,6.359,6.303,101.8,7.57,0.79,8,4.628,4.418,4.571,38.11,308.7,0,-8.41,4.623,96.6
1,34,1725,2,5.742,5.708,101.3,6.251,0.749,7.35,4.486,4.365,4.441,37.98,308.8,0,-8.58,4.33,85.2
1,34,1730,2,5.215,5.18,105.9,6.609,0.623,6.533,4.358,4.3,4.329,38.3,308.9,0,-8.59,3.84,68.93
2,34,1730,2,7.59,6.814,6.235,6.703,6.306,0.278,0.329,0.127,0.137,0,12.84,2550
1,34,1735,2,5.493,5.445,103.3,7.61,0.673,6.827,4.238,4.231,4.213,38.66,308.9,0,-8.58,4.05,61.62
1,34,1740,2,4.667,4.633,105.3,6.883,0.611,6.174,4.103,4.103,4.076,39.29,308.9,0,-8.49,3.345,55.53
1,34,1745,2,5.438,5.407,107,6.122,0.717,7.22,3.966,4.016,3.932,39.86,308.9,0,-8.43,3.99,46.25
2,34,1745,2,7.54,6.831,6.268,6.617,6.372,0.278,0.329,0.127,0.137,0,12.78,2550
1,34,1750,2,4.985,4.96,110.3,5.775,0.551,6.076,3.842,3.891,3.82,40.36,308.9,0,-8.39,3.595,40.64
1,34,1755,2,4.346,4.32,105.6,6.274,0.493,5.292,3.724,3.773,3.694,40.59,309,0,-8.42,3.2,38.33
1,34,1800,2,4.98,4.961,103.6,4.982,0.603,6.174,3.595,3.681,3.588,40.46,309,0,-8.57,3.47,31.04
2,34,1800,2,7.48,6.839,6.3,6.518,6.428,0.278,0.329,0.127,0.137,0,12.74,2550
1,34,1805,2,5.345,5.332,108.1,4.025,0.543,6.795,3.477,3.596,3.468,40.45,309,0,-8.68,3.903,18.83
1,34,1810,2,4.973,4.955,106.3,4.876,0.535,6.043,3.331,3.422,3.298,40.74,309,0,-8.72,3.678,9.84
1,34,1815,2,4.72,4.704,108.4,4.717,0.469,5.847,3.119,3.251,3.089,41.33,309,0,-8.73,3.44,4.611
2,34,1815,2,7.4,6.84,6.332,6.412,6.473,0.278,0.329,0.127,0.137,0,12.68,2550
1,34,1820,2,4.059,4.04,110.7,5.494,0.418,4.867,2.912,3.105,2.884,42.07,309.1,0,-8.69,2.84,1.301
1,34,1825,2,3.405,3.393,110.1,4.842,0.376,4.41,2.694,2.911,2.627,42.98,309.2,0,-8.61,2.19,0
1,34,1830,2,4.032,4.019,110.6,4.657,0.54,5.194,2.561,2.899,2.556,43.77,309.2,0,-8.5,2.805,0
2,34,1830,2,7.32,6.835,6.362,6.3,6.511,0.278,0.33,0.127,0.137,0,12.66,2550
1,34,1835,2,3.755,3.746,108.7,4.065,0.326,4.508,2.455,2.724,2.422,44.27,309.2,0,-8.46,2.62,0
1,34,1840,2,4.175,4.158,110,5.139,0.591,5.651,2.231,2.594,2.24,44.91,309.2,0,-8.48,2.745,0
1,34,1845,2,4.263,4.251,111.9,4.371,0.416,5.39,2.234,2.552,2.247,44.6,309.2,0,-8.56,2.9,0
2,34,1845,2,7.24,6.821,6.392,6.181,6.537,0.278,0.33,0.127,0.137,0,12.64,2550
1,34,1850,2,3.903,3.887,110.5,5.129,0.398,4.998,2.065,2.366,2.04,45.03,309.3,0,-8.59,2.48,0
1,34,1855,2,4.047,4.035,110.5,4.447,0.374,4.867,1.909,2.255,1.904,45.44,309.2,0,-8.62,2.792,0
1,34,1900,2,3.7,3.688,109.6,4.535,0.349,4.377,1.786,2.119,1.758,45.77,309.2,0,-8.64,2.407,0
2,34,1900,2,7.14,6.801,6.419,6.059,6.556,0.278,0.33,0.127,0.137,0,12.64,2550
1,34,1905,2,3.78,3.771,107.3,3.956,0.356,4.573,1.605,1.98,1.586,46.31,309.1,0,-8.65,2.435,0
1,34,1910,2,3.947,3.938,110.4,3.808,0.31,4.639,1.513,1.861,1.508,46.59,309.2,0,-8.66,2.652,0
1,34,1915,2,3.725,3.711,113.2,5.04,0.411,4.9,1.454,1.798,1.441,46.75,309.2,0,-8.67,2.53,0
2,34,1915,2,7.05,6.779,6.444,5.93,6.566,0.278,0.33,0.127,0.137,0,12.62,2550
1,34,1920,2,3.764,3.75,111.7,4.95,0.318,4.475,1.334,1.663,1.327,47.04,309.2,0,-8.7,2.432,0
1,34,1925,2,3.584,3.572,107,4.705,0.345,4.312,1.185,1.602,1.154,47.42,309.3,0,-8.74,2.237,0
1,34,1930,2,3.806,3.79,110,5.201,0.35,4.508,1.046,1.452,1.04,47.87,309.3,0,-8.74,2.472,0
2,34,1930,2,6.959,6.749,6.465,5.801,6.568,0.278,0.33,0.127,0.137,0,12.6,2550
1,34,1935,2,3.988,3.981,113.5,3.416,0.28,4.606,0.903,1.307,0.893,48.33,309.2,0,-8.75,2.445,0
1,34,1940,2,3.746,3.734,112.9,4.403,0.299,4.345,0.773,1.179,0.738,48.75,309.3,0,-8.76,2.425,0
1,34,1945,2,3.727,3.718,116.3,3.929,0.312,4.377,0.697,1.087,0.716,48.93,309.3,0,-8.78,2.407,0
2,34,1945,2,6.866,6.717,6.483,5.672,6.563,0.278,0.33,0.127,0.137,0,12.6,2550
1,34,1950,2,3.817,3.804,119.3,4.662,0.265,4.475,0.64,1.087,0.648,49.1,309.2,0,-8.79,2.532,0
1,34,1955,2,4.119,4.103,121.9,5.058,0.346,4.998,0.629,1.049,0.648,49.17,309.2,0,-8.78,2.702,0
1,34,2000,2,4.221,4.21,127.5,4.199,0.357,4.998,0.567,0.959,0.583,49.41,309.1,0,-8.78,2.902,0
2,34,2000,2,6.775,6.684,6.499,5.547,6.55,0.278,0.33,0.127,0.137,0,12.59,2550
1,34,2005,2,4.057,4.043,130.3,4.822,0.376,5.031,0.464,0.738,0.438,50.12,309.1,0,-8.69,2.68,0
1,34,2010,2,4.076,4.063,131.8,4.718,0.361,4.933,0.329,0.572,0.301,50.48,309.1,0,-8.73,2.772,0
1,34,2015,2,3.437,3.426,131.6,4.584,0.412,4.41,0.123,0.362,0.076,51.1,309.1,0,-8.76,2.217,0
2,34,2015,2,6.683,6.645,6.511,5.423,6.535,0.278,0.329,0.127,0.137,0.847,12.58,2550
1,34,2020,2,3.489,3.472,131.8,5.765,0.433,4.573,-0.113,0.171,-0.142,52.03,309,0,-8.75,2.28,0
1,34,2025,2,4.136,4.125,129,4.203,0.396,5.063,-0.099,0.228,-0.065,51.79,308.9,0,-8.8,2.832,0
1,34,2030,2,3.904,3.892,127.1,4.606,0.402,5.194,-0.071,0.247,-0.034,51.6,308.9,0,-8.82,2.695,0
2,34,2030,2,6.595,6.607,6.525,5.301,6.512,0.278,0.329,0.127,0.137,1.03,12.57,2550
1,34,2035,2,3.461,3.449,125,4.869,0.286,4.051,-0.077,0.164,-0.069,51.69,309,0,-8.8,2.29,0
1,34,2040,2,3.543,3.53,124.2,4.831,0.356,4.279,-0.132,0.219,-0.137,52.03,309,0,-8.77,2.285,0
1,34,2045,2,3.291,3.28,121.5,4.648,0.299,4.149,-0.153,0.168,-0.166,52.4,309.1,0,-8.7,2.142,0
2,34,2045,2,6.511,6.566,6.535,5.186,6.488,0.278,0.329,0.127,0.137,1.037,12.56,2550
1,34,2050,2,3.321,3.307,124.2,5.222,0.342,4.41,-0.22,0.157,-0.239,53.06,309.1,0,-8.6,2.117,0
1,34,2055,2,3.39,3.38,126.8,4.515,0.351,4.345,-0.283,0.088,-0.291,53.87,309,0,-8.47,2.15,0
1,34,2100,2,3.339,3.33,130.6,4.262,0.356,4.312,-0.334,0.056,-0.326,54.81,309.1,0,-8.3,2.272,0
2,34,2100,2,6.428,6.523,6.539,5.077,6.453,0.278,0.329,0.127,0.137,1.082,12.55,2550
1,34,2105,2,3.105,3.096,133.5,4.343,0.258,3.724,-0.416,-0.032,-0.421,55.63,309.1,0,-8.18,1.85,0
1,34,2110,2,3.428,3.41,133.1,5.796,0.405,4.443,-0.458,-0.078,-0.427,56.75,309,0,-7.97,2.267,0
1,34,2115,2,3.428,3.411,138.2,5.622,0.418,4.443,-0.168,0.12,-0.063,56.92,309.2,0,-7.67,2.535,0.785
2,34,2115,2,6.35,6.481,6.54,4.969,6.419,0.278,0.329,0.127,0.137,1.131,12.53,2550
1,34,2120,2,3.746,3.728,135.1,5.596,0.538,5.129,0.205,0.351,0.294,56.19,309.2,0,-7.49,2.825,1.278
1,34,2125,2,4.456,4.426,131.7,6.573,0.573,6.011,0.497,0.539,0.547,55.14,309.1,0,-7.46,3.51,1.334
1,34,2130,2,4.715,4.689,136.7,6.014,0.576,5.815,0.655,0.603,0.666,54.69,309.1,0,-7.41,3.685,0.883
2,34,2130,2,6.276,6.44,6.54,4.867,6.383,0.278,0.329,0.127,0.137,1.095,12.52,2550
1,34,2135,2,4.859,4.83,134.1,6.284,0.603,6.043,0.747,0.666,0.721,54.38,309,0,-7.4,3.945,0.509
1,34,2140,2,4.564,4.541,137.9,5.823,0.596,6.207,0.801,0.719,0.773,54.57,308.9,0,-7.31,3.81,0.295
1,34,2145,2,5.587,5.554,140.4,6.268,0.833,7.12,0.888,0.809,0.881,54.36,308.7,0,-7.28,4.443,0.254
2,34,2145,2,6.209,6.394,6.535,4.781,6.344,0.278,0.329,0.127,0.137,1.084,12.52,2550
1,34,2150,2,6.544,6.523,143.4,4.537,0.74,8.2,0.99,0.931,0.985,53.78,308.6,0,-7.32,5.178,0.254
1,34,2155,2,5.692,5.661,143.9,5.971,1.047,8.1,1.083,0.954,1.068,53.5,308.5,0,-7.3,4.518,0.182
1,34,2200,2,6.041,6.02,146.1,4.755,0.75,7.58,1.112,1.004,1.088,53.38,308.5,0,-7.3,4.77,0.084
2,34,2200,2,6.15,6.353,6.527,4.722,6.303,0.278,0.329,0.127,0.137,1.07,12.51,2550
1,34,2205,2,5.966,5.938,146,5.537,0.775,7.25,1.147,1.073,1.112,53.23,308.5,0,-7.31,4.7,0.029
1,34,2210,2,5.866,5.834,146.3,5.959,0.69,7.64,1.174,1.051,1.137,53.3,308.4,0,-7.27,4.713,0
1,34,2215,2,5.106,5.07,146.6,6.883,0.807,6.762,1.213,1.102,1.187,53.55,308.4,0,-7.17,4.053,0.008
2,34,2215,2,6.107,6.314,6.515,4.689,6.259,0.278,0.329,0.127,0.137,1.071,12.5,2550
1,34,2220,2,5.593,5.572,148.2,4.879,0.626,6.893,1.261,1.182,1.228,53.55,308.4,0,-7.13,4.338,0.004
1,34,2225,2,4.77,4.735,150.9,6.932,0.889,6.762,1.327,1.265,1.321,53.77,308.4,0,-7.02,3.86,0.059
1,34,2230,2,4.292,4.255,154,7.59,0.783,5.815,1.454,1.416,1.461,54.06,308.6,0,-6.83,3.255,0.089
2,34,2230,2,6.064,6.276,6.496,4.665,6.216,0.277,0.329,0.127,0.137,1.082,12.5,2550
1,34,2235,2,4.063,4.031,148,7.17,0.708,5.945,1.53,1.467,1.529,53.89,308.6,0,-6.801,3.3,0.084
1,34,2240,2,4.632,4.608,147.8,5.88,0.568,5.749,1.585,1.499,1.571,53.85,308.6,0,-6.761,3.61,0.062
1,34,2245,2,4.877,4.864,148.6,4.134,0.635,6.207,1.627,1.535,1.601,53.95,308.6,0,-6.698,3.968,0.001
2,34,2245,2,6.033,6.244,6.477,4.652,6.172,0.277,0.329,0.127,0.137,1.089,12.49,2550
1,34,2250,2,5.764,5.732,152.1,6.048,1.062,7.38,1.685,1.606,1.675,55.03,308.4,0,-6.391,4.378,0.039
1,34,2255,2,6.411,6.36,157.8,7.25,0.797,8.36,1.756,1.697,1.728,56.45,308.2,0,-5.998,4.92,0.056
1,34,2300,2,6.942,6.917,155.6,4.837,0.631,8.53,1.782,1.695,1.738,57.47,308.1,0,-5.744,5.23,0.001
2,34,2300,2,6.007,6.212,6.454,4.642,6.135,0.277,0.329,0.127,0.137,1.14,12.49,2550
1,34,2305,2,6.476,6.428,156.6,6.959,0.831,8.75,1.773,1.665,1.73,58.23,308.2,0,-5.583,4.92,0
1,34,2310,2,5.799,5.751,160.1,7.37,0.765,7.55,1.764,1.636,1.723,58.34,308.3,0,-5.567,4.445,0
1,34,2315,2,4.093,4.057,157.9,7.56,0.749,5.978,1.773,1.679,1.74,58.72,308.5,0,-5.474,3.123,0
2,34,2315,2,5.986,6.179,6.432,4.638,6.095,0.277,0.328,0.127,0.137,1.188,12.48,2550
1,34,2320,2,4.745,4.7,159.9,7.92,0.971,6.925,1.799,1.731,1.771,58.82,308.5,0,-5.43,3.585,0
1,34,2325,2,6.125,6.077,164.2,7.16,0.777,7.74,1.833,1.759,1.809,58.51,308.5,0,-5.466,4.663,0
1,34,2330,2,5.44,5.409,166.8,6.105,0.547,6.991,1.844,1.767,1.815,58.41,308.6,0,-5.478,4.288,0
2,34,2330,2,5.965,6.155,6.407,4.634,6.062,0.277,0.328,0.127,0.137,1.195,12.47,2550
1,34,2335,2,5.334,5.316,156.2,4.771,0.587,6.631,1.844,1.749,1.812,58.76,308.6,0,-5.402,4.14,0
1,34,2340,2,4.436,4.418,163,5.19,0.681,6.076,1.859,1.743,1.818,59.46,308.6,0,-5.234,3.468,0
1,34,2345,2,4.963,4.912,161.9,8.24,0.516,5.978,1.838,1.729,1.796,60.19,308.6,0,-5.097,3.86,0
2,34,2345,2,5.948,6.131,6.382,4.633,6.026,0.277,0.328,0.127,0.137,1.218,12.46,2550
1,34,2350,2,5.339,5.306,165.3,6.44,0.589,6.533,1.828,1.73,1.789,61.18,308.5,0,-4.894,4.12,0
1,34,2355,2,4.572,4.553,164,5.188,0.484,5.782,1.836,1.727,1.798,61.65,308.5,0,-4.787,3.548,0
1,35,0,2,5.369,5.346,165.9,5.27,0.757,6.893,1.838,1.725,1.797,62.18,308.4,0,-4.674,4.148,0
2,35,0,2,5.933,6.108,6.354,4.633,5.995,0.277,0.328,0.127,0.137,1.268,12.46,2550
1,35,5,2,5.719,5.691,166.4,5.662,0.51,6.827,1.833,1.715,1.784,62.98,308.3,0,-4.514,4.383,0
1,35,10,2,4.776,4.726,170,8.26,0.495,5.651,1.824,1.743,1.774,63.59,308.3,0,-4.397,3.513,0
1,35,15,2,5.026,4.99,167.2,6.855,0.734,6.533,1.824,1.73,1.769,64.5,308.3,0,-4.211,3.788,0
2,35,15,2,5.918,6.085,6.327,4.627,5.964,0.277,0.328,0.127,0.137,1.322,12.45,2550
1,35,20,2,4.731,4.716,169.7,4.677,0.753,6.697,1.791,1.638,1.722,65.2,308.4,0,-4.102,3.51,0
1,35,25,2,4.771,4.746,167.1,5.911,0.686,6.174,1.753,1.662,1.687,65.45,308.3,0,-4.086,3.525,0
1,35,30,2,4.48,4.452,173.1,6.403,0.677,5.684,1.721,1.613,1.665,65.7,308.4,0,-4.067,3.075,0
2,35,30,2,5.902,6.066,6.301,4.626,5.935,0.277,0.328,0.127,0.137,1.376,12.45,2550
1,35,35,2,4.868,4.846,169.1,5.481,0.532,6.37,1.711,1.605,1.653,66.2,308.3,0,-3.979,3.775,0
1,35,40,2,5.963,5.945,168,4.482,0.68,7.51,1.683,1.521,1.603,67.98,308.1,0,-3.658,4.473,0
1,35,45,2,6.035,6.018,167.9,4.314,0.672,7.81,1.646,1.451,1.569,69.07,307.6,0,-3.484,4.52,0
2,35,45,2,5.891,6.047,6.277,4.624,5.907,0.277,0.328,0.127,0.137,1.449,12.44,2550
1,35,50,2,6.183,6.132,167,7.4,0.664,7.42,1.603,1.469,1.548,69.55,307.4,0,-3.433,4.625,0
1,35,55,2,6.418,6.384,165.8,5.932,0.893,8.07,1.612,1.487,1.558,69.84,307.3,0,-3.371,4.775,0
1,35,100,2,6.447,6.422,171.1,5.075,0.54,7.61,1.614,1.443,1.564,70.2,307.1,0,-3.301,4.79,0
2,35,100,2,5.879,6.032,6.253,4.622,5.886,0.277,0.328,0.127,0.137,1.533,12.43,2550
1,35,105,2,7.32,7.29,170.8,4.515,0.713,8.66,1.598,1.463,1.543,70.8,306.9,0,-3.21,5.263,0
1,35,110,2,5.69,5.652,174.4,6.679,1.093,8.26,1.608,1.491,1.556,71.4,306.9,0,-3.093,4.185,0
1,35,115,2,6.019,5.967,174.9,7.52,1.155,8.23,1.618,1.469,1.528,72.6,306.9,0,-2.858,4.23,0
2,35,115,2,5.865,6.015,6.225,4.618,5.863,0.277,0.328,0.127,0.137,1.615,12.42,2550
1,35,120,2,5.028,4.995,174.9,6.567,0.854,7.06,1.586,1.458,1.524,72.9,306.9,0,-2.839,3.713,0
1,35,125,2,5.201,5.165,180.3,6.727,0.836,6.697,1.572,1.418,1.505,73.1,307,0,-2.807,3.868,0
1,35,130,2,4.595,4.562,181.5,6.857,0.861,6.207,1.545,1.423,1.481,73,307.1,0,-2.857,3.375,0
2,35,130,2,5.852,6,6.201,4.614,5.839,0.277,0.328,0.127,0.137,1.701,12.42,2550
1,35,135,2,4.406,4.375,187.6,6.821,0.567,5.782,1.536,1.429,1.491,72.9,307.2,0,-2.881,2.862,0
1,35,140,2,4.206,4.184,184.2,5.837,0.609,5.553,1.548,1.425,1.508,72.8,307.1,0,-2.893,2.817,0
1,35,145,2,5.554,5.537,183.8,4.512,0.608,6.762,1.576,1.473,1.539,72.5,306.9,0,-2.911,3.735,0
2,35,145,2,5.839,5.984,6.177,4.608,5.816,0.277,0.328,0.127,0.137,1.714,12.41,2550
1,35,150,2,5.324,5.295,185.8,6.018,0.595,6.697,1.602,1.518,1.568,72.6,306.7,0,-2.874,3.69,0
1,35,155,2,5.995,5.967,187.9,5.612,0.859,7.28,1.624,1.538,1.593,72.7,306.6,0,-2.833,3.858,0
1,35,200,2,5.686,5.65,185.9,6.414,0.597,7.25,1.641,1.521,1.578,72.5,306.6,0,-2.845,3.763,0
2,35,200,2,5.828,5.968,6.152,4.605,5.798,0.276,0.328,0.127,0.137,1.727,12.41,2550
1,35,205,2,5.618,5.593,185.8,5.442,0.739,7.19,1.622,1.545,1.566,72.3,306.4,0,-2.899,3.893,0
1,35,210,2,5.049,5.023,193.6,5.761,0.587,6.435,1.624,1.542,1.591,72.2,306.4,0,-2.917,3.24,0
1,35,215,2,5.692,5.659,189,6.146,0.635,6.991,1.635,1.532,1.591,71.9,306.2,0,-2.964,3.613,0
2,35,215,2,5.82,5.959,6.126,4.6,5.781,0.276,0.328,0.127,0.137,1.721,12.4,2550
1,35,220,2,4.852,4.818,189.5,6.779,0.831,6.925,1.653,1.613,1.613,72,306.2,0,-2.936,3.345,0
1,35,225,2,5.48,5.441,189.3,6.866,0.7,6.925,1.681,1.576,1.647,72,306.2,0,-2.899,3.625,0
1,35,230,2,5.242,5.221,192.8,5.21,0.622,6.533,1.689,1.609,1.648,71.9,306.1,0,-2.909,3.393,0
2,35,230,2,5.806,5.945,6.101,4.593,5.759,0.276,0.328,0.127,0.137,1.722,12.4,2550
1,35,235,2,4.737,4.707,192.8,6.479,0.689,6.141,1.7,1.608,1.665,72,306,0,-2.895,3.17,0
1,35,240,2,5.023,4.993,192.7,6.359,0.599,6.893,1.697,1.627,1.663,71.7,306,0,-2.951,3.395,0
1,35,245,2,5.017,4.994,192.1,5.514,0.72,6.566,1.69,1.598,1.647,71.5,306,0,-2.997,3.283,0
2,35,245,2,5.794,5.933,6.076,4.589,5.741,0.276,0.327,0.127,0.137,1.718,12.39,2550
1,35,250,2,4.571,4.531,196.5,7.58,0.799,6.501,1.694,1.645,1.651,71.5,306,0,-2.993,2.982,0
1,35,255,2,5.517,5.494,194.7,5.285,0.646,7.06,1.686,1.621,1.643,71.1,305.9,0,-3.065,3.543,0
1,35,300,2,4.814,4.788,195.4,5.921,0.629,6.272,1.655,1.615,1.62,71.2,305.9,0,-3.085,3.03,0
2,35,300,2,5.784,5.924,6.051,4.582,5.725,0.276,0.327,0.127,0.137,1.707,12.38,2550
1,35,305,2,4.239,4.216,200.6,6.015,0.655,6.174,1.637,1.589,1.58,71.3,305.9,0,-3.074,2.562,0
1,35,310,2,4.879,4.858,203.1,5.343,0.554,6.011,1.625,1.646,1.6,71.6,305.9,0,-3.039,3.085,0
1,35,315,2,4.144,4.121,209.9,6.112,0.619,5.684,1.601,1.604,1.563,71.7,305.9,0,-3.035,2.472,0
2,35,315,2,5.772,5.912,6.03,4.577,5.709,0.276,0.327,0.127,0.137,1.727,12.38,2550
1,35,320,2,3.944,3.917,206.1,6.739,0.694,5.455,1.494,1.53,1.432,72,305.8,0,-3.08,2.187,0
1,35,325,2,4.019,4.006,205.6,4.661,0.365,4.835,1.255,1.365,1.166,72.6,305.7,0,-3.201,2.355,0
1,35,330,2,4.207,4.194,206.4,4.55,0.325,4.9,0.913,1.181,0.796,73.8,305.6,0,-3.315,2.157,0
2,35,330,2,5.762,5.902,6.008,4.565,5.694,0.276,0.327,0.127,0.137,1.833,12.37,2550
1,35,335,2,4.293,4.276,201.5,5.11,0.4,5.39,0.606,0.947,0.507,75.2,305.4,0,-3.358,2.392,0
1,35,340,2,4.109,4.094,200.7,4.871,0.396,5.227,0.35,0.627,0.283,76.1,305.3,0,-3.436,2.24,0
1,35,345,2,3.552,3.542,204.2,4.26,0.414,4.671,0.155,0.427,0.09,76.9,305.2,0,-3.49,1.837,0
2,35,345,2,5.744,5.892,5.984,4.547,5.678,0.276,0.327,0.127,0.137,2.058,12.36,2550
1,35,350,2,3.328,3.321,208.2,3.737,0.228,3.887,-0.073,0.285,-0.123,77.6,305.2,0,-3.582,1.565,0
1,35,355,2,3.638,3.631,207.8,3.543,0.253,4.279,-0.293,0.135,-0.35,78.5,305.1,0,-3.634,1.747,0
1,35,400,2,3.414,3.404,212,4.375,0.289,4.149,-0.459,0.05,-0.508,79.2,305.1,0,-3.683,1.635,0
2,35,400,2,5.719,5.88,5.962,4.513,5.661,0.276,0.327,0.127,0.137,2.315,12.36,2550
1,35,405,2,3.603,3.596,209,3.407,0.353,4.41,-0.595,-0.064,-0.638,79.6,305.1,0,-3.742,1.547,0
1,35,410,2,3.921,3.915,206.4,3.169,0.226,4.475,-0.743,-0.224,-0.8,80.5,305,0,-3.748,1.782,0
1,35,415,2,3.639,3.632,208.1,3.562,0.295,4.41,-0.753,-0.302,-0.774,81.1,304.9,0,-3.648,1.732,0
2,35,415,2,5.679,5.867,5.94,4.454,5.646,0.276,0.327,0.127,0.137,2.552,12.35,2550
1,35,420,2,3.219,3.21,205.4,4.221,0.252,3.855,-0.781,-0.391,-0.804,81.4,304.8,0,-3.633,1.507,0
1,35,425,2,3.043,3.037,203.1,3.701,0.273,3.659,-0.866,-0.428,-0.883,81.7,304.7,0,-3.668,1.2,0
1,35,430,2,2.986,2.972,204.8,5.466,0.249,3.855,-0.937,-0.499,-0.938,82.1,304.7,0,-3.67,1.355,0
2,35,430,2,5.63,5.852,5.917,4.388,5.629,0.276,0.327,0.127,0.137,2.807,12.34,2550
1,35,435,2,2.738,2.724,201.4,5.915,0.374,3.757,-0.908,-0.517,-0.927,82.1,304.7,0,-3.641,1.268,0
1,35,440,2,2.571,2.553,201.1,6.841,0.318,3.365,-1.01,-0.606,-1.055,82.2,304.7,0,-3.723,1.053,0
1,35,445,2,3.128,3.111,198.2,6.027,0.35,4.083,-1.082,-0.626,-1.108,83,304.7,0,-3.673,1.562,0
2,35,445,2,5.581,5.832,5.897,4.316,5.611,0.276,0.327,0.127,0.137,3.041,12.32,2550
1,35,450,2,2.94,2.919,197.7,6.902,0.325,3.724,-1.121,-0.691,-1.155,83.6,304.6,0,-3.613,1.351,0
1,35,455,2,3.045,3.032,200.3,5.305,0.326,3.626,-1.256,-0.705,-1.305,84.2,304.5,0,-3.647,1.337,0
1,35,500,2,3.069,3.061,200.8,4.119,0.226,3.691,-1.43,-0.779,-1.49,85.2,304.5,0,-3.666,1.33,0
2,35,500,2,5.531,5.811,5.877,4.241,5.593,0.275,0.327,0.127,0.137,3.619,12.32,2550
1,35,505,2,3.194,3.187,201.2,3.993,0.249,3.92,-1.58,-0.868,-1.598,86,304.5,0,-3.688,1.325,0
1,35,510,2,2.986,2.975,205,5.026,0.276,3.593,-1.659,-0.981,-1.681,86.6,304.5,0,-3.661,1.097,0
1,35,515,2,2.672,2.662,214.7,5.013,0.235,3.169,-1.716,-1.069,-1.683,87.1,304.6,0,-3.642,1.192,0
2,35,515,2,5.474,5.789,5.855,4.162,5.57,0.275,0.327,0.127,0.137,4.594,12.3,2550
1,35,520,2,3.22,3.205,208.8,5.445,0.331,4.051,-1.73,-1.103,-1.73,87.4,304.5,0,-3.607,1.312,0
1,35,525,2,3.351,3.337,207.6,5.114,0.287,4.116,-1.717,-1.105,-1.724,88.4,304.5,0,-3.456,1.417,0
1,35,530,2,3.086,3.074,209.5,5.062,0.364,4.018,-1.581,-1.106,-1.584,88.6,304.5,0,-3.287,1.405,0
2,35,530,2,5.42,5.762,5.834,4.084,5.546,0.275,0.327,0.127,0.137,5.365,12.3,2550
1,35,535,2,3.589,3.576,210.4,4.755,0.324,4.247,-1.51,-1,-1.512,88.9,304.5,0,-3.176,1.587,0
1,35,540,2,3.799,3.786,209.2,4.621,0.346,4.639,-1.391,-0.906,-1.389,89.2,304.5,0,-3.026,1.775,0
1,35,545,2,3.963,3.945,210,5.451,0.377,4.802,-1.298,-0.853,-1.312,89.3,304.5,0,-2.921,1.977,0
2,35,545,2,5.364,5.736,5.813,4.006,5.522,0.275,0.327,0.127,0.137,5.836,12.29,2550
1,35,550,2,3.846,3.821,211.6,6.439,0.436,5.096,-1.207,-0.795,-1.204,89.5,304.5,0,-2.8,1.972,0
1,35,555,2,3.918,3.898,206.9,5.74,0.349,4.737,-1.182,-0.85,-1.198,89.6,304.5,0,-2.754,2.002,0
1,35,600,2,3.643,3.627,210.7,5.486,0.429,4.867,-1.192,-0.857,-1.212,90.2,304.5,0,-2.687,1.975,0
2,35,600,2,5.309,5.706,5.791,3.93,5.491,0.275,0.327,0.127,0.137,6.498,12.28,2550
1,35,605,2,4.209,4.186,210.4,5.994,0.673,5.651,-1.102,-0.799,-1.132,90.5,304.5,0,-2.551,2.377,0
1,35,610,2,4.109,4.088,211.8,5.752,0.608,5.717,-0.88,-0.636,-0.86,91.5,304.6,0,-2.185,2.427,0
1,35,615,2,3.547,3.516,220.4,7.52,0.636,5.161,-0.571,-0.386,-0.535,92.4,304.6,0,-1.767,2.38,1.314
2,35,615,2,5.259,5.679,5.766,3.861,5.459,0.275,0.327,0.127,0.137,7.35,12.27,2550
1,35,620,2,3.351,3.334,224.5,5.679,0.289,4.083,-0.101,0.033,-0.046,92.6,304.6,0,-1.28,2.445,2.2
1,35,625,2,3.613,3.597,228.8,5.267,0.54,5.357,0.246,0.295,0.286,92.1,304.6,0,-1.021,2.865,1.928
1,35,630,2,3.366,3.346,232.4,6.21,0.371,4.345,0.445,0.398,0.408,91.3,304.6,0,-0.939,2.622,1.41
2,35,630,2,5.216,5.651,5.74,3.797,5.428,0.275,0.327,0.127,0.137,6.591,12.28,2550
1,35,635,2,4.031,4.012,225.8,5.502,0.581,5.194,0.478,0.408,0.433,91,304.5,0,-0.95,2.965,0.858
1,35,640,2,3.99,3.963,220.8,6.656,0.555,5.129,0.603,0.515,0.567,91.4,304.5,0,-0.773,2.665,0.688
1,35,645,2,3.859,3.838,224.6,6.068,0.402,4.835,0.721,0.618,0.672,91.6,304.6,0,-0.626,3.09,0.434
2,35,645,2,5.182,5.622,5.713,3.749,5.395,0.275,0.326,0.127,0.137,6.527,12.27,2550
1,35,650,2,3.988,3.972,220.6,5.216,0.447,5.259,0.791,0.669,0.729,92,304.5,0,-0.505,2.93,0.266
1,35,655,2,4.401,4.38,220.1,5.503,0.486,5.619,0.877,0.742,0.802,92.8,304.5,0,-0.309,3.032,0.157
1,35,700,2,4.512,4.498,220,4.521,0.506,5.619,0.939,0.772,0.851,93.5,304.5,0,-0.145,3.175,0.024
2,35,700,2,5.165,5.597,5.692,3.738,5.358,0.275,0.326,0.127,0.137,7.79,12.27,2550
1,35,705,2,4.791,4.774,215.9,4.744,0.626,5.88,0.921,0.739,0.822,94,304.5,0,-0.096,3.135,0.003
1,35,710,2,4.578,4.555,219.5,5.718,0.441,5.945,0.924,0.764,0.825,94.5,304.6,0,-0.02,3.115,0
1,35,715,2,4.123,4.1,217,6.015,0.372,5.063,0.944,0.79,0.849,94.8,304.6,0,0.039,2.705,0
2,35,715,2,5.167,5.574,5.665,3.747,5.322,0.275,0.326,0.127,0.137,9.58,12.26,2550
1,35,720,2,4.029,4.015,218.4,4.791,0.504,5.227,0.939,0.774,0.849,95.1,304.7,0,0.081,2.72,0
1,35,725,2,3.651,3.637,219.2,5.053,0.578,4.835,0.988,0.836,0.904,95.5,304.8,0,0.187,2.357,0
1,35,730,2,4.041,4.024,218.3,5.235,0.548,5.227,1.026,0.847,0.925,96.1,304.8,0,0.312,2.68,0
2,35,730,2,5.178,5.558,5.646,3.773,5.29,0.275,0.326,0.127,0.137,13.2,12.26,2550
1,35,735,2,4.061,4.039,215.5,6.014,0.514,5.227,1.049,0.86,0.944,96.7,304.7,0,0.421,2.835,0.202
1,35,740,2,4.084,4.071,214.6,4.621,0.518,5.129,1.038,0.846,0.928,97.2,304.7,0,0.477,2.735,0.464
1,35,745,2,4.038,4.023,214.6,4.796,0.286,4.671,1.029,0.868,0.939,97.7,304.7,0,0.529,2.715,1.173
2,35,745,2,5.188,5.546,5.624,3.8,5.258,0.275,0.326,0.127,0.137,22.6,12.26,2550
1,35,750,2,4.16,4.134,211.5,6.444,0.435,5.031,1.1,0.982,1.052,98,304.6,0,0.65,2.702,3.269
1,35,755,2,4.714,4.694,213.1,5.308,0.577,6.011,1.244,1.098,1.174,98.4,304.6,0,0.838,3.038,5.743
1,35,800,2,4.697,4.664,215.7,6.789,0.483,5.586,1.338,1.169,1.251,98.8,304.6,0,0.983,3.075,9.05
2,35,800,2,5.204,5.533,5.605,3.831,5.228,0.275,0.326,0.127,0.137,34.09,12.26,2550
1,35,805,2,4.614,4.585,219.8,6.452,0.676,6.239,1.462,1.328,1.41,99.2,304.5,0,1.165,3.178,12.66
1,35,810,2,5.219,5.19,219.9,6.136,0.708,7.15,1.634,1.483,1.583,99.5,304.5,0,1.365,3.673,16.15
1,35,815,2,5.512,5.479,216.3,6.319,0.669,7.35,1.73,1.58,1.675,99.5,304.5,0,1.468,3.638,18.36
2,35,815,2,5.217,5.528,5.59,3.861,5.203,0.275,0.326,0.127,0.137,45.71,12.26,2550
1,35,820,2,5.841,5.82,220.8,4.818,0.627,7.15,1.794,1.607,1.715,99.6,304.6,0,1.54,4.16,19.94
1,35,825,2,5.682,5.648,220.3,6.227,0.685,7.28,1.846,1.657,1.769,99.8,304.5,0,1.611,4.008,21.77
1,35,830,2,5.998,5.971,218.6,5.502,0.805,7.71,1.907,1.725,1.841,99.9,304.5,0,1.689,4.158,23.87
2,35,830,2,5.233,5.525,5.574,3.895,5.178,0.275,0.326,0.127,0.137,49.23,12.26,2550
1,35,835,2,6.242,6.206,218.6,6.08,0.749,7.61,1.964,1.803,1.92,100,304.6,0,1.754,4.41,23.94
1,35,840,2,6.484,6.449,219.1,5.996,1.022,8.53,2.023,1.847,1.969,100,304.7,0,1.808,4.578,25.13
1,35,845,2,7.41,7.35,220.6,7.07,0.892,9.64,2.067,1.911,2.031,100,304.7,0,1.855,5.153,30.43
2,35,845,2,5.253,5.522,5.56,3.933,5.156,0.275,0.326,0.127,0.137,48.4,12.26,2550
1,35,850,2,6.182,6.15,219,5.838,0.861,8.23,2.134,1.988,2.113,99.9,304.8,0,1.913,4.528,30.89
1,35,855,2,6.287,6.236,222.2,7.34,0.774,8.04,2.182,2.002,2.136,99.9,304.8,0,1.952,4.76,34.28
1,35,900,2,6.323,6.295,225.6,5.332,0.827,7.87,2.249,2.057,2.208,99.9,304.8,0,2.022,4.763,40.05
2,35,900,2,5.276,5.52,5.546,3.974,5.138,0.275,0.326,0.127,0.137,46.51,12.27,2550
1,35,905,2,6.606,6.578,228.3,5.214,0.804,8.92,2.344,2.159,2.317,99.9,304.8,0,2.114,5.083,43.17
1,35,910,2,6.549,6.509,230.5,6.314,0.696,7.94,2.44,2.265,2.438,99.8,304.8,0,2.193,5.043,43.27
1,35,915,2,6.202,6.174,229.4,5.452,0.981,8.1,2.535,2.355,2.531,99.6,304.8,0,2.253,4.828,50.08
2,35,915,2,5.296,5.52,5.53,4.02,5.124,0.275,0.326,0.127,0.137,41.06,12.28,2550
1,35,920,2,5.71,5.67,228.6,6.828,0.813,7.12,2.629,2.457,2.639,99.3,304.8,0,2.313,4.43,51.08
1,35,925,2,6.972,6.947,219.7,4.878,0.952,8.72,2.694,2.476,2.674,99,304.8,0,2.328,4.828,55.58
1,35,930,2,7,6.948,227.3,6.998,0.746,8.1,2.745,2.535,2.735,98.7,304.7,0,2.338,5.543,64.88
2,35,930,2,5.322,5.524,5.522,4.069,5.11,0.275,0.326,0.127,0.137,31.68,12.29,2550
1,35,935,2,6.879,6.857,228.9,4.592,0.779,8.59,2.783,2.556,2.788,98.3,304.7,0,2.324,5.373,79.9
1,35,940,2,5.923,5.862,220.3,8.23,1.001,8.1,2.989,2.769,3.012,98,304.7,0,2.478,4.228,75.6
1,35,945,2,6.946,6.872,223.2,8.36,0.873,8.89,2.959,2.71,2.928,97.2,304.7,0,2.343,5.12,81.2
2,35,945,2,5.349,5.53,5.512,4.125,5.098,0.275,0.326,0.126,0.137,21.6,12.31,2550
1,35,950,2,7.26,7.22,225.8,6.035,0.864,9.51,2.964,2.733,2.946,96.8,304.8,0,2.291,5.815,78.8
1,35,955,2,6.181,6.151,233.5,5.593,0.851,7.68,3.039,2.781,3.015,96.6,305,0,2.332,4.86,78.8
1,35,1000,2,6.967,6.937,227.1,5.369,1.019,9.18,3.096,2.815,3.083,96.3,304.9,0,2.343,5.493,93.8
2,35,1000,2,5.381,5.535,5.507,4.187,5.088,0.275,0.326,0.126,0.137,17.68,12.33,2550
1,35,1005,2,7.3,7.27,224.1,5.437,0.831,8.95,3.142,2.861,3.124,96.1,304.8,0,2.36,5.648,106.8
1,35,1010,2,7.23,7.19,229.9,5.787,0.877,9.41,3.307,2.969,3.301,95.7,304.8,0,2.458,5.585,129
1,35,1015,2,6.953,6.901,233.1,7,0.837,8.79,3.384,3.019,3.345,95,304.9,0,2.43,5.623,128.5
2,35,1015,2,5.419,5.545,5.501,4.256,5.083,0.275,0.326,0.126,0.137,13.9,12.36,2550
1,35,1020,2,6.169,6.09,219.2,9.18,0.833,7.64,3.46,3.095,3.43,94.9,304.9,0,2.49,4.323,128
1,35,1025,2,6.631,6.599,214.3,5.646,0.775,8.23,3.644,3.319,3.659,94.4,304.8,0,2.6,4.393,150
1,35,1030,2,6.878,6.858,215.9,4.416,1.139,8.95,3.744,3.296,3.675,93.3,304.8,0,2.54,4.85,160
2,35,1030,2,5.458,5.556,5.5,4.331,5.078,0.275,0.326,0.126,0.137,10.74,12.4,2550
1,35,1035,2,6.352,6.208,222,12.19,1.176,8.69,3.876,3.497,3.875,93.1,304.9,0,2.638,4.605,152.6
1,35,1040,2,6.492,6.441,232.2,7.13,0.745,7.94,3.896,3.456,3.824,92,304.9,0,2.488,5.263,129.6
1,35,1045,2,6.091,6.059,218.9,5.822,0.934,8.07,4,3.712,4.001,92.1,304.9,0,2.611,4.505,147.1
2,35,1045,2,5.5,5.571,5.502,4.413,5.076,0.275,0.326,0.126,0.137,8.41,12.45,2550
1,35,1050,2,7.03,6.972,217.4,7.21,1.052,9.34,4.156,3.694,4.133,91.5,304.8,0,2.658,4.848,207.8
1,35,1055,2,7.59,7.54,216.2,6.594,0.75,9.24,4.287,3.682,4.168,90.3,304.8,0,2.603,5.215,194.3
1,35,1100,2,7.84,7.8,216.9,5.303,0.841,9.51,4.174,3.591,4.068,90.4,304.8,0,2.514,5.343,204.6
2,35,1100,2,5.555,5.589,5.506,4.511,5.08,0.275,0.326,0.126,0.137,6.803,12.48,2550
1,35,1105,2,7.63,7.58,212.3,6.21,0.931,9.6,4.294,3.811,4.266,90.4,304.8,0,2.638,5.12,227.9
1,35,1110,2,7.24,7.2,216.7,5.975,1.106,9.02,4.538,4.001,4.502,89.6,304.7,0,2.751,5.01,254.4
1,35,1115,2,7.72,7.63,212.8,8.44,1.176,11.76,4.72,4.117,4.668,88.6,304.6,0,2.762,5.218,290.8
2,35,1115,2,5.612,5.609,5.511,4.618,5.086,0.275,0.326,0.126,0.137,5.64,12.59,2550
1,35,1120,2,7.56,7.49,212.8,7.38,1.271,10,5.119,4.483,5.128,87.4,304.5,0,2.955,5.098,364.4
1,35,1125,2,7.88,7.83,212.8,6.273,0.889,9.96,5.166,4.327,5.059,86.1,304.5,0,2.802,5.34,361.9
1,35,1130,2,8.16,8.11,214.2,6.216,0.759,10.22,5.228,4.403,5.105,85.6,304.5,0,2.776,5.58,370.3
2,35,1130,2,5.679,5.635,5.521,4.735,5.096,0.275,0.326,0.126,0.137,4.177,12.78,2550
1,35,1135,2,7.68,7.63,217.4,6.7,0.811,9.34,5.289,4.483,5.198,85.9,304.3,0,2.888,5.398,388.6
1,35,1140,2,7.93,7.88,214.7,6.394,0.949,10.49,5.902,4.993,5.891,83.7,304.2,0,3.115,5.618,611.4
1,35,1145,2,8.26,8.2,222.6,7.02,0.941,10.39,6.122,4.968,5.93,82,304.1,0,3.038,6.278,544.2
2,35,1145,2,5.76,5.664,5.537,4.879,5.107,0.275,0.326,0.126,0.137,3.382,12.97,2550
1,35,1150,2,7.88,7.81,225.3,7.54,0.932,9.57,6.053,5.072,5.855,82,304,0,2.966,6.39,460.3
1,35,1155,2,7.29,7.23,223.3,7.66,0.909,9.11,5.937,5.223,5.844,82.5,303.9,0,2.952,5.843,396.4
1,35,1200,2,7.56,7.51,220.8,6.892,1.432,10.39,6.106,5.339,6.06,82.3,303.9,0,3.073,5.6,489.1
2,35,1200,2,5.858,5.701,5.557,5.054,5.122,0.275,0.326,0.126,0.137,3.07,13.27,2550
1,35,1205,2,7.39,7.3,212.4,8.54,0.855,9.21,6.68,5.678,6.636,80.3,303.8,0,3.273,5.058,632.7
1,35,1210,2,7.51,7.38,216.3,10.5,0.828,9.11,6.611,5.494,6.4,80.2,303.7,0,3.19,5.428,565.9
1,35,1215,2,7.24,7.11,210.4,10.73,0.948,9.21,6.85,5.897,6.779,79.4,303.6,0,3.288,5.19,618.2
2,35,1215,2,5.98,5.742,5.582,5.274,5.143,0.275,0.326,0.126,0.137,2.743,13.21,2550
1,35,1220,2,7.65,7.52,206.6,10.59,0.951,10.22,7.33,6.29,7.34,76.9,303.4,0,3.291,5.248,668.3
1,35,1225,2,7.55,7.45,216.6,9.5,1.194,9.83,7.61,6.406,7.49,75.5,303.2,0,3.305,5.453,700
1,35,1230,2,7.63,7.54,217.4,8.46,0.822,9.67,7.8,6.634,7.72,74.7,303.1,0,3.329,5.548,694.9
2,35,1230,2,6.111,5.795,5.611,5.52,5.17,0.275,0.326,0.126,0.137,2.412,13.28,2550
1,35,1235,2,7.52,7.46,214,6.923,1.329,9.8,8.05,6.978,7.99,73.3,303,0,3.314,5.345,695
1,35,1240,2,7.67,7.58,217.5,8.83,0.97,10.49,8.38,7.26,8.31,71.9,302.7,0,3.353,5.805,703
1,35,1245,2,6.161,6.093,219.8,8.5,1.172,8.69,8.73,7.62,8.62,70.8,302.7,0,3.47,4.633,684.7
2,35,1245,2,6.262,5.858,5.647,5.794,5.202,0.275,0.326,0.126,0.137,2.075,13.33,2550
1,35,1250,2,7.81,7.77,217,5.936,0.794,9.38,8.98,7.65,8.83,69.17,302.6,0,3.382,5.56,720
1,35,1255,2,6.915,6.844,225.3,8.16,1.125,9.41,9.22,7.97,9.1,68.27,302.5,0,3.43,5.548,748
1,35,1300,2,6.82,6.659,216.7,12.45,0.94,8.92,9.46,8.34,9.45,68,302.4,0,3.599,5.103,748
2,35,1300,2,6.432,5.933,5.688,6.104,5.244,0.275,0.326,0.126,0.137,1.732,13.41,2550
1,35,1305,2,7.33,7.22,213.4,9.69,0.952,9.6,9.9,8.53,9.71,65.81,302.3,0,3.55,5.118,755
1,35,1310,2,6.813,6.718,215.2,9.59,1.106,9.44,10.11,8.83,9.91,65.03,302.2,0,3.576,4.978,751
1,35,1315,2,6.822,6.738,217.9,8.98,0.911,8.79,10.36,9.2,10.3,64.28,302,0,3.649,5.098,688.3
2,35,1315,2,6.61,6.018,5.736,6.445,5.293,0.275,0.326,0.126,0.137,1.474,13.49,2550
1,35,1320,2,6.897,6.758,215.7,11.47,1.007,9.41,10.38,9.25,10.16,64.05,301.9,0,3.618,5.115,629.2
1,35,1325,2,6.578,6.54,215.6,6.136,1.381,9.7,10.7,9.74,10.73,62.63,301.8,0,3.606,4.845,716
1,35,1330,2,6.766,6.689,225,8.66,0.977,9.6,10.84,9.65,10.68,62.09,301.6,0,3.613,5.313,695
2,35,1330,2,6.8,6.114,5.788,6.804,5.347,0.276,0.326,0.126,0.137,1.345,13.48,2550
1,35,1335,2,7.19,7.16,218,5.442,1.237,9.18,10.94,9.8,10.77,61.91,301.5,0,3.665,5.208,689.7
1,35,1340,2,6.743,6.585,214.6,12.39,1.068,9.38,11.34,10.31,11.35,60.49,301.4,0,3.708,4.788,669.4
1,35,1345,2,7.09,6.943,224.8,11.6,1.22,10.49,11.52,10.28,11.34,59.37,301.3,0,3.615,5.6,643.8
2,35,1345,2,6.995,6.22,5.845,7.15,5.417,0.276,0.326,0.126,0.137,1.237,13.69,2550
1,35,1350,2,7.63,7.58,213.7,6.331,0.785,9.15,11.42,10.32,11.31,59.77,301.2,0,3.622,5.378,610.2
1,35,1355,2,6.94,6.806,208.6,11.28,0.89,8.98,11.61,10.57,11.57,59.23,301.1,0,3.666,4.758,636.2
1,35,1400,2,6.797,6.736,210.5,7.67,0.839,8.36,11.54,10.47,11.28,59.42,301,0,3.648,4.933,617.7
2,35,1400,2,7.18,6.326,5.905,7.44,5.494,0.276,0.327,0.126,0.137,1.203,13.66,2550
1,35,1405,2,6.641,6.559,218.4,8.97,0.857,8.79,11.72,10.71,11.63,58.99,300.8,0,3.712,5.113,642.5
1,35,1410,2,7.51,7.45,211.6,7.01,0.917,9.57,11.88,10.9,11.77,57.89,300.8,0,3.601,5.218,617.9
1,35,1415,2,6.485,6.414,217.7,8.46,0.93,8.23,12.13,11.25,12.15,57.39,300.7,0,3.71,4.81,611.9
2,35,1415,2,7.35,6.437,5.967,7.65,5.578,0.276,0.327,0.126,0.137,1.145,13.67,2550
1,35,1420,2,7.17,7.09,218.6,8.53,1.04,9.02,12.29,11.29,12.25,56.76,300.5,0,3.699,5.378,597.9
1,35,1425,2,6.842,6.789,218,7.13,0.558,8.13,12.52,11.53,12.43,56.14,300.4,0,3.758,4.785,593.3
1,35,1430,2,7.03,6.953,219.6,8.48,0.82,8.79,12.9,11.86,12.86,54.83,300.3,0,3.78,5.27,626.2
2,35,1430,2,7.51,6.543,6.033,7.77,5.672,0.276,0.327,0.126,0.137,1.107,13.65,2550
1,35,1435,2,6.706,6.645,221.4,7.78,0.892,8.53,13.1,11.97,12.98,54.39,300.3,0,3.841,5.26,629.2
1,35,1440,2,7.39,7.21,205.9,12.61,0.598,9.08,12.99,11.9,12.8,54.18,300.2,0,3.69,5.358,585.5
1,35,1445,2,7.17,7.09,210.8,8.51,0.959,10.26,13.08,12.1,13.03,53.92,300.2,0,3.705,5.11,593.9
2,35,1445,2,7.65,6.643,6.101,7.83,5.775,0.276,0.327,0.126,0.137,1.064,13.64,2550
1,35,1450,2,6.628,6.576,209.4,7.16,1.069,9.15,13.06,11.97,12.94,53.88,300.1,0,3.677,4.425,567.6
1,35,1455,2,6.949,6.88,212.4,8.09,0.834,8.72,13.21,12.17,13.01,53.02,300,0,3.595,4.888,583.4
1,35,1500,2,6.734,6.611,207.5,10.94,1.055,9.6,13.31,12.42,13.25,52.96,299.9,0,3.662,4.598,541.8
2,35,1500,2,7.79,6.737,6.173,7.86,5.886,0.276,0.327,0.126,0.137,1.054,13.63,2550
1,35,1505,2,8.25,8.19,209.8,6.383,0.843,10,13.26,12.26,13.12,52.52,299.7,0,3.505,5.38,511.2
1,35,1510,2,7.31,7.27,210.5,6.391,0.977,9.11,13.11,12.32,13.05,53.19,299.7,0,3.548,4.923,437.3
1,35,1515,2,8.08,8.04,216.2,5.438,0.937,10.06,13.28,12.43,13.19,52.51,299.6,0,3.524,5.435,466.2
2,35,1515,2,7.9,6.826,6.245,7.89,5.995,0.276,0.328,0.126,0.137,1.09,13.63,2550
1,35,1520,2,7.71,7.64,217.1,7.38,0.711,9.18,13.33,12.56,13.31,52.42,299.5,0,3.544,5.568,473.9
1,35,1525,2,7.74,7.69,214.1,6.922,0.798,9.24,13.47,12.7,13.41,51.98,299.5,0,3.557,5.375,438.2
1,35,1530,2,8.34,8.26,210.2,7.78,1.119,10.29,13.62,12.77,13.53,51.73,299.4,0,3.62,5.59,453.2
2,35,1530,2,7.99,6.909,6.317,7.94,6.109,0.276,0.328,0.126,0.137,1.087,13.63,2550
1,35,1535,2,7.91,7.84,207.2,7.41,0.863,9.67,13.62,12.98,13.57,51.85,299.4,0,3.649,5.33,413
1,35,1540,2,7.73,7.68,214.6,6.274,0.681,8.98,13.57,12.88,13.49,51.51,299.4,0,3.517,5.193,409.8
1,35,1545,2,7.03,6.937,214,9.1,1.365,9.44,13.82,13.16,13.76,51.25,299.4,0,3.666,4.793,392.4
2,35,1545,2,8.07,6.992,6.388,7.99,6.225,0.276,0.328,0.126,0.137,1.093,13.62,2550
1,35,1550,2,7.86,7.8,212.9,7.26,0.863,9.67,13.66,12.95,13.58,51.38,299.4,0,3.567,5.188,406.4
1,35,1555,2,6.778,6.696,216,8.94,0.938,9.28,13.93,13.29,13.91,51.14,299.4,0,3.737,4.625,383.7
1,35,1600,2,7.25,7.21,218.8,5.821,1.081,9.6,13.85,13.19,13.77,51.08,299.4,0,3.65,5.33,379.4
2,35,1600,2,8.13,7.07,6.457,8.03,6.342,0.277,0.328,0.126,0.137,1.089,13.64,2550
1,35,1605,2,6.556,6.494,219.3,7.83,0.984,9.38,14.05,13.39,14.03,50.42,299.4,0,3.653,4.713,399.5
1,35,1610,2,6.179,6.081,214.1,10.2,0.888,7.84,14.02,13.38,13.95,51.07,299.4,0,3.803,4.24,339.3
1,35,1615,2,6.597,6.482,216.2,10.67,0.84,8.56,13.86,13.33,13.78,51.38,299.3,0,3.747,4.89,300.6
2,35,1615,2,8.19,7.14,6.528,8.08,6.459,0.277,0.329,0.126,0.137,1.086,13.63,2550
1,35,1620,2,6.665,6.62,213.2,6.708,0.868,8.79,13.83,13.27,13.79,51.86,299.3,0,3.844,4.43,342.9
1,35,1625,2,6.463,6.42,208.2,6.569,1.116,8.36,13.84,13.26,13.78,51.96,299.3,0,3.876,4.08,316.2
1,35,1630,2,7.26,7.23,208.3,5.578,0.732,9.08,13.73,13.19,13.63,52.24,299.2,0,3.85,4.575,260.8
2,35,1630,2,8.24,7.2,6.596,8.12,6.571,0.277,0.329,0.126,0.137,1.136,13.63,2550
1,35,1635,2,6.554,6.505,212.5,7.01,0.987,8.4,13.56,13.22,13.54,52.91,299.2,0,3.883,4.148,248
1,35,1640,2,6.783,6.746,210.5,5.966,0.824,8.3,13.57,13.18,13.53,52.82,299,0,3.861,4.45,248.4
1,35,1645,2,6.655,6.624,209.7,5.528,0.856,8.89,13.37,13.05,13.3,53.34,299,0,3.821,4.295,200.8
2,35,1645,2,8.27,7.26,6.661,8.15,6.68,0.277,0.329,0.126,0.137,1.192,13.65,2550
1,35,1650,2,6.937,6.906,210.6,5.393,0.846,9.47,13.16,12.93,13.14,54.16,299,0,3.845,4.55,201.8
1,35,1655,2,7.07,7.02,213.1,6.615,0.653,8.79,12.96,12.77,12.93,54.39,299,0,3.723,4.405,177.2
1,35,1700,2,6.7,6.674,211.1,5.059,0.817,8.46,12.83,12.71,12.82,55.15,299,0,3.793,4.168,153.4
2,35,1700,2,8.3,7.32,6.723,8.18,6.786,0.277,0.329,0.126,0.137,1.25,13.48,2550
1,35,1705,2,6.13,6.095,210.4,6.144,0.852,8.1,12.78,12.7,12.81,55.44,299,0,3.82,4.008,154.9
1,35,1710,2,6.044,5.996,206.1,7.22,0.917,7.94,12.73,12.74,12.77,55.76,299,0,3.858,3.763,135.2
1,35,1715,2,6.233,6.191,207.6,6.609,0.887,7.87,12.73,12.72,12.78,56.05,299,0,3.929,3.658,172.9
2,35,1715,2,8.31,7.37,6.783,8.19,6.882,0.277,0.329,0.126,0.137,1.291,12.97,2550
1,35,1720,2,6.707,6.672,207.9,5.866,0.937,8.82,12.8,12.68,12.83,56.11,299,0,4.003,4.01,174
1,35,1725,2,6.578,6.546,207.4,5.679,0.85,8.26,12.7,12.63,12.69,56.53,299,0,4.018,4.088,133.2
1,35,1730,2,6.471,6.439,205,5.619,0.939,9.38,12.43,12.42,12.4,57.35,299.1,0,3.968,3.805,99.5
2,35,1730,2,8.31,7.41,6.837,8.19,6.975,0.277,0.33,0.126,0.137,1.316,13.08,2550
1,35,1735,2,5.812,5.782,209.8,5.748,0.758,7.38,12.17,12.27,12.16,58.44,299.2,0,3.99,3.61,82.6
1,35,1740,2,6.918,6.895,209,4.698,0.776,8.46,11.92,12.05,11.92,59.65,299.2,0,4.045,4.225,67.69
1,35,1745,2,6.945,6.921,206.1,4.741,0.788,8.92,11.59,11.75,11.59,61.13,299.1,0,4.084,4.235,61.96
2,35,1745,2,8.31,7.44,6.892,8.18,7.06,0.277,0.33,0.126,0.137,1.43,12.89,2550
1,35,1750,2,6.931,6.908,207.4,4.587,0.713,8.43,11.3,11.52,11.3,62.33,299.1,0,4.091,4.245,49.99
1,35,1755,2,6.857,6.831,204.7,5.032,0.673,8.43,10.96,11.22,10.96,63.7,299.1,0,4.077,4.12,39.11
1,35,1800,2,5.911,5.892,205.5,4.644,0.551,6.991,10.62,10.91,10.6,64.89,299.1,0,4.017,3.373,30.15
2,35,1800,2,8.28,7.48,6.939,8.15,7.13,0.277,0.33,0.126,0.137,1.575,12.77,2550
1,35,1805,2,6.422,6.4,206.3,4.769,0.619,7.87,10.28,10.69,10.31,66.15,299.1,0,3.977,3.763,22.97
1,35,1810,2,6.364,6.341,207.4,4.878,0.566,7.55,10.11,10.56,10.17,66.8,299.2,0,3.95,3.648,16.02
1,35,1815,2,5.924,5.903,205.2,4.815,0.567,7.48,9.87,10.35,9.92,67.7,299.2,0,3.911,3.37,13.78
2,35,1815,2,8.25,7.5,6.978,8.1,7.2,0.277,0.33,0.126,0.137,1.742,12.73,2550
1,35,1820,2,5.625,5.604,203.7,4.939,0.507,6.599,9.61,10.1,9.65,68.6,299.3,0,3.856,3.168,3.766
1,35,1825,2,5.334,5.314,203.9,5.066,0.434,6.599,9.34,9.88,9.36,69.32,299.3,0,3.748,2.91,0.266
1,35,1830,2,4.725,4.706,201.9,5.072,0.441,6.37,8.99,9.7,9.04,70.4,299.4,0,3.633,2.495,0.058
2,35,1830,2,8.2,7.52,7.02,8.03,7.26,0.277,0.33,0.126,0.137,1.949,12.69,2550
1,35,1835,2,4.29,4.272,198.8,5.228,0.507,5.945,8.76,9.51,8.78,71,299.4,0,3.546,2.37,0.054
1,35,1840,2,3.881,3.864,198.1,5.424,0.346,4.835,8.41,9.33,8.48,71.9,299.5,0,3.385,2.135,0
1,35,1845,2,4.341,4.329,196.4,4.192,0.332,5.129,8.03,9.21,8.03,72.8,299.5,0,3.2,2.19,0
2,35,1845,2,8.14,7.53,7.05,7.95,7.3,0.277,0.33,0.126,0.137,2.254,12.68,2550
1,35,1850,2,4.729,4.724,197.6,2.592,0.27,5.292,7.56,9.25,7.56,74.2,299.5,0,3.021,2.272,0
1,35,1855,2,4.912,4.908,199.5,2.317,0.261,5.847,7.19,9.17,7.27,75.6,299.5,0,2.938,2.217,0
1,35,1900,2,5.076,5.072,200.5,2.378,0.23,5.978,6.849,9.18,6.93,76.5,299.5,0,2.777,2.082,0
2,35,1900,2,8.07,7.54,7.08,7.85,7.35,0.278,0.331,0.126,0.137,2.761,12.66,2550
1,35,1905,2,5.376,5.375,199.2,1.126,0.114,5.651,6.449,9.06,6.518,77.6,299.5,0,2.589,2.357,0
1,35,1910,2,5.115,5.112,204.5,1.66,0.192,5.488,6.048,8.97,6.169,79,299.5,0,2.453,2.027,0
1,35,1915,2,5.126,5.121,206.8,2.36,0.228,5.717,5.851,8.62,6.04,80,299.6,0,2.446,1.905,0
2,35,1915,2,7.98,7.53,7.1,7.73,7.38,0.278,0.331,0.126,0.137,3.383,12.64,2550
1,35,1920,2,4.86,4.858,205.8,1.759,0.268,5.651,5.922,7.94,6.171,80.5,299.6,0,2.591,1.897,0
1,35,1925,2,4.063,4.058,205.4,2.873,0.344,4.671,5.704,7.3,5.778,80.7,299.6,0,2.42,1.552,0
1,35,1930,2,2.982,2.965,201.5,6.171,0.356,3.691,5.285,6.867,5.264,81,299.7,0,2.079,1.162,0
2,35,1930,2,7.89,7.52,7.12,7.61,7.4,0.278,0.331,0.126,0.137,4.189,12.64,2550
1,35,1935,2,2.546,2.53,187.7,6.477,0.243,3.136,4.954,6.554,5.121,82.2,299.8,0,1.956,1.46,0
1,35,1940,2,3.16,3.149,184.6,4.966,0.279,3.757,4.884,6.735,5.179,82.8,299.7,0,1.99,1.865,0
1,35,1945,2,3.68,3.675,191.8,2.991,0.175,4.083,4.628,6.914,4.87,83,299.7,0,1.781,1.947,0
2,35,1945,2,7.79,7.51,7.13,7.47,7.42,0.278,0.331,0.126,0.137,5.714,12.62,2550
1,35,1950,2,3.827,3.826,193.2,1.118,0.102,4.083,4,6.852,4.247,84.2,299.7,0,1.379,1.88,0
1,35,1955,2,3.734,3.729,187.9,2.895,0.124,3.985,3.419,6.74,3.77,85.7,299.7,0,1.071,1.857,0
1,35,2000,2,3.335,3.334,182.4,1.507,0.163,3.626,3.135,6.715,3.703,87.9,299.7,0,1.132,1.67,0
2,35,2000,2,7.69,7.48,7.15,7.33,7.43,0.278,0.331,0.126,0.137,9.76,12.61,2550
1,35,2005,2,2.678,2.66,170.1,6.561,0.28,3.267,3.468,6.546,4.075,88.7,299.9,0,1.584,1.405,0
1,35,2010,2,1.883,1.872,153.7,6.019,0.151,2.254,3.65,6.27,4.087,87.8,300,0,1.61,1.127,0
1,35,2015,2,1.602,1.594,138.4,5.623,0.109,1.862,3.406,6.101,3.79,86,300,0,1.1,1.38,0
2,35,2015,2,7.59,7.46,7.15,7.18,7.43,0.277,0.331,0.126,0.137,12.6,12.6,2550
1,35,2020,2,1.756,1.737,125.8,8.46,0.24,2.254,3.005,5.646,3.463,87.4,300,0,0.94,0.95,0
1,35,2025,2,2.003,1.994,129.3,5.519,0.249,2.45,2.81,5.193,3.059,88,300,0,0.837,0.815,0
1,35,2030,2,2.017,2.003,114.1,6.719,0.16,2.287,2.695,5.482,2.986,88.7,300.1,0,0.838,1.095,0
2,35,2030,2,7.49,7.42,7.16,7.03,7.42,0.277,0.331,0.126,0.137,21.47,12.59,2550
1,35,2035,2,2.245,2.236,88.1,4.908,0.267,2.613,2.855,5.803,3.281,89.7,300.3,0,1.138,1.36,0
1,35,2040,2,2.142,2.041,111.5,17.57,0.177,2.483,3.101,6.313,3.541,89.7,300.3,0,1.379,0.975,0
1,35,2045,2,2.907,2.898,147.2,4.523,0.52,3.953,3.416,6.874,3.74,89.6,300.3,0,1.668,1.732,0
2,35,2045,2,7.38,7.39,7.17,6.87,7.41,0.277,0.331,0.126,0.137,28.34,12.57,2550
1,35,2050,2,3.843,3.82,158.3,6.282,0.123,4.149,3.181,6.789,3.385,89.4,300.2,0,1.409,2.035,0
1,35,2055,2,4.151,4.147,168.6,2.643,0.136,4.475,3.308,7.48,3.679,91,300.2,0,1.775,2.132,0
1,35,2100,2,4.528,4.527,170.4,1.261,0.259,4.933,3.639,7.01,4.041,91.2,300.2,0,2.122,2.197,0.007
2,35,2100,2,7.25,7.34,7.18,6.714,7.39,0.277,0.331,0.126,0.137,27.77,12.56,2550
1,35,2105,2,5.019,5.017,175.7,1.683,0.198,5.357,3.046,6.603,3.061,90.2,300.2,0,1.401,2.125,0
1,35,2110,2,5.22,5.219,177.8,1.003,0.3,5.749,2.041,5.774,1.859,90.8,300.1,0,0.519,2.057,0
1,35,2115,2,5.364,5.363,180.6,1.135,0.151,5.684,1.414,5.479,1.352,93.5,300.1,0,0.317,1.912,0
2,35,2115,2,7.14,7.29,7.18,6.564,7.36,0.277,0.331,0.126,0.137,32.67,12.56,2550
1,35,2120,2,4.997,4.994,185.5,1.905,0.191,5.455,1.416,5.193,1.476,95.2,300,0,0.555,1.8,0
1,35,2125,2,5.211,5.208,189.8,1.997,0.203,5.553,1.612,4.988,1.827,96.4,300,0,0.92,2.175,0
1,35,2130,2,5.288,5.28,197.5,3.129,0.188,5.651,2.315,5.037,2.581,97.4,300,0,1.74,2.027,0
2,35,2130,2,7.04,7.24,7.17,6.432,7.33,0.277,0.33,0.126,0.137,59.53,12.55,2550
1,35,2135,2,4.634,4.631,198.9,2.081,0.211,5.129,2.714,4.586,2.887,96.6,300.1,0,2.017,1.817,0
1,35,2140,2,3.838,3.835,197.5,2.143,0.261,4.443,2.645,4.291,2.681,96,300.2,0,1.86,1.29,0
1,35,2145,2,3.619,3.617,196.4,1.735,0.081,3.822,2.358,4.13,2.369,95.8,300.2,0,1.563,1.252,0
2,35,2145,2,6.952,7.19,7.15,6.308,7.3,0.277,0.33,0.126,0.137,66.63,12.54,2550
1,35,2150,2,3.24,3.239,193.2,1.195,0.125,3.495,1.992,3.898,1.998,95.8,300.2,0,1.208,1.01,0
1,35,2155,2,3.596,3.595,192.7,1.229,0.154,3.887,1.648,3.748,1.672,96.2,300.2,0,0.932,1.31,0
1,35,2200,2,3.256,3.255,194.7,1.06,0.158,3.659,1.453,3.578,1.476,96.8,300.2,0,0.823,0.997,0
2,35,2200,2,6.875,7.14,7.13,6.194,7.26,0.277,0.33,0.126,0.137,81.7,12.53,2550
1,35,2205,2,3.257,3.254,190.9,2.629,0.185,3.789,1.443,3.743,1.635,97.5,300.2,0,0.907,1.24,0
1,35,2210,2,3.571,3.567,196,2.78,0.19,4.018,1.412,4.093,1.682,97.7,300.3,0,0.905,1.212,0
1,35,2215,2,3.495,3.493,193.1,2.153,0.18,3.953,1.047,3.51,1.192,97.3,300.3,0,0.498,1.607,0
2,35,2215,2,6.805,7.1,7.11,6.087,7.22,0.277,0.33,0.126,0.137,91.7,12.52,2550
1,35,2220,2,3.738,3.735,201.5,2.345,0.185,4.214,0.792,3.5,0.92,97.8,300.3,0,0.318,1.327,0
1,35,2225,2,4.047,4.045,204.9,1.481,0.146,4.377,0.621,3.773,0.803,98.4,300.3,0,0.227,1.467,0
1,35,2230,2,3.86,3.859,206.1,1.297,0.139,4.312,0.952,3.49,1.134,99.2,300.3,0,0.669,1.31,0
2,35,2230,2,6.732,7.05,7.09,5.979,7.17,0.277,0.33,0.126,0.137,95.9,12.51,2550
1,35,2235,2,3.768,3.767,205.4,1.615,0.173,4.149,0.86,3.31,0.931,98.8,300.3,0,0.514,1.222,0
1,35,2240,2,4.445,4.445,204.9,0.265,0.15,4.802,0.562,3.828,0.651,98.8,300.2,0,0.23,1.655,0
1,35,2245,2,5.202,5.202,205.6,0.505,0.355,5.815,0.578,4.065,0.702,99.4,300.2,0,0.333,1.965,0
2,35,2245,2,6.659,7,7.06,5.871,7.12,0.277,0.33,0.126,0.137,98.3,12.51,2550
1,35,2250,2,5.586,5.585,203.8,1.39,0.204,6.076,0.626,3.706,0.692,99.6,300.1,0,0.398,2.16,0
1,35,2255,2,5.13,5.124,207.3,2.87,0.219,5.586,0.736,2.759,0.829,99.9,300,0,0.548,2.09,0
1,35,2300,2,4.679,4.669,211.4,3.81,0.305,5.227,1.577,3.161,1.856,100,300,0,1.381,1.915,0.014
2,35,2300,2,6.587,6.955,7.04,5.765,7.08,0.277,0.33,0.126,0.137,99.9,12.5,2550
1,35,2305,2,4.74,4.729,212.8,4.025,0.277,5.39,2.342,3.697,2.589,100,300.1,0,2.125,2.065,0.025
1,35,2310,2,3.468,3.448,203.3,6.132,0.592,4.639,2.712,3.846,2.869,100,300.2,0,2.48,1.46,0
1,35,2315,2,2.79,2.774,197.3,6.158,0.289,3.757,2.462,3.705,2.551,99.4,300.2,0,2.16,1.327,0
2,35,2315,2,6.52,6.912,7.01,5.664,7.03,0.277,0.33,0.126,0.137,100,12.49,2550
1,35,2320,2,2.784,2.775,197.3,4.672,0.199,3.267,2.275,3.541,2.414,99.3,300.2,0,1.961,1.245,0
1,35,2325,2,2.657,2.654,195.7,2.725,0.153,3.038,1.962,3.265,2.097,99.1,300.2,0,1.632,1.107,0
1,35,2330,2,2.224,2.215,191.7,5.285,0.265,2.679,1.767,2.924,1.866,99.2,300.3,0,1.459,0.898,0
2,35,2330,2,6.46,6.869,6.981,5.576,6.976,0.277,0.33,0.126,0.137,100,12.48,2550
1,35,2335,2,1.066,1.04,173.5,12.5,0.442,1.895,1.552,2.593,1.622,99.3,300.4,0,1.261,0.428,0
1,35,2340,2,0.122,0.116,108.1,12.85,0.15,0.523,1.443,2.497,1.49,99.3,300.4,0,1.152,1.232,0
1,35,2345,2,0.563,0.56,224.4,4.583,0.539,1.666,1.374,2.816,1.665,99.8,300.4,0,1.155,0.23,0
2,35,2345,2,6.411,6.824,6.956,5.496,6.922,0.276,0.33,0.126,0.137,100,12.48,2550
1,35,2350,2,2.096,2.093,231,3.049,0.428,2.973,1.609,3.676,1.963,100,300.4,0,1.411,0.108,0.002
1,35,2355,2,3.277,3.276,233.5,1.385,0.261,3.855,1.77,4.336,2.496,99.9,300.2,0,1.552,1.93,0.406
1,36,0,2,4.073,4.073,229.8,0.601,0.169,4.377,1.55,4.7,2.085,99.8,300.2,0,1.333,1.997,0
2,36,0,2,6.359,6.783,6.939,5.417,6.872,0.276,0.329,0.126,0.137,100,12.46,2550
1,36,5,2,3.993,3.991,230.4,1.86,0.127,4.247,1.948,4.511,2.323,100,300.2,0,1.742,1.71,0
1,36,10,2,3.952,3.95,231.3,2.05,0.17,4.41,2.398,4.531,2.679,100,300.2,0,2.18,1.707,0
1,36,15,2,3.692,3.689,229.5,2.378,0.22,4.149,2.567,4.216,2.741,100,300.3,0,2.342,1.622,0
2,36,15,2,6.299,6.741,6.914,5.332,6.82,0.276,0.329,0.126,0.137,100,12.47,2550
1,36,20,2,3.541,3.536,225,2.881,0.165,3.953,2.451,4.142,2.549,99.7,300.3,0,2.192,1.18,0
1,36,25,2,2.563,2.562,217.4,2.062,0.273,3.267,2.083,3.611,2.054,99.3,300.3,0,1.772,0.392,0
1,36,30,2,2.949,2.947,220,2.112,0.221,3.659,1.353,3.667,1.234,98.8,300.3,0,0.993,0.743,0
2,36,30,2,6.236,6.701,6.887,5.246,6.767,0.276,0.329,0.126,0.137,100,12.46,2550
1,36,35,2,3.534,3.528,218.7,3.077,0.202,3.855,1.078,4.085,1.227,99.5,300.3,0,0.829,0.089,0
1,36,40,2,3.897,3.896,217.7,1.455,0.145,4.247,1.19,3.941,1.398,100,300.2,0,1.003,0.105,0
1,36,45,2,4.24,4.239,216,1.235,0.112,4.541,1.503,3.887,1.698,100,300.1,0,1.309,1.317,0
2,36,45,2,6.18,6.66,6.86,5.17,6.715,0.276,0.329,0.126,0.137,100,12.45,2550
1,36,50,2,4.359,4.357,216.4,1.761,0.143,4.737,1.792,3.972,1.994,100,300.1,0,1.59,1.39,0
1,36,55,2,4.434,4.431,215.1,1.782,0.11,4.769,2.092,4.091,2.303,100,300,0,1.881,1.57,0
1,36,100,2,4.399,4.397,212,1.609,0.119,4.769,2.152,3.822,2.23,100,300,0,1.94,1.487,0
2,36,100,2,6.13,6.617,6.83,5.098,6.663,0.276,0.329,0.126,0.137,100,12.45,2550
1,36,105,2,4.238,4.234,212.1,2.401,0.177,4.639,1.949,3.425,1.99,100,300,0,1.742,1.45,0
1,36,110,2,4.284,4.279,211.5,2.82,0.169,4.671,2.038,3.408,2.143,100,299.9,0,1.829,1.522,0
1,36,115,2,4.431,4.422,209.9,3.564,0.219,4.9,2.16,3.364,2.267,100,299.9,0,1.948,1.755,0
2,36,115,2,6.079,6.577,6.802,5.026,6.612,0.276,0.329,0.126,0.137,100,12.44,2550
1,36,120,2,4.352,4.344,207.5,3.318,0.263,4.9,2.225,3.337,2.288,100,299.9,0,2.012,1.755,0
1,36,125,2,4.292,4.285,206.3,3.367,0.258,5.227,2.114,3.129,2.145,100,299.9,0,1.903,1.775,0
1,36,130,2,4.311,4.305,206.7,2.984,0.191,4.802,1.996,3.066,2.002,100,299.8,0,1.788,1.81,0
2,36,130,2,6.036,6.538,6.773,4.966,6.558,0.276,0.329,0.126,0.137,100,12.43,2550
1,36,135,2,4.22,4.214,204.7,2.916,0.279,4.9,1.929,2.977,1.949,100,299.9,0,1.724,1.812,0
1,36,140,2,3.956,3.951,202.3,3.05,0.211,4.475,1.73,2.742,1.709,100,299.9,0,1.53,1.53,0
1,36,145,2,3.662,3.654,199.8,3.793,0.229,4.377,1.588,2.564,1.553,100,299.9,0,1.392,1.385,0
2,36,145,2,5.999,6.502,6.744,4.914,6.508,0.276,0.329,0.126,0.137,100,12.43,2550
1,36,150,2,3.703,3.695,199,3.632,0.33,4.345,1.323,2.612,1.285,100,299.9,0,1.134,1.262,0
1,36,155,2,2.902,2.898,192.7,3.112,0.27,3.659,0.903,2.334,0.913,100,299.9,0,0.725,0.985,0
1,36,200,2,3.509,3.507,190.8,1.84,0.194,3.887,0.561,2.556,0.712,100,299.9,0,0.393,1.182,0
2,36,200,2,5.965,6.464,6.715,4.865,6.454,0.276,0.329,0.126,0.137,100,12.42,2550
1,36,205,2,3.456,3.455,189.7,1.403,0.124,3.691,0.462,2.391,0.667,100,299.8,0,0.296,1.252,0
1,36,210,2,3.494,3.492,191.9,1.553,0.123,3.724,0.246,2.11,0.434,100,299.8,0,0.085,1.157,0
1,36,215,2,3.031,3.03,194,0.86,0.148,3.365,0.1,1.913,0.264,100,299.8,0,-0.057,0.737,0
2,36,215,2,5.932,6.43,6.688,4.816,6.404,0.276,0.329,0.126,0.137,100,12.41,2550
1,36,220,2,2.305,2.303,194.9,2.617,0.395,3.071,0.044,1.711,0.27,100,299.8,0,-0.112,0.167,0
1,36,225,2,1.467,1.458,202.4,6.377,0.182,2.091,-0.002,1.334,0.126,100,299.8,0,-0.156,0,0
1,36,230,2,1.368,1.363,204.8,4.869,0.181,1.829,-0.032,1.204,0.184,100,299.7,0,-0.185,0,0
2,36,230,2,5.9,6.399,6.662,4.759,6.353,0.276,0.328,0.126,0.137,100,12.4,2550
1,36,235,2,1.772,1.762,215.5,5.934,0.179,2.319,0.196,1.329,0.493,100,299.7,0,0.037,0,0
1,36,240,2,1.677,1.669,214.5,5.827,0.187,2.221,0.443,1.356,0.66,100,299.7,0,0.277,0,0
1,36,245,2,1.737,1.722,217.8,7.36,0.315,2.417,0.452,1.338,0.603,100,299.7,0,0.286,0,0
2,36,245,2,5.855,6.366,6.638,4.691,6.303,0.276,0.328,0.126,0.137,100,12.4,2550
1,36,250,2,2.064,2.052,220.8,6.019,0.285,2.646,0.342,1.458,0.449,100,299.7,0,0.179,0.004,0
1,36,255,2,2.409,2.399,220.7,5.208,0.292,3.234,0.354,1.684,0.526,100,299.7,0,0.191,0.141,0
1,36,300,2,2.571,2.559,230.5,5.545,0.232,3.201,0.381,1.936,0.509,100,299.7,0,0.216,0,0
2,36,300,2,5.8,6.331,6.616,4.614,6.256,0.276,0.328,0.126,0.137,100,12.4,2550
1,36,305,2,2.435,2.419,241.6,6.689,0.256,3.169,0.457,2.208,0.596,100,299.7,0,0.291,0,0
1,36,310,2,2.516,2.49,236.9,8.32,0.256,3.071,0.671,2.397,0.849,100,299.7,0,0.5,0,0
1,36,315,2,2.326,2.303,221.8,8.17,0.57,3.332,0.574,2.398,0.695,100,299.7,0,0.405,0,0
2,36,315,2,5.74,6.295,6.587,4.529,6.207,0.276,0.328,0.126,0.137,100,12.38,2550
1,36,320,2,1.702,1.668,215.1,11.42,0.309,2.417,0.058,1.592,0.228,100,299.7,0,-0.097,0,0
1,36,325,2,1.847,1.813,224.2,10.97,0.309,2.646,-0.088,1.471,0.148,100,299.7,0,-0.24,0.082,0
1,36,330,2,1.618,1.591,226.2,10.47,0.28,2.581,-0.039,1.634,0.169,100,299.7,0,-0.192,0,0
2,36,330,2,5.682,6.256,6.56,4.446,6.161,0.275,0.328,0.126,0.137,100,12.38,2550
1,36,335,2,1.732,1.719,228.4,7.13,0.283,2.352,0.087,1.815,0.379,100,299.7,0,-0.07,0,0
1,36,340,2,1.737,1.723,221.4,7.23,0.242,2.385,0.379,1.695,0.7,100,299.8,0,0.215,0,0
1,36,345,2,2.085,2.067,222.7,7.61,0.335,2.973,0.517,1.661,0.76,100,299.8,0,0.35,0.073,0
2,36,345,2,5.625,6.218,6.535,4.367,6.113,0.275,0.328,0.126,0.137,100,12.37,2550
1,36,350,2,2.391,2.376,223.7,6.506,0.225,3.234,0.683,1.872,0.895,100,299.9,0,0.511,1.105,0
1,36,355,2,2.496,2.474,231.3,7.68,0.414,3.757,0.643,1.912,0.874,100,299.9,0,0.472,0.906,0
1,36,400,2,2.855,2.832,240.5,7.22,0.346,3.757,0.857,2.258,1.17,99.9,299.8,0,0.668,1.397,0
2,36,400,2,5.569,6.178,6.508,4.292,6.064,0.275,0.328,0.126,0.137,100,12.37,2550
1,36,405,2,2.49,2.476,244.1,6.158,0.307,3.397,0.872,2.102,1.114,98.6,299.8,0,0.511,1.262,0
1,36,410,2,3.086,3.078,244,4.22,0.315,3.757,0.648,2.005,0.842,97.4,299.8,0,0.128,1.41,0
1,36,415,2,3.113,3.107,241.9,3.579,0.204,3.659,0.474,2.019,0.71,97.2,299.7,0,-0.077,1.59,0
2,36,415,2,5.516,6.138,6.477,4.221,6.013,0.275,0.328,0.126,0.137,100,12.36,2550
1,36,420,2,3.145,3.131,241.7,5.502,0.283,3.953,0.468,1.997,0.72,97.1,299.8,0,-0.101,1.55,0
1,36,425,2,3.391,3.371,244.2,6.299,0.466,4.933,0.576,1.917,0.813,96.8,299.8,0,-0.028,1.727,0
1,36,430,2,4.168,4.146,241.5,5.954,0.426,5.292,1.019,2.362,1.372,96.3,299.8,0,0.323,2.42,0
2,36,430,2,5.468,6.097,6.447,4.153,5.961,0.275,0.328,0.126,0.137,100,12.35,2550
1,36,435,2,4.166,4.148,242.9,5.417,0.45,5.292,1.484,2.438,1.716,93.5,299.8,0,0.378,2.74,0
1,36,440,2,4.197,4.175,246.8,5.761,0.431,5.129,1.389,2.228,1.476,91.7,299.7,0,0.029,2.52,0
1,36,445,2,4.239,4.22,248.6,5.379,0.34,5.129,1.237,2.063,1.293,91.4,299.8,0,-0.168,2.5,0
2,36,445,2,5.428,6.058,6.415,4.096,5.911,0.275,0.327,0.126,0.137,100,12.34,2550
1,36,450,2,4.526,4.511,247.9,4.746,0.449,5.488,1.119,1.929,1.181,91.3,299.8,0,-0.294,2.895,0
1,36,455,2,5.052,5.033,248.6,4.919,0.419,6.109,1.12,1.935,1.193,90.8,299.8,0,-0.356,3.205,0
1,36,500,2,4.915,4.897,247.8,4.937,0.457,6.043,1.059,1.777,1.112,90.4,299.8,0,-0.486,3.225,0
2,36,500,2,5.392,6.019,6.384,4.044,5.86,0.275,0.327,0.126,0.137,100,12.34,2550
1,36,505,2,5.05,5.029,248.6,5.25,0.391,6.076,1.069,1.824,1.163,90.1,299.8,0,-0.52,3.33,0
1,36,510,2,5.305,5.287,250.6,4.69,0.382,6.207,1.072,1.852,1.174,89.9,299.8,0,-0.549,3.338,0
1,36,515,2,4.902,4.875,248.7,6.033,0.483,6.174,1.042,1.847,1.122,89.8,299.8,0,-0.586,3.15,0
2,36,515,2,5.362,5.984,6.35,4.005,5.808,0.275,0.327,0.126,0.137,100,12.33,2550
1,36,520,2,5.377,5.355,251.6,5.153,0.399,6.468,1.203,2.148,1.356,89.1,299.8,0,-0.535,3.39,0
1,36,525,2,5.128,5.105,254.7,5.493,0.405,6.174,1.386,2.301,1.511,87.9,299.8,0,-0.535,3.31,0.008
1,36,530,2,4.633,4.612,260.3,5.448,0.361,5.521,1.365,2.188,1.381,87.3,299.8,0,-0.649,2.76,0.001
2,36,530,2,5.342,5.949,6.313,3.97,5.759,0.275,0.327,0.126,0.137,100,12.32,2550
1,36,535,2,4.331,4.314,263.4,5.063,0.303,5.259,1.236,2.143,1.259,87.7,299.8,0,-0.722,2.552,0
1,36,540,2,4.304,4.286,257.9,5.16,0.287,5.096,1.198,2.158,1.24,87.7,299.8,0,-0.755,2.467,0
1,36,545,2,4.018,4.005,258.5,4.585,0.356,4.965,1.099,2.052,1.126,87.6,299.8,0,-0.857,2.235,0
2,36,545,2,5.326,5.92,6.28,3.94,5.709,0.275,0.327,0.126,0.137,100,12.31,2550
1,36,550,2,3.397,3.388,257.1,4.189,0.275,4.279,0.889,1.739,0.888,88,299.8,0,-1.01,1.862,0
1,36,555,2,3.374,3.366,254.1,3.967,0.276,4.018,0.621,1.447,0.606,88.5,299.9,0,-1.179,1.732,0
1,36,600,2,3.358,3.344,253.8,5.25,0.287,4.051,0.468,1.361,0.488,89.1,299.9,0,-1.245,1.745,0
2,36,600,2,5.311,5.89,6.251,3.914,5.662,0.275,0.327,0.126,0.137,96.4,12.31,2550
1,36,605,2,2.978,2.965,257.2,5.309,0.28,3.593,0.371,1.389,0.385,89.1,299.9,0,-1.344,1.425,0
1,36,610,2,3.047,3.031,257.5,5.868,0.223,3.626,0.33,1.361,0.366,89.4,299.9,0,-1.328,1.407,0
1,36,615,2,3.615,3.601,252.3,5.081,0.394,4.41,0.408,1.462,0.474,89.4,299.9,0,-1.254,1.885,0
2,36,615,2,5.291,5.862,6.219,3.881,5.614,0.275,0.327,0.126,0.137,83.5,12.3,2550
1,36,620,2,3.685,3.666,250.9,5.75,0.336,4.508,0.586,1.68,0.703,89,300,0,-1.147,1.917,0
1,36,625,2,3.797,3.777,249,5.84,0.378,4.704,0.73,1.736,0.854,88.9,300,0,-1.015,2.197,0
1,36,630,2,4.261,4.243,252,5.246,0.443,5.292,1.042,2.01,1.19,88,300,0,-0.853,2.647,0.01
2,36,630,2,5.27,5.84,6.196,3.848,5.57,0.275,0.327,0.126,0.137,52.83,12.29,2550
1,36,635,2,4.186,4.163,248.2,5.977,0.369,4.867,1.245,1.936,1.311,86.6,300,0,-0.87,2.69,0.002
1,36,640,2,4.206,4.186,253.7,5.504,0.388,5.161,1.116,1.713,1.108,86.6,300,0,-1.002,2.61,0
1,36,645,2,3.913,3.896,258.4,5.415,0.436,5.063,0.931,1.521,0.923,87.1,300.1,0,-1.105,2.487,0
2,36,645,2,5.241,5.813,6.169,3.807,5.528,0.275,0.327,0.126,0.137,35.29,12.29,2550
1,36,650,2,3.536,3.518,263.3,5.831,0.37,4.345,0.737,1.247,0.696,87.5,300,0,-1.223,2.147,0
1,36,655,2,3.66,3.641,268.1,5.828,0.319,4.41,0.526,1.159,0.477,88.3,300,0,-1.312,2.225,0
1,36,700,2,3.472,3.459,270.5,5.05,0.46,4.312,0.487,1.254,0.46,88.2,300.1,0,-1.362,2.107,0
2,36,700,2,5.211,5.787,6.14,3.765,5.484,0.274,0.326,0.126,0.137,35.69,12.28,2550
1,36,705,2,3.6,3.582,261.8,5.634,0.456,4.541,0.464,1.194,0.458,87.9,300.1,0,-1.425,2.095,0
1,36,710,2,3.608,3.59,257,5.706,0.313,4.345,0.359,1.047,0.348,88.1,300.2,0,-1.492,2.145,0
1,36,715,2,3.86,3.841,262.5,5.691,0.32,4.606,0.278,0.966,0.261,88.5,300.1,0,-1.513,2.3,0
2,36,715,2,5.187,5.763,6.112,3.729,5.442,0.274,0.326,0.126,0.137,31.5,12.28,2550
1,36,720,2,3.882,3.866,263.1,5.153,0.291,4.802,0.245,1.071,0.233,88.1,300.1,0,-1.603,2.16,0
1,36,725,2,4.105,4.087,258.1,5.335,0.352,4.835,0.384,1.348,0.49,87.4,300.2,0,-1.582,2.437,0
1,36,730,2,4.239,4.219,259.1,5.613,0.421,5.227,0.676,1.742,0.832,85.8,300.2,0,-1.538,2.465,0.223
2,36,730,2,5.164,5.738,6.092,3.696,5.404,0.274,0.326,0.126,0.137,22.74,12.27,2550
1,36,735,2,3.764,3.734,268,7.19,0.366,4.835,1.054,2.047,1.189,83.9,300.3,0,-1.484,2.347,1.911
1,36,740,2,3.114,3.093,284.1,6.787,0.355,4.018,1.01,1.924,1.047,83.2,300.4,0,-1.638,1.905,2.783
1,36,745,2,3.169,3.154,286.2,5.518,0.289,4.018,0.692,1.579,0.664,83.4,300.4,0,-1.911,1.755,5.852
2,36,745,2,5.137,5.714,6.066,3.658,5.363,0.274,0.326,0.126,0.137,14.58,12.27,2550
1,36,750,2,2.75,2.735,275.2,5.949,0.311,3.757,0.369,1.145,0.358,84.1,300.5,0,-2.111,1.535,12.07
1,36,755,2,2.792,2.773,283,6.69,0.36,3.528,0.244,1.237,0.372,85,300.5,0,-2.081,1.295,19.25
1,36,800,2,3.273,2.905,328.2,27.13,0.702,4.508,0.47,1.488,0.691,84.9,300.7,0,-1.884,2.187,26.69
2,36,800,2,5.113,5.688,6.044,3.623,5.323,0.274,0.326,0.126,0.137,15.41,12.28,2550
1,36,805,2,3.421,3.282,297.6,16.31,0.613,5.259,0.862,1.806,1.188,84.2,300.7,0,-1.618,1.987,35.28
1,36,810,2,3.012,2.966,286.2,9.98,0.589,4.181,1.492,2.377,1.825,81.3,300.6,0,-1.475,1.75,49.83
1,36,815,2,2.546,2.503,283.1,10.57,0.247,3.267,1.603,2.146,1.889,81.3,300.6,0,-1.371,1.365,67.24
2,36,815,2,5.087,5.663,6.027,3.589,5.284,0.274,0.326,0.126,0.137,8.41,12.39,2550
1,36,820,2,2.705,2.693,272.6,5.306,0.297,3.43,1.661,2.398,2.016,82.1,300.5,0,-1.181,1.427,86.1
1,36,825,2,2.269,2.249,288.4,7.64,0.287,3.005,1.869,2.433,2.307,82.3,300.5,0,-0.953,1.245,106.5
1,36,830,2,1.929,1.909,292.4,8.25,0.334,2.679,2.11,2.534,2.457,82,300.6,0,-0.774,1.035,126.9
2,36,830,2,5.062,5.641,6.014,3.556,5.245,0.274,0.326,0.126,0.137,5.658,12.56,2550
1,36,835,2,2.147,2.09,289.1,13.21,0.486,3.397,2.313,2.872,2.638,82,300.7,0,-0.58,0.995,147.3
1,36,840,2,3.122,3.102,270.3,6.474,0.39,4.051,2.822,3.612,3.389,79.1,300.7,0,-0.588,2.05,167.2
1,36,845,2,2.934,2.913,277.9,6.936,0.405,4.018,3.552,4.449,4.169,76.5,300.7,0,-0.341,1.815,185.4
2,36,845,2,5.045,5.619,5.999,3.546,5.208,0.274,0.326,0.126,0.137,3.154,12.82,2550
1,36,850,2,3.634,3.613,274.8,6.196,0.568,4.933,4.507,5.697,5.305,74,300.7,0,0.121,2.217,203.5
1,36,855,2,3.989,3.95,265.3,7.98,0.391,5.129,6.065,7.38,6.878,68.34,300.7,0,0.504,2.755,210.5
1,36,900,2,4.732,4.712,257.6,5.327,0.495,5.945,7.14,7.98,7.61,65.04,300.8,0,0.837,3.328,212.4
2,36,900,2,5.039,5.601,5.987,3.575,5.173,0.274,0.326,0.126,0.137,1.918,13.06,2550
1,36,905,2,5.421,5.396,259.4,5.534,0.64,6.827,7.56,8.19,7.9,62.58,300.7,0,0.706,3.895,261.4
1,36,910,2,4.973,4.942,268,6.362,0.511,6.109,7.88,8.39,8.2,61.72,300.8,0,0.811,3.763,248.1
1,36,915,2,4.995,4.967,258.5,6.085,0.504,6.305,8.11,8.58,8.43,61.23,300.8,0,0.914,3.718,298.5
2,36,915,2,5.046,5.582,5.972,3.649,5.138,0.274,0.326,0.126,0.137,1.438,13.22,2550
1,36,920,2,4.923,4.891,255.7,6.505,0.624,6.305,8.63,9.04,9,59.75,300.8,0,1.064,3.79,314.6
1,36,925,2,4.991,4.965,251.6,5.913,0.884,6.762,9.11,9.39,9.42,58.61,300.8,0,1.231,3.74,333.6
1,36,930,2,5.681,5.649,255,6.04,0.658,6.827,9.3,9.51,9.58,55.67,300.8,0,0.723,4.488,351
2,36,930,2,5.079,5.57,5.961,3.767,5.101,0.274,0.326,0.126,0.137,0.788,13.44,2550
1,36,935,2,4.898,4.869,263.2,6.319,0.593,6.435,9.71,9.96,10.09,55.98,300.9,0,1.16,3.938,369
1,36,940,2,5.01,4.97,267.6,7.24,0.793,6.566,10.21,10.44,10.64,53.26,300.9,0,0.932,4.17,388.7
1,36,945,2,5.372,5.346,267.9,5.659,0.706,7.02,10.62,10.79,11.05,49.7,300.9,0,0.382,4.55,409.5
2,36,945,2,5.143,5.567,5.95,3.931,5.068,0.274,0.326,0.126,0.137,0.135,13.69,2550
1,36,950,2,4.917,4.898,271.9,5.055,0.551,5.978,11.01,11.12,11.42,48.31,301,0,0.354,4.285,426.2
1,36,955,2,4.72,4.688,265.5,6.688,0.662,5.945,11.68,11.79,12.13,46.57,301.1,0,0.447,3.873,438.8
1,36,1000,2,5.193,5.164,260,6.128,0.678,6.991,12.24,12.23,12.56,43.24,301.1,0,-0.053,4.453,451
2,36,1000,2,5.242,5.578,5.946,4.156,5.042,0.274,0.326,0.126,0.137,0,13.31,2550
1,36,1005,2,5.896,5.884,264.7,3.622,0.779,7.15,12.75,12.69,13.09,40.39,301.1,0,-0.522,4.665,463.7
1,36,1010,2,6.529,6.499,265.9,5.461,0.476,7.64,13.32,13.23,13.64,36.97,301.1,0,-1.204,5.385,476.9
1,36,1015,2,6.247,6.201,267.4,6.927,0.868,8.56,13.86,13.76,14.21,34.94,301.1,0,-1.489,5.26,490.6
2,36,1015,2,5.367,5.605,5.941,4.418,5.022,0.274,0.325,0.126,0.137,0,13.31,2550
1,36,1020,2,6.733,6.696,267.1,6.042,0.753,8.2,14.34,14.1,14.56,32.26,301.1,0,-2.127,5.53,504.4
1,36,1025,2,6.192,6.165,272.8,5.316,0.764,7.55,14.63,14.42,14.9,31.09,301.1,0,-2.364,5.433,518
1,36,1030,2,5.935,5.899,280.2,6.267,1.104,9.18,15.02,14.74,15.28,30.42,301,0,-2.325,5.07,530.8
2,36,1030,2,5.519,5.649,5.945,4.719,5.009,0.274,0.325,0.126,0.137,0,13.36,2550
1,36,1035,2,6.505,6.481,288.1,4.902,0.877,8.07,15.49,15.01,15.63,28.2,301,0,-2.933,5.465,543.9
1,36,1040,2,6.199,6.166,280.1,5.961,0.789,7.81,15.62,15.14,15.75,27.57,301,0,-3.11,5.41,557.7
1,36,1045,2,7.43,7.41,283.7,4.683,0.767,9.02,15.92,15.38,16.03,25.37,301,0,-3.951,6.205,572
2,36,1045,2,5.681,5.707,5.951,5.048,5.006,0.274,0.325,0.126,0.137,0,13.48,2550
1,36,1050,2,6.417,6.386,283,5.635,0.662,8.17,16.13,15.59,16.27,25.44,301,0,-3.732,5.43,568.8
1,36,1055,2,6.166,6.13,283.1,6.251,0.799,7.97,16.41,15.82,16.5,25.01,300.9,0,-3.722,5.255,572.9
1,36,1100,2,7.06,7.04,286,4.621,0.747,8.66,16.43,15.73,16.41,24.65,300.9,0,-3.897,5.863,594.2
2,36,1100,2,5.855,5.78,5.956,5.404,5.013,0.274,0.325,0.126,0.137,0,13.58,2550
1,36,1105,2,6.121,6.044,274.4,9.09,0.889,8.4,16.9,16.41,17.09,24.46,301,0,-3.613,5.49,621.1
1,36,1110,2,7.09,7.07,269.2,5.075,0.751,8.79,17.06,16.44,17.19,22.8,300.9,0,-4.388,6.145,632
1,36,1115,2,6.328,6.284,276,6.711,0.937,8.07,17.28,16.76,17.46,22.83,300.9,0,-4.198,5.443,632.2
2,36,1115,2,6.031,5.866,5.967,5.779,5.03,0.274,0.325,0.126,0.137,0,13.55,2550
1,36,1120,2,6.786,6.745,271,6.28,0.714,8.4,17.46,16.92,17.68,22.47,300.9,0,-4.247,5.69,654.5
1,36,1125,2,6.584,6.532,279.6,7.18,0.861,8.49,17.8,17,17.92,22.05,300.8,0,-4.22,5.59,667.1
1,36,1130,2,6.71,6.636,279.3,8.51,1.023,8.69,17.92,17.31,17.99,21.26,300.7,0,-4.6,5.793,675
2,36,1130,2,6.22,5.966,5.986,6.174,5.067,0.274,0.326,0.126,0.137,0,13.53,2550
1,36,1135,2,6.676,6.634,283,6.409,0.933,8.36,18.04,17.18,18.08,21,300.6,0,-4.664,5.5,670.5
1,36,1140,2,6.212,6.17,280.9,6.683,0.753,7.97,18.24,17.5,18.32,20.98,300.5,0,-4.509,5.553,677.3
1,36,1145,2,6.829,6.743,282.2,9.09,0.776,8.53,18.48,17.57,18.48,20.48,300.5,0,-4.623,5.74,703
2,36,1145,2,6.418,6.072,6.01,6.576,5.114,0.274,0.326,0.126,0.137,0,13.5,2550
1,36,1150,2,6.268,6.21,288.4,7.79,0.753,7.84,18.67,17.77,18.67,20.3,300.4,0,-4.585,5.218,647.9
1,36,1155,2,5.8,5.742,280.6,8.13,0.935,8.1,19.01,18.19,19.09,20.45,300.3,0,-4.209,5.043,689.9
1,36,1200,2,6.404,6.348,278.9,7.6,0.739,7.74,18.98,17.94,18.98,20.06,300.2,0,-4.491,5.315,697.4
2,36,1200,2,6.626,6.188,6.038,6.991,5.169,0.274,0.326,0.126,0.137,0,13.48,2550
1,36,1205,2,5.972,5.92,288.1,7.55,0.729,7.58,18.9,17.91,18.86,20,300.1,0,-4.59,5.135,642.2
1,36,1210,2,6.096,6.05,285.3,7.05,0.684,7.28,19.13,18.21,19.09,19.6,300,0,-4.665,5.195,707
1,36,1215,2,5.348,5.307,284.9,7.06,0.805,7.09,19.41,18.54,19.47,19.32,299.9,0,-4.625,4.703,751
2,36,1215,2,6.839,6.312,6.072,7.41,5.238,0.275,0.326,0.126,0.137,0,13.43,2550
1,36,1220,2,5.37,5.316,280,8.11,0.803,7.38,19.81,18.99,19.87,19.02,299.8,0,-4.509,4.763,773
1,36,1225,2,5.771,5.719,272,7.69,0.673,7.06,19.75,18.91,19.84,18.41,299.7,0,-4.973,5.163,725
1,36,1230,2,5.933,5.88,282.7,7.63,0.668,7.35,20.01,19.18,20.12,18.19,299.6,0,-4.929,5.213,768
2,36,1230,2,7.06,6.444,6.112,7.82,5.322,0.275,0.326,0.126,0.137,0,13.43,2550
1,36,1235,2,5.632,5.482,277.8,13.2,0.803,7.58,20.23,19.38,20.27,17.67,299.5,0,-5.128,4.99,749
1,36,1240,2,5.834,5.771,283.1,8.41,1.202,8.98,20.56,19.84,20.6,17.03,299.4,0,-5.34,5.23,773
1,36,1245,2,5.542,5.408,278.3,12.61,1.006,7.58,20.79,19.81,20.75,16.64,299.3,0,-5.457,4.788,663.7
2,36,1245,2,7.28,6.579,6.16,8.23,5.418,0.275,0.326,0.126,0.137,0,13.38,2550
1,36,1250,2,5.954,5.89,261.8,8.36,0.858,8.04,20.98,20.15,20.93,16.61,299.2,0,-5.322,5.12,691.8
1,36,1255,2,6.421,6.345,263.4,8.79,0.806,7.94,21.18,20.4,21.19,15.87,299.1,0,-5.759,5.585,739
1,36,1300,2,6.147,5.996,262.6,12.68,1.031,8.53,21.1,20.25,21,16.11,299.1,0,-5.631,5.2,554
2,36,1300,2,7.51,6.718,6.212,8.65,5.52,0.275,0.326,0.126,0.137,0,13.38,2550
1,36,1305,2,6.366,6.309,266,7.64,1.146,8.89,21.14,20.54,21.18,15.88,298.9,0,-5.782,5.37,547.6
1,36,1310,2,5.801,5.704,251.3,10.46,1.005,7.77,21.34,20.46,21.19,16.07,298.8,0,-5.464,4.655,551.1
1,36,1315,2,6.473,6.439,257.8,5.834,0.928,9.05,21.47,20.82,21.39,14.69,298.7,0,-6.524,5.38,578.6
2,36,1315,2,7.74,6.862,6.275,9.06,5.638,0.275,0.327,0.126,0.137,0,13.35,2550
1,36,1320,2,7.05,7,259.7,6.914,0.786,9.15,21.78,21.11,21.81,14,298.6,0,-6.891,5.925,704
1,36,1325,2,7,6.913,261.6,9.16,1.117,9.57,22.19,21.29,22.09,13.64,298.5,0,-6.904,5.858,766
1,36,1330,2,7.01,6.917,270.3,9.55,1.357,10.19,22.32,21.37,22.26,13.61,298.4,0,-6.835,5.953,755
2,36,1330,2,7.96,7.01,6.352,9.41,5.761,0.275,0.327,0.126,0.137,0,13.35,2550
1,36,1335,2,6.921,6.822,272.9,9.71,1.25,10.49,22.62,21.68,22.59,13.53,298.3,0,-6.668,5.908,747
1,36,1340,2,6.542,6.47,261.3,8.53,1.338,9.44,22.44,21.52,22.3,13.24,298.2,0,-7.09,5.54,703
1,36,1345,2,6.361,6.325,265.7,6.092,1.244,8.49,22.03,21.33,21.8,13.21,298.1,0,-7.44,5.44,320.5
2,36,1345,2,8.15,7.15,6.434,9.69,5.897,0.275,0.327,0.126,0.137,0,13.33,2550
1,36,1350,2,5.249,5.191,259,8.51,0.711,6.925,21.51,21.1,21.46,13.91,298.1,0,-7.18,4.175,328.7
1,36,1355,2,5.254,5.207,261,7.69,0.8,7.06,22,21.63,22.07,13.83,298,0,-6.884,4.38,541.1
1,36,1400,2,5.704,5.613,262.9,10.22,0.919,8.04,21.86,21.41,21.78,13.75,297.9,0,-7.06,4.775,374.2
2,36,1400,2,8.34,7.28,-88.88,9.92,6.035,0.275,0.327,0.126,0.137,0,13.35,2550
1,36,1405,2,5.638,5.611,246.8,5.596,1.155,7.87,21.87,21.42,21.75,13.88,297.9,0,-6.931,4.7,295
1,36,1410,2,4.959,4.925,250.7,6.659,0.736,6.795,21.92,21.58,21.9,14.21,297.8,0,-6.593,3.98,418.9
1,36,1415,2,5.119,5.08,244,7.03,0.576,6.501,22.72,22.11,22.8,13.74,297.7,0,-6.404,4.383,842
2,36,1415,2,8.5,7.41,-88.88,10.08,6.183,0.276,0.328,0.126,0.137,0,13.36,2550
1,36,1420,2,5.814,5.759,239.8,7.84,0.95,7.81,23.28,22.23,23.09,13.09,297.6,0,-6.586,5.018,796
1,36,1425,2,5.124,5.067,252.2,8.58,1.329,7.97,23.43,22.29,23.27,13.29,297.6,0,-6.276,4.378,796
1,36,1430,2,4.974,4.906,256.9,9.45,1.121,7.45,23.61,22.65,23.51,12.92,297.4,0,-6.502,4.24,760
2,36,1430,2,8.63,7.53,-88.88,10.16,6.33,0.276,0.328,0.126,0.137,0,13.31,2550
1,36,1435,2,5.028,4.996,255.2,6.441,0.797,7.55,23.76,22.86,23.67,12.77,297.3,0,-6.529,4.445,710
1,36,1440,2,5.591,5.485,245.5,11.16,0.905,8.36,23.91,22.86,23.71,12.41,297.3,0,-6.785,4.84,673.4
1,36,1445,2,4.123,4.079,252.3,8.36,0.85,6.533,23.77,22.84,23.6,12.62,297.2,0,-6.672,3.52,655.1
2,36,1445,2,8.78,7.64,-88.88,10.21,6.482,0.276,0.328,0.126,0.137,0,13.29,2550
1,36,1450,2,5.435,5.331,239.6,11.22,1.104,8.1,24.22,23.46,24.22,11.7,297.1,0,-7.31,4.543,642
1,36,1455,2,6.03,5.985,246.3,7.05,1.041,8.04,24.34,23.26,24.01,11.28,297.1,0,-7.68,5.09,629
1,36,1500,2,5.693,5.623,239.7,8.97,1.159,7.97,24.38,23.71,24.27,11.11,297.1,0,-7.84,5.05,619.3
2,36,1500,2,8.95,7.74,-88.88,10.26,6.632,0.276,0.329,0.126,0.137,0,13.28,2550
1,36,1505,2,7.06,6.902,238.4,12.1,1.222,9.7,24.49,23.59,24.31,10.49,297.1,0,-8.47,5.69,608.2
1,36,1510,2,7.63,7.57,233.4,7.13,0.882,9.6,24.53,23.69,24.29,9.76,297,0,-9.35,6.258,512.4
1,36,1515,2,6.912,6.849,232.7,7.76,1.158,10.06,24.4,23.7,24.17,9.58,297,0,-9.68,5.588,385.9
2,36,1515,2,9.11,7.84,-88.88,10.31,6.782,0.276,0.329,0.126,0.137,0,13.28,2550
1,36,1520,2,6.109,6.038,241.4,8.71,0.792,8.1,24.29,23.71,24.16,9.83,297,0,-9.44,5.103,523.3
1,36,1525,2,6.468,6.307,240.2,12.78,1.089,9.15,24.64,23.97,24.51,9.64,297,0,-9.42,5.433,580.1
1,36,1530,2,6.397,6.318,230.6,9.03,1.109,9.21,24.88,24.13,24.69,9.15,297,0,-9.89,5.12,556.2
2,36,1530,2,9.24,7.94,-88.88,10.37,6.931,0.276,0.329,0.126,0.137,0,13.3,2550
1,36,1535,2,6.423,6.332,243.5,9.64,1.098,8.46,24.93,24.11,24.75,9.07,296.9,0,-9.97,5.293,544.5
1,36,1540,2,5.891,5.828,253.2,8.34,0.887,8.1,25.01,24.27,24.88,9.03,296.9,0,-9.96,4.94,484
1,36,1545,2,7.4,7.33,257.7,8.23,1.113,9.87,24.57,23.92,24.3,9.1,296.8,0,-10.2,5.845,284.4
2,36,1545,2,9.33,8.04,-88.88,10.41,7.08,0.276,0.33,0.126,0.137,0,13.28,2550
1,36,1550,2,6.298,6.269,250.8,5.518,0.919,8.82,24.12,23.75,24,9.23,296.8,0,-10.36,4.995,418.5
1,36,1555,2,5.243,5.18,236.2,8.9,0.668,7.25,24.63,24.22,24.6,8.88,296.8,0,-10.47,4.288,367.7
1,36,1600,2,6.018,5.98,243.4,6.427,0.955,7.91,24.46,24.04,24.33,8.36,296.8,0,-11.33,4.843,393.9
2,36,1600,2,9.43,8.13,-88.88,10.45,7.23,0.277,0.33,0.127,0.137,0,13.29,2550
1,36,1605,2,6.823,6.77,241.7,7.12,0.896,8.69,24.75,24.21,24.7,7.99,296.8,0,-11.69,5.53,445.4
1,36,1610,2,5.617,5.549,250.2,8.89,0.738,7.35,24.54,23.99,24.32,8.06,296.8,0,-11.72,4.513,243.1
1,36,1615,2,4.617,4.58,247.4,7.27,0.608,5.945,23.75,23.7,23.62,8.82,296.8,0,-11.19,3.668,297.9
2,36,1615,2,9.5,8.21,-88.88,10.49,7.38,0.277,0.33,0.126,0.137,0,12.86,2550
1,36,1620,2,6.89,6.793,244.1,9.61,1.292,9.67,24.24,23.98,24.29,8.61,296.8,0,-11.13,5.493,394.3
1,36,1625,2,6.643,6.609,241.6,5.819,0.82,8.43,24.47,24.04,24.37,8.04,296.8,0,-11.8,5.398,392.6
1,36,1630,2,5.894,5.852,237.2,6.827,0.627,7.22,24.59,24.16,24.53,7.88,296.8,0,-11.96,4.728,374.6
2,36,1630,2,9.56,8.29,-88.88,10.52,7.53,0.277,0.331,0.126,0.137,0,13.3,2550
1,36,1635,2,5.819,5.78,236.2,6.634,0.737,7.91,24.72,24.29,24.65,7.51,296.8,0,-12.45,4.493,357
1,36,1640,2,5.943,5.909,229.5,6.128,0.73,7.51,24.74,24.28,24.64,6.89,296.8,0,-13.49,4.71,349.1
1,36,1645,2,5.62,5.577,226.7,7.08,0.994,8.17,24.74,24.35,24.67,6.806,296.8,0,-13.63,4.375,349.8
2,36,1645,2,9.59,8.36,-88.88,10.55,7.68,0.277,0.331,0.126,0.137,0,13.29,2550
1,36,1650,2,4.999,4.964,232.7,6.698,0.569,6.239,24.71,24.32,24.57,7.2,296.8,0,-12.97,3.993,309.3
1,36,1655,2,5.339,5.298,234.7,7.12,0.695,6.893,24.49,24.14,24.29,6.956,296.9,0,-13.56,4.305,192.6
1,36,1700,2,5.965,5.931,246.4,6.084,0.545,7.58,23.65,23.61,23.41,7.68,296.9,0,-12.97,4.585,101.3
2,36,1700,2,9.62,8.42,-88.88,10.58,7.82,0.277,0.331,0.126,0.137,0,12.82,2550
1,36,1705,2,5.572,5.542,248,5.92,0.732,7.74,23.13,23.2,23.05,8.63,297,0,-11.93,4.135,247.6
1,36,1710,2,4.695,4.678,240.8,4.894,0.653,6.076,23.55,23.7,23.67,7.93,297,0,-12.65,3.623,246.9
1,36,1715,2,4.599,4.586,240.9,4.21,0.568,5.749,23.95,23.97,23.98,7.67,297.2,0,-12.77,3.72,221.6
2,36,1715,2,9.64,8.47,-88.88,10.59,7.95,0.277,0.332,0.126,0.137,0,12.87,2550
1,36,1720,2,5.414,5.378,243.1,6.626,0.69,7.02,23.91,23.96,23.85,7.74,297.2,0,-12.68,4.125,190
1,36,1725,2,6.286,6.261,236.7,5.141,0.67,8.2,23.7,23.8,23.62,7.51,297.2,0,-13.2,4.81,164
1,36,1730,2,6.214,6.189,233.6,5.169,0.724,8.07,23.54,23.71,23.47,7.07,297.2,0,-14.05,4.803,151.2
2,36,1730,2,9.65,8.52,-88.88,10.58,8.07,0.277,0.332,0.126,0.137,0,13.33,2550
1,36,1735,2,6.645,6.602,238.1,6.532,0.955,9.38,23.23,23.4,23.13,7.09,297.2,0,-14.24,5.173,133.1
1,36,1740,2,6.554,6.52,245.9,5.823,0.646,7.87,22.79,23.08,22.67,7.49,297.3,0,-13.89,5.008,115.6
1,36,1745,2,6.109,6.08,244.7,5.588,0.532,7.55,22.3,22.64,22.17,7.93,297.4,0,-13.57,4.49,98.5
2,36,1745,2,9.66,8.56,-88.88,10.56,8.18,0.277,0.332,0.126,0.137,0,13.35,2550
1,36,1750,2,5.932,5.908,245.2,5.231,0.461,7.06,21.7,22.23,21.6,8.24,297.4,0,-13.54,4.083,82.5
1,36,1755,2,5.341,5.328,243.7,4.103,0.458,6.827,21.17,21.84,21.09,8.31,297.5,0,-13.84,3.658,69.03
1,36,1800,2,5.309,5.298,243.8,3.726,0.457,6.174,20.63,21.51,20.57,8.59,297.5,0,-13.83,3.528,54.8
2,36,1800,2,9.64,8.6,-88.88,10.52,8.28,0.278,0.332,0.126,0.137,0,12.92,2550
1,36,1805,2,5.189,5.181,243.9,3.19,0.341,6.109,19.91,21.03,19.86,9.23,297.6,0,-13.51,3.153,40.62
1,36,1810,2,5.165,5.152,240.8,4.058,0.376,6.174,19.27,20.58,19.34,9.24,297.7,0,-13.97,3.363,28.69
1,36,1815,2,5.041,5.032,237.4,3.474,0.282,5.619,18.66,20.14,18.71,9.63,297.7,0,-13.93,3.007,16.02
2,36,1815,2,9.6,8.62,-88.88,10.46,8.37,0.278,0.333,0.126,0.137,0,12.79,2550
1,36,1820,2,5.052,5.046,233,2.928,0.242,5.586,17.91,19.8,18.03,10.27,297.8,0,-13.73,2.882,7.64
1,36,1825,2,5.186,5.18,232.1,2.753,0.274,6.076,17.45,19.52,17.63,10.85,297.8,0,-13.41,2.927,0.191
1,36,1830,2,5.017,5.013,231.3,2.072,0.211,5.553,16.88,19.06,17,11.46,297.8,0,-13.19,2.677,0
2,36,1830,2,9.55,8.64,-88.88,10.39,8.45,0.278,0.333,0.126,0.137,0,12.72,2550
1,36,1835,2,4.859,4.856,230.5,2.115,0.213,5.619,16.11,18.71,16.2,12.1,297.8,0,-13.13,2.412,0
1,36,1840,2,5.091,5.084,228.7,3.015,0.295,5.782,15.22,18.38,15.45,12.77,297.8,0,-13.16,2.147,0
1,36,1845,2,5.335,5.333,225,1.679,0.147,5.586,14.65,18.27,15.02,13.41,297.7,0,-13.01,2.167,0
2,36,1845,2,9.47,8.65,-88.88,10.27,8.52,0.278,0.333,0.126,0.137,0,12.7,2550
1,36,1850,2,5.42,5.416,220.1,2.071,0.206,5.913,14.43,17.78,14.79,13.97,297.6,0,-12.69,2.05,0
1,36,1855,2,5.728,5.722,223.1,2.618,0.233,6.403,14.07,17.5,14.4,14.5,297.7,0,-12.52,2.28,0
1,36,1900,2,5.752,5.735,220.5,4.416,0.428,6.795,14.62,17.55,15.07,14.24,297.7,0,-12.3,2.497,0
2,36,1900,2,9.37,8.64,-88.88,10.14,8.58,0.278,0.333,0.126,0.137,0,12.69,2550
1,36,1905,2,5.159,5.153,221.2,2.783,0.254,5.717,13.46,16.87,13.4,15.66,297.6,0,-12.07,1.687,0
1,36,1910,2,5.157,5.153,224.5,2.25,0.177,5.586,12.67,17.1,13.14,16.62,297.6,0,-11.96,1.72,0
1,36,1915,2,5.575,5.572,227.5,1.742,0.329,6.043,13.06,17.44,13.78,16.28,297.7,0,-11.9,2.362,0
2,36,1915,2,9.25,8.63,-88.88,9.98,8.63,0.278,0.333,0.126,0.137,0,12.66,2550
1,36,1920,2,4.893,4.878,222.3,4.499,0.528,6.043,12.98,16.34,13.08,16.47,297.7,0,-11.83,1.67,0
1,36,1925,2,5.025,5.023,220.3,1.798,0.291,5.651,11.55,15.87,11.79,18.1,297.6,0,-11.82,1.422,0
1,36,1930,2,5.258,5.254,221.9,2.203,0.164,5.651,11.45,16.5,12.21,18.62,297.6,0,-11.55,1.702,0
2,36,1930,2,9.13,8.61,-88.88,9.81,8.67,0.278,0.333,0.126,0.137,0,12.66,2550
1,36,1935,2,5.145,5.138,224.5,2.816,0.247,5.913,12.1,16.48,12.72,17.88,297.7,0,-11.52,1.822,0
1,36,1940,2,4.211,4.205,219,2.981,0.389,5.325,11.89,15.69,12.21,18.33,297.7,0,-11.39,1.365,0
1,36,1945,2,4.448,4.414,207.8,7.12,0.16,4.769,10.73,14.88,11.05,20,297.7,0,-11.27,1.865,0
2,36,1945,2,9,8.58,-88.88,9.64,8.7,0.278,0.333,0.126,0.137,0,12.65,2550
1,36,1950,2,4.498,4.497,204.2,1.253,0.19,4.933,9.52,14.74,9.98,22.23,297.6,0,-10.95,1.797,0
1,36,1955,2,4.714,4.711,208,1.875,0.15,5.031,9.4,14.71,10.2,22.34,297.6,0,-11,1.85,0
1,36,2000,2,5.123,5.121,209.4,1.608,0.22,5.619,9.31,14.93,10.13,22.71,297.6,0,-10.87,2.127,0
2,36,2000,2,8.87,8.54,-88.88,9.46,8.72,0.278,0.333,0.126,0.137,0,12.63,2550
1,36,2005,2,5.168,5.16,211.2,3.105,0.169,5.553,9.02,14.11,9.53,23.92,297.7,0,-10.47,1.772,0
1,36,2010,2,5.178,5.172,218.9,2.839,0.229,5.684,9.21,13.82,9.84,23.61,297.8,0,-10.47,1.8,0
1,36,2015,2,5.332,5.325,222.9,2.824,0.217,5.782,10.07,14.13,10.8,21.9,297.8,0,-10.69,2.17,0
2,36,2015,2,8.74,8.5,-88.88,9.28,8.72,0.278,0.333,0.126,0.137,0,12.62,2550
1,36,2020,2,5.352,5.346,230,2.632,0.179,5.651,10.56,14.3,11.09,21.14,297.8,0,-10.71,2.25,0
1,36,2025,2,5.843,5.839,236.5,2.233,0.196,6.239,10.93,15.24,11.54,20.61,297.8,0,-10.73,2.7,0.165
1,36,2030,2,5.809,5.806,236.9,1.77,0.158,6.207,11.47,15.7,12.1,19.85,297.7,0,-10.74,2.727,0.143
2,36,2030,2,8.62,8.46,-88.88,9.1,8.72,0.278,0.333,0.126,0.137,0,12.61,2550
1,36,2035,2,5.703,5.698,238.3,2.273,0.211,6.141,12.21,16.06,12.86,18.39,297.7,0,-11.09,2.832,0.395
1,36,2040,2,5.372,5.369,237.2,1.815,0.293,5.945,12.62,16.43,13.1,17.43,297.6,0,-11.42,2.505,0.035
1,36,2045,2,4.125,4.12,241,2.761,0.347,5.161,12.32,15.7,12.53,18.22,297.6,0,-11.13,1.772,0
2,36,2045,2,8.49,8.41,-88.88,8.93,8.71,0.278,0.333,0.126,0.137,0,12.59,2550
1,36,2050,2,3.751,3.751,243,0.85,0.141,4.018,10.63,14.39,10.9,21.76,297.7,0,-10.3,1.997,0
1,36,2055,2,3.379,3.373,245,3.379,0.159,3.659,9.74,13.38,10.06,23.32,297.6,0,-10.18,1.512,0
1,36,2100,2,3.928,3.925,257.1,2.041,0.149,4.377,9.39,13.3,9.66,24.01,297.6,0,-10.11,1.977,0
2,36,2100,2,8.39,8.36,-88.88,8.78,8.7,0.278,0.333,0.126,0.137,0,12.58,2550
1,36,2105,2,3.386,3.381,254.3,3.003,0.293,3.953,8.68,12.12,9.02,26.25,297.6,0,-9.6,2.01,0
1,36,2110,2,3.356,3.348,256.2,3.849,0.43,4.018,7.57,11.32,7.85,28.5,297.6,0,-9.51,1.285,0
1,36,2115,2,3.911,3.907,266.8,2.699,0.119,4.149,7.92,12.05,8.54,28.03,297.6,0,-9.42,2.355,0
2,36,2115,2,8.29,8.3,-88.88,8.63,8.67,0.278,0.333,0.126,0.137,0,12.57,2550
1,36,2120,2,3.543,3.54,273.7,2.198,0.143,3.855,8.14,12.33,8.65,27.2,297.6,0,-9.61,2.107,0
1,36,2125,2,3.556,3.555,277,1.704,0.094,3.789,7.68,12.34,8.11,30.42,297.5,0,-8.6,1.857,0
1,36,2130,2,3.788,3.787,274,1.613,0.124,4.018,7.18,11.76,7.96,30.81,297.5,0,-8.87,1.975,0
2,36,2130,2,8.18,8.25,-88.88,8.48,8.64,0.278,0.333,0.126,0.137,0,12.56,2550
1,36,2135,2,3.971,3.969,271,1.7,0.143,4.247,7.47,11.77,8.06,29.42,297.5,0,-9.2,1.995,0
1,36,2140,2,4.124,4.121,264.9,2.356,0.153,4.573,7.06,12.39,7.54,29.5,297.4,0,-9.51,1.717,0
1,36,2145,2,4.41,4.408,259.6,1.804,0.108,4.737,6.992,12.66,7.71,28.94,297.4,0,-9.81,1.822,0
2,36,2145,2,8.08,8.19,-88.88,8.33,8.6,0.278,0.333,0.126,0.137,0,12.56,2550
1,36,2150,2,4.387,4.38,250.2,3.201,0.16,4.737,7.19,12.63,7.89,28.23,297.3,0,-9.95,1.775,0
1,36,2155,2,4.25,3.929,228.9,22.26,0.689,6.37,7.17,11.93,7.76,27.87,297.3,0,-10.13,1.908,0
1,36,2200,2,4.137,4.033,207.6,12.83,0.538,5.259,5.835,8.39,5.645,31.85,297.3,0,-9.61,1.5,0
2,36,2200,2,7.97,8.14,-88.88,8.17,8.56,0.278,0.333,0.126,0.137,0,12.54,2550
1,36,2205,2,4.55,4.516,199,7.09,0.324,5.325,4.792,7.62,4.667,34.23,297.4,0,-9.62,1.507,0
1,36,2210,2,3.114,3.103,210.8,4.879,0.574,3.953,4.331,8.12,4.434,35.16,297.4,0,-9.69,0.693,0
1,36,2215,2,2.878,2.866,225.3,5.365,0.677,4.41,4.686,7.4,5.034,33.16,297.4,0,-10.12,1.522,0
2,36,2215,2,7.87,8.08,-88.88,8.02,8.52,0.278,0.333,0.126,0.137,0,12.53,2550
1,36,2220,2,4.522,4.493,234.7,6.402,0.335,5.39,6.616,10.69,7.58,28.45,297.5,0,-10.36,2.615,2.258
1,36,2225,2,4.349,4.336,242.2,4.418,0.249,4.933,7.44,10.48,7.77,27.91,297.6,0,-9.89,2.207,1.119
1,36,2230,2,4.126,4.103,241.1,6.067,0.219,4.606,6.577,9.69,6.604,29.98,297.5,0,-9.73,1.667,0
2,36,2230,2,7.76,8.02,-88.88,7.87,8.48,0.278,0.333,0.126,0.137,0,12.52,2550
1,36,2235,2,2.72,2.688,219.4,8.87,0.751,4.312,5.763,8.7,5.991,31.33,297.4,0,-9.88,0.916,0
1,36,2240,2,4.168,4.163,220.1,2.815,0.265,4.704,6.356,9.71,7.06,30.27,297.3,0,-9.8,1.405,0
1,36,2245,2,4.311,4.305,222.5,3.039,0.197,4.835,6.286,9.61,6.602,30.7,297.1,0,-9.68,1.267,0
2,36,2245,2,7.66,7.95,-88.88,7.73,8.43,0.278,0.333,0.127,0.137,0,12.52,2550
1,36,2250,2,3.361,3.344,233.3,5.84,0.612,4.802,6.256,9.09,6.595,30.9,297.1,0,-9.63,1.502,0
1,36,2255,2,4.315,4.305,229.3,3.91,0.385,5.194,6.671,9.67,7.13,30.84,297.1,0,-9.29,2.21,0
1,36,2300,2,4.345,4.338,233,3.171,0.311,5.259,6.357,9.53,6.629,31.93,297.1,0,-9.13,1.725,0
2,36,2300,2,7.58,7.89,-88.88,7.6,8.38,0.278,0.332,0.127,0.137,0,12.51,2550
1,36,2305,2,5.205,5.2,231.5,2.638,0.379,6.239,6.867,10.14,7.51,32.03,297.2,0,-8.65,2.502,0.313
1,36,2310,2,4.586,4.563,226,5.804,0.963,6.337,7.61,9.88,7.81,30.09,297.2,0,-8.79,2.147,0.436
1,36,2315,2,4.084,4.073,227.1,4.223,0.313,4.704,6.159,8.59,6.062,32.82,297.2,0,-8.96,1.33,0
2,36,2315,2,7.49,7.83,-88.88,7.47,8.32,0.277,0.332,0.127,0.137,0,12.5,2550
1,36,2320,2,4.023,4,221.8,6.126,0.514,4.998,5.622,8.49,5.83,34.14,297.3,0,-8.93,1.805,0
1,36,2325,2,3.754,3.747,236,3.615,0.284,4.606,5.666,8.67,5.932,33.56,297.3,0,-9.1,1.29,0
1,36,2330,2,3.927,3.911,233.8,5.121,0.367,4.802,6.2,9.5,6.748,32.92,297.2,0,-8.88,1.615,0
2,36,2330,2,7.42,7.78,-88.88,7.36,8.27,0.277,0.332,0.127,0.137,0,12.5,2550
1,36,2335,2,4.238,4.224,220.9,4.565,0.682,5.488,6.297,8.84,6.485,32.75,297.3,0,-8.86,1.742,0
1,36,2340,2,4.071,4.059,225.6,4.364,0.435,5.096,6.38,8.9,6.757,32.49,297.2,0,-8.89,1.58,0
1,36,2345,2,4.476,4.452,217.6,5.97,0.879,5.913,6.139,8.52,6.354,33.66,297.3,0,-8.66,1.8,0
2,36,2345,2,7.35,7.72,-88.88,7.26,8.21,0.277,0.332,0.127,0.137,0,12.49,2550
1,36,2350,2,5.162,5.154,217.2,3.131,0.261,5.913,5.658,8.39,5.761,35.58,297.3,0,-8.37,1.982,0
1,36,2355,2,4.826,4.816,216.3,3.689,0.265,5.488,5.154,7.6,5.252,37.28,297.4,0,-8.23,2.015,0
1,37,0,2,4.923,4.903,221.4,5.115,0.255,5.586,4.932,7.59,5.131,38.31,297.4,0,-8.08,1.952,0
2,37,0,2,7.28,7.67,-88.88,7.15,8.15,0.277,0.332,0.127,0.137,0,12.48,2550
1,37,5,2,4.954,4.918,217.8,6.965,0.344,5.913,5.498,7.84,5.736,37.13,297.3,0,-7.98,2.185,0
1,37,10,2,5.124,5.114,219.5,3.656,0.322,6.043,5.317,7.51,5.491,37.5,297.3,0,-8.01,2.08,0
1,37,15,2,5.452,5.44,222.2,3.692,0.261,6.109,5.666,7.71,5.935,36.19,297.3,0,-8.15,2.472,0
2,37,15,2,7.21,7.61,-88.88,7.06,8.09,0.277,0.332,0.127,0.137,0,12.47,2550
1,37,20,2,5.465,5.457,228.1,3.263,0.245,5.945,6.126,8.8,6.471,34.32,297.2,0,-8.43,2.587,0.006
1,37,25,2,5.656,5.652,232.8,2.104,0.178,6.076,6.772,10.03,7.12,31.87,297.2,0,-8.79,2.852,0.304
1,37,30,2,5.558,5.553,241.5,2.428,0.209,5.945,7.17,10.2,7.47,30.67,297.2,0,-8.93,2.757,0.414
2,37,30,2,7.16,7.56,-88.88,6.971,8.03,0.277,0.332,0.127,0.137,0,12.47,2550
1,37,35,2,5.349,5.338,248.8,3.657,0.486,6.174,7.04,10.15,7.24,31.26,297.1,0,-8.8,2.517,0.004
1,37,40,2,4.832,4.829,251.3,1.896,0.153,5.292,6.128,8.78,6.09,34.44,297,0,-8.38,2.187,0
1,37,45,2,4.198,4.192,243.5,3.046,0.298,4.998,5.405,7.84,5.45,36.42,297,0,-8.3,1.925,0
2,37,45,2,7.11,7.51,-88.88,6.895,7.97,0.277,0.332,0.127,0.137,0,12.46,2550
1,37,50,2,3.769,3.761,243,3.657,0.292,4.443,5.175,7.81,5.365,36.65,296.9,0,-8.43,1.507,0
1,37,55,2,3.011,3.002,239.4,4.301,0.17,3.43,4.732,6.933,4.828,38.46,296.8,0,-8.21,0.721,0
1,37,100,2,2.737,2.728,237.4,4.639,0.243,3.397,4.36,6.709,4.469,38.98,296.8,0,-8.36,0,0
2,37,100,2,7.06,7.47,-88.88,6.823,7.92,0.277,0.331,0.127,0.137,0,12.45,2550
1,37,105,2,2.239,2.201,240.8,10.66,0.458,3.332,3.983,6.193,3.944,39.78,296.7,0,-8.44,0,0
1,37,110,2,3.434,2.856,209.1,33.23,1.639,8.26,3.723,6.089,3.795,40.76,296.8,0,-8.37,0.938,0
1,37,115,2,5.749,5.389,210.7,20.28,1.295,8.17,4.341,7.63,5.156,40.18,296.8,0,-8.04,3.32,1.297
2,37,115,2,7.02,7.42,-88.88,6.753,7.85,0.277,0.331,0.127,0.137,0,12.45,2550
1,37,120,2,5.091,5.068,202.9,5.498,0.549,6.011,5.906,8.12,6.269,35.55,296.8,0,-8.17,2.615,1.227
1,37,125,2,4.407,4.336,212.9,10.24,0.38,5.553,5.959,7.86,6.146,35.14,296.7,0,-8.27,2.035,0.036
1,37,130,2,4.234,4.218,216.8,4.9,0.288,4.835,5.328,7.11,5.329,36.55,296.6,0,-8.33,1.477,0
2,37,130,2,6.96,7.37,-88.88,6.676,7.8,0.277,0.331,0.127,0.137,0,12.44,2550
1,37,135,2,4.152,4.143,231.4,3.771,0.268,4.737,5.418,7.44,5.652,35.43,296.5,0,-8.64,2,0
1,37,140,2,2.878,2.836,227.8,9.76,0.321,3.757,5.43,6.762,5.51,35.11,296.5,0,-8.74,1.217,0
1,37,145,2,3.47,3.384,210.7,12.68,0.716,4.9,4.563,5.79,4.384,38.55,296.6,0,-8.33,1.019,0
2,37,145,2,6.905,7.33,-88.88,6.597,7.74,0.277,0.331,0.127,0.137,0,12.43,2550
1,37,150,2,3.037,2.987,209.2,10.37,0.627,4.214,3.906,5.487,3.841,41.19,296.6,0,-8.07,0.572,0
1,37,155,2,4.351,4.297,218.3,9.01,0.411,5.651,4.299,6.362,4.69,42.15,296.5,0,-7.43,1.945,0.001
1,37,200,2,5.343,5.324,223.7,4.866,0.496,6.337,5.455,7.26,5.952,39.14,296.5,0,-7.35,2.917,0.758
2,37,200,2,6.855,7.29,-88.88,6.522,7.69,0.277,0.331,0.127,0.137,0,12.42,2550
1,37,205,2,5.969,5.954,226.3,4.026,0.407,6.958,5.915,7.21,6.129,37.85,296.5,0,-7.36,3.693,0.396
1,37,210,2,6.273,6.26,227.7,3.642,0.38,7.19,5.856,7.21,5.997,38.4,296.5,0,-7.23,3.84,0
1,37,215,2,6.806,6.791,229.5,3.758,0.407,7.68,6.25,7.6,6.515,37.6,296.5,0,-7.16,4.375,0.004
2,37,215,2,6.805,7.24,-88.88,6.449,7.63,0.277,0.331,0.127,0.137,0,12.42,2550
1,37,220,2,6.493,6.483,226.4,3.239,0.463,7.45,6.355,7.51,6.449,37.46,296.5,0,-7.11,4.013,0
1,37,225,2,6.916,6.895,229.4,4.371,0.428,7.91,6.405,7.49,6.578,37.61,296.5,0,-7.01,4.695,0
1,37,230,2,6.424,6.406,233.5,4.253,0.468,7.42,6.565,7.45,6.681,37.64,296.5,0,-6.865,4.528,0
2,37,230,2,6.757,7.2,-88.88,6.38,7.58,0.277,0.331,0.127,0.137,0,12.41,2550
1,37,235,2,5.662,5.646,234.6,4.33,0.603,7.28,6.533,7.44,6.607,38.35,296.5,0,-6.654,3.64,0
1,37,240,2,5.15,5.13,240.2,4.93,0.383,5.945,6.33,7.25,6.388,39.64,296.6,0,-6.41,3.263,0
1,37,245,2,4.978,4.958,239.7,5.051,0.47,6.207,6.156,7.19,6.287,40.37,296.6,0,-6.33,3.1,0
2,37,245,2,6.721,7.16,-88.88,6.325,7.52,0.276,0.33,0.127,0.137,0,12.41,2550
1,37,250,2,5.531,5.515,231.4,4.433,0.469,6.37,6.331,7.31,6.531,39.85,296.6,0,-6.343,3.713,0
1,37,255,2,5.641,5.624,230.5,4.438,0.501,6.827,6.444,7.35,6.578,39.48,296.5,0,-6.36,3.753,0
1,37,300,2,5.104,5.088,233.2,4.577,0.498,6.435,6.356,7.17,6.433,39.95,296.5,0,-6.285,3.41,0
2,37,300,2,6.695,7.12,-88.88,6.281,7.47,0.276,0.33,0.127,0.137,0,12.4,2550
1,37,305,2,5.106,5.081,236.5,5.722,0.471,5.978,6.106,6.856,6.152,41.17,296.6,0,-6.124,3.423,0
1,37,310,2,4.913,4.895,237.6,4.807,0.457,6.109,5.944,6.804,6.074,42.1,296.5,0,-5.98,3.195,0
1,37,315,2,4.978,4.956,243.5,5.396,0.404,5.88,5.836,6.732,5.923,43.04,296.6,0,-5.793,3.118,0
2,37,315,2,6.668,7.08,-88.88,6.245,7.41,0.276,0.33,0.127,0.137,0,12.4,2550
1,37,320,2,4.357,4.343,242.6,4.47,0.433,5.488,5.602,6.569,5.682,44.26,296.6,0,-5.641,2.647,0
1,37,325,2,4.266,4.25,245.2,4.867,0.353,5.096,5.301,6.396,5.389,45.41,296.6,0,-5.581,2.502,0
1,37,330,2,3.236,3.227,250.8,4.421,0.377,4.083,4.616,5.592,4.554,47.69,296.6,0,-5.569,1.515,0
2,37,330,2,6.646,7.05,-88.88,6.208,7.36,0.276,0.33,0.127,0.137,0,12.39,2550
1,37,335,2,2.987,2.981,253.2,3.737,0.2,3.463,3.612,4.946,3.561,51.21,296.5,0,-5.557,1.555,0
1,37,340,2,3.076,3.066,245.8,4.565,0.215,3.724,3.107,4.769,3.116,53.64,296.4,0,-5.418,1.425,0
1,37,345,2,3.769,3.761,237.7,3.82,0.47,4.835,2.866,5.242,3.017,54.38,296.3,0,-5.462,1.51,0
2,37,345,2,6.624,7.01,-88.88,6.17,7.31,0.276,0.33,0.127,0.137,0,12.38,2550
1,37,350,2,4.611,4.6,240.1,3.967,0.337,5.357,3.3,6.364,3.782,53.4,296.3,0,-5.301,2.067,0
1,37,355,2,3.704,3.696,246,3.826,0.318,4.704,3.471,5.909,3.578,52.5,296.3,0,-5.365,1.69,0
1,37,400,2,3.903,3.896,238.6,3.364,0.235,4.704,2.999,5.912,3.253,54.29,296.3,0,-5.361,1.667,0
2,37,400,2,6.589,6.983,-88.88,6.121,7.27,0.276,0.33,0.127,0.137,0,12.37,2550
1,37,405,2,3.678,3.672,239,3.024,0.227,4.181,3.6,6.543,4.178,52.55,296.2,0,-5.235,1.745,0.066
1,37,410,2,4.198,4.191,241.6,3.172,0.278,5.227,4.195,6.567,4.609,50.59,296.2,0,-5.182,2.047,0.074
1,37,415,2,4.176,4.159,246.3,5.173,0.383,5.096,4.483,6.373,4.777,50.47,296.2,0,-4.952,2.23,0.032
2,37,415,2,6.546,6.949,-88.88,6.058,7.22,0.276,0.33,0.127,0.137,0,12.36,2550
1,37,420,2,4.886,4.871,248.1,4.464,0.45,5.684,4.911,6.492,5.247,49.31,296.2,0,-4.867,3.01,0.372
1,37,425,2,5.412,5.391,243.3,5.044,0.428,6.501,5.5,6.826,5.795,46.95,296.2,0,-4.971,3.428,0.593
1,37,430,2,5.661,5.637,241,5.311,0.457,6.566,5.785,6.803,5.948,45.62,296.2,0,-5.085,3.718,0.05
2,37,430,2,6.495,6.919,-88.88,5.983,7.17,0.276,0.33,0.127,0.137,0,12.36,2550
1,37,435,2,5.849,5.83,238.9,4.583,0.487,7.35,5.94,6.873,6.124,44.6,296.1,0,-5.238,4.005,0
1,37,440,2,5.668,5.652,239.5,4.318,0.438,6.533,5.924,6.718,6.034,44.29,296.1,0,-5.344,3.858,0
1,37,445,2,5.717,5.695,240.7,5.063,0.529,6.925,5.605,6.322,5.63,45.27,296.2,0,-5.347,3.938,0
2,37,445,2,6.446,6.882,-88.88,5.918,7.13,0.276,0.33,0.127,0.137,0,12.36,2550
1,37,450,2,5.869,5.849,240.1,4.665,0.44,6.86,5.52,6.317,5.6,45.29,296.1,0,-5.417,3.985,0
1,37,455,2,5.741,5.722,239.7,4.65,0.518,7.15,5.343,6.036,5.37,45.78,296.2,0,-5.436,3.978,0
1,37,500,2,5.59,5.572,237.3,4.555,0.475,6.566,5.146,5.814,5.196,46.51,296.2,0,-5.41,3.938,0
2,37,500,2,6.407,6.845,-88.88,5.862,7.08,0.276,0.329,0.127,0.137,0,12.35,2550
1,37,505,2,5.592,5.571,237.3,4.876,0.502,6.729,5.087,5.864,5.16,46.63,296.1,0,-5.43,3.825,0
1,37,510,2,5.584,5.567,239,4.385,0.501,7.06,4.928,5.619,4.985,47.1,296.1,0,-5.442,3.765,0
1,37,515,2,5.73,5.7,241,5.82,0.557,7.19,4.822,5.563,4.873,47.32,296.1,0,-5.477,3.893,0
2,37,515,2,6.376,6.812,-88.88,5.82,7.04,0.275,0.329,0.127,0.137,0,12.34,2550
1,37,520,2,5.721,5.697,244.4,5.231,0.525,7.22,4.608,5.184,4.614,48.24,296.1,0,-5.424,4.078,0
1,37,525,2,5.921,5.902,247.7,4.611,0.484,6.991,4.401,4.871,4.391,49.01,296.1,0,-5.407,4.223,0
1,37,530,2,5.541,5.519,249.7,5.105,0.442,6.305,4.121,4.583,4.129,49.97,296.2,0,-5.408,3.87,0
2,37,530,2,6.348,6.78,-88.88,5.778,6.989,0.275,0.329,0.127,0.137,0,12.34,2550
1,37,535,2,5.022,5.008,253,4.306,0.39,5.749,3.812,4.307,3.781,51.07,296.1,0,-5.41,3.31,0
1,37,540,2,4.709,4.692,253.6,4.863,0.391,5.749,3.416,3.972,3.37,52.59,296.1,0,-5.392,3.002,0
1,37,545,2,4.384,4.372,253.9,4.245,0.361,4.998,3.157,3.782,3.17,53.58,296,0,-5.386,2.8,0
2,37,545,2,6.321,6.749,-88.88,5.737,6.944,0.275,0.329,0.127,0.137,0,12.33,2550
1,37,550,2,4.002,3.986,260.5,5.226,0.374,4.835,3.003,3.631,2.99,54.09,296,0,-5.405,2.542,0
1,37,555,2,3.694,3.683,259.8,4.38,0.3,4.377,2.609,3.226,2.537,55.6,296,0,-5.41,2.24,0
1,37,600,2,4.202,4.19,257.8,4.288,0.306,4.933,2.274,3.068,2.235,56.86,296,0,-5.43,2.45,0
2,37,600,2,6.295,6.717,-88.88,5.701,6.899,0.275,0.329,0.127,0.137,0,12.32,2550
1,37,605,2,3.999,3.99,252.8,3.95,0.296,4.933,2.161,3.027,2.172,57.18,296,0,-5.46,2.297,0
1,37,610,2,3.318,3.308,257.1,4.44,0.314,4.051,2.131,3.109,2.176,57.07,295.9,0,-5.513,1.797,0
1,37,615,2,3.197,3.182,258,5.694,0.193,3.659,1.927,2.942,1.964,57.82,295.8,0,-5.531,1.595,0
2,37,615,2,6.268,6.688,-88.88,5.658,6.857,0.275,0.329,0.127,0.137,0,12.32,2550
1,37,620,2,3.03,3.019,251.2,5.076,0.178,3.43,1.775,2.872,1.823,58.53,295.7,0,-5.515,1.46,0
1,37,625,2,3.073,3.063,257,4.439,0.258,3.626,1.812,3.076,1.85,58.51,295.7,0,-5.485,1.637,0
1,37,630,2,3.169,3.161,260.6,4.054,0.254,3.789,1.739,3.009,1.746,59.17,295.8,0,-5.408,1.715,0
2,37,630,2,6.237,6.659,-88.88,5.61,6.813,0.275,0.329,0.127,0.137,0,12.31,2550
1,37,635,2,3.844,3.836,261.8,3.67,0.441,5.194,1.612,2.967,1.66,60.02,295.9,0,-5.341,2.222,0
1,37,640,2,6.969,6.913,245.9,7.29,1.398,10,2.277,3.437,2.636,56.89,296.3,0,-5.432,4.963,0.762
1,37,645,2,5.585,5.547,237.4,6.646,0.851,7.71,3.037,3.601,3.184,52.81,296.3,0,-5.683,4.153,0.593
2,37,645,2,6.198,6.629,-88.88,5.554,6.772,0.275,0.329,0.127,0.137,0,12.31,2550
1,37,650,2,3.936,3.914,233.4,6.089,0.55,5.292,2.898,3.273,2.869,53.3,296.2,0,-5.692,2.595,0
1,37,655,2,4.245,4.212,231.8,7.12,0.409,5.455,2.592,3.025,2.556,54.81,296.1,0,-5.611,2.725,0
1,37,700,2,3.978,3.958,237.5,5.812,0.347,4.998,2.486,2.879,2.489,55.82,296.1,0,-5.471,2.562,0
2,37,700,2,6.157,6.601,-88.88,5.497,6.73,0.275,0.329,0.127,0.137,0,12.3,2550
1,37,705,2,3.983,3.964,245.9,5.626,0.32,4.671,2.505,3.072,2.557,56.44,296.1,0,-5.312,2.367,0
1,37,710,2,4.081,4.061,238.5,5.638,0.378,4.867,2.817,3.419,2.967,55.06,296.1,0,-5.347,2.602,0.245
1,37,715,2,4.312,4.289,248,5.93,0.41,5.325,3.128,3.621,3.247,53.7,296.2,0,-5.384,2.927,0.549
2,37,715,2,6.123,6.571,-88.88,5.447,6.69,0.275,0.329,0.127,0.137,0,12.29,2550
1,37,720,2,4.187,4.163,243.5,6.158,0.45,5.063,3.344,3.745,3.435,52.78,296.2,0,-5.409,2.942,0.491
1,37,725,2,4.43,4.408,239,5.722,0.365,5.227,3.507,3.866,3.584,51.99,296.1,0,-5.455,3,0.542
1,37,730,2,3.789,3.776,248.3,4.889,0.382,4.737,3.573,3.932,3.605,51.91,296.1,0,-5.414,2.532,1.003
2,37,730,2,6.091,6.54,-88.88,5.404,6.649,0.275,0.328,0.127,0.137,0,12.29,2550
1,37,735,2,3.381,3.365,244.9,5.663,0.458,4.443,3.594,3.915,3.609,51.96,296.1,0,-5.383,2.162,3.52
1,37,740,2,3.298,3.267,242.7,7.77,0.394,4.377,3.509,3.769,3.493,52.62,296.1,0,-5.299,2.14,3.791
1,37,745,2,4.046,4.027,235.2,5.646,0.556,5.129,3.508,3.889,3.578,52.55,296.1,0,-5.318,2.72,3.921
2,37,745,2,6.073,6.513,-88.88,5.38,6.607,0.275,0.328,0.127,0.137,0,12.29,2550
1,37,750,2,4.244,4.229,233.3,4.872,0.335,4.9,3.73,4.201,3.825,51.61,296.1,0,-5.348,2.84,5.612
1,37,755,2,4.299,4.283,233.3,4.876,0.345,4.965,3.741,4.222,3.761,51.68,296.1,0,-5.32,2.78,8.68
1,37,800,2,4.457,4.443,238,4.595,0.495,5.815,3.825,4.369,3.913,51.35,296.1,0,-5.326,2.94,12.28
2,37,800,2,6.058,6.489,-88.88,5.366,6.569,0.275,0.328,0.127,0.137,0,12.29,2550
1,37,805,2,4.731,4.711,240.7,5.26,0.411,5.684,4.094,4.609,4.234,50.27,296.1,0,-5.357,3.143,16.05
1,37,810,2,4.953,4.934,242.8,4.976,0.423,5.815,4.251,4.729,4.342,49.67,296.1,0,-5.369,3.32,20
1,37,815,2,4.565,4.552,241.3,4.37,0.37,5.586,4.356,4.771,4.402,49.3,296.2,0,-5.371,3.035,26.03
2,37,815,2,6.049,6.468,-88.88,5.359,6.528,0.275,0.328,0.127,0.137,0,12.29,2550
1,37,820,2,4.386,4.371,244.2,4.684,0.351,5.194,4.34,4.738,4.375,49.58,296.2,0,-5.31,2.877,34.56
1,37,825,2,4.187,4.175,248,4.448,0.327,4.965,4.4,4.805,4.457,49.67,296.2,0,-5.234,2.785,42.67
1,37,830,2,4.219,4.205,248,4.733,0.389,4.933,4.568,4.973,4.669,49.14,296.3,0,-5.221,2.905,51.18
2,37,830,2,6.043,6.445,-88.88,5.358,6.49,0.275,0.328,0.127,0.137,0,12.29,2550
1,37,835,2,4.048,4.037,250.4,4.296,0.453,5.063,4.687,4.924,4.731,49.18,296.3,0,-5.102,2.805,59.8
1,37,840,2,3.807,3.794,249.4,4.826,0.31,4.377,4.629,4.787,4.649,50.13,296.3,0,-4.908,2.547,64.2
1,37,845,2,3.703,3.688,243.3,5.057,0.378,4.671,4.717,4.871,4.772,50.05,296.2,0,-4.849,2.652,69.41
2,37,845,2,6.035,6.426,-88.88,5.354,6.453,0.275,0.328,0.127,0.137,0,12.32,2550
1,37,850,2,4.274,4.255,231.5,5.306,0.367,5.096,5.033,5.295,5.165,48.74,296.2,0,-4.906,2.992,77.6
1,37,855,2,3.754,3.739,226.8,5.093,0.371,4.704,5.268,5.31,5.333,48.44,296.2,0,-4.773,2.622,92.1
1,37,900,2,3.308,3.29,236.5,5.982,0.329,3.953,5.435,5.485,5.515,48.02,296.1,0,-4.736,2.652,107.6
2,37,900,2,6.041,6.409,-88.88,5.366,6.42,0.275,0.328,0.127,0.137,0,12.34,2550
1,37,905,2,3.693,3.678,240.6,5.127,0.407,4.606,5.777,5.799,5.898,47.53,296.2,0,-4.563,2.777,111.5
1,37,910,2,3.987,3.962,236.8,6.413,0.431,4.998,6.176,6.231,6.311,46.53,296.1,0,-4.481,3.205,109.5
1,37,915,2,4.056,4.039,237.3,5.171,0.457,5.194,6.677,6.744,6.876,45.13,296,0,-4.43,3.335,194.4
2,37,915,2,6.052,6.395,-88.88,5.387,6.387,0.275,0.328,0.127,0.137,0,12.41,2550
1,37,920,2,3.039,3.022,235.4,6.192,0.561,4.279,7.4,7.39,7.64,43.12,295.7,0,-4.377,2.5,168.2
1,37,925,2,2.341,2.328,239.9,5.914,0.737,4.149,7.63,7.59,7.72,42.36,295.6,0,-4.402,1.872,103.6
1,37,930,2,2.386,2.361,239.1,8.18,0.623,4.279,7.86,7.95,8,41.87,295.4,0,-4.353,1.945,93.6
2,37,930,2,6.078,6.386,-88.88,5.438,6.356,0.275,0.328,0.127,0.137,0,12.55,2550
1,37,935,2,3.449,3.435,236.3,5.122,0.456,4.704,8.18,8.28,8.33,41.48,295.6,0,-4.188,2.642,93.2
1,37,940,2,3.518,3.501,225.4,5.649,0.47,4.508,8.6,8.73,8.79,40.71,295.7,0,-4.062,2.59,114.9
1,37,945,2,3.532,3.515,226.7,5.627,0.649,4.769,9.07,9.08,9.24,40.17,295.9,0,-3.816,2.662,147.2
2,37,945,2,6.125,6.385,-88.88,5.52,6.328,0.274,0.328,0.127,0.137,0,12.51,2550
1,37,950,2,4.957,4.943,224.7,4.331,0.409,6.011,9.24,9.16,9.3,39.4,296.1,0,-3.922,3.745,173.4
1,37,955,2,4.716,4.678,233.2,7.27,0.546,5.978,9.44,9.4,9.57,39.49,296,0,-3.719,3.725,215.5
1,37,1000,2,5.055,5.034,233.1,5.302,0.658,7.06,10.03,10.07,10.23,37.88,296,0,-3.747,4.093,190.9
2,37,1000,2,6.182,6.387,-88.88,5.622,6.304,0.274,0.328,0.127,0.137,0,12.57,2550
1,37,1005,2,4.938,4.914,230.6,5.654,0.56,6.239,10.38,10.34,10.53,37.18,296.1,0,-3.681,3.818,210.8
1,37,1010,2,5.06,5.03,232.4,6.272,0.667,6.697,10.57,10.52,10.68,36.61,296.1,0,-3.714,4.113,278.4
1,37,1015,2,5.422,5.388,226.4,6.487,0.789,7.84,11.3,11.11,11.53,35.45,296.1,0,-3.507,4.44,426.1
2,37,1015,2,6.247,6.395,-88.88,5.736,6.285,0.274,0.328,0.127,0.137,0,12.71,2550
1,37,1020,2,6.586,6.56,229.9,5.118,0.979,8.75,12.26,11.9,12.59,33.7,296.1,0,-3.342,5.368,528.7
1,37,1025,2,8.17,8.12,235.3,6.403,1.029,10.16,13.52,13.18,13.79,31.02,295.9,0,-3.345,6.63,560.6
1,37,1030,2,7.31,7.26,238.7,6.494,1.021,9.57,14.29,13.74,14.4,30.03,295.9,0,-3.114,6.02,562.8
2,37,1030,2,6.329,6.412,-88.88,5.874,6.269,0.274,0.328,0.127,0.137,0,13.43,2550
1,37,1035,2,7.27,7.24,237.8,5.084,0.945,9.15,15.11,14.61,15.34,28.94,295.8,0,-2.9,5.86,587.3
1,37,1040,2,7.99,7.95,239.9,6.114,0.893,10.94,16.2,15.68,16.41,27.42,295.7,0,-2.7,6.678,613.4
1,37,1045,2,7.43,7.37,240.3,7.23,1.104,10.32,17.02,16.36,17.13,26.01,295.7,0,-2.703,6.308,669.7
2,37,1045,2,6.434,6.44,-88.88,6.07,6.261,0.274,0.328,0.127,0.137,0,13.31,2550
1,37,1050,2,6.89,6.832,240.3,7.44,0.876,8.82,18.19,17.64,18.39,24.61,295.6,0,-2.463,5.643,584.8
1,37,1055,2,7.55,7.5,235.8,6.296,0.741,9.51,18.87,18.31,18.94,23.04,295.5,0,-2.761,6.213,504.3
1,37,1100,2,7.37,7.35,235.3,4.579,0.928,9.34,19.08,18.59,19.02,22.5,295.4,0,-2.901,5.893,388.9
2,37,1100,2,6.587,6.482,-88.88,6.37,6.258,0.274,0.328,0.127,0.137,0,13.09,2550
1,37,1105,2,7.62,7.58,239,5.897,1.194,10.98,19.43,18.99,19.49,21.94,295.4,0,-2.949,6.175,553.6
1,37,1110,2,7.99,7.94,241.1,6.795,1.056,10.16,20.11,19.5,20.17,21.03,295.4,0,-2.949,6.765,747
1,37,1115,2,8.5,8.42,245.3,7.71,1.273,11.14,20.79,19.86,20.69,19.85,295.4,0,-3.158,7.19,681.8
2,37,1115,2,6.787,6.541,-88.88,6.756,6.261,0.274,0.328,0.127,0.137,0,13.13,2550
1,37,1120,2,7.32,7.25,244,7.94,1.1,10.39,20.83,20.05,20.77,20.05,295.5,0,-2.997,6.078,542.6
1,37,1125,2,7.87,7.78,248,8.63,1.197,10.52,20.92,20.34,20.89,20.18,295.5,0,-2.836,6.35,560.7
1,37,1130,2,8.06,7.96,259.9,9.04,1.486,11.37,21.44,20.77,21.33,19.39,295.6,0,-2.941,6.528,387.1
2,37,1130,2,6.999,6.624,-88.88,7.17,6.272,0.274,0.328,0.127,0.137,0,13.04,2550
1,37,1135,2,8.41,8.38,259.7,5.271,1.254,11.47,20.72,20.2,20.54,20.13,295.5,0,-3.034,6.77,358.9
1,37,1140,2,9.17,9.11,260.4,6.397,1.696,12.28,20.66,20.23,20.58,20.27,295.5,0,-2.989,7.31,344.8
1,37,1145,2,9.64,9.56,252.4,7.42,1.148,12.45,20.88,20.41,20.89,19.86,295.3,0,-3.08,7.91,590.3
2,37,1145,2,7.23,6.72,-88.88,7.61,6.297,0.274,0.328,0.127,0.137,0,13,2550
1,37,1150,2,10.06,10.01,245.8,6.22,1.171,12.38,21.11,20.43,20.91,19,295.1,0,-3.478,8.16,408.3
1,37,1155,2,9.26,9.18,252.1,7.49,1.312,12.77,21,20.42,20.96,19.44,295.1,0,-3.27,7.6,605.5
1,37,1200,2,9.63,9.58,259.4,5.587,1.297,13.39,21.07,20.41,20.88,18.66,295,0,-3.738,7.97,401.5
2,37,1200,2,7.44,6.823,-88.88,8.01,6.334,0.274,0.328,0.127,0.137,0,13.05,2550
1,37,1205,2,8.93,8.87,253.9,6.878,1.215,11.76,20.67,20.29,20.57,19.31,295,0,-3.62,7.24,422.1
1,37,1210,2,10.28,10.18,249.4,7.88,1.415,14.18,21.4,20.73,21.47,18.58,294.9,0,-3.534,8.24,743
1,37,1215,2,9.74,9.66,252.9,7.35,1.662,13.56,22.04,21.2,22.05,17.84,294.9,0,-3.557,7.9,724
2,37,1215,2,7.64,6.935,-88.88,8.37,6.388,0.275,0.328,0.127,0.137,0,13.02,2550
1,37,1220,2,10.7,10.62,263.1,6.764,1.338,13.79,22.06,21.11,21.92,17.49,294.9,0,-3.801,8.62,716
1,37,1225,2,10.76,10.68,268.9,6.711,1.593,13.59,22.18,21.35,22.14,17.42,294.9,0,-3.756,9.21,717
1,37,1230,2,11.1,10.95,258.7,9.4,1.33,14.31,22.2,21.31,22.07,17.19,294.8,0,-3.906,9.24,722
2,37,1230,2,7.81,7.04,-88.88,8.7,6.455,0.275,0.328,0.127,0.137,0,13.44,2550
1,37,1235,2,11.16,11.1,254.3,5.971,1.701,14.44,22.05,21.05,21.88,17.37,294.8,0,-3.892,9.16,729
1,37,1240,2,10.87,10.8,251.4,6.648,1.255,13.39,21.98,20.96,21.79,17.38,294.6,0,-3.943,8.58,737
1,37,1245,2,12.41,12.27,254.5,8.76,1.532,16.17,22.21,21.15,21.98,17.03,294.5,0,-4.025,10.16,754
2,37,1245,2,8,7.16,-88.88,9.05,6.534,0.275,0.328,0.127,0.137,0,13.36,2550
1,37,1250,2,11.87,11.79,256.9,6.921,1.483,15.97,22.2,21.22,22.02,16.99,294.3,0,-4.06,9.31,672.2
1,37,1255,2,10.53,10.42,258.2,8.28,1.867,16.53,22.02,21.16,21.85,17.26,294.2,0,-4.004,8.66,578.2
1,37,1300,2,10.67,10.61,249.6,5.672,1.82,13.98,21.99,21.19,21.83,17.31,293.9,0,-3.994,8.72,645.6
2,37,1300,2,8.19,7.28,-88.88,9.43,6.62,0.275,0.328,0.127,0.137,0,13.35,2550
1,37,1305,2,9.7,9.61,255,7.67,1.338,13.26,22.45,21.52,22.3,16.92,293.8,0,-3.919,7.96,727
1,37,1310,2,10.71,10.62,242.8,7.33,1.443,13.98,22.59,21.63,22.42,16.66,293.6,0,-4.006,8.96,701
1,37,1315,2,10.05,9.9,260.5,9.85,1.165,13.1,22.43,21.58,22.31,17.13,293.6,0,-3.775,8.11,673.1
2,37,1315,2,8.38,7.4,-88.88,9.81,6.717,0.275,0.329,0.127,0.137,0,13.33,2550
1,37,1320,2,9.15,9.05,247.3,8.41,1.514,12.84,22.77,21.8,22.58,16.81,293.5,0,-3.754,7.6,698
1,37,1325,2,10.93,10.85,254.4,7.23,1.362,14.34,22.82,21.83,22.54,16.71,293.3,0,-3.786,8.91,595.2
1,37,1330,2,9.34,9.23,244.5,8.57,1.328,12.51,22.26,21.53,22,17.34,293.2,0,-3.752,7.74,406.6
2,37,1330,2,8.56,7.53,-88.88,10.15,6.825,0.275,0.329,0.127,0.137,0,13.33,2550
1,37,1335,2,10.24,10.16,239.3,7.13,1.6,14.05,21.95,21.41,21.79,17.41,292.9,0,-3.943,8.16,346.1
1,37,1340,2,9.31,9.26,239.2,5.986,1.686,12.18,21.88,21.46,21.8,17.59,292.9,0,-3.865,7.45,405.7
1,37,1345,2,11.79,11.59,249.7,10.49,1.134,14.28,22.21,21.63,22.12,17.25,292.6,0,-3.859,9.51,461.1
2,37,1345,2,8.74,7.65,-88.88,10.46,6.937,0.275,0.329,0.127,0.137,0,13.34,2550
1,37,1350,2,9.12,9.08,259.4,5.551,1.482,12.58,22.43,21.94,22.43,17.4,292.6,0,-3.564,7.41,490.3
1,37,1355,2,9.1,9,262.2,8.67,1.682,13.1,22.93,22.43,22.9,16.59,292.4,0,-3.797,7.59,439.7
1,37,1400,2,10.92,10.86,270.7,5.688,1.514,15.94,22.86,22.34,22.77,16.1,292.3,0,-4.24,9.32,478.8
2,37,1400,2,8.9,7.78,-88.88,10.68,7.06,0.275,0.329,0.127,0.137,0,13.34,2550
1,37,1405,2,12.57,12.52,269.2,5.27,1.236,15.45,23.11,22.52,23.07,15.75,292.2,0,-4.332,10.28,545.6
1,37,1410,2,12.02,11.92,267.6,7.42,1.364,15.61,23,22.46,22.88,16.01,292.1,0,-4.201,9.84,426.1
1,37,1415,2,11.3,11.21,263.8,7.21,1.431,14.96,23.16,22.73,23.16,15.93,292.1,0,-4.143,9.39,507.6
2,37,1415,2,9.02,7.9,-88.88,10.82,7.18,0.275,0.33,0.127,0.137,0,13.33,2550
1,37,1420,2,12.32,12.26,259,5.977,1.445,16.17,23.05,22.37,22.78,15.7,292.1,0,-4.422,10,362.8
1,37,1425,2,12.21,12.16,266,5.095,1.688,16.99,22.63,22.22,22.48,16.12,292.1,0,-4.406,10.08,330.9
1,37,1430,2,12.1,12.03,257.1,6.4,1.469,15.16,22.43,22.07,22.27,16.26,292.1,0,-4.454,9.76,291.5
2,37,1430,2,9.14,8.01,-88.88,10.93,7.31,0.275,0.33,0.127,0.137,0,13.34,2550
1,37,1435,2,11.53,11.46,260.1,6.554,1.479,16.43,22.35,22.12,22.27,16.24,292.1,0,-4.535,9.42,266.9
1,37,1440,2,12.4,12.31,254.6,6.727,1.646,16.24,22.32,22.07,22.19,16.21,292,0,-4.579,9.97,259.3
1,37,1445,2,12.38,12.3,261.9,6.511,1.798,16.5,22.23,22.03,22.15,16.16,292,0,-4.694,10.03,266
2,37,1445,2,9.24,8.11,-88.88,11.04,7.44,0.276,0.33,0.127,0.137,0,13.25,2550
1,37,1450,2,11.52,11.44,271.6,6.807,1.463,15.29,22.21,21.98,22.14,16.61,292.1,0,-4.344,9.34,269.4
1,37,1455,2,12.61,12.41,261.7,10.1,2.293,19.67,22.24,21.98,22.17,16.26,292.1,0,-4.598,10.18,279.3
1,37,1500,2,13.64,13.58,263.5,5.313,1.943,18.29,22.22,21.91,22.15,16.14,292.1,0,-4.715,11.25,365.6
2,37,1500,2,9.33,8.2,-88.88,11.13,7.57,0.276,0.33,0.127,0.137,0,13.34,2550
1,37,1505,2,12.91,12.83,269.8,6.259,1.435,16.99,22.39,22.02,22.31,16.31,292.2,0,-4.449,10.83,368.3
1,37,1510,2,13.66,13.6,270.3,5.389,1.832,16.99,22.13,21.81,22.01,16.3,292.2,0,-4.656,11.53,271.8
1,37,1515,2,12.63,12.56,261.7,5.931,1.678,16.33,21.91,21.68,21.8,16.35,292.2,0,-4.794,10.1,246.7
2,37,1515,2,9.41,8.28,-88.88,11.22,7.7,0.276,0.331,0.127,0.137,0,13.32,2550
1,37,1520,2,11.89,11.81,262.6,6.929,1.441,14.67,22.05,21.89,22.06,16.25,292.2,0,-4.759,9.67,350.6
1,37,1525,2,10.98,10.93,262.2,5.83,1.792,14.08,22.26,21.96,22.2,15.9,292.1,0,-4.877,8.88,286.9
1,37,1530,2,11.96,11.88,264.8,6.946,1.83,16.14,21.97,21.69,21.83,15.95,292.1,0,-5.067,9.62,211.8
2,37,1530,2,9.47,8.36,-88.88,11.29,7.82,0.276,0.331,0.127,0.137,0,12.97,2550
1,37,1535,2,11.86,11.81,264.4,5.216,1.423,16.24,21.87,21.74,21.84,16.01,292.1,0,-5.097,9.77,260.5
1,37,1540,2,10.13,10.05,263,7.27,1.969,15.52,22.15,21.98,22.17,16.11,292,0,-4.797,8.47,310.4
1,37,1545,2,12.84,12.79,258.6,4.684,1.889,18,22.27,22.03,22.18,15.91,291.9,0,-4.867,10.34,240.8
2,37,1545,2,9.52,8.42,-88.88,11.36,7.94,0.276,0.331,0.127,0.137,0,13.34,2550
1,37,1550,2,12.84,12.76,259,6.372,2.045,17.05,21.94,21.75,21.79,16.02,291.9,0,-5.033,10.34,203.8
1,37,1555,2,14.1,14.03,262.1,5.828,2.006,18.16,21.84,21.69,21.79,15.91,291.9,0,-5.201,11.67,268
1,37,1600,2,12.54,12.49,258.8,5.034,1.865,17.48,21.89,21.73,21.82,15.96,291.9,0,-5.119,10.2,236.8
2,37,1600,2,9.58,8.49,-88.88,11.43,8.06,0.276,0.331,0.127,0.137,0,12.97,2550
1,37,1605,2,12.19,12.12,258.8,6.033,1.394,15.32,21.77,21.62,21.68,16.13,292,0,-5.078,9.73,198.9
1,37,1610,2,12.59,12.54,260.5,4.959,1.815,16.17,21.7,21.59,21.63,16.11,292.1,0,-5.15,10.12,199.4
1,37,1615,2,12.14,12.08,262.5,5.542,1.302,15.65,21.64,21.53,21.57,16,292.1,0,-5.281,9.93,179.4
2,37,1615,2,9.62,8.55,-88.88,11.49,8.17,0.276,0.332,0.127,0.137,0,12.99,2550
1,37,1620,2,10.48,10.42,265.3,6.02,1.787,15.29,21.76,21.69,21.81,16.07,292.1,0,-5.131,8.56,331.3
1,37,1625,2,11.22,11.17,261.3,5.546,1.25,14.08,22.34,22.08,22.37,15.61,292.1,0,-5.054,9.36,372
1,37,1630,2,11.2,11.13,263.5,6.091,1.581,14.21,22.17,21.89,22.05,15.74,292,0,-5.075,9.25,228.3
2,37,1630,2,9.66,8.61,-88.88,11.53,8.28,0.276,0.332,0.127,0.137,0,13.06,2550
1,37,1635,2,10.57,10.51,259.8,6.243,1.565,14.73,21.77,21.64,21.62,16.28,292,0,-4.961,8.62,160.8
1,37,1640,2,10.1,10.06,258.8,5.199,1.244,13.43,21.5,21.46,21.41,16.61,292,0,-4.912,7.99,123.8
1,37,1645,2,11.45,11.4,259.1,5.365,1.895,15.09,21.34,21.41,21.31,16.56,291.8,0,-5.077,9.07,109.2
2,37,1645,2,9.7,8.66,-88.88,11.57,8.37,0.276,0.332,0.127,0.137,0,12.83,2550
1,37,1650,2,10.42,10.38,258,5.312,1.786,14.01,21.45,21.5,21.45,16.45,291.8,0,-5.078,8.33,160
1,37,1655,2,10.35,10.3,255.6,5.482,1.224,12.94,21.45,21.46,21.38,16.53,291.8,0,-5.014,8.27,125.5
1,37,1700,2,8.81,8.77,255.1,5.653,1.021,10.62,21.21,21.22,21.12,17.17,291.9,0,-4.716,6.87,105.6
2,37,1700,2,9.73,8.71,-88.88,11.61,8.47,0.277,0.332,0.127,0.137,0,12.84,2550
1,37,1705,2,8.87,8.82,255.7,6.189,1.204,12.9,20.97,21.09,20.9,17.47,291.9,0,-4.683,6.993,83
1,37,1710,2,10.44,10.4,256.2,5.454,1.356,13.2,20.9,21.11,20.9,17.1,291.9,0,-5.012,8.22,67.13
1,37,1715,2,8.74,8.7,255.3,4.906,0.985,11.56,20.68,20.84,20.6,17.49,291.9,0,-4.896,6.755,56.92
2,37,1715,2,9.76,8.75,-88.88,11.63,8.56,0.277,0.333,0.127,0.137,0,12.76,2550
1,37,1720,2,8.13,8.1,261.4,5.347,0.717,9.93,20.43,20.65,20.41,17.73,291.8,0,-4.92,6.473,61.55
1,37,1725,2,8.53,8.49,261.7,5.742,1.02,10.98,20.41,20.65,20.44,17.6,291.7,0,-5.028,6.685,84.8
1,37,1730,2,8.28,8.25,260.6,4.678,1.033,10.88,20.36,20.56,20.35,17.74,291.7,0,-4.962,6.533,87.6
2,37,1730,2,9.77,8.79,-88.88,11.63,8.64,0.277,0.333,0.127,0.137,0,12.75,2550
1,37,1735,2,8.46,8.43,261.7,4.817,0.913,10.42,20.36,20.55,20.38,17.9,291.8,0,-4.854,6.865,123
1,37,1740,2,7.97,7.95,263.2,4.351,0.923,10.78,20.33,20.48,20.3,18.19,291.9,0,-4.667,6.35,86.3
1,37,1745,2,7.95,7.92,262.5,5.128,0.81,9.7,19.98,20.23,19.93,18.79,292.1,0,-4.531,6.165,56.01
2,37,1745,2,9.77,8.83,-88.88,11.61,8.72,0.277,0.333,0.127,0.137,0,12.78,2550
1,37,1750,2,9.26,9.21,259.9,5.91,1.237,12.45,19.75,20.14,19.81,19.01,292.1,0,-4.557,7.24,52.69
1,37,1755,2,10,9.95,257.6,5.602,1.237,12.45,19.82,20.15,19.84,18.63,292,0,-4.768,7.67,48.2
1,37,1800,2,8.61,8.59,261.1,4.617,0.977,11.24,19.45,19.75,19.39,19.08,292.1,0,-4.754,6.573,38.39
2,37,1800,2,9.76,8.86,-88.88,11.58,8.8,0.277,0.333,0.127,0.137,0,12.71,2550
1,37,1805,2,9.42,9.37,262.7,6.31,1.474,12.67,19.23,19.61,19.26,18.91,292.1,0,-5.051,7.57,20.88
1,37,1810,2,9.38,9.34,261.9,5.079,0.995,12.05,19.08,19.47,19.09,18.87,292.2,0,-5.197,7.39,11.98
1,37,1815,2,8.52,8.48,259.8,5.897,0.876,10.36,18.79,19.17,18.79,19.25,292.1,0,-5.175,6.803,6.614
2,37,1815,2,9.75,8.88,-88.88,11.54,8.87,0.277,0.333,0.127,0.137,0,12.68,2550
1,37,1820,2,7.97,7.95,263.8,4.398,0.8,9.93,18.46,18.88,18.45,19.84,292.2,0,-5.05,6.12,2.756
1,37,1825,2,8.55,8.51,264.2,5.493,1.04,11.86,18.25,18.75,18.29,20.23,292.3,0,-4.97,6.788,0.704
1,37,1830,2,8.62,8.58,264,4.925,1.034,11.04,18.14,18.62,18.2,20.5,292.3,0,-4.882,6.79,0.002
2,37,1830,2,9.72,8.9,-88.88,11.48,8.92,0.277,0.333,0.127,0.137,0,12.67,2550
1,37,1835,2,7.87,7.84,264.1,5.658,0.75,9.64,17.96,18.4,17.96,20.87,292.5,0,-4.798,6.028,0
1,37,1840,2,7.11,7.09,264.2,4.942,0.793,9.7,17.66,18.17,17.68,21.37,292.4,0,-4.744,5.303,0
1,37,1845,2,7.32,7.29,263.3,4.973,0.674,8.79,17.37,18,17.46,21.76,292.4,0,-4.737,5.405,0
2,37,1845,2,9.69,8.91,-88.88,11.41,8.98,0.277,0.334,0.127,0.137,0,12.66,2550
1,37,1850,2,6.914,6.883,263.1,5.424,0.716,8.82,17.17,17.77,17.21,22.05,292.4,0,-4.733,5.245,0
1,37,1855,2,6.852,6.837,262.7,3.895,0.636,8.49,16.9,17.51,16.95,22.49,292.3,0,-4.697,5.163,0
1,37,1900,2,7.09,7.07,260.3,5.086,0.715,8.59,16.64,17.35,16.74,22.9,292.3,0,-4.679,5.195,0
2,37,1900,2,9.64,8.92,-88.88,11.32,9.03,0.277,0.334,0.127,0.137,0,12.65,2550
1,37,1905,2,7.98,7.95,260.8,5.193,0.879,9.93,16.57,17.28,16.73,22.93,292.3,0,-4.723,6.093,0
1,37,1910,2,8.73,8.7,261.1,4.536,0.853,11.37,16.72,17.38,16.88,22.54,292.4,0,-4.82,6.708,0
1,37,1915,2,8.23,8.2,259.1,4.816,0.831,10.36,16.64,17.21,16.75,22.64,292.4,0,-4.828,6.325,0
2,37,1915,2,9.59,8.92,-88.88,11.23,9.08,0.277,0.334,0.127,0.137,0,12.64,2550
1,37,1920,2,8.39,8.35,256.2,5.101,0.948,10.52,16.5,17.1,16.59,22.84,292.3,0,-4.834,6.42,0
1,37,1925,2,9.08,9.04,254.1,5.519,0.991,11.53,16.47,17.03,16.6,22.82,292.1,0,-4.864,7,0
1,37,1930,2,8.67,8.63,255,5.802,0.876,10.55,16.39,16.88,16.48,22.94,292.1,0,-4.86,6.658,0
2,37,1930,2,9.53,8.91,-88.88,11.13,9.11,0.277,0.334,0.127,0.137,0,12.63,2550
1,37,1935,2,8.99,8.96,253.8,4.844,0.784,10.68,16.33,16.87,16.48,22.97,292,0,-4.892,6.945,0
1,37,1940,2,9.73,9.68,259.8,5.594,1.252,13.2,16.53,17.14,16.74,22.49,292.1,0,-5.002,7.66,0
1,37,1945,2,11.71,11.64,264.3,5.931,1.379,14.6,17.36,18.09,17.7,21.09,292,0,-5.152,9.41,0.248
2,37,1945,2,9.48,8.9,-88.88,11.03,9.14,0.277,0.334,0.127,0.137,0,12.62,2550
1,37,1950,2,10.47,10.43,264.2,4.654,1.284,13.36,17.76,18.19,17.85,20.61,292.2,0,-5.119,8.43,0.002
1,37,1955,2,10.08,10.03,261.3,5.501,1.087,13,17.42,17.82,17.46,21.18,292.2,0,-5.052,7.84,0
1,37,2000,2,9.86,9.81,263.9,5.982,0.957,12.05,17.35,17.74,17.42,21.25,292.2,0,-5.067,7.95,0
2,37,2000,2,9.43,8.9,-88.88,10.93,9.17,0.277,0.334,0.127,0.137,0,12.61,2550
1,37,2005,2,10.3,10.25,261.6,5.634,1.243,12.94,17.4,17.86,17.5,21.21,292.2,0,-5.049,8.08,0
1,37,2010,2,9.5,9.46,262.3,5.137,0.971,12.15,17.21,17.62,17.25,21.54,292.2,0,-5.003,7.48,0
1,37,2015,2,9.41,9.37,261,5.666,1.017,11.56,16.99,17.4,17.06,21.83,292.3,0,-5.012,7.5,0
2,37,2015,2,9.38,8.88,-88.88,10.86,9.19,0.277,0.334,0.127,0.137,0,12.6,2550
1,37,2020,2,9.04,9,263.1,5.196,1.051,11.24,16.8,17.23,16.84,22.15,292.4,0,-4.977,7.1,0
1,37,2025,2,8.9,8.87,262.9,4.607,1.144,11.17,16.54,17.05,16.59,22.59,292.4,0,-4.938,6.845,0
1,37,2030,2,8.12,8.08,258.7,5.254,0.85,10.58,16.12,16.57,16.1,23.34,292.3,0,-4.859,6.168,0
2,37,2030,2,9.35,8.87,-88.88,10.8,9.2,0.277,0.334,0.127,0.137,0,12.59,2550
1,37,2035,2,8.28,8.25,258.2,5.076,0.86,10.39,15.76,16.3,15.85,23.91,292.3,0,-4.845,6.41,0
1,37,2040,2,8.4,8.36,257,5.794,0.94,11.17,15.73,16.26,15.83,23.92,292.3,0,-4.863,6.47,0
1,37,2045,2,8.39,8.34,258.8,5.922,0.818,10.58,15.68,16.25,15.79,23.97,292.3,0,-4.885,6.49,0
2,37,2045,2,9.32,8.85,-88.88,10.74,9.21,0.277,0.334,0.127,0.137,0,12.58,2550
1,37,2050,2,9.08,9.06,260.7,4.283,0.967,11.69,15.63,16.23,15.75,24.02,292.3,0,-4.891,6.945,0
1,37,2055,2,8.51,8.47,257,5.544,0.907,10.62,15.5,16,15.56,24.33,292.3,0,-4.837,6.653,0
1,37,2100,2,8.93,8.86,257.3,7.09,1.094,11.63,15.33,15.95,15.43,24.63,292.3,0,-4.824,6.808,0
2,37,2100,2,9.28,8.84,-88.88,10.68,9.21,0.277,0.334,0.127,0.137,0,12.58,2550
1,37,2105,2,8.24,8.2,261.5,5.446,0.738,10.19,15.09,15.62,15.16,25.05,292.4,0,-4.801,6.435,0
1,37,2110,2,8.41,8.38,264.3,4.819,0.751,10.09,14.93,15.47,15.01,25.27,292.5,0,-4.823,6.718,0
1,37,2115,2,7.14,7.1,265.4,5.533,0.812,9.31,14.46,14.88,14.45,26.15,292.6,0,-4.772,5.45,0
2,37,2115,2,9.24,8.82,-88.88,10.61,9.22,0.277,0.334,0.127,0.137,0,12.57,2550
1,37,2120,2,7,6.974,265.1,5.001,0.669,9.08,13.98,14.57,14.04,27.03,292.5,0,-4.747,5.455,0
1,37,2125,2,6.543,6.521,268,4.75,0.584,8.2,13.69,14.31,13.74,27.6,292.6,0,-4.718,5.033,0
1,37,2130,2,6.485,6.466,269.2,4.44,0.674,8.69,13.43,14.15,13.5,28.11,292.6,0,-4.703,4.77,0
2,37,2130,2,9.2,8.8,-88.88,10.54,9.22,0.277,0.334,0.127,0.137,0,12.55,2550
1,37,2135,2,6.349,6.325,266.2,5.005,0.611,7.84,13.35,14.08,13.43,28.24,292.7,0,-4.706,4.855,0
1,37,2140,2,6.655,6.635,266.3,4.439,0.591,8.49,13.15,13.94,13.27,28.62,292.7,0,-4.704,5.013,0
1,37,2145,2,6.903,6.879,265.1,4.776,0.631,8.62,13.12,13.81,13.22,28.72,292.7,0,-4.688,5.18,0
2,37,2145,2,9.16,8.79,-88.88,10.45,9.22,0.277,0.334,0.127,0.137,0,12.55,2550
1,37,2150,2,7.08,7.04,264.8,5.397,0.7,8.62,12.98,13.68,13.1,28.96,292.7,0,-4.694,5.35,0
1,37,2155,2,6.311,6.278,267.8,5.874,0.694,8.13,12.82,13.59,12.92,29.29,292.7,0,-4.686,4.733,0
1,37,2200,2,6.239,6.214,267.2,5.157,0.681,8.49,12.63,13.36,12.71,29.71,292.7,0,-4.663,4.595,0
2,37,2200,2,9.1,8.77,-88.88,10.36,9.21,0.277,0.334,0.127,0.137,0,12.54,2550
1,37,2205,2,6.767,6.743,265.3,4.853,0.614,8.2,12.42,13.17,12.54,30.22,292.8,0,-4.622,4.928,0
1,37,2210,2,7.02,6.985,265.8,5.354,0.731,8.82,12.46,13.3,12.65,30.09,292.8,0,-4.642,5.185,0
1,37,2215,2,6.883,6.853,267.6,5.359,0.755,9.24,12.63,13.39,12.84,29.78,292.9,0,-4.63,5.285,0
2,37,2215,2,9.05,8.74,-88.88,10.26,9.2,0.277,0.334,0.127,0.137,0,12.53,2550
1,37,2220,2,6.665,6.636,268.7,5.388,0.702,8.59,12.64,13.35,12.76,29.77,293,0,-4.622,5.075,0
1,37,2225,2,7.57,7.53,266.8,6.043,0.797,9.8,12.63,13.32,12.77,29.85,293.1,0,-4.598,5.943,0
1,37,2230,2,8.93,8.9,268.2,4.851,1.024,10.71,12.93,13.63,13.15,29.33,293,0,-4.573,7.19,0
2,37,2230,2,8.99,8.72,-88.88,10.15,9.2,0.277,0.334,0.127,0.137,0,12.53,2550
1,37,2235,2,9.68,9.63,268.9,5.665,1.202,12.77,13.15,13.75,13.32,29.31,292.8,0,-4.399,7.79,0
1,37,2240,2,10.07,10.02,268.8,5.661,0.967,13.13,13.37,13.89,13.54,29.39,292.8,0,-4.179,8.5,0
1,37,2245,2,9.86,9.82,270.1,5.04,1.267,12.97,13.42,13.86,13.54,29.78,292.9,0,-3.96,8.13,0
2,37,2245,2,8.93,8.69,-88.88,10.05,9.18,0.277,0.334,0.127,0.137,0,12.52,2550
1,37,2250,2,9.12,9.08,273.2,5.375,0.921,11.34,13.31,13.75,13.39,30.56,292.9,0,-3.714,7.36,0
1,37,2255,2,8.84,8.81,275.2,4.761,0.854,10.71,13,13.49,13.04,31.72,293,0,-3.49,7.02,0
1,37,2300,2,9.03,8.99,274.9,5.104,0.944,11.4,12.83,13.36,12.92,32.29,292.9,0,-3.407,7.4,0
2,37,2300,2,8.88,8.67,-88.88,9.96,9.17,0.277,0.334,0.127,0.137,0,12.51,2550
1,37,2305,2,10,9.96,274.4,4.783,1.017,12.18,12.78,13.29,12.89,32.77,292.8,0,-3.252,8.03,0
1,37,2310,2,10.2,10.17,276.4,4.396,1.263,13.16,12.67,13.19,12.77,33.97,292.9,0,-2.879,8.08,0
1,37,2315,2,10.97,10.92,275.9,5.626,1.27,13.23,12.8,13.36,12.96,34.27,292.9,0,-2.652,8.91,0
2,37,2315,2,8.84,8.64,-88.88,9.88,9.15,0.277,0.334,0.127,0.137,0,12.5,2550
1,37,2320,2,11.06,11,275.5,5.892,1.277,14.73,12.96,13.52,13.12,34.11,292.9,0,-2.575,9.04,0
1,37,2325,2,10.65,10.61,274.6,4.727,1.344,14.34,13.01,13.51,13.1,34.34,292.9,0,-2.441,8.63,0
1,37,2330,2,10.4,10.37,275,4.153,1.185,13.49,12.9,13.35,12.99,34.7,292.9,0,-2.4,8.58,0
2,37,2330,2,8.8,8.61,-88.88,9.81,9.13,0.277,0.334,0.127,0.137,0,12.5,2550
1,37,2335,2,9.87,9.82,276,5.336,1.293,12.84,12.76,13.18,12.82,35.3,292.9,0,-2.297,7.97,0
1,37,2340,2,9.68,9.63,279.6,5.392,1.236,13.62,12.5,12.94,12.57,36.57,293.1,0,-2.056,7.73,0
1,37,2345,2,9.26,9.22,277.6,5.375,1.075,11.96,12.33,12.78,12.4,37.31,293.2,0,-1.933,7.47,0
2,37,2345,2,8.76,8.58,-88.88,9.75,9.11,0.277,0.334,0.127,0.137,0,12.49,2550
1,37,2350,2,10.17,10.13,275.6,4.743,1.153,13.62,12.33,12.86,12.46,37.4,293,0,-1.906,8.2,0
1,37,2355,2,10.22,10.19,272.9,4.414,1.196,13.88,12.42,12.96,12.55,37.18,293,0,-1.9,8.21,0
1,38,0,2,9.64,9.6,269.9,5.124,1.095,11.96,12.41,12.83,12.5,36.91,293,0,-2.01,7.9,0
2,38,0,2,8.74,8.56,-88.88,9.69,9.08,0.277,0.334,0.127,0.137,0,12.48,2550
1,38,5,2,8.39,8.36,274.1,4.899,0.982,11.01,12.07,12.45,12.1,38.29,293.3,0,-1.82,6.718,0
1,38,10,2,8.82,8.8,274.3,4.37,0.927,11.27,11.91,12.47,12.03,39.17,293.5,0,-1.659,7.12,0
1,38,15,2,10.11,10.08,273.4,5.03,1.287,12.81,12.12,12.73,12.31,38.66,293.6,0,-1.644,8.01,0
2,38,15,2,8.71,8.53,-88.88,9.64,9.06,0.277,0.334,0.127,0.137,0,12.47,2550
1,38,20,2,11.23,11.2,272.6,3.962,1.318,14.54,12.49,13.09,12.7,37.56,293.6,0,-1.704,9.22,0
1,38,25,2,10.23,10.17,275.4,6.191,1.205,13.52,12.54,12.96,12.64,37.79,293.8,0,-1.582,8.41,0
1,38,30,2,10.79,10.75,276.5,5.151,1.189,13,12.67,13.21,12.83,37.5,293.9,0,-1.571,8.87,0
2,38,30,2,8.68,8.51,-88.88,9.58,9.03,0.277,0.334,0.127,0.137,0,12.48,2550
1,38,35,2,11.12,11.09,276,4.755,0.992,13.95,12.85,13.37,13,36.96,293.7,0,-1.61,8.99,0
1,38,40,2,10.33,10.27,277.5,6.127,1.14,13.43,12.77,13.18,12.83,37.41,293.6,0,-1.519,8.47,0
1,38,45,2,9.85,9.78,273.1,6.643,1.023,12.9,12.55,12.98,12.62,37.89,293.2,0,-1.541,7.86,0
2,38,45,2,8.66,8.48,-88.88,9.53,9.01,0.277,0.334,0.127,0.137,0,12.47,2550
1,38,50,2,10.02,9.98,271.3,5.439,1.085,12.51,12.33,12.76,12.39,38.37,293.3,0,-1.567,7.95,0
1,38,55,2,10.02,9.99,274.4,4.455,1.169,13.13,12.07,12.51,12.15,39.5,293.5,0,-1.402,8.09,0
1,38,100,2,9.47,9.43,272.6,5.119,1.061,12.77,11.77,12.21,11.81,40.56,293.6,0,-1.319,7.54,0
2,38,100,2,8.63,8.46,-88.88,9.48,8.98,0.277,0.334,0.127,0.137,0,12.46,2550
1,38,105,2,9.97,9.92,270.1,5.654,0.969,13.23,11.78,12.3,11.91,40.4,293.5,0,-1.356,8.23,0
1,38,110,2,9.83,9.78,268.4,5.319,1.107,11.99,11.76,12.16,11.83,40.34,293.4,0,-1.395,7.99,0
1,38,115,2,9.95,9.9,268,5.804,1.083,12.67,11.57,11.95,11.64,40.9,293.4,0,-1.379,8.08,0
2,38,115,2,8.61,8.44,-88.88,9.44,8.96,0.276,0.334,0.127,0.137,0,12.46,2550
1,38,120,2,10.19,10.15,270,5.396,1.251,13.07,11.47,11.9,11.57,41.33,293.5,0,-1.327,8.32,0
1,38,125,2,10.17,10.13,270.8,4.974,1.019,12.61,11.45,11.81,11.54,41.52,293.5,0,-1.286,8.45,0
1,38,130,2,10.91,10.86,270.9,5.438,1.146,14.83,11.34,11.71,11.44,41.9,293.6,0,-1.26,9.15,0
2,38,130,2,8.59,8.42,-88.88,9.39,8.93,0.276,0.333,0.127,0.137,0,12.45,2550
1,38,135,2,10.26,10.23,273.4,4.413,1.217,12.61,11.26,11.62,11.31,42.49,293.6,0,-1.152,8.34,0
1,38,140,2,10.12,10.08,273.6,5.505,0.944,12.74,11.13,11.62,11.22,43.09,293.7,0,-1.074,8.18,0
1,38,145,2,10.6,10.55,273.1,5.341,1.116,13.56,11.11,11.59,11.23,43.23,293.7,0,-1.048,8.66,0
2,38,145,2,8.56,8.4,-88.88,9.35,8.91,0.276,0.333,0.127,0.137,0,12.44,2550
1,38,150,2,11.36,11.3,271.7,5.593,1.074,14.11,11.19,11.61,11.3,42.76,293.6,0,-1.121,9.3,0
1,38,155,2,10.33,10.29,272.8,5.109,1.023,13.1,11.01,11.34,11.04,43.48,293.6,0,-1.057,8.58,0
1,38,200,2,9.58,9.54,272.4,4.994,0.989,11.79,10.69,11.02,10.72,44.41,293.7,0,-1.062,7.78,0
2,38,200,2,8.54,8.38,-88.88,9.29,8.88,0.276,0.333,0.127,0.137,0,12.44,2550
1,38,205,2,9.77,9.74,274.4,5.074,0.998,11.79,10.41,10.84,10.45,45.54,293.8,0,-0.979,7.81,0
1,38,210,2,9.1,9.05,276.4,5.624,1.005,10.98,10.27,10.67,10.32,46.19,294,0,-0.913,7.25,0
1,38,215,2,8.8,8.78,273.5,4.27,1.047,11.11,10.01,10.43,10.06,46.88,294,0,-0.951,6.993,0
2,38,215,2,8.51,8.36,-88.88,9.25,8.86,0.276,0.333,0.127,0.137,0,12.43,2550
1,38,220,2,8.75,8.7,274.1,5.947,0.935,11.17,9.81,10.24,9.88,47.43,293.9,0,-0.969,7,0
1,38,225,2,8.61,8.58,275.4,5.325,0.823,10.94,9.69,10.09,9.74,48.14,293.9,0,-0.884,6.825,0
1,38,230,2,7.54,7.51,275.5,4.315,0.786,9.67,9.41,9.83,9.43,49.03,293.9,0,-0.89,5.965,0
2,38,230,2,8.48,8.34,-88.88,9.19,8.83,0.276,0.333,0.127,0.137,0,12.42,2550
1,38,235,2,7.56,7.53,272.6,5.081,0.823,9.6,9.21,9.67,9.28,49.3,293.8,0,-0.995,5.983,0
1,38,240,2,7.47,7.44,273.1,4.79,0.834,9.77,9.09,9.52,9.14,49.81,293.9,0,-0.963,5.888,0
1,38,245,2,7.8,7.78,271,4.397,0.854,10.13,8.97,9.44,9.06,50.1,293.8,0,-0.997,6.298,0
2,38,245,2,8.45,8.32,-88.88,9.13,8.81,0.276,0.333,0.127,0.137,0,12.42,2550
1,38,250,2,8.38,8.36,269.7,3.884,0.865,10.13,9.11,9.59,9.21,49.42,293.8,0,-1.054,6.63,0
1,38,255,2,7.71,7.68,269.9,5,0.778,9.51,8.92,9.36,8.98,49.94,293.9,0,-1.079,6.185,0
1,38,300,2,8.33,8.3,268.5,5.173,0.965,10.94,8.93,9.44,9.08,49.83,293.9,0,-1.102,6.623,0
2,38,300,2,8.42,8.3,-88.88,9.07,8.78,0.276,0.333,0.127,0.137,0,12.4,2550
1,38,305,2,7.45,7.41,263.6,6.078,0.935,9.7,8.9,9.3,8.93,49.86,293.7,0,-1.119,5.793,0
1,38,310,2,7.34,7.31,259.7,4.727,0.747,8.75,8.28,8.62,8.19,51.88,293.8,0,-1.155,5.375,0
1,38,315,2,7.73,7.7,259.9,5.173,0.745,9.73,7.87,8.25,7.87,52.6,293.7,0,-1.343,5.9,0
2,38,315,2,8.38,8.28,-88.88,8.99,8.76,0.276,0.333,0.127,0.137,0,12.39,2550
1,38,320,2,7.33,7.3,262.9,5.295,0.603,8.62,7.61,8.04,7.63,53,293.7,0,-1.474,5.595,0
1,38,325,2,7.72,7.69,256.9,4.859,0.67,9.31,7.5,8,7.57,53.18,293.7,0,-1.534,5.758,0
1,38,330,2,7.64,7.61,258.5,5.002,0.689,9.44,7.56,8.13,7.7,52.93,293.6,0,-1.542,5.598,0
2,38,330,2,8.34,8.26,-88.88,8.91,8.73,0.276,0.333,0.127,0.137,0,12.39,2550
1,38,335,2,7.73,7.68,260.8,6.617,0.798,9.83,7.88,8.49,8.08,51.88,293.5,0,-1.516,6.04,0
1,38,340,2,7.78,7.75,262.4,5.052,0.7,9.21,8.03,8.56,8.13,51.46,293.5,0,-1.484,5.865,0
1,38,345,2,8.03,7.99,257.9,5.012,0.739,9.7,7.96,8.47,8.06,51.7,293.5,0,-1.487,5.948,0
2,38,345,2,8.29,8.23,-88.88,8.83,8.7,0.276,0.333,0.127,0.137,0,12.39,2550
1,38,350,2,7.52,7.5,260,4.55,0.736,9.34,7.81,8.28,7.88,52.06,293.5,0,-1.529,5.563,0
1,38,355,2,7.2,7.14,259.3,6.914,0.906,9.11,7.62,8.07,7.69,52.89,293.5,0,-1.488,5.488,0
1,38,400,2,7.25,7.21,267.2,5.868,0.872,9.28,7.7,8.26,7.83,52.87,293.6,0,-1.425,5.648,0
2,38,400,2,8.24,8.21,-88.88,8.75,8.67,0.276,0.333,0.127,0.137,0,12.38,2550
1,38,405,2,6.914,6.883,268.6,5.365,0.734,9.08,7.77,8.3,7.84,52.85,293.7,0,-1.37,5.333,0
1,38,410,2,7.11,7.09,271.4,4.927,0.818,8.82,7.92,8.49,8.06,52.78,293.6,0,-1.249,5.698,0
1,38,415,2,6.587,6.56,274.2,5.204,0.622,7.97,7.91,8.38,7.95,53.38,293.6,0,-1.111,5.073,0
2,38,415,2,8.2,8.18,-88.88,8.66,8.64,0.276,0.333,0.127,0.137,0,12.37,2550
1,38,420,2,6.938,6.915,271.7,4.683,0.721,8.43,7.87,8.48,7.97,53.78,293.6,0,-1.044,5.188,0
1,38,425,2,6.771,6.74,274.6,5.463,0.802,8.72,8.04,8.59,8.13,53.62,293.5,0,-0.934,5.25,0
1,38,430,2,6.89,6.86,273.9,5.337,0.78,9.31,7.98,8.55,8.07,54.27,293.5,0,-0.824,5.293,0
2,38,430,2,8.15,8.16,-88.88,8.58,8.61,0.276,0.333,0.127,0.137,0,12.36,2550
1,38,435,2,8.02,7.99,275.3,5.299,0.881,10,8.25,8.94,8.42,53.7,293.5,0,-0.72,6.305,0
1,38,440,2,8.19,8.15,277.4,5.31,1.149,10.68,8.59,9.22,8.77,52.97,293.5,0,-0.589,6.448,0
1,38,445,2,8.88,8.84,275.4,5.122,1.016,11.4,8.83,9.43,9.01,52.25,293.6,0,-0.556,6.983,0
2,38,445,2,8.11,8.13,-88.88,8.5,8.58,0.276,0.333,0.127,0.137,0,12.36,2550
1,38,450,2,8.9,8.87,276.3,4.863,0.978,10.98,8.96,9.5,9.06,51.83,293.6,0,-0.552,6.878,0
1,38,455,2,8.45,8.41,277.1,5.519,1.169,10.91,9,9.52,9.09,51.7,293.6,0,-0.546,6.633,0
1,38,500,2,7.64,7.6,282,5.723,0.891,10.22,8.99,9.46,9.11,51.91,293.8,0,-0.506,6.413,0
2,38,500,2,8.06,8.1,-88.88,8.42,8.54,0.276,0.333,0.128,0.137,0,12.35,2550
1,38,505,2,7.74,7.71,282.5,5.206,0.889,10.03,9.23,9.68,9.39,50.93,293.8,0,-0.536,6.498,0
1,38,510,2,7.2,7.16,277.1,6.365,0.806,9.73,9.12,9.59,9.17,51.59,293.8,0,-0.466,5.68,0
1,38,515,2,7.89,7.86,275.1,5.206,0.865,9.73,9.01,9.58,9.12,52.05,293.7,0,-0.449,6.115,0
2,38,515,2,8.03,8.07,-88.88,8.36,8.51,0.276,0.333,0.128,0.137,0,12.35,2550
1,38,520,2,7.38,7.35,277.5,5.365,0.784,9.38,8.99,9.56,9.09,52.23,293.7,0,-0.416,5.753,0
1,38,525,2,7.34,7.31,280.5,5.608,0.926,9.73,9.01,9.59,9.13,52.29,293.8,0,-0.385,5.843,0
1,38,530,2,8.09,8.05,284.7,5.689,0.895,10.52,9.26,9.83,9.45,51.36,293.8,0,-0.399,6.453,0
2,38,530,2,8,8.04,-88.88,8.31,8.47,0.275,0.332,0.128,0.137,0,12.35,2550
1,38,535,2,8.41,8.37,288.3,4.99,1.135,11.34,9.61,10.12,9.81,50.18,293.9,0,-0.398,6.92,0
1,38,540,2,8.73,8.7,289.1,4.748,0.973,11.43,9.7,10.19,9.85,49.98,294,0,-0.369,6.98,0
1,38,545,2,8.67,8.64,288,4.707,0.827,10.39,9.72,10.17,9.86,50.07,294,0,-0.322,7.11,0
2,38,545,2,7.98,8.02,-88.88,8.27,8.44,0.275,0.332,0.128,0.137,0,12.34,2550
1,38,550,2,9.08,9.04,287.1,5.594,0.939,11.04,9.79,10.27,9.94,50.06,294,0,-0.267,7.28,0
1,38,555,2,8.89,8.85,288.8,5.231,0.857,11.34,9.86,10.3,10.01,50.09,294.1,0,-0.196,7.22,0
1,38,600,2,9.35,9.31,289.1,5.034,1.117,12.48,10.04,10.51,10.24,49.88,294.1,0,-0.09,7.64,0
2,38,600,2,7.95,7.99,-88.88,8.23,8.4,0.275,0.332,0.128,0.137,0,12.33,2550
1,38,605,2,8.64,8.6,289.2,5.081,1.065,11.73,10.01,10.45,10.11,50.39,294.2,0,0.021,6.988,0
1,38,610,2,9.44,9.39,288,5.538,0.745,11.07,10.18,10.69,10.38,50.04,294.1,0,0.081,7.75,0
1,38,615,2,9.04,9,288.8,5.188,0.937,11.56,10.31,10.77,10.46,49.86,294.2,0,0.144,7.51,0
2,38,615,2,7.93,7.97,-88.88,8.2,8.36,0.275,0.332,0.128,0.137,0,12.33,2550
1,38,620,2,8.98,8.95,286.2,4.808,1.016,11.56,10.25,10.7,10.37,50.28,294.2,0,0.206,7.41,0
1,38,625,2,8.74,8.72,285.4,4.364,0.91,10.98,10.25,10.64,10.36,50.4,294.2,0,0.239,7.29,0
1,38,630,2,8.4,8.38,287.4,4.155,0.836,10.16,10.07,10.46,10.14,51.14,294.2,0,0.273,6.943,0
2,38,630,2,7.92,7.95,-88.88,8.17,8.33,0.275,0.332,0.128,0.137,0,12.33,2550
1,38,635,2,8.76,8.73,285.7,4.405,0.861,11.11,9.92,10.33,10.01,51.79,294.2,0,0.306,7.2,0
1,38,640,2,8,7.97,283.7,4.506,0.784,9.67,9.77,10.14,9.82,52.47,294.3,0,0.344,6.573,0
1,38,645,2,8.29,8.25,285.1,5.331,0.692,10.03,9.66,10.08,9.75,52.87,294.4,0,0.353,6.683,0
2,38,645,2,7.9,7.93,-88.88,8.15,8.3,0.275,0.332,0.128,0.137,0,12.32,2550
1,38,650,2,7.69,7.67,287,4.797,0.872,10.09,9.57,10.02,9.64,53.26,294.5,0,0.363,6.133,0
1,38,655,2,8.67,8.64,286.6,4.744,0.858,10.58,9.58,10.17,9.77,53.42,294.4,0,0.417,6.985,0
1,38,700,2,8.99,8.95,284.5,5.199,0.731,10.98,9.78,10.28,9.92,52.88,294.4,0,0.459,7.13,0
2,38,700,2,7.9,7.91,-88.88,8.13,8.26,0.275,0.332,0.128,0.137,0,12.32,2550
1,38,705,2,7.94,7.9,281.8,5.213,0.883,10.03,9.66,10.01,9.69,53.43,294.5,0,0.49,6.403,0
1,38,710,2,7.1,7.05,279,6.203,0.721,9.51,9.28,9.69,9.3,54.75,294.6,0,0.478,5.653,0
1,38,715,2,7.34,7.3,282.3,5.941,1.017,10.52,9.08,9.62,9.18,55.39,294.6,0,0.454,5.815,0
2,38,715,2,7.88,7.89,-88.88,8.11,8.23,0.275,0.332,0.128,0.137,0,12.32,2550
1,38,720,2,8.58,8.56,285.6,4.4,0.816,10.81,9.38,9.94,9.58,54.12,294.7,0,0.411,6.913,0
1,38,725,2,8.8,8.76,283.7,5.207,0.849,10.78,9.55,9.97,9.68,53.49,294.7,0,0.405,7.25,0.113
1,38,730,2,8.05,8.01,281.5,5.245,0.999,11.24,9.36,9.75,9.39,54.29,294.9,0,0.435,6.348,1.919
2,38,730,2,7.87,7.88,-88.88,8.09,8.2,0.275,0.332,0.128,0.137,0,12.32,2550
1,38,735,2,8.31,8.27,278.8,5.788,1.016,10.85,9.19,9.67,9.28,54.87,294.8,0,0.429,6.598,1.572
1,38,740,2,7.92,7.89,274.7,5.374,0.81,10.22,9.08,9.55,9.13,55.36,295,0,0.445,6.108,1.52
1,38,745,2,7.54,7.51,273.4,4.752,0.797,9.34,9.04,9.43,9.11,55.13,295.1,0,0.35,6.313,5.358
2,38,745,2,7.85,7.86,-88.88,8.06,8.17,0.275,0.332,0.128,0.137,0,12.32,2550
1,38,750,2,6.396,6.366,273.5,5.563,0.643,7.81,8.74,9.05,8.77,56.26,295.1,0,0.355,4.925,15.29
1,38,755,2,5.788,5.765,269.6,5.153,0.652,6.925,8.41,8.75,8.45,57.35,295.1,0,0.307,4.415,17.98
1,38,800,2,5.528,5.5,262.6,5.695,0.572,6.958,8.21,8.64,8.29,58.02,295.2,0,0.284,4.128,27.69
2,38,800,2,7.84,7.84,-88.88,8.03,8.14,0.275,0.332,0.128,0.137,0,12.32,2550
1,38,805,2,5.733,5.696,264,6.508,0.612,7.15,8.19,8.65,8.29,58.13,295.3,0,0.287,4.228,29.16
1,38,810,2,5.765,5.746,271.5,4.642,0.501,6.827,8.27,8.77,8.39,57.71,295.2,0,0.27,4.478,36.15
1,38,815,2,5.527,5.499,278.3,5.71,0.58,6.664,8.18,8.56,8.24,58.66,295.2,0,0.402,4.265,43.3
2,38,815,2,7.82,7.83,-88.88,8.01,8.11,0.275,0.332,0.128,0.137,0,12.34,2550
1,38,820,2,5.495,5.471,276.6,5.296,0.524,6.631,8.2,8.56,8.29,58.95,295.2,0,0.487,4.198,51.91
1,38,825,2,5.849,5.826,274.4,5.103,0.611,7.45,8.27,8.64,8.4,58.58,295.3,0,0.466,4.558,59.17
1,38,830,2,5.61,5.589,274,4.92,0.504,7.15,8.38,8.73,8.49,58.3,295.4,0,0.503,4.18,64.26
2,38,830,2,7.8,7.81,-88.88,7.98,8.09,0.275,0.332,0.128,0.137,0,12.35,2550
1,38,835,2,5.108,5.087,274.9,5.174,0.467,6.239,8.38,8.67,8.45,58.37,295.6,0,0.516,3.76,70.2
1,38,840,2,4.592,4.576,279.8,4.831,0.453,5.782,8.29,8.48,8.36,59.26,295.7,0,0.641,3.498,83.7
1,38,845,2,5.283,5.269,276.9,4.056,0.511,6.664,8.36,8.64,8.49,59.19,295.8,0,0.689,4.07,100.8
2,38,845,2,7.79,7.8,-88.88,7.96,8.06,0.275,0.332,0.128,0.137,0,12.37,2550
1,38,850,2,5.123,5.09,279.8,6.5,0.626,7.12,8.65,8.9,8.81,58.27,295.8,0,0.737,4.168,111.2
1,38,855,2,6.133,6.109,279.9,5.112,0.687,7.58,9.03,9.38,9.24,56.85,295.8,0,0.758,4.898,121.8
1,38,900,2,5.971,5.946,281.7,5.188,0.656,7.55,9.52,9.79,9.72,55.07,295.7,0,0.772,4.99,124.7
2,38,900,2,7.78,7.78,-88.88,7.95,8.04,0.275,0.332,0.128,0.137,0,12.42,2550
1,38,905,2,5.714,5.685,281.7,5.817,0.783,7.74,9.88,10.1,10.07,53.99,295.8,0,0.835,4.69,134.4
1,38,910,2,5.575,5.544,275.9,5.99,0.654,6.991,10.21,10.39,10.39,53.24,295.9,0,0.937,4.465,156.1
1,38,915,2,5.598,5.566,266.9,6.064,0.712,7.51,10.58,10.71,10.75,51.91,296.1,0,0.93,4.56,164.8
2,38,915,2,7.78,7.77,-88.88,7.95,8.01,0.275,0.332,0.128,0.137,0,12.47,2550
1,38,920,2,6.008,5.982,264,5.371,0.695,7.32,10.8,10.82,10.93,50.8,296.1,0,0.843,5.078,156.7
1,38,925,2,5.316,5.287,268.1,5.951,0.832,6.991,10.9,10.96,11.03,50.5,296.1,0,0.849,4.453,159.4
1,38,930,2,5.329,5.298,266.6,6.145,0.675,6.958,11.06,11.12,11.22,50.2,296.2,0,0.91,4.333,185.5
2,38,930,2,7.79,7.77,-88.88,7.98,7.99,0.275,0.331,0.128,0.137,0,12.56,2550
1,38,935,2,6.211,6.176,274.6,6.054,0.755,7.84,11.42,11.51,11.62,48.96,296.2,0,0.894,5.038,215.2
1,38,940,2,6.18,6.148,276.1,5.746,0.823,8.07,11.81,11.79,12.02,48.01,296.2,0,0.979,5.238,250.2
1,38,945,2,6.426,6.386,273.1,6.372,0.818,8.17,12.22,12.22,12.46,46.5,296.2,0,0.917,5.56,280.9
2,38,945,2,7.82,7.77,-88.88,8.03,7.97,0.275,0.331,0.128,0.137,0,12.64,2550
1,38,950,2,6.329,6.297,273.8,5.751,0.91,8.33,12.56,12.48,12.78,45.24,296.3,0,0.843,5.645,296.5
1,38,955,2,5.921,5.887,275,6.144,1.02,7.91,12.89,12.75,13.13,44.46,296.3,0,0.899,5.148,342.1
1,38,1000,2,6.093,6.064,275.2,5.517,0.807,8.23,13.29,13.05,13.54,43.46,296.3,0,0.947,5.103,362.2
2,38,1000,2,7.87,7.77,-88.88,8.11,7.94,0.275,0.331,0.128,0.137,0,12.87,2550
1,38,1005,2,6.782,6.743,270.7,6.091,0.879,9.31,13.62,13.38,13.82,41.96,296.3,0,0.759,5.763,349.9
1,38,1010,2,6.737,6.69,270.6,6.774,1.072,9.51,13.76,13.58,13.93,41.56,296.2,0,0.754,5.638,305.8
1,38,1015,2,7.38,7.34,266.7,5.527,1.075,9.73,14.04,13.84,14.2,40.52,296.2,0,0.665,6.158,398.1
2,38,1015,2,7.93,7.78,-88.88,8.23,7.93,0.275,0.331,0.128,0.137,0,13.06,2550
1,38,1020,2,6.63,6.59,266.8,6.301,0.809,8.3,14.34,14.12,14.5,39.71,296.3,0,0.653,5.495,312.3
1,38,1025,2,6.956,6.904,266.9,7.01,0.961,9.18,14.65,14.43,14.83,39.13,296.2,0,0.722,5.833,417.6
1,38,1030,2,8.04,8,272.3,6.308,0.864,9.87,15.15,14.86,15.35,37.9,296.2,0,0.726,6.798,464.2
2,38,1030,2,8.02,7.8,-88.88,8.39,7.91,0.275,0.331,0.128,0.137,0,13.1,2550
1,38,1035,2,8.05,8.01,274.8,5.552,1.218,11.17,15.59,15.21,15.78,36.86,296.2,0,0.732,6.64,458.8
1,38,1040,2,7.94,7.89,271.7,5.957,1.382,11.6,16.09,15.82,16.32,35.81,296.3,0,0.773,6.845,458.3
1,38,1045,2,9.66,9.58,278.7,7.2,1.157,12.35,16.31,15.77,16.34,34.88,296.2,0,0.606,7.92,453.7
2,38,1045,2,8.12,7.84,-88.88,8.58,7.9,0.275,0.331,0.128,0.137,0,13.26,2550
1,38,1050,2,9,8.94,284.7,6.417,1.166,11.34,16.33,15.85,16.33,34.82,296.1,0,0.6,7.54,457.5
1,38,1055,2,9.86,9.8,283.7,6.263,1.521,13.59,16.4,15.92,16.45,34.61,296.1,0,0.587,8.22,458.4
1,38,1100,2,10.77,10.72,281.1,5.642,1.324,13.56,16.5,16.05,16.53,34.12,296.1,0,0.473,9.12,454.8
2,38,1100,2,8.23,7.88,-88.88,8.81,7.9,0.275,0.331,0.128,0.137,0,13.31,2550
1,38,1105,2,10.64,10.58,282.8,6.047,1.428,14.01,16.74,16.26,16.8,33.81,296,0,0.56,8.83,465.2
1,38,1110,2,10.33,10.28,280.2,5.512,1.282,13.43,16.84,16.4,16.91,33.56,296,0,0.542,8.63,470
1,38,1115,2,10.06,10,276.9,6.155,1.58,13.75,17.27,16.86,17.36,32.83,296,0,0.615,8.41,490.1
2,38,1115,2,8.36,7.94,-88.88,9.06,7.91,0.275,0.331,0.128,0.137,0,13.36,2550
1,38,1120,2,10.48,10.4,281.6,7.24,1.485,13.46,17.52,16.99,17.58,32.28,296,0,0.6,8.89,533.5
1,38,1125,2,10.43,10.38,285.7,5.39,1.505,13.23,17.62,17.08,17.62,31.91,295.9,0,0.527,8.99,556.5
1,38,1130,2,10.7,10.64,288.3,6.2,1.862,13.52,17.95,17.35,17.92,31.13,295.9,0,0.471,9.08,548.5
2,38,1130,2,8.48,8,-88.88,9.32,7.92,0.275,0.331,0.128,0.137,0,13.23,2550
1,38,1135,2,10.33,10.26,289.2,6.617,1.342,12.87,17.94,17.35,17.9,31.17,295.8,0,0.481,8.8,542.7
1,38,1140,2,10.37,10.29,282.4,7.02,1.703,14.08,18.31,17.66,18.34,30.62,295.8,0,0.56,8.66,577.1
1,38,1145,2,10.91,10.86,288.8,5.209,1.078,13.43,18.4,17.66,18.36,30.12,295.7,0,0.411,9.08,608.7
2,38,1145,2,8.61,8.08,-88.88,9.57,7.94,0.275,0.331,0.128,0.137,0,13.23,2550
1,38,1150,2,11.05,10.98,287.9,6.448,1.626,15.22,18.68,18,18.68,29.62,295.6,0,0.424,9.02,586.8
1,38,1155,2,9.98,9.91,281.2,6.602,1.531,13.88,18.89,18.18,18.88,29.19,295.5,0,0.402,8.47,599.2
1,38,1200,2,10.6,10.5,285.1,7.72,1.288,13.69,19.12,18.27,19.02,28.44,295.4,0,0.244,8.88,619.9
2,38,1200,2,8.74,8.15,-88.88,9.84,7.98,0.275,0.332,0.128,0.137,0,13.39,2550
1,38,1205,2,10.09,10.04,283.7,5.776,1.85,14.47,19.21,18.37,19.15,28.66,295.3,0,0.42,8.41,599.5
1,38,1210,2,11,10.94,284.6,5.599,1.08,14.01,18.94,18.12,18.78,28.88,295.2,0,0.3,9.1,564.3
1,38,1215,2,10.24,10.17,285.5,6.513,1.712,13.88,19.21,18.53,19.23,28.3,295.2,0,0.251,8.47,588.1
2,38,1215,2,8.89,8.23,-88.88,10.13,8.01,0.275,0.332,0.128,0.137,0,13.45,2550
1,38,1220,2,10.07,10.02,288.3,5.625,1.196,12.71,19.43,18.66,19.32,27.89,295.2,0,0.241,8.45,587.9
1,38,1225,2,10.74,10.66,290.4,7.02,1.039,13.1,19.43,18.59,19.28,27.84,295.1,0,0.217,8.94,604.6
1,38,1230,2,9.77,9.71,286.1,6.532,1.568,13.13,19.53,18.71,19.46,27.82,295,0,0.293,8.24,579.8
2,38,1230,2,9.03,8.33,-88.88,10.41,8.06,0.275,0.332,0.128,0.137,0,13.44,2550
1,38,1235,2,10.33,10.23,284.1,7.66,1.052,12.71,19.43,18.58,19.29,27.63,295.1,0,0.122,8.68,568.1
1,38,1240,2,10.04,9.97,279,6.857,1.417,13.07,19.31,18.51,19.25,28.06,295,0,0.23,8.3,601.9
1,38,1245,2,10.63,10.59,285.9,5.19,1.265,13.36,19.44,18.53,19.3,27.72,294.9,0,0.171,8.9,603.4
2,38,1245,2,9.19,8.42,-88.88,10.69,8.12,0.275,0.332,0.128,0.137,0,13.43,2550
1,38,1250,2,10.25,10.16,280.7,7.64,1.377,13.33,19.3,18.5,19.18,28,294.7,0,0.189,8.81,635.6
1,38,1255,2,9.09,8.98,283.7,8.83,1.464,12.45,19.67,18.81,19.63,27.58,294.6,0,0.293,7.66,675.8
1,38,1300,2,9.77,9.72,289.5,6.074,1.47,12.81,19.74,18.74,19.58,26.99,294.6,0,0.055,8.08,630.1
2,38,1300,2,9.33,8.52,-88.88,10.95,8.18,0.275,0.332,0.128,0.137,0,13.42,2550
1,38,1305,2,9.4,9.34,285.5,6.412,1.381,12.67,19.6,18.69,19.46,26.8,294.4,0,-0.15,8.03,626.3
1,38,1310,2,9.66,9.63,292.6,4.976,1.093,12.41,19.72,18.8,19.63,26.73,294.3,0,-0.085,8.11,669.7
1,38,1315,2,9.04,8.89,277.2,10.22,1.245,11.66,20.14,19.32,20.11,26.01,294.2,0,-0.102,7.69,696
2,38,1315,2,9.48,8.62,-88.88,11.2,8.25,0.276,0.332,0.128,0.137,0,13.41,2550
1,38,1320,2,9.89,9.84,273.4,5.723,1.368,13.03,20.45,19.39,20.43,25.28,294.1,0,-0.229,8.32,739
1,38,1325,2,9.8,9.72,278,7.18,1.028,12.45,20.5,19.38,20.37,25.17,294,0,-0.244,8.16,708
1,38,1330,2,7.82,7.76,277.9,7.11,0.921,10.52,20.87,19.88,20.87,24.67,293.8,0,-0.213,6.373,676.8
2,38,1330,2,9.63,8.72,-88.88,11.44,8.33,0.276,0.332,0.128,0.137,0,13.39,2550
1,38,1335,2,9.74,9.67,286.5,6.907,1.568,13.07,20.74,19.76,20.52,24.56,293.6,0,-0.379,8.47,616.5
1,38,1340,2,9.2,9.16,275.7,5.162,1.4,11.66,20.75,19.88,20.66,24.65,293.4,0,-0.32,7.69,592.2
1,38,1345,2,9.42,9.32,270.1,8.44,1.141,11.4,20.98,20.19,20.96,23.84,293.3,0,-0.575,7.82,575.4
2,38,1345,2,9.78,8.82,-88.88,11.68,8.41,0.276,0.333,0.128,0.137,0,13.38,2550
1,38,1350,2,9.03,8.93,269.8,8.62,1.771,13.26,20.85,19.97,20.76,24.14,293.3,0,-0.512,7.56,586.6
1,38,1355,2,9.38,9.31,259.8,7.14,1.749,13.62,20.89,20.06,20.76,23.58,293.2,0,-0.798,7.6,616.9
1,38,1400,2,9.77,9.66,274.9,8.55,1.408,13.23,21.06,20.15,21.02,23.25,293.2,0,-0.847,8.16,668.2
2,38,1400,2,9.94,8.92,-88.88,11.87,8.5,0.276,0.333,0.128,0.137,0,13.38,2550
1,38,1405,2,9.36,9.22,271.1,10.02,1.46,12.84,21.33,20.45,21.21,22.54,293.1,0,-1.038,7.91,576.7
1,38,1410,2,9.37,9.29,274.6,7.67,1.31,12.41,21.09,20.27,21.05,22.77,293,0,-1.101,7.78,634.3
1,38,1415,2,9.19,9.13,277.9,6.965,1.477,12.74,21.42,20.48,21.36,22.2,293.1,0,-1.171,7.65,674.4
2,38,1415,2,10.08,9.03,-88.88,12.01,8.6,0.276,0.333,0.128,0.137,0,13.37,2550
1,38,1420,2,9.43,9.37,273,6.088,1.367,12.51,21.53,20.57,21.44,21.72,293,0,-1.371,7.89,675.2
1,38,1425,2,8.59,8.47,280,9.49,1.45,11.96,21.39,20.37,21.25,22.07,292.9,0,-1.274,7.19,616
1,38,1430,2,8.86,8.78,273,7.65,1.198,11.27,21.37,20.52,21.25,21.9,292.8,0,-1.386,7.42,494.3
2,38,1430,2,10.22,9.13,-88.88,12.1,8.69,0.276,0.333,0.128,0.137,0,13.36,2550
1,38,1435,2,8.59,8.54,273.4,6.407,1.098,11.86,21.3,20.66,21.24,21.94,292.7,0,-1.423,7.15,446.8
1,38,1440,2,9.31,9.18,267,9.45,1.048,11.43,21.18,20.58,21.14,21.66,292.6,0,-1.688,7.76,487.2
1,38,1445,2,8.37,8.29,274,7.87,1.218,10.68,21.22,20.67,21.17,21.93,292.6,0,-1.493,7.13,435.7
2,38,1445,2,10.35,9.23,-88.88,12.16,8.8,0.276,0.334,0.128,0.137,0,13.36,2550
1,38,1450,2,8.06,7.95,270.6,9.38,1.577,12.51,21.29,20.77,21.26,21.98,292.6,0,-1.403,6.518,406.9
1,38,1455,2,9.19,9.11,271.7,7.37,1.474,12.64,21.31,20.78,21.26,21.68,292.5,0,-1.576,7.77,480.4
1,38,1500,2,9.13,8.98,275.4,10.26,1.062,11.2,21.52,20.85,21.51,21.38,292.5,0,-1.59,7.38,502.8
2,38,1500,2,10.47,9.32,-88.88,12.19,8.9,0.276,0.334,0.128,0.137,0,13.38,2550
1,38,1505,2,9.29,9.21,278.4,7.4,1.502,14.01,21.87,21.27,21.89,20.83,292.4,0,-1.645,7.99,555.5
1,38,1510,2,8.63,8.54,277.1,8.46,1.03,11.07,21.78,21.12,21.72,20.74,292.3,0,-1.782,7.31,447.7
1,38,1515,2,8.62,8.54,281,7.68,1.263,11.63,21.75,21.15,21.66,20.99,292.2,0,-1.647,7.3,446.3
2,38,1515,2,10.55,9.4,-88.88,12.21,9.01,0.277,0.334,0.128,0.137,0,13.38,2550
1,38,1520,2,7.69,7.62,279.5,7.81,1.42,11.37,21.97,21.4,22,20.86,292.2,0,-1.549,6.455,516.1
1,38,1525,2,8.77,8.68,275.5,8.16,1.147,10.91,22.29,21.61,22.29,20.18,292.1,0,-1.732,7.27,527.9
1,38,1530,2,8.17,8.12,271.1,5.959,0.944,9.73,22.51,21.83,22.51,19.79,292,0,-1.812,6.82,537.1
2,38,1530,2,10.62,9.47,-88.88,12.24,9.12,0.277,0.334,0.128,0.137,0,13.36,2550
1,38,1535,2,8.04,7.99,272.1,6.493,1.001,10.36,22.51,21.74,22.44,19.82,292,0,-1.79,6.88,513.3
1,38,1540,2,8.43,8.38,273.6,6.497,1.214,10.91,22.48,21.83,22.45,19.99,292,0,-1.701,7.12,488.2
1,38,1545,2,8.92,8.87,269.1,6.526,1.202,11.66,22.63,21.93,22.57,19.42,292,0,-1.961,7.63,511.3
2,38,1545,2,10.69,9.54,-88.88,12.27,9.22,0.277,0.335,0.128,0.137,0,13.35,2550
1,38,1550,2,7.75,7.64,271.9,9.65,1.095,10.13,22.77,22.27,22.8,19.49,292,0,-1.805,6.8,479.5
1,38,1555,2,9.5,9.34,271.7,10.52,1.032,11.3,22.62,21.96,22.47,19.34,292,0,-2.025,8.06,455.8
1,38,1600,2,9.37,9.32,265,5.951,1.099,11.76,22.39,21.85,22.23,19.44,291.9,0,-2.146,7.61,387.9
2,38,1600,2,10.76,9.61,-88.88,12.32,9.33,0.277,0.335,0.128,0.137,0,13.34,2550
1,38,1605,2,8.16,8.11,269.9,5.798,1.154,10.39,22.24,21.8,22.19,20,292,0,-1.886,6.66,353.1
1,38,1610,2,8.5,8.44,273.6,6.926,1.663,12.25,22.28,21.89,22.29,20.21,292,0,-1.714,6.978,361.6
1,38,1615,2,8.68,8.63,276.8,6.427,1.484,12.02,22.38,21.91,22.35,20.32,292.1,0,-1.567,7.4,372.3
2,38,1615,2,10.84,9.67,-88.88,12.37,9.43,0.277,0.335,0.128,0.137,0,13.35,2550
1,38,1620,2,8.5,8.45,273.8,6.311,1.126,11.07,22.31,21.92,22.32,20.27,292,0,-1.657,7.13,363.5
1,38,1625,2,8.64,8.58,273.2,6.993,1.211,11.3,22.4,22.08,22.39,20.32,292,0,-1.549,7.15,340.6
1,38,1630,2,9.08,9.03,272.5,5.998,0.876,10.85,22.35,21.96,22.31,20.58,292,0,-1.424,7.58,341
2,38,1630,2,10.91,9.73,-88.88,12.42,9.53,0.277,0.335,0.128,0.137,0,13.35,2550
1,38,1635,2,8.71,8.67,262,5.888,0.837,10.45,22.4,22.1,22.4,20.24,291.9,0,-1.597,7.05,317.8
1,38,1640,2,7.58,7.52,259.6,7.23,1.12,10.39,22.5,22.16,22.47,20.64,291.7,0,-1.262,5.828,314.3
1,38,1645,2,7.97,7.88,263.9,8.9,1.171,11.11,22.5,22.08,22.43,20.75,291.5,0,-1.193,6.32,311.6
2,38,1645,2,10.95,9.79,-88.88,12.46,9.63,0.277,0.336,0.128,0.137,0,13.35,2550
1,38,1650,2,7.62,7.56,250.8,6.755,1.305,10.26,22.48,22.08,22.35,20.98,291.4,0,-1.058,6.06,274.6
1,38,1655,2,6.889,6.851,262.6,6.037,1.225,9.7,22.44,22.28,22.38,21.08,291.4,0,-1.027,5.77,254.2
1,38,1700,2,7.9,7.86,263.2,6.196,0.944,9.73,22.39,22.21,22.34,21.24,291.5,0,-0.968,6.405,250.1
2,38,1700,2,10.99,9.84,-88.88,12.5,9.73,0.277,0.336,0.128,0.137,0,13.36,2550
1,38,1705,2,7.11,7.05,259.3,7.42,0.971,9.57,22.33,22.19,22.28,21.51,291.5,0,-0.849,5.915,229.6
1,38,1710,2,7.87,7.84,255.3,4.48,0.751,9.41,22.3,22.13,22.2,21.85,291.5,0,-0.663,6.143,206.8
1,38,1715,2,7.48,7.42,258.1,7.53,0.733,10.16,22.29,22.22,22.26,22.08,291.4,0,-0.525,5.953,196.9
2,38,1715,2,11.01,9.89,-88.88,12.51,9.82,0.277,0.336,0.128,0.137,0,13.35,2550
1,38,1720,2,7.91,7.87,264.5,5.756,1.468,11.27,22.33,22.37,22.31,21.89,291.6,0,-0.614,6.395,170.6
1,38,1725,2,7.55,7.52,267.5,4.713,1.023,9.6,22.23,22.28,22.21,22.19,291.7,0,-0.513,6.17,141.2
1,38,1730,2,6.548,6.518,269.9,5.498,0.959,9.05,21.99,22.05,21.98,22.92,291.8,0,-0.277,5.478,137.2
2,38,1730,2,11.04,9.93,-88.88,12.51,9.9,0.277,0.336,0.128,0.137,0,13.38,2550
1,38,1735,2,7.8,7.75,267.5,6.151,1.135,10.39,21.78,21.88,21.76,22.85,291.8,0,-0.488,6.22,114.1
1,38,1740,2,8.09,8.06,269.1,5.128,0.82,10.26,21.61,21.79,21.57,22.99,292,0,-0.547,6.59,106.8
1,38,1745,2,7.22,7.19,270,5.355,0.853,8.75,21.4,21.61,21.38,23.39,292.1,0,-0.484,5.84,88.4
2,38,1745,2,11.04,9.97,-88.88,12.5,9.98,0.277,0.336,0.128,0.137,0,12.98,2550
1,38,1750,2,5.906,5.886,271,4.718,0.641,7.48,21.08,21.36,21.11,24.09,292,0,-0.354,4.575,84.6
1,38,1755,2,5.176,5.148,267.5,5.976,0.596,6.566,20.89,21.19,20.87,24.32,292,0,-0.386,4.12,69.23
1,38,1800,2,5.076,5.04,263.2,6.823,0.664,6.566,20.54,20.96,20.52,24.87,291.9,0,-0.375,3.775,57.02
2,38,1800,2,11.04,10,-88.88,12.47,10.05,0.277,0.337,0.128,0.137,0,13.08,2550
1,38,1805,2,5.4,5.379,259.5,5.031,0.707,7.15,20.22,20.61,20.21,25.55,291.8,0,-0.271,4.08,44.94
1,38,1810,2,6.092,6.062,265.7,5.695,0.742,7.91,20.12,20.64,20.17,25.73,291.8,0,-0.261,4.685,33.65
1,38,1815,2,5.754,5.734,270.4,4.809,0.852,7.97,20.09,20.62,20.12,25.82,291.9,0,-0.242,4.513,20.99
2,38,1815,2,11.02,10.02,-88.88,12.43,10.11,0.278,0.337,0.128,0.137,0,12.76,2550
1,38,1820,2,5.658,5.645,270.1,3.759,0.617,7.91,19.78,20.32,19.75,26.66,291.9,0,-0.073,4.233,9.86
1,38,1825,2,5.124,5.094,262.3,6.184,0.49,6.468,19.48,20.2,19.46,26.87,291.8,0,-0.219,3.655,2.074
1,38,1830,2,4.652,4.638,252.4,4.526,0.39,5.815,18.89,19.63,18.79,28.05,291.7,0,-0.132,3.047,0
2,38,1830,2,10.99,10.04,-88.88,12.38,10.17,0.278,0.337,0.128,0.137,0,12.7,2550
1,38,1835,2,4.629,4.616,245.5,4.285,0.341,5.423,18.31,19.17,18.29,29.14,291.6,0,-0.11,2.885,0
1,38,1840,2,4.768,4.758,239.1,3.794,0.312,5.619,17.88,19.1,17.99,29.88,291.6,0,-0.13,2.84,0
1,38,1845,2,4.735,4.723,241.4,4.099,0.425,5.586,17.73,18.96,17.84,30.11,291.6,0,-0.159,3.038,0
2,38,1845,2,10.94,10.05,-88.88,12.31,10.22,0.278,0.337,0.128,0.137,0,12.69,2550
1,38,1850,2,4.522,4.512,242.6,3.749,0.322,5.619,17.39,18.44,17.37,30.75,291.5,0,-0.167,2.795,0
1,38,1855,2,3.866,3.851,246,5.116,0.327,4.639,16.58,17.77,16.56,32.3,291.6,0,-0.194,2.2,0
1,38,1900,2,3.339,3.191,218.4,17.07,0.364,4.018,15.79,17.13,15.76,33.4,291.6,0,-0.42,1.6,0
2,38,1900,2,10.88,10.05,-88.88,12.23,10.27,0.278,0.337,0.128,0.137,0,12.67,2550
1,38,1905,2,4.841,4.837,196.8,2.415,0.573,5.945,14.63,16.72,14.63,35.98,291.7,0,-0.429,1.995,0
1,38,1910,2,5.394,5.384,199.8,3.333,0.535,6.337,14.99,17.52,15.39,35.75,291.8,0,-0.196,2.625,0
1,38,1915,2,4.454,4.449,200.9,2.771,0.242,4.965,14.67,16.97,14.73,36.24,291.9,0,-0.292,1.857,0
2,38,1915,2,10.81,10.05,-88.88,12.12,10.3,0.278,0.337,0.128,0.138,0,12.66,2550
1,38,1920,2,4.336,4.318,211.7,5.148,0.366,5.194,14.12,16.65,14.36,37.9,292,0,-0.166,1.82,0
1,38,1925,2,4.77,4.763,209.7,3.034,0.352,5.521,14.03,16.38,14.3,38.81,292.1,0,0.071,1.94,0
1,38,1930,2,5.515,5.501,204.5,4.158,0.401,6.533,13.56,15.94,13.73,40.16,292.3,0,0.115,2.232,0
2,38,1930,2,10.72,10.04,-88.88,12,10.34,0.278,0.337,0.128,0.138,0,12.65,2550
1,38,1935,2,4.355,4.339,214.3,4.991,0.478,5.749,13.37,15.58,13.57,40.55,292.5,0,0.083,2.035,0
1,38,1940,2,4.331,4.308,214.7,5.858,0.332,4.835,13.22,15.87,13.52,40.54,292.5,0,-0.056,1.757,0
1,38,1945,2,4.931,4.911,207.3,5.144,0.171,5.357,12.58,15.94,12.73,42.24,292.5,0,-0.061,1.977,0
2,38,1945,2,10.63,10.02,-88.88,11.87,10.36,0.278,0.337,0.128,0.138,0,12.64,2550
1,38,1950,2,5.236,5.231,221.3,2.646,0.264,5.782,12.75,16.17,13.33,42.1,292.5,0,0.041,2.465,0.001
1,38,1955,2,6.017,6.008,224.9,3.137,0.405,6.86,13.76,15.8,14.24,39.13,292.4,0,-0.051,3.578,0.046
1,38,2000,2,7.05,7.04,227.9,2.309,0.374,7.97,14.28,16.05,14.67,37.55,292.2,0,-0.156,4.52,0.158
2,38,2000,2,10.54,10,-88.88,11.72,10.37,0.278,0.337,0.128,0.138,0,12.63,2550
1,38,2005,2,7.34,7.33,228.9,3.051,0.433,8.36,14.65,15.97,14.9,36.37,292.2,0,-0.26,4.878,0.005
1,38,2010,2,7.36,7.34,232.8,4.434,0.535,8.89,14.84,15.88,15.04,35.71,292.1,0,-0.34,5.108,0
1,38,2015,2,7.09,7.06,235.3,4.719,0.641,8.69,15,15.9,15.16,35.4,292.2,0,-0.322,4.918,0
2,38,2015,2,10.44,9.97,-88.88,11.58,10.38,0.278,0.337,0.128,0.138,0,12.62,2550
1,38,2020,2,7.31,7.28,239.5,5.325,0.64,9.08,15.19,16.17,15.46,35.08,292.2,0,-0.277,5.28,0.006
1,38,2025,2,7.59,7.56,242.2,5.304,0.658,9.41,15.81,16.76,16.12,33.67,292.2,0,-0.296,5.6,0.053
1,38,2030,2,7.65,7.63,242,4.351,0.783,9.9,16.07,16.87,16.29,33.08,292.2,0,-0.307,5.848,0
2,38,2030,2,10.35,9.94,-88.88,11.44,10.38,0.278,0.337,0.128,0.138,0,12.6,2550
1,38,2035,2,7.14,7.12,244,5.054,0.73,8.53,16.13,16.77,16.25,32.94,292.3,0,-0.318,5.485,0
1,38,2040,2,7.09,7.06,242.4,5.354,0.738,8.82,15.95,16.69,16.04,33.23,292.3,0,-0.355,5.173,0
1,38,2045,2,6.261,6.24,240.1,4.664,0.576,7.91,15.67,16.22,15.69,33.89,292.3,0,-0.33,4.515,0
2,38,2045,2,10.28,9.9,-88.88,11.33,10.37,0.278,0.337,0.128,0.138,0,12.59,2550
1,38,2050,2,5.745,5.722,241.6,5.087,0.504,7.15,15.16,15.8,15.18,35.14,292.3,0,-0.285,4.065,0
1,38,2055,2,5.224,5.213,239.9,3.773,0.431,6.305,14.57,15.33,14.55,36.77,292.4,0,-0.185,3.423,0
1,38,2100,2,5.326,5.307,238.1,4.835,0.456,6.893,14.14,15.17,14.27,37.88,292.4,0,-0.152,3.528,0
2,38,2100,2,10.22,9.87,-88.88,11.23,10.36,0.278,0.337,0.128,0.138,0,12.59,2550
1,38,2105,2,5.239,5.215,243,5.503,0.473,6.239,14.11,15.09,14.27,37.99,292.4,0,-0.146,3.58,0
1,38,2110,2,5.815,5.788,249.9,5.535,0.662,7.35,14.05,15.06,14.23,38.28,292.4,0,-0.095,4.135,0
1,38,2115,2,6.026,5.997,252.2,5.586,0.593,7.58,14.18,15.07,14.34,38.15,292.4,0,-0.027,4.023,0
2,38,2115,2,10.17,9.84,-88.88,11.16,10.34,0.278,0.337,0.128,0.138,0,12.58,2550
1,38,2120,2,5.496,5.482,258.4,4.172,0.605,6.86,14.1,14.99,14.22,38.65,292.4,0,0.08,3.75,0
1,38,2125,2,4.8,4.788,255.3,4.176,0.347,5.749,13.73,14.51,13.74,39.96,292.5,0,0.201,3.03,0
1,38,2130,2,5.861,5.83,264.4,5.926,0.922,8.07,13.45,14.64,13.69,40.93,292.5,0,0.274,4.048,0
2,38,2130,2,10.12,9.81,-88.88,11.07,10.32,0.278,0.337,0.128,0.138,0,12.56,2550
1,38,2135,2,7.51,7.48,267,5.1,0.801,9.08,14.72,15.99,15.14,37.24,292.4,0,0.109,5.645,0.902
1,38,2140,2,7.71,7.69,264.6,4.491,0.725,9.08,15.61,16.47,15.87,34.89,292.3,0,0.007,5.965,0.734
1,38,2145,2,7.51,7.49,265.6,4.721,0.533,8.72,15.59,16.23,15.68,35.14,292.3,0,0.092,5.648,0
2,38,2145,2,10.07,9.78,-88.88,10.99,10.3,0.278,0.337,0.128,0.138,0,12.56,2550
1,38,2150,2,7.27,7.22,257.9,6.556,0.634,9.18,15.3,15.91,15.33,36.08,292.1,0,0.19,5.425,0
1,38,2155,2,6.339,6.308,240.4,5.706,0.622,7.87,14.25,14.49,13.94,38.64,292.2,0,0.198,4.29,0
1,38,2200,2,7.01,6.979,244.3,5.11,0.594,8.4,13.4,14.26,13.47,41.13,292.1,0,0.301,4.98,0
2,38,2200,2,10.01,9.74,-88.88,10.91,10.27,0.278,0.337,0.128,0.138,0,12.55,2550
1,38,2205,2,6.075,6.059,242.8,4.184,0.6,7.42,13.13,13.65,13.1,41.92,292.1,0,0.319,4.358,0
1,38,2210,2,6.582,6.559,242.3,4.819,0.573,8.4,12.72,13.49,12.83,43.22,292.1,0,0.37,4.583,0
1,38,2215,2,5.905,5.876,247.6,5.703,0.714,8.66,12.64,13.36,12.75,43.4,292.2,0,0.36,4.123,0
2,38,2215,2,9.97,9.71,-88.88,10.84,10.24,0.278,0.337,0.128,0.138,0,12.54,2550
1,38,2220,2,5.762,5.725,254.6,6.538,0.718,8.13,12.63,13.72,12.9,44.16,292.3,0,0.577,3.785,0
1,38,2225,2,5.952,5.906,252,7.1,0.872,8.33,13.33,14.5,13.58,42.4,292.3,0,0.652,4.26,0.041
1,38,2230,2,6.874,6.803,255.6,8.27,0.737,8.56,13.99,15.12,14.41,40.65,292.4,0,0.653,5.123,0.517
2,38,2230,2,9.93,9.68,-88.88,10.78,10.21,0.278,0.337,0.128,0.138,0,12.54,2550
1,38,2235,2,6.996,6.958,251,5.957,0.731,9.11,14.75,15.55,14.99,38.58,292.5,0,0.622,5.133,0.535
1,38,2240,2,6.584,6.558,246.4,5.102,0.542,7.84,14.46,14.98,14.47,39.22,292.6,0,0.586,4.94,0
1,38,2245,2,6.676,6.642,248.7,5.766,0.626,8.07,13.83,14.39,13.85,40.84,292.5,0,0.578,4.88,0
2,38,2245,2,9.89,9.65,-88.88,10.71,10.19,0.278,0.337,0.128,0.138,0,12.53,2550
1,38,2250,2,6.745,6.719,250.3,5.028,0.612,8.3,13.66,14.3,13.77,41.42,292.5,0,0.622,4.908,0
1,38,2255,2,6.426,6.406,256.2,4.527,0.55,7.91,13.33,14.07,13.41,42.78,292.6,0,0.769,4.545,0
1,38,2300,2,7.45,7.43,257.7,5.099,0.718,9.15,13.76,14.86,14.14,42.48,292.5,0,1.053,5.235,0.048
2,38,2300,2,9.84,9.62,-88.88,10.64,10.15,0.278,0.337,0.128,0.138,0,12.53,2550
1,38,2305,2,8.29,8.24,259.7,6.769,1.054,10.98,14.62,15.49,14.93,40.42,292.3,0,1.138,6.413,0.14
1,38,2310,2,8.79,8.76,263.5,4.713,0.903,10.78,14.92,15.62,15.09,40.02,292.4,0,1.266,6.76,0.002
1,38,2315,2,9.24,9.19,266.8,6.078,1.101,11.66,15.21,15.87,15.41,39.88,292.3,0,1.466,7.52,0
2,38,2315,2,9.8,9.59,-88.88,10.58,10.12,0.278,0.337,0.128,0.138,0,12.52,2550
1,38,2320,2,10,9.96,269.3,4.902,1.205,13.49,15.78,16.42,16.01,39.14,292.3,0,1.714,8.17,0.018
1,38,2325,2,8.62,8.59,267.2,4.406,1.093,11.43,15.71,16.1,15.71,39.2,292.3,0,1.672,6.905,0
1,38,2330,2,8.84,8.8,264.1,5.253,0.919,11.63,15.34,15.73,15.35,40.3,292.1,0,1.726,7.06,0
2,38,2330,2,9.77,9.56,-88.88,10.53,10.09,0.278,0.337,0.128,0.138,0,12.51,2550
1,38,2335,2,8.89,8.84,268.4,5.933,0.924,11.99,15.13,15.62,15.23,41.36,292.1,0,1.892,7.21,0
1,38,2340,2,7.86,7.83,272.2,5.137,1.014,10.29,14.97,15.41,15.01,42.22,292.1,0,2.031,6.243,0
1,38,2345,2,8.15,8.11,273.3,5.372,1.194,11.37,14.81,15.24,14.88,43.31,292.1,0,2.239,6.513,0
2,38,2345,2,9.74,9.53,-88.88,10.5,10.06,0.278,0.337,0.128,0.138,0,12.51,2550
1,38,2350,2,8.52,8.49,277.1,4.976,0.994,10.45,14.67,15.16,14.74,44.15,292.1,0,2.378,6.793,0
1,38,2355,2,9,8.96,280,5.626,1.088,11.92,14.61,15.07,14.69,44.44,292.1,0,2.42,7.29,0
1,39,0,2,9.36,9.32,275.1,5.217,0.974,11.6,14.53,14.97,14.6,44.86,291.9,0,2.473,7.64,0
2,39,0,2,9.73,9.51,-88.88,10.48,10.03,0.277,0.337,0.128,0.138,0,12.5,2550
1,39,5,2,8.96,8.93,274,4.789,1.165,11.6,14.45,14.92,14.54,45.09,291.9,0,2.476,7.37,0
1,39,10,2,8.23,8.19,275.6,5.269,1.091,10.78,14.26,14.7,14.32,45.88,292.1,0,2.548,6.465,0
1,39,15,2,8.54,8.49,273.8,5.718,0.838,10.29,14.24,14.78,14.33,45.95,292.1,0,2.542,6.63,0
2,39,15,2,9.72,9.49,-88.88,10.46,10,0.277,0.337,0.128,0.138,0,12.49,2550
1,39,20,2,8.63,8.61,274.9,4.113,1.153,11.69,14.11,14.61,14.19,46.69,292.1,0,2.647,6.915,0
1,39,25,2,8.86,8.82,273.7,5.156,0.988,11.17,14.11,14.57,14.19,46.53,292,0,2.6,7.09,0
1,39,30,2,8.12,8.08,277.2,5.3,0.855,10.03,13.78,14.21,13.79,47.97,292.2,0,2.724,6.453,0
2,39,30,2,9.7,9.47,-88.88,10.44,9.97,0.277,0.337,0.128,0.138,0,12.49,2550
1,39,35,2,8.48,8.45,273.5,4.694,1.024,11.17,13.57,14.15,13.67,48.7,292.1,0,2.75,6.563,0
1,39,40,2,8.45,8.42,270.7,4.988,0.903,10.13,13.49,14.01,13.59,48.86,292,0,2.725,6.618,0
1,39,45,2,8.27,8.23,269.5,5.624,0.841,10.29,13.44,13.93,13.53,48.9,292,0,2.689,6.635,0
2,39,45,2,9.69,9.45,-88.88,10.42,9.93,0.277,0.337,0.128,0.138,0,12.49,2550
1,39,50,2,8.72,8.69,271.1,5.385,1.135,11.07,13.43,13.98,13.56,49.2,291.9,0,2.763,6.79,0
1,39,55,2,8.65,8.61,270.9,5.455,1.014,11.43,13.49,13.99,13.61,49.08,291.9,0,2.779,6.923,0
1,39,100,2,8.48,8.46,271.9,4.267,0.963,10.91,13.54,13.98,13.64,49.07,291.9,0,2.824,7.04,0
2,39,100,2,9.68,9.43,-88.88,10.4,9.91,0.278,0.336,0.128,0.138,0,12.48,2550
1,39,105,2,7.69,7.68,271.6,3.734,0.859,9.83,13.38,13.84,13.45,49.61,291.9,0,2.831,5.953,0
1,39,110,2,7.93,7.9,273.9,5.361,0.841,10,13.29,13.76,13.38,50.34,292,0,2.948,6.438,0
1,39,115,2,7.92,7.88,275.1,5.78,0.927,10.29,13.23,13.75,13.32,50.69,292.1,0,2.99,6.34,0
2,39,115,2,9.66,9.41,-88.88,10.36,9.88,0.278,0.336,0.128,0.138,0,12.47,2550
1,39,120,2,7.89,7.84,275.5,6.406,1.053,9.96,13.16,13.64,13.27,50.98,292.2,0,3.004,6.31,0
1,39,125,2,8.32,8.28,276.7,5.727,0.872,10.52,13.08,13.59,13.16,51.4,292.1,0,3.052,6.61,0
1,39,130,2,8.85,8.82,274.7,4.698,0.934,11.14,13.12,13.6,13.21,51.22,292.1,0,3.031,7.2,0
2,39,130,2,9.64,9.39,-88.88,10.33,9.85,0.278,0.336,0.128,0.138,0,12.47,2550
1,39,135,2,8.59,8.56,279,4.742,1.12,11.43,13.01,13.5,13.1,51.64,292.3,0,3.052,6.855,0
1,39,140,2,9.03,8.99,276.8,4.93,0.998,11.34,12.97,13.5,13.08,51.78,292.3,0,3.049,6.998,0
1,39,145,2,8.25,8.22,275.7,4.967,0.966,10.65,12.9,13.37,12.99,51.98,292.3,0,3.046,6.698,0
2,39,145,2,9.61,9.37,-88.88,10.29,9.83,0.278,0.336,0.128,0.138,0,12.47,2550
1,39,150,2,8.42,8.39,273,4.787,1.025,11.27,12.8,13.34,12.92,52.11,292.2,0,2.987,6.878,0
1,39,155,2,7.81,7.79,277.5,4.595,0.845,10.13,12.83,13.29,12.89,52.21,292.2,0,3.035,6.125,0
1,39,200,2,7.57,7.55,276.1,4.161,0.755,9.64,12.57,13.11,12.62,53.22,292.3,0,3.071,5.84,0
2,39,200,2,9.59,9.35,-88.88,10.26,9.8,0.278,0.336,0.129,0.138,0,12.46,2550
1,39,205,2,7.67,7.64,270.5,5.026,0.811,9.54,12.41,12.96,12.5,53.46,292.1,0,2.989,5.91,0
1,39,210,2,7.6,7.56,270.4,5.362,0.895,10.06,12.34,12.82,12.41,53.57,292.2,0,2.949,6.13,0
1,39,215,2,7.64,7.61,272.8,5.399,1.024,10.58,12.14,12.63,12.2,54.42,292.3,0,2.985,5.803,0
2,39,215,2,9.57,9.34,-88.88,10.22,9.78,0.277,0.336,0.129,0.138,0,12.45,2550
1,39,220,2,8.51,8.48,272.1,4.894,1.017,10.55,12.22,12.76,12.37,54.15,292.2,0,2.988,6.983,0
1,39,225,2,8.19,8.17,272.3,4.534,0.939,10.42,12.27,12.75,12.36,54.15,292.2,0,3.033,6.49,0
1,39,230,2,8.92,8.87,272.7,5.796,1.017,11.76,12.34,12.83,12.48,53.77,292.2,0,2.997,7.27,0
2,39,230,2,9.55,9.32,-88.88,10.18,9.75,0.277,0.336,0.129,0.138,0,12.44,2550
1,39,235,2,8.93,8.89,275.4,5.237,0.974,12.15,12.34,12.79,12.44,53.98,292.4,0,3.058,7.21,0
1,39,240,2,8.68,8.66,274.2,4.591,0.816,10.81,12.3,12.78,12.41,54.21,292.3,0,3.081,6.918,0
1,39,245,2,7.93,7.89,274.1,5.58,0.975,10.62,12.27,12.73,12.36,54.25,292.2,0,3.06,6.388,0
2,39,245,2,9.52,9.3,-88.88,10.13,9.72,0.277,0.336,0.129,0.138,0,12.44,2550
1,39,250,2,7.17,7.14,278.3,5.58,0.846,9.02,12.11,12.57,12.16,54.84,292.2,0,3.069,5.675,0
1,39,255,2,6.631,6.599,280.9,5.671,0.746,8.43,11.9,12.41,11.98,55.63,292.4,0,3.069,5.163,0
1,39,300,2,6.148,6.116,281.8,5.896,0.738,7.87,11.77,12.32,11.86,55.96,292.4,0,3.033,4.773,0
2,39,300,2,9.49,9.28,-88.88,10.09,9.7,0.277,0.336,0.129,0.138,0,12.43,2550
1,39,305,2,6.529,6.492,285.6,6.09,1.042,8.75,11.88,12.46,12.07,55.43,292.3,0,2.999,5.22,0
1,39,310,2,6.336,6.312,281.9,5.03,0.742,8.23,11.84,12.31,11.9,55.6,292.3,0,3.007,5.023,0
1,39,315,2,6.981,6.953,284.2,5.165,0.685,8.43,11.64,12.22,11.77,56.24,292.1,0,2.985,5.468,0
2,39,315,2,9.47,9.26,-88.88,10.05,9.68,0.277,0.336,0.129,0.138,0,12.43,2550
1,39,320,2,6.993,6.947,289.2,6.598,0.832,8.98,11.76,12.29,11.9,55.72,292.3,0,2.962,5.528,0
1,39,325,2,5.971,5.939,290.4,5.937,0.773,7.77,11.65,12.22,11.79,55.95,292.5,0,2.925,4.738,0
1,39,330,2,6.303,6.251,285.4,7.33,0.971,8.59,11.64,12.14,11.78,56.13,292.5,0,2.958,5.003,0
2,39,330,2,9.44,9.24,-88.88,10,9.65,0.276,0.336,0.129,0.138,0,12.42,2550
1,39,335,2,7.18,7.14,279.2,5.623,0.958,9.7,11.56,12.05,11.65,56.72,292.6,0,3.028,5.77,0
1,39,340,2,7.89,7.85,283.4,5.392,0.959,11.07,11.63,12.16,11.8,56.47,292.8,0,3.034,6.673,0
1,39,345,2,8.6,8.57,286.6,5.144,1.045,11.37,11.83,12.33,11.98,55.64,292.6,0,3.013,6.923,0
2,39,345,2,9.41,9.22,-88.88,9.95,9.63,0.277,0.336,0.129,0.138,0,12.42,2550
1,39,350,2,8.31,8.27,293.4,5.429,1.215,11.5,11.74,12.18,11.84,55.92,292.7,0,2.999,6.505,0
1,39,355,2,8.57,8.54,295.6,4.975,1.065,11.56,11.74,12.19,11.9,55.82,292.7,0,2.974,7.12,0
1,39,400,2,8.65,8.61,295.4,5.373,0.893,10.49,11.75,12.22,11.91,55.86,292.6,0,2.996,7.11,0
2,39,400,2,9.38,9.2,-88.88,9.9,9.6,0.278,0.336,0.129,0.138,0,12.41,2550
1,39,405,2,8.67,8.63,293.6,5.544,0.952,11.37,11.77,12.18,11.89,55.86,292.5,0,3.004,7.25,0
1,39,410,2,8.76,8.72,294.4,5.428,0.913,11.47,11.71,12.16,11.84,56.12,292.4,0,3.019,7.09,0
1,39,415,2,8.56,8.52,293.8,5.637,0.89,10.85,11.65,12.1,11.76,56.44,292.5,0,3.047,6.79,0
2,39,415,2,9.35,9.18,-88.88,9.84,9.57,0.278,0.336,0.129,0.138,0,12.4,2550
1,39,420,2,8.5,8.47,297.2,4.756,0.889,10.58,11.58,12.06,11.72,56.59,292.6,0,3.015,6.818,0
1,39,425,2,8.15,8.12,297.7,4.775,0.851,9.8,11.52,11.96,11.65,56.78,292.6,0,3.006,6.578,0
1,39,430,2,8.61,8.59,296.2,4.525,0.811,10.36,11.49,11.97,11.61,56.9,292.7,0,3.009,6.935,0
2,39,430,2,9.32,9.16,-88.88,9.8,9.54,0.278,0.336,0.129,0.138,0,12.39,2550
1,39,435,2,8.65,8.62,291.9,4.747,0.838,11.17,11.43,11.94,11.58,57.22,292.7,0,3.031,6.838,0
1,39,440,2,8.68,8.65,289.8,4.532,0.837,11.11,11.44,11.93,11.59,57.26,292.8,0,3.046,7.15,0
1,39,445,2,8.35,8.32,290.4,5.004,0.958,10.98,11.42,11.89,11.54,57.35,292.7,0,3.052,6.758,0
2,39,445,2,9.3,9.14,-88.88,9.76,9.52,0.277,0.336,0.129,0.138,0,12.39,2550
1,39,450,2,9.03,9,288.2,4.574,0.914,11.34,11.48,11.96,11.65,57.2,292.5,0,3.069,7.34,0
1,39,455,2,8.35,8.32,289.4,5.297,0.767,10.55,11.39,11.82,11.46,57.55,292.7,0,3.074,6.465,0
1,39,500,2,7.52,7.49,291.2,4.953,0.758,9.57,11.2,11.68,11.29,58.2,292.8,0,3.056,5.935,0
2,39,500,2,9.28,9.12,-88.88,9.72,9.49,0.276,0.336,0.129,0.138,0.134,12.39,2550
1,39,505,2,7.25,7.21,290.3,5.336,0.712,9.28,11.06,11.54,11.16,58.71,292.9,0,3.046,5.84,0
1,39,510,2,7.97,7.94,287.7,4.305,0.808,10.13,10.93,11.42,11.05,59.31,292.9,0,3.07,6.415,0
1,39,515,2,8.58,8.56,286.1,3.916,0.677,10.49,11.03,11.53,11.18,58.96,292.8,0,3.08,7.06,0
2,39,515,2,9.26,9.1,-88.88,9.68,9.46,0.277,0.336,0.129,0.138,0.915,12.38,2550
1,39,520,2,8.3,8.28,285.8,3.688,0.587,9.44,10.97,11.4,11.06,59.2,292.9,0,3.082,6.695,0
1,39,525,2,8.18,8.16,288.2,4.64,0.714,9.96,10.84,11.24,10.91,59.7,293,0,3.076,6.475,0
1,39,530,2,8.67,8.65,287.8,4.464,0.835,10.88,10.75,11.19,10.87,60,293.1,0,3.062,6.955,0
2,39,530,2,9.23,9.08,-88.88,9.63,9.44,0.277,0.335,0.129,0.138,1.026,12.37,2550
1,39,535,2,8.06,8.03,289.8,5.153,0.742,10.22,10.71,11.11,10.79,60.13,293.2,0,3.05,6.51,0
1,39,540,2,8.17,8.14,288.8,4.295,0.81,9.96,10.63,11.03,10.73,60.41,293.1,0,3.045,6.56,0
1,39,545,2,8.07,8.05,287.4,4.104,0.83,9.47,10.52,10.93,10.63,60.79,293,0,3.032,6.475,0
2,39,545,2,9.21,9.07,-88.88,9.59,9.41,0.278,0.335,0.129,0.138,1.05,12.36,2550
1,39,550,2,8.1,8.08,286.9,4.381,0.733,10.42,10.51,10.96,10.6,60.78,292.9,0,3.015,6.283,0
1,39,555,2,7.45,7.43,287.7,4.636,0.695,9.21,10.37,10.79,10.48,61.14,292.9,0,2.973,6.075,0
1,39,600,2,7.1,7.07,283.7,5.511,0.65,8.82,10.26,10.66,10.32,61.64,292.8,0,2.982,5.845,0
2,39,600,2,9.18,9.05,-88.88,9.55,9.38,0.277,0.335,0.129,0.138,1.074,12.36,2550
1,39,605,2,7.38,7.37,284.2,4.062,0.567,8.69,10.15,10.58,10.26,62.07,292.9,0,2.978,6.138,0
1,39,610,2,7.06,7.04,284.5,4.442,0.741,8.59,10.12,10.49,10.19,62.21,293.1,0,2.98,5.86,0
1,39,615,2,7.38,7.36,284.7,4.137,0.609,8.69,10,10.41,10.09,62.61,293.4,0,2.962,6.095,0
2,39,615,2,9.15,9.03,-88.88,9.51,9.35,0.277,0.335,0.129,0.138,1.106,12.35,2550
1,39,620,2,6.518,6.494,283.5,4.939,0.697,8.33,9.82,10.22,9.86,63.26,293.4,0,2.933,5.253,0
1,39,625,2,7.83,7.81,286.7,4.674,0.779,9.77,9.86,10.34,10.01,63.1,293.6,0,2.941,6.31,0
1,39,630,2,7.26,7.24,286.6,4.897,0.674,9.11,9.8,10.22,9.87,63.32,293.5,0,2.931,5.525,0
2,39,630,2,9.12,9.01,-88.88,9.46,9.33,0.276,0.335,0.129,0.138,1.138,12.35,2550
1,39,635,2,7.32,7.29,284.7,5.004,0.813,9.28,9.7,10.14,9.81,63.74,293.4,0,2.929,6.103,0
1,39,640,2,7.62,7.6,287,4.966,0.611,9.02,9.71,10.16,9.81,63.68,293.5,0,2.925,5.94,0
1,39,645,2,7.31,7.28,289,4.89,0.76,9.24,9.66,10.07,9.74,63.93,293.8,0,2.932,5.688,0
2,39,645,2,9.09,8.99,-88.88,9.41,9.3,0.276,0.335,0.129,0.138,1.156,12.35,2550
1,39,650,2,6.972,6.951,288.6,4.442,0.674,8.89,9.52,9.97,9.61,64.49,294,0,2.921,5.603,0
1,39,655,2,6.681,6.652,288.7,5.327,0.651,8.49,9.42,9.89,9.48,64.92,293.9,0,2.919,5.165,0
1,39,700,2,6.625,6.605,285.4,4.446,0.549,8.1,9.41,9.87,9.5,65,293.7,0,2.927,5.375,0
2,39,700,2,9.07,8.97,-88.88,9.36,9.27,0.276,0.335,0.129,0.138,1.19,12.34,2550
1,39,705,2,6.632,6.601,282.3,5.522,0.962,9.05,9.27,9.73,9.34,65.63,293.9,0,2.93,5.238,0
1,39,710,2,6.999,6.972,291.2,4.953,0.756,9.02,9.39,9.91,9.55,65.16,294.4,0,2.946,5.74,0
1,39,715,2,6.618,6.596,290.9,4.682,0.641,8.33,9.37,9.81,9.48,65.33,294.6,0,2.956,5.3,0
2,39,715,2,9.03,8.95,-88.88,9.3,9.24,0.276,0.335,0.129,0.138,1.218,12.33,2550
1,39,720,2,6.786,6.76,293.2,5.006,0.687,8.69,9.42,9.93,9.56,65.24,294.6,0,2.985,5.343,0
1,39,725,2,6.93,6.905,294.7,4.803,0.848,8.75,9.55,10.09,9.73,64.83,294.8,0,3.024,5.583,0.021
1,39,730,2,6.647,6.625,299.8,4.646,0.764,8.75,9.59,10.11,9.74,64.73,295.1,0,3.039,5.205,0.054
2,39,730,2,9,8.93,-88.88,9.25,9.22,0.276,0.335,0.129,0.138,1.221,12.33,2550
1,39,735,2,6.561,6.535,297.6,5.156,0.58,7.87,9.54,10.11,9.66,64.93,295.2,0,3.037,5.028,0.025
1,39,740,2,5.934,5.911,297.5,5.048,0.603,7.42,9.4,9.86,9.47,65.47,295.3,0,3.016,4.445,0.399
1,39,745,2,5.389,5.37,298.6,4.831,0.427,6.991,9.22,9.74,9.33,66.18,295.4,0,3.003,4.055,3.647
2,39,745,2,8.97,8.91,-88.88,9.2,9.19,0.276,0.335,0.129,0.138,1.251,12.33,2550
1,39,750,2,5.43,5.408,292.7,5.223,0.642,7.19,9.22,9.75,9.39,66.3,295.5,0,3.025,4.25,10.56
1,39,755,2,5.356,5.336,290.8,4.907,0.546,6.697,9.3,9.83,9.45,66.25,295.5,0,3.084,4.105,20.88
1,39,800,2,4.668,4.646,293.2,5.554,0.538,6.011,9.31,9.77,9.47,66.31,295.6,0,3.111,3.733,30.49
2,39,800,2,8.94,8.88,-88.88,9.15,9.16,0.277,0.335,0.129,0.138,1.276,12.33,2550
1,39,805,2,4.246,4.232,296.2,4.548,0.464,5.455,9.34,9.8,9.49,66.28,295.7,0,3.132,3.248,42.2
1,39,810,2,4.781,4.752,297.3,6.32,0.51,6.272,9.4,9.93,9.61,66.23,295.8,0,3.175,3.59,47.92
1,39,815,2,4.453,4.424,297.6,6.597,0.427,5.521,9.49,9.97,9.63,66.01,295.7,0,3.21,3.23,57.36
2,39,815,2,8.91,8.86,-88.88,9.09,9.13,0.277,0.335,0.129,0.138,1.275,12.37,2550
1,39,820,2,4.587,4.569,291.8,5.107,0.545,5.717,9.59,10.06,9.79,65.82,295.8,0,3.271,3.53,68.58
1,39,825,2,4.795,4.775,294.3,5.34,0.659,6.599,9.78,10.19,9.97,65.46,296,0,3.364,3.688,88.3
1,39,830,2,5.091,5.065,295,5.8,0.62,6.599,10.06,10.39,10.29,64.69,296.3,0,3.462,3.908,121.4
2,39,830,2,8.88,8.84,-88.88,9.05,9.1,0.277,0.335,0.129,0.138,1.233,12.4,2550
1,39,835,2,5.862,5.836,297.5,5.39,0.856,7.81,10.4,10.74,10.64,63.56,296.6,0,3.534,4.545,126.4
1,39,840,2,6.651,6.607,294.4,6.604,0.96,8.85,10.71,10.91,10.89,62.49,296.6,0,3.58,5.138,144.8
1,39,845,2,6.853,6.827,292.7,4.967,0.943,9.41,11.02,11.19,11.23,61.52,296.5,0,3.65,5.503,179.4
2,39,845,2,8.85,8.82,-88.88,9.01,9.07,0.277,0.335,0.129,0.138,1.135,12.57,2550
1,39,850,2,6.84,6.792,300.1,6.794,0.804,8.69,11.42,11.57,11.63,60.25,296.9,0,3.73,5.655,199.6
1,39,855,2,7.26,7.22,298.4,5.883,0.984,9.77,11.79,11.84,11.97,58.88,297.2,0,3.752,5.918,211.9
1,39,900,2,7.61,7.57,294.8,5.765,0.843,10.19,12.13,12.19,12.3,57.58,297.4,0,3.756,6.493,217
2,39,900,2,8.84,8.8,-88.88,9,9.04,0.276,0.335,0.129,0.138,0.934,12.75,2550
1,39,905,2,6.846,6.808,292.7,6.03,0.751,8.56,12.35,12.35,12.48,56.98,297.4,0,3.811,5.623,199.1
1,39,910,2,7.83,7.8,289,5.329,0.693,9.54,12.58,12.55,12.74,56.05,297.4,0,3.791,6.305,253.1
1,39,915,2,7.45,7.41,289.6,5.838,0.93,9.8,13.03,12.99,13.25,54.42,297.4,0,3.789,6.348,333.5
2,39,915,2,8.84,8.78,-88.88,9.04,9.01,0.276,0.334,0.129,0.138,0.134,12.88,2550
1,39,920,2,7.54,7.5,294.8,6.086,1.025,10,13.4,13.21,13.53,53.02,297.4,0,3.766,6.223,323.5
1,39,925,2,6.561,6.514,298.7,6.88,0.883,8.72,13.8,13.57,13.96,52.1,297.6,0,3.881,5.343,314.3
1,39,930,2,6.993,6.948,302.7,6.492,1.058,9.08,13.95,13.62,14.03,50.99,297.5,0,3.719,5.713,342.3
2,39,930,2,8.86,8.77,-88.88,9.11,8.98,0.276,0.334,0.129,0.138,0,13.08,2550
1,39,935,2,6.46,6.432,309.1,5.287,0.589,7.68,14.11,13.81,14.22,50.79,297.7,0,3.804,5.22,364.8
1,39,940,2,6.688,6.641,308.8,6.815,0.762,8.43,14.44,14.05,14.52,49.57,297.7,0,3.769,5.48,401.6
1,39,945,2,6.735,6.7,314.5,5.768,0.918,8.62,14.59,14.18,14.59,48.42,297.7,0,3.58,5.64,323.8
2,39,945,2,8.9,8.77,-88.88,9.23,8.95,0.277,0.334,0.129,0.138,0,13.13,2550
1,39,950,2,6.688,6.661,312.9,5.139,0.749,8.3,14.67,14.31,14.73,48.43,297.9,0,3.648,5.423,390.2
1,39,955,2,7.1,7.08,313.1,5.095,0.9,8.85,15.05,14.63,15.12,46.96,298,0,3.563,5.655,412
1,39,1000,2,6.178,6.127,316.4,7.31,0.846,7.77,15.52,15.14,15.64,45.28,297.9,0,3.48,4.98,426
2,39,1000,2,8.96,8.78,-88.88,9.39,8.93,0.277,0.334,0.129,0.138,0,13.2,2550
1,39,1005,2,7.5,7.47,309.3,4.457,0.637,8.66,16.02,15.61,16.05,42.63,297.9,0,3.084,6.175,434.7
1,39,1010,2,7.73,7.67,313.6,6.987,0.938,9.9,16.27,15.78,16.31,41.13,298.2,0,2.815,6.168,450.4
1,39,1015,2,7.04,7.01,314,5.546,1.076,9.02,16.73,16.11,16.78,39.9,298.3,0,2.797,5.65,482.1
2,39,1015,2,9.05,8.8,-88.88,9.6,8.91,0.277,0.334,0.129,0.138,0,13.41,2550
1,39,1020,2,7.35,7.3,320.5,6.567,1.08,9.05,16.85,16.26,16.83,38.75,298.5,0,2.51,5.97,496.8
1,39,1025,2,7.23,7.21,314.9,4.288,0.733,9.05,17.12,16.4,17.04,37.63,298.5,0,2.337,5.805,484.6
1,39,1030,2,6.673,6.631,320.6,6.459,0.85,8.56,17.25,16.48,17.21,37.42,298.7,0,2.374,5.273,493.2
2,39,1030,2,9.15,8.83,-88.88,9.83,8.9,0.277,0.334,0.129,0.138,0,13.2,2550
1,39,1035,2,7.17,7.13,315.9,5.776,0.904,9.05,17.37,16.65,17.26,36.2,298.7,0,2.03,5.848,512.6
1,39,1040,2,6.071,5.996,315.8,9,1.223,8.62,17.51,16.84,17.46,36.38,298.8,0,2.212,5,494
1,39,1045,2,6.659,6.596,325.7,7.88,1.008,8.49,17.88,17.16,17.8,35.02,298.9,0,2.009,5.558,548.3
2,39,1045,2,9.26,8.88,-88.88,10.09,8.89,0.277,0.334,0.129,0.138,0,13.21,2550
1,39,1050,2,7.02,6.993,324.4,4.809,0.653,8.23,17.95,17.14,17.83,34.64,299.1,0,1.924,5.768,573.5
1,39,1055,2,7.18,7.14,329.4,5.599,0.886,8.98,18.44,17.66,18.42,33.47,299.2,0,1.871,5.725,593.1
1,39,1100,2,6.777,6.742,324.5,5.775,0.958,8.59,18.78,17.89,18.73,32.75,299.2,0,1.87,5.345,604.4
2,39,1100,2,9.39,8.94,-88.88,10.37,8.89,0.277,0.334,0.129,0.138,0,13.34,2550
1,39,1105,2,5.892,5.813,326.1,9.41,0.776,8.43,19.19,18.36,19.15,31.93,299.1,0,1.871,4.963,615.3
1,39,1110,2,5.7,5.646,329.9,7.87,0.716,7.15,19.67,18.78,19.54,30.5,299.2,0,1.652,4.76,618.8
1,39,1115,2,6.315,6.272,334.3,6.717,0.594,7.71,19.76,18.91,19.63,29.82,299.1,0,1.427,5.3,634.1
2,39,1115,2,9.53,9.01,-88.88,10.68,8.91,0.277,0.334,0.129,0.138,0,13.45,2550
1,39,1120,2,5.813,5.798,325.8,4.125,0.587,7.22,19.98,19.16,19.91,29.5,299.3,0,1.462,4.73,643.4
1,39,1125,2,5.645,5.582,334.9,8.59,0.753,7.28,20.45,19.62,20.39,28.43,299.3,0,1.359,4.753,656.5
1,39,1130,2,5.643,5.573,324.5,9,0.739,7.42,20.68,19.71,20.56,27.88,299.6,0,1.28,4.518,669.3
2,39,1130,2,9.68,9.09,-88.88,11,8.93,0.277,0.334,0.129,0.138,0,13.42,2550
1,39,1135,2,5.686,5.602,328.4,9.84,0.716,7.42,21.16,20.22,21.06,26.41,299.5,0,0.946,4.645,690.3
1,39,1140,2,5.476,5.358,333.3,11.91,0.672,7.12,21.46,20.36,21.22,25.77,299.3,0,0.866,4.46,679.9
1,39,1145,2,5.924,5.882,337.8,6.842,0.85,7.74,21.55,20.54,21.34,25.13,299.4,0,0.604,5.03,674
2,39,1145,2,9.86,9.18,-88.88,11.36,8.97,0.277,0.334,0.129,0.138,0,13.39,2550
1,39,1150,2,5.314,5.258,336.3,8.32,0.718,7.22,21.92,20.92,21.75,25.17,299.4,0,0.928,4.56,664.9
1,39,1155,2,6.494,6.455,334.1,6.26,0.592,7.61,21.93,20.67,21.55,24.63,299.4,0,0.643,5.405,668.4
1,39,1200,2,5.849,5.714,358.8,12.33,0.967,8.85,22.08,21.21,21.96,24.02,299.5,0,0.425,4.865,666.4
2,39,1200,2,10.05,9.29,-88.88,11.74,9.01,0.277,0.334,0.129,0.138,0,13.36,2550
1,39,1205,2,6.659,6.581,352.4,8.76,1.192,8.69,22.44,21.38,22.2,22.74,299.5,0,-0.015,5.495,669
1,39,1210,2,7.51,7.31,356.4,13.12,0.702,9.21,22.41,21.43,22.14,22.85,299.6,0,0.026,6.235,677
1,39,1215,2,6.563,6.485,348.1,8.83,1.193,9.18,22.56,21.42,22.34,22.66,299.6,0,0.042,5.2,694.8
2,39,1215,2,10.25,9.41,-88.88,12.12,9.07,0.277,0.335,0.129,0.138,0,13.34,2550
1,39,1220,2,6.689,6.566,343.6,10.99,0.925,8.89,22.8,21.65,22.61,22.54,299.7,0,0.159,5.265,694.2
1,39,1225,2,7.06,6.975,352.9,9.12,0.846,9.18,22.98,21.89,22.76,21.54,299.7,0,-0.306,5.65,691
1,39,1230,2,6.616,6.518,0.997,9.84,1.242,9.05,23.1,22,22.81,21.14,299.6,0,-0.462,5.403,703
2,39,1230,2,10.45,9.53,-88.88,12.49,9.14,0.277,0.335,0.129,0.138,0,13.33,2550
1,39,1235,2,6.209,6.086,0.53,11.39,0.683,8.13,23.38,22.28,23.1,21.16,299.6,0,-0.22,5.238,712
1,39,1240,2,6.843,6.733,4.686,10.25,1.116,9.15,23.55,22.48,23.34,19.95,299.7,0,-0.874,5.588,729
1,39,1245,2,6.347,6.096,355.9,16.09,0.964,9.08,23.62,22.42,23.34,20.27,299.9,0,-0.606,5.283,731
2,39,1245,2,10.65,9.65,-88.88,12.85,9.22,0.278,0.335,0.129,0.138,0,13.3,2550
1,39,1250,2,6.817,6.784,13.54,5.649,0.73,9.02,23.68,22.48,23.28,19.45,300.1,0,-1.106,5.528,735
1,39,1255,2,7.55,7.48,0.096,7.91,1.384,10.52,23.74,22.56,23.46,19.71,300.2,0,-0.875,6.1,737
1,39,1300,2,5.848,5.789,12.26,8.12,1.395,8.89,23.77,22.64,23.45,20.44,300.2,0,-0.369,4.935,739
2,39,1300,2,10.85,9.77,-88.88,13.2,9.31,0.278,0.335,0.129,0.138,0,13.28,2550
1,39,1305,2,5.867,5.77,13.02,10.44,1.182,9.31,23.79,22.79,23.55,20.78,300.1,0,-0.123,5.065,736
1,39,1310,2,7.32,7.24,2.443,8.66,1.204,9.96,23.74,22.63,23.49,21.02,300,0,-0.009,5.918,739
1,39,1315,2,5.786,5.697,357.6,10,1.03,8.33,23.77,22.56,23.57,21.52,299.9,0,0.327,4.603,738
2,39,1315,2,11.07,9.9,-88.88,13.55,9.42,0.278,0.335,0.129,0.138,0,13.26,2550
1,39,1320,2,7.81,7.57,30.07,14.22,1.563,10.62,24.36,23.26,24.18,18.95,299.9,0,-0.915,6.053,744
1,39,1325,2,9.23,9.03,30.32,11.83,1.474,12.45,24.58,23.44,24.33,17.99,299.7,0,-1.422,7.13,745
1,39,1330,2,7.87,7.8,9.86,7.34,1.427,11.89,24.5,23.24,24.19,18.08,299.9,0,-1.417,6.228,746
2,39,1330,2,11.3,10.03,-88.88,13.89,9.53,0.279,0.336,0.129,0.138,0,13.24,2550
1,39,1335,2,11.63,11.41,49.02,11.07,2.704,18.33,24.1,22.52,23.44,21.63,299.9,0,0.568,8.82,559.8
1,39,1340,2,14.27,14.22,57.08,4.886,1.32,18,21.65,19.85,20.81,27.37,300.2,0,1.831,10.8,624.9
1,39,1345,2,12.98,12.91,54.23,5.95,1.332,15.65,20.68,19.33,20.25,28.84,300.4,0,1.747,9.93,661.3
2,39,1345,2,11.53,10.15,-88.88,14.18,9.65,0.279,0.336,0.129,0.138,0,13.24,2550
1,39,1350,2,13.51,13.44,50.65,5.937,1.794,16.92,19.96,18.69,19.59,29.56,300.6,0,1.475,10.13,599.7
1,39,1355,2,12.83,12.77,47.32,5.408,1.576,16.24,19.44,18.34,19.17,30.1,300.8,0,1.287,9.4,533.1
1,39,1400,2,13.73,13.65,46.09,6.335,1.628,16.89,19.01,17.88,18.76,30.18,301,0,0.955,9.96,634.3
2,39,1400,2,11.76,10.28,-88.88,14.37,9.77,0.279,0.336,0.129,0.138,0,13.32,2550
1,39,1405,2,12.93,12.88,44.57,4.724,1.404,15.91,18.91,17.82,18.73,29.71,301.1,0,0.66,9.27,673
1,39,1410,2,12.01,11.91,47.7,7.32,1.387,15.39,19.16,18.19,19.05,28.84,301.1,0,0.465,8.87,715
1,39,1415,2,12.16,12.09,39.06,6.289,1.637,15.19,19.11,18.03,18.99,27.4,301.2,0,-0.262,8.95,698.7
2,39,1415,2,11.96,10.4,-88.88,14.45,9.91,0.279,0.336,0.129,0.138,0,13.36,2550
1,39,1420,2,11.46,11.36,45.15,7.42,1.302,14.54,19.3,18.18,19.18,26.67,301.2,0,-0.466,8.39,686.5
1,39,1425,2,11.19,11.09,45.52,7.46,1.29,14.37,19.34,18.26,19.18,26.47,301.3,0,-0.537,8.31,686.2
1,39,1430,2,11.09,11.01,47.27,6.977,1.353,14.14,19.56,18.4,19.4,26.23,301.2,0,-0.468,8.2,672.1
2,39,1430,2,12.13,10.52,-88.88,14.42,10.05,0.279,0.337,0.129,0.138,0,13.39,2550
1,39,1435,2,11.22,11.12,47.38,7.66,1.13,13.62,19.39,18.3,19.22,26.43,301.2,0,-0.513,8.47,670
1,39,1440,2,10.77,10.67,48.77,7.89,1.341,13.69,19.57,18.48,19.5,26.25,301.4,0,-0.458,7.75,650.2
1,39,1445,2,11.32,11.24,50.52,6.818,1.176,14.28,19.36,18.15,19.11,26.27,301.5,0,-0.62,8.26,642
2,39,1445,2,12.28,10.61,-88.88,14.33,10.19,0.279,0.337,0.129,0.138,0,13.4,2550
1,39,1450,2,11.71,11.62,46.72,7.14,1.142,13.95,19.21,17.97,18.98,26.2,301.5,0,-0.782,8.55,625
1,39,1455,2,11.89,11.83,48.59,5.932,1.11,13.95,19.04,17.84,18.85,26.42,301.6,0,-0.809,8.55,615.8
1,39,1500,2,10.79,10.71,45.63,7.05,1.277,13.33,19.01,17.97,18.87,26.45,301.6,0,-0.819,7.84,607
2,39,1500,2,12.41,10.7,-88.88,14.21,10.33,0.279,0.337,0.129,0.138,0,13.42,2550
1,39,1505,2,11.03,10.97,44.34,5.57,1.186,13.65,19.03,17.93,18.86,26.05,301.7,0,-1.005,8.27,606.4
1,39,1510,2,10.26,10.17,49.06,7.17,1.084,12.25,19,18.01,18.95,25.87,301.8,0,-1.122,7.43,604.3
1,39,1515,2,10.2,10.14,49.13,6.227,1.414,12.87,19.16,18.12,19.02,25.43,301.9,0,-1.219,7.39,594.4
2,39,1515,2,12.52,10.78,-88.88,14.11,10.47,0.279,0.338,0.129,0.138,0,13.43,2550
1,39,1520,2,9.48,9.41,55.69,7,1.207,11.99,19.13,18.03,18.98,24.58,302.1,0,-1.693,7.24,585.5
1,39,1525,2,10.62,10.55,62.83,6.671,1.133,13.1,18.6,17.4,18.34,24.53,302.2,0,-2.158,8.05,562.2
1,39,1530,2,9.37,9.3,58.12,7.12,1.053,11.56,18.55,17.66,18.48,24.62,302.2,0,-2.148,7.15,537.3
2,39,1530,2,12.59,10.85,-88.88,14.03,10.59,0.279,0.338,0.129,0.138,0,13.43,2550
1,39,1535,2,9.18,9.08,60.91,8.19,1.08,11.24,18.67,17.78,18.56,24.48,302.3,0,-2.124,7.07,519.5
1,39,1540,2,9.85,9.78,59.19,6.706,0.966,11.96,18.5,17.46,18.23,24.47,302.3,0,-2.279,7.49,485.6
1,39,1545,2,9.7,9.67,61.51,5.19,1.263,12.94,18.11,17.22,17.93,25,302.4,0,-2.313,7.29,437.6
2,39,1545,2,12.65,10.92,-88.88,13.94,10.72,0.279,0.338,0.129,0.138,0,13.45,2550
1,39,1550,2,9.78,9.73,59.81,5.603,1.065,12.15,18.04,17.14,17.87,25,302.5,0,-2.374,7.38,469.2
1,39,1555,2,8.41,8.34,59.7,7.63,1.192,11.53,17.99,17.32,17.97,25.09,302.6,0,-2.365,6.55,456.3
1,39,1600,2,9.35,9.3,64.16,6.091,0.978,11.76,18.04,17.21,17.93,24.86,302.6,0,-2.449,6.943,462
2,39,1600,2,12.7,10.98,-88.88,13.87,10.84,0.279,0.339,0.129,0.138,0,13.47,2550
1,39,1605,2,9.58,9.56,59.2,4.146,1.056,12.51,17.96,17.07,17.79,24.93,302.7,0,-2.482,7.38,451.3
1,39,1610,2,9.59,9.56,57.06,4.925,0.779,11.4,17.76,16.91,17.66,25.11,302.8,0,-2.548,7.13,426.7
1,39,1615,2,9.41,9.36,61.35,5.886,0.862,11.14,17.65,16.91,17.57,25.19,302.9,0,-2.597,7.1,423.3
2,39,1615,2,12.74,11.04,-88.88,13.79,10.95,0.279,0.339,0.129,0.138,0,13.47,2550
1,39,1620,2,8.4,8.33,57.46,7.26,1.236,11.04,17.68,17,17.63,25.36,302.9,0,-2.482,6.368,408.2
1,39,1625,2,8.65,8.62,60.11,4.841,1.068,10.85,17.69,16.97,17.59,25.29,303.1,0,-2.513,6.488,381.3
1,39,1630,2,9.59,9.54,66.58,5.776,0.968,11.6,17.34,16.49,17.19,25.57,303.1,0,-2.66,7.01,352.5
2,39,1630,2,12.76,11.09,-88.88,13.72,11.06,0.279,0.339,0.129,0.138,0,13.48,2550
1,39,1635,2,8.54,8.51,66.37,4.69,0.982,10.42,17.04,16.41,16.91,25.9,303.2,0,-2.736,6.588,331.8
1,39,1640,2,8.52,8.48,61.84,5.878,0.839,10.45,16.94,16.41,16.9,26.08,303.3,0,-2.729,6.348,319
1,39,1645,2,7.73,7.68,60.85,6.004,0.765,9.67,16.92,16.43,16.88,26.14,303.4,0,-2.716,5.9,296.1
2,39,1645,2,12.75,11.12,-88.88,13.66,11.16,0.28,0.339,0.129,0.138,0,13.48,2550
1,39,1650,2,7.61,7.5,66.08,9.49,1.149,9.9,16.84,16.4,16.79,26.32,303.4,0,-2.692,5.723,278.3
1,39,1655,2,8.26,8.19,70.6,7.53,1.317,10.78,16.74,16.31,16.68,26.32,303.5,0,-2.777,6.233,251
1,39,1700,2,6.98,6.932,68.59,6.7,1.011,9.15,16.6,16.24,16.57,26.54,303.6,0,-2.79,5.288,240.9
2,39,1700,2,12.73,11.16,-88.88,13.59,11.25,0.279,0.34,0.129,0.138,0,13.5,2550
1,39,1705,2,7.73,7.69,72.8,6.005,0.78,9.67,16.47,16.11,16.41,26.32,303.6,0,-2.999,5.723,232.6
1,39,1710,2,7.97,7.93,66.17,5.747,0.846,9.83,16.36,16.03,16.32,26.45,303.8,0,-3.032,5.915,210.5
1,39,1715,2,8.3,8.25,69.04,6.026,0.973,10.39,16.06,15.77,15.96,26.76,303.9,0,-3.13,6.31,173
2,39,1715,2,12.69,11.18,-88.88,13.51,11.33,0.279,0.34,0.129,0.138,0,13.52,2550
1,39,1720,2,7.64,7.6,63.78,6.15,0.927,9.51,15.83,15.69,15.81,27.09,303.9,0,-3.159,5.635,147.2
1,39,1725,2,6.903,6.873,63.32,5.361,1.016,8.82,15.66,15.53,15.63,27.55,304,0,-3.088,5.193,129.8
1,39,1730,2,7.09,7.06,73.5,5.149,0.922,9.47,15.44,15.43,15.41,27.95,304.1,0,-3.082,5.183,112.2
2,39,1730,2,12.63,11.2,-88.88,13.4,11.4,0.279,0.34,0.129,0.138,0,13.25,2550
1,39,1735,2,6.226,6.198,81.4,5.433,1.002,8.4,15.2,15.23,15.17,28.51,304,0,-3.023,4.62,96.5
1,39,1740,2,6.446,6.417,79.1,5.463,0.705,8.1,15.01,15.09,15.02,28.59,304,0,-3.146,4.755,95.6
1,39,1745,2,6.734,6.698,84.6,5.943,0.822,8.59,14.84,14.96,14.84,28.61,304,0,-3.282,5.073,85.5
2,39,1745,2,12.56,11.21,-88.88,13.28,11.46,0.279,0.34,0.129,0.138,0,13.02,2550
1,39,1750,2,7.03,7,78.3,5.168,0.899,9.41,14.57,14.72,14.55,29.06,304,0,-3.306,4.903,69.46
1,39,1755,2,6.064,6.013,88.2,7.47,0.778,7.81,14.3,14.55,14.33,29.52,304.2,0,-3.321,4.365,65.74
1,39,1800,2,5.964,5.935,91.9,5.626,0.725,7.71,14.11,14.3,14.11,29.74,304.3,0,-3.389,4.24,55.57
2,39,1800,2,12.47,11.21,-88.88,13.15,11.51,0.279,0.34,0.129,0.138,0,13.06,2550
1,39,1805,2,6.62,6.591,92.5,5.351,0.727,8.36,13.82,14.06,13.82,30.12,304.3,0,-3.467,4.658,44.38
1,39,1810,2,6.293,6.257,92.5,6.105,0.647,8.79,13.5,13.77,13.5,30.54,304.3,0,-3.559,4.438,34.06
1,39,1815,2,5.354,5.332,90.7,5.203,0.516,6.501,13.18,13.5,13.16,31.13,304.3,0,-3.585,3.763,27.4
2,39,1815,2,12.37,11.2,-88.88,13,11.55,0.28,0.34,0.129,0.138,0,12.81,2550
1,39,1820,2,4.652,4.633,88.4,5.217,0.372,5.913,12.76,13.19,12.77,31.89,304.5,0,-3.63,3.093,14.53
1,39,1825,2,4.729,4.703,95,6.028,0.548,6.337,12.28,12.86,12.28,32.62,304.6,0,-3.743,3.067,2.621
1,39,1830,2,4.654,4.64,93,4.463,0.392,5.945,12.02,12.61,12.05,32.78,304.6,0,-3.909,3.128,0.04
2,39,1830,2,12.25,11.19,-88.88,12.85,11.58,0.279,0.341,0.129,0.138,0,12.7,2550
1,39,1835,2,4.51,4.5,93.2,3.724,0.347,5.521,11.57,12.32,11.58,33.49,304.6,0,-4.017,2.735,0
1,39,1840,2,4.181,4.172,95.7,3.739,0.224,4.639,11.13,12.03,11.15,34.26,304.7,0,-4.098,2.385,0
1,39,1845,2,3.812,3.807,90.4,3.099,0.306,4.377,10.61,11.7,10.62,35.35,304.8,0,-4.135,2.08,0
2,39,1845,2,12.13,11.16,-88.88,12.69,11.59,0.28,0.341,0.129,0.138,0,12.67,2550
1,39,1850,2,4.115,4.11,100.5,2.992,0.316,5.063,10.16,11.31,10.23,36.45,304.8,0,-4.131,2.295,0
1,39,1855,2,3.901,3.894,102.1,3.308,0.341,4.639,9.87,11.08,9.96,37.16,304.8,0,-4.135,2.125,0
1,39,1900,2,3.739,3.736,104.3,2.191,0.255,4.475,9.41,10.65,9.43,38.1,304.9,0,-4.211,1.852,0
2,39,1900,2,12,11.12,-88.88,12.51,11.6,0.279,0.341,0.129,0.138,0,12.64,2550
1,39,1905,2,3.792,3.769,112.8,6.212,0.269,4.279,8.84,10.21,8.89,39.74,304.9,0,-4.159,1.865,0
1,39,1910,2,4.38,4.353,108.4,6.422,0.494,5.423,8.52,9.98,8.67,40.87,305,0,-4.08,2.252,0
1,39,1915,2,4.698,4.689,103.4,3.492,0.274,5.325,8.61,10.14,8.83,40.89,304.9,0,-3.996,2.622,0
2,39,1915,2,11.85,11.08,-88.88,12.33,11.6,0.279,0.341,0.13,0.138,0,12.64,2550
1,39,1920,2,4.083,4.076,111.3,3.254,0.266,4.737,8.62,9.76,8.75,40.87,305,0,-3.992,2.09,0
1,39,1925,2,3.636,3.632,109.3,2.683,0.186,4.051,8.31,9.48,8.4,41.69,305.1,0,-4.002,1.795,0
1,39,1930,2,3.664,3.66,107.8,2.52,0.168,4.149,7.86,9.29,7.91,42.88,305.3,0,-4.037,1.692,0
2,39,1930,2,11.7,11.03,-88.88,12.13,11.59,0.279,0.341,0.13,0.138,0,12.62,2550
1,39,1935,2,3.662,3.66,109.5,1.869,0.149,4.051,7.48,9.16,7.62,44.05,305.4,0,-4.024,1.652,0
1,39,1940,2,3.541,3.538,110.9,2.549,0.188,3.92,7.27,8.98,7.43,44.74,305.5,0,-4.013,1.597,0
1,39,1945,2,3.329,3.326,110.5,2.263,0.138,3.626,7.06,8.77,7.24,45.24,305.7,0,-4.051,1.452,0
2,39,1945,2,11.56,10.98,-88.88,11.93,11.58,0.279,0.341,0.13,0.138,0,12.61,2550
1,39,1950,2,3.743,3.742,105.7,1.485,0.173,4.051,6.845,8.86,7.04,45.8,305.8,0,-4.084,1.7,0
1,39,1955,2,3.805,3.804,104,1.316,0.104,4.083,6.606,8.8,6.805,46.62,305.9,0,-4.068,1.627,0
1,39,2000,2,3.982,3.978,102.3,2.449,0.07,4.149,6.34,8.64,6.538,47.49,306,0,-4.066,1.667,0
2,39,2000,2,11.41,10.92,-88.88,11.73,11.55,0.279,0.341,0.13,0.138,0,12.6,2550
1,39,2005,2,4.058,4.056,109.1,1.627,0.077,4.247,6.153,8.5,6.349,48.05,305.9,0,-4.081,1.742,0
1,39,2010,2,4.297,4.297,109.9,0.879,0.139,4.573,5.961,8.4,6.138,48.68,305.8,0,-4.084,1.785,0
1,39,2015,2,4.12,4.119,108.4,1.666,0.158,4.541,5.934,7.97,6.147,48.82,305.7,0,-4.072,1.762,0
2,39,2015,2,11.26,10.86,-88.88,11.53,11.52,0.279,0.34,0.13,0.138,0,12.59,2550
1,39,2020,2,3.922,3.92,109.8,2.052,0.188,4.475,5.913,7.63,6.101,48.93,305.7,0,-4.06,1.84,0
1,39,2025,2,3.845,3.843,108.5,2.046,0.188,4.312,5.847,7.37,5.972,49.07,305.8,0,-4.083,1.715,0
1,39,2030,2,3.655,3.651,105.4,2.737,0.178,4.149,5.646,7.24,5.756,49.72,306,0,-4.094,1.625,0
2,39,2030,2,11.12,10.79,-88.88,11.34,11.48,0.279,0.34,0.13,0.138,0,12.58,2550
1,39,2035,2,3.398,3.394,109.6,2.633,0.286,4.018,5.446,6.971,5.558,50.39,306.1,0,-4.101,1.405,0
1,39,2040,2,2.686,2.68,118.7,3.705,0.088,2.875,5.252,6.77,5.365,50.83,306.3,0,-4.163,0.387,0
1,39,2045,2,2.57,2.565,124.6,3.767,0.19,3.201,5.216,6.926,5.354,50.84,306.4,0,-4.193,0,0
2,39,2045,2,10.98,10.72,-88.88,11.15,11.43,0.279,0.34,0.13,0.138,0,12.57,2550
1,39,2050,2,3.116,3.114,113.8,2.392,0.131,3.365,5.295,7.12,5.508,50.14,306.4,0,-4.302,0,0
1,39,2055,2,2.728,2.727,116.3,1.142,0.178,3.169,5.036,6.942,5.253,50.81,306.5,0,-4.364,0,0
1,39,2100,2,2.647,2.647,119.5,0.502,0.098,2.875,4.857,6.659,5.022,51.12,306.4,0,-4.446,0,0
2,39,2100,2,10.84,10.65,-88.88,10.97,11.38,0.279,0.34,0.13,0.138,0,12.56,2550
1,39,2105,2,2.816,2.813,115.4,2.455,0.165,3.201,4.594,6.411,4.799,51.94,306.3,0,-4.479,0,0
1,39,2110,2,3.634,3.632,107.2,1.983,0.314,4.279,4.202,6.408,4.408,53.87,306.3,0,-4.364,0,0
1,39,2115,2,4.288,4.287,108.5,1.544,0.121,4.508,3.962,6.259,4.198,55.61,306.2,0,-4.168,1.603,0
2,39,2115,2,10.71,10.58,-88.88,10.79,11.32,0.279,0.34,0.13,0.138,0,12.54,2550
1,39,2120,2,3.945,3.94,104.6,2.952,0.145,4.312,4.041,5.963,4.207,55.38,306.4,0,-4.149,1.677,0
1,39,2125,2,3.947,3.942,99.8,2.891,0.114,4.247,3.999,5.952,4.159,55.65,306.5,0,-4.125,1.602,0
1,39,2130,2,4.111,4.102,96.6,3.899,0.15,4.475,3.964,5.96,4.157,55.85,306.5,0,-4.109,1.797,0
2,39,2130,2,10.57,10.51,-88.88,10.61,11.26,0.279,0.34,0.13,0.138,0,12.54,2550
1,39,2135,2,4.089,4.059,93.4,6.945,0.217,4.541,4.072,5.994,4.289,55.79,306.5,0,-4.025,1.892,0
1,39,2140,2,3.874,3.87,104.9,2.63,0.177,4.312,4.301,5.762,4.47,54.24,306.5,0,-4.183,1.8,0
1,39,2145,2,3.638,3.631,108.3,3.575,0.185,4.181,4.202,5.59,4.295,54.34,306.5,0,-4.249,1.655,0
2,39,2145,2,10.44,10.43,-88.88,10.44,11.19,0.279,0.34,0.13,0.138,0,12.53,2550
1,39,2150,2,3.244,3.237,119.2,3.833,0.252,3.626,3.997,5.116,4.072,55.5,306.5,0,-4.161,1.6,0
1,39,2155,2,3.019,3.015,121.5,2.986,0.149,3.299,3.839,4.875,3.932,56.34,306.5,0,-4.111,1.505,0
1,39,2200,2,3.287,3.276,118,4.634,0.225,3.953,3.522,4.832,3.58,57.44,306.4,0,-4.149,1.48,0
2,39,2200,2,10.31,10.35,-88.88,10.27,11.13,0.279,0.339,0.13,0.138,0,12.52,2550
1,39,2205,2,3.308,3.297,118.2,4.781,0.219,3.855,3.547,4.906,3.736,57.81,306.4,0,-4.042,1.64,0
1,39,2210,2,3.878,3.866,116.5,4.429,0.367,4.933,3.915,5.132,4.191,56.89,306.3,0,-3.914,2.312,0.008
1,39,2215,2,4.227,4.214,117.3,4.609,0.32,4.933,4.414,5.435,4.681,54.94,306.2,0,-3.913,2.575,0.027
2,39,2215,2,10.2,10.28,-88.88,10.12,11.05,0.278,0.339,0.13,0.138,0,12.5,2550
1,39,2220,2,4.283,4.267,119.9,4.946,0.385,5.357,4.689,5.483,4.856,53.92,306.3,0,-3.907,2.687,0.005
1,39,2225,2,4.296,4.283,121.8,4.539,0.441,5.161,4.752,5.396,4.857,53.54,306.3,0,-3.939,2.847,0
1,39,2230,2,4.391,4.375,124.4,4.905,0.343,5.063,4.7,5.243,4.765,53.79,306.2,0,-3.927,2.845,0
2,39,2230,2,10.1,10.21,-88.88,9.97,10.98,0.278,0.339,0.13,0.138,0,12.5,2550
1,39,2235,2,4.598,4.58,124.2,5.057,0.415,5.553,4.667,5.225,4.737,54,306.3,0,-3.907,2.977,0
1,39,2240,2,4.098,4.076,127.5,5.941,0.369,4.867,4.629,5.109,4.68,54.14,306.5,0,-3.908,2.605,0
1,39,2245,2,4.08,4.066,130.9,4.826,0.345,4.933,4.582,5.022,4.635,54.28,306.6,0,-3.917,2.695,0
2,39,2245,2,10,10.13,-88.88,9.83,10.91,0.278,0.339,0.13,0.138,0,12.49,2550
1,39,2250,2,3.129,3.08,139.5,10.13,0.713,4.671,4.615,5.091,4.711,54.35,306.8,0,-3.869,2.037,0
1,39,2255,2,1.762,1.725,165.2,11.69,0.348,2.809,4.57,5.134,4.625,54.86,306.9,0,-3.788,0.407,0
1,39,2300,2,2.581,2.574,181.9,4.01,0.378,3.528,4.054,4.987,4.027,56.41,306.9,0,-3.899,1.007,0
2,39,2300,2,9.91,10.06,-88.88,9.71,10.83,0.278,0.339,0.13,0.138,0,12.48,2550
1,39,2305,2,2.589,2.583,183.9,4.042,0.154,2.907,3.522,4.995,3.587,58.75,306.8,0,-3.856,0.932,0
1,39,2310,2,2.498,2.48,195.6,6.941,0.153,2.875,3.441,4.93,3.624,59.76,307,0,-3.707,1.14,0
1,39,2315,2,2.638,2.592,187,10.63,0.218,3.463,3.466,4.93,3.629,60.09,307,0,-3.613,0.801,0
2,39,2315,2,9.84,9.99,-88.88,9.6,10.75,0.278,0.339,0.13,0.138,0.712,12.48,2550
1,39,2320,2,2.647,2.642,166.9,3.61,0.183,3.332,3.549,4.873,3.744,59.78,307,0,-3.603,1.265,0
1,39,2325,2,2.696,2.693,167.4,2.7,0.189,3.136,3.323,4.842,3.518,60.85,307.1,0,-3.581,0.913,0
1,39,2330,2,3.016,3.014,168.7,2.254,0.216,3.365,3.237,5.008,3.476,61.71,307.1,0,-3.477,1.046,0
2,39,2330,2,9.76,9.93,-88.88,9.49,10.67,0.278,0.338,0.13,0.138,0.969,12.47,2550
1,39,2335,2,3.301,3.3,159.5,1.48,0.166,3.659,3.342,5.088,3.746,61.7,307.1,0,-3.382,1.637,0
1,39,2340,2,3.532,3.506,153.1,6.941,0.166,3.92,3.677,5.047,3.983,60.03,307,0,-3.43,1.932,0
1,39,2345,2,3.062,3.056,145.1,3.541,0.249,3.593,3.794,4.789,3.963,59.36,307,0,-3.47,1.505,0
2,39,2345,2,9.68,9.86,-88.88,9.39,10.6,0.278,0.338,0.13,0.138,0.747,12.47,2550
1,39,2350,2,3.484,3.475,141.5,4.138,0.27,3.985,3.636,4.375,3.7,59.33,306.9,0,-3.623,1.912,0
1,39,2355,2,3.941,3.934,141,3.331,0.228,4.475,3.46,4.328,3.524,60.18,306.8,0,-3.598,2.165,0
1,40,0,2,3.843,3.84,143,2.503,0.169,4.247,3.274,4.215,3.327,60.95,306.8,0,-3.605,2.082,0
2,40,0,2,9.61,9.8,-88.88,9.3,10.52,0.278,0.338,0.13,0.138,1.021,12.46,2550
1,40,5,2,3.722,3.711,138.8,4.302,0.252,4.345,3.173,4.09,3.256,61.43,306.9,0,-3.595,1.972,0
1,40,10,2,3.289,3.28,131.6,4.3,0.291,4.181,3.145,4.041,3.247,61.52,307,0,-3.601,1.782,0
1,40,15,2,3.13,3.113,129.1,5.903,0.304,3.92,3.137,3.97,3.25,61.7,307.2,0,-3.57,1.77,0
2,40,15,2,9.54,9.74,-88.88,9.21,10.45,0.278,0.338,0.13,0.138,1.046,12.44,2550
1,40,20,2,3.222,3.21,123.5,4.957,0.314,3.92,3.199,4.009,3.327,61.45,307.2,0,-3.567,1.867,0
1,40,25,2,2.894,2.886,120.6,4.29,0.243,3.626,3.142,3.976,3.213,61.25,307.3,0,-3.663,1.54,0
1,40,30,2,2.814,2.808,115.1,3.717,0.162,3.299,2.925,3.897,2.975,61.75,307.4,0,-3.756,1.392,0
2,40,30,2,9.47,9.68,-88.88,9.11,10.37,0.278,0.338,0.13,0.138,1.057,12.45,2550
1,40,35,2,2.851,2.844,119.4,4.159,0.132,3.201,2.736,3.858,2.834,62.69,307.4,0,-3.734,1.35,0
1,40,40,2,2.529,2.526,115.4,2.732,0.228,3.005,2.522,3.828,2.631,63.42,307.6,0,-3.781,1.027,0
1,40,45,2,2.149,2.148,117.8,2.039,0.142,2.45,2.374,3.743,2.544,63.96,307.6,0,-3.809,0.768,0
2,40,45,2,9.4,9.62,-88.88,9.01,10.3,0.278,0.337,0.13,0.138,1.129,12.44,2550
1,40,50,2,1.523,1.521,122,2.95,0.3,2.058,2.272,3.547,2.4,63.93,307.6,0,-3.911,0.134,0
1,40,55,2,0.61,0.604,141.1,7.2,0.356,1.078,2.058,3.324,2.008,64.65,307.8,0,-3.964,0.343,0
1,40,100,2,1.148,1.131,259.8,9.79,0.41,1.764,1.516,2.965,1.614,67.25,307.9,0,-3.957,1.755,0
2,40,100,2,9.33,9.57,-88.88,8.9,10.22,0.277,0.337,0.13,0.138,1.294,12.43,2550
1,40,105,2,1.314,1.295,248.5,9.69,0.221,1.699,1.157,3.109,1.353,69.63,307.9,0,-3.838,1.19,0
1,40,110,2,1.159,1.152,213.3,6.616,0.202,1.535,1.107,3.426,1.563,69.93,307.8,0,-3.827,0.919,0
1,40,115,2,1.583,1.497,236.2,18.84,0.212,2.287,1.388,3.429,1.981,68.59,307.8,0,-3.817,1.41,0
2,40,115,2,9.24,9.51,-88.88,8.79,10.15,0.277,0.337,0.13,0.138,1.467,12.42,2550
1,40,120,2,2.234,2.228,250.1,4.099,0.111,2.581,1.013,2.934,1.192,70.2,308,0,-3.862,1.402,0
1,40,125,2,2.522,2.516,232.7,3.941,0.094,2.711,0.579,3.534,0.845,72.7,308,0,-3.817,1.442,0
1,40,130,2,2.674,2.662,240.8,5.54,0.162,3.005,0.666,3.622,1.122,72.7,307.9,0,-3.737,1.512,0
2,40,130,2,9.15,9.45,-88.88,8.67,10.08,0.277,0.337,0.13,0.138,1.617,12.41,2550
1,40,135,2,2.656,2.645,237.5,5.28,0.258,3.103,0.57,3.541,0.789,73.2,307.9,0,-3.744,1.075,0
1,40,140,2,1.734,1.729,226.5,4.33,0.264,2.156,0.616,3.478,0.772,73.5,307.9,0,-3.645,0.252,0
1,40,145,2,1.803,1.792,246.2,6.048,0.21,2.091,0.863,3.027,0.91,72.4,308,0,-3.612,1.005,0
2,40,145,2,9.06,9.39,-88.88,8.55,10.01,0.277,0.337,0.13,0.138,1.696,12.41,2550
1,40,150,2,2.371,2.363,228.6,4.665,0.234,2.679,0.791,3.387,0.947,72.2,308,0,-3.715,1.345,0
1,40,155,2,3.046,3.044,224.3,1.891,0.208,3.528,0.361,3.646,0.617,73.4,308,0,-3.893,1.535,0
1,40,200,2,3.192,3.19,219.3,1.885,0.117,3.528,-0.067,3.508,0.211,75.1,307.9,0,-4.004,0.919,0
2,40,200,2,8.97,9.33,-88.88,8.43,9.93,0.277,0.337,0.13,0.138,1.825,12.4,2550
1,40,205,2,3.012,3.012,223.5,1.039,0.133,3.201,-0.121,3.144,0.351,75.8,308,0,-3.935,0.96,0
1,40,210,2,3.006,2.993,218.2,5.349,0.109,3.201,0.157,3.622,0.73,74.2,308.1,0,-3.959,0.812,0
1,40,215,2,2.575,2.573,204.4,1.93,0.16,2.907,0.557,3.78,1.082,72.5,308.1,0,-3.871,0,0
2,40,215,2,8.88,9.27,-88.88,8.32,9.86,0.277,0.336,0.13,0.138,1.938,12.4,2550
1,40,220,2,2.213,2.21,199.6,3.034,0.071,2.385,0.627,3.801,1.157,71.3,308.1,0,-4.025,0,0
1,40,225,2,2.194,2.193,189.5,1.308,0.057,2.319,0.701,3.725,1.542,72.2,307.9,0,-3.788,0.638,0.105
1,40,230,2,2.236,2.234,196.7,2.41,0.116,2.385,1.04,3.423,1.881,71,307.9,0,-3.698,0,0.574
2,40,230,2,8.8,9.2,-88.88,8.21,9.79,0.277,0.336,0.13,0.138,1.836,12.38,2550
1,40,235,2,1.701,1.694,209.7,5.332,0.136,1.96,1.136,2.873,1.813,69.59,307.8,0,-3.866,0,0.066
1,40,240,2,1.867,1.865,209.3,2.567,0.094,2.025,0.874,2.85,1.359,70.7,307.8,0,-3.902,0,0
1,40,245,2,1.735,1.731,203.6,3.847,0.153,1.927,0.83,3.098,1.262,71.1,307.8,0,-3.87,0,0
2,40,245,2,8.71,9.14,-88.88,8.1,9.72,0.276,0.336,0.13,0.138,1.946,12.38,2550
1,40,250,2,2.266,2.243,201.7,8.11,0.45,3.005,0.9,3.332,1.425,71.3,307.8,0,-3.77,0.075,0.036
1,40,255,2,3.03,3.029,192.3,1.154,0.083,3.201,1.048,3.866,1.724,70.1,307.8,0,-3.846,1.325,0.428
1,40,300,2,3.405,3.404,186.7,1.508,0.168,3.626,0.662,3.824,1.436,72.4,307.7,0,-3.795,1.665,0.019
2,40,300,2,8.63,9.08,-88.88,8,9.64,0.276,0.336,0.13,0.138,1.923,12.37,2550
1,40,305,2,3.137,3.134,180.4,2.218,0.198,3.463,0.587,3.668,1.097,74.4,307.6,0,-3.508,1.452,0
1,40,310,2,2.455,2.45,182,3.554,0.157,2.809,0.721,3.417,1.117,73.4,307.7,0,-3.563,0.165,0
1,40,315,2,2.414,2.407,192.5,4.591,0.235,2.907,0.539,3.091,0.91,73.3,307.8,0,-3.748,0.501,0
2,40,315,2,8.55,9.02,-88.88,7.9,9.57,0.276,0.336,0.13,0.138,1.976,12.37,2550
1,40,320,2,2.805,2.805,197,1.22,0.089,2.973,0.325,2.665,0.783,73.9,307.9,0,-3.85,1.097,0
1,40,325,2,2.423,2.421,197.9,2.167,0.258,2.842,-0.138,2.308,0.045,75.7,308,0,-3.964,0.21,0
1,40,330,2,1.636,1.62,193.7,7.98,0.193,1.96,-0.406,2.117,-0.16,76.8,308,0,-4.031,0,0
2,40,330,2,8.48,8.96,-88.88,7.8,9.49,0.276,0.336,0.13,0.138,2.296,12.36,2550
1,40,335,2,0.973,0.967,207.9,6.479,0.112,1.241,-0.1,1.956,0.226,77.6,308.1,0,-3.609,0,0
1,40,340,2,0.905,0.9,180.4,5.971,0.133,1.143,0.382,1.892,0.427,75.7,308.2,0,-3.48,0,0
1,40,345,2,0.86,0.851,196.1,8.27,0.211,1.307,0.456,1.765,0.184,74.5,308.2,0,-3.611,0,0
2,40,345,2,8.41,8.9,-88.88,7.71,9.42,0.276,0.335,0.13,0.138,2.377,12.35,2550
1,40,350,2,1.452,1.449,184.3,3.702,0.114,1.666,0.274,1.764,-0.051,74.5,308.2,0,-3.78,0,0
1,40,355,2,1.604,1.602,178.8,2.521,0.192,2.091,0.165,1.873,0.184,75.4,308.2,0,-3.741,0,0
1,40,400,2,2.637,2.635,185.1,1.984,0.298,3.071,0.301,1.976,0.757,75,308,0,-3.678,1.113,0.587
2,40,400,2,8.34,8.85,-88.88,7.63,9.35,0.276,0.335,0.13,0.138,2.522,12.34,2550
1,40,405,2,3.307,3.306,190.8,1.465,0.091,3.463,-0.003,1.83,0.17,76.1,308,0,-3.773,1.437,0.079
1,40,410,2,3.068,3.066,184.3,1.652,0.133,3.299,-0.474,1.841,-0.499,78.9,308,0,-3.755,1.112,0
1,40,415,2,2.5,2.498,189.1,2.306,0.244,2.94,-0.899,1.9,-0.797,80.5,308,0,-3.888,0.456,0
2,40,415,2,8.28,8.79,-88.88,7.54,9.28,0.276,0.335,0.13,0.138,2.864,12.34,2550
1,40,420,2,1.958,1.957,182.4,2.268,0.139,2.287,-1.044,1.778,-0.438,81.4,308.2,0,-3.891,0,0
1,40,425,2,2.034,2.023,187.8,6.191,0.148,2.352,-0.812,1.643,-0.071,81.1,308.3,0,-3.709,0.007,0
1,40,430,2,2.93,2.92,212.2,4.721,0.283,3.43,-0.357,1.599,0.109,78.1,308.3,0,-3.763,1.348,0.184
2,40,430,2,8.21,8.73,-88.88,7.46,9.2,0.276,0.335,0.13,0.138,3.558,12.33,2550
1,40,435,2,3.655,3.652,223.2,2.213,0.171,3.953,-0.425,1.747,-0.155,79.3,308.4,0,-3.635,1.932,0
1,40,440,2,3.518,3.515,225.8,2.253,0.175,3.92,-0.194,1.606,0.01,79,308.5,0,-3.471,1.675,0
1,40,445,2,3.334,3.329,218.5,3.141,0.192,3.822,-0.012,1.415,0.147,77.6,308.5,0,-3.522,1.327,0
2,40,445,2,8.14,8.68,-88.88,7.37,9.13,0.275,0.335,0.13,0.138,2.914,12.32,2550
1,40,450,2,3.465,3.456,215.7,4.04,0.167,3.887,-0.044,1.215,0.049,76.7,308.4,0,-3.71,1.397,0
1,40,455,2,3.606,3.602,205.1,2.686,0.26,4.083,-0.189,1.203,-0.152,77.3,308.4,0,-3.746,1.365,0
1,40,500,2,3.827,3.821,206.7,3.271,0.117,4.181,-0.454,1.224,-0.44,79.4,308.3,0,-3.653,1.382,0
2,40,500,2,8.08,8.62,-88.88,7.3,9.06,0.275,0.334,0.13,0.138,2.699,12.32,2550
1,40,505,2,3.269,3.266,210.6,2.439,0.256,3.822,-0.615,0.85,-0.576,80.3,308.4,0,-3.66,1.06,0
1,40,510,2,3.018,3.016,210.5,1.758,0.114,3.267,-0.693,0.835,-0.598,80.4,308.5,0,-3.714,0.907,0
1,40,515,2,2.971,2.967,205.2,2.689,0.113,3.201,-0.686,0.848,-0.466,80.2,308.5,0,-3.734,1.02,0
2,40,515,2,8.03,8.57,-88.88,7.22,8.99,0.275,0.334,0.13,0.138,2.975,12.31,2550
1,40,520,2,2.878,2.871,194.5,3.989,0.141,3.332,-0.628,0.874,-0.412,79.5,308.5,0,-3.792,1.092,0
1,40,525,2,3.238,3.234,200,2.731,0.219,3.691,-0.753,1.082,-0.552,79.7,308.4,0,-3.886,1.157,0
1,40,530,2,3.303,3.302,200.4,1.244,0.151,3.659,-0.882,1.409,-0.66,80.2,308.4,0,-3.923,1.217,0
2,40,530,2,7.97,8.52,-88.88,7.15,8.92,0.275,0.334,0.13,0.138,3.068,12.3,2550
1,40,535,2,2.905,2.883,189.9,7,0.346,3.365,-0.988,1.253,-0.851,80.5,308.4,0,-3.976,0.864,0
1,40,540,2,2.617,2.616,183.3,1.415,0.114,2.875,-0.96,1.553,-0.528,80.9,308.5,0,-3.888,0.19,0
1,40,545,2,3.209,3.208,180.5,1.469,0.193,3.659,-0.755,1.789,-0.158,79.3,308.4,0,-3.943,1.532,0
2,40,545,2,7.92,8.47,-88.88,7.08,8.85,0.275,0.334,0.13,0.138,3.085,12.3,2550
1,40,550,2,2.939,2.935,177.3,2.958,0.258,3.495,-0.866,1.307,-0.441,79.6,308.4,0,-3.999,1.425,0
1,40,555,2,3.149,3.144,188.9,3.296,0.091,3.365,-1.004,1.106,-0.752,80.2,308.4,0,-4.035,1.137,0
1,40,600,2,3.294,3.287,188.9,3.729,0.087,3.593,-1.257,1.217,-0.94,81.3,308.3,0,-4.1,1.32,0
2,40,600,2,7.87,8.43,-88.88,7.01,8.78,0.275,0.334,0.13,0.138,3.253,12.29,2550
1,40,605,2,3.398,3.396,181.8,1.991,0.126,3.626,-1.106,1.15,-0.795,81.1,308.2,0,-3.993,1.332,0
1,40,610,2,2.936,2.931,178.9,3.408,0.216,3.365,-1.015,0.889,-0.798,80.4,308.3,0,-4.011,0.985,0
1,40,615,2,3.171,3.17,177,1.2,0.186,3.561,-1.081,0.96,-0.801,80.4,308.3,0,-4.086,1.042,0
2,40,615,2,7.82,8.38,-88.88,6.942,8.72,0.275,0.334,0.13,0.138,3.203,12.29,2550
1,40,620,2,3.373,3.371,180.2,1.988,0.11,3.593,-1.039,1.012,-0.802,80.1,308.3,0,-4.088,1.36,0
1,40,625,2,3.529,3.526,179.7,2.54,0.108,3.757,-1.073,0.856,-0.932,80.4,308.3,0,-4.07,1.392,0
1,40,630,2,3.123,3.112,167.8,4.791,0.186,3.724,-1.275,0.584,-1.158,81.2,308.3,0,-4.14,1.41,0
2,40,630,2,7.77,8.33,-88.88,6.875,8.65,0.274,0.333,0.13,0.138,3.241,12.28,2550
1,40,635,2,3.264,3.262,159.6,1.951,0.247,3.822,-1.227,0.324,-0.999,82,308.2,0,-3.972,1.685,0
1,40,640,2,3.886,3.873,166.1,4.666,0.225,4.41,-1.054,0.285,-0.823,81.1,308.1,0,-3.94,2.062,0
1,40,645,2,4.226,4.223,177,2.328,0.209,4.737,-1.149,0.153,-1.113,80.9,308,0,-4.07,1.965,0
2,40,645,2,7.72,8.29,-88.88,6.805,8.59,0.274,0.333,0.13,0.138,3.148,12.27,2550
1,40,650,2,3.734,3.728,173.2,3.244,0.25,4.345,-1.238,0.043,-1.147,82.6,308,0,-3.876,1.852,0
1,40,655,2,3.367,3.358,174,4.043,0.234,3.953,-1.306,0.077,-1.172,83,308.1,0,-3.879,1.702,0
1,40,700,2,3.929,3.923,171.5,3.371,0.251,4.443,-1.271,-0.037,-1.031,83.6,308.1,0,-3.753,2.167,0
2,40,700,2,7.67,8.24,-88.88,6.736,8.52,0.274,0.333,0.13,0.138,3.414,12.27,2550
1,40,705,2,3.896,3.887,168,3.984,0.177,4.279,-1.107,-0.14,-0.938,82.7,308.1,0,-3.734,2.167,0
1,40,710,2,3.431,3.415,152.8,5.483,0.188,3.887,-0.953,-0.117,-0.76,82.3,308.1,0,-3.656,2.172,0
1,40,715,2,3.214,3.203,146.6,4.692,0.228,3.757,-0.698,-0.06,-0.578,80.2,308.1,0,-3.755,2.005,0
2,40,715,2,7.62,8.2,-88.88,6.666,8.46,0.274,0.333,0.13,0.138,3.024,12.26,2550
1,40,720,2,2.904,2.9,152.5,2.866,0.16,3.365,-0.892,-0.287,-0.927,79.4,308.2,0,-4.072,1.517,0
1,40,725,2,2.835,2.805,171.2,8.36,0.139,3.136,-1.092,-0.306,-1.079,80.4,308.1,0,-4.09,1.287,0
1,40,730,2,3.002,2.999,182.7,2.641,0.177,3.463,-1.244,0.017,-1.178,81.3,308.1,0,-4.085,1.207,0
2,40,730,2,7.57,8.15,-88.88,6.601,8.4,0.274,0.333,0.13,0.138,3.116,12.26,2550
1,40,735,2,2.708,2.704,177.1,3.26,0.125,2.973,-1.241,-0.106,-1.113,82,308.2,0,-3.974,1.245,0.076
1,40,740,2,2.894,2.889,163.2,3.23,0.131,3.103,-1.285,-0.162,-1.092,82.7,308.3,0,-3.902,1.66,1.467
1,40,745,2,2.82,2.818,159.7,2.146,0.136,3.201,-1.209,-0.117,-1.051,83.1,308.3,0,-3.776,1.46,4.745
2,40,745,2,7.53,8.11,-88.88,6.537,8.33,0.274,0.333,0.13,0.138,3.518,12.25,2550
1,40,750,2,2.659,2.639,147.9,7.1,0.12,2.94,-1.148,-0.02,-1.017,82.7,308.5,0,-3.773,1.395,10.38
1,40,755,2,2.741,2.739,137.1,2.134,0.055,2.907,-1.193,-0.052,-1.112,82.5,308.6,0,-3.845,1.407,16.67
1,40,800,2,2.703,2.677,144.3,7.89,0.057,2.842,-1.106,-0.089,-1.013,82.5,308.6,0,-3.764,1.245,23.24
2,40,800,2,7.49,8.07,-88.88,6.475,8.27,0.274,0.333,0.13,0.138,3.316,12.25,2550
1,40,805,2,3.075,3.066,168.5,4.273,0.229,3.495,-0.972,0.178,-0.839,82,308.5,0,-3.722,1.4,30.66
1,40,810,2,3.305,3.303,177.7,2.187,0.118,3.528,-0.949,0.492,-0.866,82.3,308.6,0,-3.65,1.422,41.51
1,40,815,2,3.083,3.082,185.1,1.535,0.119,3.332,-0.748,0.323,-0.635,82.5,308.5,0,-3.429,1.2,50.27
2,40,815,2,7.45,8.02,-88.88,6.414,8.21,0.274,0.332,0.13,0.138,3.097,12.26,2550
1,40,820,2,2.917,2.916,180.6,1.693,0.074,3.136,-0.543,0.196,-0.516,82,308.6,0,-3.314,1.195,63.54
1,40,825,2,3.079,3.075,176.3,2.736,0.079,3.299,-0.358,0.131,-0.325,81.8,308.6,0,-3.165,1.52,89.4
1,40,830,2,2.524,2.514,164.9,5.13,0.349,3.169,0.082,0.374,0.196,80.4,308.7,0,-2.981,1.502,95.3
2,40,830,2,7.41,7.98,-88.88,6.358,8.15,0.274,0.332,0.13,0.139,2.689,12.32,2550
1,40,835,2,2.051,2.043,159.1,5.147,0.319,2.875,0.476,0.49,0.521,78,308.8,0,-2.993,1.372,83.2
1,40,840,2,2.473,2.464,165.9,4.865,0.237,2.973,0.736,0.676,0.743,76.5,308.9,0,-2.995,1.675,103.6
1,40,845,2,2.581,2.569,178,5.613,0.244,3.267,1.074,0.937,1.038,75.8,308.9,0,-2.798,1.75,129
2,40,845,2,7.38,7.95,-88.88,6.323,8.09,0.273,0.332,0.13,0.139,2.15,12.47,2550
1,40,850,2,3.46,3.439,190.6,6.337,0.592,4.475,1.451,1.371,1.527,75.8,308.8,0,-2.442,2.242,175.2
1,40,855,2,3.814,3.792,197.9,6.118,0.433,4.704,2.089,2.029,2.241,73,308.7,0,-2.339,2.65,202.1
1,40,900,2,4.391,4.375,190.6,4.913,0.605,5.586,2.773,2.657,2.936,69.12,308.8,0,-2.421,2.925,235.1
2,40,900,2,7.36,7.91,-88.88,6.31,8.03,0.273,0.332,0.13,0.139,1.733,12.68,2550
1,40,905,2,4.656,4.634,188.9,5.544,0.395,5.357,3.311,3.021,3.378,65.58,308.9,0,-2.61,3.29,263
1,40,910,2,4.893,4.859,187.9,6.74,0.516,5.88,3.803,3.448,3.857,63.24,308.9,0,-2.631,3.333,275.4
1,40,915,2,5.323,5.311,190.9,3.871,0.475,6.207,4.117,3.576,4.102,61.63,308.9,0,-2.681,3.543,296.7
2,40,915,2,7.36,7.88,-88.88,6.332,7.98,0.273,0.332,0.13,0.139,1.263,13.11,2550
1,40,920,2,4.713,4.68,187.4,6.757,0.481,5.651,4.284,3.859,4.278,60.86,308.9,0,-2.69,3.578,290.7
1,40,925,2,4.566,4.538,187.3,6.367,0.604,5.651,4.752,4.457,4.858,59.89,308.9,0,-2.47,3.255,282.3
1,40,930,2,4.972,4.936,192.1,6.881,0.513,6.109,5.174,4.779,5.215,57.74,308.9,0,-2.565,3.39,294.1
2,40,930,2,7.37,7.85,-88.88,6.403,7.92,0.273,0.332,0.13,0.139,1.092,13.37,2550
1,40,935,2,4.804,4.777,186.1,6.02,0.43,5.717,5.435,4.992,5.512,56.7,308.9,0,-2.564,3.443,336.6
1,40,940,2,5.405,5.385,199.4,4.939,0.423,6.403,5.676,5.009,5.606,55.51,308.8,0,-2.624,3.723,356.1
1,40,945,2,5.544,5.515,198.9,5.891,0.491,6.533,5.978,5.376,6.034,54.48,308.7,0,-2.595,3.698,386.9
2,40,945,2,7.42,7.83,-88.88,6.521,7.87,0.273,0.332,0.13,0.139,0.032,13.56,2550
1,40,950,2,5.002,4.967,196.6,6.724,0.817,6.893,6.31,5.724,6.309,53.41,308.7,0,-2.556,3.43,390.9
1,40,955,2,4.951,4.916,189.7,6.871,0.504,5.88,6.638,5.899,6.546,52.36,308.8,0,-2.519,3.5,410.5
1,40,1000,2,4.744,4.696,190.6,8.15,0.705,6.305,6.856,6.229,6.741,51.6,308.8,0,-2.514,3.583,429
2,40,1000,2,7.48,7.82,-88.88,6.685,7.82,0.273,0.331,0.13,0.139,0,13.3,2550
1,40,1005,2,4.929,4.884,192.8,7.78,0.687,6.435,7.17,6.477,7.19,51.03,308.7,0,-2.373,3.285,437.9
1,40,1010,2,5.23,5.197,204.5,6.433,0.582,6.697,7.68,6.902,7.6,48.95,308.6,0,-2.462,3.59,460.5
1,40,1015,2,4.887,4.836,192.6,8.26,0.599,6.272,7.71,6.868,7.63,48.91,308.6,0,-2.443,3.423,475.3
2,40,1015,2,7.58,7.83,-88.88,6.885,7.78,0.273,0.331,0.13,0.139,0,13.3,2550
1,40,1020,2,5.46,5.403,200.7,8.23,0.71,7.09,8.16,7.4,8.2,47.63,308.5,0,-2.396,3.583,490.8
1,40,1025,2,5.542,5.47,193.9,9.22,0.76,7.02,8.49,7.62,8.45,46.6,308.5,0,-2.381,3.923,512
1,40,1030,2,5.689,5.659,187.3,5.799,0.885,7.64,8.78,7.84,8.62,45.71,308.5,0,-2.379,4.265,530.3
2,40,1030,2,7.7,7.85,-88.88,7.12,7.75,0.273,0.331,0.13,0.139,0,13.36,2550
1,40,1035,2,5.71,5.672,192.6,6.565,0.843,7.19,8.98,7.91,8.81,44.93,308.5,0,-2.429,3.933,537.5
1,40,1040,2,5.901,5.83,189.3,8.88,0.724,7.42,9.29,8.19,9.06,43.74,308.6,0,-2.506,4.26,542.7
1,40,1045,2,5.121,5.061,190.4,8.78,0.673,6.893,9.66,8.62,9.6,43.2,308.6,0,-2.348,3.46,556.3
2,40,1045,2,7.85,7.88,-88.88,7.4,7.72,0.273,0.331,0.13,0.139,0,13.49,2550
1,40,1050,2,5.654,5.573,197.7,9.71,0.845,7.19,9.84,8.76,9.71,42.39,308.6,0,-2.431,3.915,564.6
1,40,1055,2,6.798,6.748,190.2,6.913,0.645,8.33,10.08,8.94,9.84,41.41,308.5,0,-2.534,4.955,578.5
1,40,1100,2,6.375,6.273,199,10.27,0.785,7.97,10.18,9.23,10.05,41.26,308.4,0,-2.494,4.49,584.4
2,40,1100,2,8.01,7.93,-88.88,7.69,7.7,0.273,0.331,0.13,0.139,0,13.7,2550
1,40,1105,2,6.134,6.04,195.7,10.02,0.947,8.1,10.76,9.7,10.67,39.81,308.5,0,-2.458,4.31,598.1
1,40,1110,2,6.173,6.063,194.4,10.78,0.796,7.94,11.06,9.98,10.89,38.83,308.4,0,-2.522,4.458,612.4
1,40,1115,2,6.509,6.409,198.2,10.06,1.036,8.49,11.44,10.63,11.47,37.22,308.4,0,-2.75,4.523,624.3
2,40,1115,2,8.17,7.99,-88.88,8.02,7.69,0.273,0.331,0.13,0.139,0,13.7,2550
1,40,1120,2,7.39,7.36,195.9,5.559,1.006,9.54,11.96,10.77,11.85,35.76,308.5,0,-2.816,4.943,637.5
1,40,1125,2,6.924,6.807,194.7,10.54,0.707,9.05,11.94,10.85,11.88,35.64,308.5,0,-2.874,4.895,642.6
1,40,1130,2,7.79,7.7,201.5,8.47,0.836,9.96,12.25,11.35,12.27,33.97,308.5,0,-3.238,5.203,650.7
2,40,1130,2,8.35,8.06,-88.88,8.35,7.7,0.273,0.331,0.13,0.139,0,13.67,2550
1,40,1135,2,7.5,7.39,195.4,9.53,0.894,9.7,12.71,11.64,12.67,32.8,308.4,0,-3.299,5.218,657.8
1,40,1140,2,8.05,7.97,196.3,8.13,0.961,11.11,13,11.9,12.93,31.94,308.3,0,-3.399,5.458,664.7
1,40,1145,2,8.27,8.21,194.3,6.795,0.923,10.32,13.29,12.21,13.2,31.16,308.2,0,-3.478,5.805,676.8
2,40,1145,2,8.53,8.13,-88.88,8.69,7.71,0.273,0.331,0.13,0.139,0,13.64,2550
1,40,1150,2,8.67,8.59,196.3,7.78,1.236,10.88,13.74,12.79,13.78,30.03,308.1,0,-3.579,5.79,684.7
1,40,1155,2,10.13,10.03,202.8,7.99,1.275,12.58,14,12.87,13.89,28.61,308,0,-3.992,6.74,690.9
1,40,1200,2,10.05,10,207.5,5.551,1.202,12.48,14.13,12.95,14.04,28.21,307.8,0,-4.065,6.515,693.9
2,40,1200,2,8.72,8.22,-88.88,9.05,7.74,0.273,0.331,0.13,0.139,0,13.61,2550
1,40,1205,2,9.05,9,196.1,5.828,1.21,12.18,14.3,13.26,14.34,28.37,307.8,0,-3.846,6.075,695.9
1,40,1210,2,9.59,9.51,206.5,7.47,1.547,12.94,14.73,13.61,14.69,27.12,307.7,0,-4.074,6.285,702
1,40,1215,2,9.41,9.33,205,7.55,1.465,12.74,14.96,14.01,14.92,26.87,307.5,0,-4.003,6.318,709
2,40,1215,2,8.9,8.32,-88.88,9.4,7.77,0.273,0.331,0.13,0.139,0,13.61,2550
1,40,1220,2,9.77,9.67,200.8,8.09,1.367,12.67,15.3,14.25,15.24,26.32,307.4,0,-3.984,6.345,713
1,40,1225,2,10.24,10.14,205.9,7.72,1.323,13.49,15.29,14.16,15.15,26.29,307.3,0,-4.008,6.728,718
1,40,1230,2,8.93,8.83,196.9,8.46,1.401,12.35,15.65,14.67,15.63,26.3,307.2,0,-3.699,5.988,722
2,40,1230,2,9.07,8.41,-88.88,9.74,7.82,0.273,0.331,0.13,0.139,0,13.59,2550
1,40,1235,2,10.07,10,206.8,7.08,1.413,14.5,15.86,14.77,15.75,25.51,307.1,0,-3.92,6.653,728
1,40,1240,2,9.08,8.98,197.6,8.39,1.329,11.83,16.07,15.07,15.99,25.54,307.1,0,-3.732,6.178,726
1,40,1245,2,9.17,9.12,195.2,6.395,1.087,11.73,16.47,15.16,16.33,24.98,307.1,0,-3.69,6.03,725
2,40,1245,2,9.25,8.51,-88.88,10.07,7.88,0.273,0.331,0.13,0.139,0,13.56,2550
1,40,1250,2,10.11,10.06,193.7,5.991,1.222,13.07,16.66,15.37,16.5,24.54,307,0,-3.765,6.785,722
1,40,1255,2,9.82,9.68,196.2,9.71,1.218,12.35,16.7,15.49,16.54,24.44,306.9,0,-3.785,6.86,730
1,40,1300,2,10.16,10.08,188.4,6.972,1.416,13.2,16.73,15.58,16.61,24.23,306.8,0,-3.869,6.923,732
2,40,1300,2,9.43,8.62,-88.88,10.41,7.95,0.273,0.332,0.13,0.139,0,13.53,2550
1,40,1305,2,10.25,10.16,195.8,7.64,1.185,13.13,17.21,16.07,17.07,23.31,306.6,0,-3.978,6.96,733
1,40,1310,2,9.1,9.04,194.7,6.95,1.062,11.04,17.29,16.05,17.1,23.29,306.5,0,-3.922,6.015,729
1,40,1315,2,10.07,10.02,195.8,5.904,1.53,13.3,17.74,16.49,17.65,22.55,306.4,0,-3.977,6.615,730
2,40,1315,2,9.6,8.72,-88.88,10.74,8.04,0.273,0.332,0.13,0.139,0,13.52,2550
1,40,1320,2,9.71,9.62,194.5,7.88,1.274,13,17.84,16.75,17.76,22.6,306.2,0,-3.863,6.603,731
1,40,1325,2,9.53,9.42,189.3,8.71,1.38,12.67,18.36,17.16,18.22,21.95,306.1,0,-3.811,6.635,727
1,40,1330,2,10.1,10.04,191.4,6.507,1.091,12.51,18.13,16.82,17.93,22.02,306,0,-3.963,6.865,725
2,40,1330,2,9.77,8.82,-88.88,11.06,8.12,0.273,0.332,0.13,0.139,0,13.5,2550
1,40,1335,2,10.49,10.39,194.5,8,1.27,13.3,18.27,17.01,18.03,21.97,305.9,0,-3.882,7.18,724
1,40,1340,2,10.69,10.63,192.6,6.366,1.326,13.79,18.25,17.02,18.08,22.3,305.8,0,-3.703,7.22,718
1,40,1345,2,9.64,9.52,195.1,8.91,1.358,12.84,18.76,17.62,18.68,21.86,305.7,0,-3.544,6.473,711
2,40,1345,2,9.94,8.93,-88.88,11.35,8.22,0.273,0.332,0.13,0.139,0,13.47,2550
1,40,1350,2,10.41,10.32,192.3,7.45,1.385,13.36,18.73,17.58,18.58,22.12,305.5,0,-3.413,6.963,710
1,40,1355,2,11.1,10.95,200.8,9.29,1.076,13.3,18.75,17.49,18.52,22.24,305.4,0,-3.328,7.32,708
1,40,1400,2,10.23,10.15,206.4,7.22,1.528,15.32,18.84,17.76,18.75,22.71,305.3,0,-2.981,6.548,701
2,40,1400,2,10.1,9.03,-88.88,11.56,8.32,0.273,0.332,0.13,0.139,0,13.45,2550
1,40,1405,2,10.94,10.84,202.4,7.85,1.886,14.28,19.09,17.88,18.89,22.73,305.3,0,-2.761,7.12,694.9
1,40,1410,2,10.73,10.6,204.4,9.06,1.664,16.27,18.98,17.98,18.87,23.21,305.1,0,-2.583,7.2,690
1,40,1415,2,11.55,11.47,202.8,6.885,1.264,14.31,19.09,17.99,18.89,23.65,305.1,0,-2.24,7.73,684.4
2,40,1415,2,10.26,9.14,-88.88,11.67,8.43,0.274,0.332,0.13,0.139,0,13.45,2550
1,40,1420,2,10.79,10.73,204.9,6.342,1.221,13.23,18.99,17.85,18.83,23.84,305.1,0,-2.215,7.05,678.3
1,40,1425,2,10.3,10.22,207.3,7.4,1.316,12.9,19.43,18.4,19.38,23.6,305,0,-1.989,6.643,672.4
1,40,1430,2,9.74,9.66,205.9,7.17,1.576,12.28,19.49,18.27,19.27,23.56,305,0,-1.965,6.385,661.8
2,40,1430,2,10.4,9.24,-88.88,11.73,8.54,0.274,0.333,0.13,0.139,0,13.45,2550
1,40,1435,2,10.13,10.06,207.9,6.655,1.22,12.87,19.31,18.02,18.99,23.76,304.9,0,-1.993,6.783,652.5
1,40,1440,2,9.95,9.87,200.4,7.5,1.58,12.84,19.4,18.32,19.25,23.8,304.9,0,-1.905,6.585,647
1,40,1445,2,9.46,9.32,201.7,9.88,1.453,12.81,19.53,18.55,19.45,23.67,304.8,0,-1.868,6.318,638.7
2,40,1445,2,10.54,9.33,-88.88,11.74,8.65,0.274,0.333,0.13,0.139,0,13.44,2550
1,40,1450,2,10.95,10.8,200,9.57,1.273,13.59,19.31,18.04,19,23.64,304.7,0,-2.059,7.33,629.8
1,40,1455,2,10.48,10.39,199.8,7.49,1.645,14.05,19.4,18.34,19.26,23.4,304.6,0,-2.123,6.933,620.4
1,40,1500,2,10.72,10.66,204.6,5.879,1.392,13.72,19.36,18.29,19.17,23.38,304.5,0,-2.165,6.803,609.8
2,40,1500,2,10.66,9.41,-88.88,11.74,8.78,0.274,0.333,0.13,0.139,0,13.44,2550
1,40,1505,2,10.35,10.22,208,8.92,1.098,12.84,19.38,18.37,19.21,23.16,304.4,0,-2.277,7.09,600.6
1,40,1510,2,9.59,9.49,204.5,8.38,1.389,12.74,19.54,18.56,19.49,23.07,304.4,0,-2.197,6.08,589.8
1,40,1515,2,9.73,9.63,196.1,8.18,0.887,12.09,19.76,18.81,19.61,22.67,304.3,0,-2.24,6.61,579.5
2,40,1515,2,10.77,9.49,-88.88,11.75,8.9,0.274,0.333,0.13,0.139,0,13.44,2550
1,40,1520,2,9.98,9.93,202.6,5.725,1.265,13.2,19.74,18.68,19.52,22.82,304.3,0,-2.175,6.568,566.5
1,40,1525,2,9.03,8.87,199.2,10.91,1.339,11.79,19.88,18.94,19.75,22.68,304.2,0,-2.145,6.005,554.1
1,40,1530,2,9.6,9.46,201.4,9.63,0.996,11.27,20.01,19.11,19.83,22.44,304.2,0,-2.171,6.373,540
2,40,1530,2,10.85,9.57,-88.88,11.78,9.02,0.274,0.334,0.13,0.139,0,13.44,2550
1,40,1535,2,9.55,9.43,201.2,8.91,1.404,13.36,19.93,19.03,19.77,22.5,304.1,0,-2.208,6.303,528
1,40,1540,2,9.64,9.58,197.3,6.48,1.204,11.73,20.01,19.01,19.82,22.39,304.1,0,-2.208,6.308,511.9
1,40,1545,2,10.31,10.26,194.2,5.347,1.473,13.26,19.89,18.95,19.66,22.5,304,0,-2.242,7,497.4
2,40,1545,2,10.92,9.65,-88.88,11.81,9.14,0.274,0.334,0.13,0.139,0,13.45,2550
1,40,1550,2,10.66,10.53,195.7,8.91,1.334,13.56,19.83,19.08,19.65,22.89,303.9,0,-2.059,7.25,488.4
1,40,1555,2,10.16,10.05,197.6,8.31,1.442,13.2,20,19.24,19.88,22.88,303.9,0,-1.932,6.788,478
1,40,1600,2,10.01,9.93,197.5,7.26,1.459,13.85,19.88,19.04,19.7,23.18,303.9,0,-1.854,6.5,465.5
2,40,1600,2,10.99,9.72,-88.88,11.84,9.27,0.274,0.334,0.13,0.139,0,13.44,2550
1,40,1605,2,10.07,10,201.1,6.918,0.862,11.99,19.92,19.06,19.74,23.19,303.8,0,-1.816,6.528,450.8
1,40,1610,2,9.93,9.82,208.4,8.47,1.507,13.46,19.9,19.14,19.74,23.29,303.8,0,-1.771,6.445,410.9
1,40,1615,2,9.72,9.67,207.1,6.046,1.261,13.43,19.7,19.1,19.55,23.78,303.8,0,-1.66,6.44,386.3
2,40,1615,2,11.05,9.78,-88.88,11.87,9.39,0.274,0.334,0.13,0.139,0,13.45,2550
1,40,1620,2,10.2,10.11,204.9,7.66,1.156,12.45,19.59,18.93,19.43,23.97,303.8,0,-1.644,6.533,359.7
1,40,1625,2,10.45,10.4,198.1,5.991,1.128,13.03,19.44,18.87,19.35,24.18,303.8,0,-1.652,6.628,386.9
1,40,1630,2,9.94,9.83,198,8.58,1.233,12.48,19.5,18.92,19.41,24.05,303.7,0,-1.673,6.495,369.2
2,40,1630,2,11.1,9.84,-88.88,11.91,9.5,0.274,0.335,0.13,0.139,0,13.44,2550
1,40,1635,2,10.12,10.01,198.5,8.62,1.309,13.65,19.66,19.07,19.56,23.85,303.7,0,-1.658,6.44,348.3
1,40,1640,2,10.01,9.98,207.3,4.459,1.11,12.05,19.62,19.12,19.5,23.83,303.6,0,-1.699,6.323,334.7
1,40,1645,2,9.5,9.42,198.2,7.4,1.553,12.81,19.62,19.2,19.6,23.94,303.6,0,-1.637,5.9,318.7
2,40,1645,2,11.13,9.9,-88.88,11.95,9.62,0.275,0.335,0.13,0.139,0,13.46,2550
1,40,1650,2,9.12,9.05,196.7,7.03,1.117,11.5,19.7,19.19,19.58,23.69,303.7,0,-1.709,5.875,292.9
1,40,1655,2,10.2,10.12,193.4,7.09,1.32,13.82,19.55,19.13,19.45,23.87,303.6,0,-1.737,6.738,271.6
1,40,1700,2,9.75,9.71,196.4,5.306,1.072,12.09,19.52,19.17,19.44,23.91,303.6,0,-1.742,6.358,255.1
2,40,1700,2,11.15,9.95,-88.88,11.99,9.73,0.275,0.335,0.13,0.139,0,13.45,2550
1,40,1705,2,8.8,8.75,196,5.946,1.241,11.37,19.5,19.22,19.43,23.95,303.6,0,-1.731,5.865,240.4
1,40,1710,2,8.88,8.81,198.5,7.43,1.451,11.53,19.37,19.1,19.31,24.06,303.6,0,-1.775,5.67,219.3
1,40,1715,2,9.42,9.39,193.9,4.648,1.019,11.89,19.27,19.05,19.18,24.21,303.6,0,-1.779,6.118,197.8
2,40,1715,2,11.16,10,-88.88,12.01,9.83,0.275,0.335,0.13,0.139,0,13.45,2550
1,40,1720,2,8.66,8.61,190.4,5.905,1.26,10.98,19.18,19,19.12,24.36,303.6,0,-1.769,5.74,184.5
1,40,1725,2,9.52,9.47,191.9,5.836,1.123,12.45,19.04,18.88,18.96,24.46,303.5,0,-1.832,6.303,172.4
1,40,1730,2,8.86,8.82,194.5,5.568,1.429,11.73,18.96,18.88,18.92,24.7,303.5,0,-1.77,5.84,160.8
2,40,1730,2,11.16,10.04,-88.88,12.01,9.93,0.275,0.336,0.13,0.139,0,13.46,2550
1,40,1735,2,8.37,8.33,194,5.824,1.435,12.35,18.88,18.86,18.83,24.92,303.5,0,-1.718,5.393,144.1
1,40,1740,2,8.56,8.52,193,5.093,0.999,10.55,18.75,18.75,18.69,25.16,303.5,0,-1.698,5.253,126.6
1,40,1745,2,8.31,8.27,189.9,5.397,0.958,11.2,18.59,18.67,18.53,25.46,303.5,0,-1.673,5.413,105.8
2,40,1745,2,11.16,10.08,-88.88,11.98,10.01,0.275,0.336,0.13,0.139,0,13.48,2550
1,40,1750,2,8.62,8.58,197.7,5.763,0.996,10.78,18.41,18.51,18.39,25.74,303.5,0,-1.68,5.44,91.4
1,40,1755,2,7.12,7.08,192.5,5.835,1.147,10.29,18.21,18.37,18.17,26.11,303.6,0,-1.658,4.76,72.6
1,40,1800,2,6.805,6.777,193.4,5.182,0.762,8.23,17.87,18.11,17.81,26.71,303.6,0,-1.642,4.353,51.16
2,40,1800,2,11.14,10.11,-88.88,11.95,10.09,0.275,0.336,0.13,0.139,0,12.81,2550
1,40,1805,2,7.08,7.05,191.1,5.068,0.911,10.22,17.65,17.98,17.67,27.01,303.6,0,-1.673,4.445,45.93
1,40,1810,2,6.495,6.464,191.8,5.6,0.681,8.2,17.43,17.8,17.39,27.38,303.7,0,-1.678,4.098,35.76
1,40,1815,2,5.808,5.783,188.3,5.395,0.604,6.958,16.93,17.39,16.9,28.19,303.7,0,-1.708,3.545,18.83
2,40,1815,2,11.11,10.14,-88.88,11.9,10.16,0.275,0.336,0.13,0.139,0,12.75,2550
1,40,1820,2,5.715,5.701,188.8,4.042,0.538,7.12,16.46,17.08,16.41,29.08,303.7,0,-1.695,3.195,12.26
1,40,1825,2,5.288,5.274,185,4.072,0.426,6.239,15.98,16.71,15.91,29.94,303.7,0,-1.714,2.85,2.952
1,40,1830,2,4.985,4.97,186.2,4.42,0.428,6.207,15.4,16.28,15.4,30.93,303.7,0,-1.78,2.67,0
2,40,1830,2,11.06,10.16,-88.88,11.84,10.22,0.275,0.336,0.13,0.139,0,12.71,2550
1,40,1835,2,4.911,4.898,189.2,4.257,0.31,5.945,14.91,15.98,14.94,31.82,303.7,0,-1.814,2.482,0
1,40,1840,2,5.036,5.027,187.6,3.343,0.318,5.978,14.45,15.66,14.53,32.72,303.7,0,-1.842,2.522,0
1,40,1845,2,4.895,4.885,184,3.806,0.261,5.488,14,15.45,14.11,33.62,303.6,0,-1.867,2.272,0
2,40,1845,2,11.01,10.17,-88.88,11.76,10.27,0.275,0.336,0.13,0.139,0,12.69,2550
1,40,1850,2,4.974,4.966,182.4,3.226,0.262,5.619,13.63,15.17,13.81,34.47,303.6,0,-1.855,2.347,0
1,40,1855,2,5.094,5.088,179.8,2.736,0.249,5.684,13.42,14.96,13.64,35.12,303.6,0,-1.792,2.577,0
1,40,1900,2,4.889,4.88,181.9,3.469,0.34,5.749,13.28,14.84,13.55,35.54,303.6,0,-1.758,2.43,0
2,40,1900,2,10.94,10.17,-88.88,11.66,10.31,0.275,0.337,0.13,0.139,0,12.68,2550
1,40,1905,2,4.524,4.515,183.6,3.642,0.27,5.194,13.11,14.59,13.23,35.91,303.7,0,-1.765,1.935,0
1,40,1910,2,4.321,4.307,184.2,4.73,0.287,4.965,12.74,14.32,12.9,36.83,303.7,0,-1.752,1.835,0
1,40,1915,2,4.422,4.413,183,3.697,0.283,5.129,12.58,14.29,12.78,37.25,303.7,0,-1.737,1.895,0
2,40,1915,2,10.85,10.17,-88.88,11.54,10.35,0.275,0.337,0.13,0.139,0,12.67,2550
1,40,1920,2,4.317,4.306,177,4.081,0.263,5.194,12.26,14.05,12.48,38.04,303.8,0,-1.74,1.94,0
1,40,1925,2,4.318,4.313,172.8,2.89,0.195,4.769,11.82,13.69,12.05,38.99,303.8,0,-1.798,1.94,0
1,40,1930,2,3.879,3.877,175.6,2.052,0.258,4.671,11.38,13.41,11.58,40.11,303.8,0,-1.81,1.42,0
2,40,1930,2,10.76,10.16,-88.88,11.41,10.37,0.275,0.337,0.13,0.139,0,12.66,2550
1,40,1935,2,3.772,3.77,177.1,1.871,0.191,4.181,10.83,13.03,10.98,41.36,303.8,0,-1.888,1.24,0
1,40,1940,2,4.271,4.27,176.3,1.726,0.194,4.671,10.2,12.78,10.43,43.1,303.8,0,-1.895,1.522,0
1,40,1945,2,4.413,4.41,174.5,2.254,0.155,4.769,9.87,12.53,10.22,44.44,303.8,0,-1.779,1.64,0
2,40,1945,2,10.67,10.14,-88.88,11.27,10.39,0.275,0.337,0.13,0.139,0,12.64,2550
1,40,1950,2,4.718,4.715,171.4,2.074,0.174,5.129,9.76,12.27,10.28,44.77,303.8,0,-1.781,2.175,0
1,40,1955,2,4.565,4.561,169.7,2.099,0.239,5.096,10.01,12.21,10.6,44.21,303.8,0,-1.723,2.312,0
1,40,2000,2,4.102,4.099,173.1,2.075,0.263,4.704,10.02,11.89,10.39,43.63,303.8,0,-1.897,1.802,0
2,40,2000,2,10.56,10.11,-88.88,11.12,10.4,0.275,0.337,0.13,0.139,0,12.63,2550
1,40,2005,2,3.652,3.649,171.2,2.038,0.195,4.181,9.67,11.61,9.99,44.59,303.9,0,-1.918,1.47,0
1,40,2010,2,3.395,3.39,168,3.169,0.166,3.822,9.37,11.39,9.77,45.46,304,0,-1.925,1.292,0
1,40,2015,2,3.476,3.473,169.7,2.503,0.155,3.822,9.2,11.37,9.7,45.96,304.1,0,-1.933,1.32,0
2,40,2015,2,10.46,10.09,-88.88,10.97,10.4,0.275,0.337,0.13,0.139,0,12.62,2550
1,40,2020,2,3.518,3.512,167.7,3.259,0.15,3.92,9.06,11.44,9.62,46.59,304.1,0,-1.875,1.342,0
1,40,2025,2,3.351,3.347,160.8,2.617,0.207,3.789,9.19,11.36,9.68,46.41,304.1,0,-1.816,1.27,0
1,40,2030,2,3.272,3.265,159.9,3.789,0.228,3.92,9.07,10.99,9.44,46.62,304,0,-1.857,1.222,0
2,40,2030,2,10.36,10.05,-88.88,10.83,10.4,0.275,0.337,0.13,0.139,0,12.6,2550
1,40,2035,2,3.276,3.267,158.3,4.292,0.28,3.822,9,10.64,9.32,47.28,304,0,-1.74,1.452,0
1,40,2040,2,3.859,3.853,158.6,3.008,0.215,4.41,8.73,10.32,8.9,48.19,304,0,-1.731,1.695,0
1,40,2045,2,3.759,3.742,159.4,5.394,0.247,4.443,8.71,10.4,9.06,49.1,304,0,-1.5,1.787,0
2,40,2045,2,10.26,10.01,-88.88,10.68,10.38,0.275,0.337,0.13,0.139,0,12.6,2550
1,40,2050,2,3.813,3.805,153.6,3.659,0.28,4.737,8.67,9.8,8.84,48.9,304,0,-1.586,1.9,0
1,40,2055,2,4.004,3.995,159.8,3.743,0.256,4.704,8.55,9.98,8.79,49.2,303.9,0,-1.611,1.98,0
1,40,2100,2,3.953,3.941,157.4,4.413,0.269,4.573,8.58,9.75,8.8,48.69,304,0,-1.724,2.04,0
2,40,2100,2,10.16,9.97,-88.88,10.54,10.37,0.275,0.337,0.13,0.139,0,12.59,2550
1,40,2105,2,4.008,3.996,160.7,4.546,0.258,4.541,8.51,9.72,8.7,49.02,303.9,0,-1.698,2.032,0
1,40,2110,2,3.761,3.747,162.4,4.973,0.279,4.377,8.46,9.62,8.64,49.08,304,0,-1.725,2.005,0
1,40,2115,2,3.77,3.755,157.4,5.151,0.224,4.541,8.45,9.61,8.66,49.13,304,0,-1.722,2.075,0
2,40,2115,2,10.07,9.93,-88.88,10.41,10.34,0.275,0.337,0.13,0.139,0,12.58,2550
1,40,2120,2,3.636,3.624,146.2,4.705,0.196,4.214,8.1,8.94,8.1,49.56,304,0,-1.923,1.755,0
1,40,2125,2,3.845,3.828,155.1,5.317,0.277,4.475,7.77,9.11,7.87,50.92,304,0,-1.865,1.777,0
1,40,2130,2,3.87,3.859,161.1,4.314,0.232,4.247,7.81,9.36,8.04,51.16,303.9,0,-1.766,1.917,0
2,40,2130,2,9.98,9.88,-88.88,10.28,10.32,0.275,0.337,0.13,0.139,0,12.57,2550
1,40,2135,2,4.205,4.201,169.1,2.686,0.233,4.704,7.86,9.24,8.13,51.01,303.8,0,-1.755,2.107,0
1,40,2140,2,4.721,4.705,175.3,4.725,0.309,5.651,7.75,9.54,8.13,52.08,303.7,0,-1.577,2.287,0
1,40,2145,2,5.547,5.535,181.2,3.906,0.534,7.28,8.69,10.55,9.44,50.13,303.7,0,-1.249,3.095,0.875
2,40,2145,2,9.91,9.84,-88.88,10.17,10.28,0.275,0.336,0.13,0.139,0,12.56,2550
1,40,2150,2,5.817,5.803,182.7,3.922,0.401,6.697,9.82,11.08,10.34,45.96,303.6,0,-1.385,3.39,1.562
1,40,2155,2,5.718,5.699,186.5,4.649,0.45,6.697,10.22,11.18,10.51,44.45,303.5,0,-1.465,3.32,0.442
1,40,2200,2,5.679,5.658,187.6,5,0.529,6.762,10.45,11.3,10.69,43.67,303.5,0,-1.499,3.44,0.018
2,40,2200,2,9.84,9.79,-88.88,10.06,10.25,0.275,0.336,0.13,0.139,0,12.55,2550
1,40,2205,2,5.756,5.729,190.3,5.605,0.454,6.893,10.6,11.41,10.78,43.2,303.5,0,-1.514,3.163,0
1,40,2210,2,5.686,5.667,189.2,4.625,0.469,6.631,10.61,11.41,10.75,43.06,303.6,0,-1.548,3.063,0
1,40,2215,2,5.204,5.187,187.3,4.649,0.489,6.37,10.48,11.16,10.59,43.24,303.6,0,-1.602,3.06,0
2,40,2215,2,9.77,9.75,-88.88,9.96,10.21,0.275,0.336,0.13,0.139,0,12.55,2550
1,40,2220,2,5.497,5.48,184.9,4.461,0.335,6.207,10.33,11.07,10.44,43.65,303.5,0,-1.611,3.14,0
1,40,2225,2,5.576,5.553,186,5.178,0.411,6.631,10.26,11.07,10.43,43.68,303.5,0,-1.661,3.228,0
1,40,2230,2,5.346,5.33,183.2,4.428,0.52,6.991,10.31,11.03,10.48,43.5,303.5,0,-1.68,3.34,0
2,40,2230,2,9.72,9.71,-88.88,9.88,10.16,0.275,0.336,0.13,0.139,0,12.53,2550
1,40,2235,2,5.446,5.429,184.8,4.426,0.472,6.893,10.26,11.06,10.45,43.54,303.5,0,-1.705,3.288,0
1,40,2240,2,5.695,5.681,185,4.049,0.495,6.697,10.37,11.26,10.56,43.04,303.5,0,-1.762,3.318,0
1,40,2245,2,5.224,5.212,183.7,3.899,0.443,6.795,10.3,11.2,10.47,43.2,303.5,0,-1.776,2.877,0
2,40,2245,2,9.67,9.67,-88.88,9.81,10.12,0.274,0.336,0.13,0.139,0,12.53,2550
1,40,2250,2,4.66,4.647,180.8,4.337,0.365,5.586,10.15,11.1,10.31,43.44,303.5,0,-1.834,2.645,0
1,40,2255,2,4.711,4.698,184.8,4.185,0.356,5.651,9.83,10.86,9.95,44.4,303.5,0,-1.83,2.457,0
1,40,2300,2,4.943,4.93,188,4.177,0.341,5.651,9.7,10.76,9.81,44.74,303.4,0,-1.841,2.51,0
2,40,2300,2,9.63,9.63,-88.88,9.75,10.08,0.274,0.336,0.13,0.139,0,12.52,2550
1,40,2305,2,5.129,5.109,191.5,5.044,0.32,5.913,9.61,10.64,9.75,45.06,303.4,0,-1.828,2.762,0
1,40,2310,2,5.445,5.427,193.3,4.603,0.496,6.893,9.7,10.76,9.87,44.65,303.3,0,-1.877,2.885,0
1,40,2315,2,5.518,5.503,193.1,4.255,0.442,6.827,9.94,11.06,10.16,43.63,303.2,0,-1.961,2.895,0
2,40,2315,2,9.59,9.59,-88.88,9.69,10.03,0.274,0.336,0.13,0.139,0,12.51,2550
1,40,2320,2,5.149,5.128,198.5,5.209,0.446,6.239,10.06,11.24,10.29,43,303.3,0,-2.05,2.52,0
1,40,2325,2,5.457,5.443,202.5,3.995,0.438,6.795,10.41,11.73,10.71,41.67,303.4,0,-2.161,2.642,0
1,40,2330,2,5.905,5.889,200.5,4.195,0.436,7.02,11.04,12.27,11.42,39.26,303.2,0,-2.388,3.285,0.047
2,40,2330,2,9.55,9.56,-88.88,9.62,9.99,0.274,0.336,0.13,0.139,0,12.5,2550
1,40,2335,2,5.846,5.831,200.9,4.203,0.393,6.762,11.49,12.59,11.77,37.64,303.2,0,-2.555,3.163,0
1,40,2340,2,5.628,5.606,201,5.056,0.459,6.697,11.67,12.7,11.89,36.94,303.3,0,-2.642,2.937,0
1,40,2345,2,5.472,5.458,201.3,4.093,0.467,6.533,11.7,12.66,11.87,36.7,303.3,0,-2.705,2.845,0
2,40,2345,2,9.5,9.52,-88.88,9.56,9.94,0.274,0.336,0.13,0.139,0,12.5,2550
1,40,2350,2,5.44,5.419,201.5,5.066,0.5,6.599,11.79,12.76,11.96,36.24,303.3,0,-2.791,2.817,0
1,40,2355,2,6.01,5.971,204.2,6.487,0.826,8.33,11.9,13,12.16,35.74,303.3,0,-2.881,3.27,0
1,41,0,2,6.487,6.458,204,5.36,0.549,7.74,12.48,13.41,12.75,34.04,303.3,0,-3.009,3.648,0
2,41,0,2,9.46,9.49,-88.88,9.5,9.9,0.274,0.336,0.13,0.139,0,12.5,2550
1,41,5,2,6.38,6.356,207.4,5.058,0.625,8.26,12.58,13.47,12.77,33.77,303.3,0,-3.032,3.495,0
1,41,10,2,6.653,6.626,206.3,5.16,0.598,8.23,12.73,13.57,12.94,33.28,303.3,0,-3.095,3.738,0
1,41,15,2,6.659,6.639,208.7,4.404,0.563,8.62,12.75,13.51,12.89,33.15,303.3,0,-3.133,3.755,0
2,41,15,2,9.42,9.46,-88.88,9.46,9.86,0.274,0.335,0.13,0.139,0,12.49,2550
1,41,20,2,6.563,6.545,211.3,4.324,0.695,8.56,12.84,13.58,13.01,32.85,303.3,0,-3.175,3.988,0
1,41,25,2,6.004,5.986,214.4,4.39,0.576,7.81,12.63,13.33,12.67,33.24,303.2,0,-3.199,3.543,0
1,41,30,2,6.623,6.6,215.4,4.784,0.772,8.62,12.31,13.1,12.45,34,303.2,0,-3.177,3.975,0
2,41,30,2,9.39,9.43,-88.88,9.42,9.82,0.274,0.335,0.13,0.139,0,12.49,2550
1,41,35,2,6.904,6.884,215.4,4.36,0.702,8.53,12.4,13.1,12.59,33.87,303.2,0,-3.146,4.388,0
1,41,40,2,6.275,6.244,218.6,5.675,0.593,7.77,12.3,12.97,12.43,34.09,303.2,0,-3.15,4.035,0
1,41,45,2,6.501,6.479,215.3,4.701,0.641,7.87,12.19,12.9,12.32,34.33,303.2,0,-3.15,3.878,0
2,41,45,2,9.37,9.4,-88.88,9.4,9.78,0.274,0.335,0.13,0.139,0,12.49,2550
1,41,50,2,6.13,6.11,214.6,4.528,0.801,8.92,12.08,12.71,12.15,34.65,303.2,0,-3.123,3.768,0
1,41,55,2,6.159,6.137,217.3,4.832,0.632,7.84,11.79,12.36,11.86,35.37,303.1,0,-3.109,4.05,0
1,41,100,2,6.405,6.388,217.5,4.131,0.618,8.17,11.39,11.98,11.43,36.77,303.1,0,-2.947,3.88,0
2,41,100,2,9.34,9.37,-88.88,9.37,9.74,0.274,0.335,0.13,0.139,0,12.48,2550
1,41,105,2,7.06,7.03,214.5,4.895,0.628,8.72,11.33,12.1,11.54,37,303,0,-2.913,4.293,0
1,41,110,2,6.917,6.873,215.6,6.465,0.845,8.75,11.58,12.24,11.75,36.23,303,0,-2.973,4.425,0
1,41,115,2,6.186,6.166,214.1,4.61,0.69,7.97,11.44,11.99,11.49,36.57,303,0,-2.975,3.618,0
2,41,115,2,9.32,9.34,-88.88,9.35,9.69,0.274,0.335,0.13,0.139,0,12.48,2550
1,41,120,2,5.237,5.224,216.4,4.032,0.493,6.403,11.04,11.61,11.05,37.65,303,0,-2.943,3.198,0
1,41,125,2,5.382,5.364,217.3,4.703,0.55,6.827,10.63,11.29,10.67,38.77,302.9,0,-2.911,3.032,0
1,41,130,2,5.817,5.793,219.2,5.241,0.53,7.12,10.41,11.13,10.53,39.55,302.9,0,-2.841,3.57,0
2,41,130,2,9.3,9.32,-88.88,9.32,9.66,0.274,0.335,0.13,0.139,0,12.47,2550
1,41,135,2,6.317,6.288,216.2,5.507,0.865,8.56,10.37,11.06,10.53,39.75,302.9,0,-2.812,3.863,0
1,41,140,2,6.648,6.621,221.8,5.169,0.64,8.23,10.44,11.16,10.63,39.58,303,0,-2.808,4.423,0
1,41,145,2,6.602,6.571,217.3,5.511,0.707,8.56,10.56,11.17,10.73,39.11,302.9,0,-2.857,4.43,0
2,41,145,2,9.28,9.3,-88.88,9.29,9.62,0.274,0.335,0.13,0.139,0,12.46,2550
1,41,150,2,5.557,5.526,228.1,6.075,0.672,7.28,10.36,10.84,10.42,39.72,303,0,-2.832,4.078,0
1,41,155,2,5.456,5.438,224.4,4.614,0.435,6.664,10.03,10.63,10.1,40.7,303,0,-2.805,3.718,0
1,41,200,2,5.668,5.639,224.1,5.833,0.609,7.06,9.87,10.54,9.97,41.27,303,0,-2.763,3.75,0
2,41,200,2,9.25,9.28,-88.88,9.25,9.58,0.274,0.335,0.13,0.139,0,12.46,2550
1,41,205,2,5.319,5.305,231.7,4.203,0.523,6.827,9.86,10.5,9.96,41.22,302.9,0,-2.785,3.785,0
1,41,210,2,5.167,5.15,231,4.653,0.49,6.272,9.56,10.19,9.6,42.05,302.9,0,-2.783,3.648,0
1,41,215,2,5.508,5.487,227.3,4.965,0.484,7.02,9.49,10.23,9.62,42.25,302.9,0,-2.787,3.83,0
2,41,215,2,9.22,9.25,-88.88,9.21,9.55,0.274,0.335,0.13,0.139,0,12.45,2550
1,41,220,2,4.919,4.906,227.1,4.151,0.437,5.945,9.37,10.03,9.41,42.53,302.9,0,-2.805,3.37,0
1,41,225,2,5.005,4.995,228.2,3.528,0.379,5.749,9.07,9.77,9.12,43.55,302.9,0,-2.76,3.405,0
1,41,230,2,5.184,5.173,230.5,3.833,0.448,6.403,8.95,9.76,9.04,44.03,302.9,0,-2.726,3.385,0
2,41,230,2,9.19,9.23,-88.88,9.16,9.51,0.274,0.335,0.13,0.139,0,12.44,2550
1,41,235,2,4.866,4.855,229.1,3.862,0.375,5.847,8.88,9.77,9,44.27,302.9,0,-2.713,3.112,0
1,41,240,2,4.864,4.847,231.6,4.735,0.354,5.749,8.73,9.5,8.84,44.9,302.9,0,-2.658,3.228,0
1,41,245,2,4.968,4.953,230.8,4.375,0.418,5.913,8.52,9.24,8.57,45.75,302.8,0,-2.606,3.328,0
2,41,245,2,9.16,9.2,-88.88,9.11,9.48,0.274,0.335,0.13,0.139,0,12.43,2550
1,41,250,2,5.011,4.999,231.5,3.856,0.334,5.782,8.26,9.06,8.32,46.66,302.8,0,-2.577,3.225,0
1,41,255,2,5.083,5.066,233.6,4.656,0.544,6.664,8.09,8.99,8.22,47.14,302.8,0,-2.59,3.325,0
1,41,300,2,5.919,5.897,233.5,4.938,0.58,7.15,8.26,9.1,8.49,46.7,302.7,0,-2.566,4.225,0
2,41,300,2,9.12,9.18,-88.88,9.05,9.45,0.274,0.335,0.13,0.139,0,12.43,2550
1,41,305,2,6.368,6.343,234,5.12,0.559,7.91,8.63,9.34,8.87,45.75,302.7,0,-2.503,4.828,0
1,41,310,2,6.507,6.479,234.1,5.249,0.599,7.97,8.77,9.4,8.93,45.54,302.7,0,-2.441,4.798,0
1,41,315,2,6.286,6.269,228.4,4.26,0.496,7.61,8.83,9.42,8.97,45.42,302.6,0,-2.42,4.563,0
2,41,315,2,9.08,9.15,-88.88,8.99,9.41,0.274,0.335,0.13,0.139,0,12.42,2550
1,41,320,2,6.302,6.279,228.8,4.906,0.565,7.51,8.73,9.29,8.82,45.87,302.6,0,-2.375,4.453,0
1,41,325,2,6.27,6.25,227.7,4.534,0.502,7.42,8.58,9.13,8.67,46.43,302.5,0,-2.35,4.565,0
1,41,330,2,6.455,6.435,225.5,4.483,0.544,7.68,8.39,8.95,8.45,47.14,302.4,0,-2.325,4.433,0
2,41,330,2,9.03,9.13,-88.88,8.93,9.38,0.274,0.334,0.13,0.139,0,12.41,2550
1,41,335,2,6.589,6.573,223.7,4.032,0.5,7.74,8.32,8.88,8.41,47.45,302.3,0,-2.304,4.625,0
1,41,340,2,6.746,6.732,223.3,3.593,0.561,8,8.2,8.78,8.3,47.75,302.2,0,-2.32,4.53,0
1,41,345,2,6.349,6.325,223.7,5.069,0.535,7.45,8.03,8.56,8.06,48.3,302.2,0,-2.33,4.245,0
2,41,345,2,9,9.1,-88.88,8.87,9.34,0.274,0.334,0.13,0.139,0,12.4,2550
1,41,350,2,6.79,6.766,222.3,4.794,0.637,8.53,7.96,8.56,8.09,48.48,302.1,0,-2.337,4.62,0
1,41,355,2,6.671,6.651,226.2,4.473,0.481,7.77,7.86,8.37,7.92,48.78,302.1,0,-2.346,4.553,0
1,41,400,2,6.348,6.332,224.8,4.154,0.457,7.35,7.64,8.14,7.72,49.51,302,0,-2.349,4.265,0
2,41,400,2,8.96,9.07,-88.88,8.82,9.31,0.274,0.334,0.13,0.139,0,12.39,2550
1,41,405,2,6.5,6.483,225.5,4.132,0.435,7.64,7.47,8.06,7.55,50.2,302,0,-2.32,4.398,0
1,41,410,2,6.515,6.501,224.1,3.827,0.502,7.71,7.45,8,7.51,50.38,301.9,0,-2.295,4.305,0
1,41,415,2,6.224,6.209,222.3,3.987,0.432,7.09,7.3,7.92,7.37,50.99,301.8,0,-2.267,4.008,0
2,41,415,2,8.93,9.04,-88.88,8.77,9.27,0.273,0.334,0.13,0.139,0,12.39,2550
1,41,420,2,6.302,6.286,221.5,4.086,0.462,7.51,7.22,7.82,7.29,51.36,301.7,0,-2.243,3.925,0
1,41,425,2,6.506,6.483,225.9,4.758,0.625,8.04,7.17,7.7,7.26,51.7,301.7,0,-2.205,4.39,0
1,41,430,2,6.31,6.29,227.7,4.497,0.559,7.45,7.12,7.63,7.19,52.03,301.7,0,-2.166,4.605,0
2,41,430,2,8.89,9.01,-88.88,8.72,9.23,0.273,0.334,0.13,0.139,0,12.38,2550
1,41,435,2,6.586,6.565,229.4,4.651,0.464,7.77,7.15,7.8,7.28,52.24,301.7,0,-2.079,4.668,0
1,41,440,2,6.368,6.353,229.4,4.025,0.684,8.13,7.38,8.05,7.57,51.7,301.7,0,-2.007,4.653,0
1,41,445,2,6.621,6.601,229.6,4.519,0.558,8.26,7.53,8.18,7.69,51.42,301.7,0,-1.95,4.858,0
2,41,445,2,8.85,8.99,-88.88,8.66,9.2,0.273,0.334,0.13,0.139,0,12.37,2550
1,41,450,2,6.782,6.758,229.5,4.845,0.501,8.13,7.65,8.21,7.76,51.12,301.6,0,-1.917,4.74,0
1,41,455,2,6.824,6.803,228.6,4.509,0.491,8,7.67,8.19,7.78,51.09,301.6,0,-1.91,5.058,0
1,41,500,2,6.59,6.574,230.5,3.966,0.621,7.71,7.66,8.16,7.76,51.25,301.5,0,-1.87,4.935,0
2,41,500,2,8.82,8.96,-88.88,8.6,9.16,0.273,0.334,0.13,0.139,0,12.37,2550
1,41,505,2,6.476,6.455,230.8,4.545,0.569,7.81,7.64,8.1,7.73,51.54,301.5,0,-1.817,4.853,0
1,41,510,2,6.776,6.758,230.8,4.166,0.516,7.91,7.68,8.15,7.79,51.65,301.5,0,-1.752,5.07,0
1,41,515,2,6.418,6.401,229.8,4.183,0.665,7.74,7.66,8.12,7.76,52.06,301.5,0,-1.665,4.708,0
2,41,515,2,8.78,8.93,-88.88,8.55,9.13,0.273,0.334,0.13,0.139,0,12.36,2550
1,41,520,2,6.44,6.422,229.4,4.322,0.485,7.51,7.66,8.17,7.77,52.33,301.5,0,-1.596,4.733,0
1,41,525,2,6.104,6.091,229.7,3.775,0.587,7.51,7.68,8.18,7.75,52.5,301.5,0,-1.539,4.455,0
1,41,530,2,5.812,5.795,227.8,4.343,0.421,6.827,7.62,8.12,7.71,52.98,301.5,0,-1.472,4.273,0
2,41,530,2,8.75,8.9,-88.88,8.5,9.09,0.273,0.334,0.13,0.139,0,12.35,2550
1,41,535,2,5.692,5.669,227.9,5.107,0.573,7.25,7.61,8.15,7.73,53.33,301.5,0,-1.396,4.073,0
1,41,540,2,5.901,5.877,226.8,5.142,0.671,7.61,7.77,8.31,7.9,53.03,301.5,0,-1.318,4.385,0
1,41,545,2,6.195,6.174,227.5,4.728,0.733,7.68,7.85,8.34,7.98,53.13,301.5,0,-1.224,4.548,0
2,41,545,2,8.72,8.88,-88.88,8.46,9.05,0.273,0.334,0.13,0.139,0,12.34,2550
1,41,550,2,6.467,6.441,229.8,5.206,0.81,8.49,7.97,8.48,8.1,52.98,301.4,0,-1.154,4.94,0
1,41,555,2,6.534,6.512,233.9,4.72,0.625,7.81,7.99,8.4,8.06,53.02,301.4,0,-1.123,4.985,0
1,41,600,2,6.7,6.674,234.8,4.985,0.574,7.87,7.96,8.39,8.05,53.37,301.4,0,-1.068,5.283,0
2,41,600,2,8.69,8.85,-88.88,8.42,9.02,0.273,0.334,0.13,0.139,0,12.33,2550
1,41,605,2,6.173,6.142,234.2,5.722,0.665,7.87,7.83,8.26,7.91,53.94,301.4,0,-1.039,4.708,0
1,41,610,2,6.537,6.508,236.7,5.381,0.605,7.87,7.78,8.24,7.87,54.3,301.4,0,-0.999,4.85,0
1,41,615,2,6.739,6.719,235.6,4.435,0.558,8.04,7.84,8.28,7.95,54.32,301.4,0,-0.937,5.023,0
2,41,615,2,8.67,8.83,-88.88,8.39,8.98,0.273,0.334,0.13,0.139,0,12.32,2550
1,41,620,2,6.87,6.844,234.5,5.043,0.628,8.17,7.92,8.37,8,54.34,301.4,0,-0.863,5.115,0
1,41,625,2,6.739,6.718,236,4.535,0.517,8,7.87,8.29,7.94,54.69,301.4,0,-0.82,5.043,0
1,41,630,2,6.553,6.528,238,4.963,0.621,8.17,7.76,8.11,7.77,54.99,301.5,0,-0.851,4.943,0
2,41,630,2,8.65,8.8,-88.88,8.36,8.95,0.273,0.333,0.13,0.139,0,12.32,2550
1,41,635,2,6.552,6.526,235.7,5.114,0.61,8.2,7.59,7.97,7.62,55.62,301.5,0,-0.853,4.873,0
1,41,640,2,6.679,6.653,232.7,5.123,0.58,8.07,7.59,8.02,7.71,55.86,301.4,0,-0.797,4.968,0
1,41,645,2,6.208,6.186,235,4.77,0.687,7.91,7.62,8.06,7.72,55.89,301.5,0,-0.759,4.7,0
2,41,645,2,8.62,8.78,-88.88,8.32,8.91,0.273,0.333,0.13,0.139,0.171,12.31,2550
1,41,650,2,6.008,5.989,231.4,4.617,0.583,7.38,7.53,7.99,7.58,56.44,301.4,0,-0.706,4.335,0
1,41,655,2,6.589,6.561,229.4,5.333,0.656,8.46,7.56,8.08,7.68,56.52,301.3,0,-0.66,4.85,0
1,41,700,2,7.22,7.19,223.9,4.824,0.641,8.69,7.64,8.12,7.75,56.29,301.2,0,-0.642,5.015,0
2,41,700,2,8.6,8.76,-88.88,8.29,8.88,0.273,0.333,0.13,0.139,1.014,12.31,2550
1,41,705,2,7.93,7.9,224.8,5.006,0.807,10.29,7.75,8.25,7.9,56.2,301.1,0,-0.564,5.788,0
1,41,710,2,7.57,7.54,229.7,5.589,0.763,9.41,7.9,8.34,8.02,55.93,301.2,0,-0.498,5.773,0
1,41,715,2,7.16,7.14,227.7,4.532,0.797,8.66,7.86,8.23,7.92,56.22,301.1,0,-0.458,5.258,0
2,41,715,2,8.58,8.74,-88.88,8.26,8.84,0.273,0.333,0.13,0.139,1.011,12.31,2550
1,41,720,2,6.483,6.448,235,5.963,0.742,8.59,7.81,8.21,7.91,56.62,301.2,0,-0.414,5.21,0
1,41,725,2,6.13,6.103,235.3,5.388,0.81,8.04,7.86,8.24,7.95,56.51,301.3,0,-0.39,4.658,0.413
1,41,730,2,5.681,5.639,243.3,7.02,0.528,7.22,7.79,8.18,7.84,56.96,301.4,0,-0.35,4.24,2.397
2,41,730,2,8.56,8.71,-88.88,8.24,8.81,0.272,0.333,0.13,0.139,1.032,12.3,2550
1,41,735,2,6.157,6.131,234.3,5.206,0.663,7.58,7.68,8.11,7.76,57.42,301.3,0,-0.346,4.618,4.505
1,41,740,2,5.549,5.527,237.4,5.078,0.608,6.991,7.57,7.97,7.62,57.81,301.4,0,-0.354,4.033,5.814
1,41,745,2,5.484,5.462,236.4,5.167,0.62,7.15,7.53,7.94,7.63,58.1,301.4,0,-0.326,4.013,16.79
2,41,745,2,8.54,8.69,-88.88,8.21,8.78,0.272,0.333,0.13,0.139,1.061,12.31,2550
1,41,750,2,5.364,5.337,238.7,5.669,0.572,6.893,7.56,7.95,7.66,58.2,301.4,0,-0.275,3.955,25.48
1,41,755,2,5.359,5.331,238.5,5.855,0.677,7.61,7.53,7.89,7.59,58.54,301.5,0,-0.221,4.013,24.34
1,41,800,2,5.528,5.494,240,6.345,0.509,6.827,7.48,7.88,7.57,58.94,301.5,0,-0.175,4.185,28.83
2,41,800,2,8.52,8.67,-88.88,8.18,8.74,0.272,0.333,0.13,0.139,1.081,12.31,2550
1,41,805,2,5.623,5.596,240,5.646,0.533,6.958,7.51,7.89,7.62,59.26,301.5,0,-0.076,4.235,36.9
1,41,810,2,6.426,6.394,237.5,5.772,0.59,7.77,7.77,8.23,7.96,58.86,301.5,0,0.072,4.77,73.9
1,41,815,2,6.215,6.173,237.6,6.643,0.622,7.58,8.17,8.51,8.35,57.82,301.5,0,0.194,4.808,92.2
2,41,815,2,8.5,8.65,-88.88,8.16,8.71,0.272,0.333,0.13,0.139,1.073,12.33,2550
1,41,820,2,5.939,5.881,244.7,7.99,0.622,7.94,8.37,8.59,8.5,57.3,301.6,0,0.259,4.613,91.1
1,41,825,2,5.75,5.723,256.4,5.588,0.616,7.15,8.24,8.35,8.3,58.07,301.8,0,0.322,4.3,112.4
1,41,830,2,5.649,5.614,253.6,6.396,0.469,6.86,8.12,8.21,8.18,58.48,301.9,0,0.308,4.313,89.7
2,41,830,2,8.48,8.63,-88.88,8.14,8.69,0.272,0.333,0.13,0.139,1.042,12.52,2550
1,41,835,2,5.92,5.891,252.8,5.645,0.601,7.71,8.06,8.25,8.17,58.73,302,0,0.308,4.403,117.4
1,41,840,2,6.387,6.359,257.1,5.4,0.725,7.94,8.41,8.6,8.6,57.56,302.1,0,0.357,4.8,122.8
1,41,845,2,7.5,7.46,254,5.73,0.754,9.05,8.77,8.98,8.97,56.03,302.1,0,0.32,5.888,181.5
2,41,845,2,8.47,8.61,-88.88,8.13,8.65,0.272,0.333,0.13,0.139,0.581,12.58,2550
1,41,850,2,6.679,6.627,248.9,7.14,0.886,8.95,9.24,9.32,9.45,54.49,302,0,0.379,5.403,211.1
1,41,855,2,7.18,7.14,249.1,6.247,0.716,8.85,9.77,9.83,9.98,52.32,302.1,0,0.305,5.75,228.2
1,41,900,2,7.29,7.25,247.4,5.838,0.901,9.54,10.15,10.04,10.27,51.01,302,0,0.31,5.583,250.3
2,41,900,2,8.46,8.6,-88.88,8.15,8.63,0.272,0.333,0.13,0.139,0,12.86,2550
1,41,905,2,8.17,8.12,242,6.181,0.957,10.49,10.48,10.32,10.61,49.75,301.9,0,0.27,6.443,260.5
1,41,910,2,7.82,7.79,241.3,5.081,1.012,9.87,10.8,10.62,10.92,48.86,301.9,0,0.316,6.238,286.4
1,41,915,2,7.5,7.46,241.9,6.242,1.026,9.51,11.25,11.12,11.45,47.79,301.9,0,0.417,5.903,303.8
2,41,915,2,8.46,8.59,-88.88,8.19,8.6,0.272,0.333,0.13,0.139,0,13.08,2550
1,41,920,2,7.57,7.52,242.4,6.547,0.943,9.83,11.73,11.54,11.91,46.22,301.9,0,0.399,6.188,321.6
1,41,925,2,7.03,6.987,243.2,6.58,1.002,8.89,12.25,12.14,12.47,44.82,302,0,0.444,5.83,338.9
1,41,930,2,7.33,7.29,247.2,6.255,1.053,9.41,12.79,12.64,12.98,43.34,302,0,0.467,6.173,356.1
2,41,930,2,8.48,8.57,-88.88,8.28,8.57,0.272,0.333,0.13,0.139,0,13.21,2550
1,41,935,2,7.33,7.27,248.4,6.928,1.242,9.83,13.31,13.1,13.49,42.2,302.1,0,0.563,6.06,371.1
1,41,940,2,7.65,7.62,242.4,4.923,0.892,9.44,13.63,13.32,13.76,41.17,302,0,0.52,6.338,389.6
1,41,945,2,8.29,8.24,240.5,6.412,0.91,10.94,14.1,13.79,14.26,39.85,302,0,0.488,6.633,406.3
2,41,945,2,8.52,8.57,-88.88,8.42,8.54,0.272,0.332,0.13,0.139,0,13.3,2550
1,41,950,2,7.79,7.75,237.3,5.453,0.955,10.13,14.7,14.43,14.85,38.4,301.9,0,0.507,6.513,422.7
1,41,955,2,8.11,8.08,235,4.865,0.792,9.77,15.33,14.94,15.45,36.46,301.8,0,0.355,6.613,439.5
1,41,1000,2,7.78,7.74,236.8,5.527,0.972,9.7,15.78,15.36,15.91,35.29,301.8,0,0.311,6.403,454.8
2,41,1000,2,8.6,8.58,-88.88,8.6,8.52,0.272,0.332,0.13,0.139,0,13.45,2550
1,41,1005,2,7.54,7.49,234.1,6.396,0.993,9.7,16.42,16,16.54,33.8,301.8,0,0.275,6.193,469.7
1,41,1010,2,8.1,8.06,237,5.434,1.015,10.42,16.82,16.33,16.89,32.7,301.8,0,0.175,6.613,484.1
1,41,1015,2,7.75,7.71,237.2,5.529,1.009,10.32,17.27,16.8,17.33,31.79,301.7,0,0.183,6.54,498.5
2,41,1015,2,8.7,8.6,-88.88,8.83,8.5,0.272,0.332,0.13,0.139,0,13.25,2550
1,41,1020,2,8.2,8.16,235.2,5.794,0.803,10.19,17.67,17.14,17.72,31.04,301.6,0,0.204,6.623,511.6
1,41,1025,2,8.83,8.79,234.2,5.387,1.07,10.39,17.84,17.12,17.76,30.56,301.6,0,0.135,7.24,525.1
1,41,1030,2,8.49,8.44,236,6.121,0.975,10.36,18.03,17.32,18.01,30.32,301.6,0,0.187,6.71,538.4
2,41,1030,2,8.83,8.64,-88.88,9.1,8.49,0.272,0.332,0.13,0.139,0,13.24,2550
1,41,1035,2,8.2,8.16,233,5.995,0.767,10.19,18.02,17.2,17.9,30.2,301.7,0,0.131,6.593,551.4
1,41,1040,2,8.16,8.12,228.1,5.634,1.12,10.71,18.09,17.34,18,30.22,301.6,0,0.195,6.695,564
1,41,1045,2,8.48,8.42,233,6.697,0.677,9.96,18.05,17.1,17.86,30.24,301.6,0,0.165,7.08,575.6
2,41,1045,2,8.98,8.69,-88.88,9.4,8.49,0.272,0.332,0.13,0.139,0,13.32,2550
1,41,1050,2,7.59,7.54,234.8,6.773,0.968,9.54,18.15,17.37,18.12,30.24,301.6,0,0.258,6.25,588.2
1,41,1055,2,8,7.93,239,7.56,1.079,10.16,18.54,17.6,18.41,29.56,301.7,0,0.282,6.613,600.3
1,41,1100,2,8.05,8.01,234.9,5.773,0.815,9.64,18.82,17.93,18.81,29.13,301.6,0,0.316,6.36,610.9
2,41,1100,2,9.15,8.76,-88.88,9.72,8.5,0.272,0.332,0.13,0.139,0,13.48,2550
1,41,1105,2,7.95,7.91,234.5,6.277,0.964,10.13,19.11,18.14,18.99,28.69,301.6,0,0.358,6.518,622.3
1,41,1110,2,7.68,7.63,231.2,7.09,0.977,9.7,19.56,18.71,19.55,28.1,301.6,0,0.455,6.12,633.3
1,41,1115,2,7.57,7.49,235.7,6.823,0.895,9.51,19.89,19.01,19.91,27.79,301.5,0,0.441,6.095,644.4
1,41,1120,2,7.46,7.43,240.7,5.476,0.818,9.34,20.24,19.3,20.22,27.05,301.5,0,0.427,6.089,655.1
1,41,1125,2,7.19,7.13,237.1,7.53,0.885,8.85,20.68,19.8,20.8,26.34,301.5,0,0.515,5.83,661.3
1,41,1130,2,8.07,8.01,238.7,6.969,.835,9.8,20.85,19.86,20.77,25.9,301.4,0,.432,6.675,669.6
2,41,1130,2,9.52,8.93,9.86,10.43,8.54,.272,.332,.131,.139,0,13.4,0
1,41,1135,2,8.37,8.34,233.6,4.898,.743,10,21.16,20.15,21.1,25.16,301.3,0,.297,6.65,678
1,41,1140,2,7.03,6.952,238,8.43,.785,8.89,21.71,20.87,21.72,24.47,301.3,0,.371,5.89,685.7
1,41,1145,2,7.58,7.53,248.3,6.282,.874,10.65,22.15,21.19,22,23.77,301.2,0,.346,6.243,693
2,41,1145,2,9.71,9.03,9.88,10.67,8.58,.272,.332,.131,.139,0,13.39,0
1,41,1150,2,7.88,7.82,245.4,7.19,1.074,10.36,22.4,21.36,22.29,23.15,301.2,0,.195,6.318,701
1,41,1155,2,8.01,7.95,244.4,7.15,.808,10.03,22.66,21.59,22.57,22.67,301.2,0,.127,6.585,708
1,41,1200,2,8.01,7.96,243.4,6.262,.804,9.7,22.99,22.04,22.95,22.19,301.1,0,.107,6.513,714
2,41,1200,2,9.91,9.13,9.93,10.84,8.63,.272,.333,.131,.139,0,13.36,0
1,41,1205,2,8.03,7.97,246.9,6.907,1.2,11.07,23.37,22.39,23.31,21.41,301,0,-.069,6.718,719
1,41,1210,2,8.02,7.93,242.3,8.59,.941,9.77,23.69,22.7,23.54,20.71,300.9,0,-.256,6.55,724
1,41,1215,2,8.32,8.22,247.1,8.75,.925,11.24,23.89,22.86,23.75,20.45,300.8,0,-.261,6.963,729
2,41,1215,2,10.12,9.25,9.98,10.95,8.69,.272,.333,.131,.139,0,13.33,0
1,41,1220,2,7.73,7.68,246.6,6.31,.922,9.34,24.18,23.11,24.12,19.91,300.8,0,-.393,6.205,734
1,41,1225,2,7.52,7.46,244.9,7.24,1.208,9.96,24.26,23.12,24.02,19.7,300.7,0,-.467,6.3,737
1,41,1230,2,7.36,7.28,246,8.5,1.247,10,24.59,23.53,24.45,19.36,300.7,0,-.436,6.1,740
2,41,1230,2,10.33,9.38,10.04,11.07,8.77,.272,.333,.131,.139,0,13.3,0
1,41,1235,2,6.703,6.646,239.4,7.51,.929,8.72,24.9,24,24.78,18.95,300.6,0,-.474,5.738,743
1,41,1240,2,6.755,6.628,240.1,11.12,1.092,9.67,25.03,24.01,24.79,18.57,300.5,0,-.637,5.728,744
1,41,1245,2,7.21,7.16,236.5,6.736,.904,9.73,25.41,24.36,25.27,17.88,300.4,0,-.844,6.095,746
2,41,1245,2,10.54,9.51,10.09,11.21,8.85,.273,.333,.131,.139,0,13.25,0
1,41,1250,2,7.76,7.68,234.9,8.09,1.056,10.52,25.53,24.35,25.27,17.58,300.3,0,-.975,6.458,747
1,41,1255,2,6.722,6.671,237,7.05,1.077,9.18,25.59,24.42,25.36,17.9,300.2,0,-.685,5.52,747
1,41,1300,2,6.788,6.704,234.8,9.04,.802,8.79,26.03,24.98,25.86,17.16,300,0,-.901,5.635,748
2,41,1300,2,10.76,9.64,10.15,11.37,8.95,.273,.333,.131,.139,0,13.24,0
1,41,1305,2,6.423,6.375,235.5,7.02,.832,8.92,26.11,24.96,25.91,16.92,300,0,-1.023,5.283,746
1,41,1310,2,6.785,6.705,231.5,8.83,1.162,9.24,26.58,25.56,26.41,16.33,299.9,0,-1.129,5.633,745
1,41,1315,2,7.55,7.46,234.2,8.85,1.125,9.54,26.43,25.14,26.11,16.2,299.7,0,-1.356,6.14,744
2,41,1315,2,10.98,9.78,10.22,11.54,9.05,.273,.333,.131,.139,0,13.21,0
1,41,1320,2,8.24,8.16,230.6,8.05,.889,10.32,26.82,25.61,26.63,15.32,299.6,0,-1.794,6.51,746
1,41,1325,2,7.63,7.54,230.8,8.96,1.064,9.87,26.75,25.62,26.47,15.89,299.5,0,-1.359,6.325,743
1,41,1330,2,7.22,7.15,231.2,8.27,.832,8.82,27.09,25.99,26.88,15.66,299.4,0,-1.287,5.943,741
2,41,1330,2,11.2,9.92,10.28,11.72,9.16,.273,.334,.131,.139,0,13.18,0
1,41,1335,2,7.39,7.29,223.2,9.09,.988,10.65,27.24,26.02,26.91,16.1,299.4,0,-.798,5.748,738
1,41,1340,2,7.23,7.15,234.2,8.78,1.058,9.64,27.47,26.33,27.23,15.6,299.2,0,-1.047,5.953,735
1,41,1345,2,8.15,8.08,230.3,7.35,.794,9.67,27.28,25.88,26.92,15.79,299.1,0,-1.032,6.545,731
2,41,1345,2,11.42,10.06,10.36,11.91,9.28,.273,.334,.131,.139,0,13.18,0
1,41,1350,2,8.46,8.43,217.5,4.99,1.126,10.94,27.49,26.19,27.23,16.03,299,0,-.661,6.018,727
1,41,1355,2,8.47,8.37,224.2,8.97,1.151,12.12,27.57,26.46,27.39,15.83,298.8,0,-.772,6.61,724
1,41,1400,2,7.63,7.55,224.3,8.16,1.078,10.06,27.53,26.32,27.2,16.02,298.7,0,-.644,5.923,718
2,41,1400,2,11.62,10.2,10.44,12.09,9.41,.273,.334,.131,.139,0,13.15,0
1,41,1405,2,7.47,7.41,228.4,7.27,.949,9.8,27.84,26.83,27.69,15.8,298.6,0,-.583,5.94,715
1,41,1410,2,8.48,8.45,226.4,4.936,1.449,11.37,28.27,27.03,28.01,14.26,298.6,0,-1.616,6.715,710
1,41,1415,2,8.22,8.16,226.3,6.664,1.013,10.62,28.39,27.37,28.2,14.08,298.5,0,-1.697,6.733,702
2,41,1415,2,11.81,10.34,10.53,12.24,9.55,.273,.335,.131,.139,0,13.16,0
1,41,1420,2,7.72,7.63,237.6,8.84,1.362,10.45,28.57,27.55,28.38,13.92,298.4,0,-1.708,6.4,695
1,41,1425,2,9.7,9.62,235.6,7.31,1.179,12.38,28.55,27.43,28.19,13.77,298.3,0,-1.861,8.07,690.2
1,41,1430,2,8.43,8.36,239.7,7.76,1.043,11.17,28.49,27.49,28.26,13.92,298.3,0,-1.763,7.02,675.2
2,41,1430,2,12,10.47,10.62,12.36,9.69,.274,.335,.131,.139,0,13.15,0
1,41,1435,2,7.47,7.44,240,5.116,1.385,10.62,28.51,27.36,28.22,14,298.3,0,-1.671,6.12,660.9
1,41,1440,2,7.75,7.65,237,9.21,1.266,10.94,28.81,27.88,28.67,13.82,298.2,0,-1.617,6.33,658.5
1,41,1445,2,7.74,7.66,230.9,7.83,1.429,11.43,28.84,27.74,28.62,13.52,298.2,0,-1.887,6.125,648.1
2,41,1445,2,12.17,10.59,10.71,12.45,9.83,.274,.335,.131,.139,0,13.14,0
1,41,1450,2,7.37,7.25,241.2,10.34,1.349,10.62,28.84,27.96,28.72,13.81,298.1,0,-1.605,6.11,637.6
1,41,1455,2,7.58,7.51,230.3,7.95,1.229,10.49,29.23,28.33,29.12,13.52,298,0,-1.588,6.328,628.4
1,41,1500,2,7.59,7.48,236.7,9.36,1.582,11.4,29.33,28.35,29.14,13.34,297.9,0,-1.68,6.173,621
2,41,1500,2,12.31,10.7,10.81,12.51,9.98,.274,.336,.131,.139,0,13.14,0
1,41,1505,2,7.88,7.79,235.8,8.43,1.305,11.5,29.51,28.66,29.46,13.29,297.9,0,-1.597,6.25,609.9
1,41,1510,2,7.31,7.27,241.2,6.052,1.132,9.8,29.51,28.47,29.21,13.21,297.9,0,-1.679,6.06,593.3
1,41,1515,2,7.34,7.23,244,10.09,.876,9.18,29.78,28.98,29.74,12.96,297.8,0,-1.72,5.788,580.5
2,41,1515,2,12.42,10.8,10.9,12.56,10.13,.274,.336,.131,.139,0,13.13,0
1,41,1520,2,7.7,7.48,247.2,13.57,.788,9.08,29.99,29.19,29.86,11.75,297.7,0,-2.859,6.24,576.8
1,41,1525,2,7.75,7.48,252.5,15,1.842,12.77,30.18,29.5,30.12,11.59,297.6,0,-2.896,6.47,566.4
1,41,1530,2,7.88,7.78,239.8,9.01,1.196,10.52,30.01,29.19,29.88,11.42,297.7,0,-3.215,6.378,553.5
2,41,1530,2,12.52,10.9,10.98,12.6,10.28,.274,.336,.131,.139,0,13.12,0
1,41,1535,2,7.78,7.71,252.6,7.62,1.133,10.19,29.96,29.09,29.73,11.49,297.7,0,-3.176,6.33,540
1,41,1540,2,8.21,8.02,246.9,12.39,1.709,12.64,29.94,29.19,29.8,11.49,297.6,0,-3.187,6.663,527.2
1,41,1545,2,8.23,8.14,228.2,8.67,.932,10.36,29.95,29.2,29.79,11.24,297.6,0,-3.472,6.455,511.9
2,41,1545,2,12.62,11,11.06,12.65,10.43,.275,.337,.131,.139,0,13.11,0
1,41,1550,2,8.27,8.14,235.7,10.11,1.294,11.4,30.15,29.47,30,11.06,297.5,0,-3.53,6.71,493.7
1,41,1555,2,7.19,7.13,230.7,7.7,1.356,10.42,30.09,29.33,29.9,10.94,297.5,0,-3.725,5.428,475.2
1,41,1600,2,6.95,6.847,237.3,9.82,1.373,10.09,30.26,29.63,30.13,10.88,297.5,0,-3.666,5.678,465.6
2,41,1600,2,12.71,11.09,11.14,12.7,10.58,.275,.337,.131,.139,0,13.11,0
1,41,1605,2,7.36,7.32,255.5,6.106,1.135,9.96,30.15,29.46,29.99,10.53,297.5,0,-4.175,5.88,453.5
1,41,1610,2,7.08,7,251.9,8.45,.813,9.02,30.25,29.77,30.21,10.45,297.4,0,-4.201,5.79,424.9
1,41,1615,2,7.77,7.73,242.5,5.44,.927,9.47,30.2,29.69,30.05,10.31,297.4,0,-4.411,6.185,393.1
2,41,1615,2,12.8,11.18,11.22,12.75,10.73,.275,.337,.131,.139,0,13.1,0
1,41,1620,2,6.478,6.437,241.1,6.456,.963,8.56,30.28,29.79,30.2,10.2,297.5,0,-4.485,5.133,408
1,41,1625,2,6.641,6.577,244.1,7.98,.799,8.62,30.28,29.8,30.19,10.28,297.5,0,-4.392,5.353,381.8
1,41,1630,2,6.424,6.365,237.5,7.75,.669,8.79,30.23,29.78,30.09,10.07,297.5,0,-4.69,5.368,361.8
2,41,1630,2,12.86,11.26,11.29,12.8,10.88,.275,.338,.131,.139,0,13.09,0
1,41,1635,2,7.65,7.59,252.1,6.982,1.192,10.03,30.12,29.68,29.95,10.23,297.4,0,-4.576,6.023,356.8
1,41,1640,2,7.21,7.17,252.5,5.892,.96,9.41,29.92,29.58,29.79,10.27,297.4,0,-4.673,5.778,341.6
1,41,1645,2,7.71,7.68,247.9,5.388,1.114,10.75,29.87,29.54,29.77,10.04,297.3,0,-4.998,5.96,313.2
2,41,1645,2,12.91,11.34,11.37,12.85,11.02,.275,.338,.131,.139,0,13.09,0
1,41,1650,2,7.49,7.46,246.7,5.817,.955,9.02,29.77,29.52,29.67,10,297.3,0,-5.127,5.928,303.8
1,41,1655,2,7.56,7.53,232,5.271,.766,9.21,29.81,29.6,29.74,9.65,297.3,0,-5.555,5.913,274.7
1,41,1700,2,6.395,6.347,242.8,7.03,1.291,9.57,29.81,29.6,29.71,9.98,297.3,0,-5.127,5.145,276.8
2,41,1700,2,12.95,11.41,11.43,12.9,11.15,.275,.338,.131,.139,0,13.11,0
1,41,1705,2,7.26,7.23,243.8,5.26,.689,9.28,29.65,29.47,29.55,9.71,297.3,0,-5.597,5.858,259.7
1,41,1710,2,7.16,7.12,240.7,5.776,.779,9.02,29.55,29.42,29.45,9.9,297.2,0,-5.42,5.568,239.4
1,41,1715,2,7.69,7.65,240.1,5.342,1.021,10.13,29.43,29.4,29.33,9.81,297.2,0,-5.626,6.1,210.7
2,41,1715,2,12.97,11.47,11.5,12.96,11.28,.275,.339,.131,.139,0,13.12,0
1,41,1720,2,6.946,6.912,238.1,5.689,.952,9.44,29.31,29.3,29.21,9.92,297.2,0,-5.577,5.43,204.7
1,41,1725,2,7.06,7.04,244.1,4.487,.864,8.62,29.12,29.15,29.01,10.01,297.2,0,-5.599,5.408,186
1,41,1730,2,6.716,6.687,245.8,5.363,.868,8.62,28.87,28.93,28.77,10.1,297.2,0,-5.669,5.183,166.7
2,41,1730,2,12.98,11.53,11.56,13,11.39,.276,.339,.131,.139,0,13.12,0
1,41,1735,2,6.175,6.156,246.1,4.49,.777,7.94,28.63,28.8,28.52,10.31,297.3,0,-5.587,4.638,148.2
1,41,1740,2,5.913,5.899,244.3,3.849,1.058,8.56,28.37,28.58,28.25,10.61,297.3,0,-5.406,4.4,130
1,41,1745,2,6.004,5.984,244.4,4.642,.789,8.33,28.07,28.43,28,10.76,297.3,0,-5.452,4.463,112.2
2,41,1745,2,12.98,11.58,11.63,13.05,11.5,.276,.339,.131,.139,0,13.15,0
1,41,1750,2,5.268,5.249,239.5,4.886,.527,6.599,27.81,28.18,27.66,10.95,297.3,0,-5.429,3.783,94.7
1,41,1755,2,4.98,4.957,239.3,5.455,.469,6.076,27.35,27.87,27.2,11.19,297.4,0,-5.488,3.35,79
1,41,1800,2,5.306,5.292,241.2,4.249,.474,7.35,26.91,27.52,26.83,11.41,297.3,0,-5.572,3.718,66.62
2,41,1800,2,12.97,11.62,11.69,13.08,11.6,.276,.34,.131,.139,0,12.85,0
1,41,1805,2,5.235,5.225,241.6,3.451,.383,6.337,26.47,27.21,26.35,11.64,297.3,0,-5.651,3.438,53.13
1,41,1810,2,4.966,4.954,246.7,4.068,.328,5.945,25.74,26.78,25.58,12.22,297.4,0,-5.578,2.885,38.96
1,41,1815,2,4.828,4.819,250.8,3.427,.15,5.194,24.65,26,24.41,13.34,297.5,0,-5.288,2.54,26.06
2,41,1815,2,12.94,11.65,11.75,13.1,11.69,.276,.34,.131,.139,0,12.82,0
1,41,1820,2,4.851,4.848,244.1,1.902,.243,5.39,23.66,25.86,23.59,13.81,297.5,0,-5.605,2.442,15.54
1,41,1825,2,4.103,4.076,236.2,6.576,.171,4.802,22.99,25.19,22.99,13.98,297.5,0,-5.963,1.98,4.98
1,41,1830,2,4.871,4.838,226.5,6.705,.283,5.619,21.75,24.73,21.83,14.64,297.6,0,-6.341,1.975,0
2,41,1830,2,12.89,11.67,11.8,13.11,11.77,.276,.34,.131,.139,0,12.73,0
1,41,1835,2,4.956,4.953,230.9,2.169,.21,5.488,21.58,24.78,21.96,14.76,297.6,0,-6.368,2.47,0
1,41,1840,2,4.521,4.52,230.9,1.321,.278,4.998,21.1,24.54,21.29,15.17,297.6,0,-6.398,2.03,0
1,41,1845,2,4.473,4.472,225.7,1.356,.333,5.423,20.35,24.24,20.8,15.69,297.6,0,-6.553,1.435,0
2,41,1845,2,12.81,11.69,11.85,13.11,11.84,.276,.34,.131,.139,0,12.71,0
1,41,1850,2,5.156,5.153,223.6,1.995,.229,5.651,20.1,24.38,20.67,16.12,297.7,0,-6.413,1.745,0
1,41,1855,2,5.159,5.156,220.9,1.836,.211,5.651,19.53,23.48,20.02,18.75,297.7,0,-4.924,1.855,0
1,41,1900,2,4.773,4.771,217.3,1.677,.165,5.194,18.89,22.76,19.1,20.43,297.7,0,-4.324,1.697,0
2,41,1900,2,12.71,11.69,11.9,13.09,11.9,.276,.34,.131,.139,0,12.69,0
1,41,1905,2,4.291,4.289,213.4,1.392,.162,4.769,17.49,21.83,17.76,22.63,297.7,0,-4.135,1.692,0
1,41,1910,2,4.155,4.152,216.3,2.039,.151,4.508,17.41,21.4,17.95,23.26,297.8,0,-3.84,1.87,0
1,41,1915,2,3.837,3.83,217.2,3.305,.412,4.965,17,20.3,17.58,24.1,297.8,0,-3.72,1.692,0
2,41,1915,2,12.59,11.68,11.94,13.06,11.95,.276,.341,.131,.139,0,12.68,0
1,41,1920,2,5.008,5.001,221.6,2.919,.262,5.782,16.62,21.2,17.15,25.07,297.8,0,-3.518,1.89,0
1,41,1925,2,4.62,4.614,220.7,2.871,.353,5.325,15.67,20.86,16.01,26.92,297.8,0,-3.386,1.877,0
1,41,1930,2,5.005,5.002,220.1,1.894,.187,5.553,15.14,20.82,15.69,28.13,297.8,0,-3.248,1.987,0
2,41,1930,2,12.46,11.66,11.98,13,11.99,.276,.341,.131,.139,0,12.66,0
1,41,1935,2,5.173,5.171,217.3,1.889,.197,5.553,15.02,20.63,15.67,28.7,297.8,0,-3.09,2.037,0
1,41,1940,2,5.209,5.208,215.7,1.118,.165,5.651,14.94,19.95,15.64,29.11,297.8,0,-2.967,1.83,0
1,41,1945,2,5.506,5.505,216.6,1.113,.119,5.782,15.61,19.91,16.32,28.73,297.9,0,-2.572,1.907,0
2,41,1945,2,12.32,11.63,12.01,12.94,12.02,.276,.341,.131,.139,0,12.65,0
1,41,1950,2,5.513,5.512,218.2,1.357,.191,6.174,16.06,19.98,16.53,28.02,297.9,0,-2.524,1.997,0
1,41,1955,2,5.6,5.597,220.2,1.753,.188,6.043,16.61,20.09,17.16,27.3,297.9,0,-2.408,2.327,.026
1,41,2000,2,6.092,6.091,222.9,1.353,.313,6.729,17.13,20.38,17.56,25.95,298,0,-2.642,2.595,.052
2,41,2000,2,12.18,11.59,12.04,12.86,12.03,.276,.341,.131,.139,0,12.64,0
1,41,2005,2,6.07,6.068,225,1.264,.218,6.697,17.25,20.4,17.54,25.49,298,0,-2.772,2.81,0
1,41,2010,2,6.175,6.172,225.7,1.519,.257,6.664,17.19,20.04,17.48,25.55,298,0,-2.794,3.135,0
1,41,2015,2,6.256,6.252,228,1.832,.228,6.925,17.28,20.05,17.52,25.18,297.9,0,-2.909,3.14,0
2,41,2015,2,12.05,11.55,12.06,12.78,12.04,.276,.341,.131,.139,0,12.63,0
1,41,2020,2,6,5.997,226.5,1.7,.174,6.305,16.93,19.55,17.01,25.45,297.9,0,-3.058,2.742,0
1,41,2025,2,5.71,5.688,220.6,5.03,.329,6.533,16.23,18.48,16.26,26.58,298,0,-3.082,2.482,0
1,41,2030,2,6.229,6.219,226.7,3.157,.45,7.12,16.33,18.52,16.64,26.37,298.1,0,-3.097,3.475,0
2,41,2030,2,11.94,11.51,12.07,12.69,12.04,.276,.341,.131,.139,0,12.61,0
1,41,2035,2,6.47,6.461,229.7,2.952,.371,7.22,16.6,18.51,16.85,25.8,298.1,0,-3.154,3.795,0
1,41,2040,2,6.3,6.29,230.2,3.279,.285,6.86,16.58,18.23,16.77,25.74,298,0,-3.208,3.793,0
1,41,2045,2,6.506,6.498,231.6,2.904,.347,7.28,16.46,18.29,16.68,26.03,298,0,-3.153,3.908,0
2,41,2045,2,11.85,11.46,12.08,12.61,12.03,.276,.341,.131,.139,0,12.61,0
1,41,2050,2,6.116,6.104,229.3,3.662,.301,6.991,16.32,18.02,16.42,26.08,298.1,0,-3.245,3.59,0
1,41,2055,2,6.303,6.293,229.6,3.208,.331,6.991,15.91,17.97,16.06,26.43,298.2,0,-3.42,3.475,0
1,41,2100,2,6.076,6.067,231.1,2.979,.309,6.729,16.14,18.16,16.47,25.47,298.2,0,-3.713,3.48,0
2,41,2100,2,11.76,11.41,12.08,12.52,12.01,.276,.341,.131,.139,0,12.6,0
1,41,2105,2,5.714,5.709,233.4,2.43,.256,6.272,16.1,17.95,16.25,25.34,298.2,0,-3.809,3.248,0
1,41,2110,2,5.694,5.686,236.6,2.972,.258,6.305,15.81,17.82,15.96,25.72,298.2,0,-3.857,3.183,0
1,41,2115,2,5.424,5.418,238.6,2.525,.202,5.88,15.64,17.81,15.84,26.09,298.2,0,-3.817,2.82,0
2,41,2115,2,11.68,11.36,12.07,12.44,11.99,.276,.341,.131,.139,0,12.59,0
1,41,2120,2,5.144,5.133,237.4,3.641,.186,5.717,15.39,17.61,15.54,26.71,298.2,0,-3.713,2.702,0
1,41,2125,2,5.005,4.947,220.1,8.73,.263,5.651,14.69,16.69,14.73,27.71,298.2,0,-3.822,2.17,0
1,41,2130,2,5.431,5.397,225.1,6.424,.448,6.697,14.23,16.84,14.61,29.13,298.2,0,-3.555,2.667,0
2,41,2130,2,11.61,11.32,12.06,12.36,11.96,.276,.34,.131,.139,0,12.58,0
1,41,2135,2,5.916,5.897,229.1,4.589,.36,6.664,15.26,17.17,15.72,27.62,298.2,0,-3.389,3.678,0
1,41,2140,2,6.143,6.13,232.9,3.749,.521,7.77,15.79,17.35,16.14,26.88,298.2,0,-3.299,3.863,.013
1,41,2145,2,6.167,6.15,232.8,4.21,.381,7.19,16.12,17.58,16.47,26.59,298.2,0,-3.16,4.005,.003
2,41,2145,2,11.54,11.27,12.05,12.29,11.92,.276,.34,.131,.139,0,12.57,0
1,41,2150,2,5.957,5.948,232.8,3.224,.362,6.795,16.26,17.5,16.47,26.84,298.2,0,-2.921,3.843,0
1,41,2155,2,5.7,5.681,229.7,4.671,.435,6.664,16.2,17.38,16.37,27.37,298.3,0,-2.713,3.738,0
1,41,2200,2,5.651,5.628,226.4,5.219,.367,6.566,16.06,17.24,16.21,28.02,298.3,0,-2.524,3.37,0
2,41,2200,2,11.47,11.23,12.04,12.21,11.89,.276,.34,.131,.139,0,12.57,0
1,41,2205,2,5.904,5.891,226.2,3.832,.389,6.893,15.82,17.12,15.97,28.86,298.3,0,-2.334,3.49,0
1,41,2210,2,5.857,5.848,228,3.22,.3,6.533,15.79,17.16,15.95,29.17,298.3,0,-2.215,3.525,0
1,41,2215,2,5.233,5.223,228,3.596,.382,6.305,15.59,16.85,15.69,29.67,298.3,0,-2.168,3.123,0
2,41,2215,2,11.41,11.19,12.02,12.14,11.85,.276,.34,.131,.139,0,12.55,0
1,41,2220,2,5.362,5.356,230.2,2.784,.24,5.945,15.06,16.45,15.12,30.58,298.3,0,-2.215,3.09,0
1,41,2225,2,5.267,5.26,226.2,2.865,.262,5.815,14.52,16.17,14.58,31.56,298.3,0,-2.263,2.582,0
1,41,2230,2,4.958,4.956,222.9,1.936,.184,5.39,13.84,15.63,13.91,32.77,298.2,0,-2.344,2.187,0
2,41,2230,2,11.35,11.14,12,12.08,11.82,.276,.34,.131,.139,0,12.54,0
1,41,2235,2,4.857,4.855,224.8,1.55,.123,5.161,13.52,15.4,13.68,33.35,298.2,0,-2.387,2.225,0
1,41,2240,2,4.739,4.738,225,1.546,.154,5.129,13.11,15.11,13.23,34.25,298.2,0,-2.393,1.987,0
1,41,2245,2,4.878,4.874,227.6,2.369,.234,5.455,12.75,14.82,12.96,35.62,298.2,0,-2.179,2.3,0
2,41,2245,2,11.29,11.1,11.98,12.01,11.77,.276,.34,.131,.139,0,12.54,0
1,41,2250,2,5.16,5.152,224.9,3.33,.264,5.88,12.79,14.71,13.08,36.02,298.2,0,-1.999,2.49,0
1,41,2255,2,4.622,4.615,219.7,3.083,.358,5.521,12.54,14.27,12.65,36.76,298.2,0,-1.953,1.912,0
1,41,2300,2,5.019,5.014,220.2,2.56,.342,5.586,11.36,13.82,11.29,39.61,298.2,0,-1.998,1.932,0
2,41,2300,2,11.24,11.06,11.96,11.95,11.73,.276,.34,.131,.139,0,12.53,0
1,41,2305,2,5.127,5.121,220,2.786,.246,5.913,10.97,13.91,11.2,41.27,298.2,0,-1.791,1.887,0
1,41,2310,2,5.008,5.002,220.8,2.78,.213,5.423,10.84,13.59,11.06,41.91,298.2,0,-1.704,1.86,0
1,41,2315,2,4.882,4.875,223.8,3.245,.286,5.488,11.27,13.88,11.77,42.13,298.2,0,-1.257,2.145,0
2,41,2315,2,11.17,11.02,11.94,11.89,11.69,.276,.34,.131,.139,0,12.52,0
1,41,2320,2,4.442,4.434,219.1,3.396,.321,5.39,11.9,13.87,12.25,40.73,298.2,0,-1.152,1.792,0
1,41,2325,2,4.099,4.097,214.6,1.903,.17,4.508,11.01,13.19,10.97,42.67,298.2,0,-1.319,1.385,0
1,41,2330,2,4.099,4.086,221.2,4.435,.192,4.443,10.17,13,10.39,45.86,298.3,0,-1.101,1.18,0
2,41,2330,2,11.11,10.98,11.92,11.83,11.65,.276,.34,.131,.139,0,12.52,0
1,41,2335,2,3.907,3.896,229.1,4.337,.304,4.541,10.58,13.13,11.09,45.37,298.2,0,-.873,1.782,0
1,41,2340,2,4.569,4.551,233.2,5.126,.372,5.651,11.47,13.5,12.06,43.61,298.2,0,-.612,2.522,.419
1,41,2345,2,5.504,5.483,230.2,5.013,.491,6.664,12.58,14.21,13.11,41.42,298.1,0,-.326,3.52,1.568
2,41,2345,2,11.04,10.93,11.9,11.76,11.6,.276,.34,.131,.139,0,12.5,0
1,41,2350,2,5.885,5.873,229.4,3.695,.456,7.15,13.19,14.46,13.55,39.8,298,0,-.329,3.855,.988
1,41,2355,2,5.622,5.608,227.9,4.039,.404,6.664,13.18,14.25,13.34,39.78,298,0,-.344,3.473,.031
1,42,0,2,5.36,5.345,228.4,4.345,.426,6.533,12.91,14.11,13.09,40.54,298,0,-.323,3.27,0
2,42,0,2,10.96,10.89,11.87,11.69,11.56,.276,.34,.131,.139,0,12.49,2550
1,42,5,2,4.986,4.97,231.1,4.565,.439,6.011,12.92,14.1,13.17,40.15,298.1,0,-.439,3.215,0
1,42,10,2,4.876,4.853,234.6,5.603,.464,5.88,12.89,14.08,13.09,39.97,298.1,0,-.525,3.022,0
1,42,15,2,4.446,4.424,238.2,5.752,.472,5.619,12.76,13.81,12.89,40.17,298.1,0,-.575,2.762,0
2,42,15,2,10.89,10.84,11.84,11.61,11.51,.276,.339,.131,.139,0,12.49,2550
1,42,20,2,4.059,4.043,240.3,5.037,.328,4.965,12.26,13.25,12.32,41.46,298.1,0,-.592,2.322,0
1,42,25,2,4.123,4.107,246.9,5.047,.332,5.194,11.87,12.97,12.03,42.57,298.1,0,-.58,2.325,0
1,42,30,2,3.991,3.979,249.1,4.374,.25,4.573,11.59,12.8,11.72,43.55,298,0,-.524,2.197,0
2,42,30,2,10.83,10.8,11.82,11.54,11.47,.276,.339,.131,.139,0,12.48,2550
1,42,35,2,4.061,4.047,249.8,4.743,.257,5.063,11.25,12.5,11.36,44.44,298,0,-.554,2.15,0
1,42,40,2,4.205,4.191,251.9,4.553,.34,4.998,10.89,12.07,10.98,45.31,298,0,-.621,2.395,0
1,42,45,2,4.46,4.448,247.8,4.165,.306,5.063,10.71,11.77,10.85,45.37,298,0,-.756,2.687,0
2,42,45,2,10.78,10.76,11.79,11.48,11.42,.276,.339,.131,.139,0,12.48,2550
1,42,50,2,4.145,4.128,246.4,5.246,.365,4.998,10.56,11.56,10.68,45.35,298,0,-.901,2.435,0
1,42,55,2,4.009,3.991,247.5,5.355,.319,4.737,10.4,11.57,10.6,45.39,298,0,-1.025,2.222,0
1,42,100,2,3.667,3.648,240.1,5.876,.32,4.573,10.35,11.5,10.54,45.27,298,0,-1.108,2.062,0
2,42,100,2,10.73,10.71,11.75,11.41,11.37,.276,.339,.131,.139,0,12.47,2550
1,42,105,2,3.441,3.421,228.8,6.265,.308,4.214,10.31,11.25,10.46,44.79,298,0,-1.291,1.855,0
1,42,110,2,2.951,2.94,216.6,5.037,.356,3.659,9.62,10.41,9.55,46.23,298.1,0,-1.486,.88,0
1,42,115,2,2.841,2.801,225,9.64,.347,4.116,8.58,9.74,8.48,49.3,298.1,0,-1.557,.083,0
2,42,115,2,10.67,10.67,11.72,11.35,11.32,.276,.339,.131,.139,0,12.47,2550
1,42,120,2,3.481,3.464,236.3,5.613,.375,4.41,8.66,10.3,8.99,49.89,298,0,-1.327,1.872,0
1,42,125,2,3.72,3.698,236.2,6.354,.386,4.835,9.27,10.66,9.6,47.81,298,0,-1.345,2.102,0
1,42,130,2,3.912,3.893,229.6,5.686,.308,4.573,9.38,10.44,9.5,47.1,298,0,-1.451,2.122,0
2,42,130,2,10.61,10.63,11.69,11.28,11.27,.276,.339,.131,.139,0,12.46,2550
1,42,135,2,3.966,3.947,230,5.597,.365,4.9,9.07,10.12,9.18,47.8,298,0,-1.529,1.977,0
1,42,140,2,4.202,4.178,238.5,6.004,.353,4.9,9.05,10.34,9.28,48.15,297.9,0,-1.453,2.312,0
1,42,145,2,3.93,3.908,241.2,6.002,.377,4.867,9.27,10.36,9.52,47.55,297.9,0,-1.419,2.347,0
2,42,145,2,10.54,10.58,11.66,11.22,11.22,.276,.339,.131,.139,0,12.45,2550
1,42,150,2,3.758,3.741,242,5.47,.354,4.704,9.24,10.21,9.42,47.72,297.9,0,-1.397,2.145,0
1,42,155,2,3.691,3.67,238.8,6.12,.366,4.867,9.23,10.29,9.41,47.73,297.9,0,-1.404,2.177,0
1,42,200,2,3.56,3.537,236.3,6.533,.478,4.704,9.15,10.05,9.24,47.75,297.9,0,-1.471,2.1,0
2,42,200,2,10.47,10.54,11.63,11.15,11.17,.276,.339,.131,.139,0,12.44,2550
1,42,205,2,4.955,4.936,231,5.097,.712,6.501,8.83,9.68,8.89,48.72,298,0,-1.493,3.04,0
1,42,210,2,4.393,4.369,235.6,6.087,.547,5.619,8.62,9.51,8.68,48.99,298,0,-1.604,2.807,0
1,42,215,2,4.939,4.917,243.3,5.381,.456,5.88,8.51,9.44,8.62,49.71,297.9,0,-1.516,3.052,0
2,42,215,2,10.41,10.49,11.59,11.08,11.11,.276,.339,.131,.139,0,12.44,2550
1,42,220,2,5.295,5.272,246.1,5.349,.422,6.174,8.67,9.63,8.89,49.38,298,0,-1.457,3.463,0
1,42,225,2,4.859,4.841,248.2,4.991,.476,6.076,8.81,9.63,8.94,48.74,298,0,-1.5,3.11,0
1,42,230,2,4.504,4.489,246.4,4.713,.319,5.325,8.68,9.47,8.79,48.86,298,0,-1.593,2.905,0
2,42,230,2,10.35,10.45,11.56,11.01,11.06,.275,.338,.131,.139,0,12.43,2550
1,42,235,2,4.544,4.526,247.5,5.188,.332,5.325,8.56,9.43,8.71,48.77,298,0,-1.724,2.82,0
1,42,240,2,4.802,4.785,253.2,4.784,.413,5.782,8.5,9.36,8.65,48.9,298.1,0,-1.735,3.055,0
1,42,245,2,4.871,4.843,256.6,6.15,.437,5.782,8.38,9.17,8.49,49.7,298.1,0,-1.63,3.083,0
2,42,245,2,10.29,10.4,11.52,10.94,11.01,.275,.338,.131,.139,0,12.43,2550
1,42,250,2,5.019,4.971,251.4,7.98,.435,6.109,8.3,9.1,8.41,49.93,298.1,0,-1.648,3.165,0
1,42,255,2,5.138,5.101,254.3,6.888,.528,6.795,8.4,9.36,8.6,49.21,298.1,0,-1.742,3.4,0
1,42,300,2,5.319,5.289,256.5,6.092,.363,6.174,8.62,9.59,8.82,48.27,298.1,0,-1.805,3.378,0
2,42,300,2,10.24,10.36,11.48,10.87,10.96,.275,.338,.131,.139,0,12.42,2550
1,42,305,2,4.84,4.825,262.7,4.548,.341,5.586,8.53,9.37,8.61,48.61,298.1,0,-1.792,3.017,0
1,42,310,2,4.467,4.455,264.4,4.18,.302,5.096,8.29,9.23,8.41,49.48,298.1,0,-1.769,2.777,0
1,42,315,2,4.262,4.252,265.4,3.897,.264,4.965,8.19,9.17,8.33,49.78,298.1,0,-1.782,2.452,0
2,42,315,2,10.18,10.32,11.44,10.81,10.9,.275,.338,.131,.139,0,12.41,2550
1,42,320,2,3.835,3.817,272.2,5.577,.296,4.443,8.03,9.11,8.15,50.23,298.1,0,-1.804,2.205,0
1,42,325,2,4.098,4.092,274.2,3.177,.263,4.704,7.87,8.91,7.94,51.74,298.1,0,-1.558,2.462,0
1,42,330,2,4.276,4.267,275.9,3.617,.244,4.9,7.71,8.79,7.79,52.55,298.1,0,-1.495,2.507,0
2,42,330,2,10.13,10.27,11.4,10.75,10.85,.275,.338,.131,.139,0,12.4,2550
1,42,335,2,4.435,4.418,281,4.945,.521,5.717,7.71,8.87,7.88,53.2,298.1,0,-1.336,2.885,0
1,42,340,2,4.699,4.682,282.3,4.808,.501,6.011,8.09,9.25,8.31,52.15,298.2,0,-1.25,3.175,.003
1,42,345,2,4.827,4.81,281.5,4.827,.451,5.88,8.22,9.41,8.33,52.04,298.2,0,-1.164,3.077,0
2,42,345,2,10.08,10.23,11.36,10.68,10.79,.275,.338,.131,.139,0,12.39,2550
1,42,350,2,4.402,4.392,278,3.764,.35,5.357,7.94,8.86,7.97,53.05,298.3,0,-1.165,2.695,0
1,42,355,2,4.509,4.496,278.8,4.363,.42,6.174,7.62,8.67,7.7,54.51,298.3,0,-1.09,2.8,0
1,42,400,2,4.694,4.688,277,2.95,.251,5.259,7.58,8.75,7.7,54.72,298.3,0,-1.074,2.997,0
2,42,400,2,10.03,10.19,11.31,10.62,10.74,.275,.338,.131,.139,0,12.39,2550
1,42,405,2,4.611,4.601,277.2,3.789,.271,5.357,7.87,9.24,8.07,53.29,298.3,0,-1.163,2.84,0
1,42,410,2,4.353,4.343,279.1,3.743,.289,4.933,8.19,9.51,8.37,52.39,298.3,0,-1.106,2.702,0
1,42,415,2,4.327,4.319,277.5,3.453,.264,4.933,8.06,9.13,8.16,52.4,298.3,0,-1.217,2.687,0
2,42,415,2,9.98,10.15,11.27,10.56,10.68,.275,.338,.131,.139,0,12.38,2550
1,42,420,2,3.814,3.807,273.7,3.348,.386,4.737,7.83,8.89,7.91,52.15,298.3,0,-1.486,2.162,0
1,42,425,2,3.607,3.602,273.1,3.217,.235,4.116,7.43,8.58,7.46,53.22,298.3,0,-1.587,2.067,0
1,42,430,2,3.538,3.531,273.6,3.5,.228,4.247,7.06,8.39,7.1,54.78,298.3,0,-1.533,1.832,0
2,42,430,2,9.93,10.11,11.23,10.5,10.63,.274,.337,.131,.139,.104,12.38,2550
1,42,435,2,3.647,3.64,275.3,3.606,.286,4.475,6.784,8.27,6.857,55.94,298.3,0,-1.509,1.785,0
1,42,440,2,4.065,4.063,273.8,1.662,.172,4.443,6.694,8.38,6.801,57.67,298.3,0,-1.186,2.095,0
1,42,445,2,3.828,3.825,272.1,2.209,.195,4.377,6.503,8.39,6.579,59.11,298.4,0,-1.033,1.84,0
2,42,445,2,9.88,10.07,11.19,10.44,10.58,.274,.337,.131,.139,1.056,12.38,2550
1,42,450,2,3.95,3.945,273.6,2.865,.334,4.573,6.296,8.31,6.419,59.65,298.4,0,-1.102,1.797,0
1,42,455,2,4.155,4.153,275.1,1.72,.238,4.737,6.314,8.15,6.457,60.52,298.4,0,-.893,2.215,0
1,42,500,2,3.934,3.927,278.8,3.345,.28,4.9,6.413,8.16,6.542,60.62,298.4,0,-.779,2.13,0
2,42,500,2,9.83,10.02,11.15,10.38,10.53,.274,.337,.131,.139,1.127,12.36,2550
1,42,505,2,3.996,3.989,277.1,3.449,.233,4.639,6.62,8.3,6.768,60.05,298.4,0,-.714,2.125,0
1,42,510,2,4.067,4.059,277.1,3.724,.294,4.802,6.866,8.49,7.03,59.33,298.4,0,-.651,2.277,0
1,42,515,2,4.563,4.558,276.1,2.637,.323,5.161,7.14,8.78,7.31,57.98,298.5,0,-.708,2.635,.062
2,42,515,2,9.77,9.98,11.11,10.31,10.47,.274,.337,.131,.139,1.12,12.35,2550
1,42,520,2,4.754,4.75,276.7,2.174,.226,5.357,7.38,9.13,7.55,56.8,298.5,0,-.759,2.537,.072
1,42,525,2,4.685,4.678,276.7,3.076,.295,5.455,7.61,9.51,7.83,55.81,298.6,0,-.786,2.51,.061
1,42,530,2,4.342,4.333,276.8,3.553,.294,5.161,8.07,9.89,8.35,54.65,298.6,0,-.646,2.382,.482
2,42,530,2,9.72,9.94,11.07,10.26,10.42,.274,.337,.131,.139,1.069,12.35,2550
1,42,535,2,4.723,4.712,275.3,3.9,.42,5.651,8.67,10.43,8.99,52.15,298.6,0,-.736,2.785,1.069
1,42,540,2,5.081,5.072,274.6,3.375,.299,5.978,9.21,10.57,9.44,49.65,298.6,0,-.902,3.238,.909
1,42,545,2,5.002,4.994,273.1,3.092,.262,5.586,9.29,10.42,9.43,49,298.5,0,-1,3.255,.069
2,42,545,2,9.67,9.9,11.03,10.19,10.37,.274,.337,.131,.139,.233,12.35,2550
1,42,550,2,4.952,4.938,270.2,4.296,.473,5.978,9.27,10.55,9.46,48.77,298.5,0,-1.084,3.173,0
1,42,555,2,4.947,4.922,269.8,5.758,.598,6.337,9.43,10.73,9.7,47.72,298.6,0,-1.227,3.177,0
1,42,600,2,5.568,5.555,268.5,3.989,.398,6.533,9.82,10.92,10.07,45.97,298.6,0,-1.378,3.79,.019
2,42,600,2,9.62,9.86,10.98,10.13,10.32,.274,.337,.131,.139,0,12.35,2550
1,42,605,2,5.333,5.315,265.4,4.736,.391,6.533,9.97,10.94,10.15,45.53,298.6,0,-1.374,3.608,0
1,42,610,2,5.196,5.177,264.4,4.913,.409,6.37,9.86,10.81,9.96,45.84,298.6,0,-1.383,3.278,0
1,42,615,2,5.26,5.25,263.1,3.527,.303,6.043,9.63,10.69,9.72,46.58,298.6,0,-1.373,3.193,0
2,42,615,2,9.58,9.82,10.94,10.08,10.26,.274,.337,.131,.139,0,12.34,2550
1,42,620,2,5.097,5.086,263.6,3.751,.347,5.782,9.39,10.4,9.47,47.4,298.7,0,-1.354,3.112,0
1,42,625,2,5.308,5.296,267.2,3.855,.369,6.109,9.37,10.56,9.58,47.45,298.7,0,-1.354,3.443,0
1,42,630,2,4.967,4.952,271.2,4.454,.476,6.207,9.66,10.75,9.88,46.56,298.8,0,-1.351,3.42,0
2,42,630,2,9.55,9.78,10.9,10.02,10.21,.274,.336,.131,.139,0,12.34,2550
1,42,635,2,5.113,5.101,273.2,3.943,.339,6.076,9.67,10.52,9.76,47.15,298.8,0,-1.176,3.438,0
1,42,640,2,4.925,4.918,274.9,3.056,.301,5.619,9.28,10.19,9.34,48.9,298.9,0,-1.036,3.143,0
1,42,645,2,4.555,4.549,276.2,3.011,.287,5.488,8.86,9.83,8.88,51.15,298.9,0,-.823,2.84,0
2,42,645,2,9.52,9.75,10.85,9.97,10.16,.274,.336,.131,.139,0,12.33,2550
1,42,650,2,4.346,4.338,277.9,3.324,.28,4.998,8.6,9.78,8.68,52.73,298.9,0,-.64,2.612,0
1,42,655,2,4.345,4.34,275.7,2.622,.21,4.704,8.39,9.68,8.48,53.91,299,0,-.541,2.59,0
1,42,700,2,4.622,4.619,274.2,2.1,.203,5.096,8.27,9.71,8.39,53.8,299.1,0,-.672,2.655,0
2,42,700,2,9.5,9.71,10.81,9.93,10.1,.274,.336,.131,.139,.93,12.33,2550
1,42,705,2,4.686,4.684,275.1,1.626,.184,5.129,8.18,9.55,8.27,54.23,299.1,0,-.655,2.707,0
1,42,710,2,4.748,4.744,276.3,2.418,.213,5.259,7.98,9.55,8.1,55.68,299.2,0,-.478,2.757,0
1,42,715,2,4.957,4.944,279.3,4.006,.353,6.207,8.06,9.88,8.27,55.36,299.2,0,-.489,2.967,0
2,42,715,2,9.47,9.68,10.77,9.89,10.05,.274,.336,.131,.139,1.059,12.32,2550
1,42,720,2,5.256,5.244,280.9,3.757,.384,6.207,8.47,10.35,8.73,53.83,299.2,0,-.486,3.168,.14
1,42,725,2,5.161,5.145,282.5,4.503,.36,6.109,8.86,10.58,9.1,52.07,299.2,0,-.576,3.335,.783
1,42,730,2,5.386,5.372,282.1,4.178,.404,6.272,9.15,10.74,9.32,50.82,299.2,0,-.644,3.378,1.658
2,42,730,2,9.44,9.65,10.73,9.85,10,.273,.336,.131,.139,.714,12.32,2550
1,42,735,2,5.088,5.072,283.4,4.436,.534,6.305,9.13,10.55,9.31,50.75,299.2,0,-.681,3.238,3.181
1,42,740,2,4.312,4.299,285.3,4.561,.353,5.488,9.15,10.24,9.28,50.74,299.3,0,-.663,2.995,8.47
1,42,745,2,4.096,4.082,285.7,4.814,.305,4.835,8.95,10.15,9.06,51.96,299.3,0,-.532,2.43,17.46
2,42,745,2,9.41,9.62,10.69,9.81,9.96,.273,.336,.131,.139,.31,12.32,2550
1,42,750,2,3.944,3.936,286.3,3.704,.331,4.737,8.74,10.21,9,52.6,299.3,0,-.556,2.242,26.79
1,42,755,2,3.652,3.643,281.2,4.049,.259,4.475,8.5,10.05,8.74,53.68,299.4,0,-.5,1.88,35.68
1,42,800,2,3.297,3.292,274,2.932,.195,3.659,8.2,9.87,8.54,54.18,299.5,0,-.65,1.412,48.62
2,42,800,2,9.38,9.59,10.66,9.77,9.91,.273,.336,.131,.139,1.044,12.35,2550
1,42,805,2,3.229,3.224,274.3,3.339,.21,3.757,8.26,10.1,8.69,53.67,299.6,0,-.718,1.515,64.24
1,42,810,2,3.085,3.082,270.6,2.508,.178,3.463,8.38,10.02,8.79,53.61,299.7,0,-.623,1.537,79.1
1,42,815,2,3.306,3.298,276.5,3.924,.256,3.92,8.63,10.02,9.16,53.29,299.7,0,-.477,1.612,94.7
2,42,815,2,9.35,9.55,10.63,9.73,9.87,.273,.336,.131,.139,.915,12.44,2550
1,42,820,2,3.247,3.23,272.9,5.879,.254,3.789,9.24,10.32,9.86,51.17,299.7,0,-.47,1.912,112
1,42,825,2,2.801,2.787,271.9,5.723,.354,3.626,9.81,10.58,10.43,49.77,299.8,0,-.325,1.727,128.8
1,42,830,2,3.01,2.996,272.9,5.592,.422,3.855,10.27,10.75,10.86,48.39,299.8,0,-.294,2.195,146.3
2,42,830,2,9.32,9.53,10.59,9.69,9.83,.273,.336,.131,.139,0,12.59,2550
1,42,835,2,3.3,3.29,276.6,4.554,.369,4.051,10.42,10.7,10.87,47.98,299.8,0,-.274,2.387,164
1,42,840,2,2.916,2.907,274.4,4.68,.376,4.181,10.56,10.82,11.08,48.16,299.8,0,-.096,2.25,181.9
1,42,845,2,3.133,3.115,277.1,6.188,.424,4.116,10.99,11.39,11.55,47.34,299.8,0,.059,2.5,198.7
2,42,845,2,9.29,9.5,10.56,9.68,9.78,.273,.335,.131,.139,0,12.79,2550
1,42,850,2,3.706,3.69,274,5.409,.488,4.704,11.69,12.15,12.27,45.39,299.8,0,.119,2.9,215.9
1,42,855,2,3.786,3.767,275.4,5.863,.36,4.606,12.5,12.87,13.06,43.33,299.8,0,.208,3.14,231.7
1,42,900,2,3.433,3.411,278.9,6.382,.471,4.671,13.22,13.53,13.78,42.22,299.9,0,.493,2.742,257.8
2,42,900,2,9.28,9.47,10.52,9.68,9.74,.273,.335,.131,.139,0,12.98,2550
1,42,905,2,3.983,3.964,272.5,5.672,.506,5.161,14.03,14.33,14.6,40.3,300,0,.578,3.19,267.3
1,42,910,2,4.766,4.746,273.2,5.175,.744,6.533,15.06,15.48,15.65,37.62,300.1,0,.539,3.815,297.4
1,42,915,2,5.582,5.56,273.1,5.108,.549,7.09,16.34,16.75,16.94,33.94,300.1,0,.264,4.65,315.6
2,42,915,2,9.28,9.45,10.49,9.71,9.7,.273,.335,.131,.139,0,13.12,2550
1,42,920,2,6.375,6.353,274.8,4.713,.702,7.77,17.34,17.53,17.8,31.28,300.1,0,.021,5.023,336.1
1,42,925,2,6.631,6.61,275.5,4.643,.725,8.4,17.93,18.02,18.33,29.74,300.1,0,-.156,5.485,364.1
1,42,930,2,5.331,5.316,276.4,4.313,.618,7.38,18.5,18.42,18.88,29.34,300.1,0,.141,4.335,397.5
2,42,930,2,9.32,9.44,10.45,9.77,9.66,.273,.335,.131,.139,0,13.22,2550
1,42,935,2,5.241,5.219,270.5,5.328,.636,7.25,19.13,19.06,19.55,27.95,300.1,0,.02,4.333,396.2
1,42,940,2,5.384,5.363,266,5.077,.747,6.893,19.42,19.28,19.63,27.05,300.1,0,-.178,4.535,366.3
1,42,945,2,6.133,6.113,262.6,4.662,.619,7.81,19.59,19.41,19.73,26.33,300.1,0,-.393,4.845,372.5
2,42,945,2,9.39,9.44,10.43,9.86,9.62,.273,.335,.131,.139,0,13.27,2550
1,42,950,2,7.21,7.18,267.5,4.97,.715,9.31,19.88,19.68,20.05,24.77,300.1,0,-.971,6.165,453.9
1,42,955,2,6.431,6.403,272.7,5.383,.855,8.07,20.21,19.92,20.39,24.82,300.1,0,-.671,5.318,443.6
1,42,1000,2,6.472,6.457,276.8,3.845,.729,8.1,20.44,20.01,20.64,24.78,300.2,0,-.501,5.378,473.3
2,42,1000,2,9.5,9.46,10.41,9.97,9.59,.273,.335,.131,.139,0,13.43,2550
1,42,1005,2,5.613,5.595,278.1,4.634,.613,7.32,20.9,20.52,21.14,24.61,300.2,0,-.214,4.76,498.8
1,42,1010,2,5.417,5.381,274,6.627,.722,7.45,21.4,21.11,21.62,24.08,300.2,0,-.098,4.645,483.9
1,42,1015,2,5.782,5.734,269.2,7.33,.846,7.74,22.1,21.79,22.34,22.89,300.2,0,-.204,4.953,527.9
2,42,1015,2,9.64,9.49,10.4,10.11,9.57,.273,.335,.131,.139,0,13.25,2550
1,42,1020,2,5.469,5.43,268.8,6.884,.765,7.42,22.45,22.08,22.57,22.33,300.2,0,-.249,4.828,470.8
1,42,1025,2,6.196,6.141,269.1,7.62,1.245,9.41,22.81,22.42,22.95,21.45,300.2,0,-.504,5.36,516.2
1,42,1030,2,6.169,6.12,272.8,7.19,.857,7.97,23.11,22.61,23.19,20.92,300.2,0,-.583,5.28,505.2
2,42,1030,2,9.8,9.53,10.4,10.27,9.55,.273,.335,.131,.139,0,13.22,2550
1,42,1035,2,6.252,6.226,264.7,5.215,.827,7.84,23.18,22.63,23.16,20.59,300.3,0,-.738,5.41,497.3
1,42,1040,2,6.329,6.294,267.3,6.104,1.078,8.72,23.35,22.84,23.38,20.22,300.3,0,-.85,5.39,531.6
1,42,1045,2,7.61,7.58,262.5,4.846,.861,9.9,23.64,22.96,23.55,19.99,300.3,0,-.765,6.09,540.9
2,42,1045,2,9.98,9.6,10.42,10.45,9.55,.273,.335,.131,.139,0,13.28,2550
1,42,1050,2,6.977,6.938,269.3,6.042,.972,8.79,23.68,23.06,23.67,19.83,300.3,0,-.84,6.018,563.9
1,42,1055,2,6.517,6.443,269.4,8.63,.569,7.84,24.05,23.47,24.17,19.66,300.3,0,-.66,5.545,588
1,42,1100,2,7.16,7.13,261.4,5.523,.936,9.47,24.48,23.87,24.52,18.75,300.3,0,-.947,5.885,578.8
2,42,1100,2,10.17,9.68,10.44,10.64,9.56,.273,.335,.131,.139,0,13.3,2550
1,42,1105,2,7.74,7.7,267.8,6.384,.653,9.7,25.03,24.54,25.1,17.62,300.3,0,-1.336,6.418,623.5
1,42,1110,2,7.67,7.62,274.2,6.07,1.067,10.78,25.69,25.05,25.8,16.79,300.3,0,-1.461,6.418,648.4
1,42,1115,2,8.18,8.15,276,5.517,1.115,10.03,26.11,25.27,26.15,16.18,300.2,0,-1.627,6.945,687
2,42,1115,2,10.37,9.77,10.47,10.84,9.57,.273,.335,.131,.139,0,13.27,2550
1,42,1120,2,7.49,7.38,269.8,9.63,1.348,10.45,26.48,25.72,26.49,15.77,300.2,0,-1.679,6.39,676.2
1,42,1125,2,8.04,7.98,276.5,7.33,1.169,11.56,26.47,25.57,26.43,15.3,300.3,0,-2.083,6.873,680.7
1,42,1130,2,7.87,7.81,278.9,6.956,1.247,10.94,26.6,25.85,26.61,15.12,300.2,0,-2.133,6.603,689.9
2,42,1130,2,10.57,9.87,10.5,11.06,9.6,.273,.335,.131,.139,0,13.24,2550
1,42,1135,2,8.5,8.45,281.5,6.186,.856,10.13,26.74,25.77,26.68,14.5,300.2,0,-2.583,6.99,694.5
1,42,1140,2,8.92,8.85,274.2,7.06,.82,10.94,26.78,25.85,26.72,14.32,300.2,0,-2.713,7.45,702
1,42,1145,2,8.04,7.96,276,8,1.065,10.39,26.99,26.05,26.99,14.38,300.2,0,-2.493,6.788,715
2,42,1145,2,10.78,9.99,10.55,11.28,9.65,.273,.335,.132,.139,0,13.2,2550
1,42,1150,2,7.86,7.81,274,6.698,1.049,9.87,27.23,26.36,27.16,14.32,300.1,0,-2.367,6.82,722
1,42,1155,2,8.09,8.05,272.4,6.211,.992,10.81,27.23,26.19,27.13,14.34,300.1,0,-2.345,6.738,723
1,42,1200,2,8.35,8.29,274.8,6.458,1.177,11.27,27.24,26.22,27.12,14.15,300,0,-2.517,7.15,718
2,42,1200,2,10.99,10.11,10.61,11.51,9.7,.273,.335,.132,.139,0,13.2,2550
1,42,1205,2,8.54,8.5,275,5.004,.951,11.43,27.18,26.19,27.09,14.43,299.9,0,-2.309,7.24,721
1,42,1210,2,7.25,7.19,281.2,7.19,1.094,9.9,27.42,26.47,27.35,14.61,299.9,0,-1.96,6.375,733
1,42,1215,2,8.54,8.5,270.7,5.202,.873,10.32,27.5,26.44,27.43,14.01,299.8,0,-2.447,7.05,740
2,42,1215,2,11.2,10.24,10.68,11.75,9.77,.273,.335,.132,.139,0,13.17,2550
1,42,1220,2,8.14,8.09,273.5,5.996,1.091,10.68,27.56,26.61,27.56,14.23,299.8,0,-2.195,6.848,735
1,42,1225,2,7.54,7.5,278.8,5.672,1.126,9.57,27.52,26.36,27.36,14.13,299.8,0,-2.321,6.455,702
1,42,1230,2,7.85,7.72,273.1,10.45,1.131,10.68,27.48,26.5,27.39,14.07,299.8,0,-2.403,6.65,728
2,42,1230,2,11.42,10.38,10.76,12,9.85,.273,.335,.132,.139,0,13.17,2550
1,42,1235,2,7.74,7.67,265.6,7.4,.983,9.51,27.74,26.85,27.73,13.7,299.7,0,-2.556,6.558,758
1,42,1240,2,8.3,8.27,261.3,4.744,.73,9.67,27.79,26.78,27.64,13.3,299.6,0,-2.907,6.765,716
1,42,1245,2,7.07,7.01,264.3,7.77,1.086,9.11,27.92,27,27.78,13.35,299.5,0,-2.76,6.085,721
2,42,1245,2,11.63,10.52,10.85,12.24,9.95,.274,.336,.132,.139,0,13.15,2550
1,42,1250,2,6.557,6.518,260.3,6.26,1.419,9.77,28.1,27.26,28.14,13.46,299.4,0,-2.513,5.52,712
1,42,1255,2,7.38,7.33,262.7,6.537,.666,8.85,28.2,27.21,28.08,12.92,299.3,0,-2.971,6.203,713
1,42,1300,2,6.658,6.584,263.6,8.55,1.309,9.67,28.31,27.4,28.25,12.79,299.2,0,-3.016,5.803,723
2,42,1300,2,11.85,10.67,10.96,12.48,10.05,.274,.336,.132,.139,0,13.14,2550
1,42,1305,2,6.2,6.152,259.3,7.14,1.259,9.05,28.54,27.84,28.57,12.83,299.1,0,-2.816,5.198,761
1,42,1310,2,7.19,7.1,258.9,9.36,1.376,10.71,29.06,28.07,28.96,12.19,299,0,-3.091,6.078,756
1,42,1315,2,7.09,7.03,266.5,7.26,1.058,9.6,28.94,27.98,28.85,11.98,299,0,-3.402,6.018,743
2,42,1315,2,12.06,10.81,11.07,12.71,10.16,.274,.336,.132,.139,0,13.11,2550
1,42,1320,2,6.651,6.598,276.5,7.28,1.25,8.4,29.2,28.22,29.13,11.73,298.9,0,-3.475,5.725,728
1,42,1325,2,6.368,6.268,264.3,10.13,1.154,8.62,29.38,28.44,29.39,11.62,298.9,0,-3.467,5.315,747
1,42,1330,2,5.659,5.544,265.3,11.52,.943,8.23,29.45,28.47,29.34,11.35,298.8,0,-3.725,4.788,737
2,42,1330,2,12.27,10.96,11.18,12.93,10.27,.274,.336,.132,.14,0,13.09,2550
1,42,1335,2,5.768,5.672,267.7,10.46,1.257,7.77,29.44,28.64,29.55,11.38,298.7,0,-3.688,4.895,750
1,42,1340,2,6.569,6.469,260.8,9.97,.752,8.26,29.75,28.84,29.73,11.24,298.6,0,-3.627,5.49,737
1,42,1345,2,5.698,5.621,250.3,9.44,1.012,8.3,30.08,29.1,29.93,10.87,298.5,0,-3.821,4.823,719
2,42,1345,2,12.48,11.1,11.29,13.14,10.4,.274,.337,.132,.14,0,13.08,2550
1,42,1350,2,6.959,6.833,256.2,10.91,1.071,9.11,30.09,29.17,30.02,10.8,298.4,0,-3.891,6.048,730
1,42,1355,2,6.684,6.627,258.3,7.43,1.048,8.56,29.99,28.92,29.82,10.84,298.4,0,-3.912,5.718,724
1,42,1400,2,6.365,6.291,244.3,8.75,.883,8.66,30.11,29.21,30.01,10.71,298.3,0,-3.99,5.365,715
2,42,1400,2,12.68,11.24,11.42,13.34,10.53,.274,.337,.132,.14,0,13.07,2550
1,42,1405,2,6.329,6.242,234.4,9.55,.737,8.59,30.27,29.22,30.1,10.43,298.2,0,-4.207,5.08,704
1,42,1410,2,6.355,6.288,244.3,8.33,1.058,8.2,30.6,29.59,30.46,10.5,298.1,0,-3.88,5.358,704
1,42,1415,2,7.31,7.28,240.8,5.707,1.21,9.54,30.59,29.41,30.35,10.06,298.1,0,-4.441,6.083,706
2,42,1415,2,12.89,11.38,11.55,13.51,10.67,.274,.337,.132,.14,0,13.06,2550
1,42,1420,2,7.06,6.983,239.9,8.24,.837,9.31,30.6,29.51,30.38,9.98,298,0,-4.539,5.805,691.7
1,42,1425,2,6.431,6.384,248.1,6.873,1.131,8.95,30.45,29.47,30.21,10.05,298,0,-4.557,5.503,684.8
1,42,1430,2,7.19,7.03,244.7,12.06,1.403,12.28,30.7,29.74,30.59,10.2,297.9,0,-4.188,6.008,682.3
2,42,1430,2,13.07,11.52,11.68,13.64,10.81,.274,.338,.132,.14,0,13.06,2550
1,42,1435,2,6.006,5.906,239.1,10.47,.986,8.56,30.65,29.56,30.42,10.21,297.9,0,-4.198,4.958,673
1,42,1440,2,8.67,8.48,234.8,11.89,1.347,11.37,30.66,29.5,30.47,10.11,297.8,0,-4.326,6.685,672.8
1,42,1445,2,8.34,8.21,233.1,9.9,1.51,11.76,30.77,29.71,30.57,10.08,297.8,0,-4.284,6.658,660.7
2,42,1445,2,13.25,11.64,11.8,13.73,10.95,.275,.338,.132,.14,0,13.06,2550
1,42,1450,2,7,6.938,231.5,7.82,.942,9.24,30.77,29.73,30.53,9.88,297.7,0,-4.55,5.72,642
1,42,1455,2,6.459,6.326,251,11.65,1.01,8.79,30.87,29.94,30.72,10.09,297.7,0,-4.194,5.445,639.7
1,42,1500,2,6.249,6.185,247.4,8.21,.951,8.53,31,30.07,30.83,10.12,297.6,0,-4.066,5.323,627.8
2,42,1500,2,13.4,11.75,11.92,13.8,11.1,.275,.338,.132,.14,0,13.06,2550
1,42,1505,2,5.704,5.608,249.2,10.49,.843,8.3,30.96,30.09,30.86,10.23,297.5,0,-3.95,4.713,613.6
1,42,1510,2,8.06,8.01,233.6,6.554,1.505,11.89,31.19,30.37,31.09,9.79,297.4,0,-4.347,6.545,593
1,42,1515,2,8.1,8.04,233.8,7.27,1.36,11.27,31.22,30.23,31.01,9.7,297.4,0,-4.451,6.535,592.9
2,42,1515,2,13.51,11.84,12.03,13.85,11.24,.275,.339,.132,.14,0,13.06,2550
1,42,1520,2,9.74,9.64,235.2,8.1,2.04,14.18,31.32,30.58,31.22,9.41,297.2,0,-4.77,7.82,582.6
1,42,1525,2,10.84,10.75,255,7.36,1.159,13.33,31.22,30.38,30.98,9.43,297.2,0,-4.821,8.68,568.3
1,42,1530,2,10,9.93,243.4,6.943,1.067,12.84,31.11,30.29,30.95,9.49,297.2,0,-4.816,7.82,555.7
2,42,1530,2,13.61,11.94,12.14,13.9,11.39,.275,.339,.132,.14,0,13.05,2550
1,42,1535,2,9.78,9.67,249.5,8.43,1.454,12.38,31.11,30.32,30.93,9.8,297.2,0,-4.399,7.9,541.9
1,42,1540,2,8.57,8.5,259.1,7.31,1.292,11.3,31.06,30.37,30.94,10.03,297.3,0,-4.126,6.49,526.9
1,42,1545,2,9.67,9.6,249.5,6.81,1.269,12.84,31.17,30.47,31.07,9.85,297.2,0,-4.29,7.68,516.5
2,42,1545,2,13.7,12.03,12.23,13.95,11.54,.275,.339,.132,.14,0,13.06,2550
1,42,1550,2,9.14,9.08,246.8,6.244,.994,11.76,31.08,30.34,30.86,9.67,297.2,0,-4.599,7.22,496.5
1,42,1555,2,7.33,7.27,248,7.57,1.345,10.75,31.11,30.5,30.99,9.79,297.2,0,-4.409,5.898,466.3
1,42,1600,2,8.29,8.2,244.1,8.58,1.615,12.87,31.17,30.59,31.05,9.62,297.2,0,-4.59,6.818,470.6
2,42,1600,2,13.78,12.12,12.32,14,11.69,.275,.34,.132,.14,0,13.06,2550
1,42,1605,2,9.23,9.17,251.7,6.708,1.414,12.25,31.18,30.62,31.05,9.7,297.1,0,-4.475,7.37,449.6
1,42,1610,2,8.77,8.72,240,6.551,1.526,12.38,31.1,30.54,30.95,9.36,297.1,0,-5.004,7.17,425.1
1,42,1615,2,7.71,7.63,243.2,8.21,1.309,10.78,31.07,30.6,30.98,9.33,297.2,0,-5.059,6.12,406.4
2,42,1615,2,13.84,12.2,12.41,14.06,11.84,.276,.34,.132,.14,0,13.06,2550
1,42,1620,2,7.79,7.75,253.3,5.773,.984,9.87,30.93,30.43,30.77,9.57,297.2,0,-4.831,6.315,389.1
1,42,1625,2,7.19,7.12,242.2,8,.892,9.41,30.97,30.54,30.91,9.55,297.2,0,-4.83,5.565,388.6
1,42,1630,2,8.07,7.99,249.6,8.06,.975,10.26,30.99,30.5,30.85,9.51,297.1,0,-4.873,6.473,377.8
2,42,1630,2,13.9,12.28,12.5,14.11,11.98,.276,.341,.132,.14,0,13.06,2550
1,42,1635,2,7.16,7.1,249.1,7.78,.956,9.47,30.93,30.58,30.88,9.7,297.1,0,-4.669,5.715,358.4
1,42,1640,2,8.44,8.38,238.3,6.558,.873,10.32,30.97,30.61,30.88,9.07,297.1,0,-5.493,6.838,329.8
1,42,1645,2,8.45,8.41,237.2,5.702,1.144,10.94,30.89,30.59,30.8,9,297,0,-5.66,6.873,322.2
2,42,1645,2,13.93,12.34,12.58,14.16,12.12,.276,.341,.132,.14,0,13.07,2550
1,42,1650,2,6.965,6.922,243.6,6.35,.989,9.47,30.94,30.7,30.86,9.18,297,0,-5.365,5.668,309.8
1,42,1655,2,7.35,7.31,250.3,6.131,1.111,9.9,30.89,30.64,30.77,9.47,297,0,-5.002,5.94,288.7
1,42,1700,2,8.5,8.44,248.8,6.695,1.009,10.52,30.55,30.35,30.41,9.32,297,0,-5.46,6.618,266.5
2,42,1700,2,13.96,12.41,12.65,14.21,12.24,.276,.341,.132,.14,0,13.07,2550
1,42,1705,2,8.4,8.35,245.4,6.137,.988,11.07,30.44,30.34,30.37,9.34,297,0,-5.517,6.643,253.7
1,42,1710,2,8.72,8.68,249.7,4.901,.788,11.3,30.3,30.21,30.18,9.44,297,0,-5.482,7.01,219.3
1,42,1715,2,6.871,6.844,243.6,5.027,1.07,9.31,30.12,30.09,30.02,9.56,297.1,0,-5.449,5.583,192.5
2,42,1715,2,13.98,12.46,12.73,14.26,12.36,.276,.342,.132,.14,0,13.09,2550
1,42,1720,2,7.1,7.05,242.4,6.816,1,9.34,30.05,30.07,29.98,9.61,297.1,0,-5.43,5.595,189.2
1,42,1725,2,6.859,6.805,244.1,7.21,1.248,10,29.82,29.81,29.72,10.04,297.1,0,-5.041,5.313,181.3
1,42,1730,2,7.38,7.34,240.8,5.803,.927,10.09,29.73,29.9,29.67,9.67,297.1,0,-5.597,5.508,161.3
2,42,1730,2,13.98,12.51,12.79,14.3,12.47,.276,.342,.132,.14,0,13.1,2550
1,42,1735,2,6.761,6.731,243.4,5.364,.767,8.85,29.59,29.76,29.52,9.82,297.2,0,-5.503,5.23,143.7
1,42,1740,2,6.254,6.235,243.3,4.526,.727,7.74,29.29,29.49,29.17,10.14,297.2,0,-5.305,4.673,123.3
1,42,1745,2,5.054,5.038,245.5,4.619,.619,6.533,28.87,29.18,28.74,10.6,297.3,0,-5.051,3.56,102.4
2,42,1745,2,13.97,12.55,12.86,14.34,12.57,.276,.342,.132,.14,0,12.9,2550
1,42,1750,2,5.352,5.331,242.3,5.166,.425,6.337,28.54,29,28.45,10.8,297.2,0,-5.057,3.785,89.4
1,42,1755,2,5.215,5.193,240.4,5.207,.658,6.697,28.23,28.79,28.19,10.91,297.2,0,-5.149,3.683,79.1
1,42,1800,2,5.739,5.713,234.2,5.437,.865,7.32,28.01,28.69,27.97,10.86,297.3,0,-5.382,4.045,65.05
2,42,1800,2,13.95,12.58,12.93,14.37,12.66,.276,.342,.132,.14,0,12.85,2550
1,42,1805,2,5.206,5.196,232.4,3.644,.49,6.403,27.83,28.51,27.72,10.77,297.3,0,-5.617,3.63,45.9
1,42,1810,2,4.465,4.46,229.6,2.678,.301,5.031,26.9,27.85,26.66,11.32,297.3,0,-5.683,2.72,17.17
1,42,1815,2,4.269,4.259,231.3,3.956,.297,5.161,25.78,27.37,25.62,11.96,297.4,0,-5.828,2.26,12.8
2,42,1815,2,13.91,12.61,12.99,14.39,12.74,.276,.343,.132,.14,0,12.75,2550
1,42,1820,2,4.793,4.784,234.3,3.392,.337,5.619,25.25,27,25.36,12.31,297.4,0,-5.855,2.78,11.82
1,42,1825,2,4.707,4.699,231,3.189,.26,5.423,24.86,26.58,24.83,12.59,297.5,0,-5.858,2.61,2.619
1,42,1830,2,4.981,4.972,229.9,3.39,.478,6.207,24.18,26.32,24.23,13.01,297.5,0,-5.964,2.745,.011
2,42,1830,2,13.86,12.63,13.05,14.4,12.82,.277,.343,.132,.14,0,12.71,2550
1,42,1835,2,5.069,5.065,229.5,2.401,.273,5.717,24.11,25.98,24.26,13.13,297.6,0,-5.904,3.007,0
1,42,1840,2,5.144,5.139,228.5,2.315,.281,5.815,23.68,25.71,23.72,13.45,297.6,0,-5.927,2.777,0
1,42,1845,2,5.218,5.213,227,2.467,.283,5.945,23.13,25.37,23.17,13.86,297.7,0,-5.965,2.62,0
2,42,1845,2,13.78,12.63,13.09,14.39,12.88,.277,.343,.132,.14,0,12.7,2550
1,42,1850,2,4.814,4.807,219.2,3.282,.227,5.586,22.33,24.53,22.23,14.8,297.7,0,-5.761,1.875,0
1,42,1855,2,5.189,5.188,219.5,1.409,.209,5.586,20.69,23.91,20.65,16.96,297.8,0,-5.292,1.762,0
1,42,1900,2,5.374,5.374,219.3,.658,.127,5.619,20.21,24.06,20.53,17.94,297.8,0,-4.943,1.95,0
2,42,1900,2,13.69,12.63,13.15,14.37,12.93,.277,.343,.132,.14,0,12.68,2550
1,42,1905,2,5.219,5.216,217.3,1.957,.117,5.553,20.13,23.53,20.44,18.03,297.8,0,-4.944,1.847,0
1,42,1910,2,5.491,5.486,216.8,2.253,.199,5.815,19.63,23.03,19.87,18.56,297.9,0,-4.967,2,0
1,42,1915,2,4.75,4.747,216.7,2.14,.35,5.488,19.42,22.21,19.54,18.81,297.9,0,-4.96,1.632,0
2,42,1915,2,13.57,12.62,13.19,14.33,12.98,.277,.343,.132,.14,0,12.67,2550
1,42,1920,2,4.701,4.7,220.3,1.569,.257,5.39,18.78,21.74,18.98,19.67,298,0,-4.902,1.685,0
1,42,1925,2,3.83,3.828,222.2,2.121,.155,4.214,18.15,20.78,18.23,20.52,298.2,0,-4.864,1.247,0
1,42,1930,2,4.901,4.9,223.9,1.223,.519,5.749,17.65,20.62,17.98,20.71,298.3,0,-5.149,2.292,0
2,42,1930,2,13.45,12.6,13.23,14.28,13.02,.277,.343,.132,.14,0,12.66,2550
1,42,1935,2,5.722,5.72,224.9,1.447,.199,6.272,17.89,21.25,18.37,20.56,298.3,0,-5.052,2.59,0
1,42,1940,2,5.618,5.615,223.1,1.99,.21,5.978,18.21,20.89,18.56,20.31,298.4,0,-4.95,2.577,0
1,42,1945,2,5.901,5.893,224,2.986,.26,6.664,18.31,20.9,18.66,20.55,298.4,0,-4.721,2.842,0
2,42,1945,2,13.33,12.57,13.26,14.22,13.04,.277,.343,.132,.14,0,12.65,2550
1,42,1950,2,5.793,5.782,224.9,3.465,.299,6.468,18.57,20.62,18.83,20.48,298.5,0,-4.552,3.027,0
1,42,1955,2,5.887,5.877,226.7,3.35,.352,6.958,18.91,20.74,19.23,20.25,298.5,0,-4.421,3.625,0
1,42,2000,2,5.992,5.982,224.9,3.336,.362,6.827,19.17,20.79,19.34,20.25,298.5,0,-4.207,3.36,0
2,42,2000,2,13.2,12.53,13.28,14.15,13.06,.277,.343,.132,.14,0,12.64,2550
1,42,2005,2,5.805,5.796,223.6,3.245,.354,6.664,19.08,20.73,19.23,20.83,298.6,0,-3.91,3.067,0
1,42,2010,2,5.844,5.834,224.9,3.274,.404,6.795,18.86,20.67,19.04,21.58,298.6,0,-3.627,3.18,0
1,42,2015,2,6.193,6.174,226.3,4.444,.479,7.91,19.14,20.93,19.45,21.5,298.7,0,-3.455,3.863,0
2,42,2015,2,13.08,12.49,13.3,14.07,13.07,.277,.343,.132,.14,0,12.62,2550
1,42,2020,2,6.215,6.199,229.4,4.218,.533,7.42,19.93,21.28,20.22,20.58,298.8,0,-3.377,4.33,.015
1,42,2025,2,6.16,6.14,231.9,4.611,.443,7.38,20.07,21.35,20.22,20.63,298.8,0,-3.236,4.02,0
1,42,2030,2,5.926,5.907,232.7,4.598,.445,6.925,20.17,21.4,20.33,20.63,298.9,0,-3.15,4.023,0
2,42,2030,2,12.98,12.45,13.32,13.99,13.06,.277,.343,.132,.14,0,12.61,2550
1,42,2035,2,5.769,5.745,235.2,5.164,.567,7.06,20.22,21.41,20.36,20.82,298.9,0,-2.996,3.768,0
1,42,2040,2,6.102,6.082,238.6,4.693,.612,7.51,20.51,21.74,20.81,20.67,298.9,0,-2.851,4.425,0
1,42,2045,2,6.769,6.72,246.4,6.824,.675,8.3,20.9,21.83,21.03,20.41,299,0,-2.703,4.88,0
2,42,2045,2,12.89,12.41,13.32,13.91,13.05,.277,.343,.132,.14,0,12.6,2550
1,42,2050,2,5.411,5.245,275.3,14.18,.658,6.991,19.56,19.55,19.05,22.87,299.2,0,-2.312,3.913,0
1,42,2055,2,5.748,5.737,252.1,3.483,.362,6.566,18.3,19.33,18.3,24.28,299.2,0,-2.541,3.68,0
1,42,2100,2,4.866,4.844,263.3,5.458,.485,5.717,17.97,18.93,17.96,25.04,299.3,0,-2.414,3.203,0
2,42,2100,2,12.81,12.36,13.32,13.83,13.03,.277,.343,.132,.14,0,12.6,2550
1,42,2105,2,5.301,5.289,250.5,3.894,.284,5.88,17.23,18.41,17.26,26,299.3,0,-2.526,3.095,0
1,42,2110,2,5.079,5.067,253.4,3.965,.465,5.847,16.69,18.2,16.72,27.14,299.3,0,-2.415,2.78,0
1,42,2115,2,4.213,4.168,271.8,8.42,.376,4.998,15.97,17.35,15.92,28.68,299.4,0,-2.301,2.51,0
2,42,2115,2,12.74,12.31,13.31,13.76,13.01,.277,.343,.132,.14,0,12.58,2550
1,42,2120,2,4.621,4.586,264.9,7.06,.503,5.586,15.22,16.95,15.26,31.26,299.5,0,-1.792,2.355,0
1,42,2125,2,4.858,4.846,260.3,3.976,.185,5.259,14.88,17.19,15.11,30.83,299.5,0,-2.262,2.427,0
1,42,2130,2,4.597,4.591,260.1,3.002,.109,4.835,14.59,16.74,14.75,31.51,299.6,0,-2.223,2.31,0
2,42,2130,2,12.67,12.27,13.31,13.69,12.98,.277,.343,.132,.14,0,12.57,2550
1,42,2135,2,4.765,4.752,256.9,4.177,.165,5.325,14.14,16.53,14.33,32.38,299.6,0,-2.246,2.237,0
1,42,2140,2,5.215,5.206,249.9,3.258,.253,5.847,14.28,16.8,14.68,32.26,299.6,0,-2.173,2.717,0
1,42,2145,2,5.651,5.643,245.7,3.1,.359,6.37,15.19,17.39,15.7,30.51,299.6,0,-2.141,3.3,.452
2,42,2145,2,12.6,12.22,13.3,13.62,12.94,.277,.343,.132,.14,0,12.56,2550
1,42,2150,2,5.885,5.866,244.8,4.653,.447,7.25,16,17.53,16.37,28.52,299.6,0,-2.339,3.75,.776
1,42,2155,2,6.164,6.145,246,4.528,.437,7.09,16.33,17.62,16.6,27.85,299.6,0,-2.378,4.128,.25
1,42,2200,2,6.563,6.543,245.4,4.475,.493,7.71,16.69,17.95,16.98,27.23,299.7,0,-2.373,4.433,.093
2,42,2200,2,12.51,12.18,13.29,13.55,12.92,.277,.343,.132,.14,0,12.55,2550
1,42,2205,2,5.952,5.881,254.1,8.88,.663,7.32,17.06,18.13,17.23,26.71,299.7,0,-2.314,4.09,.092
1,42,2210,2,4.883,4.876,267.8,3.078,.268,5.455,16.11,16.83,15.99,28.73,299.8,0,-2.154,3.072,0
1,42,2215,2,5.562,5.553,263.7,3.22,.32,6.468,15.3,16.53,15.33,30.14,299.8,0,-2.206,3.213,0
2,42,2215,2,12.43,12.13,13.27,13.47,12.88,.277,.343,.132,.14,0,12.54,2550
1,42,2220,2,5.267,5.258,263.6,3.384,.33,5.88,15.14,16.75,15.29,30.63,299.9,0,-2.123,2.967,0
1,42,2225,2,4.384,4.342,276,7.92,.589,5.619,15.01,16.62,15.15,31.62,299.9,0,-1.821,2.672,0
1,42,2230,2,4.262,4.222,278.7,7.93,.351,4.998,14.72,15.77,14.74,33.14,300,0,-1.445,2.725,0
2,42,2230,2,12.35,12.09,13.25,13.4,12.84,.277,.343,.132,.14,0,12.54,2550
1,42,2235,2,4.887,4.872,289,4.537,.438,5.88,14.12,15.1,14.17,34.46,300.1,0,-1.437,3.413,0
1,42,2240,2,4.338,4.325,284.7,4.515,.421,5.357,13.82,14.77,13.91,35.26,300.1,0,-1.392,2.865,0
1,42,2245,2,4.178,4.164,284.8,4.797,.37,5.096,13.64,14.75,13.74,36.06,300.1,0,-1.253,2.557,0
2,42,2245,2,12.29,12.04,13.22,13.33,12.8,.277,.343,.132,.14,0,12.53,2550
1,42,2250,2,4.122,4.109,282.1,4.565,.432,5.553,13.3,14.27,13.34,38.08,300.2,0,-.823,2.592,0
1,42,2255,2,4.614,4.596,284.7,5.058,.402,5.586,13.15,14.29,13.32,37.71,300.1,0,-1.082,3.037,0
1,42,2300,2,5.012,4.998,285.5,4.29,.483,6.272,13.39,14.68,13.71,36.62,300.1,0,-1.261,3.333,0
2,42,2300,2,12.22,11.99,13.19,13.26,12.76,.276,.343,.132,.14,0,12.52,2550
1,42,2305,2,5.058,5.044,285.9,4.35,.454,6.076,13.54,14.61,13.76,35.64,300.1,0,-1.492,3.405,0
1,42,2310,2,4.921,4.901,283.3,5.214,.516,6.076,13.62,14.72,13.86,35.89,300.2,0,-1.334,3.305,0
1,42,2315,2,4.519,4.507,281.2,4.253,.511,6.109,13.7,14.82,13.86,36.33,300.2,0,-1.098,2.957,0
2,42,2315,2,12.15,11.95,13.17,13.18,12.72,.277,.342,.132,.14,0,12.51,2550
1,42,2320,2,4.373,4.366,280.5,3.093,.479,5.619,13.64,14.75,13.75,36.73,300.2,0,-1,2.772,0
1,42,2325,2,4.762,4.752,280.7,3.604,.358,5.945,13.66,15.11,13.89,36.09,300.2,0,-1.221,3.07,0
1,42,2330,2,4.793,4.778,285.5,4.483,.406,5.847,13.98,15.27,14.21,34.92,300.3,0,-1.383,3.22,0
2,42,2330,2,12.08,11.9,13.14,13.11,12.67,.276,.342,.132,.14,0,12.5,2550
1,42,2335,2,4.881,4.866,290.1,4.458,.38,5.619,14.03,15.46,14.25,34.06,300.3,0,-1.666,3.052,0
1,42,2340,2,5.493,5.48,294,3.95,.391,6.305,14.4,16.18,14.79,32.91,300.3,0,-1.805,3.408,.116
1,42,2345,2,5.828,5.819,295.5,3.193,.357,6.697,14.72,16.63,15.18,31.93,300.3,0,-1.935,3.613,.172
2,42,2345,2,12.01,11.85,13.11,13.03,12.62,.276,.342,.132,.14,0,12.5,2550
1,42,2350,2,6.379,6.365,297.1,3.738,.626,7.84,15.52,17.02,16.01,29.81,300.3,0,-2.165,4.248,.604
1,42,2355,2,6.698,6.673,295.5,4.961,.703,8.62,16.32,17.48,16.71,27.82,300.3,0,-2.401,4.86,.88
1,43,0,2,6.069,6.055,298.4,3.853,.539,7.42,16.13,16.9,16.17,28.31,300.4,0,-2.332,4.148,0
2,43,0,2,11.95,11.8,13.07,12.96,12.57,.276,.342,.132,.14,0,12.49,2550
1,43,5,2,5.304,5.294,295.7,3.524,.426,6.468,15.68,16.5,15.76,29.07,300.5,0,-2.365,3.648,0
1,43,10,2,5.317,5.305,294.7,3.845,.479,6.533,15.6,16.57,15.8,28.87,300.6,0,-2.516,3.695,0
1,43,15,2,5.478,5.456,291.6,5.169,.537,6.795,15.6,16.6,15.79,28.74,300.6,0,-2.58,3.718,0
2,43,15,2,11.89,11.76,13.04,12.89,12.53,.276,.342,.132,.14,0,12.49,2550
1,43,20,2,5.157,5.134,294.5,5.426,.391,6.109,15.31,16.18,15.39,29.32,300.7,0,-2.557,3.368,0
1,43,25,2,4.915,4.886,289.3,6.186,.389,5.717,15.07,15.96,15.13,30.23,300.7,0,-2.365,3.145,0
1,43,30,2,4.893,4.88,291.7,4.169,.38,5.815,14.54,15.35,14.58,31,300.7,0,-2.479,3.29,0
2,43,30,2,11.84,11.71,13,12.82,12.48,.276,.342,.132,.14,0,12.48,2550
1,43,35,2,5.136,5.123,294.6,4.048,.388,6.239,13.94,14.89,13.97,32.28,300.7,0,-2.457,3.228,0
1,43,40,2,4.789,4.77,295.2,5.096,.506,5.913,13.69,14.81,13.85,32.72,300.8,0,-2.491,2.947,0
1,43,45,2,4.796,4.769,295.3,6.095,.571,5.88,13.69,14.7,13.89,32.61,300.8,0,-2.538,3.198,0
2,43,45,2,11.8,11.67,12.98,12.75,12.43,.276,.342,.132,.14,0,12.47,2550
1,43,50,2,5.107,5.084,296.5,5.393,.515,6.239,13.92,14.94,14.18,31.93,300.8,0,-2.62,3.558,0
1,43,55,2,5.541,5.524,300.3,4.433,.45,6.435,13.8,14.66,13.95,32.19,300.9,0,-2.614,3.618,0
1,43,100,2,5.948,5.933,301.2,4.086,.536,7.32,13.75,14.69,13.99,32.13,301,0,-2.68,4.088,0
2,43,100,2,11.75,11.62,12.94,12.69,12.38,.276,.342,.132,.14,0,12.47,2550
1,43,105,2,6.152,6.137,299.3,4.109,.553,7.32,13.65,14.49,13.8,32.4,301,0,-2.659,4.063,0
1,43,110,2,6.73,6.657,309.1,8.41,.863,9.38,13.48,14.39,13.7,32.75,301.2,0,-2.659,4.573,0
1,43,115,2,6.928,6.895,316.5,5.553,.672,8.4,13.62,14.21,13.79,32.13,301.3,0,-2.789,5.078,0
2,43,115,2,11.7,11.58,12.9,12.63,12.33,.276,.342,.132,.14,0,12.46,2550
1,43,120,2,7.73,7.71,323.7,4.829,.663,9.38,13.25,13.58,13.26,32.87,301.3,0,-2.81,5.585,0
1,43,125,2,8.66,8.63,329.9,4.816,.881,10.65,12.96,13.47,13.08,33.26,301.4,0,-2.905,6.498,0
1,43,130,2,9.86,9.81,336.3,5.431,1.24,12.58,12.83,13.43,13.03,32.94,301.5,0,-3.145,7.41,0
2,43,130,2,11.65,11.54,12.85,12.57,12.28,.276,.341,.132,.14,0,12.46,2550
1,43,135,2,11.53,11.49,340.4,4.357,1.389,15.68,13.6,14.24,13.94,30.98,301.5,0,-3.289,8.98,0
1,43,140,2,12.06,11.98,348.3,6.709,1.431,15.09,13.59,13.87,13.69,32.21,301.6,0,-2.792,9.46,0
1,43,145,2,11.2,11.13,351.6,6.463,1.091,13.65,13.4,13.66,13.48,34.37,301.8,0,-2.09,8.77,0
2,43,145,2,11.6,11.5,12.77,12.51,12.23,.276,.341,.132,.14,0,12.45,2550
1,43,150,2,10.75,10.42,355.8,14.22,1.118,13.07,13.1,13.33,13.13,36.66,301.8,0,-1.506,8.37,0
1,43,155,2,10.23,9.88,359.4,15.08,1.195,13.16,12.78,13.04,12.84,39.89,302,0,-.656,7.8,0
1,43,200,2,10.44,10.11,1.355,14.36,1.457,15.12,12.64,12.93,12.73,43.19,302.1,0,.289,8.2,0
2,43,200,2,11.55,11.46,12.72,12.45,12.18,.276,.341,.132,.14,0,12.44,2550
1,43,205,2,11.49,11.43,4.852,5.464,1.289,14.99,12.63,12.88,12.72,46.37,302.1,0,1.235,8.89,0
1,43,210,2,10.79,10.73,4.318,5.982,1.485,13.75,12.4,12.56,12.45,49.52,302.4,0,1.928,8.29,0
1,43,215,2,12.22,11.97,5.389,11.48,1.134,14.96,12.3,12.53,12.38,52.2,302.4,0,2.555,9.61,0
2,43,215,2,11.51,11.42,12.68,12.39,12.13,.275,.341,.132,.14,0,12.44,2550
1,43,220,2,11.81,11.7,9.76,8,1.498,16.46,12.09,12.29,12.15,53.91,302.6,0,2.814,9.49,0
1,43,225,2,11.57,11.52,11.67,5.317,1.162,15.32,11.95,12.09,12.01,54.94,302.9,0,2.94,9.14,0
1,43,230,2,10.89,10.83,14.7,6.215,1.169,14.05,11.75,11.93,11.83,55.84,303.1,0,2.984,8.61,0
2,43,230,2,11.47,11.38,12.65,12.34,12.09,.275,.341,.132,.14,.512,12.43,2550
1,43,235,2,10.91,10.86,17.49,5.744,1.605,16.04,11.62,11.86,11.71,56.25,303.4,0,2.966,8.45,0
1,43,240,2,10.4,10.35,19.27,5.759,1.053,12.87,11.51,11.73,11.61,56.47,303.6,0,2.922,8.16,0
1,43,245,2,10.34,10.29,19.05,5.581,1.469,13.59,11.42,11.65,11.52,56.79,303.7,0,2.915,7.99,0
2,43,245,2,11.44,11.35,12.63,12.29,12.04,.275,.341,.132,.14,1.045,12.42,2550
1,43,250,2,9.28,9.24,24.2,5.256,1.176,12.15,11.29,11.47,11.36,57.23,303.9,0,2.909,7.28,0
1,43,255,2,9.12,9.08,24.81,5.227,1.075,11.73,11.16,11.33,11.24,57.61,304.1,0,2.88,7.19,0
1,43,300,2,9.22,9.18,29.04,5.054,1.081,12.28,11.01,11.22,11.1,58.07,304.3,0,2.846,7.17,0
2,43,300,2,11.41,11.31,12.61,12.24,11.99,.275,.341,.132,.14,1.079,12.42,2550
1,43,305,2,8.35,8.3,27.06,6.186,.999,11.4,10.91,11.09,10.97,58.3,304.6,0,2.814,6.48,0
1,43,310,2,8.32,8.28,28.97,5.885,1.146,10.94,10.76,10.97,10.85,58.73,304.7,0,2.773,6.265,0
1,43,315,2,8.19,8.16,33.93,4.87,1.218,10.45,10.69,10.9,10.77,58.89,304.9,0,2.748,6.078,0
2,43,315,2,11.37,11.28,12.6,12.19,11.94,.275,.341,.132,.14,1.112,12.41,2550
1,43,320,2,7.32,7.29,33.7,4.774,.986,10.22,10.52,10.72,10.58,59.62,305.1,0,2.762,5.56,0
1,43,325,2,7.41,7.38,27.59,5.14,.862,10.13,10.33,10.55,10.38,60.39,305.1,0,2.764,5.788,0
1,43,330,2,7.05,7.02,31.26,5.838,1.008,9.31,10.2,10.46,10.3,60.81,305.1,0,2.742,5.363,0
2,43,330,2,11.33,11.25,12.59,12.15,11.9,.275,.341,.132,.14,1.152,12.4,2550
1,43,335,2,6.519,6.468,39.69,7.16,.695,8.3,10.07,10.36,10.15,61.04,305.2,0,2.672,4.523,0
1,43,340,2,6.58,6.542,43.72,6.109,.714,8.1,10,10.34,10.12,60.94,305.3,0,2.59,4.618,0
1,43,345,2,6.747,6.728,34.5,4.291,.768,8.36,10.03,10.35,10.15,60.54,305.4,0,2.527,4.808,0
2,43,345,2,11.28,11.21,12.57,12.1,11.85,.275,.34,.132,.14,1.186,12.4,2550
1,43,350,2,6.437,6.42,36.05,4.129,.655,7.94,9.91,10.21,9.99,60.78,305.5,0,2.469,4.528,0
1,43,355,2,6.246,6.23,36.05,4.081,.798,8.36,9.78,10.09,9.86,61.13,305.6,0,2.427,4.633,0
1,43,400,2,6.264,6.237,32.55,5.333,.626,7.94,9.68,10,9.78,61.22,305.6,0,2.362,4.623,0
2,43,400,2,11.23,11.18,12.55,12.05,11.8,.275,.34,.132,.14,1.204,12.39,2550
1,43,405,2,6.441,6.412,31.76,5.365,.801,9.02,9.57,9.94,9.68,61.38,305.7,0,2.291,4.678,0
1,43,410,2,6.98,6.95,36.14,5.316,.733,9.08,9.59,9.99,9.72,61.01,305.7,0,2.224,4.913,0
1,43,415,2,6.932,6.904,28.85,5.063,.707,8.72,9.56,9.89,9.68,60.83,305.8,0,2.156,5.33,0
2,43,415,2,11.17,11.15,12.52,12,11.76,.275,.34,.132,.14,1.213,12.38,2550
1,43,420,2,7.32,7.29,23.29,5.733,.913,9.83,9.55,9.92,9.69,60.61,306,0,2.103,5.743,0
1,43,425,2,7.5,7.47,27.95,5.042,1.026,10.32,9.53,9.86,9.65,60.42,306.1,0,2.036,5.743,0
1,43,430,2,7.21,7.17,25.51,5.607,.807,8.95,9.44,9.79,9.56,60.51,306.2,0,1.976,5.755,0
2,43,430,2,11.11,11.12,12.49,11.95,11.71,.275,.34,.132,.14,1.204,12.38,2550
1,43,435,2,7.32,7.29,23.3,4.425,.778,9.02,9.44,9.78,9.57,60.38,306.3,0,1.945,5.74,0
1,43,440,2,6.953,6.915,24.05,6.05,.796,9.54,9.36,9.66,9.47,60.51,306.4,0,1.909,5.63,0
1,43,445,2,7.32,7.29,20.77,5.239,.889,9.02,9.31,9.62,9.42,60.69,306.5,0,1.897,5.718,0
2,43,445,2,11.04,11.08,12.45,11.9,11.66,.274,.34,.132,.14,1.203,12.37,2550
1,43,450,2,6.594,6.563,20.59,5.538,.68,8.26,9.23,9.56,9.34,60.88,306.9,0,1.865,5.088,0
1,43,455,2,7.73,7.68,21.42,6.381,1.168,9.93,9.17,9.59,9.33,60.79,307,0,1.793,5.823,0
1,43,500,2,9.18,9.15,20.03,5.07,1.09,12.18,9.34,9.71,9.5,58.96,307.1,0,1.531,7.24,0
2,43,500,2,10.98,11.04,12.41,11.84,11.62,.274,.34,.132,.14,1.2,12.36,2550
1,43,505,2,9.24,9.2,21.92,5.196,.899,11.34,9.37,9.7,9.51,57.43,307.2,0,1.2,7.32,0
1,43,510,2,9.2,9.16,22.82,5.557,1.267,12.18,9.34,9.62,9.46,56.87,307.4,0,1.044,7.24,0
1,43,515,2,9.58,9.54,28.19,5.224,1.406,12.51,9.21,9.48,9.32,56.83,307.5,0,.92,7.19,0
2,43,515,2,10.92,11.01,12.37,11.78,11.56,.274,.34,.132,.14,1.141,12.36,2550
1,43,520,2,10.4,10.37,28.81,4.672,1.493,13.65,9.23,9.5,9.36,55.95,307.4,0,.719,8.27,0
1,43,525,2,9.07,9.01,23.17,6.475,1.286,12.9,9.04,9.27,9.12,56.56,307.7,0,.697,7.26,0
1,43,530,2,9.15,9.11,22.3,5.605,1.467,12.38,8.91,9.16,9,56.66,307.9,0,.601,7.12,0
2,43,530,2,10.86,10.97,12.34,11.73,11.52,.274,.34,.132,.14,1.122,12.36,2550
1,43,535,2,11.57,11.52,27.26,5.183,1.844,15.75,8.93,9.23,9.07,54.45,307.8,0,.089,8.9,0
1,43,540,2,10.34,10.29,27.39,5.328,1.343,12.9,8.79,9.03,8.87,54.52,308,0,-.023,7.87,0
1,43,545,2,9.17,9.11,23.94,6.333,1.144,13.03,8.6,8.82,8.65,55.24,308.1,0,-.026,7.21,0
2,43,545,2,10.81,10.93,12.3,11.67,11.47,.274,.34,.132,.14,1.08,12.35,2550
1,43,550,2,10.24,10.19,25.34,5.494,1.449,13.49,8.42,8.68,8.5,55.68,308.1,0,-.081,8.01,0
1,43,555,2,11.24,11.19,24.71,5.245,1.551,15.42,8.41,8.7,8.52,55.39,308.1,0,-.158,8.73,0
1,43,600,2,11.24,11.19,28.46,5.429,1.492,14.9,8.38,8.59,8.46,55.46,308.1,0,-.172,8.82,0
2,43,600,2,10.75,10.9,12.26,11.61,11.42,.274,.339,.132,.14,1.083,12.34,2550
1,43,605,2,11.26,11.22,27.38,4.887,1.208,14.18,8.28,8.48,8.36,55.89,308.1,0,-.156,8.6,0
1,43,610,2,9.93,9.89,26.56,5.215,1.144,13.92,8.1,8.26,8.16,56.62,308.1,0,-.144,7.86,0
1,43,615,2,10.25,10.22,23.76,4.222,1.192,13.1,8,8.17,8.08,57.09,308.1,0,-.121,8.12,0
2,43,615,2,10.69,10.86,12.22,11.55,11.36,.274,.339,.133,.14,1.096,12.34,2550
1,43,620,2,9.79,9.75,23.09,4.9,1.145,12.09,7.84,8.07,7.9,57.85,308.3,0,-.098,7.53,0
1,43,625,2,9.31,9.26,21.73,5.803,1.197,12.54,7.72,7.91,7.78,58.64,308.4,0,-.027,7.31,0
1,43,630,2,9.97,9.93,21.65,5.145,1.055,12.15,7.63,7.87,7.71,59.49,308.5,0,.089,7.89,0
2,43,630,2,10.64,10.82,12.18,11.49,11.31,.274,.339,.133,.14,1.129,12.33,2550
1,43,635,2,10.31,10.28,23.93,4.721,1.161,13.82,7.58,7.8,7.66,60.05,308.6,0,.169,8.11,0
1,43,640,2,11.08,11.02,24.44,5.587,1.42,14.41,7.58,7.81,7.69,60.31,308.6,0,.228,8.71,0
1,43,645,2,11.38,11.33,23.89,5.331,1.751,16.14,7.58,7.82,7.66,60.64,308.7,0,.297,8.81,0
2,43,645,2,10.59,10.78,12.13,11.43,11.26,.274,.339,.133,.14,1.159,12.33,2550
1,43,650,2,11.47,11.43,27.1,5.039,1.445,14.86,7.58,7.76,7.66,60.84,308.8,0,.344,9.11,0
1,43,655,2,11.11,11.06,21.25,5.419,1.296,14.34,7.51,7.7,7.59,61.37,309,0,.395,8.86,0
1,43,700,2,10.65,10.6,23.78,5.348,1.266,13.85,7.48,7.69,7.55,61.62,309.1,0,.419,8.18,0
2,43,700,2,10.53,10.74,12.09,11.37,11.2,.273,.339,.133,.14,1.177,12.32,2550
1,43,705,2,10.76,10.73,26.33,4.674,1.105,13.16,7.44,7.62,7.52,61.96,309.2,0,.462,8.52,0
1,43,710,2,9.81,9.77,23.39,4.766,1.493,13.26,7.32,7.48,7.36,62.57,309.2,0,.484,7.68,0
1,43,715,2,9.3,9.27,21.4,4.229,1.282,12.74,7.13,7.32,7.2,63.41,309.3,0,.486,7.28,0
2,43,715,2,10.48,10.71,12.05,11.31,11.15,.273,.339,.133,.14,1.207,12.32,2550
1,43,720,2,9.65,9.6,23.56,5.652,1.291,12.84,7.18,7.41,7.27,63.41,309.3,0,.53,7.76,0
1,43,725,2,10.33,10.28,21.61,5.378,1.29,14.01,7.16,7.4,7.26,63.69,309.3,0,.574,8.18,.079
1,43,730,2,10.84,10.79,23.22,5.698,1.438,13.92,7.19,7.38,7.27,64,309.4,0,.664,8.3,1.32
2,43,730,2,10.43,10.67,12.01,11.25,11.1,.273,.339,.133,.14,1.228,12.32,2550
1,43,735,2,12.58,12.54,25.4,4.613,1.36,15.32,7.24,7.44,7.36,64.3,309.4,0,.778,9.87,3.468
1,43,740,2,10.77,10.73,26.16,4.729,1.416,13.92,7.24,7.31,7.28,64.56,309.4,0,.827,8.37,6.481
1,43,745,2,9.65,9.6,25.08,6.091,1.437,14.21,7.09,7.15,7.11,65.27,309.5,0,.837,7.71,12.77
2,43,745,2,10.38,10.63,11.97,11.19,11.05,.273,.339,.133,.14,1.249,12.32,2550
1,43,750,2,10.83,10.79,23.82,4.819,1.225,13.59,7.04,7.15,7.11,65.52,309.6,0,.849,8.48,20.08
1,43,755,2,10.8,10.74,23.2,5.924,1.239,14.05,7.04,7.13,7.1,65.83,309.7,0,.904,8.76,23.7
1,43,800,2,11.54,11.49,22.09,5.104,1.253,14.28,7.04,7.12,7.08,65.95,309.8,0,.929,9.22,29.96
2,43,800,2,10.33,10.59,11.93,11.13,11,.273,.339,.133,.14,1.274,12.31,2550
1,43,805,2,11.75,11.69,20.26,5.663,1.862,16.27,6.945,7.03,7,66.28,309.9,0,.913,9.24,35.14
1,43,810,2,12.45,12.42,21.3,4.32,1.528,16.4,6.957,7.05,7.03,66.19,310.1,0,.905,9.6,53.52
1,43,815,2,10.31,10.25,17.43,6.46,1.776,14.5,6.989,7.06,7.05,66.36,310.4,0,.968,8.2,73.6
2,43,815,2,10.29,10.55,11.87,11.07,10.94,.273,.338,.133,.14,1.286,12.33,2550
1,43,820,2,10.31,10.25,16.79,6.28,1.149,13.1,6.96,6.976,7.01,66.65,310.6,0,1.001,8.13,89.7
1,43,825,2,12.07,11.99,21.47,6.232,1.4,15.91,7.06,7.08,7.15,65.36,310.8,0,.832,9.57,115.3
1,43,830,2,11.91,11.85,23.25,5.656,1.374,15.45,7.17,7.13,7.24,64.28,311,0,.705,9.42,130.5
2,43,830,2,10.26,10.51,11.82,11.02,10.89,.273,.338,.133,.14,1.263,12.42,2550
1,43,835,2,12.03,11.96,24.05,6.379,1.537,15.52,7.23,7.14,7.28,63.92,311.1,0,.683,9.65,144.5
1,43,840,2,11.78,11.69,26.04,6.862,1.513,15.16,7.25,7.18,7.3,63.65,311.4,0,.651,9.43,146.1
1,43,845,2,11.6,11.54,27.72,5.478,1.628,15.22,7.27,7.16,7.3,63.55,311.6,0,.641,9.23,158.2
2,43,845,2,10.23,10.48,11.78,10.97,10.84,.272,.338,.133,.14,1.21,12.59,2550
1,43,850,2,12.65,12.59,28.74,5.299,1.549,16.27,7.31,7.17,7.35,63.31,311.6,0,.632,9.64,179.5
1,43,855,2,11.96,11.9,30.84,5.57,1.45,16.3,7.37,7.19,7.42,63.22,311.7,0,.669,9.2,197.8
1,43,900,2,11.9,11.82,28.95,6.659,1.312,14.34,7.45,7.25,7.5,62.93,311.8,0,.677,9.22,219.7
2,43,900,2,10.21,10.45,11.75,10.93,10.79,.272,.338,.133,.14,1.185,12.76,2550
1,43,905,2,13.3,13.25,33.96,5.107,1.889,17.77,7.47,7.17,7.49,62.77,311.9,0,.661,9.76,233.8
1,43,910,2,12.37,12.29,33.43,6.484,2.022,16.53,7.57,7.29,7.63,62.48,311.9,0,.689,9.43,266.1
1,43,915,2,12.63,12.57,31.91,5.793,1.806,16.3,7.58,7.31,7.65,62.32,312,0,.67,9.69,275.7
2,43,915,2,10.19,10.42,11.73,10.89,10.74,.272,.338,.133,.14,1.157,12.96,2550
1,43,920,2,11.39,11.32,30.43,6.473,1.931,16.46,7.92,7.67,8.05,61.35,312.1,0,.769,8.78,301.8
1,43,925,2,14,13.95,30.12,4.643,1.728,17.51,7.79,7.36,7.77,61.42,312,0,.663,10.94,304.8
1,43,930,2,13.62,13.56,33.36,5.522,1.969,18.2,7.72,7.37,7.77,61.69,312.1,0,.659,10.54,340.8
2,43,930,2,10.2,10.39,11.7,10.88,10.69,.272,.338,.133,.14,1.125,13.11,2550
1,43,935,2,12.62,12.56,35.67,5.536,1.833,17.35,7.98,7.61,8.09,60.99,312.3,0,.74,9.6,394.7
1,43,940,2,13.11,13.04,33.95,5.956,1.598,17.08,8.24,7.72,8.23,59.92,312.2,0,.746,9.98,308.5
1,43,945,2,13.52,13.44,35.72,6.283,1.822,17.05,7.95,7.46,7.89,60.36,312,0,.579,9.94,189.4
2,43,945,2,10.22,10.37,11.67,10.88,10.64,.272,.338,.133,.14,1.094,13.03,2550
1,43,950,2,13.81,13.77,34.96,4.563,1.438,17.48,7.7,7.3,7.67,60.93,312,0,.472,10.5,193.3
1,43,955,2,12.45,12.38,37.87,5.914,1.694,16.27,7.8,7.54,7.86,60.7,312.2,0,.512,9.12,223.4
1,43,1000,2,13.2,13.12,31.16,6.054,1.42,17.12,8,7.62,8.03,59.85,312.3,0,.509,10.34,307.2
2,43,1000,2,10.28,10.36,11.63,10.9,10.6,.272,.338,.133,.14,1.099,13,2550
1,43,1005,2,12.38,12.32,32.08,5.782,1.708,16.24,8.16,7.8,8.25,59.37,312.4,0,.542,9.38,337
1,43,1010,2,13.56,13.5,39.53,5.578,1.358,16.01,8.5,7.87,8.56,58.19,312.6,0,.59,9.71,491.8
1,43,1015,2,12.73,12.65,38.92,6.408,1.655,16.63,8.68,8,8.68,57.08,312.6,0,.49,9.28,352.2
2,43,1015,2,10.34,10.35,11.61,10.92,10.56,.272,.338,.133,.14,.69,13.08,2550
1,43,1020,2,12.86,12.81,29.29,5.242,1.401,16.33,8.5,8.04,8.41,56.85,312.8,0,.275,10.14,200.4
1,43,1025,2,13.19,13.12,36.73,5.789,1.842,16.24,8.36,7.95,8.39,57.04,312.7,0,.19,9.91,328.6
1,43,1030,2,12.76,12.71,35.38,4.947,1.77,16.1,8.81,8.38,8.97,55.6,312.4,0,.257,10.08,494.4
2,43,1030,2,10.42,10.36,11.58,10.95,10.53,.272,.337,.133,.14,.578,13.1,2550
1,43,1035,2,13.34,13.26,35.34,6.56,1.643,17.41,9.04,8.37,9.04,54.31,312.3,0,.145,9.94,351.5
1,43,1040,2,13.37,13.27,38.55,6.803,1.469,16.46,8.74,8.24,8.7,54.69,312.4,0,-.034,9.92,332.6
1,43,1045,2,12.44,12.38,31.72,5.936,1.504,17.64,9,8.52,9.09,53.59,312.5,0,-.066,9.83,500.7
2,43,1045,2,10.5,10.37,11.56,10.98,10.5,.271,.337,.133,.14,0,13.07,2550
1,43,1050,2,13.77,13.7,32.28,6.035,1.576,17.38,9.22,8.57,9.19,52.2,312.3,0,-.217,10.63,456
1,43,1055,2,13.31,13.25,46.28,5.419,1.577,16.69,9.51,8.88,9.61,51.4,312.4,0,-.163,9.54,561.7
1,43,1100,2,12.74,12.64,36.79,7.08,1.519,16.37,9.71,8.96,9.71,50.24,312.5,0,-.294,9.42,505.1
2,43,1100,2,10.6,10.38,11.54,11.02,10.48,.271,.337,.133,.14,0,13.18,2550
1,43,1105,2,12.45,12.4,43.24,5.369,1.524,16.04,9.74,8.98,9.8,50.01,312.5,0,-.328,8.79,557.4
1,43,1110,2,11.25,11.17,42.95,6.71,1.518,13.85,10.09,9.29,10.17,48.81,312.6,0,-.342,8.47,617.5
1,43,1115,2,13.14,13.05,34.99,6.354,1.361,16.04,9.91,8.91,9.67,48.43,312.6,0,-.598,10.16,396.1
2,43,1115,2,10.71,10.41,11.53,11.06,10.47,.271,.337,.133,.14,0,13.21,2550
1,43,1120,2,13.24,13.18,33.61,5.411,1.325,15.94,9.36,8.73,9.38,49.67,312.5,0,-.756,10.21,512.3
1,43,1125,2,12.17,12.1,39.6,6.182,1.572,14.99,10.06,9.39,10.23,48.02,312.5,0,-.58,8.9,658.7
1,43,1130,2,12.5,12.36,29.55,8.34,1.744,16.2,10.41,9.54,10.42,46.07,312.4,0,-.827,9.72,624.7
2,43,1130,2,10.84,10.45,11.51,11.12,10.47,.271,.337,.133,.14,0,13.24,2550
1,43,1135,2,13.45,13.3,37.43,8.45,1.745,17.54,10.38,9.52,10.35,45.59,312.4,0,-.988,10.16,654.1
1,43,1140,2,11.91,11.79,40.8,8.23,1.322,14.05,10.58,9.79,10.68,45.02,312.4,0,-.977,8.69,615.1
1,43,1145,2,10.85,10.77,38.87,7.2,1.346,13.52,11.19,10.36,11.28,43.04,312.4,0,-1.043,8.1,680.6
2,43,1145,2,10.98,10.49,11.5,11.19,10.46,.271,.337,.133,.14,0,13.71,2550
1,43,1150,2,11.88,11.81,42.61,6.517,1.38,15.55,11.38,10.22,11.28,41.78,312.4,0,-1.268,8.61,681.9
1,43,1155,2,12.04,11.98,37.76,5.538,1.429,14.77,11.33,10.16,11.14,41.28,312.3,0,-1.471,8.81,692.4
1,43,1200,2,11.8,11.68,39.29,8.25,2.075,17.12,11.27,10.35,11.32,40.68,312.2,0,-1.715,8.98,697.7
2,43,1200,2,11.14,10.55,11.51,11.27,10.47,.271,.337,.133,.14,0,13.7,2550
1,43,1205,2,13.25,13.12,34.19,7.89,1.104,15.26,11.21,10.1,11.13,40.03,312,0,-1.979,10.02,700
1,43,1210,2,12.05,11.97,35.1,6.719,1.603,15.45,11.26,10.27,11.21,39.65,312,0,-2.064,9.2,705
1,43,1215,2,11.8,11.71,41.03,7.18,1.619,15.55,11.77,10.82,11.89,38.6,311.9,0,-1.971,8.44,708
2,43,1215,2,11.32,10.61,11.51,11.37,10.48,.271,.337,.133,.14,0,13.68,2550
1,43,1220,2,11.9,11.85,44.25,5.293,1.579,16.17,11.82,10.64,11.73,38.36,311.7,0,-2.009,8.69,711
1,43,1225,2,12.38,12.24,40.7,8.57,1.702,16.24,12.09,11.03,12.07,37.37,311.5,0,-2.123,9.34,714
1,43,1230,2,13.76,13.69,39.74,5.716,1.732,17.25,11.7,10.55,11.6,37.97,311.4,0,-2.25,10.01,719
2,43,1230,2,11.51,10.68,11.52,11.47,10.51,.271,.337,.133,.14,0,13.67,2550
1,43,1235,2,12.28,12.16,40.35,8.27,1.382,15.97,11.95,10.95,11.98,37.05,311.5,0,-2.362,9.1,706
1,43,1240,2,11.8,11.64,39.57,9.27,1.611,15.32,12.01,10.92,11.89,36.23,311.8,0,-2.597,8.95,731
1,43,1245,2,12.1,12.02,53.21,6.808,1.775,16.73,12.23,11.16,12.2,34.91,311.9,0,-2.895,9.44,730
2,43,1245,2,11.72,10.77,11.53,11.59,10.54,.271,.337,.133,.14,0,13.66,2550
1,43,1250,2,12.47,12.38,44.19,6.975,1.221,15.52,12.18,11.01,12.08,33.83,312,0,-3.357,9.22,730
1,43,1255,2,12.55,12.49,48.83,5.641,1.853,16.24,12.46,11.35,12.45,32.62,311.8,0,-3.589,9.51,731
1,43,1300,2,11.81,11.69,44.89,8.05,1.272,14.37,12.39,11.15,12.36,32.2,311.8,0,-3.819,8.52,723
2,43,1300,2,11.91,10.85,11.55,11.71,10.57,.271,.337,.133,.14,0,13.64,2550
1,43,1305,2,12.12,12.07,38.37,4.736,1.491,14.28,12.39,11.28,12.36,31.19,311.8,0,-4.236,8.77,725
1,43,1310,2,11.83,11.77,37.9,5.832,2.218,17.35,12.49,11.49,12.48,30.59,311.6,0,-4.409,9,725
1,43,1315,2,13.33,13.27,49.94,5.418,1.461,16.66,12.59,11.38,12.48,29.64,311.4,0,-4.724,9.8,726
2,43,1315,2,12.1,10.95,11.57,11.83,10.62,.271,.337,.133,.14,0,13.64,2550
1,43,1320,2,12.42,12.35,49.1,5.851,1.234,15.45,12.47,11.32,12.37,29.16,311.5,0,-5.039,9.38,726
1,43,1325,2,12.09,12.05,44.49,4.673,2.023,15.75,12.6,11.32,12.49,28.36,311.7,0,-5.288,8.49,720
1,43,1330,2,11.24,11.04,48.8,10.68,1.304,15.12,12.7,11.69,12.73,27.82,311.9,0,-5.451,8.44,720
2,43,1330,2,12.29,11.04,11.61,11.95,10.67,.271,.338,.133,.14,0,13.63,2550
1,43,1335,2,10.5,10.33,45.98,10.24,1.301,13.85,12.97,11.76,12.93,27.07,311.9,0,-5.578,7.83,725
1,43,1340,2,11,10.85,37.66,9.4,1.336,13.88,13.07,12,13.04,26.42,311.9,0,-5.807,8.41,717
1,43,1345,2,10.74,10.57,36.11,10.17,1.549,14.5,13.03,11.93,12.87,26.05,311.8,0,-6.027,8.45,673.3
2,43,1345,2,12.46,11.14,11.64,12.06,10.73,.271,.338,.133,.14,0,13.63,2550
1,43,1350,2,10.2,10.06,40.3,9.34,1.334,14.63,13.08,12.04,13.12,25.97,311.7,0,-6.016,7.67,675.3
1,43,1355,2,10.51,10.42,41.11,7.27,1.592,14.44,13.07,12.07,13.03,25.65,311.6,0,-6.188,7.95,639.6
1,43,1400,2,10.62,10.53,42.91,7.67,1.134,13.69,13.17,12.07,13.11,25.38,311.5,0,-6.239,8.03,709
2,43,1400,2,12.63,11.23,11.68,12.16,10.8,.271,.338,.133,.14,0,13.62,2550
1,43,1405,2,9.85,9.75,45.6,8.4,1.145,12.81,13.31,12.29,13.39,25.07,311.4,0,-6.277,7.26,701
1,43,1410,2,11.27,11.2,52.19,6.579,1.089,13.36,13.41,12.11,13.28,24.4,311.4,0,-6.548,8.57,701
1,43,1415,2,10.81,10.67,39.97,9.41,1.364,13.36,13.55,12.6,13.59,24.24,311.5,0,-6.511,8.19,694.3
2,43,1415,2,12.79,11.32,11.72,12.24,10.87,.271,.338,.133,.14,0,13.6,2550
1,43,1420,2,9.89,9.77,42.32,8.69,2.001,14.14,13.31,12.14,13.07,24.13,311.5,0,-6.77,7.27,435
1,43,1425,2,11.26,11.18,42.53,6.541,1.219,14.05,13.1,12.02,13.08,24.24,311.4,0,-6.889,8.34,689.4
1,43,1430,2,10.36,10.24,51.35,8.71,1.179,12.71,13.37,12.39,13.37,23.59,311.4,0,-7.01,8,500.1
2,43,1430,2,12.93,11.41,11.76,12.29,10.95,.271,.338,.133,.14,0,13.62,2550
1,43,1435,2,10.02,9.97,38.13,5.805,1.15,13.49,13.33,12.4,13.32,23.51,311.4,0,-7.08,7.34,539.9
1,43,1440,2,9.19,9.09,46.1,8.56,1.08,12.15,13.5,12.67,13.51,23.42,311.3,0,-6.993,6.82,498
1,43,1445,2,8.42,8.26,49.15,11.14,2.21,13.79,13.96,13.11,14.09,23.05,311.4,0,-6.815,6.428,667.1
2,43,1445,2,13.06,11.48,11.81,12.31,11.02,.271,.338,.133,.14,0,13.62,2550
1,43,1450,2,9.36,9.26,49.97,8.25,1.146,12.18,13.77,12.5,13.56,22.71,311.3,0,-7.16,7.13,460.2
1,43,1455,2,8.15,8.07,44.99,7.87,1.072,11.11,13.28,12.46,13.16,23.5,311.3,0,-7.13,6.133,391.4
1,43,1500,2,8.58,8.46,43.56,9.32,1.363,11.47,13.53,12.86,13.6,23.4,311.3,0,-6.979,6.528,480.4
2,43,1500,2,13.15,11.54,11.85,12.32,11.1,.271,.339,.133,.14,0,13.6,2550
1,43,1505,2,8.87,8.8,55.11,6.91,1.57,12.81,13.58,12.53,13.49,23.11,311.2,0,-7.09,6.578,499.4
1,43,1510,2,10.36,10.28,45.89,7.31,1.267,13.46,13.67,12.69,13.58,22.9,311.2,0,-7.14,7.44,488.9
1,43,1515,2,10.04,9.99,50.42,5.809,1.489,13.33,13.33,12.37,13.19,22.97,311.2,0,-7.38,7.77,460.3
2,43,1515,2,13.22,11.59,11.88,12.33,11.18,.271,.339,.133,.14,0,13.61,2550
1,43,1520,2,9.15,9.1,57.15,6.216,1.009,11.73,13.44,12.71,13.48,23.01,311.1,0,-7.27,7.09,504.6
1,43,1525,2,9.28,9.23,54.84,5.812,1.075,11.66,13.52,12.57,13.44,22.83,311,0,-7.3,7.13,500.6
1,43,1530,2,10.12,10.07,56.56,5.786,1.415,13.2,13.44,12.56,13.41,22.78,311.1,0,-7.39,7.77,503
2,43,1530,2,13.26,11.64,11.92,12.33,11.26,.271,.339,.133,.14,0,13.62,2550
1,43,1535,2,8.7,8.65,55.57,6.334,1.402,11.24,13.45,12.61,13.44,22.91,311.2,0,-7.31,6.863,482.4
1,43,1540,2,8.64,8.53,54.3,8.86,1.298,11.56,13.6,12.86,13.67,22.76,311.1,0,-7.27,6.515,461.3
1,43,1545,2,9.87,9.8,51.84,6.885,.921,12.64,13.22,12.45,13,22.96,311,0,-7.48,7.41,261.7
2,43,1545,2,13.29,11.69,11.95,12.34,11.34,.271,.339,.133,.14,0,13.62,2550
1,43,1550,2,9.42,9.32,43.06,8.32,1.344,12.28,12.99,12.3,12.97,23.39,311,0,-7.43,7.21,516.6
1,43,1555,2,9.94,9.8,47.28,9.68,1.269,12.9,13.34,12.71,13.47,23.14,310.9,0,-7.28,7.46,465.9
1,43,1600,2,9.12,9.08,51.3,5.687,1.461,13.39,13.21,12.35,13.08,22.98,310.9,0,-7.47,6.795,349.7
2,43,1600,2,13.32,11.73,11.98,12.34,11.42,.271,.339,.133,.14,0,13.63,2550
1,43,1605,2,9.35,9.3,59.18,5.751,1.32,11.56,13.06,12.3,13.03,23.25,310.8,0,-7.45,7.13,439.9
1,43,1610,2,9.26,9.2,38.85,6.607,.979,11.79,13.25,12.55,13.29,23.32,310.9,0,-7.25,6.878,417.2
1,43,1615,2,9.39,9.35,37.57,4.961,1.453,13.39,13.16,12.35,13.1,23.47,310.9,0,-7.25,6.855,405.7
2,43,1615,2,13.34,11.76,12,12.34,11.5,.271,.339,.133,.14,0,13.63,2550
1,43,1620,2,9.59,9.53,36.38,6.18,1.148,12.12,13.16,12.49,13.15,23.8,311,0,-7.07,7.38,382
1,43,1625,2,9.08,8.88,46.55,12.09,.834,10.88,12.99,12.39,13.02,24.1,311.1,0,-7.05,6.983,382.3
1,43,1630,2,9.31,9.28,54.52,4.227,1.26,12.02,12.92,12.26,12.89,24.19,311.1,0,-7.06,7.28,365
2,43,1630,2,13.34,11.8,12.02,12.34,11.57,.271,.34,.133,.14,0,13.63,2550
1,43,1635,2,8.29,8.19,54.03,9.03,1.083,10.49,13.02,12.42,13.04,24.33,311.1,0,-6.906,6.005,339.5
1,43,1640,2,8.44,8.35,54.57,8.4,1.117,10.88,13.02,12.44,12.99,24.3,311.1,0,-6.917,6.26,282.2
1,43,1645,2,9.63,9.52,58.23,8.83,1.23,12.28,12.66,12.17,12.62,24.74,311.1,0,-6.992,7.18,248.6
2,43,1645,2,13.33,11.82,12.04,12.33,11.64,.271,.34,.133,.14,0,13.64,2550
1,43,1650,2,8.34,8.3,43.47,5.572,.915,10.32,12.57,12.11,12.56,25.13,311.1,0,-6.863,5.935,255.5
1,43,1655,2,7.72,7.69,39.31,5.33,.914,9.44,12.57,12.11,12.62,25.41,311.2,0,-6.722,5.543,253.8
1,43,1700,2,8.39,8.35,52.34,5.701,1.843,12.38,12.54,12.14,12.54,25.53,311,0,-6.688,6.265,234.9
2,43,1700,2,13.3,11.85,12.06,12.32,11.69,.271,.34,.133,.14,0,13.63,2550
1,43,1705,2,9.1,9.04,36.76,7.01,.952,11.17,12.41,12,12.4,25.64,310.8,0,-6.746,6.835,222.3
1,43,1710,2,10.01,9.98,44.84,4.736,.983,11.89,12.28,11.89,12.26,25.69,310.8,0,-6.833,7.13,200.8
1,43,1715,2,9,8.94,50.68,6.72,.957,11.27,12.16,11.86,12.2,25.96,310.8,0,-6.799,6.51,214.3
2,43,1715,2,13.26,11.86,12.07,12.3,11.74,.271,.34,.133,.14,0,13.65,2550
1,43,1720,2,9.76,9.71,52.51,5.609,1.307,11.86,12.1,11.77,12.1,25.93,310.8,0,-6.865,7.25,183.1
1,43,1725,2,8.48,8.41,52.32,7.66,1.068,11.63,12,11.81,12.03,26.3,310.7,0,-6.763,6.343,128.1
1,43,1730,2,9.22,9.14,57.07,7.42,1.414,13.13,11.68,11.56,11.66,26.54,310.6,0,-6.914,6.9,72
2,43,1730,2,13.21,11.87,12.08,12.28,11.79,.271,.34,.133,.14,0,12.82,2550
1,43,1735,2,9.15,9.11,56.05,5.446,.911,11.3,11.37,11.34,11.39,26.92,310.5,0,-6.994,6.895,58.39
1,43,1740,2,8.38,8.33,56.14,5.866,1.268,11.37,11.21,11.26,11.29,27.33,310.6,0,-6.939,6.425,56.47
1,43,1745,2,9.23,9.2,47.19,4.508,.85,11.24,11.15,11.18,11.23,27.55,310.6,0,-6.886,6.61,55.78
2,43,1745,2,13.14,11.88,12.09,12.26,11.83,.271,.34,.133,.14,0,12.74,2550
1,43,1750,2,6.94,6.919,45.37,4.449,.757,8.89,11.09,11.12,11.15,27.98,310.7,0,-6.748,4.863,47.92
1,43,1755,2,7.91,7.86,48.7,6.347,1.328,10.19,10.99,11.07,11.08,28.13,310.7,0,-6.76,5.703,35.5
1,43,1800,2,9.17,9.14,51.11,4.242,.862,11.3,10.9,10.97,10.98,27.58,310.7,0,-7.09,6.748,29.23
2,43,1800,2,13.06,11.87,12.1,12.23,11.85,.271,.34,.133,.14,0,12.7,2550
1,43,1805,2,8.21,8.18,55.78,5.098,1.109,10.45,10.76,10.83,10.82,27.12,310.6,0,-7.43,6.105,29.14
[truncated: 540,800 more chars]
