# Supplementary material for: Effects of irrigation rates on cotton yield as affected by soil physical properties and topography in the southern high plains
Source: PLoS One. 2021 Oct 26;16(10):e0258496. doi: 10.1371/journal.pone.0258496 (PMC8547627; doi:10.1371/journal.pone.0258496)
Supplement: S5 File — (ZIP) [file pone.0258496.s009.zip › ABER1703.txt]

1,60,0,2,5.176,5.164,275.6,3.983,0.364,5.945,8.57,9.42,8.67,43.58,298.4,0,-3.195,3.69,0
2,60,0,2,10.62,10.66,12.01,11.8,11.22,0.272,0.335,0.133,0.141,1.196,12.35,2550
1,60,5,2,5.34,5.328,274.5,3.961,0.369,6.239,8.38,9.26,8.46,44.05,298.5,0,-3.223,3.743,0
1,60,10,2,5.246,5.233,273.3,4.041,0.406,6.174,8.27,9.27,8.4,44.16,298.5,0,-3.287,3.5,0
1,60,15,2,5.515,5.502,274.3,3.918,0.42,6.403,8.31,9.36,8.47,43.96,298.6,0,-3.31,3.843,0
2,60,15,2,10.54,10.61,11.98,11.71,11.19,0.272,0.335,0.133,0.141,1.208,12.34,2550
1,60,20,2,5.537,5.518,277.5,4.722,0.459,6.37,8.28,9.19,8.4,44.29,298.7,0,-3.24,3.918,0
1,60,25,2,5.746,5.718,281.8,5.684,0.576,7.19,8.27,9.06,8.41,44.17,298.7,0,-3.29,4.213,0
1,60,30,2,5.321,5.302,281.6,4.83,0.617,6.729,8.27,8.84,8.35,44.03,298.7,0,-3.333,4.05,0
2,60,30,2,10.46,10.57,11.95,11.61,11.15,0.272,0.335,0.133,0.141,1.211,12.34,2550
1,60,35,2,4.328,4.319,277.5,3.711,0.355,5.194,7.7,8.18,7.66,46.36,298.7,0,-3.162,3.037,0
1,60,40,2,4.54,4.532,276.8,3.509,0.289,5.325,6.977,7.73,6.937,48.94,298.8,0,-3.101,2.955,0
1,60,45,2,4.645,4.635,279.5,3.737,0.375,5.717,6.521,7.37,6.541,50.58,298.8,0,-3.079,3.082,0
2,60,45,2,10.39,10.53,11.91,11.52,11.11,0.272,0.334,0.133,0.141,1.308,12.34,2550
1,60,50,2,4.824,4.807,280.2,4.783,0.501,6.109,6.444,7.34,6.532,50.81,298.9,0,-3.088,3.448,0
1,60,55,2,4.845,4.831,281.3,4.376,0.438,5.88,6.541,7.26,6.623,50.37,299,0,-3.116,3.505,0
1,60,100,2,4.245,4.233,281.1,4.307,0.43,5.292,6.259,6.902,6.249,51.7,299.2,0,-3.029,2.825,0
2,60,100,2,10.32,10.48,11.88,11.43,11.07,0.272,0.334,0.133,0.141,1.36,12.33,2550
1,60,105,2,4.552,4.538,282.1,4.609,0.46,5.553,5.867,6.525,5.855,53.06,299.3,0,-3.042,3.113,0
1,60,110,2,4.252,4.24,289.6,4.221,0.473,5.619,5.708,6.327,5.809,52.89,299.5,0,-3.23,3.105,0
1,60,115,2,4.47,4.453,283,5.095,0.405,5.651,5.461,6.073,5.49,53.38,299.5,0,-3.333,3.055,0
2,60,115,2,10.25,10.44,11.84,11.34,11.03,0.272,0.334,0.133,0.141,1.416,12.33,2550
1,60,120,2,4.825,4.8,281.8,5.797,0.553,6.011,5.286,6.21,5.334,54.28,299.6,0,-3.274,3.223,0
1,60,125,2,4.691,4.682,286.7,3.556,0.365,5.553,5.588,6.551,5.764,53.06,299.7,0,-3.298,3.38,0
1,60,130,2,4.767,4.753,289.2,4.354,0.391,5.717,5.86,6.818,6.089,52.04,299.8,0,-3.304,3.418,0
2,60,130,2,10.17,10.39,11.8,11.24,10.98,0.272,0.334,0.133,0.141,1.419,12.32,2550
1,60,135,2,5.433,5.414,295.5,4.831,0.468,6.403,6.309,7.41,6.602,49.93,299.8,0,-3.442,3.77,0
1,60,140,2,6.381,6.368,302.4,3.691,0.456,7.28,6.682,7.73,6.993,48.28,300,0,-3.544,4.438,0
1,60,145,2,6.535,6.521,303.4,3.637,0.363,7.58,7.04,7.97,7.32,46.78,300.2,0,-3.635,4.495,0
2,60,145,2,10.1,10.35,11.76,11.15,10.94,0.272,0.334,0.133,0.141,1.331,12.32,2550
1,60,150,2,6.162,6.152,302.3,3.309,0.404,7.19,7.06,7.77,7.18,46.81,300.3,0,-3.609,4.32,0
1,60,155,2,5.944,5.934,303.7,3.301,0.358,6.795,6.787,7.48,6.857,47.83,300.3,0,-3.571,3.983,0
1,60,200,2,5.767,5.759,301.6,3.049,0.297,6.599,6.61,7.44,6.704,48.54,300.3,0,-3.538,3.695,0
2,60,200,2,10.03,10.3,11.71,11.05,10.89,0.272,0.334,0.133,0.141,1.327,12.32,2550
1,60,205,2,5.517,5.51,301.1,2.911,0.293,6.239,6.408,7.41,6.528,49.24,300.4,0,-3.532,3.395,0
1,60,210,2,5.511,5.5,304.8,3.473,0.369,6.468,6.489,7.69,6.758,48.98,300.4,0,-3.528,3.588,0
1,60,215,2,5.682,5.667,304.7,4.183,0.402,6.631,6.967,8.17,7.34,47.49,300.5,0,-3.502,3.798,0
2,60,215,2,9.96,10.26,11.67,10.96,10.84,0.272,0.334,0.133,0.141,1.345,12.31,2550
1,60,220,2,5.517,5.509,301.9,3.136,0.436,6.795,7.43,8.5,7.71,46.05,300.6,0,-3.49,3.655,0
1,60,225,2,5.449,5.434,297.2,4.219,0.433,6.337,7.53,8.59,7.78,45.72,300.7,0,-3.497,3.828,0
1,60,230,2,5.325,5.309,302.3,4.45,0.414,6.272,7.7,8.6,7.89,45.02,300.7,0,-3.543,3.61,0
2,60,230,2,9.9,10.21,11.62,10.87,10.79,0.271,0.334,0.133,0.141,1.302,12.31,2550
1,60,235,2,5.491,5.478,302.3,3.875,0.517,6.729,7.56,8.4,7.71,45.33,300.6,0,-3.577,3.835,0
1,60,240,2,5.288,5.272,296.3,4.371,0.539,6.599,7.39,8.19,7.5,45.98,300.7,0,-3.547,3.733,0
1,60,245,2,6.059,6.034,296.7,5.253,0.778,8.17,7.45,8.18,7.66,45.72,300.8,0,-3.565,4.463,0
2,60,245,2,9.84,10.17,11.57,10.78,10.74,0.271,0.334,0.133,0.141,1.305,12.31,2550
1,60,250,2,5.138,5.122,292.6,4.618,0.553,6.533,7.27,7.85,7.36,46.42,300.8,0,-3.525,3.823,0
1,60,255,2,4.855,4.834,293.9,5.316,0.552,6.501,6.889,7.31,6.885,47.78,300.9,0,-3.493,3.648,0
1,60,300,2,5.124,5.049,328.5,9.78,0.537,6.207,6.336,6.7,6.269,49.55,301.2,0,-3.515,3.655,0
2,60,300,2,9.79,10.12,11.51,10.7,10.68,0.271,0.333,0.133,0.141,1.344,12.3,2550
1,60,305,2,7.11,7.03,349.6,8.92,1.794,11.69,5.853,6.152,5.881,51.12,301.5,0,-3.544,5.575,0
1,60,310,2,8.6,8.55,357.6,6.193,1.035,11.5,5.607,5.74,5.559,50.9,301.5,0,-3.825,6.603,0
1,60,315,2,9,8.96,359.4,4.823,1.04,11.83,5.064,5.158,4.984,50.21,301.5,0,-4.492,6.973,0
2,60,315,2,9.73,10.08,11.45,10.62,10.63,0.271,0.333,0.133,0.141,1.377,12.3,2550
1,60,320,2,8.5,8.34,3.689,11.12,1.135,10.88,4.518,4.608,4.433,50.67,301.6,0,-4.869,6.6,0
1,60,325,2,8.67,8.64,4.279,4.869,0.875,11.04,4.111,4.259,4.068,50.63,301.7,0,-5.25,6.5,0
1,60,330,2,7.72,7.54,5.781,12.47,0.822,9.64,3.77,3.899,3.699,52.22,302,0,-5.159,5.825,0
2,60,330,2,9.68,10.03,11.38,10.54,10.58,0.271,0.333,0.133,0.141,1.35,12.3,2550
1,60,335,2,6.846,6.821,3.188,4.898,0.906,9.34,3.295,3.462,3.214,54.97,302.2,0,-4.929,4.935,0
1,60,340,2,8.27,8.25,5.908,4.191,0.82,10.29,3.135,3.388,3.179,53.73,302.3,0,-5.37,6.393,0
1,60,345,2,7.75,7.73,8.69,4.16,0.747,9.47,2.94,3.109,2.916,54.06,302.4,0,-5.47,5.73,0
2,60,345,2,9.62,9.99,11.33,10.46,10.52,0.271,0.333,0.133,0.141,1.404,12.3,2550
1,60,350,2,7.17,7.15,15.41,4.42,0.5,8.1,2.604,2.766,2.57,55.17,302.4,0,-5.514,5.353,0
1,60,355,2,6.951,6.934,11.13,4.077,0.629,8.59,2.355,2.58,2.352,55.16,302.5,0,-5.746,5.345,0
1,60,400,2,5.897,5.875,10.79,4.946,0.566,7.48,2.068,2.269,2.015,55.66,302.7,0,-5.893,4.205,0
2,60,400,2,9.56,9.95,11.28,10.38,10.47,0.271,0.333,0.133,0.141,1.419,12.29,2550
1,60,405,2,5.8,5.785,13.24,4.15,0.475,6.86,1.829,2.083,1.83,55.86,302.8,0,-6.066,4.148,0
1,60,410,2,5.042,5.024,14.58,4.798,0.531,6.468,1.662,1.895,1.648,56.01,303.1,0,-6.186,3.798,0
1,60,415,2,4.842,4.828,8.84,4.407,0.516,6.239,1.463,1.674,1.43,56.89,303.2,0,-6.168,3.618,0
2,60,415,2,9.49,9.9,11.24,10.29,10.41,0.271,0.333,0.133,0.141,1.444,12.29,2550
1,60,420,2,5.079,5.057,14.08,5.307,0.56,6.599,1.177,1.434,1.163,58.11,303.3,0,-6.16,3.505,0
1,60,425,2,5.803,5.783,19.24,4.768,0.586,6.991,1.071,1.364,1.097,57.85,303.4,0,-6.315,4.383,0
1,60,430,2,5.351,5.334,20.42,4.624,0.486,6.435,0.943,1.16,0.939,57.55,303.5,0,-6.501,3.973,0
2,60,430,2,9.42,9.85,11.2,10.2,10.36,0.271,0.333,0.133,0.141,1.484,12.28,2550
1,60,435,2,5.573,5.56,18.95,3.856,0.512,6.729,0.77,0.963,0.789,57.77,303.6,0,-6.61,4.135,0
1,60,440,2,5.206,5.191,13.65,4.379,0.392,6.141,0.593,0.846,0.572,58.42,303.6,0,-6.632,3.82,0
1,60,445,2,5.101,5.095,10.09,2.633,0.287,5.651,0.27,0.519,0.18,59.64,303.7,0,-6.665,3.478,0
2,60,445,2,9.34,9.8,11.14,10.11,10.31,0.27,0.333,0.133,0.141,1.507,12.28,2550
1,60,450,2,4.999,4.989,10.96,3.569,0.391,5.88,-0.038,0.37,-0.046,60.93,303.8,0,-6.677,3.398,0
1,60,455,2,5.116,5.091,7.05,5.67,0.451,6.305,-0.159,0.236,-0.156,61.68,303.9,0,-6.634,3.48,0
1,60,500,2,4.738,4.73,1.731,3.178,0.36,5.847,-0.363,-0.045,-0.404,62.84,304.1,0,-6.585,3.173,0
2,60,500,2,9.25,9.75,11.09,10.01,10.25,0.27,0.332,0.133,0.141,1.614,12.28,2550
1,60,505,2,4.808,4.8,1.476,3.337,0.291,5.488,-0.598,-0.201,-0.628,64.4,304.2,0,-6.492,2.992,0
1,60,510,2,4.459,4.452,6.185,3.307,0.291,5.259,-0.797,-0.355,-0.838,65.6,304.3,0,-6.442,2.71,0
1,60,515,2,4.203,4.196,11.8,3.379,0.24,4.802,-0.976,-0.499,-1.002,66.64,304.3,0,-6.406,2.505,0
2,60,515,2,9.16,9.7,11.04,9.92,10.19,0.27,0.332,0.133,0.141,1.814,12.27,2550
1,60,520,2,4.194,4.19,16.43,2.626,0.195,4.639,-1.145,-0.618,-1.127,67.37,304.4,0,-6.426,2.55,0
1,60,525,2,3.783,3.779,18.34,2.714,0.261,4.41,-1.262,-0.755,-1.259,67.52,304.4,0,-6.508,2.15,0
1,60,530,2,4.014,4.012,17.53,1.813,0.224,4.573,-1.5,-0.981,-1.57,67.97,304.5,0,-6.646,2.14,0
2,60,530,2,9.07,9.64,10.99,9.81,10.13,0.27,0.332,0.133,0.141,1.979,12.26,2550
1,60,535,2,4.448,4.446,17.37,1.684,0.195,4.867,-1.854,-1.201,-1.92,69.25,304.5,0,-6.741,2.415,0
1,60,540,2,4.629,4.625,19.17,2.332,0.226,5.129,-2.084,-1.275,-2.056,70.8,304.5,0,-6.672,2.627,0
1,60,545,2,4.01,4.004,19.09,3.128,0.393,5.031,-1.939,-1.236,-1.842,71.3,304.6,0,-6.446,2.265,0
2,60,545,2,8.98,9.58,10.93,9.7,10.07,0.27,0.332,0.133,0.141,2.194,12.27,2550
1,60,550,2,3.14,3.135,17.56,3.16,0.306,3.757,-1.983,-1.454,-1.996,71.4,304.8,0,-6.468,1.587,0
1,60,555,2,2.677,2.675,17.01,2.351,0.141,2.973,-2.293,-1.68,-2.384,72,304.9,0,-6.654,1.152,0
1,60,600,2,2.891,2.889,11.16,2.155,0.096,3.103,-2.68,-1.713,-2.778,73,305,0,-6.848,1.092,0
2,60,600,2,8.89,9.53,10.87,9.6,10.01,0.27,0.332,0.133,0.141,2.647,12.26,2550
1,60,605,2,3.007,3.002,4.427,3.235,0.111,3.299,-2.911,-1.707,-2.89,73.7,305,0,-6.941,1.197,0
1,60,610,2,2.689,2.688,354.7,1.861,0.102,2.907,-3,-1.629,-2.93,74.2,305.1,0,-6.936,0.98,0
1,60,615,2,2.575,2.488,357.8,14.85,0.4,3.789,-2.901,-1.562,-2.713,75.3,305.2,0,-6.661,0.954,0
2,60,615,2,8.8,9.47,10.81,9.49,9.95,0.27,0.332,0.133,0.141,3.332,12.26,2550
1,60,620,2,2.551,2.538,359.3,5.595,0.271,3.136,-2.562,-1.583,-2.361,75.7,305.3,0,-6.279,1.142,0
1,60,625,2,2.523,2.517,354.6,3.991,0.146,2.907,-2.48,-1.872,-2.409,75.5,305.4,0,-6.232,1.042,0
1,60,630,2,2.929,2.927,352.2,2.064,0.202,3.397,-2.597,-1.93,-2.589,76.3,305.5,0,-6.201,1.247,0
2,60,630,2,8.7,9.41,10.75,9.38,9.88,0.27,0.332,0.133,0.141,3.693,12.25,2550
1,60,635,2,3.471,3.467,344.8,2.478,0.224,3.887,-2.675,-1.899,-2.577,78,305.6,0,-5.995,1.837,0
1,60,640,2,3.277,3.275,342,2.101,0.212,3.822,-2.539,-1.75,-2.432,78.2,305.7,0,-5.828,1.642,0
1,60,645,2,2.895,2.89,338,3.283,0.193,3.397,-2.436,-1.552,-2.307,77.8,305.8,0,-5.798,1.41,0
2,60,645,2,8.61,9.35,10.68,9.27,9.82,0.27,0.331,0.133,0.141,4.128,12.25,2550
1,60,650,2,2.376,2.37,339.4,4.122,0.225,2.973,-2.302,-1.645,-2.173,77,305.9,0,-5.808,0.858,0
1,60,655,2,2.785,2.783,335.8,2.204,0.201,3.169,-2.312,-1.587,-2.234,76.7,306,0,-5.87,1.27,0
1,60,700,2,3.026,3.024,332.4,1.987,0.116,3.299,-2.363,-1.525,-2.269,77.1,306.2,0,-5.841,1.46,0
2,60,700,2,8.52,9.29,10.61,9.16,9.75,0.27,0.331,0.133,0.141,4.226,12.24,2550
1,60,705,2,3.106,3.101,323.9,3.121,0.224,3.593,-2.385,-1.784,-2.327,77.3,306.2,0,-5.831,1.697,0
1,60,710,2,3.122,3.12,325.7,2.103,0.244,3.626,-2.448,-1.975,-2.411,77.7,306.3,0,-5.824,1.727,0.043
1,60,715,2,2.589,2.586,321.4,2.935,0.168,3.038,-2.51,-2.153,-2.504,77.6,306.3,0,-5.902,1.36,0.853
2,60,715,2,8.43,9.24,10.54,9.05,9.68,0.269,0.331,0.133,0.141,4.234,12.23,2550
1,60,720,2,2.251,2.246,316.4,3.791,0.26,2.842,-2.634,-2.23,-2.63,77.8,306.4,0,-5.991,1.085,5.126
1,60,725,2,2.431,2.42,318.8,5.329,0.276,3.071,-2.659,-2.18,-2.584,77.8,306.4,0,-6.013,1.275,15.67
1,60,730,2,2.9,2.894,326.5,3.508,0.251,3.365,-2.513,-2.049,-2.382,77.1,306.5,0,-5.986,1.577,25.8
2,60,730,2,8.35,9.17,10.47,8.94,9.61,0.269,0.331,0.133,0.141,4.203,12.24,2550
1,60,735,2,2.357,2.354,328.8,2.561,0.351,2.94,-2.346,-1.925,-2.207,76.5,306.6,0,-5.934,1.157,36.96
1,60,740,2,1.878,1.872,322.9,4.311,0.236,2.385,-2.153,-1.835,-1.982,75.8,306.8,0,-5.868,1.035,50.18
1,60,745,2,1.754,1.748,312.5,4.55,0.206,2.287,-1.946,-1.699,-1.745,75.3,306.9,0,-5.762,1.035,65.09
2,60,745,2,8.28,9.11,10.4,8.83,9.54,0.269,0.331,0.133,0.141,3.672,12.26,2550
1,60,750,2,1.609,1.604,301.7,4.82,0.239,2.189,-1.885,-1.8,-1.644,75.3,307,0,-5.689,0.789,79.3
1,60,755,2,1.835,1.831,296.1,3.832,0.132,2.221,-2.099,-1.877,-1.735,77.2,307.2,0,-5.576,1.107,95.1
1,60,800,2,2.294,2.286,299.2,4.671,0.241,2.809,-1.871,-1.674,-1.499,77.2,307.3,0,-5.356,1.557,112.8
2,60,800,2,8.21,9.06,10.32,8.72,9.46,0.269,0.331,0.133,0.141,3.68,12.33,2550
1,60,805,2,2.053,2.039,304.6,6.618,0.244,2.515,-1.442,-1.341,-1.169,75.9,307.4,0,-5.177,1.69,131.1
1,60,810,2,2.278,2.264,310.9,6.211,0.207,2.679,-0.961,-0.927,-0.69,74,307.4,0,-5.046,1.757,149.6
1,60,815,2,2.223,2.201,311.5,8.17,0.241,2.679,-0.449,-0.426,-0.23,71.6,307.5,0,-4.98,1.84,168.5
2,60,815,2,8.14,9,10.25,8.63,9.39,0.269,0.33,0.133,0.141,2.907,12.46,2550
1,60,820,2,2.25,2.238,315.9,5.984,0.38,3.038,0.077,-0.011,0.242,70.1,307.6,0,-4.77,1.975,187.3
1,60,825,2,2.501,2.488,316.6,5.75,0.29,3.071,0.387,0.107,0.408,68.78,307.7,0,-4.722,2.162,196.4
1,60,830,2,2.452,2.433,321.6,7.27,0.247,2.907,0.47,0.084,0.506,68.57,307.8,0,-4.682,2.012,221.2
2,60,830,2,8.09,8.95,10.17,8.56,9.32,0.269,0.33,0.133,0.141,2.466,12.63,2550
1,60,835,2,2.394,2.377,327.8,6.86,0.229,2.94,0.717,0.456,0.774,67.95,307.9,0,-4.568,2.092,242.6
1,60,840,2,2.571,2.552,335.8,6.919,0.298,3.201,1.256,1.151,1.376,66.12,307.9,0,-4.421,2.317,256.7
1,60,845,2,2.771,2.747,327.5,7.6,0.301,3.463,1.486,1.266,1.558,65.24,308,0,-4.378,2.39,283.8
2,60,845,2,8.05,8.89,10.1,8.51,9.25,0.269,0.33,0.133,0.141,2.195,12.85,2550
1,60,850,2,2.831,2.807,341.5,7.48,0.276,3.495,1.988,1.887,2.124,63.36,308.1,0,-4.292,2.48,293
1,60,855,2,2.909,2.895,337.4,5.642,0.389,3.659,2.359,2.012,2.419,62.15,308.2,0,-4.197,2.5,322.4
1,60,900,2,2.544,2.502,342.1,10.45,0.336,3.201,2.726,2.524,2.91,61.21,308.3,0,-4.056,2.285,339.5
2,60,900,2,8.03,8.85,10.03,8.5,9.18,0.269,0.33,0.133,0.141,1.857,13.03,2550
1,60,905,2,2.234,2.194,341.1,10.87,0.341,3.103,3.09,2.77,3.23,58.7,308.4,0,-4.267,1.89,358.8
1,60,910,2,2.157,2.122,353.3,10.32,0.387,3.169,3.412,3.285,3.706,56.82,308.4,0,-4.395,1.717,377
1,60,915,2,2.169,2.096,12.06,14.82,0.488,3.071,3.88,3.711,4.088,52.43,308.5,0,-5.008,1.825,395.1
2,60,915,2,8.03,8.81,9.96,8.53,9.11,0.269,0.33,0.133,0.141,1.501,13.16,2550
1,60,920,2,2.493,2.45,24.71,10.74,0.468,3.757,4.291,3.976,4.444,49.66,308.6,0,-5.345,2.012,410.9
1,60,925,2,2.918,2.861,26.01,11.4,0.447,4.149,4.817,4.401,5.012,46.86,308.7,0,-5.612,2.382,431.2
1,60,930,2,3.008,2.94,29.43,12.16,0.493,4.181,5.135,4.714,5.227,44.39,308.7,0,-6.022,2.372,448.3
2,60,930,2,8.08,8.79,9.91,8.58,9.04,0.269,0.329,0.133,0.141,1.206,13.31,2550
1,60,935,2,3.206,3.15,51.28,10.65,1.125,6.893,5.518,5.099,5.604,40.58,308.8,0,-6.844,2.522,466
1,60,940,2,4.668,4.579,58.68,11.17,0.685,6.207,5.861,5.279,5.928,33.17,308.9,0,-9.09,3.708,485.2
1,60,945,2,4.059,3.952,49.48,13.13,0.651,5.815,6.262,5.651,6.304,32.35,308.9,0,-9.05,3.313,501.1
2,60,945,2,8.16,8.78,9.87,8.67,8.98,0.269,0.329,0.133,0.141,0.103,13.51,2550
1,60,950,2,4.645,4.545,54.67,11.87,0.904,7.22,6.381,5.76,6.379,30.32,309,0,-9.76,3.725,517.8
1,60,955,2,5,4.933,57.27,9.39,0.864,7.19,6.654,5.812,6.626,29.06,309,0,-10.05,4.078,534.6
1,60,1000,2,6.14,6.09,55.68,7.29,0.695,7.77,6.844,6.143,6.894,26.92,309.1,0,-10.84,4.925,552.1
2,60,1000,2,8.31,8.79,9.84,8.79,8.93,0.269,0.329,0.133,0.141,0,13.25,2550
1,60,1005,2,5.844,5.749,53.88,10.35,0.995,8.26,7.35,6.554,7.36,25.45,309.1,0,-11.11,4.673,568.7
1,60,1010,2,5.329,5.183,49.43,13.41,0.778,6.925,7.55,6.752,7.62,25.42,309.1,0,-10.96,4.135,583.1
1,60,1015,2,5.732,5.688,59.08,7.12,0.687,7.42,7.66,6.664,7.55,24.28,309.2,0,-11.43,4.728,587.4
2,60,1015,2,8.5,8.81,9.82,8.93,8.88,0.268,0.329,0.133,0.141,0,13.22,2550
1,60,1020,2,5.416,5.394,54.76,5.145,0.595,7.28,7.55,6.702,7.52,24.06,309.2,0,-11.63,4.443,602.1
1,60,1025,2,5.566,5.496,52.18,9.08,1.41,8.89,7.95,7.17,8.02,23.05,309.2,0,-11.83,4.333,613.4
1,60,1030,2,5.606,5.431,53.29,14.3,0.96,7.48,8.3,7.23,8.31,22.52,309.3,0,-11.82,4.31,641.2
2,60,1030,2,8.71,8.87,9.81,9.08,8.85,0.268,0.329,0.133,0.141,0,13.24,2550
1,60,1035,2,5.414,5.322,55.79,10.57,1.013,8.26,8.53,7.67,8.6,21.71,309.3,0,-12.08,4.35,657.2
1,60,1040,2,6.241,6.17,63.83,8.65,1.072,8.85,9.09,8.12,9.01,20.03,309.3,0,-12.61,4.945,657.4
1,60,1045,2,6.576,6.547,60.82,5.381,0.798,8.33,8.58,7.29,8.31,20.28,309.4,0,-12.87,5.255,676.5
2,60,1045,2,8.95,8.93,9.82,9.24,8.83,0.268,0.329,0.133,0.141,0,13.32,2550
1,60,1050,2,6.206,6.119,65.3,9.56,1.001,8.17,8.62,7.44,8.51,20.7,309.4,0,-12.58,4.985,685.2
1,60,1055,2,5.975,5.727,57.24,16.52,0.723,7.45,8.62,7.51,8.46,21.42,309.4,0,-12.16,4.785,701
1,60,1100,2,5.404,5.273,56.49,12.58,1.137,7.97,8.5,7.39,8.38,22.14,309.5,0,-11.86,4.308,722
2,60,1100,2,9.2,9.01,9.83,9.41,8.82,0.268,0.329,0.133,0.141,0,13.44,2550
1,60,1105,2,5.207,5.036,48.38,14.65,1.618,7.94,8.64,7.44,8.52,22.07,309.6,0,-11.77,4.04,739
1,60,1110,2,5.682,5.553,69.32,12.21,0.959,7.51,8.85,7.87,8.74,21.53,309.6,0,-11.92,4.81,710
1,60,1115,2,5.48,5.393,60.34,10.2,0.761,7.38,8.84,7.69,8.7,21.66,309.7,0,-11.85,4.373,686.7
2,60,1115,2,9.45,9.1,9.86,9.59,8.82,0.268,0.329,0.133,0.141,0,13.61,2550
1,60,1120,2,5.059,4.968,63.57,10.89,1.082,7.45,9.07,8.08,9.11,22.21,309.7,0,-11.35,3.94,681.7
1,60,1125,2,5.612,5.581,51.14,6.031,1.231,9.11,9.21,8,8.97,21.93,309.7,0,-11.38,4.485,762
1,60,1130,2,5.11,5.049,52.1,8.84,1.103,7.51,9.1,8.07,9.01,22.68,309.8,0,-11.06,4.155,782
2,60,1130,2,9.72,9.21,9.89,9.78,8.84,0.268,0.329,0.133,0.141,0,13.51,2550
1,60,1135,2,5.517,5.473,58.08,7.25,0.837,7.35,9.29,8.23,9.34,21.89,309.8,0,-11.34,4.388,736
1,60,1140,2,3.747,3.658,68.23,12.45,1.085,6.533,9.34,8.58,9.37,21.59,309.7,0,-11.47,3.132,799
1,60,1145,2,4.968,4.861,56.04,11.86,1.08,7.42,9.53,8.68,9.68,20.51,309.7,0,-11.96,3.943,808
2,60,1145,2,9.97,9.32,9.93,9.98,8.86,0.268,0.329,0.133,0.141,0,13.74,2550
1,60,1150,2,4.282,4.195,60.43,11.52,0.816,6.141,9.65,8.71,9.67,19.93,309.7,0,-12.2,3.655,822
1,60,1155,2,4.259,4.182,54,10.9,0.981,6.468,9.82,8.86,9.8,20.76,309.6,0,-11.56,3.57,824
1,60,1200,2,3.157,3.033,38.94,16.06,0.617,5.063,9.86,8.87,9.76,20.97,309.6,0,-11.41,2.68,822
2,60,1200,2,10.25,9.44,9.99,10.17,8.89,0.268,0.329,0.134,0.141,0,13.7,2550
1,60,1205,2,3.926,3.79,55.67,15.06,1.084,6.043,10.02,8.98,9.98,20.83,309.6,0,-11.35,3.223,830
1,60,1210,2,2.588,2.474,77.9,16.99,0.908,4.541,9.97,9.26,10.06,20.81,309.5,0,-11.4,2.128,828
1,60,1215,2,3.395,3.274,108.3,15.32,0.778,5.684,10.25,9.63,10.43,20.82,309.5,0,-11.16,3.115,832
2,60,1215,2,10.53,9.57,10.05,10.38,8.93,0.268,0.329,0.134,0.141,0,13.69,2550
1,60,1220,2,2.898,2.855,80.8,9.89,0.786,4.835,10.13,9.36,10.19,22.05,309.4,0,-10.55,2.395,834
1,60,1225,2,2.791,2.352,52.79,32.13,0.96,5.063,10.36,9.8,10.63,21.82,309.3,0,-10.5,2.353,838
1,60,1230,2,3.177,3.028,14.18,17.54,1.049,4.933,10.31,9.54,10.35,21.54,309.3,0,-10.7,2.785,841
2,60,1230,2,10.82,9.71,10.11,10.59,8.99,0.268,0.329,0.134,0.141,0,13.66,2550
1,60,1235,2,3.226,2.937,31.86,24.21,1.356,6.207,10.42,9.83,10.8,22.21,309.2,0,-10.23,2.607,843
1,60,1240,2,1.842,1.784,21.97,14.16,1.123,4.573,10.42,9.71,10.67,21.31,309.2,0,-10.74,1.343,844
1,60,1245,2,4.253,4.164,359.2,11.71,0.893,6.827,10.62,9.8,10.81,21.96,309.1,0,-10.19,3.753,847
2,60,1245,2,11.1,9.86,10.19,10.82,9.05,0.269,0.329,0.134,0.141,0,13.65,2550
1,60,1250,2,3.066,2.57,39.93,32.59,0.728,4.737,10.59,9.83,10.74,22.33,309,0,-10.01,2.7,848
1,60,1255,2,2.702,2.588,47.61,16.65,0.602,3.887,10.85,10.05,10.95,22.03,309,0,-9.97,2.342,848
1,60,1300,2,2.144,1.958,350.9,23.85,0.871,3.822,10.97,10.22,11.09,21.8,309,0,-10,1.752,848
2,60,1300,2,11.37,10,10.27,11.06,9.12,0.269,0.33,0.134,0.141,0,13.64,2550
1,60,1305,2,2.512,2.23,328.1,27.16,0.652,3.92,11.27,10.33,11.41,21.59,308.9,0,-9.87,2.25,848
1,60,1310,2,1.71,1.227,340.4,43.04,0.601,3.299,11.53,10.69,11.63,21.47,308.8,0,-9.73,1.561,847
1,60,1315,2,2.112,1.981,36.23,19.95,1.381,5.815,11.63,11.05,11.8,20.99,308.7,0,-9.92,1.531,845
2,60,1315,2,11.62,10.15,10.36,11.3,9.2,0.269,0.33,0.134,0.141,0,13.61,2550
1,60,1320,2,2.772,2.69,42.09,13.95,1.505,5.651,11.5,10.4,11.47,20.78,308.6,0,-10.15,2.202,844
1,60,1325,2,1.627,1.36,95.8,32.85,0.78,3.332,11.58,10.88,11.85,20.99,308.5,0,-9.97,1.263,842
1,60,1330,2,1.741,1.574,28.35,25.04,0.784,3.691,11.94,11.03,12.06,20.75,308.4,0,-9.82,1.283,839
2,60,1330,2,11.87,10.3,10.46,11.55,9.3,0.269,0.33,0.134,0.141,0,13.58,2550
1,60,1335,2,2.69,2.253,56.09,32.67,0.599,4.083,12.2,11.28,12.23,20.27,308.4,0,-9.9,2.25,837
1,60,1340,2,1.321,0.492,5.499,64.17,0.489,2.417,11.86,11.04,11.79,20.12,308.3,0,-10.26,1.348,833
1,60,1345,2,1.052,0.686,172.7,47.5,0.482,2.058,11.85,11.48,12.15,19.93,308.2,0,-10.39,0.987,828
2,60,1345,2,12.11,10.45,10.56,11.79,9.41,0.269,0.33,0.134,0.141,0,13.57,2550
1,60,1350,2,1.9,1.802,146,18.37,0.743,3.561,12.1,11.49,12.25,19.3,308.1,0,-10.58,1.517,825
1,60,1355,2,1.511,1.125,114.5,35.45,1.368,3.855,12.11,11.4,12.05,18.84,308,0,-10.88,1.259,820
1,60,1400,2,2.109,1.848,114.9,28.47,0.798,3.593,12.06,11.45,12.15,18.98,308,0,-10.82,1.842,816
2,60,1400,2,12.34,10.6,10.68,12.01,9.52,0.269,0.331,0.134,0.141,0,13.58,2550
1,60,1405,2,2.484,1.059,129.8,61.34,0.772,3.822,12.21,11.52,12.3,18.88,307.9,0,-10.77,1.983,810
1,60,1410,2,2.743,2.692,66.27,11.11,0.572,4.247,12.36,11.46,12.27,18.49,307.9,0,-10.91,2.377,806
1,60,1415,2,2.74,2.623,14.63,16.73,1.231,5.227,12.28,11.35,12.2,18.37,307.8,0,-11.05,2.495,799
2,60,1415,2,12.56,10.75,10.79,12.16,9.64,0.269,0.331,0.134,0.141,0,13.58,2550
1,60,1420,2,0.826,0.498,198.1,48.11,0.563,2.058,12.15,11.93,12.25,17.76,307.8,0,-11.57,0.759,788
1,60,1425,2,1.168,0.601,139.2,55.58,0.582,2.123,12.48,12.19,12.7,17.69,307.7,0,-11.36,0.854,780
1,60,1430,2,1.535,0.953,77.5,49.64,0.78,3.593,13.14,12.57,13.37,17.28,307.7,0,-11.11,1.062,772
2,60,1430,2,12.74,10.89,10.9,12.24,9.77,0.269,0.331,0.134,0.142,0,13.58,2550
1,60,1435,2,1.874,1.754,113.3,20.48,0.592,3.005,12.94,11.96,12.92,16.85,307.7,0,-11.58,1.439,764
1,60,1440,2,1.137,0.739,129.7,47.68,0.699,3.005,12.94,12.25,13.03,16.95,307.6,0,-11.51,0.522,754
1,60,1445,2,3.124,2.978,78,17.51,0.785,4.867,13.22,12.52,13.34,17.01,307.6,0,-11.24,2.588,746
2,60,1445,2,12.9,11,11,12.27,9.91,0.269,0.332,0.134,0.142,0,13.59,2550
1,60,1450,2,2.307,1.994,106.4,29.85,0.923,3.822,12.79,11.7,12.7,16.83,307.6,0,-11.72,2.034,735
1,60,1455,2,1.884,0.548,157.8,68.22,0.683,3.495,12.52,12.09,12.69,17.32,307.5,0,-11.58,1.466,725
1,60,1500,2,3.486,3.258,62.7,20.69,0.59,4.606,12.77,12.01,12.73,17.44,307.5,0,-11.29,2.935,717
2,60,1500,2,12.95,11.1,11.09,12.25,10.05,0.269,0.332,0.134,0.142,0,13.59,2550
1,60,1505,2,2.778,2.714,35.76,12.24,0.774,4.443,12.67,11.88,12.61,17.67,307.5,0,-11.21,2.402,705
1,60,1510,2,1.77,1.622,56.78,23.38,0.447,2.94,12.88,12.35,12.99,17.44,307.5,0,-11.21,1.386,692
1,60,1515,2,1.756,1.597,73,24.31,0.628,3.299,12.63,12.17,12.77,17.19,307.5,0,-11.58,1.501,680.4
2,60,1515,2,12.95,11.2,11.17,12.22,10.2,0.269,0.333,0.134,0.142,0,13.6,2550
1,60,1520,2,0.969,0.642,72.9,45.11,0.612,2.515,12.56,12.47,12.86,17.23,307.5,0,-11.61,0.546,666.5
1,60,1525,2,2.02,1.992,200.6,9.53,0.589,3.528,12.72,12.37,12.95,16.82,307.5,0,-11.78,1.418,649.5
1,60,1530,2,1.515,1.093,193.8,42.75,0.555,2.907,12.72,12.21,12.75,17.01,307.5,0,-11.64,1.156,639.5
2,60,1530,2,12.99,11.29,11.24,12.16,10.34,0.269,0.333,0.134,0.142,0,13.6,2550
1,60,1535,2,1.892,1.594,196.4,32.15,0.698,3.822,13.24,12.71,13.45,17.03,307.5,0,-11.22,1.306,628.3
1,60,1540,2,1.855,1.815,199.8,11.53,1.138,4.377,12.95,12.29,12.92,16.9,307.5,0,-11.54,1.067,613.3
1,60,1545,2,0.674,0.504,330.3,38.78,0.449,1.699,13.27,13.08,13.72,17.15,307.6,0,-11.09,0.26,598.3
2,60,1545,2,13.07,11.38,11.29,12.11,10.49,0.269,0.333,0.134,0.142,0,13.6,2550
1,60,1550,2,2.499,2.448,29.48,11.55,1.208,4.475,13.48,12.88,13.75,17.46,307.5,0,-10.71,1.912,584
1,60,1555,2,2.285,1.848,359.4,35.42,0.776,4.573,13.08,12.29,13.01,17.64,307.5,0,-10.9,1.886,571.1
1,60,1600,2,2.174,2.053,65.69,18.62,1.556,6.011,12.94,12.25,12.87,17.57,307.5,0,-11.06,1.848,557.1
2,60,1600,2,13.15,11.47,11.34,12.05,10.63,0.269,0.334,0.134,0.142,0,13.6,2550
1,60,1605,2,1.609,1.434,57.16,26.71,0.717,3.103,12.98,12.6,13.16,17.83,307.5,0,-10.85,1.156,541.3
1,60,1610,2,1.005,0.914,22.64,24.39,0.588,2.254,13.03,12.5,13.1,17.78,307.5,0,-10.84,0.523,524.8
1,60,1615,2,1.031,1.01,302.1,11.77,0.507,2.613,13.21,12.79,13.6,17.17,307.5,0,-11.13,0.845,506.9
2,60,1615,2,13.23,11.55,11.37,11.99,10.78,0.269,0.334,0.134,0.142,0,13.6,2550
1,60,1620,2,1.519,1.502,291.8,8.65,0.42,2.483,13.24,12.74,13.69,17.27,307.4,0,-11.03,1.286,490.1
1,60,1625,2,1.723,1.614,328.8,20.4,0.601,2.842,13.03,12.38,13.14,17.65,307.4,0,-10.93,1.419,474.9
1,60,1630,2,1.22,0.801,95.3,46.3,0.703,3.234,13.28,12.74,13.4,17.56,307.4,0,-10.8,1.026,458.6
2,60,1630,2,13.28,11.63,11.4,11.96,10.92,0.27,0.335,0.134,0.142,0,13.59,2550
1,60,1635,2,1.299,1.195,117.5,22.98,0.426,2.221,13.46,12.78,13.5,16.94,307.4,0,-11.09,0.441,440.6
1,60,1640,2,1.143,0.962,63.55,32.17,0.489,2.45,13.36,12.75,13.29,16.94,307.4,0,-11.17,0.776,421
1,60,1645,2,0.975,0.965,61.03,7.91,0.359,1.927,13,12.65,13.07,17.32,307.3,0,-11.18,0.162,378.7
2,60,1645,2,13.32,11.7,11.42,11.94,11.05,0.27,0.335,0.134,0.142,0,13.58,2550
1,60,1650,2,0.467,0.453,130.9,9.4,0.647,1.764,13.12,13.15,13.39,17.26,307.3,0,-11.13,0.248,385.7
1,60,1655,2,0.606,0.422,132.2,41.33,0.434,1.437,13.28,13.09,13.45,17.02,307.3,0,-11.18,0.297,367.4
1,60,1700,2,0.922,0.8,126.5,29.31,0.512,2.254,13.52,13.27,13.77,16.94,307.3,0,-11.04,0.453,348.3
2,60,1700,2,13.33,11.76,11.44,11.95,11.18,0.27,0.335,0.134,0.142,0,13.58,2550
1,60,1705,2,1.431,1.399,75.8,12.07,0.642,2.515,13.49,12.86,13.41,17.1,307.3,0,-10.95,1.016,331.3
1,60,1710,2,1.555,1.434,97.3,22.2,0.639,2.679,13.26,12.75,13.29,17.81,307.3,0,-10.63,1.156,313
1,60,1715,2,1.634,1.573,116.1,15.69,0.466,2.613,13.11,12.5,13.01,17.24,307.4,0,-11.16,1.281,295
2,60,1715,2,13.32,11.81,11.46,11.96,11.29,0.27,0.336,0.134,0.142,0,13.59,2550
1,60,1720,2,2.266,2.232,89.7,9.91,0.291,2.907,12.85,12.4,12.78,17.69,307.3,0,-11.05,1.892,276.8
1,60,1725,2,1.85,1.828,67.62,8.71,0.309,2.613,12.75,12.39,12.74,18.14,307.4,0,-10.82,1.502,258.8
1,60,1730,2,0.517,0.405,143.9,33.1,0.446,1.47,12.77,12.62,12.9,17.55,307.4,0,-11.21,0.195,238.4
2,60,1730,2,13.28,11.85,11.48,11.97,11.4,0.27,0.336,0.134,0.142,0,13.59,2550
1,60,1735,2,1.608,1.576,93.2,11.37,0.475,2.581,12.96,12.65,12.98,17.56,307.4,0,-11.05,1.074,218.5
1,60,1740,2,0.956,0.792,87,33,0.508,2.319,12.78,12.51,12.75,17.6,307.4,0,-11.16,0.381,198.5
1,60,1745,2,1.913,1.871,72.1,11.88,0.48,2.777,12.69,12.32,12.62,18.01,307.4,0,-10.96,1.342,179.3
2,60,1745,2,13.22,11.89,11.5,11.96,11.49,0.27,0.336,0.134,0.142,0,13.63,2550
1,60,1750,2,2.045,2.007,95.4,10.96,0.49,3.038,12.55,12.26,12.51,18.21,307.5,0,-10.93,1.633,160.8
1,60,1755,2,1.282,1.272,98,6.904,0.348,2.091,12.45,12.24,12.45,18.05,307.5,0,-11.12,0.798,141.1
1,60,1800,2,0.732,0.71,79.8,13.85,0.279,1.307,12.46,12.27,12.48,17.78,307.5,0,-11.3,0.094,121.3
2,60,1800,2,13.14,11.91,11.52,11.94,11.58,0.27,0.336,0.134,0.142,0,13.04,2550
1,60,1805,2,0.071,0.071,78.8,0.823,0.139,0.49,12.49,12.39,12.53,17.59,307.5,0,-11.41,0,102.5
1,60,1810,2,0.378,0.377,93.4,2.726,0.228,0.784,12.66,12.39,12.52,17.5,307.5,0,-11.33,0,85.5
1,60,1815,2,0.712,0.707,116.6,7.3,0.123,0.915,12.48,12.19,12.26,17.94,307.5,0,-11.18,0,70.2
2,60,1815,2,13.05,11.92,11.54,11.9,11.65,0.27,0.337,0.134,0.142,0,13.06,2550
1,60,1820,2,1.04,0.991,125.1,17.61,0.415,1.633,12.25,12.06,12.02,18.8,307.6,0,-10.78,0,56.19
1,60,1825,2,1.862,1.858,113.9,3.702,0.135,2.189,11.74,11.75,11.49,19.73,307.6,0,-10.61,0,43.05
1,60,1830,2,1.699,1.677,115.1,9.06,0.448,2.875,11.16,11.59,11.01,20.55,307.7,0,-10.57,0,29.94
2,60,1830,2,12.94,11.91,11.55,11.85,11.72,0.27,0.337,0.134,0.142,0,12.83,2550
1,60,1835,2,1.701,1.691,127.5,6.314,0.181,2.352,10.84,11.36,10.76,20.72,307.7,0,-10.73,0,18.5
1,60,1840,2,2.864,2.853,119.2,5.03,0.464,3.593,10.18,10.93,9.97,21.84,307.8,0,-10.64,0.635,8.42
1,60,1845,2,3.353,3.35,129.1,2.119,0.3,3.855,9.14,10.56,9.14,23.79,307.8,0,-10.43,1.542,0.799
2,60,1845,2,12.8,11.9,11.55,11.79,11.77,0.27,0.337,0.134,0.142,0,12.75,2550
1,60,1850,2,3.701,3.699,126.2,2.022,0.158,3.953,8.43,10.61,8.55,25.18,307.8,0,-10.33,1.727,0
1,60,1855,2,3.632,3.626,119.5,3.173,0.128,3.985,7.96,10.52,8.2,26.36,307.8,0,-10.15,1.625,0
1,60,1900,2,3.509,3.507,116.6,1.817,0.106,3.724,7.56,10.06,7.84,26.44,307.8,0,-10.46,1.467,0
2,60,1900,2,12.65,11.88,11.56,11.71,11.82,0.27,0.337,0.134,0.142,0,12.71,2550
1,60,1905,2,3.555,3.552,116.8,2.176,0.415,4.508,7.08,9.65,7.34,26.82,307.9,0,-10.69,1.317,0
1,60,1910,2,3.213,3.188,129.1,7.22,0.61,4.116,6.552,9.71,6.835,28.05,307.9,0,-10.58,1.305,0
1,60,1915,2,3.25,3.235,128.6,5.482,0.396,3.855,6.227,8.68,6.523,29.07,308,0,-10.41,1.7,0
2,60,1915,2,12.48,11.84,11.55,11.63,11.85,0.27,0.337,0.134,0.142,0,12.69,2550
1,60,1920,2,4.059,4.058,128,1.055,0.188,4.443,5.927,8.58,6.253,29.54,308,0,-10.47,1.747,0
1,60,1925,2,4.373,4.371,125.3,1.637,0.22,4.933,5.782,8.55,6.094,29.69,308,0,-10.53,1.707,0
1,60,1930,2,4.402,4.4,124.9,1.97,0.167,4.769,5.895,8.4,6.285,30.21,308,0,-10.22,2.015,0
2,60,1930,2,12.3,11.8,11.54,11.53,11.87,0.27,0.337,0.134,0.142,0,12.68,2550
1,60,1935,2,4.544,4.543,129.3,1.208,0.129,4.802,6.055,8.39,6.387,30.02,308,0,-10.16,2.15,0
1,60,1940,2,4.368,4.361,131,3.059,0.197,4.671,5.938,7.94,6.16,30.25,308.1,0,-10.16,2.157,0
1,60,1945,2,3.904,3.899,131.2,2.934,0.178,4.475,5.582,7.6,5.735,30.97,308.1,0,-10.18,1.667,0
2,60,1945,2,12.11,11.74,11.53,11.43,11.87,0.27,0.337,0.134,0.142,0,12.66,2550
1,60,1950,2,3.992,3.987,128.1,2.602,0.202,4.41,5.186,7.48,5.397,31.84,308.1,0,-10.18,1.765,0
1,60,1955,2,3.626,3.612,115.9,5.116,0.214,4.181,4.971,6.847,5.157,32.48,308.2,0,-10.12,1.655,0
1,60,2000,2,3.961,3.953,123.4,3.696,0.209,4.443,4.941,7.3,5.293,32.81,308.3,0,-10.02,1.79,0
2,60,2000,2,11.94,11.67,11.51,11.32,11.87,0.27,0.337,0.134,0.142,0,12.65,2550
1,60,2005,2,3.793,3.789,131.3,2.702,0.152,4.149,5.063,6.921,5.311,32.4,308.3,0,-10.07,1.875,0
1,60,2010,2,3.949,3.946,133.2,2.178,0.157,4.312,4.694,6.977,4.884,33.38,308.3,0,-10.02,1.757,0
1,60,2015,2,4.024,4.021,136.5,2.207,0.147,4.377,4.6,7.15,4.907,34.28,308.3,0,-9.77,1.902,0
2,60,2015,2,11.77,11.6,11.49,11.2,11.85,0.27,0.337,0.134,0.142,0.578,12.63,2550
1,60,2020,2,4.089,4.087,137.7,1.685,0.142,4.443,4.588,7.07,4.951,34.75,308.4,0,-9.61,1.875,0
1,60,2025,2,4.053,4.052,137.8,1.286,0.114,4.279,4.606,6.839,4.893,34.73,308.4,0,-9.6,1.865,0
1,60,2030,2,4.134,4.131,135.6,2.178,0.136,4.508,4.344,6.742,4.617,35.3,308.4,0,-9.62,1.812,0
2,60,2030,2,11.6,11.53,11.45,11.09,11.82,0.27,0.337,0.134,0.142,1.04,12.62,2550
1,60,2035,2,3.577,3.575,132.5,1.912,0.157,4.051,4.222,6.422,4.497,35.5,308.5,0,-9.66,1.6,0
1,60,2040,2,3.954,3.953,135,0.875,0.178,4.312,4.155,6.544,4.488,35.59,308.5,0,-9.69,1.855,0
1,60,2045,2,4.163,4.162,136.4,1.6,0.102,4.41,4.226,6.677,4.591,35.62,308.5,0,-9.62,1.992,0
2,60,2045,2,11.45,11.45,11.42,10.97,11.79,0.27,0.337,0.134,0.142,1.057,12.61,2550
1,60,2050,2,4.299,4.291,137.6,3.402,0.238,4.933,4.126,6.574,4.426,36.31,308.5,0,-9.46,1.897,0
1,60,2055,2,3.684,3.619,126.8,10.8,0.572,4.606,4.129,6.211,4.415,36.27,308.5,0,-9.47,1.992,0
1,60,2100,2,2.935,2.917,118.8,6.346,0.36,3.789,3.675,5.481,3.848,37.34,308.5,0,-9.51,1.51,0
2,60,2100,2,11.3,11.37,11.38,10.85,11.74,0.27,0.337,0.134,0.142,1.075,12.6,2550
1,60,2105,2,2.59,2.586,125.7,3.089,0.132,2.907,3.382,5.176,3.66,38.1,308.5,0,-9.52,1.225,0
1,60,2110,2,3.132,3.127,131.8,3.083,0.24,3.953,3.491,5.384,3.831,37.59,308.6,0,-9.59,1.385,0
1,60,2115,2,2.982,2.908,114.8,12.77,0.254,3.561,3.256,5.111,3.531,38.19,308.7,0,-9.6,1.702,0
2,60,2115,2,11.16,11.29,11.34,10.73,11.69,0.269,0.336,0.134,0.142,1.123,12.58,2550
1,60,2120,2,2.966,2.925,120.1,9.49,0.272,3.626,2.557,4.717,2.832,40.91,308.8,0,-9.36,1.37,0
1,60,2125,2,3.653,3.64,135.6,4.732,0.282,4.377,2.581,4.958,3.023,41.16,308.8,0,-9.26,1.797,0
1,60,2130,2,4.327,4.324,135.5,2.041,0.186,4.933,2.784,5.145,3.178,41.33,308.7,0,-9.03,2.037,0
2,60,2130,2,11.03,11.21,11.29,10.62,11.64,0.269,0.336,0.134,0.142,1.19,12.58,2550
1,60,2135,2,4.297,4.292,135.1,2.617,0.184,4.802,2.952,5.014,3.251,41.24,308.7,0,-8.91,2.115,0
1,60,2140,2,4.304,4.301,137.8,2.209,0.189,4.671,2.999,4.919,3.263,41.21,308.7,0,-8.87,2.09,0
1,60,2145,2,4.664,4.656,139.6,3.445,0.364,5.815,3,4.949,3.278,41.4,308.8,0,-8.81,2.362,0
2,60,2145,2,10.89,11.13,11.24,10.5,11.58,0.269,0.336,0.134,0.142,1.169,12.56,2550
1,60,2150,2,4.723,4.712,140.5,3.9,0.322,5.39,3.484,4.961,3.843,39.84,308.9,0,-8.87,3.015,0
1,60,2155,2,4.467,4.457,139.3,3.987,0.369,5.782,3.587,4.715,3.754,39.47,308.9,0,-8.89,2.692,0
1,60,2200,2,4.549,4.538,141.8,3.956,0.337,5.161,3.531,4.673,3.687,39.69,308.9,0,-8.87,2.697,0
2,60,2200,2,10.75,11.05,11.19,10.39,11.51,0.269,0.336,0.134,0.142,1.122,12.55,2550
1,60,2205,2,4.454,4.445,143.1,3.677,0.296,5.194,3.469,4.466,3.592,40.31,308.9,0,-8.73,2.712,0
1,60,2210,2,4.681,4.672,143.4,3.573,0.278,5.227,3.234,4.187,3.31,41.25,308.9,0,-8.65,2.72,0
1,60,2215,2,4.671,4.664,146.2,3.052,0.301,5.325,3.083,4.094,3.206,41.86,308.8,0,-8.6,2.775,0
2,60,2215,2,10.63,10.97,11.14,10.27,11.44,0.269,0.336,0.134,0.142,1.155,12.55,2550
1,60,2220,2,4.341,4.337,141.7,2.327,0.192,4.867,2.845,3.739,2.894,42.58,308.8,0,-8.6,2.467,0
1,60,2225,2,4.192,4.188,145.1,2.486,0.225,4.769,2.511,3.688,2.562,43.76,308.8,0,-8.55,2.185,0
1,60,2230,2,3.94,3.937,147.2,2.169,0.216,4.443,2.246,3.508,2.325,44.59,308.9,0,-8.55,1.995,0
2,60,2230,2,10.52,10.89,11.08,10.16,11.37,0.269,0.335,0.134,0.142,1.213,12.54,2550
1,60,2235,2,3.54,3.538,150,2.217,0.178,4.018,2.011,3.319,2.095,44.95,309,0,-8.66,1.712,0
1,60,2240,2,3.866,3.86,148.7,3.387,0.243,4.279,1.725,3.232,1.84,45.72,309,0,-8.71,1.762,0
1,60,2245,2,3.702,3.631,133.7,11.23,0.185,4.214,1.581,3.064,1.73,46.5,309.1,0,-8.62,1.947,0
2,60,2245,2,10.41,10.81,11.02,10.05,11.3,0.269,0.335,0.134,0.142,1.269,12.53,2550
1,60,2250,2,3.717,3.714,138,2.31,0.178,4.116,1.38,3.199,1.561,46.96,309,0,-8.68,1.772,0
1,60,2255,2,3.974,3.969,143,2.841,0.246,4.867,1.43,3.427,1.674,46.87,309,0,-8.66,1.722,0
1,60,2300,2,3.734,3.731,143.8,2.575,0.198,4.279,1.51,3.496,1.807,46.71,309,0,-8.63,1.825,0
2,60,2300,2,10.31,10.73,10.97,9.95,11.22,0.269,0.335,0.134,0.142,1.296,12.53,2550
1,60,2305,2,3.353,3.352,144.2,1.524,0.214,3.92,1.448,3.097,1.651,46.78,309,0,-8.67,1.51,0
1,60,2310,2,2.936,2.935,145.9,1.242,0.132,3.267,1.069,2.524,1.161,47.5,309,0,-8.82,1.235,0
1,60,2315,2,3.179,3.179,146.7,0.702,0.09,3.397,0.781,2.709,0.944,48.21,309,0,-8.89,1.34,0
2,60,2315,2,10.22,10.66,10.91,9.85,11.15,0.269,0.335,0.134,0.142,1.35,12.52,2550
1,60,2320,2,3.422,3.421,145.4,0.431,0.069,3.561,0.573,2.719,0.821,48.47,309,0,-9.02,1.53,0
1,60,2325,2,3.505,3.504,146.3,0.88,0.06,3.724,0.307,2.682,0.556,49.59,309,0,-8.97,1.365,0
1,60,2330,2,3.526,3.526,144.5,0.922,0.195,4.018,0.251,2.927,0.624,50.07,309,0,-8.9,1.375,0
2,60,2330,2,10.11,10.58,10.85,9.75,11.07,0.269,0.335,0.134,0.142,1.417,12.51,2550
1,60,2335,2,3.559,3.559,144.6,0.207,0.196,3.822,0.352,2.813,0.754,49.8,309,0,-8.88,1.57,0
1,60,2340,2,3.687,3.687,144.8,0.887,0.046,3.789,0.393,2.822,0.769,50.11,309,0,-8.76,1.652,0
1,60,2345,2,3.563,3.561,149.8,1.529,0.074,3.789,0.328,2.72,0.635,50.37,309,0,-8.76,1.515,0
2,60,2345,2,10.01,10.5,10.79,9.65,10.99,0.269,0.334,0.134,0.142,1.434,12.5,2550
1,60,2350,2,3.607,3.605,151.8,1.636,0.112,3.887,0.106,2.695,0.361,50.97,308.9,0,-8.81,1.307,0
1,60,2355,2,3.654,3.65,146.8,2.602,0.178,4.214,-0.047,2.504,0.291,51.47,308.9,0,-8.83,1.39,0
1,61,0,2,3.883,3.88,144.3,2.381,0.187,4.312,0.148,2.525,0.611,51.44,308.9,0,-8.65,1.755,0
2,61,0,2,9.9,10.43,10.73,9.55,10.91,0.269,0.334,0.134,0.142,1.469,12.49,2550
1,61,5,2,3.817,3.812,145.2,2.962,0.226,4.377,0.384,2.396,0.765,50.61,308.9,0,-8.64,1.747,0
1,61,10,2,3.515,3.512,146.7,2.15,0.145,3.887,0.489,2.192,0.789,49.84,309,0,-8.74,1.675,0
1,61,15,2,3.528,3.525,147.5,2.38,0.143,3.92,0.365,1.997,0.614,50.02,309,0,-8.81,1.71,0
2,61,15,2,9.8,10.36,10.67,9.45,10.83,0.269,0.334,0.134,0.142,1.424,12.48,2550
1,61,20,2,3.72,3.717,143.8,2.415,0.143,4.181,0.248,1.841,0.443,50.48,309,0,-8.8,1.745,0
1,61,25,2,3.883,3.88,146.9,2.312,0.147,4.312,0.181,1.844,0.399,51.01,309,0,-8.73,1.812,0
1,61,30,2,4.11,4.108,152.1,2.026,0.135,4.475,0.197,1.933,0.444,51.23,309,0,-8.66,1.912,0
2,61,30,2,9.7,10.28,10.6,9.34,10.75,0.268,0.334,0.134,0.142,1.434,12.48,2550
1,61,35,2,4.17,4.166,154,2.577,0.22,4.769,0.173,2.202,0.412,50.87,309,0,-8.77,1.837,0
1,61,40,2,3.847,3.846,150,1.327,0.112,4.149,0.19,2.13,0.464,50.7,309.1,0,-8.8,1.795,0
1,61,45,2,3.778,3.778,150.3,0.832,0.067,3.887,0.177,1.947,0.418,50.72,309.1,0,-8.8,1.8,0
2,61,45,2,9.6,10.21,10.55,9.24,10.68,0.268,0.334,0.134,0.142,1.425,12.47,2550
1,61,50,2,3.839,3.835,156.6,2.522,0.109,4.181,0.066,2.022,0.29,50.85,309.1,0,-8.88,1.64,0
1,61,55,2,4.045,4.043,156.9,1.835,0.158,4.312,-0.038,2.032,0.217,51.47,309.1,0,-8.82,1.707,0
1,61,100,2,4.099,4.096,152.8,2.083,0.155,4.312,0.027,1.996,0.359,52.53,309.1,0,-8.5,1.967,0
2,61,100,2,9.51,10.13,10.48,9.14,10.59,0.268,0.333,0.134,0.142,1.453,12.47,2550
1,61,105,2,3.48,3.477,157.3,2.289,0.205,4.083,0.126,1.778,0.401,52.58,309.1,0,-8.4,1.532,0
1,61,110,2,3.497,3.491,162,3.234,0.095,3.691,-0.204,1.609,-0.064,53.34,309.1,0,-8.52,1.232,0
1,61,115,2,3.128,3.128,166.5,1.371,0.216,3.43,-0.818,1.386,-0.717,54.83,309.1,0,-8.74,0.857,0
2,61,115,2,9.42,10.06,10.41,9.05,10.51,0.268,0.333,0.134,0.142,1.55,12.46,2550
1,61,120,2,2.768,2.766,167.3,2.012,0.096,3.038,-1.228,0.974,-0.945,56.05,309.1,0,-8.84,0.905,0
1,61,125,2,3.11,3.109,171.1,1.624,0.102,3.332,-1.433,1.06,-1.038,56.88,309.1,0,-8.84,0.775,0
1,61,130,2,3.31,3.308,170.5,1.834,0.105,3.561,-1.533,1.275,-1.257,57.56,309.1,0,-8.79,0.44,0
2,61,130,2,9.34,9.99,10.35,8.95,10.43,0.268,0.333,0.134,0.142,1.705,12.46,2550
1,61,135,2,3.192,3.191,171.9,1.541,0.127,3.561,-1.584,1.314,-1.314,58.05,309.1,0,-8.73,0.68,0
1,61,140,2,2.816,2.814,172.1,2.247,0.115,3.071,-1.437,1.042,-1.131,57.69,309.1,0,-8.67,0.351,0
1,61,145,2,2.759,2.758,172.7,1.243,0.087,3.005,-1.357,1.061,-1.044,56.81,309.1,0,-8.79,0.213,0
2,61,145,2,9.25,9.92,10.28,8.86,10.35,0.268,0.333,0.134,0.142,1.781,12.45,2550
1,61,150,2,3.038,3.036,176,1.914,0.089,3.332,-1.286,1.136,-0.977,56.13,309.1,0,-8.87,0.738,0
1,61,155,2,3.268,3.267,181.8,1.406,0.128,3.593,-1.314,1.288,-0.95,56.29,309.2,0,-8.86,0.972,0
1,61,200,2,3.202,3.2,182.6,2.216,0.137,3.495,-1.387,1.289,-0.944,57.03,309.2,0,-8.77,0.717,0
2,61,200,2,9.16,9.84,10.22,8.76,10.27,0.268,0.332,0.134,0.142,1.797,12.44,2550
1,61,205,2,3.171,3.169,184.9,1.95,0.09,3.365,-1.332,1.142,-0.841,57.44,309.2,0,-8.63,0.87,0
1,61,210,2,3.281,3.279,190.3,2.064,0.092,3.495,-1.172,0.994,-0.829,56.71,309.3,0,-8.64,0.927,0
1,61,215,2,3.667,3.665,191.3,2.08,0.163,3.953,-1.33,1.024,-1.037,57.85,309.3,0,-8.54,1.122,0
2,61,215,2,9.06,9.78,10.15,8.67,10.19,0.268,0.332,0.134,0.142,1.86,12.44,2550
1,61,220,2,3.503,3.503,188.2,1.012,0.117,3.757,-1.82,1.403,-1.656,61.01,309.3,0,-8.32,1.105,0
1,61,225,2,3.284,3.28,188,2.854,0.079,3.43,-2.226,1.293,-2.032,62.79,309.3,0,-8.33,0.74,0
1,61,230,2,3.134,3.129,186.5,3.225,0.154,3.332,-2.432,1.119,-2.045,63.75,309.2,0,-8.33,0.777,0
2,61,230,2,8.97,9.71,10.09,8.58,10.12,0.268,0.332,0.134,0.142,2.171,12.43,2550
1,61,235,2,3.193,3.191,185.6,2.37,0.154,3.463,-2.138,1.477,-1.714,62.3,309.2,0,-8.35,0.965,0
1,61,240,2,3.164,3.164,186,0.587,0.046,3.299,-2.218,1.308,-1.727,62.24,309.2,0,-8.44,1.005,0
1,61,245,2,3.19,3.187,185.2,2.371,0.182,3.43,-2.077,1.471,-1.615,61.39,309.2,0,-8.48,0.677,0
2,61,245,2,8.87,9.64,10.02,8.49,10.03,0.268,0.332,0.134,0.142,2.21,12.43,2550
1,61,250,2,2.624,2.624,180.3,0.617,0.101,2.842,-2.371,0.889,-2.104,62.39,309.2,0,-8.55,0.071,0
1,61,255,2,2.734,2.733,179.9,1.455,0.084,2.907,-2.417,1.009,-1.985,63.22,309.2,0,-8.43,0.78,0
1,61,300,2,2.642,2.638,186.7,3.221,0.043,2.777,-2.036,1.137,-1.533,61.38,309.2,0,-8.44,0.754,0
2,61,300,2,8.79,9.57,9.96,8.4,9.95,0.267,0.332,0.134,0.142,2.211,12.42,2550
1,61,305,2,2.945,2.943,192.8,1.653,0.077,3.071,-1.806,1.049,-1.303,59.9,309.2,0,-8.54,1.065,0
1,61,310,2,2.975,2.975,196.7,0.824,0.062,3.071,-2.127,0.822,-1.475,61.31,309.2,0,-8.54,1.21,0
1,61,315,2,3.09,3.088,201.6,1.6,0.076,3.332,-1.986,1.026,-1.253,60.72,309.1,0,-8.53,1.662,0
2,61,315,2,8.7,9.5,9.89,8.3,9.88,0.267,0.331,0.134,0.142,2.319,12.41,2550
1,61,320,2,3.222,3.221,203.2,0.975,0.086,3.397,-1.842,1.349,-1.14,59.54,309.1,0,-8.65,1.69,0
1,61,325,2,3.081,3.08,205.7,1.258,0.058,3.201,-1.784,1.161,-1.234,59.1,309.2,0,-8.69,1.442,0
1,61,330,2,3.223,3.223,205.6,0.667,0.051,3.397,-1.593,1.242,-1.182,58.26,309.1,0,-8.69,1.502,0
2,61,330,2,8.61,9.43,9.82,8.21,9.8,0.267,0.331,0.134,0.142,2.184,12.41,2550
1,61,335,2,3.402,3.402,205.5,0.743,0.06,3.528,-1.297,1.411,-0.928,57.05,309.1,0,-8.68,1.63,0
1,61,340,2,3.196,3.195,206.3,1.678,0.078,3.463,-1.071,1.293,-0.714,56.04,309.1,0,-8.7,1.572,0
1,61,345,2,3.013,3.01,207.1,2.343,0.133,3.332,-1.13,1.1,-0.713,56.51,309.1,0,-8.65,1.41,0
2,61,345,2,8.53,9.36,9.76,8.13,9.72,0.267,0.331,0.134,0.142,2.084,12.41,2550
1,61,350,2,3.324,3.32,207.2,2.722,0.206,3.92,-1.271,1.18,-0.864,57.8,309.1,0,-8.49,1.327,0
1,61,355,2,3.507,3.505,207,1.765,0.14,3.789,-1.523,1.297,-1.11,60.37,309,0,-8.18,1.232,0
1,61,400,2,3.535,3.535,205.9,0.94,0.062,3.626,-1.837,1.478,-1.339,62.77,309,0,-7.97,1.34,0
2,61,400,2,8.45,9.29,9.69,8.04,9.64,0.267,0.331,0.134,0.142,2.216,12.4,2550
1,61,405,2,3.487,3.486,205.3,1.243,0.106,3.724,-1.899,1.457,-1.181,62.36,309,0,-8.12,1.205,0
1,61,410,2,3.613,3.611,205.1,1.456,0.069,3.855,-1.828,1.525,-1.078,61.34,309.1,0,-8.26,1.447,0
1,61,415,2,3.476,3.475,208.7,1.478,0.127,3.724,-1.849,1.469,-0.991,61.46,309.1,0,-8.25,1.405,0
2,61,415,2,8.38,9.23,9.63,7.95,9.56,0.267,0.331,0.134,0.142,2.351,12.4,2550
1,61,420,2,3.146,3.145,212.4,1.819,0.222,3.495,-1.914,1.073,-1.226,61.54,309.2,0,-8.3,1.042,0
1,61,425,2,2.909,2.904,220.7,3.509,0.093,3.136,-2.146,0.938,-1.488,62.75,309.2,0,-8.27,1.182,0
1,61,430,2,2.967,2.967,224.3,0.815,0.1,3.136,-1.814,1.357,-1.341,61,309.3,0,-8.32,1.277,0
2,61,430,2,8.3,9.16,9.56,7.87,9.48,0.267,0.33,0.134,0.142,2.36,12.39,2550
1,61,435,2,2.742,2.734,231.8,4.483,0.057,2.875,-1.405,1.275,-0.932,58.08,309.3,0,-8.56,1.495,0
1,61,440,2,2.907,2.905,240.4,1.681,0.075,3.071,-1.148,1.01,-0.78,55.89,309.3,0,-8.8,1.505,0
1,61,445,2,3.04,3.037,240.3,2.544,0.146,3.332,-1.339,0.986,-1.15,56.5,309.4,0,-8.84,1.167,0
2,61,445,2,8.23,9.1,9.49,7.79,9.41,0.267,0.33,0.134,0.142,2.139,12.39,2550
1,61,450,2,2.831,2.817,251.6,5.635,0.181,3.267,-1.82,0.359,-1.606,59.16,309.4,0,-8.71,1.477,0
1,61,455,2,2.6,2.596,263.5,3.06,0.147,3.005,-2.202,-0.142,-2.076,61.71,309.4,0,-8.53,1.302,0
1,61,500,2,2.987,2.986,257.5,1.512,0.187,3.43,-2.519,0,-2.254,64.16,309.5,0,-8.33,1.427,0
2,61,500,2,8.16,9.04,9.43,7.71,9.33,0.267,0.33,0.134,0.142,2.288,12.38,2550
1,61,505,2,2.933,2.928,262.9,3.338,0.107,3.169,-2.584,-0.415,-2.358,65.72,309.5,0,-8.09,1.405,0
1,61,510,2,3.104,3.098,262.6,3.723,0.182,3.528,-2.735,-0.544,-2.582,66.65,309.5,0,-8.06,1.357,0
1,61,515,2,3.062,3.061,253.6,1.508,0.072,3.201,-2.74,-0.112,-2.529,66.21,309.6,0,-8.15,1.24,0
2,61,515,2,8.09,8.98,9.37,7.63,9.26,0.267,0.33,0.134,0.142,2.539,12.38,2550
1,61,520,2,3.504,3.504,257.2,1.166,0.214,3.855,-2.814,0.16,-2.529,66.61,309.6,0,-8.14,1.745,0
1,61,525,2,3.922,3.92,256.5,1.903,0.156,4.279,-2.771,0.389,-2.486,67.78,309.6,0,-7.88,1.875,0
1,61,530,2,3.839,3.836,252.3,2.519,0.167,4.214,-2.362,0.306,-2.053,66.41,309.7,0,-7.75,1.742,0
2,61,530,2,8.02,8.91,9.3,7.55,9.18,0.266,0.33,0.134,0.142,2.53,12.37,2550
1,61,535,2,4.191,4.19,247.9,1.352,0.221,4.541,-2.234,-0.18,-2.128,65.36,309.7,0,-7.83,1.782,0
1,61,540,2,4.699,4.698,249.6,1.172,0.154,4.998,-2.533,0.036,-2.423,67.2,309.7,0,-7.76,1.99,0
1,61,545,2,4.599,4.598,245.2,1.558,0.106,4.802,-2.463,0.39,-2.239,67.29,309.7,0,-7.68,2.105,0
2,61,545,2,7.95,8.86,9.24,7.48,9.11,0.266,0.329,0.134,0.142,2.426,12.36,2550
1,61,550,2,4.603,4.599,251.8,2.534,0.111,4.802,-2.291,0.438,-2.08,66.38,309.9,0,-7.69,2.197,0
1,61,555,2,4.293,4.282,249.6,4.094,0.164,4.606,-2.288,0.505,-2.123,65.92,310,0,-7.78,1.777,0
1,61,600,2,4.068,4.065,240.5,2.354,0.139,4.377,-2.265,0.139,-2.129,65.14,310,0,-7.9,1.725,0
2,61,600,2,7.89,8.8,9.17,7.4,9.04,0.266,0.329,0.134,0.142,2.37,12.37,2550
1,61,605,2,4.249,4.246,234.3,2.283,0.172,4.639,-2.234,0.203,-2.001,64.92,309.9,0,-7.92,1.84,0
1,61,610,2,4.243,4.229,242.7,4.648,0.15,4.639,-2.04,0.15,-1.866,63.57,310,0,-8,2.05,0
1,61,615,2,4.058,4.05,243.7,3.563,0.217,4.508,-2.614,-0.751,-2.638,64.85,310,0,-8.29,1.725,0
2,61,615,2,7.83,8.74,9.11,7.33,8.97,0.266,0.329,0.134,0.142,2.298,12.35,2550
1,61,620,2,3.68,3.662,246.3,5.671,0.171,4.083,-3.03,-0.92,-2.97,66.55,310.1,0,-8.35,1.485,0
1,61,625,2,3.732,3.727,258.6,2.875,0.108,3.953,-3.323,-1.343,-3.295,68.59,310.2,0,-8.25,1.477,0
1,61,630,2,4.107,4.098,242.1,3.859,0.236,4.443,-3.365,-0.238,-3.179,69.28,310.2,0,-8.16,1.397,0
2,61,630,2,7.78,8.69,9.05,7.26,8.89,0.266,0.329,0.134,0.142,2.553,12.35,2550
1,61,635,2,3.842,3.839,238.3,2.303,0.326,4.443,-2.958,0.25,-2.573,67.29,310.3,0,-8.15,1.517,0
1,61,640,2,3.329,3.325,247.8,2.857,0.153,3.757,-2.735,-0.511,-2.505,66.05,310.3,0,-8.17,1.315,0
1,61,645,2,3.373,3.371,249.6,1.826,0.207,3.822,-3.064,-1.098,-2.968,67.17,310.3,0,-8.27,1.372,0
2,61,645,2,7.72,8.63,8.99,7.19,8.82,0.266,0.329,0.134,0.142,2.535,12.35,2550
1,61,650,2,3.861,3.859,247.2,1.82,0.141,4.279,-3.285,-0.91,-2.951,68.18,310.3,0,-8.29,1.69,0
1,61,655,2,3.772,3.77,243.1,1.719,0.184,4.181,-3.076,-0.417,-2.755,67.33,310.4,0,-8.25,1.53,0
1,61,700,2,3.31,3.308,245.9,1.922,0.183,3.724,-2.955,-0.575,-2.708,67.4,310.4,0,-8.12,1.115,0
2,61,700,2,7.67,8.58,8.93,7.12,8.75,0.266,0.328,0.134,0.142,2.605,12.35,2550
1,61,705,2,3.092,3.087,250.9,3.275,0.103,3.365,-3.026,-0.85,-2.899,67.61,310.5,0,-8.15,1.062,0
1,61,710,2,2.948,2.943,263.8,3.025,0.185,3.299,-3.128,-1.097,-3.089,67.66,310.6,0,-8.24,1.337,0.534
1,61,715,2,3.21,3.21,260.9,0.737,0.093,3.332,-3.287,-0.745,-3.262,68.27,310.6,0,-8.27,1.42,2.393
2,61,715,2,7.61,8.53,8.87,7.05,8.68,0.266,0.328,0.134,0.142,2.61,12.34,2550
1,61,720,2,3.19,3.187,266,2.522,0.196,3.626,-3.341,-0.955,-3.253,70.1,310.7,0,-8,1.587,6.67
1,61,725,2,3.473,3.471,266.6,1.752,0.117,3.724,-3.201,-0.668,-3.027,71,310.7,0,-7.7,1.752,13.13
1,61,730,2,3.598,3.596,268.7,1.707,0.132,3.855,-2.999,-0.063,-2.725,69.43,310.8,0,-7.79,1.805,28.66
2,61,730,2,7.55,8.48,8.81,6.987,8.61,0.266,0.328,0.134,0.142,2.797,12.34,2550
1,61,735,2,3.211,3.209,274.3,2.43,0.253,3.626,-2.592,0.269,-2.095,67.12,311,0,-7.83,1.767,31.8
1,61,740,2,2.599,2.596,277.7,2.586,0.244,3.136,-1.874,-0.18,-1.468,64.94,311,0,-7.58,1.285,51.98
1,61,745,2,2.71,2.704,268.5,3.68,0.182,3.038,-1.801,-0.241,-1.44,66.22,311,0,-7.26,1.05,66.82
2,61,745,2,7.49,8.43,8.75,6.918,8.54,0.266,0.328,0.134,0.142,2.416,12.37,2550
1,61,750,2,2.892,2.886,259.3,3.84,0.209,3.234,-1.728,-0.16,-1.334,67.37,311,0,-6.973,0.96,83.7
1,61,755,2,2.787,2.784,249.4,2.751,0.199,3.136,-1.361,-0.065,-0.99,66.26,311.1,0,-6.841,0.983,100.5
1,61,800,2,2.378,2.372,252.5,4.205,0.252,2.94,-0.768,0.021,-0.379,64.33,311.2,0,-6.664,1.227,118.2
2,61,800,2,7.44,8.38,8.69,6.856,8.48,0.266,0.328,0.134,0.142,2.27,12.44,2550
1,61,805,2,2.533,2.528,253.1,3.735,0.223,3.169,-0.339,0.074,-0.034,63.56,311.2,0,-6.418,1.442,135.5
1,61,810,2,2.159,2.141,262.2,7.35,0.296,2.744,0.117,0.496,0.44,61.76,311.3,0,-6.362,1.462,153.6
1,61,815,2,1.447,1.434,271.3,7.81,0.267,2.123,0.523,0.923,1.08,60.64,311.5,0,-6.218,0.811,171.5
2,61,815,2,7.39,8.33,8.63,6.802,8.41,0.265,0.328,0.134,0.142,1.982,12.59,2550
1,61,820,2,1.033,1.004,260.4,13.73,0.475,2.123,1.057,1.598,1.798,58.49,311.6,0,-6.188,0.304,189.7
1,61,825,2,1.63,1.613,281.4,8.48,0.232,1.993,1.573,1.955,2.214,55.66,311.7,0,-6.349,1.283,199.6
1,61,830,2,2.119,2.096,303.5,8.54,0.326,2.777,1.994,2.073,2.359,54.57,311.8,0,-6.217,1.685,223.1
2,61,830,2,7.36,8.28,8.57,6.768,8.35,0.265,0.327,0.134,0.142,1.699,12.8,2550
1,61,835,2,2.234,2.223,312.9,5.58,0.199,2.744,2.426,2.359,2.674,53.24,312,0,-6.139,1.782,247.6
1,61,840,2,1.802,1.759,309.9,12.5,0.345,2.679,2.839,2.758,2.989,50.89,312.1,0,-6.341,1.457,259.5
1,61,845,2,1.791,1.761,276.9,10.53,0.293,2.352,3.174,3.273,3.553,49.92,312.1,0,-6.281,1.387,286.2
2,61,845,2,7.35,8.24,8.52,6.762,8.28,0.265,0.327,0.134,0.142,1.537,13.02,2550
1,61,850,2,2.015,2.003,265.1,6.343,0.256,2.515,3.642,3.918,4.212,48.07,312.1,0,-6.342,1.66,295.1
1,61,855,2,2.12,2.076,265.3,11.67,0.492,3.463,3.979,4.382,4.573,47.25,312.1,0,-6.259,1.76,324.2
1,61,900,2,2.047,2.014,248,10.2,0.382,2.875,4.398,4.666,4.925,44.74,312.1,0,-6.583,1.725,341.3
2,61,900,2,7.35,8.21,8.47,6.795,8.22,0.265,0.327,0.134,0.142,1.327,13.24,2550
1,61,905,2,2.031,1.998,247.5,10.33,0.378,2.907,4.709,4.825,5.07,43.66,312.1,0,-6.615,1.545,361
1,61,910,2,2.144,1.96,236.4,23.73,0.408,3.005,5.282,5.489,5.738,42.37,312.2,0,-6.502,1.607,380.2
1,61,915,2,2.642,2.607,219.2,9.42,0.433,3.855,6.067,5.951,6.334,37.61,312.3,0,-7.32,1.91,397.7
2,61,915,2,7.39,8.18,8.43,6.864,8.16,0.265,0.327,0.134,0.142,0.717,13.49,2550
1,61,920,2,3.497,3.454,215.2,8.98,0.519,4.704,6.312,5.875,6.353,36.54,312.3,0,-7.47,2.522,415.6
1,61,925,2,3.941,3.827,214.9,13.77,0.57,5.619,6.715,6.361,6.864,35.49,312.2,0,-7.5,2.882,435.3
1,61,930,2,4.148,4.104,203.5,8.33,0.522,5.325,7.29,6.746,7.4,32.17,312.3,0,-8.23,2.665,453.2
2,61,930,2,7.46,8.17,8.39,6.964,8.1,0.265,0.327,0.134,0.142,0.068,13.34,2550
1,61,935,2,4.386,4.345,200,7.88,0.886,6.501,7.74,7.18,7.79,31,312.4,0,-8.3,2.925,470.1
1,61,940,2,4.508,4.435,192.6,10.33,0.868,6.501,8.22,7.72,8.41,29.17,312.4,0,-8.67,2.922,487.3
1,61,945,2,5.434,5.332,205,11.1,1.089,7.55,8.66,8.02,8.64,28.38,312.4,0,-8.64,3.61,504.7
2,61,945,2,7.58,8.18,8.37,7.1,8.05,0.265,0.327,0.134,0.142,0,13.31,2550
1,61,950,2,5.104,5.047,192.7,8.58,1.015,6.925,8.77,7.91,8.7,27.65,312.4,0,-8.87,3.603,520.7
1,61,955,2,6.002,5.941,198.2,8.19,0.891,7.81,8.92,8.06,8.92,26.93,312.5,0,-9.07,3.84,537
1,61,1000,2,4.758,4.647,192.1,12.39,0.69,6.403,9.34,8.76,9.49,26.74,312.5,0,-8.81,3.338,552.9
2,61,1000,2,7.74,8.2,8.36,7.27,8.01,0.265,0.327,0.134,0.142,0,13.34,2550
1,61,1005,2,6.173,6.131,197.6,6.65,0.781,7.81,9.57,8.68,9.51,25.35,312.5,0,-9.28,4.233,568.9
1,61,1010,2,6.779,6.693,180.3,9.11,0.874,8.69,9.7,8.76,9.65,24.53,312.6,0,-9.58,4.998,584.1
1,61,1015,2,6.485,6.439,180.8,6.837,0.851,8.13,9.97,8.83,9.68,23.74,312.6,0,-9.77,4.93,598.8
2,61,1015,2,7.91,8.24,8.36,7.46,7.98,0.265,0.326,0.134,0.142,0,13.45,2550
1,61,1020,2,6.688,6.644,190.6,6.545,0.842,8.56,10.02,9.02,9.87,23.22,312.7,0,-10,4.703,614.2
1,61,1025,2,6.444,6.397,182.6,6.868,1.005,8.33,10.26,9.18,10.05,23.11,312.7,0,-9.86,4.81,626.8
1,61,1030,2,6.157,6.094,190.9,8.2,0.963,8.62,10.8,9.92,10.79,22.57,312.8,0,-9.7,4.163,642.2
2,61,1030,2,8.09,8.29,8.37,7.66,7.96,0.265,0.326,0.134,0.142,0,13.62,2550
1,61,1035,2,7.06,6.88,192.3,12.99,0.836,8.98,10.8,9.64,10.59,22.62,312.8,0,-9.68,5.138,654.7
1,61,1040,2,6.404,6.335,196.3,8.45,0.824,8.36,10.87,9.77,10.75,22.91,312.8,0,-9.46,4.295,666.5
1,61,1045,2,6.772,6.725,192,6.79,0.791,8.43,10.89,9.69,10.69,22.98,312.8,0,-9.4,4.823,677.6
2,61,1045,2,8.27,8.36,8.4,7.87,7.95,0.265,0.326,0.134,0.142,0,13.68,2550
1,61,1050,2,6.351,6.201,186.9,12.44,0.856,8.46,11.06,9.9,10.89,23.64,312.9,0,-8.9,4.628,690.9
1,61,1055,2,6.162,6.101,187.8,8.01,0.986,8.82,11.38,10.04,11.04,23.04,312.9,0,-8.96,4.743,702
1,61,1100,2,5.404,5.249,203.6,13.69,1.374,8.95,11.7,10.72,11.71,23.3,312.8,0,-8.56,3.8,712
2,61,1100,2,8.46,8.43,8.44,8.1,7.95,0.265,0.326,0.134,0.142,0,13.67,2550
1,61,1105,2,6.193,6.099,203,10,0.72,7.74,11.88,10.64,11.63,22.2,312.8,0,-9.01,4.413,723
1,61,1110,2,6.414,6.316,206.3,10.05,0.932,8.3,11.44,10.28,11.3,21.97,312.8,0,-9.51,4.543,735
1,61,1115,2,7.33,7.15,194,12.67,1.264,11.5,11.88,10.75,11.81,21.31,312.9,0,-9.53,5.265,748
2,61,1115,2,8.66,8.51,8.49,8.33,7.97,0.265,0.326,0.134,0.142,0,13.65,2550
1,61,1120,2,7.12,7.02,207.1,9.46,1.261,10.29,11.86,10.63,11.69,20.94,312.9,0,-9.76,5.068,758
1,61,1125,2,5.963,5.856,202.6,10.85,1.584,9.15,11.86,10.86,11.77,20.89,312.9,0,-9.79,4.183,765
1,61,1130,2,6.113,6.024,192.5,9.73,1.281,8.72,12.17,11.23,12.15,20.88,312.9,0,-9.55,4.435,773
2,61,1130,2,8.87,8.61,8.55,8.56,8,0.265,0.326,0.134,0.142,0,13.65,2550
1,61,1135,2,6.219,6.021,208.2,14.48,1.244,8.75,12.33,11.32,12.23,20.42,312.9,0,-9.7,4.425,780
1,61,1140,2,6.241,6.094,193.5,12.42,1.12,8.23,12.51,11.56,12.56,20.49,312.9,0,-9.5,4.485,788
1,61,1145,2,5.928,5.869,198.5,8.07,1.341,8.69,12.49,11.16,12.17,20.24,312.9,0,-9.67,4.28,795
2,61,1145,2,9.1,8.71,8.62,8.81,8.04,0.265,0.326,0.134,0.142,0,13.64,2550
1,61,1150,2,6.305,6.202,199.3,10.32,1.532,9.6,12.61,11.49,12.59,20.3,312.9,0,-9.54,4.09,802
1,61,1155,2,6.36,6.299,196.1,7.93,1.239,9.15,13.01,11.41,12.67,19.82,312.9,0,-9.51,4.433,809
1,61,1200,2,6.134,6.077,204.6,7.87,1.934,10.42,12.86,11.33,12.62,19.9,312.9,0,-9.57,4.12,815
2,61,1200,2,9.32,8.82,8.7,9.06,8.09,0.265,0.326,0.134,0.142,0,13.15,2550
1,61,1405,2,5.209,5.178,217.9,6.31,0.961,6.762,15.49,14.27,15.28,18.3,311.5,0,-8.49,4.075,824
1,61,1410,2,5.462,4.929,254.1,25.31,1.413,7.77,15.68,14.41,15.66,18.48,311.4,0,-8.21,4.248,819
1,61,1415,2,4.631,4.589,268,7.7,1.298,7.68,15.65,14.5,15.48,18.33,311.3,0,-8.34,5.514,808
2,61,1415,2,11.26,9.87,9.54,11.01,8.82,0.265,0.326,0.134,0.142,0,12.78,0
1,61,1420,2,3.695,3.478,244.6,19.6,2.058,7.32,15.4,14.48,15.33,18.51,311.3,0,-8.42,2.756,802
1,61,1425,2,5.38,5.29,234.6,10.45,1.072,7.35,15.66,14.4,15.57,17.84,311.3,0,-8.68,4.593,798
1,61,1430,2,4.515,4.345,238.1,15.69,0.922,7.02,15.7,14.51,15.55,17.93,311.2,0,-8.58,3.805,787
2,61,1430,2,11.65,10.2,9.86,11.32,9.12,0.265,0.326,0.134,0.142,0,13.52,0
1,61,1435,2,4.165,4.074,250.2,11.97,1.767,8.59,15.32,14.46,15.19,18.47,311.2,0,-8.51,3.517,777
1,61,1440,2,4.286,4.152,236.4,14.33,1.208,6.827,15.49,14.45,15.42,18.07,311.1,0,-8.65,3.623,770
1,61,1445,2,4.052,3.95,246.7,12.86,1.159,7.28,15.39,14.49,15.28,18.05,311,0,-8.74,3.485,761
2,61,1445,2,11.82,10.33,9.99,11.37,9.26,0.265,0.326,0.134,0.142,0,13.51,0
1,61,1450,2,3.791,3.516,214.2,21.84,1.155,8,15.57,14.71,15.62,18.1,311,0,-8.56,2.988,751
1,61,1455,2,5.294,5.209,238.5,10.29,1.17,8.07,15.97,14.84,15.9,17.41,310.9,0,-8.73,4.59,742
1,61,1500,2,4.261,4.12,233.1,14.73,0.971,6.239,15.92,14.81,15.73,16.91,310.9,0,-9.13,3.505,733
2,61,1500,2,11.93,10.45,10.1,11.39,9.4,0.265,0.327,0.133,0.142,0,13.5,0
1,61,1505,2,2.955,2.907,265,10.32,0.951,4.541,15.81,14.93,15.63,17.32,310.9,0,-8.93,2.369,720
1,61,1510,2,2.762,2.598,236.7,19.76,1.701,7.25,16.02,15.33,16.07,17.13,310.9,0,-8.9,1.954,707
1,61,1515,2,3.874,3.764,239.1,13.61,1.186,6.958,16.05,15.01,15.93,17.07,310.9,0,-8.91,3.233,696.7
2,61,1515,2,12.03,10.57,10.2,11.39,9.55,0.265,0.327,0.133,0.142,0,13.52,0
1,61,1520,2,2.588,2.534,234.2,11.71,0.768,4.965,15.75,15.01,15.76,17.1,310.8,0,-9.13,2.242,683.4
1,61,1525,2,3.907,3.773,249.2,14.96,1.123,6.174,15.97,15.09,15.88,16.47,310.8,0,-9.43,3.303,671.2
1,61,1530,2,4.188,4.066,237.1,13.82,0.915,6.403,15.87,15.07,15.88,17.12,310.7,0,-9.02,3.475,655.2
2,61,1530,2,12.13,10.69,10.28,11.39,9.7,0.266,0.328,0.133,0.142,0,13.51,0
1,61,1535,2,3.094,3.008,193.7,13.52,0.892,5.455,15.89,15,15.73,16.46,310.7,0,-9.5,2.505,641.1
1,61,1540,2,2.484,2.36,241,18.06,0.961,4.835,15.77,15.21,15.81,17.11,310.7,0,-9.12,2.127,626.9
1,61,1545,2,4.039,3.912,284.6,14.39,0.952,5.978,16,15.34,16,16.86,310.7,0,-9.11,3.578,614
2,61,1545,2,12.24,10.79,10.36,11.38,9.84,0.266,0.328,0.133,0.142,0,13.5,0
1,61,1550,2,3.278,3.24,298.6,8.72,0.844,4.671,15.79,15.12,15.8,16.74,310.6,0,-9.36,2.887,597.8
1,61,1555,2,1.644,1.528,299.8,21.55,0.673,3.528,15.84,15.26,16.02,16.7,310.6,0,-9.35,1.215,583
1,61,1600,2,2.036,1.929,257.9,18.63,1.231,5.651,16.19,15.98,16.75,16.48,310.6,0,-9.25,1.265,567.2
2,61,1600,2,12.34,10.9,10.43,11.41,9.99,0.266,0.328,0.133,0.142,0,13.49,0
1,61,1605,2,4.495,4.386,251,12.63,0.735,6.109,16.14,15.49,16.19,16.64,310.6,0,-9.16,3.803,554
1,61,1610,2,3.497,3.375,260.8,15.1,0.593,4.9,16.13,15.5,16.08,16.47,310.5,0,-9.3,3.025,538.5
1,61,1615,2,3.12,2.793,222.4,26.24,0.533,4.116,16.18,15.54,16.18,16,310.5,0,-9.62,2.557,521.4
2,61,1615,2,12.43,10.99,10.49,11.48,10.13,0.266,0.329,0.133,0.142,0,13.49,0
1,61,1620,2,1.66,1.614,204.6,13.09,1.028,3.789,16.03,15.6,16.08,15.72,310.5,0,-9.97,1.129,503.2
1,61,1625,2,3.567,3.479,206.2,12.71,0.937,4.965,16.33,15.76,16.32,15.18,310.4,0,-10.16,2.647,485.9
1,61,1630,2,3.674,3.488,221.9,18.24,0.789,5.129,16.06,15.34,15.91,15.82,310.4,0,-9.86,2.97,467.8
2,61,1630,2,12.5,11.08,10.55,11.59,10.27,0.266,0.329,0.133,0.142,0,13.48,0
1,61,1635,2,3.429,3.368,216,10.83,1.037,5.292,16.01,15.48,15.99,16.13,310.4,0,-9.66,2.625,449.1
1,61,1640,2,3.308,3.198,197.8,14.78,0.814,5.096,15.94,15.39,15.89,16.39,310.4,0,-9.51,2.5,415.3
1,61,1645,2,3.18,3.119,180.5,11.17,0.638,4.508,15.92,15.39,15.87,16.59,310.4,0,-9.38,2.622,402.6
2,61,1645,2,12.55,11.16,10.62,11.71,10.4,0.266,0.329,0.133,0.142,0,13.49,0
1,61,1650,2,0.979,0.874,164.6,25.62,0.545,1.993,16.06,15.61,16.16,16.54,310.4,0,-9.3,0.334,394.2
1,61,1655,2,2.087,1.789,261.3,30.61,1.115,5.586,16.38,16.1,16.65,15.96,310.4,0,-9.49,1.438,375.5
1,61,1700,2,2.126,2.046,289.6,15.65,0.406,3.071,16.29,15.95,16.47,16.09,310.4,0,-9.46,1.76,356.5
2,61,1700,2,12.57,11.23,10.69,11.83,10.52,0.267,0.33,0.133,0.142,0,13.49,0
1,61,1705,2,1.905,1.663,279.1,28.91,0.817,4.247,16.08,15.67,16.15,16.43,310.4,0,-9.36,1.495,337.5
1,61,1710,2,3.672,3.614,250,10.15,0.84,5.488,16.14,15.78,16.19,16.31,310.4,0,-9.41,3.095,320.6
1,61,1715,2,3.839,3.796,253.5,8.53,0.551,4.769,15.98,15.62,15.96,16.55,310.4,0,-9.36,3.315,301.9
2,61,1715,2,12.57,11.3,10.75,11.94,10.64,0.267,0.33,0.133,0.142,0,13.49,0
1,61,1720,2,2.674,2.646,238.5,8.3,0.944,4.312,15.84,15.54,15.83,16.47,310.5,0,-9.52,2.108,281.8
1,61,1725,2,1.833,1.697,284.4,22.07,0.51,3.071,15.95,15.84,16.1,16.76,310.5,0,-9.22,1.41,261.1
1,61,1730,2,2.368,2.335,336.1,9.58,0.816,3.463,15.81,15.52,15.79,16.46,310.4,0,-9.56,1.981,241.4
2,61,1730,2,12.56,11.35,10.82,12.02,10.75,0.267,0.331,0.133,0.142,0,13.49,0
1,61,1735,2,3.562,3.341,238.5,20.14,1.319,5.586,15.75,15.56,15.8,16.47,310.5,0,-9.6,2.88,221.4
1,61,1740,2,3.995,3.964,234,7.1,0.603,5.161,15.54,15.31,15.48,16.36,310.6,0,-9.85,3.373,202.7
1,61,1745,2,2.651,2.616,233.4,9.36,0.432,3.528,15.43,15.33,15.46,16.58,310.6,0,-9.78,2,181
2,61,1745,2,12.53,11.39,10.88,12.07,10.85,0.267,0.331,0.133,0.142,0,13.5,0
1,61,1750,2,1.779,1.759,205.3,8.59,0.449,2.548,15.44,15.41,15.51,16.25,310.6,0,-10.02,0.993,160.1
1,61,1755,2,2.198,2.141,203.9,13.06,0.401,4.181,15.37,15.33,15.4,16.54,310.6,0,-9.85,1.231,140.7
1,61,1800,2,2.675,2.636,229.9,9.78,0.51,4.508,15.22,15.29,15.23,16.45,310.6,0,-10.04,1.782,122.1
2,61,1800,2,12.48,11.42,10.93,12.07,10.94,0.267,0.331,0.133,0.142,0,12.94,0
1,61,1805,2,2.126,2.114,236,5.948,0.501,3.332,15.05,15.25,15.08,16.86,310.6,0,-9.87,1.42,103.4
1,61,1810,2,1.739,1.701,228.6,12.12,0.487,2.94,14.95,15.23,15.01,17.1,310.6,0,-9.78,0.828,86
1,61,1815,2,2.134,2.123,241.8,5.864,0.289,2.875,14.65,15.07,14.65,17.97,310.6,0,-9.4,1.076,69.96
2,61,1815,2,12.41,11.44,10.98,12.04,11.02,0.267,0.331,0.133,0.142,0,12.82,0
1,61,1820,2,2.579,2.559,232.5,7.18,0.22,3.169,14.15,14.94,14.18,19,310.6,0,-9.1,1.3,56.04
1,61,1825,2,2.312,2.305,216.4,4.436,0.193,2.875,13.54,14.7,13.62,19.46,310.7,0,-9.3,0.94,42.13
1,61,1830,2,2.039,2.011,204.4,9.56,0.187,2.385,13.06,14.56,13.35,20.25,310.7,0,-9.19,1.12,29.68
2,61,1830,2,12.32,11.45,11.02,11.99,11.1,0.267,0.332,0.133,0.142,0,12.77,0
1,61,1835,2,1.954,1.94,192.5,6.961,0.189,2.45,12.7,14.52,13.18,20.85,310.8,0,-9.13,0.825,18.35
1,61,1840,2,1.323,1.316,187.9,5.816,0.207,1.829,12.78,14.54,13.47,20.49,310.9,0,-9.28,0.254,10.6
1,61,1845,2,1.233,1.219,170.8,8.71,0.179,1.503,12.88,14.27,13.24,20.34,310.9,0,-9.28,0,2.643
2,61,1845,2,12.21,11.45,11.05,11.91,11.16,0.267,0.332,0.133,0.142,0,12.71,0
1,61,1850,2,1.507,1.507,156,0.101,0.067,1.633,12.65,14.31,12.75,20.54,311,0,-9.35,0,0
1,61,1855,2,1.548,1.548,156.8,0.65,0.064,1.699,11.98,14.34,12.11,21.49,311,0,-9.34,0,0
1,61,1900,2,1.715,1.711,156.6,3.864,0.272,2.646,11.14,14.26,11.46,22.65,311,0,-9.38,0.022,0
2,61,1900,2,12.08,11.44,11.07,11.81,11.22,0.267,0.332,0.133,0.142,0,12.69,0
1,61,1905,2,2.154,2.147,164.4,4.564,0.276,2.94,10.42,13.71,11.17,24.29,311.1,0,-9.1,1.455,0
1,61,1910,2,1.655,1.653,155.5,3.029,0.276,2.319,10.21,14.02,11.25,25.3,311.1,0,-8.77,0.215,0
1,61,1915,2,1.46,1.449,160.9,6.741,0.234,1.993,10.3,14,11.92,25.2,311.2,0,-8.73,0,0
2,61,1915,2,11.93,11.42,11.09,11.7,11.26,0.267,0.332,0.133,0.142,0,12.67,0
1,61,1920,2,1.498,1.498,150.7,0.934,0.098,1.797,9.83,13.56,10.7,25.89,311.2,0,-8.8,0,0
1,61,1925,2,1.563,1.562,152.5,1.26,0.071,1.731,9.75,13.8,10.53,26.34,311.3,0,-8.64,0,0
1,61,1930,2,1.535,1.535,149.2,0.04,0.065,1.666,9.66,13.78,10.55,26.73,311.3,0,-8.54,0.428,0
2,61,1930,2,11.76,11.38,11.09,11.57,11.29,0.267,0.332,0.133,0.142,0,12.66,0
1,61,1935,2,1.697,1.697,149.2,0.063,0.144,2.189,9.08,13.57,10.42,27.89,311.3,0,-8.49,1.17,0
1,61,1940,2,2.659,2.65,152.7,4.774,0.167,2.973,9.46,12.97,10.53,27.47,311.4,0,-8.37,1.537,0
1,61,1945,2,2.457,2.456,148.5,1.504,0.168,2.711,8.79,13.28,9.93,28.63,311.4,0,-8.41,1.125,0
2,61,1945,2,11.59,11.34,11.09,11.43,11.31,0.267,0.332,0.133,0.142,0,12.65,0
1,61,1950,2,2.586,2.581,147.6,3.406,0.206,2.94,8.65,13.29,10.17,28.73,311.4,0,-8.48,1.267,0
1,61,1955,2,2.786,2.766,160.1,6.985,0.118,3.005,8.38,12.56,9.52,29.2,311.5,0,-8.51,0.311,0
1,61,2000,2,2.56,2.56,167.5,1.145,0.103,2.907,8.01,11.46,8.67,30.48,311.5,0,-8.29,0,0
2,61,2000,2,11.41,11.28,11.08,11.27,11.32,0.267,0.332,0.133,0.142,0.171,12.64,0
1,61,2005,2,2.442,2.437,157.8,3.905,0.126,2.777,7.72,10.87,8.36,31.45,311.6,0,-8.14,0,0
1,61,2010,2,2.469,2.468,157.3,1.446,0.07,2.646,7.6,10.77,8.17,31.61,311.7,0,-8.18,0,0
1,61,2015,2,2.532,2.531,159.3,1.541,0.15,2.809,7.25,10.31,7.93,32.22,311.7,0,-8.24,0,0
2,61,2015,2,11.25,11.22,11.05,11.11,11.31,0.267,0.332,0.133,0.142,1.018,12.62,0
1,61,2020,2,2.831,2.83,159.9,1.483,0.083,3.071,7.04,10.36,7.76,33.01,311.7,0,-8.12,0,0
1,61,2025,2,3.127,3.127,155.3,1.085,0.137,3.332,6.984,10.66,7.6,32.88,311.7,0,-8.21,0,0
1,61,2030,2,2.861,2.86,154.3,1.154,0.043,2.973,6.892,10.51,7.58,32.76,311.7,0,-8.34,0,0
2,61,2030,2,11.09,11.15,11.03,10.95,11.3,0.267,0.332,0.133,0.142,1.054,12.61,0
1,61,2035,2,2.92,2.92,155.8,0.744,0.061,3.038,7.28,10.05,7.94,31.06,311.7,0,-8.68,0,0
1,61,2040,2,2.917,2.914,161.9,2.74,0.115,3.169,7.28,9.71,7.64,31.04,311.8,0,-8.69,0,0
1,61,2045,2,3.495,3.488,167.9,3.752,0.369,4.475,6.63,9.1,7.03,32.37,311.9,0,-8.72,0.106,0
2,61,2045,2,10.93,11.08,10.99,10.79,11.27,0.267,0.332,0.133,0.142,0.632,12.6,0
1,61,2050,2,4.204,4.191,164.4,4.519,0.368,4.933,5.757,9.11,6.123,36.16,311.9,0,-8.09,1.502,0
1,61,2055,2,4.751,4.749,159,1.663,0.249,5.325,5.551,10.15,6.143,38.25,312,0,-7.55,1.53,0
1,61,2100,2,4.232,4.231,159,1.635,0.165,4.541,6.152,10,6.86,36.75,312,0,-7.53,1.567,0
2,61,2100,2,10.78,11,10.95,10.63,11.24,0.267,0.332,0.133,0.142,1.123,12.59,0
1,61,2105,2,3.703,3.701,162.2,1.828,0.174,4.083,6.402,9.31,6.908,35.57,312,0,-7.73,1.385,0
1,61,2110,2,3.326,3.321,165.4,3.021,0.137,3.626,5.824,8.56,6.124,36.37,312.1,0,-7.95,1.157,0
1,61,2115,2,3.265,3.262,169.3,2.35,0.23,3.757,5.226,7.87,5.578,37.58,312.1,0,-8.06,1.135,0
2,61,2115,2,10.64,10.93,10.9,10.48,11.2,0.267,0.332,0.133,0.142,1.12,12.58,0
1,61,2120,2,3.624,3.622,173.2,1.832,0.114,3.822,4.773,7.75,5.123,39.76,312.1,0,-7.75,0.803,0
1,61,2125,2,3.544,3.541,175.3,2.276,0.159,3.985,4.418,7.88,4.817,40.6,312.1,0,-7.8,0.49,0
1,61,2130,2,3.53,3.527,178.2,2.491,0.16,3.887,4.313,7.78,4.944,40.25,312.1,0,-8,1.265,0
2,61,2130,2,10.52,10.85,10.85,10.32,11.16,0.267,0.331,0.133,0.142,1.217,12.57,0
1,61,2135,2,3.401,3.398,178,2.246,0.205,3.953,3.949,7.65,4.608,41.36,312.2,0,-7.98,1.04,0
1,61,2140,2,3.473,3.472,183.4,1.523,0.192,3.822,3.302,6.985,3.8,44.19,312.1,0,-7.72,1.018,0
1,61,2145,2,3.807,3.803,182.6,2.446,0.128,4.214,3.265,7.02,3.894,44.78,312.1,0,-7.58,1.285,0
2,61,2145,2,10.4,10.77,10.8,10.18,11.11,0.267,0.331,0.133,0.142,1.315,12.56,0
1,61,2150,2,3.954,3.951,184.4,2.157,0.113,4.214,3.373,7.05,4.094,44.75,312.2,0,-7.5,1.442,0
1,61,2155,2,4.109,4.103,186.1,2.972,0.174,4.508,3.389,7.07,4.001,45.33,312.2,0,-7.32,1.337,0
1,61,2200,2,4.111,4.106,187.4,2.743,0.178,4.508,3.312,7.3,4.007,45.54,312.2,0,-7.33,1.217,0
2,61,2200,2,10.29,10.7,10.74,10.04,11.05,0.266,0.331,0.133,0.142,1.355,12.55,0
1,61,2205,2,4.061,4.056,190.8,2.639,0.081,4.312,3.134,7.14,3.814,46.41,312.2,0,-7.25,1.14,0
1,61,2210,2,4.207,4.204,187.2,2.153,0.123,4.443,3.084,7.15,3.714,47.11,312.3,0,-7.1,1.602,0
1,61,2215,2,4.167,4.165,186.1,1.693,0.08,4.377,3.191,7.33,3.704,47.12,312.3,0,-7,1.625,0
2,61,2215,2,10.17,10.63,10.68,9.91,11,0.266,0.331,0.133,0.142,1.398,12.54,0
1,61,2220,2,4.217,4.217,187.6,0.737,0.07,4.345,3.226,7.24,3.727,47.21,312.3,0,-6.949,1.54,0
1,61,2225,2,3.307,3.297,178.7,4.595,0.503,4.051,3.088,6.649,3.524,48.36,312.4,0,-6.767,1.462,0
1,61,2230,2,3.138,3.132,182.4,3.496,0.377,3.822,3.121,6.488,3.634,47.78,312.4,0,-6.889,1.27,0
2,61,2230,2,10.06,10.55,10.63,9.78,10.93,0.266,0.331,0.133,0.142,1.401,12.53,0
1,61,2235,2,3.826,3.823,186.4,2.26,0.177,4.247,3.071,6.879,3.871,47.99,312.4,0,-6.88,1.545,0
1,61,2240,2,3.879,3.877,187.4,1.555,0.094,4.083,2.836,6.862,3.428,49.17,312.4,0,-6.78,1.317,0
1,61,2245,2,4.245,4.242,185.4,2.086,0.181,4.573,2.714,6.871,3.388,49.28,312.4,0,-6.862,1.39,0
2,61,2245,2,9.96,10.48,10.57,9.65,10.87,0.266,0.331,0.133,0.142,1.461,12.52,0
1,61,2250,2,3.707,3.538,154.1,17.32,0.364,4.606,2.457,5.685,2.973,51.28,312.5,0,-6.589,1.745,0
1,61,2255,2,3.685,3.594,150.3,12.77,0.292,4.443,3.034,5.468,3.653,49.67,312.5,0,-6.475,1.725,0
1,61,2300,2,3.608,3.584,154.4,6.603,0.269,4.279,3.373,5.369,3.734,47.81,312.6,0,-6.655,1.615,0
2,61,2300,2,9.86,10.4,10.51,9.52,10.81,0.266,0.33,0.133,0.142,1.426,12.51,0
1,61,2305,2,3.685,3.67,153.7,5.272,0.163,4.083,3.207,5.019,3.449,48.5,312.6,0,-6.62,1.497,0
1,61,2310,2,3.322,3.315,159.9,3.567,0.219,3.887,2.893,4.916,3.087,49.7,312.5,0,-6.594,1.01,0
1,61,2315,2,2.916,2.908,160.1,4.309,0.258,3.593,2.576,4.713,2.859,51.25,312.6,0,-6.488,0.91,0
2,61,2315,2,9.76,10.33,10.44,9.4,10.74,0.266,0.33,0.133,0.142,1.455,12.5,0
1,61,2320,2,2.436,2.43,157.1,4.053,0.22,3.038,2.458,4.471,2.8,51.69,312.6,0,-6.486,0.572,0
1,61,2325,2,2.675,2.664,159.4,5.221,0.213,3.038,2.355,4.213,2.637,51.73,312.6,0,-6.569,0.477,0
1,61,2330,2,2.634,2.63,166.6,3.233,0.146,3.038,2.297,4.127,2.494,51.85,312.6,0,-6.591,0.016,0
2,61,2330,2,9.68,10.26,10.38,9.28,10.67,0.266,0.33,0.133,0.142,1.543,12.49,0
1,61,2335,2,2.229,2.218,163.5,5.728,0.195,2.613,2.163,3.848,2.31,51.74,312.6,0,-6.743,0,0
1,61,2340,2,1.961,1.952,178.5,5.661,0.079,2.189,2.022,3.656,2.13,52.03,312.5,0,-6.798,0,0
1,61,2345,2,1.832,1.823,188.8,5.638,0.269,2.581,2.236,3.69,2.326,51.2,312.6,0,-6.81,0,0
2,61,2345,2,9.59,10.19,10.32,9.16,10.6,0.266,0.33,0.133,0.142,1.567,12.48,0
1,61,2350,2,2.086,2.07,179,7.07,0.339,2.777,2.323,3.882,2.413,49.95,312.6,0,-7.04,0,0
1,61,2355,2,2.809,2.804,185.9,3.621,0.249,3.299,1.983,3.926,2.158,51.08,312.5,0,-7.07,0.925,0
1,62,0,2,3.136,3.133,189.4,2.164,0.104,3.43,1.607,3.812,1.921,53.22,312.5,0,-6.889,1.167,0
2,62,0,2,9.5,10.12,10.26,9.05,10.53,0.266,0.33,0.133,0.142,1.605,12.47,2550
1,62,5,2,3.61,3.608,191.8,1.609,0.084,3.887,1.471,4.058,1.856,54.22,312.6,0,-6.775,1.182,0
1,62,10,2,3.288,3.282,186.2,3.472,0.216,3.724,1.305,4.297,1.768,55.54,312.6,0,-6.622,0.38,0
1,62,15,2,2.542,2.54,182.5,2.089,0.147,3.103,0.962,3.673,1.17,56.39,312.6,0,-6.743,0,0
2,62,15,2,9.41,10.05,10.19,8.94,10.46,0.266,0.33,0.133,0.142,1.782,12.47,2550
1,62,20,2,2.554,2.55,180.2,3.251,0.156,2.875,0.773,3.232,0.912,57.34,312.6,0,-6.704,0,0
1,62,25,2,2.483,2.48,177.1,3.07,0.145,2.842,0.833,3.212,0.978,57.27,312.7,0,-6.665,0,0
1,62,30,2,2.586,2.579,179.9,4.361,0.321,3.299,0.894,3.206,1.075,57.18,312.6,0,-6.627,0.056,0
2,62,30,2,9.31,9.98,10.13,8.82,10.39,0.266,0.329,0.133,0.142,1.852,12.46,2550
1,62,35,2,3.376,3.37,183,3.449,0.203,3.822,1.062,3.584,1.441,56.87,312.6,0,-6.543,1.14,0
1,62,40,2,3.132,3.126,179,3.485,0.217,3.855,1.028,3.225,1.39,57.33,312.6,0,-6.47,0.641,0
1,62,45,2,3.484,3.476,185.9,3.929,0.232,4.116,0.852,2.873,1.111,58.48,312.6,0,-6.38,1.032,0
2,62,45,2,9.22,9.92,10.06,8.71,10.32,0.266,0.329,0.133,0.142,1.864,12.45,2550
1,62,50,2,3.888,3.877,184.9,4.198,0.271,4.475,0.607,2.991,0.857,60.71,312.6,0,-6.126,1.182,0
1,62,55,2,3.883,3.861,183.7,6.134,0.354,4.867,1.037,3.276,1.408,59.88,312.6,0,-5.903,1.472,0
1,62,100,2,3.787,3.769,189,5.691,0.345,4.9,1.641,3.728,2.043,58.02,312.6,0,-5.753,1.542,0.008
2,62,100,2,9.12,9.85,10,8.6,10.25,0.266,0.329,0.133,0.142,1.882,12.44,2550
1,62,105,2,3.994,3.977,191.1,5.319,0.344,4.998,2.129,3.864,2.421,56.01,312.6,0,-5.757,1.797,0.101
1,62,110,2,4.091,4.082,185.8,3.735,0.267,4.9,2.194,3.711,2.376,54.54,312.7,0,-6.038,1.745,0
1,62,115,2,4.631,4.62,184.5,4.062,0.307,5.488,2.207,3.671,2.375,53.79,312.7,0,-6.204,2.075,0
2,62,115,2,9.04,9.78,9.93,8.49,10.18,0.266,0.329,0.133,0.142,1.69,12.44,2550
1,62,120,2,4.594,4.581,183.8,4.303,0.328,5.423,2.287,3.754,2.476,52.9,312.7,0,-6.345,2.177,0
1,62,125,2,4.302,4.293,181.7,3.834,0.244,4.867,2.277,3.56,2.391,52.26,312.8,0,-6.511,1.98,0
1,62,130,2,4.892,4.884,182.6,3.217,0.281,5.521,2.117,3.541,2.234,52.74,312.7,0,-6.539,2.26,0
2,62,130,2,8.95,9.71,9.87,8.39,10.11,0.265,0.329,0.133,0.142,1.589,12.42,2550
1,62,135,2,4.858,4.85,183.6,3.247,0.272,5.423,2.085,3.504,2.214,52.98,312.7,0,-6.512,2.287,0
1,62,140,2,4.736,4.732,182.4,2.536,0.203,5.194,1.92,3.476,2.027,53.27,312.8,0,-6.592,2.167,0
1,62,145,2,4.822,4.813,186.2,3.351,0.253,5.39,1.635,3.319,1.668,54.1,312.7,0,-6.654,2.012,0
2,62,145,2,8.89,9.64,9.8,8.29,10.04,0.265,0.328,0.133,0.142,1.598,12.42,2550
1,62,150,2,4.124,4.117,185.5,3.368,0.275,4.835,1.362,2.932,1.397,54.83,312.8,0,-6.732,1.705,0
1,62,155,2,3.843,3.831,184.2,4.451,0.233,4.41,0.978,2.91,1.028,55.95,312.8,0,-6.828,1.387,0
1,62,200,2,4.108,4.104,179.2,2.723,0.324,4.933,0.878,3.115,1.073,56.69,312.9,0,-6.753,1.597,0
2,62,200,2,8.82,9.58,9.73,8.2,9.96,0.265,0.328,0.133,0.142,1.669,12.42,2550
1,62,205,2,3.946,3.941,180.6,2.688,0.267,4.541,1.179,3.257,1.468,56.52,312.9,0,-6.514,1.635,0
1,62,210,2,3.862,3.855,180.3,3.358,0.197,4.377,1.225,3.118,1.407,55.8,312.9,0,-6.634,1.59,0
1,62,215,2,3.992,3.988,185.2,2.335,0.161,4.475,1.03,3.042,1.147,56.37,312.9,0,-6.685,1.44,0
2,62,215,2,8.77,9.52,9.67,8.11,9.89,0.265,0.328,0.133,0.142,1.691,12.41,2550
1,62,220,2,3.861,3.855,182.1,3.186,0.128,4.214,0.864,2.948,1.013,56.83,312.9,0,-6.734,1.397,0
1,62,225,2,4.09,4.087,182.3,2.378,0.11,4.41,0.568,2.999,0.752,57.63,312.9,0,-6.828,1.392,0
1,62,230,2,4.021,4.02,186.2,1.591,0.104,4.279,0.308,2.998,0.492,58.41,312.9,0,-6.897,1.332,0
2,62,230,2,8.71,9.46,9.6,8.03,9.82,0.265,0.328,0.133,0.142,1.761,12.4,2550
1,62,235,2,4.066,4.062,184.9,2.306,0.157,4.377,-0.065,2.934,0.165,59.91,312.9,0,-6.918,1.222,0
1,62,240,2,4.299,4.296,185.4,1.842,0.178,4.769,-0.258,2.974,0.06,60.54,312.9,0,-6.965,1.442,0
1,62,245,2,4.364,4.363,185.5,1.367,0.152,4.704,-0.451,2.827,-0.183,61.46,312.8,0,-6.951,1.452,0
2,62,245,2,8.65,9.4,9.54,7.94,9.75,0.265,0.328,0.133,0.142,1.913,12.4,2550
1,62,250,2,4.195,4.195,185.7,0.823,0.081,4.345,-0.705,2.606,-0.439,62.34,312.8,0,-7.01,1.285,0
1,62,255,2,4.265,4.264,186.8,0.652,0.092,4.475,-0.903,2.616,-0.536,63.27,312.8,0,-7,1.52,0
1,62,300,2,3.912,3.911,182.8,1.357,0.118,4.149,-0.993,2.42,-0.679,63.76,312.8,0,-6.987,1.057,0
2,62,300,2,8.59,9.35,9.48,7.87,9.68,0.265,0.328,0.133,0.142,2.07,12.39,2550
1,62,305,2,4.171,4.169,182.4,1.793,0.176,4.508,-0.916,2.52,-0.534,63.49,312.8,0,-6.969,1.215,0
1,62,310,2,4.351,4.347,181.2,2.264,0.116,4.639,-0.87,2.547,-0.489,63.85,312.7,0,-6.856,1.355,0
1,62,315,2,4.101,4.098,179.4,2.259,0.212,4.573,-0.535,2.633,-0.168,63.72,312.7,0,-6.568,1.472,0
2,62,315,2,8.53,9.29,9.42,7.78,9.61,0.265,0.327,0.133,0.142,2.09,12.38,2550
1,62,320,2,4.019,4.017,183.4,1.535,0.109,4.247,-0.6,2.414,-0.329,63.39,312.7,0,-6.696,1.475,0
1,62,325,2,3.464,3.463,183.1,1.301,0.268,3.855,-1.065,1.853,-0.723,64.35,312.6,0,-6.938,0.987,0
1,62,330,2,3,2.999,187.2,1.914,0.135,3.365,-1.003,1.725,-0.629,64.24,312.6,0,-6.9,0.821,0
2,62,330,2,8.46,9.24,9.36,7.7,9.54,0.265,0.327,0.133,0.142,2.247,12.38,2550
1,62,335,2,3.426,3.422,189.1,2.93,0.148,3.757,-0.772,1.961,-0.364,63.45,312.6,0,-6.843,1.185,0
1,62,340,2,3.189,3.186,190.5,2.644,0.148,3.561,-0.823,2.119,-0.384,63.63,312.5,0,-6.855,1.185,0
1,62,345,2,3.264,3.261,187.7,2.649,0.162,3.528,-0.793,2.056,-0.328,63.8,312.5,0,-6.793,1.127,0
2,62,345,2,8.39,9.18,9.29,7.61,9.47,0.264,0.327,0.133,0.142,2.342,12.37,2550
1,62,350,2,3.433,3.433,193.8,1.109,0.067,3.593,-0.568,2.076,-0.097,62.49,312.5,0,-6.847,1.152,0
1,62,355,2,3.258,3.257,189.2,1.942,0.063,3.365,-0.63,1.879,-0.252,62.15,312.5,0,-6.975,1.102,0
1,62,400,2,3.447,3.444,191.2,2.431,0.075,3.593,-0.645,1.918,-0.367,61.81,312.5,0,-7.06,1.06,0
2,62,400,2,8.32,9.13,9.23,7.53,9.4,0.264,0.327,0.133,0.142,2.316,12.36,2550
1,62,405,2,3.491,3.489,192,1.948,0.06,3.659,-0.769,1.978,-0.506,62.07,312.4,0,-7.12,1.082,0
1,62,410,2,3.374,3.372,190.9,2.106,0.078,3.495,-1.057,1.91,-0.765,63.08,312.5,0,-7.19,1.005,0
1,62,415,2,3.37,3.368,195.6,1.67,0.123,3.561,-1.256,1.894,-0.854,64,312.5,0,-7.19,0.718,0
2,62,415,2,8.25,9.07,9.18,7.45,9.34,0.264,0.327,0.133,0.142,2.403,12.35,2550
1,62,420,2,3.124,3.123,192.1,1.65,0.075,3.299,-1.17,1.662,-0.781,63.66,312.6,0,-7.17,1.062,0
1,62,425,2,3.241,3.238,189.3,2.7,0.082,3.397,-1.009,1.784,-0.71,62.66,312.6,0,-7.22,0.955,0
1,62,430,2,3.427,3.427,181.7,1.206,0.049,3.528,-1.171,1.846,-0.751,62.9,312.6,0,-7.33,1.357,0
2,62,430,2,8.18,9.02,9.12,7.36,9.27,0.264,0.327,0.133,0.142,2.392,12.35,2550
1,62,435,2,3.362,3.361,181.8,1.479,0.093,3.724,-1.662,2.046,-1.196,65.16,312.6,0,-7.34,1.032,0
1,62,440,2,3.193,3.19,185.7,2.35,0.094,3.365,-1.904,1.674,-1.349,66.22,312.7,0,-7.36,1.15,0
1,62,445,2,3.062,3.06,189.9,2.124,0.119,3.495,-1.886,1.464,-1.204,66.35,312.7,0,-7.32,0.85,0
2,62,445,2,8.11,8.96,9.05,7.28,9.21,0.264,0.326,0.133,0.142,2.67,12.34,2550
1,62,450,2,2.858,2.851,191.2,4.012,0.137,3.103,-1.487,1.267,-0.975,64.65,312.7,0,-7.27,0.816,0
1,62,455,2,2.707,2.706,200.8,1.665,0.081,2.94,-1.214,0.994,-0.823,63.29,312.7,0,-7.29,1.297,0
1,62,500,2,2.895,2.893,194.4,2.153,0.059,3.005,-1.026,1.171,-0.653,62.49,312.8,0,-7.28,0.982,0
2,62,500,2,8.04,8.91,8.99,7.2,9.14,0.264,0.326,0.133,0.142,2.523,12.34,2550
1,62,505,2,2.951,2.949,197.8,1.738,0.076,3.136,-0.882,1.201,-0.5,61.75,312.8,0,-7.29,1.267,0
1,62,510,2,2.902,2.9,197.5,2.129,0.118,3.234,-0.795,1.172,-0.446,61.35,312.8,0,-7.29,1.062,0
1,62,515,2,2.776,2.774,202.9,2.148,0.088,3.005,-0.752,1.123,-0.467,61,312.8,0,-7.33,1.257,0
2,62,515,2,7.97,8.85,8.93,7.12,9.07,0.264,0.326,0.133,0.142,2.342,12.33,2550
1,62,520,2,2.549,2.547,210,2.284,0.073,2.711,-0.749,0.797,-0.566,60.59,312.8,0,-7.41,1.177,0
1,62,525,2,2.83,2.827,216.4,2.628,0.29,3.365,-0.928,0.633,-0.761,60.4,312.9,0,-7.62,1.487,0
1,62,530,2,3.03,3.026,216.1,2.802,0.151,3.332,-1.368,0.941,-1.009,62.23,312.9,0,-7.65,1.507,0
2,62,530,2,7.91,8.8,8.87,7.04,9.01,0.264,0.326,0.133,0.142,2.367,12.33,2550
1,62,535,2,2.54,2.534,222.9,3.864,0.109,2.809,-1.714,0.661,-1.41,62.51,312.9,0,-7.91,1.26,0
1,62,540,2,2.534,2.53,223,3.334,0.097,2.777,-1.664,0.216,-1.436,60.93,312.9,0,-8.19,1.255,0
1,62,545,2,2.643,2.641,220.2,2.197,0.132,3.005,-1.527,0.435,-1.292,60.24,313,0,-8.21,0.923,0
2,62,545,2,7.84,8.74,8.81,6.956,8.94,0.264,0.326,0.133,0.142,2.289,12.32,2550
1,62,550,2,2.823,2.819,224.1,3.247,0.136,3.234,-1.345,0.587,-1.015,59.69,313,0,-8.15,1.55,0
1,62,555,2,2.578,2.571,222.9,4.102,0.171,3.005,-1.182,0.983,-0.799,59.72,313.1,0,-7.99,0.915,0
1,62,600,2,2.662,2.66,222.1,2.36,0.16,3.038,-1.1,0.96,-0.7,59.57,313.1,0,-7.95,1.212,0
2,62,600,2,7.78,8.69,8.75,6.879,8.88,0.264,0.326,0.133,0.142,2.181,12.32,2550
1,62,605,2,3.095,3.09,227.5,3.281,0.167,3.659,-0.989,1.254,-0.537,59.18,313.1,0,-7.93,1.717,0
1,62,610,2,3.356,3.353,230.7,2.021,0.141,3.691,-1.075,1.618,-0.462,59.39,313.1,0,-7.97,1.812,0
1,62,615,2,3.69,3.687,230.5,2.206,0.133,4.018,-1.102,1.405,-0.614,59.62,313.1,0,-7.94,1.922,0
2,62,615,2,7.72,8.63,8.69,6.803,8.81,0.264,0.325,0.133,0.142,2.303,12.31,2550
1,62,620,2,3.249,3.243,224.3,3.544,0.173,3.659,-1.366,0.952,-1.101,61.09,313.2,0,-7.88,1.242,0
1,62,625,2,3.679,3.672,225.1,3.623,0.263,4.377,-1.323,0.852,-0.978,60.65,313.1,0,-7.93,1.9,0
1,62,630,2,3.839,3.83,225.6,3.944,0.267,4.279,-1.203,0.99,-0.91,61.04,313.2,0,-7.74,2.025,0
2,62,630,2,7.67,8.58,8.63,6.732,8.74,0.264,0.325,0.133,0.142,2.191,12.31,2550
1,62,635,2,3.429,3.412,227.7,5.665,0.26,3.92,-1.014,0.653,-0.796,59.5,313.2,0,-7.88,1.66,0
1,62,640,2,2.85,2.837,226.1,5.487,0.293,3.43,-0.998,0.709,-0.792,59.74,313.3,0,-7.82,1.1,0
1,62,645,2,2.968,2.959,227.6,4.37,0.239,3.659,-1.036,0.507,-0.881,60.17,313.3,0,-7.77,1.057,0
2,62,645,2,7.61,8.53,8.57,6.659,8.68,0.263,0.325,0.133,0.142,2.079,12.31,2550
1,62,650,2,2.534,2.523,218.2,5.477,0.225,3.038,-1.181,0.315,-1.028,60.79,313.4,0,-7.77,0.825,0
1,62,655,2,2.938,2.928,219.9,4.857,0.204,3.332,-1.202,0.528,-0.997,60.33,313.3,0,-7.88,1.192,0
1,62,700,2,2.798,2.785,217.4,5.376,0.203,3.43,-1.338,0.73,-1.027,60.95,313.4,0,-7.88,1.25,0
2,62,700,2,7.56,8.47,8.51,6.589,8.61,0.263,0.325,0.133,0.142,2.161,12.3,2550
1,62,705,2,3.328,3.322,222.8,3.451,0.185,3.659,-1.546,0.563,-1.156,61.68,313.4,0,-7.93,1.58,0
1,62,710,2,3.539,3.535,222.1,2.653,0.139,3.855,-1.913,0.55,-1.393,63.21,313.5,0,-7.96,1.617,0.301
1,62,715,2,3.647,3.643,223.5,2.624,0.153,4.018,-1.986,0.469,-1.618,63.95,313.5,0,-7.88,1.68,2.153
2,62,715,2,7.51,8.43,8.45,6.519,8.55,0.263,0.325,0.133,0.142,2.319,12.3,2550
1,62,720,2,3.347,3.341,226.5,3.297,0.254,3.953,-1.859,0.435,-1.493,63.39,313.5,0,-7.87,1.617,7.14
1,62,725,2,3.494,3.489,231.2,2.949,0.223,4.051,-1.677,0.382,-1.312,62.83,313.5,0,-7.81,1.72,16.31
1,62,730,2,3.466,3.461,231.1,3.012,0.161,3.92,-1.431,0.34,-1.142,62.5,313.6,0,-7.65,1.6,19.76
2,62,730,2,7.46,8.38,8.39,6.452,8.49,0.263,0.325,0.133,0.142,2.187,12.3,2550
1,62,735,2,3.181,3.175,234.9,3.316,0.24,3.757,-1.259,0.261,-1.046,62.45,313.6,0,-7.5,1.5,23.77
1,62,740,2,2.645,2.634,234.7,5.176,0.195,3.071,-1.074,0.266,-0.815,62.58,313.7,0,-7.3,1.175,58.1
1,62,745,2,2.426,2.416,232.3,5.266,0.279,3.136,-0.742,0.387,-0.383,62.07,313.7,0,-7.1,0.998,76.5
2,62,745,2,7.4,8.33,8.33,6.386,8.42,0.263,0.325,0.133,0.142,2.095,12.31,2550
1,62,750,2,2.683,2.672,232.6,5.191,0.288,3.659,-0.308,0.599,0.064,61.99,313.8,0,-6.709,1.332,92
1,62,755,2,2.838,2.824,233.1,5.629,0.449,3.985,0.237,0.938,0.585,60.51,313.8,0,-6.512,1.59,107.8
1,62,800,2,3.543,3.53,233.3,4.93,0.385,5.031,0.879,1.398,1.201,57.99,313.7,0,-6.463,2.457,128.9
2,62,800,2,7.36,8.28,8.27,6.323,8.36,0.263,0.324,0.133,0.142,1.892,12.43,2550
1,62,805,2,3.655,3.637,226.1,5.719,0.377,4.704,1.449,1.756,1.698,55.66,313.7,0,-6.462,2.552,145.8
1,62,810,2,3.928,3.913,225.8,5.082,0.438,5.129,1.98,2.242,2.227,53.41,313.7,0,-6.505,3.092,159.3
1,62,815,2,4.379,4.354,226.5,6.083,0.424,5.325,2.503,2.653,2.696,51.28,313.8,0,-6.547,3.47,182
2,62,815,2,7.32,8.24,8.22,6.27,8.3,0.263,0.324,0.133,0.142,1.576,12.61,2550
1,62,820,2,4.298,4.275,228.9,5.959,0.498,5.619,2.886,2.949,3.039,49.98,313.8,0,-6.527,3.505,163.3
1,62,825,2,4.397,4.377,227.2,5.482,0.459,5.684,3.167,3.257,3.307,48.69,313.9,0,-6.606,3.513,184.4
1,62,830,2,3.856,3.823,224.3,7.54,0.571,5.488,3.762,3.804,4.024,48.01,314,0,-6.251,3.108,239.4
2,62,830,2,7.3,8.2,8.16,6.237,8.24,0.263,0.324,0.133,0.142,1.407,12.83,2550
1,62,835,2,4.424,4.392,222.3,6.857,0.59,5.749,4.383,4.349,4.607,45.07,313.9,0,-6.503,3.525,266.1
1,62,840,2,4.62,4.587,217,6.857,0.598,5.978,4.858,4.757,5.059,43.2,313.9,0,-6.619,3.433,280.5
1,62,845,2,4.076,4.041,212.3,7.61,0.499,5.292,5.209,5.071,5.369,42.03,314,0,-6.656,2.83,258.3
2,62,845,2,7.29,8.16,8.11,6.233,8.18,0.263,0.324,0.133,0.142,1.248,13.08,2550
1,62,850,2,4.476,4.431,214.2,8.07,0.63,5.913,5.507,5.393,5.675,40.99,313.9,0,-6.709,3.293,268
1,62,855,2,5.054,5.029,214.1,5.736,0.67,6.925,5.964,5.806,6.122,39.39,314,0,-6.814,3.573,296.3
1,62,900,2,4.467,4.426,221.1,7.74,0.557,5.782,6.325,6.111,6.522,38.81,314.1,0,-6.684,3.473,327
2,62,900,2,7.31,8.13,8.07,6.265,8.13,0.263,0.324,0.133,0.142,0.98,13.23,2550
1,62,905,2,5.646,5.59,213.8,8.06,1.011,8.3,7,6.887,7.31,36.36,314.2,0,-6.929,4.12,359.2
1,62,910,2,6.844,6.786,213.4,7.45,1.102,9.05,7.75,7.55,7.97,33.63,314.3,0,-7.27,4.73,365
1,62,915,2,7.84,7.81,203.4,5.639,0.846,10.42,8.14,7.86,8.26,31.84,314.3,0,-7.63,5.435,370
2,62,915,2,7.35,8.11,8.03,6.332,8.07,0.263,0.324,0.133,0.142,0,13.48,2550
1,62,920,2,6.44,6.39,208.2,7.15,1.03,8.53,8.67,8.44,8.87,31.31,314.4,0,-7.38,4.523,409.3
1,62,925,2,7.97,7.87,205,9.04,0.838,10.03,9.18,8.76,9.3,29.74,314.4,0,-7.6,5.395,445.4
1,62,930,2,7.69,7.6,204.2,8.65,1.391,10.71,9.47,9.07,9.6,29.04,314.3,0,-7.65,5.33,454.9
2,62,930,2,7.43,8.11,8.01,6.437,8.02,0.263,0.323,0.133,0.142,0,13.24,2550
1,62,935,2,7.25,7.16,201.9,8.99,1.506,10.42,9.89,9.39,9.94,28.25,314.3,0,-7.65,4.965,482.1
1,62,940,2,7.65,7.6,201.7,6.194,0.875,9.51,9.84,9.22,9.88,27.72,314.2,0,-7.92,5.323,497.1
1,62,945,2,7.99,7.94,200.6,6.313,0.861,9.44,10.2,9.48,10.25,27.23,314.2,0,-7.85,5.425,512.6
2,62,945,2,7.53,8.11,7.99,6.576,7.98,0.262,0.323,0.133,0.142,0,13.23,2550
1,62,950,2,7.2,7.14,199.8,7.54,0.804,8.85,10.39,9.75,10.42,26.89,314.1,0,-7.84,4.925,521.9
1,62,955,2,7.46,7.44,195.2,4.728,0.708,8.98,10.47,9.65,10.54,26.74,314.1,0,-7.84,4.868,548.3
1,62,1000,2,7.27,7.23,196.9,5.668,0.893,8.85,10.66,9.84,10.62,26.47,314.1,0,-7.82,5.148,552.5
2,62,1000,2,7.66,8.13,7.99,6.744,7.95,0.262,0.323,0.133,0.142,0,13.24,2550
1,62,1005,2,6.961,6.895,194.1,7.87,0.778,8.82,10.98,10.25,11.07,26.18,314.1,0,-7.68,4.81,582.2
1,62,1010,2,7.22,7.11,204.6,10.06,0.675,9.34,11.36,10.52,11.36,25.69,314,0,-7.6,4.915,619.6
1,62,1015,2,6.225,6.129,201.3,10.09,0.681,7.32,11.62,10.79,11.56,25.27,314.1,0,-7.6,4.54,625.4
2,62,1015,2,7.81,8.16,8,6.945,7.92,0.262,0.323,0.133,0.142,0,13.3,2550
1,62,1020,2,6.126,5.988,209.3,12.16,0.886,8.33,11.75,10.89,11.69,25.2,314,0,-7.52,4.548,535.6
1,62,1025,2,6.24,6.156,212.3,9.39,0.956,8.62,12.03,11.3,12.13,25.14,314,0,-7.31,4.608,624
1,62,1030,2,7.2,7.14,216.6,7.7,0.779,8.79,12.1,11.11,11.98,24.57,314,0,-7.55,5.323,655.7
2,62,1030,2,7.99,8.21,8.02,7.18,7.9,0.262,0.323,0.133,0.142,0,13.28,2550
1,62,1035,2,6.211,6.117,213,9.96,1.066,8.3,12.6,11.61,12.54,24.37,314,0,-7.24,4.38,672.1
1,62,1040,2,7.69,7.66,221.6,5.067,0.795,9.28,12.48,11.33,12.31,24.16,314,0,-7.44,5.945,673.4
1,62,1045,2,6.839,6.792,219.6,6.733,0.95,8.82,12.5,11.49,12.46,23.97,313.9,0,-7.53,5.143,691.1
2,62,1045,2,8.19,8.27,8.07,7.44,7.9,0.262,0.323,0.133,0.142,0,13.59,2550
1,62,1050,2,7.57,7.5,222.8,7.77,1.149,10.32,12.71,11.7,12.61,23.69,313.9,0,-7.5,5.815,701
1,62,1055,2,7.51,7.45,219.7,7.31,0.945,10.09,12.92,11.91,12.85,22.68,313.8,0,-7.88,5.598,703
1,62,1100,2,7.96,7.88,217.6,7.65,1.078,9.67,12.91,11.83,12.83,22.36,313.7,0,-8.07,5.838,723
2,62,1100,2,8.4,8.35,8.12,7.72,7.9,0.262,0.323,0.133,0.142,0,13.65,2550
1,62,1105,2,7.09,6.974,219.8,10.47,1.007,9.02,13.16,12.13,13.09,22.37,313.6,0,-7.86,5.458,722
1,62,1110,2,6.8,6.705,204.6,9.56,1.152,10.19,13.53,12.45,13.43,21.55,313.6,0,-8.03,4.753,734
1,62,1115,2,7.03,6.798,214.1,14.81,0.848,8.53,13.61,12.65,13.75,21.49,313.6,0,-7.99,5.338,773
2,62,1115,2,8.62,8.44,8.19,8.02,7.92,0.262,0.323,0.133,0.142,0,13.64,2550
1,62,1120,2,7.68,7.53,210.5,11.4,0.994,10.29,14.13,12.88,13.95,20.3,313.6,0,-8.29,5.49,821
1,62,1125,2,7.31,7.2,205,9.85,0.956,10.16,13.98,12.76,13.79,20.49,313.6,0,-8.3,5.35,780
1,62,1130,2,7.06,6.968,202.1,9.34,1.11,9.6,13.99,12.8,13.82,20.36,313.5,0,-8.37,4.893,662.6
2,62,1130,2,8.84,8.54,8.28,8.33,7.95,0.262,0.323,0.133,0.142,0,13.6,2550
1,62,1135,2,6.98,6.939,207,6.247,0.916,9.54,14.04,12.97,13.96,19.7,313.4,0,-8.74,4.978,735
1,62,1140,2,6.619,6.57,198,6.936,1.086,9.7,14.38,13.12,14.28,19.25,313.4,0,-8.76,4.785,869
1,62,1145,2,6.982,6.86,199.6,10.7,1.029,8.79,14.63,13.48,14.5,18.39,313.3,0,-9.14,5.233,852
2,62,1145,2,9.06,8.65,8.37,8.64,7.99,0.262,0.323,0.133,0.142,0,13.6,2550
1,62,1150,2,6.756,6.516,195.5,15.27,1.016,8.3,14.75,13.74,14.61,17.8,313.2,0,-9.43,5.06,835
1,62,1155,2,7.4,7.24,193.1,11.74,1.057,9.47,15.13,13.85,14.94,17.16,313.1,0,-9.59,5.58,857
1,62,1200,2,7.65,7.35,194.9,16.02,1.119,9.93,15.12,13.93,14.98,16.76,313,0,-9.89,5.54,911
2,62,1200,2,9.28,8.77,8.48,8.96,8.04,0.262,0.323,0.133,0.142,0,13.58,2550
1,62,1205,2,6.876,6.715,191.9,12.4,1.08,8.85,14.95,13.81,14.71,16.98,312.9,0,-9.86,5.083,597.6
1,62,1210,2,6.787,6.616,185.4,12.88,0.952,8.82,14.63,13.68,14.45,17.49,312.8,0,-9.75,4.93,472.4
1,62,1215,2,7.19,7.16,194.9,5.308,1.337,10.09,14.49,13.6,14.39,18.33,312.7,0,-9.28,5.095,598.4
2,62,1215,2,9.51,8.89,8.6,9.29,8.11,0.263,0.323,0.133,0.142,0,13.58,2550
1,62,1220,2,6.889,6.838,191.7,7.02,1.116,9.34,14.9,13.84,14.88,18.25,312.5,0,-9,4.725,598.7
1,62,1225,2,6.759,6.593,188.1,12.7,0.786,8.59,14.93,14,14.8,18.5,312.4,0,-8.81,5.15,733
1,62,1230,2,7.77,7.68,198.8,8.76,1.016,9.57,15.3,14.25,15.17,18,312.3,0,-8.85,5.703,752
2,62,1230,2,9.74,9.02,8.73,9.63,8.18,0.263,0.324,0.133,0.142,0,13.57,2550
1,62,1235,2,6.973,6.91,193.7,7.72,1.213,9.87,15.21,14.18,15.16,18.28,312.3,0,-8.73,4.938,681.7
1,62,1240,2,7.55,7.37,198.9,12.52,1.311,10.58,15.44,14.36,15.29,18.3,312.2,0,-8.53,5.4,680.5
1,62,1245,2,7.65,7.39,190.4,15.06,1.248,10.98,15.5,14.43,15.32,18.37,312.3,0,-8.44,5.765,632.8
2,62,1245,2,9.92,9.15,8.87,9.95,8.26,0.263,0.324,0.133,0.142,0,13.56,2550
1,62,1250,2,7.76,7.69,190.8,7.79,1.213,10.32,15.42,14.32,15.24,18.59,312.2,0,-8.35,5.578,679
1,62,1255,2,6.945,6.82,203.3,10.86,1.061,10.03,15.52,14.43,15.38,18.55,312,0,-8.29,4.993,670.7
1,62,1300,2,8.04,7.91,189.1,10.36,1.506,11.76,15.42,14.26,15.26,18.46,312,0,-8.44,5.743,728
2,62,1300,2,10.09,9.26,9.02,10.23,8.36,0.263,0.324,0.133,0.142,0,13.55,2550
1,62,1305,2,6.951,6.882,186.8,8.05,1.232,9.8,15.68,14.68,15.67,18.12,311.9,0,-8.46,5.183,697.5
1,62,1310,2,7.24,7.1,197.6,11.52,1.721,11.01,15.42,14.31,15.09,18.14,311.8,0,-8.65,5.44,546.9
1,62,1315,2,7.47,7.41,190.6,6.945,1.097,10.36,15.21,14.36,15.06,17.78,311.7,0,-9.08,5.38,492.3
2,62,1315,2,10.25,9.38,9.16,10.5,8.47,0.263,0.324,0.133,0.142,0,13.55,2550
1,62,1320,2,7.55,7.44,195.2,9.9,0.745,9.11,15.23,14.47,15.12,17.57,311.6,0,-9.2,5.378,518.4
1,62,1325,2,7.31,7.16,190.7,11.29,1.105,9.67,15.15,14.31,15.02,17.74,311.6,0,-9.15,5.375,540.9
1,62,1330,2,6.597,6.501,197,9.74,0.939,9.21,15.29,14.6,15.2,17.35,311.5,0,-9.32,4.805,479.6
2,62,1330,2,10.4,9.49,9.31,10.75,8.57,0.263,0.324,0.133,0.142,0,13.55,2550
1,62,1335,2,7.04,6.926,181.4,10.52,1.403,10.71,15.4,14.55,15.26,17.51,311.4,0,-9.12,5.378,472.4
1,62,1340,2,7.24,7.13,190.5,9.96,1.347,10.03,15.23,14.51,15.16,17.5,311.3,0,-9.26,5.305,554.9
1,62,1345,2,8.1,7.89,196.5,13.23,0.983,10.26,16,15.11,16.08,16.87,311.2,0,-9.1,6.043,843
2,62,1345,2,10.53,9.59,9.46,10.97,8.68,0.263,0.325,0.133,0.142,0,13.55,2550
1,62,1350,2,8.34,8.2,190.1,10.48,1.228,11.24,16.23,14.99,16.01,16.6,311.2,0,-9.12,6.318,879
1,62,1355,2,8.58,8.4,198.6,11.58,1.415,11.34,16.31,15.01,16.2,16.8,311.1,0,-8.9,6.26,856
1,62,1400,2,8.97,8.91,192.3,6.799,0.946,11.2,15.85,14.5,15.48,17.03,311.2,0,-9.1,6.628,610.8
2,62,1400,2,10.63,9.69,9.6,11.15,8.8,0.263,0.325,0.133,0.142,0,13.53,2550
1,62,1405,2,8.27,8.17,186.3,8.89,0.99,10.65,15.29,14.49,15.06,17.85,311.1,0,-8.96,5.998,416.8
1,62,1410,2,8.26,7.99,195,14.58,1.054,10.49,15.22,14.48,15.11,18.12,311,0,-8.83,5.913,418.9
1,62,1415,2,7.64,7.48,204.3,11.4,1.254,10.03,15.47,14.69,15.52,18.26,310.8,0,-8.53,5.383,600.5
2,62,1415,2,10.74,9.78,9.73,11.3,8.91,0.263,0.325,0.133,0.142,0,13.54,2550
1,62,1420,2,8.65,8.6,188.8,6.032,1.146,11.43,15.84,14.74,15.77,17.54,310.8,0,-8.74,6.288,706
1,62,1425,2,7.93,7.78,198.5,11.12,1.512,11.3,15.99,15.04,15.92,17.58,310.7,0,-8.59,5.513,642.8
1,62,1430,2,8.35,8.28,189.5,7.71,1.202,10.85,16.09,14.88,15.97,17.61,310.7,0,-8.49,5.975,739
2,62,1430,2,10.86,9.86,9.86,11.42,9.03,0.263,0.325,0.133,0.142,0,13.53,2550
1,62,1435,2,8.01,7.9,181.4,9.56,1.092,10.71,16.45,15.15,16.32,17.49,310.5,0,-8.29,6.178,869
1,62,1440,2,8.73,8.66,180.8,7.51,1.497,12.9,16.84,15.54,16.61,16.98,310.4,0,-8.34,6.518,677.9
1,62,1445,2,9.44,9.3,186.6,9.94,1.475,12.38,16.41,15.37,16.21,17.18,310.4,0,-8.54,7.09,661.5
2,62,1445,2,10.95,9.94,9.97,11.52,9.14,0.263,0.326,0.133,0.142,0,13.52,2550
1,62,1450,2,8.29,8.13,186.9,11.14,1.483,12.25,16.08,14.88,15.82,17.24,310.3,0,-8.77,6.125,699.1
1,62,1455,2,9.55,9.43,195.9,8.86,1.308,12.18,16.11,14.97,15.92,16.92,310.2,0,-8.98,6.933,728
1,62,1500,2,9.01,8.93,181.3,7.6,1.387,11.92,16.11,15.01,15.95,16.11,310.2,0,-9.59,7.06,713
2,62,1500,2,11.05,10.02,10.08,11.6,9.26,0.263,0.326,0.133,0.142,0,13.52,2550
1,62,1505,2,8,7.94,187.8,7.03,1.369,10.68,16.14,15.05,15.97,15.65,310.2,0,-9.93,5.863,713
1,62,1510,2,8.35,8.27,179.4,7.51,1.081,11.04,16.21,15.1,16.02,15.23,310.1,0,-10.21,6.318,674.3
1,62,1515,2,8.37,8.24,188.9,10.1,1.287,12.41,16.23,15.28,16.1,15.73,310.1,0,-9.8,5.98,551.5
2,62,1515,2,11.13,10.1,10.18,11.67,9.37,0.263,0.326,0.133,0.142,0,13.51,2550
1,62,1520,2,8.96,8.88,191.8,7.47,1.171,11.86,16,14.97,15.73,15.75,310,0,-9.96,6.358,486.9
1,62,1525,2,8.04,7.93,185.7,9.53,1.33,11.76,15.64,14.97,15.57,16.31,310,0,-9.81,5.983,517
1,62,1530,2,8.39,8.27,190.3,9.39,1.456,10.98,16.05,15.33,15.98,15.94,309.9,0,-9.78,6.18,530.5
2,62,1530,2,11.22,10.18,10.28,11.72,9.48,0.263,0.326,0.133,0.142,0,13.52,2550
1,62,1535,2,8.35,8.28,190.7,7.56,1.267,10.78,15.86,15.22,15.78,14.95,309.9,0,-10.73,6.138,485.8
1,62,1540,2,7.83,7.76,186.4,7.72,1.102,10.19,16.04,15.35,16.01,13.95,309.8,0,-11.44,5.825,623.7
1,62,1545,2,8.54,8.46,193.6,7.97,0.905,10.71,16.43,15.39,16.24,13.35,309.8,0,-11.68,6.155,616.5
2,62,1545,2,11.29,10.25,10.37,11.76,9.59,0.264,0.327,0.133,0.142,0,13.54,2550
1,62,1550,2,8.06,7.96,199.3,8.92,0.964,10.55,16.11,15.32,15.89,13.62,309.8,0,-11.67,5.835,424.1
1,62,1555,2,7.42,7.27,195.4,11.65,1.146,10.13,15.9,15.31,15.88,14.08,309.7,0,-11.43,5.318,456.1
1,62,1600,2,7.7,7.6,187,9.08,1.61,10.29,15.9,15.29,15.86,14.81,309.6,0,-10.81,5.505,485.2
2,62,1600,2,11.35,10.32,10.45,11.8,9.7,0.264,0.327,0.133,0.142,0,13.52,2550
1,62,1605,2,7.76,7.68,190.3,8.48,1.177,11.56,16.05,15.46,15.97,15.04,309.6,0,-10.5,5.533,385.8
1,62,1610,2,7.62,7.54,193.3,7.91,1.431,10.58,16.11,15.48,16.09,15.51,309.5,0,-10.06,5.315,540.4
1,62,1615,2,8.79,8.69,194.6,8.51,1.098,11.47,16.54,15.74,16.45,14.83,309.5,0,-10.28,6.285,510.2
2,62,1615,2,11.39,10.38,10.52,11.85,9.81,0.264,0.327,0.133,0.142,0,13.54,2550
1,62,1620,2,8.41,8.35,193.8,6.78,0.853,10.45,16.23,15.63,16.16,15.14,309.5,0,-10.26,6.023,454.1
1,62,1625,2,7.92,7.84,179.4,8.46,1.313,10.98,16.25,15.6,16.16,15.32,309.5,0,-10.11,5.715,349.4
1,62,1630,2,7.85,7.73,190.5,10.2,1.406,10.98,15.93,15.56,15.91,16.03,309.5,0,-9.8,5.568,389.9
2,62,1630,2,11.43,10.44,10.59,11.91,9.92,0.264,0.327,0.133,0.142,0,13.54,2550
1,62,1635,2,7.8,7.72,197.6,7.83,1.264,10.42,15.97,15.38,15.84,16.12,309.4,0,-9.69,5.593,347.2
1,62,1640,2,8.19,8.12,178.6,7.56,1.362,11.86,15.54,15.16,15.42,17.63,309.4,0,-8.92,6.09,254.5
1,62,1645,2,9.27,9.16,181.4,8.84,1.239,12.02,15.37,15.1,15.32,17.65,309.4,0,-9.04,6.6,254.7
2,62,1645,2,11.46,10.49,10.66,11.97,10.02,0.264,0.328,0.133,0.142,0,13.54,2550
1,62,1650,2,8.4,8.37,183.6,4.993,1.338,11.01,15.26,15.1,15.24,17.41,309.4,0,-9.31,5.905,220.7
1,62,1655,2,8.39,8.35,182.7,5.742,1.292,11.2,14.99,14.9,14.95,17.31,309.4,0,-9.59,6.17,204.5
1,62,1700,2,8.21,8.16,183.7,6.361,0.958,10.55,14.99,14.93,15.03,17.58,309.4,0,-9.39,5.828,218.7
2,62,1700,2,11.47,10.54,10.73,12.03,10.12,0.264,0.328,0.133,0.142,0,13.12,2550
1,62,1705,2,8.09,8.03,186.6,6.904,1.088,10.36,14.91,14.86,14.93,17.69,309.3,0,-9.38,5.825,188.5
1,62,1710,2,7.55,7.49,184.9,7.47,1.079,10.13,14.91,14.9,14.98,18.05,309.2,0,-9.13,5.458,196.3
1,62,1715,2,8.02,7.98,199,5.915,1.143,10.26,14.93,14.91,14.95,18,309.2,0,-9.15,5.448,171.9
2,62,1715,2,11.46,10.59,10.79,12.08,10.21,0.264,0.328,0.133,0.142,0,12.85,2550
1,62,1720,2,9.08,9,188.4,7.76,1.056,11.24,14.66,14.65,14.64,18.44,309.2,0,-9.07,6.38,153.4
1,62,1725,2,7.99,7.91,183.3,7.89,1.128,11.4,14.51,14.6,14.55,18.97,309.1,0,-8.83,5.67,141.8
1,62,1730,2,6.974,6.917,186.6,7.31,0.999,9.02,14.39,14.52,14.43,19.32,309.1,0,-8.7,4.878,118.5
2,62,1730,2,11.44,10.63,10.85,12.1,10.29,0.264,0.328,0.133,0.142,0,12.81,2550
1,62,1735,2,7.84,7.8,191.1,5.275,1.195,9.77,14.25,14.45,14.31,19.56,309.2,0,-8.66,5.343,99.8
1,62,1740,2,7.95,7.92,188.8,4.878,1.231,10.13,14.1,14.36,14.16,19.79,309.2,0,-8.63,5.388,87.6
1,62,1745,2,7.6,7.56,186.5,5.737,1.001,9.7,13.96,14.26,14.04,19.91,309.2,0,-8.67,5.235,80.7
2,62,1745,2,11.4,10.65,10.9,12.1,10.37,0.264,0.329,0.133,0.142,0,12.79,2550
1,62,1750,2,7.53,7.5,185.3,5.155,0.9,9.28,13.89,14.18,13.98,20.19,309.2,0,-8.55,5.285,74.3
1,62,1755,2,8.28,8.22,184.9,6.421,1.354,11.24,13.78,14.06,13.85,20.7,309.2,0,-8.33,5.565,67.38
1,62,1800,2,8.2,8.17,181.3,5.552,1.187,11.14,13.62,13.92,13.69,20.83,309.3,0,-8.38,5.863,57.15
2,62,1800,2,11.35,10.67,10.95,12.07,10.44,0.264,0.329,0.133,0.142,0,12.74,2550
1,62,1805,2,7.32,7.28,183.7,6.001,0.717,8.98,13.44,13.77,13.51,21.16,309.2,0,-8.32,5.138,45.94
1,62,1810,2,6.313,6.278,186.6,6.058,0.89,8.66,13.24,13.59,13.3,21.78,309.2,0,-8.13,4.31,39.87
1,62,1815,2,6.258,6.225,186.1,5.882,0.838,7.94,13.08,13.48,13.15,22.09,309.2,0,-8.08,4.083,32.95
2,62,1815,2,11.29,10.68,10.98,12.04,10.5,0.264,0.329,0.133,0.142,0,12.71,2550
1,62,1820,2,6.94,6.906,182.1,5.65,1.148,9.64,12.91,13.36,13.02,22.35,309.2,0,-8.07,4.938,26
1,62,1825,2,6.877,6.851,185.2,5.049,0.937,9.41,12.83,13.23,12.91,22.45,309.2,0,-8.08,4.573,19.11
1,62,1830,2,6.808,6.785,183.6,4.716,0.795,8.75,12.69,13.13,12.79,22.75,309.2,0,-8.03,4.715,13.89
2,62,1830,2,11.23,10.69,11.02,11.98,10.56,0.264,0.329,0.133,0.142,0,12.68,2550
1,62,1835,2,6.038,6.016,184.9,4.874,0.625,7.71,12.45,12.96,12.5,23.37,309.2,0,-7.89,3.845,9.03
1,62,1840,2,5.492,5.475,184,4.489,0.514,6.599,12.17,12.7,12.24,23.97,309.3,0,-7.8,3.633,3.865
1,62,1845,2,5.333,5.313,186.9,4.965,0.634,7.09,11.95,12.52,12.04,24.56,309.3,0,-7.68,3.433,0.354
2,62,1845,2,11.15,10.69,11.04,11.92,10.6,0.264,0.329,0.133,0.142,0,12.67,2550
1,62,1850,2,5.56,5.535,185.2,5.363,0.551,7.02,11.78,12.39,11.89,25.17,309.3,0,-7.51,3.678,0
1,62,1855,2,5.77,5.747,183.1,5.1,0.653,7.48,11.65,12.29,11.78,25.51,309.3,0,-7.45,3.788,0
1,62,1900,2,5.62,5.604,184.2,4.312,0.56,6.893,11.48,12.16,11.57,25.81,309.3,0,-7.45,3.46,0
2,62,1900,2,11.08,10.68,11.06,11.84,10.64,0.264,0.329,0.133,0.142,0,12.65,2550
1,62,1905,2,5.351,5.336,185,4.262,0.493,6.599,11.3,11.98,11.41,26.2,309.3,0,-7.4,3.518,0
1,62,1910,2,4.82,4.805,183.3,4.533,0.358,5.586,10.99,11.64,11.07,26.83,309.2,0,-7.36,3.108,0
1,62,1915,2,4.902,4.886,184,4.563,0.417,5.749,10.67,11.46,10.75,27.48,309.3,0,-7.33,2.887,0
2,62,1915,2,11,10.67,11.08,11.76,10.67,0.264,0.329,0.133,0.142,0,12.65,2550
1,62,1920,2,4.6,4.592,184.9,3.534,0.33,5.292,10.29,11.21,10.37,28.25,309.2,0,-7.3,2.487,0
1,62,1925,2,4.214,4.208,184.1,3.037,0.227,4.835,9.8,10.92,9.84,29.19,309.3,0,-7.31,2.027,0
1,62,1930,2,4.08,4.076,186.1,2.432,0.146,4.41,9.27,10.67,9.32,30.08,309.3,0,-7.38,1.77,0
2,62,1930,2,10.92,10.65,11.08,11.66,10.69,0.264,0.329,0.133,0.142,0,12.62,2550
1,62,1935,2,4.135,4.131,182.9,2.69,0.128,4.508,8.75,10.42,8.83,31.08,309.3,0,-7.41,1.83,0
1,62,1940,2,4.074,4.073,181.9,1.426,0.106,4.279,8.26,10.18,8.38,32.13,309.3,0,-7.41,1.657,0
1,62,1945,2,4.035,4.033,180.5,1.842,0.13,4.279,7.83,10.08,7.95,33.1,309.3,0,-7.4,1.55,0
2,62,1945,2,10.83,10.63,11.08,11.56,10.7,0.264,0.329,0.133,0.142,0,12.62,2550
1,62,1950,2,4.11,4.108,174.1,1.716,0.234,4.606,7.38,10.02,7.6,34.32,309.3,0,-7.33,1.67,0
1,62,1955,2,4.188,4.184,174,2.463,0.098,4.443,7.22,10,7.55,35.04,309.2,0,-7.2,1.682,0
1,62,2000,2,4.241,4.238,167.1,1.932,0.154,4.639,7.32,9.99,7.69,35.01,309.2,0,-7.12,1.722,0
2,62,2000,2,10.74,10.61,11.08,11.45,10.71,0.264,0.329,0.133,0.142,0.845,12.61,2550
1,62,2005,2,4.255,4.251,165.1,2.171,0.225,4.671,7.59,9.89,7.99,34.66,309.1,0,-7.02,1.925,0
1,62,2010,2,4.214,4.209,166.9,2.747,0.207,4.639,7.92,9.63,8.21,33.71,309.2,0,-7.09,1.977,0
1,62,2015,2,4.336,4.329,171.7,3.27,0.153,4.639,7.74,9.35,7.92,33.98,309.2,0,-7.14,2.117,0
2,62,2015,2,10.64,10.57,11.06,11.33,10.72,0.264,0.329,0.133,0.142,0.03,12.6,2550
1,62,2020,2,3.817,3.813,176.3,2.414,0.186,4.312,7.41,9.02,7.49,35.12,309.3,0,-7.01,1.572,0
1,62,2025,2,3.798,3.794,168.3,2.625,0.209,4.214,6.987,8.78,7.12,36.61,309.2,0,-6.847,1.555,0
1,62,2030,2,4.063,4.058,165.6,2.855,0.156,4.475,6.97,8.82,7.26,36.98,309.1,0,-6.734,1.827,0
2,62,2030,2,10.53,10.54,11.05,11.2,10.71,0.264,0.329,0.133,0.142,0.938,12.59,2550
1,62,2035,2,3.803,3.799,168.9,2.666,0.177,4.377,7.06,8.74,7.26,36.74,309.2,0,-6.741,1.595,0
1,62,2040,2,3.988,3.984,167.9,2.453,0.189,4.377,6.893,8.68,7.15,37.43,309.2,0,-6.648,1.822,0
1,62,2045,2,3.985,3.981,173.4,2.801,0.14,4.345,6.957,8.67,7.18,37.4,309.2,0,-6.601,1.732,0
2,62,2045,2,10.44,10.5,11.02,11.08,10.7,0.264,0.329,0.133,0.142,1.05,12.58,2550
1,62,2050,2,3.987,3.977,173.2,4.036,0.271,4.541,6.711,8.64,6.854,38.43,309.3,0,-6.471,1.542,0
1,62,2055,2,4.047,4.044,172,2.508,0.158,4.41,6.711,8.58,6.977,38.51,309.3,0,-6.442,1.855,0
1,62,2100,2,3.746,3.74,174.8,3.127,0.165,4.116,6.895,8.49,7.16,37.81,309.4,0,-6.516,1.75,0
2,62,2100,2,10.34,10.46,10.99,10.95,10.68,0.263,0.329,0.133,0.142,1.073,12.56,2550
1,62,2105,2,3.687,3.68,171,3.462,0.187,4.214,7.02,8.33,7.26,37.58,309.3,0,-6.487,1.855,0
1,62,2110,2,3.813,3.808,167.9,2.87,0.178,4.214,7.15,8.31,7.34,37.58,309.3,0,-6.367,1.867,0
1,62,2115,2,4.012,4.004,168.1,3.548,0.215,4.573,7.22,8.34,7.43,37.79,309.4,0,-6.239,2.172,0
2,62,2115,2,10.26,10.41,10.96,10.83,10.66,0.263,0.329,0.133,0.142,1.052,12.56,2550
1,62,2120,2,4.305,4.294,174.2,4.258,0.354,5.194,7.3,8.4,7.48,37.91,309.3,0,-6.129,2.382,0
1,62,2125,2,5.001,4.986,177.4,4.538,0.545,6.566,7.55,8.63,7.85,37.9,309.4,0,-5.915,3.093,0.066
1,62,2130,2,5.75,5.736,181.3,3.981,0.529,7.15,8.09,9.02,8.42,36.68,309.5,0,-5.862,3.703,0.248
2,62,2130,2,10.17,10.37,10.92,10.71,10.63,0.263,0.329,0.133,0.142,1.045,12.55,2550
1,62,2135,2,5.48,5.464,184.1,4.494,0.438,6.762,8.37,9.14,8.56,36.07,309.5,0,-5.832,3.32,0.014
1,62,2140,2,5.001,4.989,185.8,3.954,0.402,6.043,8.4,9.09,8.55,35.99,309.6,0,-5.832,3.025,0
1,62,2145,2,4.889,4.868,184.9,5.217,0.379,5.945,8.26,9.03,8.39,36.42,309.5,0,-5.803,2.88,0
2,62,2145,2,10.1,10.32,10.88,10.6,10.6,0.263,0.329,0.133,0.142,1.029,12.55,2550
1,62,2150,2,5.091,5.081,180.5,3.596,0.434,6.174,8.23,8.97,8.4,36.62,309.4,0,-5.752,3.208,0
1,62,2155,2,4.976,4.957,179.9,4.926,0.474,6.566,8.25,9,8.41,36.72,309.4,0,-5.701,3.095,0
1,62,2200,2,4.826,4.808,180.8,4.913,0.399,5.88,8.35,9.06,8.53,36.4,309.5,0,-5.731,3.11,0
2,62,2200,2,10.04,10.28,10.84,10.49,10.57,0.263,0.329,0.133,0.142,1.04,12.54,2550
1,62,2205,2,4.677,4.662,181.5,4.562,0.369,5.717,8.32,9,8.45,36.52,309.5,0,-5.713,2.967,0
1,62,2210,2,4.463,4.453,183.7,3.804,0.288,5.031,8.22,8.86,8.32,36.8,309.4,0,-5.705,2.662,0
1,62,2215,2,4.623,4.61,181,4.301,0.304,5.357,8.05,8.76,8.14,37.3,309.4,0,-5.677,2.757,0
2,62,2215,2,9.98,10.24,10.8,10.4,10.53,0.263,0.329,0.133,0.142,1.054,12.53,2550
1,62,2220,2,4.613,4.6,178.3,4.183,0.375,5.39,7.89,8.66,8,37.77,309.3,0,-5.66,2.732,0
1,62,2225,2,4.3,4.289,179.2,4.121,0.259,4.867,7.81,8.57,7.92,38.08,309.3,0,-5.625,2.505,0
1,62,2230,2,4.127,4.113,178.5,4.685,0.345,4.9,7.68,8.44,7.77,38.57,309.3,0,-5.57,2.415,0
2,62,2230,2,9.93,10.19,10.75,10.31,10.49,0.263,0.329,0.133,0.142,1.083,12.53,2550
1,62,2235,2,4.059,4.046,178.8,4.455,0.354,5.129,7.54,8.32,7.63,39.08,309.3,0,-5.524,2.447,0
1,62,2240,2,4.167,4.157,178.2,3.901,0.284,4.9,7.37,8.15,7.46,39.63,309.2,0,-5.493,2.367,0
1,62,2245,2,4.208,4.194,179.1,4.675,0.377,5.227,7.24,8.06,7.36,39.99,309.2,0,-5.489,2.485,0
2,62,2245,2,9.89,10.15,10.71,10.23,10.45,0.263,0.329,0.133,0.142,1.11,12.52,2550
1,62,2250,2,4.071,4.06,179.1,4.313,0.39,4.965,7.23,7.97,7.32,39.97,309.2,0,-5.51,2.432,0
1,62,2255,2,4.012,4,180.7,4.535,0.322,4.704,7.04,7.75,7.09,40.46,309.3,0,-5.515,2.237,0
1,62,2300,2,4.15,4.14,179.2,4.125,0.273,4.867,6.895,7.64,7.01,40.94,309.2,0,-5.495,2.552,0
2,62,2300,2,9.84,10.12,10.67,10.16,10.41,0.263,0.328,0.133,0.142,1.124,12.52,2550
1,62,2305,2,3.859,3.848,179.3,4.396,0.341,5.031,6.873,7.61,6.99,41.02,309.2,0,-5.488,2.237,0
1,62,2310,2,4.121,4.11,183,4.05,0.228,4.573,6.783,7.57,6.902,41.36,309.3,0,-5.463,2.292,0
1,62,2315,2,4.029,4.02,184.3,3.761,0.247,4.737,6.665,7.4,6.715,41.6,309.2,0,-5.492,2.187,0
2,62,2315,2,9.79,10.08,10.63,10.08,10.37,0.263,0.328,0.133,0.142,1.144,12.51,2550
1,62,2320,2,3.851,3.84,186.5,4.316,0.261,4.704,6.461,7.18,6.506,42.12,309.2,0,-5.514,2.005,0
1,62,2325,2,4.031,4.021,183.3,3.982,0.325,4.671,6.274,7.1,6.347,42.63,309.2,0,-5.525,2.212,0
1,62,2330,2,4.346,4.333,178.8,4.518,0.373,5.227,6.233,7.09,6.381,42.91,309.1,0,-5.477,2.54,0
2,62,2330,2,9.74,10.04,10.59,10.01,10.33,0.263,0.328,0.133,0.142,1.167,12.49,2550
1,62,2335,2,4.265,4.252,184.5,4.358,0.344,5.325,6.311,7.11,6.461,42.71,309.1,0,-5.468,2.327,0
1,62,2340,2,4.09,4.069,186.6,5.847,0.352,4.867,6.424,7.21,6.582,42,309.1,0,-5.583,2.32,0
1,62,2345,2,4.186,4.174,183.1,4.323,0.314,4.965,6.454,7.2,6.571,41.82,309,0,-5.61,2.392,0
2,62,2345,2,9.69,10,10.54,9.94,10.29,0.263,0.328,0.133,0.142,1.154,12.49,2550
1,62,2350,2,4.242,4.233,182.3,3.646,0.291,4.835,6.366,7.09,6.425,42.2,309.1,0,-5.573,2.412,0
1,62,2355,2,4.201,4.191,182.9,4.021,0.283,4.835,6.257,6.984,6.342,42.58,309.1,0,-5.555,2.385,0
1,63,0,2,4.018,4.011,182,3.41,0.273,4.606,6.107,6.859,6.157,42.98,309.1,0,-5.568,2.147,0
2,63,0,2,9.64,9.97,10.5,9.86,10.25,0.263,0.328,0.133,0.142,1.166,12.48,2550
1,63,5,2,3.814,3.806,180.9,3.645,0.231,4.41,5.823,6.758,5.878,43.75,309,0,-5.591,2,0
1,63,10,2,3.89,3.882,180.5,3.469,0.3,4.835,5.612,6.644,5.71,44.31,309.1,0,-5.616,2.092,0
1,63,15,2,3.885,3.878,181.7,3.412,0.231,4.573,5.406,6.568,5.489,44.97,309.1,0,-5.61,1.89,0
2,63,15,2,9.59,9.93,10.46,9.79,10.21,0.263,0.328,0.133,0.142,1.213,12.47,2550
1,63,20,2,3.853,3.843,179.8,4.2,0.324,4.769,5.38,6.516,5.562,45.09,309,0,-5.598,2.187,0
1,63,25,2,3.786,3.777,176.5,3.91,0.331,4.802,5.411,6.406,5.59,45.02,309,0,-5.591,2.18,0
1,63,30,2,4.244,4.236,176.3,3.564,0.294,4.933,5.45,6.355,5.614,45.08,309,0,-5.54,2.537,0
2,63,30,2,9.54,9.89,10.42,9.72,10.17,0.263,0.328,0.133,0.142,1.22,12.47,2550
1,63,35,2,4.05,4.043,179.9,3.294,0.262,4.737,5.518,6.323,5.672,45,309,0,-5.503,2.355,0
1,63,40,2,4.26,4.246,179.9,4.678,0.367,5.194,5.549,6.351,5.711,44.78,309,0,-5.536,2.607,0
1,63,45,2,4.377,4.358,183,5.3,0.364,5.194,5.674,6.399,5.837,44.48,309,0,-5.511,2.572,0
2,63,45,2,9.49,9.85,10.38,9.64,10.13,0.263,0.328,0.133,0.142,1.213,12.46,2550
1,63,50,2,3.717,3.697,185.7,5.958,0.415,4.835,5.751,6.401,5.839,44.19,309.1,0,-5.528,2.107,0
1,63,55,2,3.416,3.403,188.5,4.982,0.391,4.541,5.508,6.221,5.549,44.78,309,0,-5.575,1.877,0
1,63,100,2,3.901,3.88,187.2,5.926,0.486,5.161,5.459,6.231,5.582,44.8,309.1,0,-5.612,2.285,0
2,63,100,2,9.43,9.82,10.34,9.57,10.09,0.263,0.328,0.133,0.142,1.216,12.46,2550
1,63,105,2,3.967,3.947,189.3,5.782,0.401,4.965,5.484,6.202,5.62,44.7,309.1,0,-5.618,2.217,0
1,63,110,2,4.158,4.138,187.4,5.638,0.445,5.259,5.534,6.255,5.659,44.45,309.2,0,-5.645,2.485,0
1,63,115,2,4.679,4.659,184.9,5.296,0.427,6.011,5.677,6.411,5.821,43.78,309.1,0,-5.715,2.955,0
2,63,115,2,9.38,9.78,10.3,9.49,10.05,0.263,0.328,0.133,0.142,1.203,12.45,2550
1,63,120,2,5.568,5.545,184.4,5.259,0.511,6.86,5.844,6.608,6.041,42.96,309,0,-5.81,3.51,0
1,63,125,2,5.612,5.588,183.4,5.225,0.644,7.55,5.984,6.68,6.164,42.36,309,0,-5.864,3.798,0
1,63,130,2,5.682,5.658,185.8,5.292,0.576,7.19,6.066,6.711,6.222,42.09,309,0,-5.874,3.59,0
2,63,130,2,9.33,9.74,10.26,9.42,10,0.263,0.327,0.133,0.142,1.168,12.45,2550
1,63,135,2,5.33,5.313,185.9,4.537,0.484,6.533,6.13,6.718,6.233,41.75,309,0,-5.92,3.39,0
1,63,140,2,5.217,5.2,184.6,4.659,0.503,6.533,6,6.616,6.085,42.35,308.9,0,-5.852,3.363,0
1,63,145,2,4.867,4.847,182,5.194,0.489,6.207,5.846,6.439,5.91,42.94,308.8,0,-5.814,3.12,0
2,63,145,2,9.28,9.7,10.22,9.35,9.96,0.263,0.327,0.133,0.142,1.174,12.44,2550
1,63,150,2,4.944,4.928,181.4,4.589,0.406,6.174,5.712,6.318,5.766,43.53,308.7,0,-5.755,3.063,0
1,63,155,2,4.823,4.807,184.4,4.663,0.424,5.651,5.594,6.225,5.701,43.97,308.6,0,-5.733,3.12,0
1,63,200,2,4.712,4.694,184.4,4.936,0.435,5.782,5.49,6.069,5.537,44.41,308.6,0,-5.697,2.76,0
2,63,200,2,9.23,9.66,10.17,9.28,9.92,0.263,0.327,0.133,0.142,1.203,12.43,2550
1,63,205,2,4.727,4.706,188.5,5.386,0.366,5.455,5.428,6.043,5.51,44.77,308.6,0,-5.65,2.89,0
1,63,210,2,4.665,4.645,187.8,5.255,0.414,5.586,5.385,6.065,5.453,45.01,308.5,0,-5.618,2.73,0
1,63,215,2,4.645,4.623,187.8,5.62,0.367,5.39,5.339,6.034,5.461,45.32,308.4,0,-5.571,2.777,0
2,63,215,2,9.19,9.62,10.13,9.21,9.87,0.263,0.327,0.133,0.142,1.222,12.42,2550
1,63,220,2,4.355,4.336,187.4,5.403,0.351,5.227,5.336,6.064,5.439,45.45,308.4,0,-5.536,2.622,0
1,63,225,2,4.647,4.634,187.3,4.319,0.32,5.521,5.295,6.032,5.37,45.71,308.3,0,-5.5,2.727,0
1,63,230,2,4.611,4.595,189.1,4.737,0.444,5.455,5.162,5.921,5.245,46.37,308.3,0,-5.434,2.695,0
2,63,230,2,9.14,9.58,10.08,9.15,9.83,0.262,0.327,0.133,0.142,1.241,12.42,2550
1,63,235,2,4.295,4.279,187.9,4.941,0.361,5.194,5.136,5.869,5.23,46.67,308.2,0,-5.376,2.367,0
1,63,240,2,4.122,4.1,190.8,5.881,0.377,4.965,5.086,5.888,5.211,47.14,308.2,0,-5.29,2.287,0
1,63,245,2,4.332,4.315,193,5.095,0.453,5.749,5.153,5.952,5.316,47.29,308.1,0,-5.189,2.562,0
2,63,245,2,9.1,9.55,10.04,9.08,9.78,0.262,0.327,0.133,0.142,1.268,12.4,2550
1,63,250,2,4.431,4.414,193,5.065,0.4,5.782,5.303,6.058,5.435,47.16,308,0,-5.088,2.522,0
1,63,255,2,4.3,4.288,190.7,4.393,0.38,5.292,5.286,6.033,5.391,47.44,307.9,0,-5.027,2.35,0
1,63,300,2,4.29,4.275,193.6,4.72,0.318,4.998,5.224,6.018,5.331,47.73,307.8,0,-5.004,2.322,0
2,63,300,2,9.05,9.51,10,9.02,9.74,0.262,0.327,0.133,0.142,1.28,12.4,2550
1,63,305,2,4.103,4.089,194.9,4.73,0.355,4.9,5.018,5.843,5.059,48.43,307.8,0,-5.002,2.125,0
1,63,310,2,4.179,4.167,193,4.359,0.293,4.835,4.734,5.648,4.757,49.63,307.7,0,-4.942,2.142,0
1,63,315,2,4.219,4.21,193,3.774,0.274,4.965,4.52,5.533,4.551,50.68,307.6,0,-4.865,2.052,0
2,63,315,2,9.01,9.48,9.96,8.95,9.7,0.262,0.327,0.133,0.142,1.343,12.39,2550
1,63,320,2,4.058,4.049,192.1,3.723,0.222,4.639,4.297,5.272,4.371,51.44,307.6,0,-4.874,1.967,0
1,63,325,2,3.82,3.813,191.4,3.559,0.178,4.247,3.977,5.042,4.011,52.28,307.6,0,-4.955,1.722,0
1,63,330,2,3.845,3.841,193.1,2.58,0.141,4.116,3.544,4.775,3.542,53.65,307.6,0,-5.017,1.677,0
2,63,330,2,8.97,9.44,9.91,8.89,9.65,0.262,0.327,0.133,0.142,1.428,12.38,2550
1,63,335,2,4,3.997,192.1,2.279,0.153,4.41,3.101,4.537,3.136,55.17,307.6,0,-5.06,1.725,0
1,63,340,2,4.066,4.063,188,2.461,0.112,4.345,2.76,4.406,2.803,56.27,307.4,0,-5.116,1.642,0
1,63,345,2,4.1,4.096,187.8,2.457,0.173,4.475,2.476,4.179,2.5,57.26,307.3,0,-5.153,1.605,0
2,63,345,2,8.92,9.41,9.87,8.83,9.61,0.262,0.327,0.133,0.142,1.552,12.37,2550
1,63,350,2,3.857,3.852,189,2.938,0.173,4.312,2.233,3.769,2.31,58.25,307.3,0,-5.155,1.592,0
1,63,355,2,3.79,3.786,185.2,2.857,0.187,4.181,1.994,3.293,2.034,59.08,307.3,0,-5.192,1.552,0
1,63,400,2,3.444,3.435,185.6,4.257,0.18,3.953,1.77,3.002,1.816,59.89,307.3,0,-5.224,1.45,0
2,63,400,2,8.87,9.37,9.83,8.77,9.57,0.262,0.326,0.133,0.142,1.67,12.36,2550
1,63,405,2,3.107,3.1,195.5,3.876,0.216,3.593,1.49,2.754,1.542,60.56,307.4,0,-5.34,1.157,0
1,63,410,2,2.798,2.796,195.4,2.261,0.138,3.234,1.103,2.699,1.202,61.73,307.4,0,-5.452,0.768,0
1,63,415,2,3.085,3.08,191.5,3.3,0.107,3.332,0.96,2.894,1.18,62.52,307.4,0,-5.419,0.987,0
2,63,415,2,8.82,9.33,9.78,8.7,9.52,0.262,0.326,0.133,0.142,1.872,12.36,2550
1,63,420,2,3.048,3.047,184.9,1.873,0.078,3.234,0.888,3.129,1.165,63.08,307.2,0,-5.371,0.915,0
1,63,425,2,2.899,2.896,185.1,2.468,0.138,3.169,1.069,3.176,1.351,62.52,307.2,0,-5.318,0.733,0
1,63,430,2,2.529,2.528,189.7,1.731,0.072,2.777,1.247,3.173,1.511,61.95,307.2,0,-5.272,0.05,0
2,63,430,2,8.75,9.29,9.74,8.62,9.48,0.262,0.326,0.133,0.142,1.981,12.35,2550
1,63,435,2,2.722,2.718,192.3,3.05,0.171,3.267,1.522,3.266,1.799,61.18,307.3,0,-5.178,0.458,0.008
1,63,440,2,2.663,2.659,192.8,3.03,0.15,3.201,1.746,3.115,1.981,60.38,307.3,0,-5.141,0.922,0.019
1,63,445,2,2.492,2.489,200.5,3.073,0.124,2.711,1.644,3.171,1.907,60.9,307.3,0,-5.124,1.085,0
2,63,445,2,8.69,9.25,9.7,8.54,9.43,0.262,0.326,0.133,0.142,1.939,12.35,2550
1,63,450,2,2.536,2.534,197.9,2.206,0.097,2.711,1.734,3.312,2.038,60.64,307.3,0,-5.095,0.777,0
1,63,455,2,2.599,2.597,198.8,1.977,0.1,2.842,1.8,3.159,2.095,60.28,307.4,0,-5.111,0.772,0
1,63,500,2,2.726,2.718,193,4.494,0.116,2.973,1.714,3.106,1.955,60.8,307.3,0,-5.08,0.701,0
2,63,500,2,8.62,9.21,9.65,8.46,9.39,0.262,0.326,0.133,0.142,1.959,12.34,2550
1,63,505,2,2.911,2.907,184.2,2.886,0.117,3.136,1.613,3.096,1.818,61.41,307.1,0,-5.045,0.955,0
1,63,510,2,2.856,2.853,182.2,2.782,0.137,3.201,1.524,3.04,1.724,61.99,307.1,0,-5.006,0.398,0
1,63,515,2,3.031,3.03,186.1,1.796,0.125,3.365,1.5,3.15,1.676,62.26,307.1,0,-4.971,0.892,0
2,63,515,2,8.56,9.17,9.6,8.37,9.34,0.262,0.326,0.133,0.142,1.985,12.34,2550
1,63,520,2,3.336,3.334,187.4,2.171,0.13,3.593,1.349,2.857,1.452,63.17,307.1,0,-4.925,1.077,0
1,63,525,2,3.474,3.472,187.6,1.915,0.122,3.789,0.978,2.661,1.063,65.02,307.2,0,-4.897,1.125,0
1,63,530,2,3.51,3.507,182.1,2.459,0.158,3.855,0.85,2.814,0.996,66.45,307.1,0,-4.733,1.19,0
2,63,530,2,8.49,9.13,9.55,8.29,9.3,0.261,0.326,0.133,0.142,2.137,12.33,2550
1,63,535,2,3.353,3.346,186,3.808,0.208,3.887,1.114,2.944,1.367,66.27,307.1,0,-4.521,1.177,0
1,63,540,2,3.44,3.432,188.2,4.091,0.244,3.985,1.609,3.069,1.876,64.46,307,0,-4.419,1.465,0.096
1,63,545,2,3.602,3.595,192.4,3.733,0.198,4.116,1.85,2.993,1.998,63.49,307,0,-4.393,1.545,0.08
2,63,545,2,8.44,9.08,9.5,8.21,9.25,0.261,0.326,0.133,0.142,2.072,12.32,2550
1,63,550,2,3.746,3.74,195,3.263,0.214,4.181,1.809,2.962,1.922,63.72,306.9,0,-4.384,1.712,0
1,63,555,2,3.999,3.988,193.5,4.192,0.224,4.443,1.93,3.075,2.107,63.34,307,0,-4.35,1.89,0
1,63,600,2,3.65,3.645,193.4,3.219,0.254,4.214,2.112,3.119,2.264,62.37,306.9,0,-4.38,1.75,0
2,63,600,2,8.39,9.04,9.45,8.14,9.2,0.262,0.326,0.133,0.142,1.995,12.32,2550
1,63,605,2,3.588,3.58,191.4,3.806,0.285,4.181,2.176,3.129,2.329,61.91,306.9,0,-4.417,1.687,0
1,63,610,2,3.465,3.454,194.6,4.456,0.235,3.92,2.239,3.153,2.351,61.69,307,0,-4.404,1.64,0
1,63,615,2,3.425,3.415,193.5,4.374,0.224,3.92,2.268,3.114,2.36,61.43,307.1,0,-4.433,1.625,0
2,63,615,2,8.34,9,9.4,8.07,9.15,0.261,0.325,0.133,0.142,1.939,12.32,2550
1,63,620,2,3.574,3.568,190.2,3.511,0.253,4.149,2.209,3.094,2.296,61.62,307,0,-4.449,1.7,0
1,63,625,2,3.148,3.144,190.1,2.973,0.199,3.593,2.187,3.055,2.271,61.49,307,0,-4.496,1.415,0
1,63,630,2,3.138,3.135,189.2,2.431,0.119,3.397,2.021,3.03,2.075,62.08,307,0,-4.526,1.197,0
2,63,630,2,8.3,8.96,9.35,8.01,9.1,0.261,0.325,0.133,0.142,1.962,12.31,2550
1,63,635,2,3.023,3.02,184.7,2.499,0.119,3.43,1.815,3.017,1.859,62.86,306.8,0,-4.554,1.14,0
1,63,640,2,3.162,3.157,188.1,3.191,0.117,3.43,1.532,3.008,1.567,64.04,306.9,0,-4.577,1.207,0
1,63,645,2,3.341,3.335,188.8,3.414,0.175,3.985,1.291,3.076,1.421,65.21,307,0,-4.566,1.217,0
2,63,645,2,8.26,8.92,9.3,7.95,9.05,0.261,0.325,0.133,0.142,2.123,12.31,2550
1,63,650,2,3.431,3.427,185.3,2.897,0.238,3.92,1.284,3,1.495,65.84,307,0,-4.448,1.47,0
1,63,655,2,3.404,3.4,186,2.576,0.242,3.855,1.25,2.918,1.37,66.27,306.9,0,-4.395,1.3,0
1,63,700,2,3.039,3.036,192,2.43,0.128,3.365,1.055,2.86,1.212,66.83,307,0,-4.468,1.18,0
2,63,700,2,8.22,8.89,9.25,7.89,9,0.261,0.325,0.133,0.142,2.289,12.31,2550
1,63,705,2,2.886,2.882,191.2,2.795,0.119,3.169,0.957,2.747,1.227,67.19,307,0,-4.489,1.08,0
1,63,710,2,2.912,2.909,187.7,2.411,0.152,3.267,0.951,2.677,1.234,67.79,307,0,-4.381,0.992,0.101
1,63,715,2,2.914,2.911,184.8,2.351,0.13,3.299,0.945,2.599,1.156,68.03,307,0,-4.34,0.942,2.204
2,63,715,2,8.18,8.85,9.2,7.83,8.95,0.261,0.325,0.133,0.142,2.517,12.31,2550
1,63,720,2,3.294,3.291,179.9,2.316,0.227,3.691,0.808,2.714,1.114,69.15,307,0,-4.256,1.402,9.8
1,63,725,2,2.986,2.983,180.7,2.253,0.227,3.626,0.883,2.847,1.23,70.7,307,0,-3.893,1.052,17.58
1,63,730,2,2.813,2.811,179.5,1.89,0.111,3.071,1.094,2.859,1.402,70.4,307,0,-3.754,1.04,26.87
2,63,730,2,8.14,8.81,9.16,7.77,8.9,0.261,0.325,0.133,0.142,2.685,12.3,2550
1,63,735,2,2.858,2.858,175,1.085,0.089,3.038,1.308,3.109,1.641,70.4,306.9,0,-3.56,1.155,39.21
1,63,740,2,2.412,2.411,177.3,1.634,0.178,2.744,1.71,3.087,2.023,70.3,306.9,0,-3.2,0.671,54.79
1,63,745,2,2.074,2.073,181.2,2.008,0.107,2.287,2.109,3.094,2.357,69.34,306.9,0,-2.999,0.25,72.7
2,63,745,2,8.09,8.78,9.11,7.71,8.86,0.261,0.325,0.133,0.142,2.483,12.32,2550
1,63,750,2,2.002,1.999,175.5,3.447,0.323,2.483,2.435,3.119,2.648,68.64,306.9,0,-2.828,0.697,87.2
1,63,755,2,1.459,1.456,174.9,3.566,0.182,1.862,2.83,3.206,3.065,67.39,306.9,0,-2.7,0.436,115.9
1,63,800,2,1.55,1.539,169.5,6.97,0.223,1.993,3.381,3.59,3.678,65,306.9,0,-2.661,0.814,147.5
2,63,800,2,8.05,8.74,9.06,7.65,8.81,0.261,0.325,0.133,0.142,2.128,12.35,2550
1,63,805,2,1.465,1.436,168.3,11.41,0.422,2.711,3.962,4.041,4.228,62.6,306.9,0,-2.618,0.876,159.8
1,63,810,2,1.688,1.665,176,9.48,0.29,2.417,4.431,4.478,4.664,61.28,306.9,0,-2.465,1.205,170.9
1,63,815,2,2.047,2.015,179.7,10.12,0.401,3.267,4.76,4.678,4.858,60.38,306.8,0,-2.355,1.55,116.8
2,63,815,2,8.03,8.71,9.01,7.6,8.77,0.261,0.325,0.133,0.142,1.845,12.51,2550
1,63,820,2,2.394,2.383,189.1,5.544,0.346,2.973,4.73,4.604,4.706,60.7,306.9,0,-2.313,1.517,113.5
1,63,825,2,2.482,2.465,184.1,6.749,0.234,2.973,4.75,4.64,4.796,61.26,306.9,0,-2.173,1.85,185.3
1,63,830,2,2.517,2.497,182.8,7.26,0.454,3.463,5.219,5.091,5.362,60.3,306.9,0,-1.95,1.965,255.7
2,63,830,2,8.03,8.68,8.97,7.57,8.72,0.261,0.324,0.133,0.142,1.807,12.56,2550
1,63,835,2,3.349,3.306,172.8,9.24,0.676,4.541,5.704,5.428,5.799,59.13,306.9,0,-1.762,2.717,287.6
1,63,840,2,3.873,3.836,175.7,7.84,0.447,4.933,6.107,5.63,6.186,58.53,307,0,-1.528,3.095,318.3
1,63,845,2,4.844,4.81,172.7,6.789,0.72,6.729,6.628,6.176,6.717,57.55,307.2,0,-1.274,3.813,335.6
2,63,845,2,8.05,8.65,8.93,7.57,8.67,0.261,0.324,0.133,0.142,1.668,12.84,2550
1,63,850,2,5.65,5.545,182.4,11.05,0.919,8.36,7.18,6.819,7.31,57.41,307.4,0,-0.806,4.385,356.5
1,63,855,2,6.609,6.555,185.7,7.35,1.074,8.69,7.65,7.12,7.7,57.4,307.4,0,-0.372,4.723,310
1,63,900,2,6.336,6.312,188.5,4.944,0.731,7.91,7.75,7.32,7.77,57.78,307.4,0,-0.194,4.4,257.6
2,63,900,2,8.09,8.64,8.89,7.6,8.63,0.261,0.324,0.133,0.141,1.64,13.1,2550
1,63,905,2,6.152,6.103,194.4,7.23,0.565,7.97,7.85,7.53,7.91,58.53,307.4,0,0.072,4.148,223.6
1,63,910,2,5.83,5.792,193.4,6.545,0.868,7.58,7.98,7.74,8.05,58.74,307.4,0,0.238,4.26,228.1
1,63,915,2,6.138,6.082,190.6,7.77,0.775,8,8.39,8.08,8.48,57.84,307.4,0,0.407,4.363,291.7
2,63,915,2,8.15,8.63,8.86,7.67,8.59,0.261,0.324,0.133,0.141,1.712,13.03,2550
1,63,920,2,5.215,5.139,191.7,9.76,0.825,6.795,8.6,8.23,8.65,57.27,307.5,0,0.459,3.573,205.3
1,63,925,2,5.795,5.739,195.9,8,0.682,6.958,8.48,8.14,8.47,57.84,307.6,0,0.488,3.955,247.4
1,63,930,2,5.575,5.497,204.5,9.53,0.431,6.566,8.6,8.3,8.7,58.12,307.6,0,0.666,3.998,294.8
2,63,930,2,8.23,8.64,8.84,7.78,8.55,0.261,0.324,0.133,0.141,1.697,13.02,2550
1,63,935,2,5.482,5.367,194.9,11.74,1.165,7.38,9,8.5,9.03,57.5,307.5,0,0.88,3.943,394.9
1,63,940,2,6.092,6.05,189.5,6.693,0.766,7.74,9.42,8.79,9.42,57.19,307.4,0,1.195,4.573,474.6
1,63,945,2,6.663,6.623,196.6,6.311,0.625,8.43,9.39,8.71,9.34,57.89,307.4,0,1.333,4.603,409.8
2,63,945,2,8.33,8.65,8.84,7.9,8.53,0.261,0.324,0.133,0.141,1.599,13.18,2550
1,63,950,2,5.634,5.56,200,9.26,0.652,7.48,9.69,9.08,9.68,57.08,307.3,0,1.409,4.043,412.5
1,63,955,2,5.942,5.869,198.2,8.99,0.827,8.2,9.96,9.21,9.96,57.03,307.2,0,1.65,4.298,513.2
1,63,1000,2,6.235,6.149,195.6,9.51,0.962,8.23,10.1,9.39,10.04,57.14,307.1,0,1.799,4.455,340.8
2,63,1000,2,8.43,8.68,8.84,8.04,8.5,0.261,0.324,0.133,0.141,1.571,13.06,2550
1,63,1005,2,7.19,7.15,201.6,6.43,1.031,9.24,10.17,9.67,10.16,58.52,307,0,2.193,5.295,351
1,63,1010,2,6.85,6.77,196.9,8.71,0.761,8.69,10.73,10,10.82,57.55,307,0,2.471,4.8,547.5
1,63,1015,2,8.36,8.27,195.9,8.58,1.181,10.75,11.09,10.25,11.03,56.51,307,0,2.552,6.148,506.7
2,63,1015,2,8.55,8.71,8.85,8.18,8.49,0.261,0.324,0.133,0.141,1.606,13.02,2550
1,63,1020,2,7.19,7.1,204.5,9.17,0.925,9.38,11.26,10.48,11.29,56.62,307,0,2.73,5.03,561.8
1,63,1025,2,7.4,7.33,200.8,7.79,1.126,9.57,11.47,10.64,11.37,55.12,307,0,2.559,5.228,432.4
1,63,1030,2,7.37,7.31,194.3,7.12,1.126,8.98,11.42,10.69,11.39,55.73,307,0,2.662,5.325,519.3
2,63,1030,2,8.7,8.75,8.87,8.36,8.48,0.261,0.324,0.133,0.141,1.543,13.06,2550
1,63,1035,2,7.78,7.74,191.8,6.237,1.189,9.96,12.01,11,11.99,54.11,306.9,0,2.785,5.613,689.4
1,63,1040,2,7.89,7.76,206.9,10.59,0.984,10.45,12.37,11.3,12.3,52.67,306.9,0,2.743,5.84,691.3
1,63,1045,2,6.846,6.782,203.6,7.82,1.025,9.05,12.52,11.64,12.47,52.57,306.7,0,2.856,5.155,708
2,63,1045,2,8.86,8.81,8.91,8.55,8.49,0.261,0.324,0.133,0.141,1.385,13.22,2550
1,63,1050,2,6.868,6.755,198.9,10.42,1.003,8.53,13.04,12.03,12.98,51.8,306.7,0,3.114,5,738
1,63,1055,2,7.12,7.07,198.1,7.18,1.055,9.77,13.55,12.43,13.39,50.06,306.6,0,3.104,5.148,673.3
1,63,1100,2,6.098,6.012,198.2,9.6,1.177,9.31,13.1,12.14,12.84,51.53,306.5,0,3.098,4.445,453.9
2,63,1100,2,9.04,8.87,8.95,8.77,8.5,0.261,0.324,0.133,0.141,1.342,13.16,2550
1,63,1105,2,6.556,6.44,209.5,10.79,1.14,9.08,13.14,12.46,13.04,50.8,306.4,0,2.943,4.7,429.4
1,63,1110,2,7.03,6.929,208.9,9.73,1.122,9.51,13.47,12.63,13.52,49.59,306.3,0,2.907,5.155,693.9
1,63,1115,2,6.34,6.243,186.2,10.03,0.823,8.33,13.9,12.83,13.86,49.1,306.3,0,3.154,4.848,679.3
2,63,1115,2,9.24,8.95,9.01,9.01,8.52,0.261,0.324,0.133,0.141,1.326,13.11,2550
1,63,1120,2,6.418,6.331,194.4,9.44,1.148,8.89,14.22,13.17,14.15,48.26,306.1,0,3.202,4.578,545.8
1,63,1125,2,5.738,5.611,189.8,12.03,1.042,8.62,14.15,13.29,14.04,48.69,306,0,3.265,4.375,592.8
1,63,1130,2,6.645,6.533,186,10.48,0.974,9.44,14.46,13.48,14.36,47.76,306,0,3.265,5.053,648.9
2,63,1130,2,9.45,9.04,9.07,9.27,8.54,0.261,0.324,0.133,0.141,1.283,13.17,2550
1,63,1135,2,6.744,6.577,174.1,12.72,0.944,8.89,14.72,13.59,14.57,47.28,305.9,0,3.364,5.23,631.3
1,63,1140,2,6.775,6.606,192.4,12.8,0.816,8.4,14.9,13.83,14.77,46.8,305.8,0,3.383,4.91,717
1,63,1145,2,7.21,7.15,176.6,7.42,0.918,9.38,15,13.91,14.9,46.39,305.8,0,3.349,5.713,727
2,63,1145,2,9.65,9.14,9.16,9.55,8.58,0.261,0.324,0.133,0.141,1.234,13.27,2550
1,63,1150,2,5.886,5.771,185.8,11.33,1.328,9.7,15.07,13.96,14.84,44.69,305.8,0,2.896,4.73,671.1
1,63,1155,2,6.076,5.868,194.2,15,0.852,7.61,15.3,14.4,15.19,44.53,305.7,0,3.052,4.57,600.7
1,63,1200,2,6.507,6.47,189.1,6.095,0.935,8.75,15.44,14.32,15.26,43.47,305.7,0,2.847,4.78,689.2
2,63,1200,2,9.85,9.24,9.25,9.83,8.63,0.261,0.324,0.133,0.141,1.175,13.28,2550
1,63,1205,2,5.932,5.848,190.2,9.66,1.234,9.38,15.56,14.35,15.34,43.63,305.6,0,3.006,4.52,656.3
1,63,1210,2,6.198,6.078,196.6,11.29,1.33,9.08,15.72,14.8,15.73,43.66,305.4,0,3.147,4.623,735
1,63,1215,2,5.773,5.641,193.7,12.25,0.893,8.23,16.34,15.05,16.24,42.26,305.4,0,3.247,4.393,854
2,63,1215,2,10.05,9.35,9.35,10.11,8.69,0.261,0.324,0.133,0.141,1.154,13.41,2550
1,63,1220,2,7.16,7.14,195.5,4.772,1.04,9.73,16.39,15.12,16.18,41.07,305.3,0,2.898,5.273,768
1,63,1225,2,6.276,6.101,180.9,13.55,0.805,8.36,16.76,15.65,16.72,41.16,305.3,0,3.249,4.968,832
1,63,1230,2,7.4,7.3,203.6,9.4,1.045,9.83,17.29,15.9,17.07,37.11,305.1,0,2.29,5.405,838
2,63,1230,2,10.25,9.47,9.46,10.39,8.76,0.261,0.325,0.133,0.141,1.092,13.52,2550
1,63,1235,2,7.06,6.957,199.8,9.68,1.151,9.67,17.16,15.9,17.02,37.69,305,0,2.397,5.168,759
1,63,1240,2,6.664,6.562,199.7,10,1.127,8.79,17.06,15.84,16.84,38.36,304.8,0,2.541,4.715,737
1,63,1245,2,6.084,5.984,188.6,10.41,1.184,8.62,17.65,16.17,17.4,37.14,304.6,0,2.611,4.518,848
2,63,1245,2,10.47,9.59,9.57,10.68,8.84,0.262,0.325,0.133,0.141,0.98,13.51,2550
1,63,1250,2,7.29,7.24,184.1,6.588,1.396,10.36,17.45,16.05,17.12,37.84,304.6,0,2.7,5.603,780
1,63,1255,2,7.23,7.18,191.6,7.03,1.225,10.42,17.57,16.43,17.42,37.72,304.4,0,2.753,5.468,799
1,63,1300,2,6.46,6.34,188.2,11.01,1.103,8.46,17.83,16.65,17.69,37.77,304.3,0,3.002,4.713,741
2,63,1300,2,10.7,9.71,9.7,10.99,8.92,0.262,0.325,0.133,0.141,1.029,13.49,2550
1,63,1305,2,7,6.96,186.6,6.41,1.076,9.41,18.07,16.66,17.72,37.02,304.3,0,2.927,5.43,844
1,63,1310,2,7.27,7.21,189.2,7.47,1.054,9.47,18.07,16.74,17.89,36.05,304.2,0,2.569,5.305,819
1,63,1315,2,7.41,7.3,186.1,9.98,0.782,8.89,18.23,16.96,17.99,36.6,304,0,2.914,5.598,812
2,63,1315,2,10.93,9.84,9.83,11.29,9.02,0.262,0.325,0.133,0.141,0.233,13.46,2550
1,63,1320,2,6.969,6.912,189.3,7.36,1.331,9.77,18.48,17.15,18.28,36.1,303.9,0,2.94,5.02,787
1,63,1325,2,7,6.931,193.4,8.21,1.282,9.51,18.79,17.2,18.49,34.19,303.8,0,2.463,5.033,786
1,63,1330,2,7.4,7.21,194.7,13.02,1.234,9.73,18.59,17.36,18.39,34.76,303.7,0,2.511,5.603,772
2,63,1330,2,11.15,9.98,9.97,11.6,9.12,0.262,0.325,0.133,0.141,0,13.45,2550
1,63,1335,2,7.38,7.29,210.7,8.65,1.238,10.58,18.75,17.5,18.49,33.95,303.6,0,2.335,5.523,776
1,63,1340,2,7.17,7.07,207.8,9.7,1.213,9.6,18.88,17.67,18.59,33.34,303.4,0,2.196,5.363,795
1,63,1345,2,7.3,7.27,193.1,5.672,1.287,10.62,18.84,17.59,18.62,34.03,303.3,0,2.44,5.45,759
2,63,1345,2,11.37,10.12,10.12,11.89,9.23,0.262,0.326,0.133,0.141,0,13.44,2550
1,63,1350,2,7.7,7.61,199.1,8.89,1.383,11.24,19.03,17.86,18.86,34.15,303.3,0,2.65,5.558,726
1,63,1355,2,7.22,7.12,197.2,9.15,1.139,10.26,19.27,18.01,19.05,33.15,303.2,0,2.45,5.283,738
1,63,1400,2,8.39,8.3,195.6,8.49,1.388,11.01,19.22,17.96,18.97,33.79,303.2,0,2.676,6.128,749
2,63,1400,2,11.57,10.26,10.26,12.13,9.34,0.262,0.326,0.133,0.141,0,13.43,2550
1,63,1405,2,7.9,7.77,191.8,10.66,1.392,10.71,19.36,18.13,19.15,33.41,303.1,0,2.631,5.778,759
1,63,1410,2,6.848,6.649,200.6,13.82,1.216,9.73,19.58,18.41,19.4,32.79,303,0,2.561,5.103,755
1,63,1415,2,7.73,7.62,206.9,9.92,1.254,9.83,19.83,18.72,19.72,31.65,303,0,2.294,5.765,781
2,63,1415,2,11.77,10.39,10.41,12.31,9.47,0.262,0.326,0.133,0.141,0,13.42,2550
1,63,1420,2,8.08,7.99,186.1,8.49,1.06,11.01,19.82,18.6,19.61,32.08,302.9,0,2.475,6.143,780
1,63,1425,2,7.99,7.92,193.3,7.57,1.1,10.45,20.02,18.8,19.78,31.78,302.8,0,2.508,5.735,678.6
1,63,1430,2,7.75,7.66,195.1,8.68,1.587,10.94,19.65,18.38,19.3,31.7,302.8,0,2.158,5.75,658
2,63,1430,2,11.94,10.52,10.54,12.43,9.59,0.262,0.327,0.133,0.141,0,13.41,2550
1,63,1435,2,8.08,7.93,187,11.28,1.592,11.34,19.48,18.48,19.29,32.17,302.7,0,2.218,5.985,606.3
1,63,1440,2,6.993,6.893,182.8,9.72,1.182,9.24,19.35,18.41,19.08,32.51,302.6,0,2.253,5.29,565.5
1,63,1445,2,8.37,8.27,184.4,8.79,1.124,10.68,19.79,18.79,19.62,31.29,302.5,0,2.106,6.213,622.7
2,63,1445,2,12.1,10.65,10.67,12.52,9.73,0.263,0.327,0.133,0.141,0,13.4,2550
1,63,1450,2,7.12,6.987,187.7,11.12,1.57,9.93,19.62,18.63,19.37,33.07,302.5,0,2.707,5.053,392.5
1,63,1455,2,7.4,7.29,182.3,9.82,1.229,10.32,19.27,18.56,19.05,36.01,302.5,0,3.592,5.713,437.8
1,63,1500,2,7.54,7.46,183.1,8.41,0.98,9.38,19.15,18.35,18.94,35.6,302.4,0,3.324,5.825,506.7
2,63,1500,2,12.22,10.76,10.78,12.59,9.86,0.263,0.327,0.133,0.141,0.624,13.41,2550
1,63,1505,2,7.99,7.92,190.7,7.76,1.221,10.06,19.62,18.71,19.53,34.76,302.4,0,3.401,5.748,693
1,63,1510,2,8.55,8.48,175,7.25,1.062,10.71,19.91,18.75,19.69,35.58,302.4,0,3.976,6.588,625.5
1,63,1515,2,8.39,8.31,177.8,7.99,1.052,10.75,19.96,18.82,19.66,35.4,302.4,0,3.943,6.418,606.8
2,63,1515,2,12.31,10.88,10.89,12.64,10,0.263,0.328,0.133,0.141,0.201,13.41,2550
1,63,1520,2,8.66,8.57,181.2,8.12,1.202,11.63,19.86,18.68,19.54,35.57,302.4,0,3.93,6.575,645.3
1,63,1525,2,8.55,8.4,171.8,10.94,1.158,10.81,19.77,18.69,19.58,36.1,302.3,0,4.054,6.625,621.8
1,63,1530,2,9.19,9.11,180.9,7.49,0.997,11.34,19.78,18.7,19.53,34.72,302.3,0,3.516,6.775,593.1
2,63,1530,2,12.38,10.98,10.98,12.68,10.14,0.263,0.328,0.133,0.141,0.402,13.41,2550
1,63,1535,2,9.89,9.86,171.7,4.894,1.264,12.41,19.66,18.52,19.33,36.01,302.3,0,3.919,7.93,583.5
1,63,1540,2,9.07,8.99,185.8,7.76,0.953,11.3,19.6,18.67,19.41,36.06,302.3,0,3.892,6.798,604.4
1,63,1545,2,9.2,9.1,184.9,8.39,1.745,12.97,19.71,18.83,19.54,36.19,302.3,0,4.037,6.923,602.1
2,63,1545,2,12.46,11.07,11.07,12.73,10.27,0.263,0.328,0.133,0.141,0.611,13.41,2550
1,63,1550,2,9.85,9.79,179.1,6.081,0.838,11.56,19.66,18.6,19.37,35.98,302.4,0,3.912,7.51,566.9
1,63,1555,2,9.28,9.24,185.2,5.429,1.133,11.14,19.5,18.55,19.24,35.76,302.4,0,3.69,6.838,515.7
1,63,1600,2,8.68,8.57,183.8,8.9,1.221,11.07,19.42,18.56,19.23,36.3,302.3,0,3.83,6.475,539.4
2,63,1600,2,12.52,11.16,11.15,12.79,10.4,0.263,0.329,0.133,0.141,0.855,13.41,2550
1,63,1605,2,9.18,9.12,179.8,6.226,1.313,12.81,19.48,18.66,19.27,36.34,302.4,0,3.894,6.995,527.6
1,63,1610,2,9.38,9.29,184.1,7.92,1.443,13.46,19.41,18.54,19.21,35.83,302.3,0,3.636,7.01,513.5
1,63,1615,2,8.98,8.93,184.5,6.491,1.175,12.64,19.56,18.75,19.38,35.38,302.3,0,3.593,6.613,490.3
2,63,1615,2,12.59,11.24,11.23,12.88,10.53,0.263,0.329,0.133,0.141,0.683,13.41,2550
1,63,1620,2,9.33,9.23,178.2,8.16,1.244,11.79,19.44,18.65,19.21,35.38,302.2,0,3.492,7.06,456.6
1,63,1625,2,8.87,8.79,190.7,7.86,1.101,10.85,19.37,18.71,19.19,34.51,302,0,3.09,6.34,363
1,63,1630,2,8.99,8.95,186.9,5.433,1.322,11.56,19.24,18.73,19.09,34.43,301.9,0,2.944,6.495,311.4
2,63,1630,2,12.63,11.32,11.31,12.99,10.65,0.263,0.329,0.133,0.141,1.02,13.42,2550
1,63,1635,2,8.94,8.89,178.7,6.132,1.023,11.56,19.26,18.83,19.17,34.26,301.8,0,2.893,6.59,357.5
1,63,1640,2,9.04,8.99,182.1,6.114,0.979,11.63,19.54,19.05,19.48,33.8,301.8,0,2.944,6.553,381.9
1,63,1645,2,8.9,8.85,174.6,6.525,1.19,11.47,19.69,19.12,19.59,34.24,301.8,0,3.255,6.8,400.5
2,63,1645,2,12.67,11.39,11.4,13.1,10.77,0.264,0.33,0.133,0.141,0.504,13.43,2550
1,63,1650,2,9.79,9.72,181.7,6.717,1.086,12.25,19.65,19.11,19.47,33.92,301.7,0,3.087,7.2,366.1
1,63,1655,2,9.61,9.54,179.6,6.699,1.343,12.51,19.44,18.89,19.27,35.48,301.7,0,3.524,7.21,355.9
1,63,1700,2,10.37,10.28,178,7.33,1.197,12.9,19.44,18.9,19.28,35.91,301.6,0,3.69,7.41,350.7
2,63,1700,2,12.68,11.45,11.48,13.19,10.88,0.264,0.33,0.133,0.141,0.875,13.43,2550
1,63,1705,2,10.86,10.78,174.6,7.12,1.393,14.6,19.31,18.8,19.17,36.51,301.5,0,3.814,7.69,328.1
1,63,1710,2,9.75,9.69,176.4,6.354,1.222,13.88,19.15,18.67,18.98,37.43,301.5,0,4.02,7.23,307.9
1,63,1715,2,9.89,9.84,175.8,6.119,1.303,13.16,18.98,18.57,18.8,38.08,301.6,0,4.109,7.48,286.5
2,63,1715,2,12.68,11.51,11.55,13.26,10.99,0.264,0.33,0.133,0.141,1.101,13.44,2550
1,63,1720,2,9.26,9.21,177.9,5.908,1.422,13.39,18.88,18.63,18.8,38.28,301.6,0,4.098,6.958,266.3
1,63,1725,2,9.95,9.91,180,5.278,1.261,12.94,18.75,18.47,18.61,38.6,301.6,0,4.096,7.46,246
1,63,1730,2,9.71,9.64,173,6.996,1.225,12.38,18.62,18.38,18.51,39.44,301.5,0,4.286,7.42,221.7
2,63,1730,2,12.68,11.56,11.63,13.32,11.08,0.264,0.33,0.133,0.141,1.145,13.45,2550
1,63,1735,2,10.43,10.37,175.3,6.115,1.103,12.45,18.46,18.26,18.33,39.61,301.5,0,4.206,7.58,201.7
1,63,1740,2,9.69,9.63,175,6.236,1.243,12.18,18.34,18.24,18.25,39.65,301.6,0,4.115,7.36,182.3
1,63,1745,2,10.13,10.08,180.5,5.57,1.046,12.28,18.19,18.15,18.12,39.88,301.6,0,4.066,7.33,163.6
2,63,1745,2,12.66,11.6,11.7,13.35,11.17,0.264,0.331,0.133,0.141,1.179,13.46,2550
1,63,1750,2,9.88,9.83,176.8,5.513,1.223,12.58,18.07,18.08,18.01,40.05,301.6,0,4.018,7.14,145
1,63,1755,2,9.36,9.32,176.9,5.218,0.919,11.4,17.95,18.01,17.91,40.4,301.7,0,4.029,6.955,124.1
1,63,1800,2,9.79,9.74,175.4,5.632,1.28,13.33,17.77,17.83,17.69,42.96,301.7,0,4.727,7.27,105.5
2,63,1800,2,12.63,11.64,11.76,13.36,11.26,0.264,0.331,0.133,0.141,1.222,12.82,2550
1,63,1805,2,10.13,10.08,175.9,5.279,1.226,12.64,17.48,17.56,17.4,45.3,301.8,0,5.215,7.44,91.8
1,63,1810,2,9.84,9.79,170.9,5.587,1.274,12.94,17.24,17.36,17.17,46.79,301.9,0,5.455,7.49,78.8
1,63,1815,2,9.76,9.72,173.6,4.947,1.451,12.77,16.98,17.17,16.93,47.72,301.9,0,5.497,7.18,63.96
2,63,1815,2,12.6,11.67,11.81,13.34,11.34,0.264,0.331,0.133,0.141,1.365,12.81,2550
1,63,1820,2,9.34,9.32,174.2,4.2,1.342,12.35,16.75,16.95,16.72,48.3,302,0,5.464,7.17,50.89
1,63,1825,2,9.25,9.22,176.1,4.47,1.391,13.16,16.45,16.76,16.43,49.48,302,0,5.537,6.42,37.24
1,63,1830,2,8.94,8.91,171.9,4.803,0.939,12.02,16.23,16.53,16.21,50.96,302.1,0,5.747,6.595,27.93
2,63,1830,2,12.55,11.69,11.86,13.3,11.4,0.264,0.331,0.133,0.141,1.47,12.74,2550
1,63,1835,2,9.79,9.76,173,4.673,0.939,12.22,15.99,16.34,16,52.23,302.1,0,5.884,7.23,19.04
1,63,1840,2,9.51,9.47,172.4,4.925,1.068,11.96,15.73,16.08,15.74,53.56,302.1,0,6.002,6.935,11.85
1,63,1845,2,9.25,9.22,170.8,4.685,1.158,11.99,15.44,15.81,15.45,54.88,302.2,0,6.082,7.03,5.936
2,63,1845,2,12.5,11.7,11.9,13.25,11.46,0.264,0.331,0.133,0.141,1.632,12.7,2550
1,63,1850,2,9.51,9.48,172.4,4.402,0.821,11.24,15.2,15.57,15.2,56.19,302.2,0,6.192,6.93,1.794
1,63,1855,2,7.9,7.88,172.7,4.598,0.858,9.8,14.83,15.23,14.82,57.49,302.2,0,6.184,5.615,0.018
1,63,1900,2,8.06,8.02,173.1,5.47,0.814,9.8,14.53,15.06,14.6,58.65,302.2,0,6.193,5.873,0
2,63,1900,2,12.44,11.71,11.94,13.19,11.51,0.264,0.332,0.133,0.141,1.844,12.69,2550
1,63,1905,2,8.8,8.77,172.5,4.841,0.822,10.68,14.45,14.96,14.56,58.87,302.2,0,6.168,6.438,0
1,63,1910,2,7.99,7.97,170.1,4.17,0.833,10.09,14.27,14.71,14.31,59.33,302.2,0,6.112,5.865,0
1,63,1915,2,8.15,8.12,169.2,4.825,0.732,9.8,14.11,14.62,14.2,59.76,302.3,0,6.068,6.103,0
2,63,1915,2,12.37,11.72,11.96,13.12,11.56,0.264,0.332,0.133,0.141,1.958,12.67,2550
1,63,1920,2,7.24,7.23,167.5,4.164,0.619,8.89,13.94,14.38,14,59.93,302.3,0,5.955,5.545,0
1,63,1925,2,7.14,7.12,169.5,4.513,0.669,9.21,13.7,14.2,13.75,60.44,302.4,0,5.854,5.27,0
1,63,1930,2,7.61,7.57,170.6,5.605,0.773,9.28,13.56,14.11,13.67,60.82,302.4,0,5.82,5.525,0
2,63,1930,2,12.3,11.71,11.98,13.04,11.6,0.264,0.332,0.133,0.141,2.033,12.66,2550
1,63,1935,2,7.73,7.71,169.7,4.025,0.745,9.54,13.5,14.1,13.62,60.86,302.4,0,5.774,5.618,0
1,63,1940,2,7.93,7.9,167.8,4.781,0.708,9.47,13.52,14.06,13.66,60.82,302.4,0,5.777,5.953,0
1,63,1945,2,7.19,7.17,166.6,3.727,0.81,8.98,13.5,13.94,13.6,60.85,302.3,0,5.768,5.335,0
2,63,1945,2,12.23,11.7,12,12.95,11.62,0.264,0.332,0.133,0.141,2.051,12.65,2550
1,63,1950,2,7.52,7.49,169.2,5.089,0.76,9.47,13.45,13.92,13.56,61.01,302.4,0,5.757,5.433,0
1,63,1955,2,6.71,6.675,174,5.79,0.868,8.69,13.36,13.86,13.44,61.26,302.5,0,5.733,4.958,0
1,63,2000,2,7.48,7.45,177.1,5.316,0.908,9.47,13.27,13.86,13.44,61.61,302.5,0,5.735,5.545,0
2,63,2000,2,12.15,11.69,12.01,12.86,11.64,0.264,0.332,0.133,0.141,2.096,12.63,2550
1,63,2005,2,7.58,7.55,179.4,4.763,0.856,10,13.33,13.88,13.48,61.41,302.6,0,5.739,5.448,0
1,63,2010,2,7.62,7.6,180.2,4.835,0.729,9.54,13.35,13.83,13.47,61.27,302.7,0,5.73,5.335,0
1,63,2015,2,7.25,7.22,180.5,5.257,0.956,9.44,13.23,13.68,13.28,61.73,302.7,0,5.725,4.805,0
2,63,2015,2,12.08,11.67,12.01,12.76,11.66,0.264,0.332,0.133,0.141,2.107,12.63,2550
1,63,2020,2,7.58,7.56,179,4.334,0.941,9.54,13.05,13.54,13.13,62.37,302.8,0,5.699,5.38,0
1,63,2025,2,7,6.973,177.8,5.435,0.679,8.66,12.8,13.25,12.85,63.31,302.8,0,5.686,4.95,0
1,63,2030,2,6.288,6.265,179.3,4.851,0.655,7.97,12.5,13.01,12.54,64.29,302.9,0,5.621,4.1,0
2,63,2030,2,12,11.65,12.01,12.66,11.66,0.264,0.332,0.133,0.141,2.266,12.62,2550
1,63,2035,2,6.08,6.058,179.1,4.859,0.661,7.84,12.16,12.76,12.24,65.66,302.9,0,5.603,3.955,0
1,63,2040,2,6.134,6.115,179.7,4.491,0.509,7.32,11.94,12.55,12.02,66.44,303,0,5.572,4.135,0
1,63,2045,2,6.67,6.643,180.5,5.199,0.664,8.23,11.8,12.46,11.91,67.13,303,0,5.585,4.445,0
2,63,2045,2,11.94,11.62,12,12.57,11.66,0.264,0.332,0.133,0.141,2.565,12.61,2550
1,63,2050,2,7.29,7.27,179.6,4.479,0.763,9.24,11.79,12.41,11.92,67.63,303,0,5.673,5.033,0
1,63,2055,2,7.39,7.37,176.2,4.724,0.734,8.95,11.73,12.34,11.86,68.12,302.9,0,5.721,5.135,0
1,63,2100,2,7.31,7.3,171.6,3.714,0.615,9.18,11.57,12.17,11.68,68.73,302.8,0,5.704,5.143,0
2,63,2100,2,11.87,11.6,11.99,12.48,11.65,0.264,0.332,0.133,0.141,2.761,12.6,2550
1,63,2105,2,7.86,7.83,170,5.174,0.762,9.83,11.56,12.18,11.69,69.14,302.8,0,5.774,5.578,0
1,63,2110,2,7.94,7.91,170.6,5.027,0.87,9.77,11.5,12.06,11.65,69.92,302.7,0,5.878,5.838,0
1,63,2115,2,7.72,7.69,173.1,5.065,0.752,9.83,11.5,12.06,11.64,70.5,302.8,0,5.993,5.428,0
2,63,2115,2,11.8,11.57,11.97,12.39,11.64,0.264,0.332,0.133,0.141,2.986,12.59,2550
1,63,2120,2,7.06,7.04,176.3,4.342,0.781,9.11,11.45,12.01,11.6,71.3,302.9,0,6.1,5.143,0
1,63,2125,2,7.09,7.07,174.6,4.246,0.685,9.18,11.36,11.91,11.5,71.9,302.9,0,6.137,5.155,0
1,63,2130,2,6.741,6.721,176.6,4.455,0.648,8.4,11.28,11.81,11.43,72.7,302.8,0,6.215,4.885,0
2,63,2130,2,11.72,11.53,11.95,12.29,11.63,0.264,0.332,0.133,0.141,3.395,12.58,2550
1,63,2135,2,6.811,6.789,175.1,4.523,0.642,8.2,11.18,11.68,11.26,73.5,302.8,0,6.272,4.843,0
1,63,2140,2,6.705,6.684,175.3,4.526,0.7,7.97,11.03,11.58,11.15,74.2,302.8,0,6.28,4.81,0
1,63,2145,2,6.695,6.679,174.8,3.966,0.589,8.13,10.93,11.49,11.04,74.7,302.8,0,6.275,4.813,0
2,63,2145,2,11.66,11.5,11.93,12.2,11.61,0.264,0.332,0.133,0.141,3.948,12.57,2550
1,63,2150,2,6.3,6.275,172.8,5.137,0.609,8,10.74,11.3,10.81,75.4,302.8,0,6.224,4.29,0
1,63,2155,2,7.13,7.1,173.9,5.017,0.84,9.83,10.69,11.34,10.87,76,302.9,0,6.299,5.143,0
1,63,2200,2,7.29,7.25,175.8,6.001,0.651,8.79,10.76,11.35,10.93,76.3,302.9,0,6.412,5.3,0
2,63,2200,2,11.6,11.47,11.91,12.1,11.59,0.264,0.332,0.133,0.141,4.497,12.56,2550
1,63,2205,2,7.17,7.13,177.1,5.643,0.772,9.31,10.73,11.28,10.82,76.8,302.9,0,6.47,4.86,0
1,63,2210,2,6.962,6.935,180,4.985,0.599,8.72,10.63,11.2,10.74,77.6,302.9,0,6.53,4.705,0
1,63,2215,2,6.826,6.804,180.2,4.555,0.731,8.59,10.52,11.05,10.64,78.4,302.9,0,6.569,4.735,0
2,63,2215,2,11.54,11.44,11.89,12.01,11.56,0.264,0.332,0.133,0.141,5.198,12.55,2550
1,63,2220,2,6.868,6.849,181.2,4.179,0.641,8.46,10.44,10.97,10.55,79,302.9,0,6.602,4.618,0
1,63,2225,2,6.247,6.227,184.6,4.6,0.599,7.87,10.3,10.81,10.38,79.7,303,0,6.6,4.143,0
1,63,2230,2,6.141,6.115,187,5.203,0.568,7.42,10.12,10.66,10.19,80.4,302.9,0,6.552,3.888,0
2,63,2230,2,11.48,11.4,11.86,11.92,11.54,0.264,0.332,0.133,0.141,6.325,12.55,2550
1,63,2235,2,5.955,5.929,184.5,5.376,0.515,7.28,9.97,10.51,10.03,81.1,302.9,0,6.524,3.77,0
1,63,2240,2,5.947,5.928,182.6,4.598,0.51,7.06,9.81,10.41,9.91,81.8,302.8,0,6.502,3.843,0
1,63,2245,2,6.157,6.135,184.1,4.824,0.626,7.81,9.81,10.41,9.95,82.2,302.7,0,6.568,4.185,0
2,63,2245,2,11.42,11.37,11.83,11.84,11.51,0.264,0.332,0.133,0.141,7.71,12.54,2550
1,63,2250,2,6.023,5.998,182.1,5.178,0.644,7.64,9.78,10.34,9.88,82.5,302.6,0,6.585,3.96,0
1,63,2255,2,6.295,6.27,183.1,5.102,0.627,7.91,9.8,10.36,9.93,82.9,302.6,0,6.681,4.283,0
1,63,2300,2,6.014,5.988,188,5.324,0.681,7.48,9.75,10.27,9.84,83.1,302.7,0,6.666,3.818,0
2,63,2300,2,11.36,11.33,11.79,11.75,11.47,0.264,0.331,0.133,0.141,8.8,12.53,2550
1,63,2305,2,6.504,6.48,187.6,4.907,0.691,8.07,9.75,10.29,9.87,83.7,302.7,0,6.763,4.335,0
1,63,2310,2,6.529,6.511,187.8,4.304,0.52,7.84,9.71,10.24,9.82,83.9,302.7,0,6.759,4.25,0
1,63,2315,2,6.311,6.289,186.2,4.682,0.617,7.87,9.6,10.13,9.69,84.4,302.6,0,6.743,3.913,0
2,63,2315,2,11.31,11.3,11.77,11.66,11.44,0.264,0.331,0.133,0.141,10.04,12.53,2550
1,63,2320,2,6.711,6.691,187.3,4.379,0.626,8.2,9.52,10.06,9.61,85,302.6,0,6.763,4.298,0
1,63,2325,2,6.441,6.415,187,5.135,0.708,8.07,9.49,10.02,9.61,85.4,302.6,0,6.8,4.295,0
1,63,2330,2,6.819,6.795,188.4,4.828,0.598,8.4,9.46,9.98,9.58,85.8,302.7,0,6.847,4.488,0
2,63,2330,2,11.25,11.26,11.73,11.58,11.41,0.264,0.331,0.133,0.141,11.81,12.52,2550
1,63,2335,2,6.543,6.516,190.5,5.255,0.618,8.04,9.38,9.89,9.48,86.2,302.7,0,6.819,4.205,0
1,63,2340,2,6.553,6.523,191.2,5.486,0.589,7.84,9.24,9.72,9.3,86.8,302.7,0,6.787,4.103,0
1,63,2345,2,6.43,6.401,189.1,5.433,0.711,8.4,9.13,9.63,9.2,87.2,302.6,0,6.758,4.005,0
2,63,2345,2,11.2,11.23,11.7,11.5,11.37,0.264,0.331,0.133,0.141,14.13,12.51,2550
1,63,2350,2,6.47,6.446,191.4,5.011,0.69,8.33,9.01,9.53,9.1,87.9,302.5,0,6.743,4.01,0
1,63,2355,2,6.718,6.688,192.7,5.466,0.686,8.46,8.98,9.55,9.1,88.5,302.5,0,6.816,4.153,0
1,64,0,2,7.02,6.989,194.7,4.968,0.685,8.98,9.06,9.61,9.2,88.9,302.5,0,6.957,4.55,0
2,64,0,2,11.15,11.19,11.66,11.42,11.33,0.264,0.331,0.133,0.141,17.37,12.5,2550
1,64,5,2,6.888,6.861,193.8,5.109,0.677,8.75,9.1,9.62,9.21,89.1,302.4,0,7.03,4.308,0
1,64,10,2,7.1,7.08,195.4,4.303,0.676,8.72,9.13,9.67,9.24,89.6,302.4,0,7.14,4.41,0
1,64,15,2,6.92,6.891,194.9,5.216,0.683,8.3,9.14,9.64,9.27,90,302.4,0,7.21,4.585,0
2,64,15,2,11.1,11.16,11.63,11.34,11.3,0.264,0.331,0.133,0.141,20.49,12.49,2550
1,64,20,2,6.402,6.375,196.4,5.233,0.638,8.07,9.1,9.57,9.19,90.2,302.5,0,7.2,4.145,0
1,64,25,2,6.817,6.784,196.5,5.586,0.514,7.94,9.12,9.63,9.24,90.8,302.5,0,7.31,4.573,0
1,64,30,2,6.604,6.577,198.3,5.166,0.637,7.97,9.1,9.6,9.22,91,302.4,0,7.33,4.363,0
2,64,30,2,11.05,11.12,11.59,11.26,11.26,0.264,0.331,0.133,0.141,25.18,12.49,2550
1,64,35,2,6.681,6.656,197.2,5.019,0.693,8.56,9.09,9.59,9.19,91.4,302.4,0,7.39,4.293,0
1,64,40,2,6.377,6.34,200.4,6.146,0.66,8.36,9.14,9.62,9.26,91.8,302.5,0,7.5,4.198,0
1,64,45,2,6.087,6.06,200.4,5.449,0.642,7.48,9.09,9.58,9.18,92.2,302.4,0,7.51,3.848,0
2,64,45,2,11.01,11.09,11.55,11.19,11.22,0.264,0.331,0.133,0.141,32.32,12.48,2550
1,64,50,2,6.668,6.639,198,5.35,0.677,8.72,9.14,9.66,9.25,92.8,302.4,0,7.63,4.268,0
1,64,55,2,6.379,6.347,199.2,5.8,0.633,8.33,9.15,9.63,9.25,93,302.5,0,7.68,4.378,0
1,64,100,2,6.778,6.75,199.1,5.158,0.739,8.46,9.18,9.67,9.29,93.2,302.5,0,7.74,4.498,0
2,64,100,2,10.96,11.05,11.51,11.12,11.18,0.264,0.331,0.133,0.141,40.44,12.48,2550
1,64,105,2,6.692,6.652,200.5,6.278,0.567,8,9.2,9.68,9.3,93.4,302.5,0,7.79,4.35,0
1,64,110,2,6.703,6.67,203.1,5.743,0.907,8.92,9.22,9.7,9.33,93.8,302.6,0,7.87,4.348,0
1,64,115,2,6.788,6.751,201,6.034,0.761,8.59,9.29,9.74,9.38,94,302.6,0,7.96,4.433,0
2,64,115,2,10.92,11.02,11.48,11.05,11.14,0.264,0.331,0.133,0.141,47.96,12.47,2550
1,64,120,2,6.884,6.849,202.3,5.782,0.874,10.03,9.25,9.69,9.33,94.3,302.6,0,7.98,4.713,0
1,64,125,2,7.3,7.27,200.5,5.124,0.735,9.83,9.31,9.75,9.41,94.7,302.7,0,8.1,4.875,0
1,64,130,2,7.67,7.63,198,5.549,0.826,9.67,9.35,9.78,9.46,95.1,302.6,0,8.19,4.985,0
2,64,130,2,10.89,10.99,11.44,10.99,11.1,0.264,0.331,0.133,0.141,55.61,12.46,2550
1,64,135,2,7.04,7,197.3,6.121,0.734,8.62,9.36,9.74,9.44,95.1,302.6,0,8.19,4.678,0
1,64,140,2,7.39,7.37,199.2,4.981,0.742,9.15,9.31,9.72,9.41,95.4,302.6,0,8.2,4.858,0
1,64,145,2,7.87,7.84,202.2,5.599,0.877,10.39,9.33,9.74,9.45,95.6,302.6,0,8.26,5.278,0
2,64,145,2,10.85,10.96,11.4,10.93,11.06,0.264,0.331,0.133,0.141,60.66,12.46,2550
1,64,150,2,7.83,7.79,203.6,5.825,0.825,9.54,9.39,9.77,9.52,95.8,302.6,0,8.33,5.48,0
1,64,155,2,7.34,7.31,203,5.617,0.629,8.75,9.42,9.77,9.53,95.8,302.6,0,8.36,4.833,0
1,64,200,2,6.967,6.934,201.5,5.612,0.812,8.69,9.52,9.86,9.65,95.9,302.6,0,8.48,4.68,0
2,64,200,2,10.83,10.93,11.37,10.87,11.02,0.264,0.331,0.133,0.141,57.03,12.46,2550
1,64,205,2,6.934,6.894,203.6,6.138,0.862,9.67,9.59,9.9,9.72,95.8,302.5,0,8.54,4.793,0
1,64,210,2,7.42,7.39,202.9,5.391,0.8,9.24,9.65,10.01,9.79,95.7,302.4,0,8.57,4.913,0
1,64,215,2,7.41,7.37,204.6,5.296,0.717,9.15,9.71,10.05,9.84,95.5,302.4,0,8.59,5.043,0
2,64,215,2,10.8,10.9,11.33,10.83,10.98,0.264,0.33,0.133,0.141,49.9,12.45,2550
1,64,220,2,7.08,7.05,204.6,4.834,0.775,9.05,9.8,10.13,9.93,95.3,302.4,0,8.65,4.813,0
1,64,225,2,6.756,6.728,205,5.212,0.854,9.05,9.78,10.11,9.88,95.1,302.3,0,8.61,4.283,0
1,64,230,2,6.798,6.768,204.4,5.396,0.631,8.3,9.71,10.08,9.81,95.2,302.2,0,8.55,4.468,0
2,64,230,2,10.79,10.88,11.29,10.78,10.94,0.263,0.33,0.133,0.141,49.83,12.45,2550
1,64,235,2,6.716,6.684,204.2,5.621,0.795,8.72,9.71,10.06,9.81,95.4,302.2,0,8.57,4.47,0
1,64,240,2,6.752,6.727,206,4.886,0.626,8.46,9.72,10.07,9.82,95.4,302.1,0,8.59,4.49,0
1,64,245,2,6.088,6.058,208.8,5.761,0.596,7.81,9.59,9.94,9.64,95.3,302,0,8.45,3.92,0
2,64,245,2,10.77,10.85,11.26,10.75,10.9,0.263,0.33,0.133,0.141,54.28,12.44,2550
1,64,250,2,6.26,6.243,206.4,4.224,0.776,8.89,9.45,9.85,9.53,95.6,302,0,8.36,4.085,0
1,64,255,2,6.289,6.26,204.3,5.471,0.82,8,9.42,9.82,9.53,95.9,301.9,0,8.38,4.173,0
1,64,300,2,6.514,6.487,207.8,5.182,0.537,7.58,9.38,9.82,9.49,95.9,301.8,0,8.34,4.16,0
2,64,300,2,10.77,10.84,11.23,10.73,10.86,0.263,0.33,0.133,0.141,62.35,12.44,2550
1,64,305,2,6.126,6.107,207.4,4.563,0.529,7.19,9.28,9.7,9.37,95.9,301.7,0,8.24,3.763,0
1,64,310,2,5.953,5.93,205.1,5.013,0.636,7.74,9.2,9.59,9.31,96.3,301.7,0,8.23,4.023,0
1,64,315,2,6.129,6.101,206.9,5.48,0.732,8.04,9.33,9.73,9.48,96.6,301.6,0,8.4,4.013,0
2,64,315,2,10.75,10.82,11.2,10.7,10.83,0.263,0.33,0.133,0.141,63.36,12.43,2550
1,64,320,2,5.883,5.855,208.2,5.612,0.676,7.42,9.45,9.82,9.58,96.6,301.6,0,8.51,3.705,0.003
1,64,325,2,5.967,5.939,206.8,5.572,0.697,7.55,9.59,9.96,9.76,96.5,301.5,0,8.63,3.865,0.257
1,64,330,2,6.003,5.975,203.6,5.552,0.596,7.51,9.69,10,9.82,96.3,301.4,0,8.7,3.84,0.173
2,64,330,2,10.74,10.8,11.17,10.67,10.79,0.263,0.33,0.133,0.141,52.79,12.42,2550
1,64,335,2,5.657,5.632,202.4,5.38,0.68,7.58,9.75,10.05,9.87,96.2,301.4,0,8.74,3.76,0.053
1,64,340,2,6.136,6.103,204.6,5.907,0.767,8.17,9.86,10.19,10.01,96.1,301.3,0,8.83,4.038,0.054
1,64,345,2,6.41,6.378,203.8,5.671,0.637,7.77,9.94,10.25,10.07,95.8,301.3,0,8.86,4.363,0.002
2,64,345,2,10.72,10.78,11.15,10.65,10.75,0.263,0.33,0.133,0.141,47.14,12.42,2550
1,64,350,2,6.76,6.716,206.5,6.526,0.885,9.6,10.03,10.35,10.18,95.6,301.3,0,8.92,4.628,0.018
1,64,355,2,8.23,8.19,206.3,5.548,1.008,10.39,10.15,10.49,10.32,95.1,301.3,0,8.97,5.825,0.127
1,64,400,2,8.86,8.82,203,5.213,1.338,12.22,10.25,10.56,10.4,94.7,301.2,0,8.99,5.913,0.145
2,64,400,2,10.71,10.76,11.12,10.62,10.72,0.263,0.33,0.133,0.141,39.84,12.41,2550
1,64,405,2,8.33,8.28,202.2,6.35,0.825,10.39,10.32,10.6,10.45,94.2,301.2,0,8.99,5.713,0.066
1,64,410,2,8.27,8.23,204.6,6.12,1.108,10.85,10.35,10.61,10.47,94.1,301.1,0,9,5.608,0
1,64,415,2,7.43,7.39,206.8,5.697,1.053,10.29,10.38,10.63,10.5,94,301.1,0,9.02,4.993,0
2,64,415,2,10.71,10.75,11.09,10.61,10.69,0.263,0.33,0.133,0.141,34.63,12.41,2550
1,64,420,2,7.57,7.53,208,5.977,1.206,10.45,10.4,10.65,10.51,94,301.1,0,9.03,4.98,0
1,64,425,2,7.94,7.89,207.1,6.581,1.188,10.58,10.44,10.69,10.55,93.7,301,0,9.02,5.303,0
1,64,430,2,7.47,7.41,204,6.919,1.15,10.49,10.45,10.69,10.57,93.5,301,0,9.01,5.213,0
2,64,430,2,10.71,10.74,11.07,10.6,10.67,0.263,0.33,0.133,0.141,32.11,12.4,2550
1,64,435,2,7.71,7.68,207.1,5.529,0.861,9.87,10.46,10.68,10.56,93.5,300.9,0,9.01,5.078,0
1,64,440,2,7.72,7.67,205.7,6.527,1.129,9.9,10.48,10.7,10.58,93.5,301,0,9.04,5.218,0
1,64,445,2,7.73,7.69,206.2,5.63,0.933,9.77,10.49,10.72,10.6,93.5,301,0,9.03,5.168,0
2,64,445,2,10.71,10.73,11.05,10.59,10.64,0.263,0.33,0.133,0.141,30.42,12.4,2550
1,64,450,2,7.3,7.26,203.1,6.355,1.014,9.83,10.52,10.73,10.62,93.4,301,0,9.06,4.975,0
1,64,455,2,8.78,8.74,205.3,5.376,0.835,10.78,10.52,10.74,10.62,93.3,300.9,0,9.04,6.06,0
1,64,500,2,8.22,8.18,203.6,5.145,0.91,10.78,10.54,10.75,10.64,93.3,300.9,0,9.06,5.775,0
2,64,500,2,10.72,10.72,11.03,10.59,10.61,0.263,0.33,0.133,0.141,28.92,12.39,2550
1,64,505,2,8.61,8.55,201.7,6.396,1.033,11.47,10.54,10.76,10.65,93.2,300.9,0,9.05,5.88,0
1,64,510,2,9.04,8.99,208.9,5.834,1.181,11.79,10.57,10.78,10.68,93.1,301,0,9.06,6.183,0
1,64,515,2,8.48,8.42,206.5,6.884,0.986,10.49,10.6,10.81,10.69,93.1,301,0,9.08,5.668,0
2,64,515,2,10.72,10.71,11.02,10.6,10.59,0.263,0.33,0.133,0.141,27.62,12.39,2550
1,64,520,2,8.64,8.57,206.5,7.42,1.17,11.37,10.62,10.85,10.74,92.9,301,0,9.07,5.865,0
1,64,525,2,7.43,7.4,212.5,5.144,1.066,9.77,10.65,10.85,10.75,92.8,301.1,0,9.1,5.028,0
1,64,530,2,6.814,6.792,216.5,4.668,0.877,9.18,10.65,10.8,10.71,93,301.1,0,9.12,4.548,0
2,64,530,2,10.73,10.71,11,10.61,10.57,0.263,0.33,0.133,0.141,26.44,12.38,2550
1,64,535,2,8.64,8.58,215.1,6.599,1.007,11.56,10.59,10.77,10.68,93,301.1,0,9.07,6.238,0
1,64,540,2,8.73,8.68,212.3,6.055,0.857,11.17,10.61,10.81,10.71,93,301.1,0,9.08,5.79,0
1,64,545,2,8.57,8.54,210.9,5.494,1.107,11.07,10.64,10.82,10.73,93,301.1,0,9.11,5.728,0
2,64,545,2,10.74,10.7,10.99,10.61,10.54,0.263,0.33,0.133,0.141,25.97,12.38,2550
1,64,550,2,8.44,8.37,213.6,7.04,1.009,10.98,10.64,10.85,10.74,93,301.2,0,9.11,5.61,0
1,64,555,2,8.49,8.45,218.4,6.137,0.968,11.5,10.67,10.88,10.77,92.8,301.3,0,9.11,6.038,0
1,64,600,2,6.186,6.153,213.7,5.987,0.764,8.4,10.66,10.85,10.75,92.6,301.3,0,9.07,4.055,0
2,64,600,2,10.74,10.7,10.98,10.62,10.53,0.263,0.33,0.133,0.141,24.92,12.38,2550
1,64,605,2,6.792,6.757,214.8,5.807,0.853,8.98,10.66,10.85,10.75,92.7,301.3,0,9.08,4.465,0
1,64,610,2,7.35,7.31,212,6.45,1.065,10.29,10.65,10.85,10.75,92.7,301.2,0,9.08,5.058,0
1,64,615,2,7.83,7.78,214.7,6.107,0.898,9.8,10.65,10.84,10.74,92.7,301.2,0,9.07,5.47,0
2,64,615,2,10.75,10.7,10.97,10.63,10.51,0.263,0.33,0.133,0.141,24.42,12.37,2550
1,64,620,2,7.91,7.86,219.1,6.812,0.945,9.8,10.62,10.82,10.72,92.5,301.2,0,9.02,5.835,0
1,64,625,2,8.66,8.54,216.7,9.26,1.063,10.85,10.61,10.79,10.69,92.3,301.3,0,8.98,6.363,0
1,64,630,2,8.87,8.83,216.4,5.387,0.896,10.55,10.59,10.79,10.7,92.3,301.2,0,8.96,6.265,0
2,64,630,2,10.75,10.69,10.96,10.64,10.49,0.264,0.33,0.133,0.141,23.11,12.37,2550
1,64,635,2,7.77,7.72,213.2,6.612,0.867,10.03,10.6,10.8,10.69,92.4,301.2,0,8.97,5.128,0
1,64,640,2,8.18,8.13,214.4,6.272,1.14,10.39,10.62,10.8,10.7,92.4,301.2,0,9,5.565,0
1,64,645,2,8.06,8.03,214.3,5.252,0.941,10.29,10.61,10.79,10.69,92.5,301.2,0,9,5.795,0
2,64,645,2,10.75,10.69,10.96,10.64,10.48,0.263,0.33,0.133,0.141,22.81,12.36,2550
1,64,650,2,8.58,8.55,217.6,5.238,0.971,10.55,10.59,10.81,10.7,92.3,301.3,0,8.95,6,0
1,64,655,2,8.46,8.43,221.3,5.26,1.197,10.94,10.56,10.77,10.66,91.8,301.3,0,8.85,6.078,0
1,64,700,2,8.26,8.2,222.9,6.592,1.031,10.81,10.55,10.78,10.65,91.5,301.3,0,8.8,5.958,0.026
2,64,700,2,10.75,10.69,10.95,10.65,10.46,0.263,0.33,0.133,0.141,21.35,12.36,2550
1,64,705,2,8.82,8.77,220.4,6.149,0.91,10.91,10.56,10.79,10.67,91.4,301.4,0,8.78,6.575,0.52
1,64,710,2,8.55,8.51,217.8,6.093,1.11,10.42,10.61,10.82,10.7,91.3,301.4,0,8.81,6.093,1.411
1,64,715,2,8.5,8.44,219.2,6.364,0.991,10.26,10.6,10.79,10.69,91.1,301.5,0,8.77,6.133,2.885
2,64,715,2,10.75,10.69,10.94,10.66,10.45,0.263,0.329,0.133,0.141,19.68,12.35,2550
1,64,720,2,9.3,9.24,223.4,6.21,0.773,11.4,10.55,10.78,10.65,90.6,301.4,0,8.65,7.1,4.715
1,64,725,2,8.52,8.48,223.1,5.658,1.125,10.94,10.52,10.73,10.62,90.5,301.4,0,8.61,6.548,7.5
1,64,730,2,8.78,8.73,220.3,6.185,1.239,11.27,10.51,10.73,10.6,90.6,301.4,0,8.61,6.188,10.94
2,64,730,2,10.75,10.68,10.94,10.66,10.44,0.263,0.329,0.133,0.141,18.16,12.36,2550
1,64,735,2,7.72,7.68,218.4,6.437,0.888,10.03,10.5,10.72,10.59,90.8,301.4,0,8.63,5.203,16.67
1,64,740,2,6.946,6.908,216.4,5.962,1.184,9.51,10.5,10.69,10.59,90.7,301.5,0,8.62,4.608,24.96
1,64,745,2,8.27,8.22,222.9,6.619,0.829,10.06,10.5,10.69,10.6,90.4,301.6,0,8.56,6.175,30.41
2,64,745,2,10.75,10.68,10.94,10.67,10.43,0.263,0.329,0.133,0.141,17.32,12.35,2550
1,64,750,2,7.19,7.14,226.5,6.513,0.94,9.15,10.49,10.67,10.58,90.1,301.5,0,8.52,5.618,29.43
1,64,755,2,7.1,7.04,216.1,7.62,0.725,8.59,10.53,10.69,10.63,90.4,301.6,0,8.6,4.755,43.04
1,64,800,2,7.42,7.4,214.6,4.76,0.872,9.21,10.58,10.72,10.7,90.1,301.7,0,8.6,5.25,52.92
2,64,800,2,10.75,10.68,10.93,10.67,10.42,0.263,0.329,0.133,0.141,15.31,12.37,2550
1,64,805,2,7.72,7.67,215.5,6.521,0.862,9.41,10.65,10.75,10.75,89.6,301.8,0,8.59,5.333,71.5
1,64,810,2,8.56,8.52,220.7,5.525,1.124,11.66,10.66,10.73,10.73,89.2,301.8,0,8.54,6.145,67.42
1,64,815,2,7.47,7.44,224.6,5.426,0.712,8.82,10.65,10.77,10.76,89.3,301.8,0,8.54,5.695,70.7
2,64,815,2,10.75,10.68,10.93,10.67,10.41,0.263,0.329,0.133,0.141,12.81,12.39,2550
1,64,820,2,7.33,7.28,225.2,6.2,0.954,9.38,10.68,10.74,10.75,88.8,301.8,0,8.5,5.578,83.3
1,64,825,2,6.968,6.934,226.6,5.673,0.834,9.18,10.65,10.72,10.75,88.9,301.7,0,8.47,5.338,139.9
1,64,830,2,7.11,7.08,226.9,5.771,0.875,8.95,10.86,10.88,11.02,88.4,301.8,0,8.58,5.645,213.5
2,64,830,2,10.75,10.68,10.92,10.67,10.4,0.263,0.329,0.133,0.141,10.97,12.41,2550
1,64,835,2,6.72,6.678,225.4,6.383,0.738,8.53,11.07,11.02,11.22,87.6,301.8,0,8.66,5.323,282.3
1,64,840,2,6.194,6.143,221.9,7.34,0.75,7.94,11.47,11.35,11.67,86.3,301.9,0,8.82,4.825,313.9
1,64,845,2,7.5,7.45,212.7,6.584,1.036,9.7,11.64,11.31,11.74,84.8,302,0,8.74,5.233,318
2,64,845,2,10.76,10.67,10.92,10.68,10.39,0.263,0.329,0.133,0.141,7.55,12.63,2550
1,64,850,2,6.851,6.791,219.1,7.55,0.955,8.75,11.78,11.48,11.91,84.5,302,0,8.82,5.065,376
1,64,855,2,7.11,7.05,228.7,7.72,1.167,9.02,12.03,11.6,12.08,83.1,301.9,0,8.82,5.643,370.4
1,64,900,2,7.5,7.46,226.4,5.749,0.85,9.08,12.06,11.55,12.05,82.5,301.9,0,8.74,5.75,366.6
2,64,900,2,10.77,10.68,10.92,10.69,10.39,0.263,0.329,0.133,0.141,5.021,12.95,2550
1,64,905,2,7.32,7.29,228.2,5.81,0.951,9.28,12,11.49,12.01,82.6,301.9,0,8.69,5.845,369.4
1,64,910,2,7.48,7.45,228.9,4.886,0.78,8.98,12.12,11.68,12.17,82.1,301.9,0,8.72,5.998,386
1,64,915,2,7.4,7.34,221.8,7.31,1.258,9.6,12.24,11.79,12.26,81.6,302,0,8.75,5.578,395.7
2,64,915,2,10.8,10.68,10.92,10.73,10.38,0.263,0.329,0.133,0.141,4.122,13.11,2550
1,64,920,2,7.52,7.47,216.8,6.422,1.119,9.41,12.35,11.88,12.38,81.2,302,0,8.78,5.295,419.6
1,64,925,2,7.45,7.41,217.7,6.335,0.995,9.41,12.61,12.13,12.68,80,301.9,0,8.82,5.453,437.6
1,64,930,2,7.9,7.85,226.8,6.464,0.844,9.6,12.84,12.27,12.87,78.4,301.8,0,8.74,6.198,456.4
2,64,930,2,10.85,10.69,10.92,10.8,10.37,0.263,0.329,0.133,0.141,3.506,13.19,2550
1,64,935,2,7.8,7.75,219.7,6.394,0.825,9.28,12.95,12.34,13.02,77.8,301.9,0,8.74,5.668,474.7
1,64,940,2,8,7.93,218.7,7.47,0.825,9.9,13.08,12.44,13.1,77.3,301.8,0,8.76,5.888,492
1,64,945,2,7.1,7.05,220.3,7.14,0.965,8.95,13.44,12.79,13.48,75.9,301.8,0,8.85,5.343,509.9
2,64,945,2,10.91,10.71,10.92,10.89,10.37,0.263,0.329,0.133,0.141,2.902,13.28,2550
1,64,950,2,7.16,7.1,220.4,7.83,0.684,8.56,13.67,12.99,13.68,74.9,301.8,0,8.87,5.468,523.7
1,64,955,2,6.928,6.869,223.8,7.49,1.156,9.38,13.85,13.23,13.94,74.1,301.7,0,8.87,5.595,540.5
1,64,1000,2,6.794,6.745,218,6.907,0.95,8.66,14.11,13.34,14.09,73.1,301.7,0,8.92,4.963,555.8
2,64,1000,2,10.99,10.75,10.94,11.01,10.37,0.263,0.329,0.133,0.141,2.419,13.21,2550
1,64,1005,2,6.901,6.862,210.8,6.091,0.762,8.26,14.32,13.55,14.34,71.7,301.7,0,8.85,4.913,571
1,64,1010,2,6.366,6.311,212.9,7.5,1.102,8.59,14.54,13.82,14.6,71.2,301.7,0,8.95,4.64,587.9
1,64,1015,2,6.991,6.957,220.3,5.655,0.689,8.56,14.71,13.78,14.56,69.26,301.7,0,8.71,5.355,602.5
2,64,1015,2,11.1,10.79,10.97,11.14,10.37,0.263,0.329,0.133,0.141,2.065,13.19,2550
1,64,1020,2,7.07,7.03,221.1,5.995,0.795,8.46,14.97,14.25,15,67.77,301.6,0,8.64,5.463,624.1
1,64,1025,2,6.066,5.987,225.4,9.28,0.71,7.61,15.63,14.89,15.8,65.53,301.6,0,8.76,4.72,639.7
1,64,1030,2,6.51,6.454,226.4,7.52,0.741,7.97,15.71,14.78,15.52,64.99,301.6,0,8.72,5.485,627.9
2,64,1030,2,11.22,10.85,11,11.3,10.38,0.263,0.329,0.133,0.141,1.724,13.21,2550
1,64,1035,2,5.693,5.634,218.1,8.27,0.956,7.87,15.99,15.11,15.95,64.5,301.5,0,8.87,4.475,674.8
1,64,1040,2,6.012,5.91,213.4,10.55,0.652,7.91,16.2,15.18,16.18,63.43,301.5,0,8.82,4.435,644.9
1,64,1045,2,5.349,5.283,207.7,9.01,0.696,6.729,16.48,15.82,16.54,62.68,301.4,0,8.9,3.973,652.4
2,64,1045,2,11.37,10.91,11.04,11.49,10.39,0.263,0.329,0.133,0.141,1.529,13.29,2550
1,64,1050,2,5.86,5.751,217.1,11.06,1.095,8.53,16.89,15.97,16.76,59.76,301.4,0,8.6,4.648,667.1
1,64,1055,2,5.614,5.562,220.9,7.8,0.762,7.12,17.05,16.28,17.1,59.39,301.4,0,8.65,4.56,712
1,64,1100,2,6.194,6.098,211.2,10.05,0.86,8.07,17.23,16.23,17.07,57.29,301.3,0,8.3,4.693,692
2,64,1100,2,11.54,10.99,11.1,11.69,10.41,0.263,0.329,0.133,0.141,1.33,13.46,2550
1,64,1105,2,6.069,5.975,215.1,10.08,0.823,8.36,17.59,16.63,17.49,56.26,301.3,0,8.37,4.52,725
1,64,1110,2,5.758,5.685,217.2,9.12,0.743,7.77,17.84,16.94,17.79,55.56,301.2,0,8.41,4.543,706
1,64,1115,2,6.415,6.337,220.5,8.91,0.772,8.04,17.98,16.89,17.81,54.77,301.1,0,8.33,5.195,734
2,64,1115,2,11.72,11.08,11.16,11.92,10.45,0.263,0.329,0.133,0.141,1.208,13.5,2550
1,64,1120,2,5.611,5.5,219.8,11.42,0.682,7.25,18.28,17.35,18.23,54.39,301.1,0,8.5,4.588,783
1,64,1125,2,6.693,6.641,219.7,7.18,0.912,8.79,18.58,17.4,18.44,50.83,301.1,0,7.8,5.248,778
1,64,1130,2,6.281,6.201,230.7,9.14,0.741,8.17,18.67,17.68,18.5,50.24,300.9,0,7.72,5.358,774
2,64,1130,2,11.92,11.18,11.24,12.17,10.48,0.264,0.33,0.133,0.141,0.789,13.48,2550
1,64,1135,2,6.558,6.495,228.1,7.97,0.92,8.46,18.9,17.79,18.84,49.93,300.9,0,7.84,5.358,782
1,64,1140,2,6.459,6.35,218.6,10.53,0.901,8.79,18.82,17.77,18.72,49.61,300.9,0,7.68,5.163,787
1,64,1145,2,6.096,5.892,221.5,14.82,1.004,8.33,19.18,18.18,19.1,49.04,300.9,0,7.83,4.718,795
2,64,1145,2,12.12,11.28,11.33,12.43,10.53,0.264,0.33,0.133,0.141,0.303,13.46,2550
1,64,1150,2,6.112,6.047,217.7,8.37,0.954,8.17,19.49,18.32,19.3,47.75,300.8,0,7.72,4.585,803
1,64,1155,2,5.471,5.301,207.3,14.27,0.749,7.55,19.93,19.01,19.88,45.01,300.6,0,7.27,4.258,814
1,64,1200,2,5.293,5.054,214.3,17.22,0.638,6.631,20.6,19.5,20.44,40.84,300.5,0,6.478,4.07,821
2,64,1200,2,12.33,11.39,11.42,12.71,10.58,0.264,0.33,0.133,0.141,0,13.44,2550
1,64,1205,2,5.321,5.186,222.3,12.87,1.057,7.15,20.7,19.83,20.59,37.77,300.4,0,5.471,4.318,832
1,64,1210,2,5.992,5.888,215,10.66,1.031,9.54,21.19,20.16,21.05,35.8,300.3,0,5.133,4.585,845
1,64,1215,2,5.549,5.474,216.4,9.45,0.817,7.81,21.57,20.32,21.31,34.14,300.2,0,4.804,4.193,785
2,64,1215,2,12.54,11.52,11.53,12.99,10.65,0.264,0.33,0.133,0.141,0,13.41,2550
1,64,1220,2,6.214,6.002,223.9,14.96,0.579,7.28,21.9,20.87,21.8,32.8,300.1,0,4.537,4.925,798
1,64,1225,2,6.989,6.895,207.1,9.4,1.07,8.62,21.98,20.6,21.6,33.23,300.1,0,4.787,5.075,759
1,64,1230,2,6.485,6.31,225.5,13.3,0.974,8.49,22.01,20.77,21.7,34.38,299.9,0,5.287,5.113,821
2,64,1230,2,12.76,11.65,11.65,13.28,10.73,0.264,0.33,0.133,0.142,0,13.39,2550
1,64,1235,2,6.533,6.45,211.5,9.12,0.967,8.49,22.24,20.93,21.85,34.47,299.8,0,5.515,4.983,793
1,64,1240,2,6.133,6.021,201.6,10.96,1.102,9.02,22.29,21.31,22.17,35.44,299.7,0,5.946,4.583,845
1,64,1245,2,6.437,6.371,210.4,8.18,0.606,7.91,22.46,21.11,22.03,33.51,299.5,0,5.313,4.868,851
2,64,1245,2,12.98,11.78,11.78,13.58,10.81,0.265,0.33,0.133,0.142,0,13.36,2550
1,64,1250,2,5.6,5.532,202,8.89,0.877,7.68,22.73,21.51,22.53,34.24,299.4,0,5.845,4.098,847
1,64,1255,2,6.029,5.902,213.3,11.75,1.03,9.21,22.64,21.39,22.22,33.99,299.3,0,5.653,4.783,830
1,64,1300,2,5.921,5.748,207.7,13.85,1.142,8.4,23.05,22.07,22.89,32.64,299.1,0,5.433,4.388,776
2,64,1300,2,13.19,11.92,11.91,13.88,10.9,0.265,0.331,0.133,0.142,0,13.34,2550
1,64,1305,2,6.46,6.268,207.5,13.98,1.198,11.89,23.13,21.75,22.83,31.46,298.9,0,4.994,4.765,830
1,64,1310,2,6.556,6.45,204.8,10.28,1.255,8.89,23.18,21.84,22.81,31.86,298.8,0,5.214,4.91,850
1,64,1315,2,6.305,6.191,193.6,10.88,0.934,8,23.23,21.84,22.86,32.3,298.7,0,5.452,4.473,828
2,64,1315,2,13.4,12.06,12.05,14.18,11.01,0.265,0.331,0.133,0.142,0,13.33,2550
1,64,1320,2,6.499,6.399,202.5,10.05,1.179,9.28,23.21,21.75,22.77,32.45,298.6,0,5.496,4.918,843
1,64,1325,2,5.201,5.121,204.8,10,1.05,7.68,23.35,22.34,23.1,31.78,298.4,0,5.322,3.88,839
1,64,1330,2,6.941,6.898,195.5,6.345,1.255,9.7,23.49,22.16,23.11,31.2,298.3,0,5.189,5.07,838
2,64,1330,2,13.61,12.19,12.2,14.47,11.12,0.265,0.331,0.134,0.142,0,13.31,2550
1,64,1335,2,7.38,7.33,195,7.13,1.484,10.98,23.39,22.12,23.07,30.74,298.3,0,4.899,5.443,828
1,64,1340,2,6.762,6.56,203.7,14,1.362,9.57,23.97,22.79,23.86,30.44,298.2,0,5.239,5.055,837
1,64,1345,2,7.64,7.54,197.2,9.28,1.105,10.75,23.99,22.68,23.68,29.64,298.2,0,4.887,5.638,831
2,64,1345,2,13.81,12.32,12.35,14.74,11.23,0.265,0.331,0.134,0.142,0,13.29,2550
1,64,1350,2,8.07,7.91,209.5,11.35,0.998,10.03,23.92,22.54,23.54,30,298.1,0,5.001,5.653,826
1,64,1355,2,8.37,8.28,195.5,8.34,1.093,10.49,23.98,22.53,23.65,30.32,298,0,5.197,6.013,820
1,64,1400,2,9.19,9.06,205.9,9.72,1.408,11.92,23.8,22.32,23.34,30.2,297.9,0,4.99,6.553,811
2,64,1400,2,14,12.45,12.5,14.94,11.35,0.265,0.332,0.134,0.142,0,13.28,2550
1,64,1405,2,7.53,7.46,202.4,7.97,1.049,10.42,23.49,22.19,23.12,30.12,297.7,0,4.695,5.53,796
1,64,1410,2,7.36,7.3,198.2,6.954,1.04,10.55,23.73,22.63,23.47,29.84,297.6,0,4.762,5.41,796
1,64,1415,2,8.33,8.18,206.1,11.01,1.365,11.47,24.19,22.95,23.91,29.36,297.4,0,4.924,6.2,797
2,64,1415,2,14.17,12.58,12.64,15.07,11.48,0.265,0.332,0.134,0.142,0,13.28,2550
1,64,1420,2,8.13,8.07,205.3,7.39,1.633,11.56,24.36,23.13,24.06,29.16,297.4,0,4.97,5.795,787
1,64,1425,2,8.2,8.05,203.8,10.69,0.981,11.14,24.35,23.06,23.95,29.25,297.3,0,5.011,5.9,781
1,64,1430,2,8.65,8.46,201.6,11.87,1.238,11.24,24.37,23.03,24.05,29.6,297.1,0,5.189,6.098,773
2,64,1430,2,14.32,12.7,12.77,15.13,11.61,0.265,0.332,0.134,0.142,0,13.26,2550
1,64,1435,2,7.58,7.22,216.9,17.74,1.442,11.11,24.68,23.54,24.41,28.67,297,0,4.999,5.64,769
1,64,1440,2,7.72,7.53,227.6,12.83,1.525,11.96,24.57,23.4,24.35,28.19,296.8,0,4.665,6.305,753
1,64,1445,2,7.39,7.25,220.3,11.05,1.265,10.13,24.8,23.57,24.53,28.11,296.7,0,4.817,5.66,746
2,64,1445,2,14.45,12.81,12.89,15.15,11.75,0.266,0.333,0.134,0.142,0,13.26,2550
1,64,1450,2,6.745,6.525,214.5,14.62,1.48,9.9,24.72,23.52,24.36,28.05,296.6,0,4.716,4.915,730
1,64,1455,2,7.31,7.08,213.6,14.31,1.521,10.94,25.09,23.92,24.82,26.7,296.5,0,4.354,5.488,721
1,64,1500,2,7.94,7.77,203.9,11.82,1.403,11.34,25.28,24.15,25.05,26.47,296.4,0,4.379,5.655,712
2,64,1500,2,14.56,12.91,12.99,15.15,11.89,0.266,0.333,0.134,0.142,0,13.25,2550
1,64,1505,2,8.58,8.49,210.8,8.08,1.9,12.51,25.23,24.03,24.88,25.33,296.3,0,3.734,6.143,702
1,64,1510,2,8.78,8.68,211.7,8.85,1.099,11.76,25.18,23.96,24.8,23.88,296.3,0,2.886,6.293,693.8
1,64,1515,2,8.47,8.25,215.7,13.29,1.295,11.07,25.39,24.44,25.19,23.37,296.1,0,2.742,6.34,688.4
2,64,1515,2,14.65,13,13.08,15.14,12.02,0.266,0.334,0.134,0.142,0,13.24,2550
1,64,1520,2,8.57,8.47,223.2,8.57,1.644,11.43,25.5,24.41,25.17,21.79,296.1,0,1.888,6.633,611.5
1,64,1525,2,8.42,8.34,212.9,7.98,2.592,13.56,25.06,24.2,24.75,24.51,296,0,3.143,5.993,528.7
1,64,1530,2,9.42,9.34,212.8,7.26,1.388,12.81,25.12,24.14,24.8,23.53,295.9,0,2.632,6.79,645.4
2,64,1530,2,14.73,13.1,13.15,15.12,12.16,0.266,0.334,0.134,0.142,0,13.24,2550
1,64,1535,2,8.91,8.84,213.5,7.24,1.496,12.05,25.31,24.37,25.03,23.45,295.8,0,2.744,6.408,632.1
1,64,1540,2,9.02,8.96,201,6.812,1.902,12.71,25.32,24.32,25.09,23.58,295.8,0,2.827,6.353,616.4
1,64,1545,2,8.52,8.46,207.5,6.434,1.383,12.09,25.43,24.53,25.27,22.21,295.8,0,2.097,5.938,608.6
2,64,1545,2,14.8,13.19,13.22,15.12,12.3,0.266,0.334,0.134,0.142,0,13.23,2550
1,64,1550,2,9.27,9.15,216.3,9.26,1.384,12.58,25.86,24.91,25.65,21.84,295.7,0,2.215,6.665,593.4
1,64,1555,2,9.3,9.23,198.9,6.874,1.4,11.66,25.68,24.66,25.31,22.91,295.8,0,2.718,6.51,549.2
1,64,1600,2,8.85,8.78,199.5,7.33,1.947,13.52,25.5,24.61,25.21,23.01,295.7,0,2.631,6.3,574.5
2,64,1600,2,14.85,13.27,13.28,15.16,12.43,0.266,0.335,0.134,0.142,0,13.23,2550
1,64,1605,2,8.41,8.28,203.9,10.07,1.72,14.05,25.63,24.85,25.46,23.73,295.6,0,3.163,6.07,527.8
1,64,1610,2,9.12,9.07,211.7,6.36,1.889,12.51,25.26,24.53,24.84,20.94,295.6,0,1.162,6.375,368.4
1,64,1615,2,6.464,6.414,209.1,7.14,0.931,8.46,25.11,24.7,25.04,21.43,295.5,0,1.354,4.67,472.9
2,64,1615,2,14.9,13.34,13.35,15.23,12.56,0.266,0.335,0.134,0.142,0,13.21,2550
1,64,1620,2,8.26,8.15,216,9.25,1.47,11.4,25.57,24.91,25.39,20.88,295.4,0,1.368,6.145,515.1
1,64,1625,2,9.38,9.21,205,10.7,1.645,14.24,25.62,24.89,25.42,19.75,295.4,0,0.652,6.408,480.5
1,64,1630,2,8.93,8.84,212.8,8.43,1.336,11.69,25.6,24.92,25.34,18.51,295.3,0,-0.229,6.328,474.4
2,64,1630,2,14.93,13.41,13.41,15.33,12.69,0.266,0.335,0.134,0.142,0,13.23,2550
1,64,1635,2,9.56,9.47,199,7.83,1.822,14.11,25.62,25.07,25.44,18.1,295.3,0,-0.515,6.428,374.3
1,64,1640,2,9.12,9.03,209.5,8.3,1.293,11.3,25.5,25.02,25.27,17.55,295.3,0,-1.014,6.353,399.5
1,64,1645,2,10.49,10.45,211.8,4.563,1.766,13.46,25.53,25.09,25.39,17.32,295.2,0,-1.169,6.993,400.4
2,64,1645,2,14.94,13.47,13.48,15.44,12.81,0.266,0.336,0.134,0.142,0,13.24,2550
1,64,1650,2,8.41,8.36,216.4,5.924,1.263,10.78,25.41,25,25.21,17.68,295.2,0,-0.988,6.145,350.6
1,64,1655,2,8.66,8.62,209.2,5.625,1.431,12.48,25.59,25.1,25.45,18.46,295.2,0,-0.269,6.055,450.6
1,64,1700,2,9.67,9.58,208.9,7.73,1.164,12.48,25.74,25.14,25.58,18.6,295.1,0,-0.048,6.638,440.4
2,64,1700,2,14.93,13.52,13.55,15.54,12.92,0.267,0.336,0.134,0.142,0,13.23,2550
1,64,1705,2,10.06,9.98,205.3,6.975,0.976,12.48,25.69,25.1,25.47,19.21,295.1,0,0.344,7.04,408.1
1,64,1710,2,9.25,9.06,205.1,11.53,1.321,11.73,25.44,25.02,25.17,19.43,295,0,0.297,6.163,247.3
1,64,1715,2,9.17,9.07,196.4,8.47,1.146,12.87,25.07,24.81,24.9,19.99,295,0,0.384,6.435,304.9
2,64,1715,2,14.92,13.56,13.62,15.63,13.03,0.267,0.336,0.134,0.142,0,13.23,2550
1,64,1720,2,10.47,10.33,199.3,9.26,1.267,13.95,25.11,24.88,24.97,19.87,295,0,0.337,7.15,313.1
1,64,1725,2,9.54,9.49,200.6,6.109,1.171,11.73,25.18,24.91,25.04,19.91,295,0,0.413,6.55,310.9
1,64,1730,2,10.63,10.54,210.9,7.41,1.425,14.11,25.1,24.9,24.94,19.98,294.9,0,0.406,7.35,266.5
2,64,1730,2,14.9,13.6,13.69,15.7,13.13,0.267,0.336,0.134,0.142,0,13.24,2550
1,64,1735,2,10.35,10.28,205.3,6.711,1.57,13.85,25.01,24.83,24.83,20.37,294.8,0,0.587,7.13,244.2
1,64,1740,2,10.19,10.13,209.3,6.062,1.236,12.48,24.69,24.65,24.48,20.8,294.8,0,0.608,6.875,130.5
1,64,1745,2,8.73,8.69,202.4,5.378,1.461,11.83,24.07,24.25,23.85,21.82,294.8,0,0.755,5.785,56.01
2,64,1745,2,14.87,13.63,13.76,15.75,13.22,0.267,0.337,0.134,0.142,0,12.78,2550
1,64,1750,2,9.92,9.86,208.6,6.208,1.198,12.58,23.66,24,23.56,22.67,294.9,0,0.942,6.613,46.4
1,64,1755,2,9.34,9.32,208.3,4.072,1.011,11.5,23.31,23.72,23.24,23.34,294.9,0,1.054,6.03,47.39
1,64,1800,2,8.48,8.45,209,5.225,1.088,10.85,23.12,23.57,23.06,23.63,294.9,0,1.061,5.545,51.63
2,64,1800,2,14.84,13.65,13.82,15.77,13.3,0.267,0.337,0.134,0.142,0,12.75,2550
1,64,1805,2,8.04,8.01,210,4.823,0.92,9.87,23.04,23.47,23,23.75,294.9,0,1.061,5.345,54.16
1,64,1810,2,8.27,8.23,205.3,5.598,0.801,10,22.92,23.38,22.88,24.2,294.9,0,1.22,5.605,52.54
1,64,1815,2,8.08,8.05,206.6,4.86,0.741,10.06,22.79,23.27,22.76,24.65,294.9,0,1.365,5.213,43.74
2,64,1815,2,14.78,13.67,13.87,15.77,13.37,0.267,0.337,0.134,0.142,0,12.74,2550
1,64,1820,2,7.88,7.85,207,5.059,0.817,9.67,22.66,23.18,22.63,24.98,294.9,0,1.433,5.338,33.66
1,64,1825,2,7.42,7.39,207,5.288,0.757,9.44,22.49,23.02,22.44,25.35,294.9,0,1.502,4.748,25.3
1,64,1830,2,6.896,6.865,207.5,5.383,0.929,9.11,22.3,22.85,22.25,25.81,294.9,0,1.587,4.373,21.21
2,64,1830,2,14.7,13.68,13.92,15.74,13.44,0.267,0.337,0.134,0.142,0,12.71,2550
1,64,1835,2,6.781,6.754,206.7,5.113,0.639,8.1,22,22.62,21.99,26.49,295,0,1.689,4.38,15.59
1,64,1840,2,6.723,6.695,210.3,5.213,0.69,8.4,21.74,22.43,21.7,27.18,295.1,0,1.82,4.055,7.84
1,64,1845,2,6.543,6.521,207.3,4.682,0.587,8,21.59,22.3,21.55,27.67,295.1,0,1.94,4.088,1.861
2,64,1845,2,14.62,13.68,13.96,15.69,13.5,0.267,0.337,0.134,0.142,0,12.68,2550
1,64,1850,2,6.024,6.003,205.2,4.845,0.447,6.991,21.13,21.88,21.06,28.63,295.1,0,2.017,3.57,0
1,64,1855,2,5.602,5.586,204.9,4.274,0.497,6.991,20.7,21.6,20.66,29.36,295.1,0,2.002,3.215,0
1,64,1900,2,5.209,5.197,201.7,3.916,0.446,6.533,20.29,21.26,20.26,29.97,295.1,0,1.939,3,0
2,64,1900,2,14.54,13.68,14,15.63,13.55,0.267,0.338,0.134,0.142,0,12.68,2550
1,64,1905,2,5.039,5.027,200.4,4.111,0.38,6.076,19.83,20.98,19.81,30.66,295.1,0,1.865,2.73,0
1,64,1910,2,5.04,5.029,199.1,3.725,0.314,5.619,19.69,20.84,19.73,30.9,295.1,0,1.854,2.725,0
1,64,1915,2,4.934,4.922,197.9,3.883,0.331,5.815,19.41,20.62,19.45,31.53,295.1,0,1.886,2.62,0
2,64,1915,2,14.44,13.67,14.03,15.55,13.59,0.267,0.338,0.134,0.142,0,12.67,2550
1,64,1920,2,4.601,4.588,194.8,4.393,0.324,5.423,19.15,20.38,19.2,32.19,295.1,0,1.953,2.322,0
1,64,1925,2,4.589,4.577,194.1,4.032,0.336,5.586,18.97,20.26,19.05,32.81,295.1,0,2.051,2.32,0
1,64,1930,2,4.714,4.704,188.5,3.704,0.343,5.684,18.96,20.15,19.07,32.98,295.1,0,2.12,2.415,0
2,64,1930,2,14.34,13.65,14.05,15.46,13.62,0.267,0.338,0.134,0.142,0,12.65,2550
1,64,1935,2,5.052,5.042,186.6,3.443,0.321,5.88,19.01,20.11,19.12,32.89,295.1,0,2.125,2.757,0
1,64,1940,2,5.108,5.096,187.2,4.069,0.398,6.141,19.1,20.12,19.21,32.69,295.1,0,2.119,2.825,0
1,64,1945,2,4.658,4.646,185.6,3.999,0.302,5.325,19.04,20.05,19.12,32.97,295.1,0,2.178,2.572,0
2,64,1945,2,14.24,13.62,14.07,15.36,13.64,0.267,0.338,0.134,0.142,0,12.65,2550
1,64,1950,2,4.58,4.572,181.8,3.252,0.325,5.651,18.86,19.95,18.93,33.45,295,0,2.221,2.527,0
1,64,1955,2,4.749,4.742,180.9,3.116,0.341,5.488,18.68,19.81,18.77,33.92,295,0,2.26,2.692,0
1,64,2000,2,4.684,4.676,182.1,3.227,0.348,5.521,18.59,19.65,18.69,34.36,295,0,2.358,2.58,0
2,64,2000,2,14.13,13.59,14.07,15.26,13.66,0.267,0.338,0.134,0.142,0,12.64,2550
1,64,2005,2,4.415,4.408,182.3,3.015,0.35,5.292,18.4,19.51,18.51,34.94,295.1,0,2.427,2.377,0
1,64,2010,2,4.437,4.431,185.2,3.18,0.305,5.096,18.17,19.37,18.25,35.59,295.1,0,2.481,2.295,0
1,64,2015,2,4.651,4.643,186.9,3.463,0.321,5.357,18.01,19.33,18.08,36.13,295.1,0,2.552,2.272,0
2,64,2015,2,14.04,13.56,14.07,15.15,13.67,0.267,0.338,0.134,0.142,0,12.63,2550
1,64,2020,2,4.789,4.779,187.5,3.671,0.302,5.325,17.79,19.19,17.93,36.78,295.1,0,2.607,2.405,0
1,64,2025,2,4.71,4.701,188.4,3.498,0.306,5.488,17.58,19.07,17.68,37.39,295.2,0,2.649,2.222,0
1,64,2030,2,4.371,4.368,187.6,2.358,0.2,4.835,17.17,18.77,17.25,38.4,295.2,0,2.655,1.96,0
2,64,2030,2,13.95,13.52,14.07,15.05,13.67,0.267,0.338,0.134,0.142,0,12.62,2550
1,64,2035,2,4.041,4.038,185.3,1.938,0.192,4.475,16.56,18.39,16.61,39.78,295.2,0,2.613,1.575,0
1,64,2040,2,3.976,3.969,180,3.411,0.135,4.345,15.9,18.08,16.04,41.3,295.3,0,2.552,1.67,0
1,64,2045,2,3.84,3.835,179.8,2.729,0.162,4.279,15.51,17.68,15.74,42.53,295.3,0,2.61,1.545,0
2,64,2045,2,13.86,13.48,14.06,14.94,13.66,0.267,0.338,0.134,0.142,0.578,12.61,2550
1,64,2050,2,3.846,3.844,178.5,1.737,0.158,4.247,15.12,17.36,15.37,43.56,295.2,0,2.597,1.602,0
1,64,2055,2,3.89,3.859,172.5,7.24,0.466,5.096,14.69,16.88,14.94,44.59,295.3,0,2.534,1.725,0
1,64,2100,2,4.091,4.039,175.3,9.1,0.358,4.769,14.43,16.44,14.65,45.66,295.3,0,2.628,1.8,0
2,64,2100,2,13.76,13.44,14.04,14.83,13.65,0.267,0.338,0.134,0.142,1.065,12.59,2550
1,64,2105,2,3.911,3.897,177.7,4.831,0.283,4.606,14.56,16.37,14.8,45.71,295.4,0,2.762,1.842,0
1,64,2110,2,3.814,3.808,174.4,3.217,0.299,4.41,14.26,15.84,14.43,46.29,295.4,0,2.666,1.672,0
1,64,2115,2,4.65,4.641,170.1,3.624,0.308,5.423,14.17,15.82,14.51,46.77,295.4,0,2.731,2.502,0.057
2,64,2115,2,13.66,13.4,14.03,14.72,13.63,0.267,0.338,0.134,0.142,1.078,12.59,2550
1,64,2120,2,5.065,5.055,173.1,3.449,0.316,5.978,14.83,16.22,15.22,45.08,295.4,0,2.807,3.025,1.024
1,64,2125,2,5.314,5.282,175.1,6.302,0.399,6.533,15.29,16.4,15.58,43.93,295.5,0,2.858,3.348,0.741
1,64,2130,2,5.267,5.248,177.7,4.876,0.445,6.272,15.64,16.61,15.9,43.15,295.6,0,2.919,3.308,0.391
2,64,2130,2,13.55,13.35,14,14.6,13.61,0.267,0.338,0.134,0.142,1.007,12.58,2550
1,64,2135,2,5.085,5.072,176.2,4.003,0.409,6.076,15.53,16.44,15.64,43.42,295.6,0,2.911,3.082,0
1,64,2140,2,5.318,5.301,174.6,4.606,0.406,6.468,15.43,16.44,15.56,43.9,295.6,0,2.978,3.31,0
1,64,2145,2,5.689,5.668,178.6,4.926,0.467,6.827,15.36,16.47,15.53,44.75,295.6,0,3.172,3.555,0
2,64,2145,2,13.45,13.3,13.98,14.47,13.58,0.267,0.338,0.134,0.142,1.039,12.57,2550
1,64,2150,2,5.461,5.446,182,4.29,0.46,6.599,15.73,16.79,15.99,44.75,295.6,0,3.501,3.49,0.004
1,64,2155,2,5.359,5.337,182.9,5.168,0.488,6.468,15.8,16.6,15.96,45.33,295.7,0,3.744,3.4,0
1,64,2200,2,5.577,5.555,186.6,5.015,0.462,6.501,15.88,16.66,16.06,46.95,295.8,0,4.296,3.503,0
2,64,2200,2,13.37,13.25,13.94,14.35,13.55,0.267,0.337,0.134,0.142,1.074,12.56,2550
1,64,2205,2,6.058,6.032,188.5,5.348,0.719,7.51,16.27,17.03,16.52,48.47,295.9,0,5.082,3.848,0.096
1,64,2210,2,7.09,7.05,191.5,6.472,0.792,9.02,16.82,17.54,17.07,50.05,295.9,0,6.023,4.605,0.674
1,64,2215,2,7.58,7.55,192.5,5.33,0.756,9.15,17.3,17.91,17.51,51.78,295.9,0,6.928,5.32,0.396
2,64,2215,2,13.29,13.2,13.91,14.24,13.52,0.267,0.337,0.134,0.142,1.172,12.56,2550
1,64,2220,2,8.05,8.01,195.6,5.962,0.802,10.52,17.47,18.01,17.57,53.01,296,0,7.41,5.35,0
1,64,2225,2,7.52,7.47,198.3,6.018,0.903,10.29,17.33,17.87,17.38,54.48,296,0,7.68,4.943,0
1,64,2230,2,6.676,6.642,205.2,5.757,0.734,9.05,17.15,17.69,17.18,55.4,296.1,0,7.75,4.273,0
2,64,2230,2,13.23,13.15,13.88,14.15,13.48,0.267,0.337,0.134,0.142,1.296,12.55,2550
1,64,2235,2,7.06,7.02,202.9,6.167,0.699,8.46,17.07,17.68,17.17,56.7,296.1,0,8.01,4.673,0
1,64,2240,2,7.99,7.96,200.1,4.973,0.949,10.32,17.11,17.82,17.26,58.37,296.1,0,8.46,5.36,0
1,64,2245,2,7.75,7.72,202.4,4.945,0.855,10.49,17.11,17.69,17.18,59.32,296.1,0,8.69,5.293,0
2,64,2245,2,13.19,13.1,13.84,14.06,13.44,0.267,0.337,0.134,0.142,1.419,12.54,2550
1,64,2250,2,7.31,7.29,201,4.623,0.644,8.89,16.87,17.44,16.9,60.23,296.1,0,8.69,4.818,0
1,64,2255,2,6.391,6.361,205.9,5.607,0.685,8.23,16.55,17.17,16.58,60.86,296.1,0,8.55,4.04,0
1,64,2300,2,6.868,6.833,200,5.731,0.852,8.89,16.28,16.98,16.39,62.14,296.1,0,8.6,4.5,0
2,64,2300,2,13.16,13.06,13.8,14,13.4,0.267,0.337,0.134,0.142,1.552,12.54,2550
1,64,2305,2,6.849,6.828,201.5,4.501,0.71,8.49,16.37,17.05,16.5,62.9,296,0,8.85,4.553,0
1,64,2310,2,6.56,6.522,196.1,6.181,0.822,8.89,16.16,16.79,16.25,63.84,296,0,8.88,4.32,0
1,64,2315,2,7.01,6.985,191.9,5.054,0.747,9.15,16.05,16.65,16.12,64.77,295.9,0,8.98,4.545,0
2,64,2315,2,13.13,13.02,13.76,13.94,13.36,0.267,0.337,0.134,0.142,1.685,12.52,2550
1,64,2320,2,7.37,7.34,191.6,5.32,0.695,8.72,15.96,16.57,16.06,65.57,295.8,0,9.08,4.693,0
1,64,2325,2,7.15,7.12,190.5,5.493,0.699,9.47,15.87,16.48,15.96,66.33,295.8,0,9.16,4.735,0
1,64,2330,2,7.83,7.79,191.3,5.425,0.947,9.73,15.79,16.42,15.89,67.4,295.7,0,9.31,4.99,0
2,64,2330,2,13.11,12.99,13.73,13.89,13.32,0.267,0.337,0.134,0.142,1.847,12.52,2550
1,64,2335,2,7.69,7.65,189.2,5.871,0.804,9.41,15.7,16.24,15.77,67.96,295.6,0,9.35,5.203,0
1,64,2340,2,7.15,7.13,187.6,4.349,0.7,8.82,15.43,15.99,15.48,68.79,295.6,0,9.28,4.768,0
1,64,2345,2,7.96,7.93,186.2,4.777,0.795,9.9,15.33,15.89,15.45,70,295.5,0,9.44,5.505,0
2,64,2345,2,13.08,12.96,13.7,13.83,13.28,0.267,0.337,0.134,0.142,2.046,12.52,2550
1,64,2350,2,7.71,7.67,186.3,5.835,0.898,10.26,15.25,15.8,15.34,71,295.4,0,9.56,5.083,0
1,64,2355,2,8.13,8.09,185.2,5.344,0.786,10.62,15.14,15.7,15.24,72.1,295.3,0,9.69,5.373,0
1,65,0,2,8.33,8.31,185,4.004,0.706,9.93,15.05,15.59,15.15,72.8,295.2,0,9.75,5.75,0
2,65,0,2,13.05,12.93,13.67,13.78,13.24,0.267,0.337,0.134,0.142,2.348,12.51,2550
1,65,5,2,8.41,8.37,184.3,5.168,0.964,11.37,14.95,15.49,15.06,73.2,295.1,0,9.74,5.723,0
1,65,10,2,9.19,9.14,187.4,5.621,0.883,11.27,14.88,15.43,15.01,73.5,295,0,9.73,6.355,0
1,65,15,2,9.55,9.51,187.1,5.065,0.873,11.79,14.89,15.39,15.01,73.4,295,0,9.71,6.508,0
2,65,15,2,13.02,12.9,13.65,13.73,13.2,0.267,0.337,0.134,0.142,2.556,12.51,2550
1,65,20,2,9.56,9.53,186,4.73,0.928,11.63,14.76,15.26,14.87,74,294.9,0,9.7,6.38,0
1,65,25,2,9.02,8.98,186.4,5.394,0.963,10.94,14.63,15.14,14.72,74.7,294.9,0,9.72,6.038,0
1,65,30,2,8.5,8.47,185,5.277,0.744,10.22,14.43,14.92,14.5,75.6,294.8,0,9.72,5.798,0
2,65,30,2,13,12.87,13.62,13.67,13.16,0.267,0.337,0.134,0.142,2.761,12.5,2550
1,65,35,2,8.43,8.4,188.7,4.74,0.861,10.45,14.35,14.86,14.45,76.1,294.8,0,9.72,5.625,0
1,65,40,2,8.2,8.16,188.3,5.546,0.912,10.65,14.2,14.69,14.27,76.5,294.8,0,9.66,5.343,0
1,65,45,2,7.77,7.74,186.6,4.786,0.803,9.8,14.04,14.54,14.09,77,294.8,0,9.61,4.95,0
2,65,45,2,12.97,12.84,13.59,13.61,13.12,0.267,0.336,0.134,0.142,3.051,12.49,2550
1,65,50,2,7.37,7.34,187.8,5.263,0.659,8.85,13.87,14.34,13.93,78,294.7,0,9.63,4.885,0
1,65,55,2,7.72,7.69,187.2,4.805,0.742,9.51,13.72,14.21,13.77,79,294.7,0,9.67,5.043,0
1,65,100,2,7.47,7.45,188.6,4.634,0.785,9.34,13.55,14.04,13.62,79.8,294.7,0,9.66,4.913,0
2,65,100,2,12.94,12.82,13.56,13.56,13.09,0.267,0.336,0.134,0.142,3.563,12.48,2550
1,65,105,2,7.69,7.66,186.5,5.391,0.861,9.18,13.44,13.94,13.54,80.7,294.6,0,9.73,5.108,0
1,65,110,2,7.05,7.02,184.7,5.362,0.876,8.82,13.27,13.72,13.33,81.6,294.5,0,9.73,4.698,0
1,65,115,2,7.2,7.18,182.8,4.583,0.826,9.21,13.14,13.65,13.23,82.4,294.5,0,9.75,4.975,0
2,65,115,2,12.91,12.79,13.53,13.5,13.05,0.267,0.336,0.134,0.142,4.484,12.48,2550
1,65,120,2,7.23,7.2,181.1,4.82,0.752,9.02,12.98,13.47,13.06,83.2,294.5,0,9.72,5.07,0
1,65,125,2,7.22,7.19,182.2,4.888,0.783,8.85,12.85,13.33,12.92,83.7,294.4,0,9.69,4.895,0
1,65,130,2,7.16,7.14,181.9,4.862,0.714,8.95,12.66,13.16,12.75,84.7,294.5,0,9.69,5,0
2,65,130,2,12.88,12.77,13.5,13.44,13.01,0.266,0.336,0.134,0.142,5.753,12.47,2550
1,65,135,2,6.848,6.829,184.8,4.263,0.805,8.46,12.52,13.01,12.6,85.4,294.5,0,9.68,4.67,0
1,65,140,2,6.569,6.54,188.5,5.415,0.763,8.3,12.42,12.95,12.52,85.8,294.5,0,9.65,4.275,0
1,65,145,2,7.43,7.41,189.9,4.378,0.877,9.47,12.4,13,12.56,86,294.5,0,9.66,4.903,0
2,65,145,2,12.84,12.74,13.48,13.39,12.98,0.266,0.336,0.134,0.142,7.16,12.47,2550
1,65,150,2,7.88,7.85,188.8,5.253,0.713,9.44,12.51,13.09,12.65,85.5,294.5,0,9.68,5.123,0
1,65,155,2,7.55,7.51,189.5,5.423,0.867,9.54,12.41,12.96,12.51,85.7,294.4,0,9.61,4.773,0
1,65,200,2,7.26,7.23,191.9,5.204,0.689,9.15,12.4,12.99,12.52,85.5,294.4,0,9.58,4.655,0
2,65,200,2,12.8,12.71,13.45,13.32,12.94,0.266,0.336,0.134,0.142,7.3,12.46,2550
1,65,205,2,7.02,6.994,195.7,4.988,0.745,8.79,12.36,12.96,12.49,85.4,294.5,0,9.51,4.485,0
1,65,210,2,6.996,6.968,194.3,5.076,0.719,9.02,12.36,12.96,12.5,85.2,294.4,0,9.49,4.583,0
1,65,215,2,6.849,6.806,193.6,6.42,0.751,8.66,12.31,12.86,12.42,85.3,294.4,0,9.44,4.35,0
2,65,215,2,12.76,12.69,13.42,13.26,12.9,0.266,0.336,0.134,0.142,7.32,12.45,2550
1,65,220,2,6.718,6.675,195.5,6.458,0.741,8.4,12.24,12.82,12.36,85.7,294.3,0,9.45,4.44,0
1,65,225,2,6.713,6.681,195,5.554,0.7,8.26,12.23,12.8,12.36,85.8,294.3,0,9.45,4.458,0
1,65,230,2,7.79,7.76,192.4,5.037,0.765,9.41,12.24,12.82,12.38,86.1,294.3,0,9.52,4.94,0
2,65,230,2,12.72,12.66,13.39,13.2,12.87,0.266,0.336,0.134,0.142,7.8,12.45,2550
1,65,235,2,7.91,7.85,191.3,7.2,1.045,10.78,12.23,12.8,12.41,86.6,294.2,0,9.6,5.44,0
1,65,240,2,8.2,8.15,195.5,6.189,0.997,10.62,12.32,12.84,12.49,86.7,294.2,0,9.7,5.648,0
1,65,245,2,8.42,8.37,196.8,5.885,1.022,11.04,12.32,12.86,12.47,87.1,294.2,0,9.76,5.555,0
2,65,245,2,12.68,12.63,13.36,13.13,12.83,0.266,0.336,0.134,0.142,8.38,12.44,2550
1,65,250,2,8.28,8.24,200.4,5.436,0.936,10.55,12.35,12.84,12.47,87.2,294.1,0,9.8,5.52,0
1,65,255,2,8.8,8.77,198.7,4.952,1.275,11.63,12.28,12.77,12.39,87.8,294.1,0,9.84,5.843,0
1,65,300,2,8.57,8.52,198.4,5.798,1.01,11.37,12.22,12.65,12.32,88.2,294,0,9.85,5.678,0
2,65,300,2,12.64,12.6,13.32,13.07,12.79,0.266,0.336,0.134,0.142,9.39,12.43,2550
1,65,305,2,8.43,8.39,195.6,5.081,1.106,10.68,12.05,12.49,12.13,88.8,294,0,9.79,5.395,0
1,65,310,2,8.83,8.8,196.1,4.808,1.091,11.43,11.95,12.39,12.06,89.5,293.9,0,9.8,6.065,0
1,65,315,2,8.4,8.36,196,5.956,0.991,10.62,11.9,12.27,11.96,89.8,293.9,0,9.81,5.663,0
2,65,315,2,12.6,12.57,13.29,13.01,12.75,0.266,0.336,0.134,0.142,11.68,12.42,2550
1,65,320,2,8.43,8.39,197,5.266,0.865,10.16,11.75,12.17,11.83,90.5,293.8,0,9.78,5.725,0
1,65,325,2,8.54,8.49,197,6.154,0.879,10.55,11.65,12.05,11.73,91.2,293.8,0,9.78,5.71,0
1,65,330,2,7.94,7.91,195.8,4.863,0.745,9.44,11.52,11.89,11.56,91.7,293.7,0,9.74,5.195,0
2,65,330,2,12.56,12.54,13.26,12.95,12.71,0.266,0.336,0.134,0.142,15.62,12.42,2550
1,65,335,2,7.93,7.89,195.7,5.913,0.886,10.29,11.4,11.79,11.47,92.4,293.7,0,9.74,5.393,0
1,65,340,2,7.86,7.83,198.7,5.762,0.791,10.13,11.3,11.68,11.37,92.9,293.7,0,9.72,5.17,0
1,65,345,2,7.94,7.9,200.5,5.697,0.837,10.42,11.23,11.6,11.29,93.3,293.7,0,9.72,5.513,0
2,65,345,2,12.53,12.51,13.22,12.89,12.67,0.266,0.335,0.134,0.142,22.04,12.41,2550
1,65,350,2,7.72,7.67,201.8,5.94,0.657,9.18,11.15,11.5,11.2,93.7,293.7,0,9.7,5.3,0
1,65,355,2,7.64,7.61,204.5,5.025,0.762,9.38,10.99,11.37,11.04,94.1,293.7,0,9.62,5.035,0
1,65,400,2,7.6,7.57,200.6,5.372,0.735,9.34,10.9,11.29,10.97,94.7,293.6,0,9.62,5.115,0
2,65,400,2,12.5,12.48,13.18,12.83,12.63,0.266,0.335,0.134,0.142,31.62,12.41,2550
1,65,405,2,7.26,7.24,197.4,4.806,0.71,8.95,10.76,11.13,10.82,95,293.5,0,9.54,4.733,0
1,65,410,2,7.89,7.85,197.5,5.967,0.786,9.67,10.76,11.16,10.84,95.6,293.5,0,9.62,5.243,0
1,65,415,2,7.78,7.74,200,5.149,0.798,9.83,10.76,11.16,10.87,95.7,293.5,0,9.63,5.348,0
2,65,415,2,12.46,12.45,13.15,12.78,12.59,0.266,0.335,0.134,0.142,43.17,12.4,2550
1,65,420,2,7.7,7.67,201.2,4.915,0.802,9.87,10.74,11.13,10.84,95.8,293.5,0,9.62,5.39,0
1,65,425,2,7.71,7.66,200.2,6.143,0.903,9.44,10.73,11.11,10.82,96,293.4,0,9.65,5.368,0
1,65,430,2,7.97,7.95,199.8,4.665,0.88,9.8,10.74,11.14,10.85,96.2,293.5,0,9.69,5.343,0
2,65,430,2,12.43,12.42,13.11,12.72,12.55,0.266,0.335,0.134,0.142,49.24,12.39,2550
1,65,435,2,7.69,7.66,199.6,5.452,0.908,10.06,10.72,11.17,10.83,96.3,293.4,0,9.69,4.958,0
1,65,440,2,7.21,7.19,195.6,4.451,0.798,8.98,10.75,11.17,10.86,96.5,293.4,0,9.75,4.845,0
1,65,445,2,7.37,7.35,197.7,4.836,0.928,9.47,10.78,11.2,10.89,96.7,293.4,0,9.79,4.963,0
2,65,445,2,12.39,12.39,13.08,12.67,12.51,0.266,0.335,0.134,0.142,55.93,12.39,2550
1,65,450,2,7.4,7.36,193.8,6.083,0.713,9.15,10.82,11.25,10.94,96.7,293.3,0,9.85,4.97,0
1,65,455,2,7.24,7.2,195.7,5.855,0.733,9.38,10.83,11.24,10.93,96.7,293.3,0,9.85,4.748,0
1,65,500,2,7.13,7.1,197.1,4.847,0.653,8.62,10.82,11.25,10.95,96.8,293.3,0,9.86,4.828,0
2,65,500,2,12.36,12.37,13.05,12.61,12.47,0.266,0.335,0.134,0.142,58.82,12.38,2550
1,65,505,2,8.09,8.06,195.7,4.921,0.758,9.51,10.9,11.35,11.06,97,293.2,0,9.96,5.355,0
1,65,510,2,7.57,7.54,196.3,5.153,0.698,8.98,10.94,11.37,11.07,96.9,293.2,0,9.99,5.053,0
1,65,515,2,7.64,7.61,198.4,4.591,0.904,10.88,10.98,11.41,11.11,96.9,293.2,0,10.03,5.18,0
2,65,515,2,12.32,12.33,13.01,12.56,12.43,0.266,0.335,0.134,0.142,58.35,12.37,2550
1,65,520,2,7.57,7.54,198.4,4.88,0.816,9.73,11,11.44,11.15,96.9,293.2,0,10.04,5.19,0
1,65,525,2,7.12,7.1,200.7,4.723,0.774,8.85,11.06,11.51,11.22,96.8,293.3,0,10.09,4.728,0
1,65,530,2,6.929,6.911,199.4,4.127,0.728,8.53,11.11,11.51,11.26,96.8,293.4,0,10.13,4.705,0
2,65,530,2,12.29,12.31,12.97,12.5,12.4,0.266,0.335,0.135,0.142,54.61,12.37,2550
1,65,535,2,6.354,6.308,199.5,6.861,0.706,8.23,11.15,11.52,11.28,96.7,293.4,0,10.17,4.33,0
1,65,540,2,7.28,7.24,197.9,6.206,0.842,9.18,11.23,11.63,11.38,96.8,293.4,0,10.24,4.873,0
1,65,545,2,7.9,7.86,196.3,5.101,0.752,9.47,11.26,11.68,11.42,96.6,293.4,0,10.25,5.343,0
2,65,545,2,12.26,12.28,12.94,12.45,12.36,0.266,0.335,0.135,0.142,50.22,12.37,2550
1,65,550,2,8.52,8.48,198.7,5.123,1.039,11.37,11.35,11.8,11.52,96.4,293.4,0,10.31,5.725,0
1,65,555,2,7.85,7.82,197.8,4.976,0.809,9.87,11.39,11.79,11.53,96.2,293.4,0,10.31,5.258,0
1,65,600,2,7.82,7.78,200.5,5.739,1.096,10.81,11.34,11.77,11.48,96.2,293.4,0,10.27,5.21,0
2,65,600,2,12.24,12.26,12.9,12.41,12.32,0.266,0.335,0.135,0.142,50.13,12.37,2550
1,65,605,2,7.42,7.38,202.8,5.84,0.797,9.41,11.37,11.79,11.5,96.1,293.4,0,10.29,4.978,0
1,65,610,2,7.27,7.23,202.8,5.703,0.836,8.89,11.37,11.79,11.5,96.1,293.4,0,10.29,4.855,0
1,65,615,2,7.17,7.13,199.2,6.353,0.84,9.77,11.33,11.78,11.46,96.2,293.4,0,10.26,4.853,0
2,65,615,2,12.22,12.23,12.87,12.37,12.28,0.266,0.335,0.135,0.142,52.42,12.36,2550
1,65,620,2,7.32,7.3,199.4,4.973,0.644,9.21,11.38,11.83,11.54,96.2,293.5,0,10.31,4.955,0
1,65,625,2,6.584,6.549,201.6,5.929,0.754,8.36,11.37,11.8,11.51,96.1,293.5,0,10.29,4.548,0
1,65,630,2,5.762,5.728,206,6.296,0.634,7.22,11.34,11.77,11.47,96.1,293.6,0,10.26,3.793,0
2,65,630,2,12.2,12.21,12.83,12.34,12.24,0.266,0.335,0.135,0.142,53.53,12.36,2550
1,65,635,2,6.047,6.011,206.5,6.293,0.739,7.77,11.33,11.81,11.5,96.3,293.7,0,10.28,4.08,0
1,65,640,2,5.645,5.612,206.9,6.2,0.764,7.38,11.36,11.81,11.49,96.3,293.8,0,10.3,3.515,0
1,65,645,2,5.801,5.762,206.1,6.594,0.639,6.991,11.39,11.85,11.54,96.4,293.8,0,10.35,3.693,0
2,65,645,2,12.18,12.19,12.8,12.3,12.2,0.266,0.335,0.135,0.142,56.25,12.36,2550
1,65,650,2,6.06,6.035,205.7,5.188,0.667,8.43,11.39,11.89,11.54,96.4,293.7,0,10.34,3.865,0
1,65,655,2,5.989,5.966,206.3,5.08,0.781,8.2,11.4,11.89,11.55,96.4,293.8,0,10.36,3.88,0
1,65,700,2,6.014,5.984,208.6,5.694,0.616,7.45,11.43,11.92,11.57,96.5,293.8,0,10.39,3.775,0
2,65,700,2,12.17,12.17,12.77,12.27,12.17,0.266,0.334,0.135,0.142,57.15,12.36,2550
1,65,705,2,6.346,6.318,208.3,5.438,0.688,7.87,11.45,11.94,11.61,96.5,293.8,0,10.42,4.105,0
1,65,710,2,6.348,6.322,205.8,5.203,0.58,7.87,11.46,11.95,11.6,96.5,293.7,0,10.42,4.108,0.187
1,65,715,2,6.389,6.365,206.7,4.875,0.644,8.46,11.43,11.92,11.56,96.4,293.7,0,10.39,4.248,2.032
2,65,715,2,12.15,12.15,12.74,12.24,12.13,0.266,0.334,0.135,0.142,58.24,12.36,2550
1,65,720,2,6.673,6.643,205.6,5.464,0.555,8.3,11.4,11.93,11.54,96.5,293.7,0,10.37,4.335,6.911
1,65,725,2,6.686,6.665,204.9,4.536,0.672,8.43,11.37,11.88,11.49,96.6,293.7,0,10.35,4.25,12.88
1,65,730,2,6.88,6.86,202.5,4.379,0.661,8.36,11.36,11.85,11.48,96.7,293.7,0,10.36,4.503,19.13
2,65,730,2,12.13,12.12,12.71,12.21,12.1,0.266,0.334,0.135,0.142,60.73,12.35,2550
1,65,735,2,6.854,6.83,202.4,4.832,0.67,8.95,11.35,11.83,11.49,96.9,293.7,0,10.38,4.503,25.28
1,65,740,2,6.654,6.63,201.8,4.869,0.731,8.56,11.4,11.86,11.54,96.9,293.7,0,10.43,4.47,30.88
1,65,745,2,6.827,6.797,204.2,5.311,0.639,8.43,11.4,11.87,11.55,97,293.9,0,10.43,4.423,34.15
2,65,745,2,12.11,12.11,12.68,12.18,12.07,0.265,0.334,0.135,0.142,59.61,12.36,2550
1,65,750,2,6.503,6.475,201.8,5.307,0.699,8.17,11.41,11.87,11.54,97,293.9,0,10.45,4.383,38.32
1,65,755,2,6.38,6.351,202.5,5.493,0.658,7.91,11.44,11.88,11.56,97.1,294,0,10.49,4.038,42.09
1,65,800,2,6.238,6.205,201.6,5.906,0.703,8.04,11.49,11.93,11.65,97.2,294,0,10.56,4.168,66.75
2,65,800,2,12.09,12.09,12.65,12.15,12.03,0.265,0.334,0.135,0.142,57.04,12.36,2550
1,65,805,2,6.028,5.996,201.3,5.893,0.701,7.87,11.59,11.99,11.75,97.2,294.1,0,10.65,3.885,83.4
1,65,810,2,6.139,6.101,203.7,6.374,0.767,8.69,11.73,12.13,11.93,97.1,294.2,0,10.78,4.12,100.7
1,65,815,2,6.054,6.015,208.1,6.498,0.775,7.58,11.85,12.22,12.05,96.9,294.2,0,10.85,3.923,134.3
2,65,815,2,12.07,12.07,12.62,12.13,12,0.265,0.334,0.135,0.142,45.93,12.41,2550
1,65,820,2,6.36,6.324,208.5,6.097,0.857,8.75,12.09,12.4,12.31,96.6,294.3,0,11.04,4.358,152.9
1,65,825,2,7.3,7.27,209.6,5.37,0.805,9.11,12.23,12.52,12.42,95.9,294.3,0,11.08,4.85,142.9
1,65,830,2,7.16,7.12,212.1,5.762,0.695,8.69,12.39,12.65,12.59,95.5,294.3,0,11.16,4.873,192.7
2,65,830,2,12.06,12.06,12.6,12.11,11.97,0.265,0.334,0.135,0.142,30.35,12.55,2550
1,65,835,2,7.61,7.56,208.6,6.901,1.013,9.83,12.64,12.85,12.85,94.9,294.3,0,11.31,5.17,229.6
1,65,840,2,8.19,8.14,208.7,5.939,0.868,9.73,12.87,13.03,13.09,93.8,294.3,0,11.35,5.445,246.5
1,65,845,2,8.08,8.04,209.2,5.764,1.095,11.37,13.08,13.23,13.31,92.7,294.3,0,11.39,5.543,267.1
2,65,845,2,12.05,12.04,12.57,12.08,11.94,0.265,0.334,0.135,0.142,19.49,12.71,2550
1,65,850,2,9.06,9.01,210.2,6.104,1.144,11.34,13.29,13.4,13.5,91,294.4,0,11.32,6.018,259.2
1,65,855,2,9.48,9.44,207.2,4.971,0.831,11.92,13.49,13.58,13.69,89.4,294.4,0,11.26,6.533,294.3
1,65,900,2,8.89,8.82,207.6,7.02,1.09,12.15,13.74,13.76,13.9,88.2,294.4,0,11.29,6.108,305.7
2,65,900,2,12.06,12.03,12.54,12.09,11.91,0.265,0.334,0.135,0.142,10.31,12.91,2550
1,65,905,2,10.86,10.82,208.1,5.19,1.212,14.34,13.84,13.8,13.96,86.2,294.4,0,11.05,7.37,327.6
1,65,910,2,8.95,8.89,215.9,6.323,1.512,12.05,14.23,14.2,14.44,84.2,294.4,0,11.09,6.36,362.8
1,65,915,2,9.78,9.75,217.6,4.962,1.165,12.48,14.51,14.39,14.67,81.4,294.5,0,10.86,7.09,417.1
2,65,915,2,12.08,12.02,12.52,12.11,11.88,0.265,0.334,0.135,0.142,5.425,13.04,2550
1,65,920,2,8.4,8.34,214.4,6.873,1.227,10.45,15.04,14.84,15.2,79.5,294.6,0,11.01,5.923,452.5
1,65,925,2,9.25,9.19,219.3,6.76,1.199,11.6,15.62,15.25,15.72,75.9,294.6,0,10.87,6.793,476.6
1,65,930,2,9.53,9.49,216.6,5.006,1.036,11.53,15.88,15.5,15.93,73.7,294.5,0,10.69,6.823,439.1
2,65,930,2,12.12,12.02,12.51,12.16,11.85,0.265,0.334,0.135,0.142,3.04,13.17,2550
1,65,935,2,9.85,9.79,214.4,6.375,1.332,11.96,16.19,15.88,16.29,71.5,294.4,0,10.53,6.78,458.8
1,65,940,2,10.63,10.6,216.8,4.582,0.989,12.61,16.44,16.02,16.5,68.59,294.4,0,10.17,7.61,514.4
1,65,945,2,10.19,10.15,217.2,5.514,1.104,12.64,16.97,16.63,17.15,65.63,294.4,0,10.01,7.51,548.5
2,65,945,2,12.18,12.03,12.5,12.23,11.83,0.265,0.334,0.135,0.142,2.117,13.23,2550
1,65,950,2,10.5,10.44,223.7,6.288,1.294,13.07,17.46,16.89,17.5,63.18,294.5,0,9.92,8.08,579.3
1,65,955,2,10.3,10.25,224.3,5.897,1.376,13.13,17.78,17.19,17.78,61.15,294.5,0,9.74,8.15,565.4
1,65,1000,2,10.06,9.99,227.1,6.478,1.067,12.94,17.93,17.35,17.91,60.71,294.6,0,9.77,7.86,580
2,65,1000,2,12.27,12.05,12.49,12.34,11.81,0.265,0.334,0.135,0.142,1.514,13.2,2550
1,65,1005,2,10.38,10.33,219.3,5.775,0.976,12.22,18.24,17.56,18.22,58.95,294.6,0,9.63,7.6,584.2
1,65,1010,2,9.91,9.82,223.9,7.41,1.044,11.99,18.67,18.14,18.76,56.3,294.6,0,9.35,7.84,579.1
1,65,1015,2,10.16,10.1,225.9,6.179,1.25,13.03,19.13,18.53,19.12,53.93,294.6,0,9.14,8.09,609.9
2,65,1015,2,12.37,12.09,12.5,12.47,11.8,0.265,0.334,0.135,0.142,1.225,13.16,2550
1,65,1020,2,11.35,11.28,220.4,6.49,1.235,13.82,19.22,18.42,19.03,52.85,294.6,0,8.93,8.6,585.8
1,65,1025,2,11.95,11.85,222.5,7.3,1.491,15.22,19.61,19.19,19.76,46.68,294.6,0,7.46,9.03,628.3
1,65,1030,2,10.9,10.82,234.7,7.15,1.768,16.3,20.3,19.78,20.28,42.48,294.6,0,6.768,9.13,619
2,65,1030,2,12.49,12.13,12.52,12.64,11.79,0.265,0.334,0.135,0.142,0.408,13.16,2550
1,65,1035,2,11.93,11.83,230.7,7.31,1.491,15.52,20.54,19.94,20.47,36.85,294.4,0,4.988,9.84,647.9
1,65,1040,2,11.19,11.1,229,7.42,1.309,15.19,20.77,20.07,20.68,38.1,294.3,0,5.659,9.07,669.2
1,65,1045,2,12.2,12.09,230.1,7.68,1.128,15.29,20.77,19.93,20.55,38.15,294.2,0,5.675,9.86,692.5
2,65,1045,2,12.62,12.18,12.55,12.83,11.79,0.265,0.334,0.135,0.142,0,13.23,2550
1,65,1050,2,12.46,12.39,226.9,6.068,1.441,15.42,20.86,20.03,20.71,38.01,294.3,0,5.703,10.02,711
1,65,1055,2,12.18,12.07,222.4,7.73,1.331,14.77,21.02,20.07,20.81,38.25,294.2,0,5.93,9.43,712
1,65,1100,2,11.14,11,223.9,8.93,1.52,15.03,21.19,20.39,21.07,37.49,294.1,0,5.791,8.51,655.8
2,65,1100,2,12.75,12.25,12.59,13.03,11.79,0.265,0.334,0.135,0.142,0,13.41,2550
1,65,1105,2,12.73,12.61,228.8,7.78,1.644,16.2,21.6,20.9,21.53,32.83,293.9,0,4.291,10.42,696.9
1,65,1110,2,13.73,13.63,225.5,7.02,1.837,18.82,21.7,20.76,21.46,32.61,294,0,4.293,10.61,711
1,65,1115,2,12.88,12.77,227.6,7.27,1.77,17.93,21.73,20.78,21.62,33.79,294,0,4.806,10.01,739
2,65,1115,2,12.88,12.32,12.65,13.24,11.8,0.265,0.334,0.135,0.142,0,13.41,2550
1,65,1120,2,12.55,12.47,234.4,6.475,1.511,15.81,21.85,20.9,21.63,33.94,293.9,0,4.963,10.36,745
1,65,1125,2,12.52,12.4,226,7.92,1.483,15.68,22.14,21.2,22,32.98,293.9,0,4.815,9.73,769
1,65,1130,2,12.01,11.93,229.1,6.627,1.26,17.05,22.31,21.19,22.07,33.58,293.9,0,5.213,9.9,805
2,65,1130,2,13.01,12.4,12.71,13.47,11.83,0.265,0.334,0.135,0.142,0,13.37,2550
1,65,1135,2,12.13,11.95,227.3,9.88,1.96,16.1,22.73,21.75,22.62,32.52,293.9,0,5.122,9.38,813
1,65,1140,2,11.8,11.7,229.5,7.57,1.658,16.33,22.69,21.53,22.44,32.34,293.9,0,5.014,9.52,778
1,65,1145,2,12.12,12.02,219.8,7.29,1.66,15.55,23.09,21.96,22.89,31.73,293.8,0,5.08,8.8,837
2,65,1145,2,13.15,12.48,12.79,13.7,11.87,0.265,0.334,0.135,0.142,0,13.36,2550
1,65,1150,2,11.63,11.48,229.3,9.19,1.779,15.65,23.17,22.2,23.05,29.32,293.8,0,4.031,9.32,786
1,65,1155,2,11.68,11.59,225.5,7.23,1.8,16.46,23.45,22.34,23.2,29.57,293.8,0,4.402,9.33,795
1,65,1200,2,13.72,13.63,239.3,6.523,1.849,17.51,23.71,22.57,23.48,24.48,293.6,0,2.025,10.94,829
2,65,1200,2,13.29,12.57,12.87,13.94,11.91,0.266,0.334,0.135,0.142,0,13.34,2550
1,65,1205,2,11.92,11.73,233.9,10.1,1.219,15.03,23.7,22.76,23.49,24.02,293.6,0,1.76,9.72,762
1,65,1210,2,12.95,12.85,229.3,7.05,1.672,17.31,23.85,22.74,23.53,24.01,293.6,0,1.868,10.4,776
1,65,1215,2,13.59,13.42,227.4,9.09,1.871,17.35,23.71,22.74,23.45,23.05,293.5,0,1.203,10.87,748
2,65,1215,2,13.45,12.66,12.96,14.19,11.96,0.266,0.334,0.135,0.142,0,13.33,2550
1,65,1220,2,13.15,13.03,241.7,7.58,2.117,19.08,23.73,22.74,23.42,21.29,293.4,0,0.146,10.74,650.6
1,65,1225,2,13.45,13.37,238.1,6.383,1.519,16.73,23.39,22.59,23.17,21.98,293.3,0,0.306,10.67,572.2
1,65,1230,2,12.9,12.78,234.8,7.85,1.641,16.17,23.29,22.46,23.14,22.54,293.3,0,0.561,10.5,674.6
2,65,1230,2,13.61,12.76,13.05,14.44,12.02,0.266,0.334,0.135,0.142,0,13.32,2550
1,65,1235,2,12.6,12.42,230,9.6,2.412,18.59,23.81,23.07,23.73,22.31,293.2,0,0.847,10.01,706
1,65,1240,2,14.69,14.61,230.3,6.128,1.727,17.74,23.54,22.47,23.13,21.91,293.1,0,0.386,11.85,649
1,65,1245,2,12.08,11.98,234.7,7.69,1.413,16.43,23.33,22.66,23.23,22.17,293,0,0.375,9.64,649.2
2,65,1245,2,13.74,12.86,13.15,14.68,12.08,0.266,0.334,0.135,0.142,0,13.31,2550
1,65,1250,2,13.11,13.03,233.5,6.139,1.734,17.15,23.81,22.93,23.64,22.27,292.9,0,0.821,10.6,768
1,65,1255,2,12.3,12.18,230.3,7.85,1.932,16.46,24.06,23.17,23.89,21.3,292.9,0,0.425,10.05,735
1,65,1300,2,12.87,12.69,226.1,9.37,1.531,16.27,24.18,23.12,23.9,21.38,292.9,0,0.568,10.18,773
2,65,1300,2,13.84,12.95,13.25,14.9,12.15,0.266,0.334,0.135,0.142,0,13.3,2550
1,65,1305,2,13.73,13.59,223.8,8.22,1.527,17.18,24.19,23.14,23.88,21.32,292.8,0,0.547,10.57,724
1,65,1310,2,13.69,13.53,232.3,8.71,1.68,17.22,23.94,22.98,23.69,20.14,292.7,0,-0.428,11.04,708
1,65,1315,2,13.31,13.1,226.7,10.19,1.108,15.88,24.37,23.38,24.23,19.36,292.6,0,-0.613,10.04,794
2,65,1315,2,13.94,13.03,13.36,15.09,12.23,0.266,0.335,0.135,0.142,0,13.3,2550
1,65,1320,2,13.05,12.98,220.2,5.888,1.836,16.46,24.64,23.52,24.33,20.13,292.6,0,0.124,9.63,785
1,65,1325,2,12.84,12.72,224.8,7.82,1.734,16.07,24.68,23.62,24.42,19.43,292.5,0,-0.316,10.25,821
1,65,1330,2,12.27,12.06,233.4,10.62,1.869,15.91,25.11,24.01,24.94,17.55,292.4,0,-1.36,9.75,852
2,65,1330,2,14.04,13.11,13.47,15.26,12.31,0.266,0.335,0.135,0.142,0,13.29,2550
1,65,1335,2,13.36,13.26,228.4,6.972,1.539,16.43,25.27,24.15,24.98,16.67,292.3,0,-1.886,10.51,824
1,65,1340,2,12.12,12.02,237.6,7.42,1.638,17.8,25.63,24.55,25.43,15.86,292.2,0,-2.262,9.9,913
1,65,1345,2,12.33,12.2,233.3,8.29,1.753,15.75,25.71,24.41,25.32,15.54,292.3,0,-2.469,10.14,856
2,65,1345,2,14.14,13.19,13.58,15.43,12.4,0.266,0.335,0.135,0.142,0,13.26,2550
1,65,1350,2,12.39,12.26,229.9,8.11,1.504,16.07,25.49,24.26,25.15,16.15,292.2,0,-2.132,10.07,835
1,65,1355,2,13.14,12.99,235.1,8.61,1.862,17.61,25.57,24.52,25.31,16.03,292.1,0,-2.17,10.7,737
1,65,1400,2,12.8,12.63,231.6,9.13,1.621,16.17,25.49,24.44,25.23,16.27,292,0,-2.036,10.24,764
2,65,1400,2,14.26,13.28,13.68,15.58,12.49,0.266,0.335,0.135,0.142,0,13.25,2550
1,65,1405,2,11.39,11.29,224.5,7.75,2.126,16.04,25.5,24.61,25.2,16.6,292,0,-1.763,9.04,608.3
1,65,1410,2,12.84,12.66,242.3,9.6,2.665,18.42,25.34,24.5,25.02,16.51,291.8,0,-1.965,10.74,610.8
1,65,1415,2,12,11.91,228.1,7.01,1.728,15.45,25.44,24.71,25.34,16.78,291.9,0,-1.677,9.67,707
2,65,1415,2,14.39,13.35,13.78,15.69,12.58,0.266,0.335,0.135,0.142,0,13.24,2550
1,65,1420,2,11.21,11.13,244.5,6.931,1.389,15.03,25.72,24.6,25.4,15.71,291.8,0,-2.323,9,676.4
1,65,1425,2,11.57,11.39,240.6,9.92,1.801,15.55,25.6,25.04,25.46,14.33,291.7,0,-3.628,9.24,493.3
1,65,1430,2,11.18,11.06,235.9,8.18,1.86,15.19,25.4,24.68,25.14,14.93,291.6,0,-3.243,9.1,533.9
2,65,1430,2,14.5,13.43,13.88,15.79,12.67,0.266,0.336,0.135,0.142,0,13.24,2550
1,65,1435,2,12.17,11.9,248.2,12.16,1.281,14.99,25.51,24.88,25.29,14.26,291.5,0,-3.763,10.07,575
1,65,1440,2,11.17,11.11,241.9,5.813,1.273,14.21,25.49,24.77,25.24,13.99,291.6,0,-4.018,9.21,579.2
1,65,1445,2,11.06,10.96,248.3,7.36,1.418,15.32,25.72,25.13,25.71,13.63,291.5,0,-4.18,9.03,706
2,65,1445,2,14.59,13.51,13.97,15.88,12.77,0.266,0.336,0.135,0.142,0,13.23,2550
1,65,1450,2,13.29,13.21,243.8,6.448,1.586,17.22,26.29,25.26,26.15,12.7,291.5,0,-4.654,10.66,864
1,65,1455,2,10.94,10.86,247.9,6.885,1.208,13.75,26.53,25.45,26.18,12.64,291.5,0,-4.542,9,592.7
1,65,1500,2,11.74,11.59,254.1,9.3,1.401,14.57,25.86,25.14,25.54,12.46,291.5,0,-5.233,9.52,489.1
2,65,1500,2,14.66,13.58,14.05,15.95,12.86,0.266,0.336,0.135,0.142,0,13.23,2550
1,65,1505,2,11.67,11.59,258.1,6.529,1.608,15.88,25.56,25.02,25.36,12.76,291.4,0,-5.164,9.19,475.5
1,65,1510,2,11.75,11.68,250.5,6.612,1.774,16.27,25.62,24.96,25.49,12.97,291.5,0,-4.905,9.49,675.4
1,65,1515,2,10.17,10.07,250,7.87,1.606,14.11,26.07,25.41,25.93,12.68,291.5,0,-4.847,8.26,573.2
2,65,1515,2,14.73,13.65,14.13,16.02,12.96,0.266,0.336,0.135,0.142,0,13.21,2550
1,65,1520,2,11.85,11.77,243.8,6.744,1.62,15.22,25.82,25.16,25.58,12.6,291.4,0,-5.115,9.49,534.4
1,65,1525,2,12.55,12.5,248.2,5.343,1.509,15.81,25.49,24.76,25.2,13,291.5,0,-4.969,10.01,547.7
1,65,1530,2,9.42,9.35,237.6,7.17,1.463,12.81,25.99,25.35,25.95,13.03,291.4,0,-4.561,7.78,660.5
2,65,1530,2,14.79,13.71,14.2,16.08,13.06,0.266,0.337,0.135,0.142,0,13.23,2550
1,65,1535,2,12.45,12.34,235.5,7.78,1.896,16.86,26.2,25.39,25.99,12.64,291.3,0,-4.785,9.81,615.1
1,65,1540,2,11.14,11.05,244.2,7.25,1.618,13.85,26.08,25.21,25.8,12.88,291.4,0,-4.642,9.17,628.4
1,65,1545,2,11.22,10.99,245.6,11.65,1.3,14.57,26.14,25.48,25.98,12.61,291.3,0,-4.856,9.26,613.8
2,65,1545,2,14.84,13.77,14.28,16.14,13.16,0.266,0.337,0.135,0.142,0,13.23,2550
1,65,1550,2,11.28,11.16,244.3,8.35,1.815,15.06,26.15,25.31,25.93,12.66,291.4,0,-4.805,9.14,634.7
1,65,1555,2,11.73,11.67,238.8,5.814,1.292,14.6,26.15,25.34,25.92,12.42,291.4,0,-5.06,9.44,591.8
1,65,1600,2,12.44,12.33,243.4,7.57,1.281,15.97,26.28,25.61,26.07,12.25,291.4,0,-5.126,10.28,583.2
2,65,1600,2,14.89,13.83,14.35,16.2,13.25,0.266,0.337,0.135,0.142,0,13.22,2550
1,65,1605,2,9.61,9.3,245.3,14.57,1.057,11.89,26.11,25.38,25.89,12.45,291.5,0,-5.053,7.58,521.9
1,65,1610,2,9.85,9.61,246.1,12.71,1.241,12.67,26.24,25.62,26.06,12.56,291.4,0,-4.851,8.1,560.2
1,65,1615,2,10.32,10.27,236.6,5.917,1.147,14.14,26.32,25.71,26.14,12.29,291.4,0,-5.06,8.56,535
2,65,1615,2,14.93,13.89,14.41,16.27,13.34,0.267,0.337,0.135,0.142,0,13.21,2550
1,65,1620,2,11.19,11.13,242.2,5.779,1.931,14.8,26.13,25.42,25.85,12.38,291.3,0,-5.109,9.16,515.5
1,65,1625,2,10.18,10.04,242.4,9.62,1.028,12.61,26.04,25.58,25.89,12.43,291.3,0,-5.129,8.38,493.8
1,65,1630,2,11.63,11.5,241.7,8.74,1.318,14.67,26.24,25.74,26.03,12.25,291.3,0,-5.164,9.37,477.3
2,65,1630,2,14.98,13.94,14.48,16.36,13.43,0.267,0.337,0.135,0.142,0,13.21,2550
1,65,1635,2,11.56,11.46,245,7.59,1.437,14.57,26.06,25.55,25.86,12.41,291.3,0,-5.134,9.2,434.4
1,65,1640,2,10.08,10.01,247.8,6.837,1.805,13.79,26.08,25.62,25.91,12.37,291.3,0,-5.167,8.17,440.1
1,65,1645,2,10.55,10.45,245.4,8.17,1.398,14.86,26.32,26.01,26.23,12.51,291.3,0,-4.833,8.57,420.8
2,65,1645,2,15.01,13.98,14.55,16.45,13.51,0.267,0.338,0.135,0.142,0,13.21,2550
1,65,1650,2,11.26,11.18,254.5,7.05,1.295,14.34,26.17,25.74,25.92,12.75,291.4,0,-4.701,8.91,395
1,65,1655,2,10.04,10,251.8,5.13,1.256,12.9,26.19,25.89,26.05,12.81,291.4,0,-4.627,8.12,378.8
1,65,1700,2,9.34,9.25,245.6,7.58,2.131,14.44,26.3,26.01,26.19,12.79,291.4,0,-4.556,7.55,359.7
2,65,1700,2,15.03,14.02,14.61,16.53,13.59,0.267,0.338,0.135,0.142,0,13.21,2550
1,65,1705,2,10.24,10.16,247.1,7.27,1.261,12.51,26.04,25.71,25.81,12.79,291.4,0,-4.756,8.29,337.9
1,65,1710,2,9.66,9.54,245.4,8.95,1.575,14.57,26,25.82,25.86,12.78,291.5,0,-4.792,7.78,318.1
1,65,1715,2,9.51,9.44,249.8,6.782,1.354,12.61,25.98,25.79,25.82,12.96,291.5,0,-4.635,7.72,299
2,65,1715,2,15.04,14.06,14.68,16.61,13.67,0.267,0.338,0.135,0.142,0,13.22,2550
1,65,1720,2,10.71,10.62,247.6,7.28,1.941,15.09,25.92,25.79,25.76,13.04,291.5,0,-4.601,8.43,276.1
1,65,1725,2,10.21,10.15,251.3,5.737,1.248,13.16,25.68,25.57,25.51,13.3,291.6,0,-4.526,8.05,260.4
1,65,1730,2,9.15,9.1,240.2,5.999,1.243,11.34,25.6,25.56,25.48,13.15,291.7,0,-4.733,7.25,239.9
2,65,1730,2,15.04,14.09,14.74,16.66,13.74,0.267,0.338,0.135,0.142,0,13.21,2550
1,65,1735,2,8.72,8.68,246.4,5.605,1.143,10.98,25.59,25.61,25.49,13.27,291.8,0,-4.619,6.805,220.8
1,65,1740,2,9.58,9.54,245.2,5.291,1.07,11.89,25.48,25.5,25.35,13.31,291.8,0,-4.668,7.57,200
1,65,1745,2,9.59,9.54,243.8,6.094,1.023,11.76,25.35,25.44,25.21,13.37,291.8,0,-4.712,7.56,180.3
2,65,1745,2,15.04,14.12,14.81,16.69,13.81,0.267,0.338,0.135,0.142,0,13.25,2550
1,65,1750,2,8.33,8.22,265.2,9.14,1.643,12.77,25.02,25.16,24.86,12.89,292,0,-5.458,6.538,148.1
1,65,1755,2,6.632,6.566,280.4,8.07,0.942,8.43,24.59,24.8,24.49,12.09,292.1,0,-6.597,5.528,140.2
1,65,1800,2,6.705,6.667,286.3,6.099,0.857,8.69,24.28,24.52,24.19,12.61,292.2,0,-6.291,5.393,120.7
2,65,1800,2,15.01,14.14,14.86,16.68,13.87,0.267,0.339,0.135,0.142,0,12.83,2550
1,65,1805,2,6.594,6.562,286.3,5.593,1.119,10.55,24.06,24.38,23.97,12.84,292.2,0,-6.231,5.345,106.4
1,65,1810,2,6.791,6.755,283.2,5.936,0.916,9.18,23.77,24.14,23.71,13.21,292.3,0,-6.089,5.495,90
1,65,1815,2,6.469,6.442,275,5.247,0.66,7.81,23.41,23.9,23.35,13.24,292.4,0,-6.339,5.075,73.9
2,65,1815,2,14.98,14.15,14.9,16.66,13.93,0.267,0.339,0.135,0.142,0,12.76,2550
1,65,1820,2,6.442,6.412,274.6,5.489,0.642,8.26,23.19,23.79,23.14,13.15,292.4,0,-6.595,5.128,60.88
1,65,1825,2,5.632,5.61,277,5.088,0.611,7.22,22.77,23.43,22.7,13.72,292.6,0,-6.379,4.195,46.68
1,65,1830,2,5.461,5.432,282.6,5.893,0.576,6.991,22.43,23.15,22.41,14.15,292.6,0,-6.246,4.09,35.79
2,65,1830,2,14.93,14.16,14.95,16.62,13.98,0.267,0.339,0.135,0.142,0,12.74,2550
1,65,1835,2,4.909,4.884,284.8,5.743,0.484,6.403,21.78,22.42,21.63,15.84,292.8,0,-5.31,3.458,25.44
1,65,1840,2,5.049,5.025,287.2,5.584,0.559,6.991,21.31,22.28,21.31,15.97,292.9,0,-5.571,3.628,15.71
1,65,1845,2,5.302,5.29,290.1,3.985,0.524,6.435,21.17,22.2,21.27,15.65,292.9,0,-5.939,3.975,7.43
2,65,1845,2,14.87,14.16,14.98,16.56,14.03,0.267,0.339,0.135,0.142,0,12.7,2550
1,65,1850,2,4.987,4.965,287,5.467,0.536,6.207,20.93,21.77,20.87,16.43,293,0,-5.507,3.565,1.332
1,65,1855,2,4.448,4.432,283.2,4.722,0.415,5.913,19.96,21.07,19.81,18.12,293.1,0,-5.013,2.935,0
1,65,1900,2,4.443,4.435,275.1,3.44,0.26,5.031,19.2,20.67,19.17,18.3,293.1,0,-5.497,2.677,0
2,65,1900,2,14.78,14.15,15.01,16.47,14.08,0.267,0.339,0.135,0.142,0,12.69,2550
1,65,1905,2,4.425,4.418,274.7,3.189,0.346,5.488,18.81,20.46,18.86,18.06,293.2,0,-5.983,2.692,0
1,65,1910,2,3.968,3.96,275.6,3.557,0.254,4.573,18.34,20,18.33,18.68,293.2,0,-5.925,2.272,0
1,65,1915,2,3.691,3.68,279,4.504,0.238,4.279,17.59,19.35,17.59,20.05,293.3,0,-5.621,1.82,0
2,65,1915,2,14.68,14.13,15.03,16.37,14.1,0.267,0.339,0.135,0.142,0,12.67,2550
1,65,1920,2,3.825,3.82,277.9,3.101,0.277,4.573,16.82,18.93,16.87,21.23,293.4,0,-5.51,1.777,0
1,65,1925,2,3.849,3.845,275.5,2.648,0.233,4.345,16.26,18.67,16.39,22.01,293.5,0,-5.502,1.9,0
1,65,1930,2,4.068,4.067,272.7,1.546,0.192,4.443,15.91,18.49,16.1,22.54,293.6,0,-5.487,1.877,0
2,65,1930,2,14.57,14.1,15.05,16.25,14.13,0.267,0.339,0.135,0.142,0,12.66,2550
1,65,1935,2,3.94,3.934,273,3.063,0.266,4.377,15.39,18.41,15.57,23.74,293.7,0,-5.246,1.505,0
1,65,1940,2,3.484,3.477,283.8,3.682,0.183,3.822,15.05,18.18,15.21,24.21,293.8,0,-5.275,1.602,0
1,65,1945,2,3.221,3.218,287.9,2.676,0.323,3.757,14.82,17.62,14.93,25.65,294,0,-4.727,1.447,0
2,65,1945,2,14.44,14.06,15.05,16.11,14.15,0.267,0.339,0.136,0.142,0,12.65,2550
1,65,1950,2,3.424,3.404,296.9,6.239,0.276,4.083,14.51,17.42,14.7,25.8,294.2,0,-4.902,1.627,0
1,65,1955,2,3.193,3.191,295.1,2.139,0.191,3.561,13.91,17.15,14.14,26.22,294.4,0,-5.201,1.465,0
1,65,2000,2,3.382,3.38,293.3,2.051,0.191,3.757,13.84,17.25,14.19,26,294.5,0,-5.361,1.772,0
2,65,2000,2,14.29,14.02,15.05,15.96,14.16,0.267,0.339,0.136,0.142,0,12.63,2550
1,65,2005,2,3.66,3.658,292.2,1.709,0.199,4.116,13.55,17.65,13.93,27.3,294.7,0,-4.988,1.82,0
1,65,2010,2,3.639,3.627,298.3,4.726,0.329,4.475,12.66,17.43,13.1,31.84,294.8,0,-3.736,1.747,0
1,65,2015,2,3.842,3.828,296.3,4.975,0.28,4.508,12.64,17.09,13.18,31,295,0,-4.104,1.81,0
2,65,2015,2,14.14,13.97,15.03,15.78,14.16,0.267,0.339,0.136,0.142,0,12.62,2550
1,65,2020,2,3.537,3.523,292.1,5.105,0.276,4.279,12.14,16.01,12.53,32.4,295.1,0,-3.954,1.79,0
1,65,2025,2,3.648,3.625,290,6.471,0.284,4.41,11.77,16.21,12.42,30.84,295.2,0,-4.908,1.932,0
1,65,2030,2,3.468,3.46,283.4,3.928,0.179,4.181,11.84,16.4,12.5,30.35,295.3,0,-5.059,1.917,0
2,65,2030,2,13.99,13.91,15,15.6,14.14,0.267,0.339,0.136,0.142,0,12.61,2550
1,65,2035,2,3.507,3.499,278.9,3.936,0.163,3.887,12.02,16.51,12.75,29.71,295.3,0,-5.186,1.867,0
1,65,2040,2,3.671,3.668,269.4,2.362,0.146,3.953,12.05,16.16,12.63,29.77,295.4,0,-5.13,1.805,0
1,65,2045,2,3.726,3.704,255.4,6.175,0.21,4.018,11.61,16.14,12.09,29.96,295.4,0,-5.424,1.915,0
2,65,2045,2,13.84,13.84,14.97,15.42,14.13,0.267,0.339,0.136,0.142,0,12.6,2550
1,65,2050,2,4.149,4.146,253.4,2.154,0.122,4.41,10.61,16.12,11.07,30.1,295.5,0,-6.221,2.185,0
1,65,2055,2,4.257,4.251,254.3,2.907,0.192,4.704,10.59,16.09,11.28,29.79,295.6,0,-6.371,2.275,0
1,65,2100,2,4.469,4.461,252.9,3.496,0.269,4.965,11.09,15.94,11.83,28.53,295.8,0,-6.5,2.272,0
2,65,2100,2,13.69,13.77,14.93,15.23,14.1,0.267,0.339,0.136,0.142,0,12.59,2550
1,65,2105,2,4.459,4.444,254.4,4.627,0.353,5.063,11.98,15.75,12.71,26.44,295.9,0,-6.721,2.565,0.258
1,65,2110,2,4.237,4.23,249.7,3.441,0.244,4.737,12.39,15.18,12.77,25.7,296,0,-6.736,2.052,0.113
1,65,2115,2,4.602,4.584,255.6,5.111,0.292,5.292,12.07,15.18,12.46,26.04,296.2,0,-6.838,2.215,0
2,65,2115,2,13.55,13.69,14.88,15.04,14.07,0.267,0.339,0.136,0.142,0,12.58,2550
1,65,2120,2,4.663,4.648,264.7,4.556,0.275,5.194,12.09,15.58,12.5,25.76,296.3,0,-6.955,2.282,0
1,65,2125,2,4.365,4.322,276,8.07,0.338,5.325,11.72,15.42,12,27.17,296.4,0,-6.587,2.082,0
1,65,2130,2,4.116,4.103,288.7,4.538,0.439,5.129,12.02,15.02,12.52,25.97,296.5,0,-6.91,2.492,0.003
2,65,2130,2,13.41,13.62,14.82,14.86,14.03,0.267,0.339,0.136,0.142,0,12.57,2550
1,65,2135,2,4.573,4.562,287.5,4.086,0.329,5.325,12.94,15.59,13.35,24.37,296.6,0,-6.948,2.75,0.405
1,65,2140,2,4.669,4.657,287.2,4.065,0.416,5.586,13.06,15.2,13.29,24.34,296.7,0,-6.865,2.957,0
1,65,2145,2,4.539,4.529,286,3.827,0.339,5.782,13.11,14.75,13.28,24.35,296.8,0,-6.823,3.015,0
2,65,2145,2,13.28,13.54,14.76,14.67,13.98,0.267,0.339,0.136,0.142,0,12.56,2550
1,65,2150,2,4.732,4.722,288.7,3.832,0.425,5.717,12.68,14.13,12.8,25.42,297,0,-6.629,3.175,0
1,65,2155,2,4.384,4.374,293.6,3.844,0.309,5.325,12.26,13.74,12.37,26.08,297.1,0,-6.649,2.752,0
1,65,2200,2,4.779,4.768,295.4,3.913,0.282,5.357,11.64,13.86,11.83,25.66,297.1,0,-7.38,2.755,0
2,65,2200,2,13.17,13.47,14.69,14.5,13.93,0.267,0.338,0.136,0.142,0,12.55,2550
1,65,2205,2,4.678,4.669,289.5,3.471,0.347,5.357,11.69,13.62,11.92,25.08,297.3,0,-7.63,2.825,0
1,65,2210,2,4.284,4.266,289.1,5.158,0.404,4.965,11.19,13.33,11.3,27.32,297.4,0,-6.966,2.545,0
1,65,2215,2,4.563,4.556,287.4,3.257,0.296,5.259,10.8,13.13,10.94,29.1,297.5,0,-6.488,2.645,0
2,65,2215,2,13.07,13.39,14.62,14.34,13.87,0.267,0.338,0.136,0.142,0,12.54,2550
1,65,2220,2,4.303,4.302,281.3,1.483,0.136,4.704,10.07,12.99,10.07,32.69,297.6,0,-5.629,2.192,0
1,65,2225,2,3.962,3.96,279,1.742,0.121,4.214,8.98,12.69,9.17,34.34,297.7,0,-5.931,1.66,0
1,65,2230,2,3.811,3.81,276.8,1.319,0.113,4.051,8.74,12.34,9.17,31.65,297.8,0,-7.18,2.02,0
2,65,2230,2,12.97,13.31,14.55,14.18,13.81,0.266,0.338,0.136,0.142,0,12.54,2550
1,65,2235,2,3.834,3.831,275.7,2.465,0.19,4.247,8.58,11.83,8.94,31.5,297.8,0,-7.38,1.895,0
1,65,2240,2,3.556,3.554,276.2,2.188,0.158,3.985,8.44,11.36,8.81,31.52,297.9,0,-7.49,1.785,0
1,65,2245,2,3.573,3.571,281.7,2.069,0.177,3.985,8.4,11.15,8.7,32.39,298,0,-7.18,1.902,0
2,65,2245,2,12.87,13.24,14.48,14.03,13.75,0.266,0.338,0.136,0.142,0,12.53,2550
1,65,2250,2,3.743,3.739,282.7,2.588,0.205,4.214,8.48,11.42,8.82,32.91,298.1,0,-6.911,1.96,0
1,65,2255,2,3.6,3.597,283.4,2.227,0.144,3.985,8.51,11.28,8.75,32.16,298.1,0,-7.17,2.055,0
1,65,2300,2,4.034,4.026,284.6,3.753,0.204,4.508,8.06,10.79,8.27,34.46,298.2,0,-6.692,2.225,0
2,65,2300,2,12.77,13.17,14.41,13.88,13.68,0.266,0.338,0.136,0.142,0,12.52,2550
1,65,2305,2,4.079,4.071,291.6,3.603,0.335,4.965,7.69,10.32,7.93,36.6,298.3,0,-6.238,2.107,0
1,65,2310,2,4.015,4.007,290.3,3.674,0.241,4.802,7.65,10.3,7.88,36.29,298.4,0,-6.382,2.062,0
1,65,2315,2,4.482,4.475,293.1,3.326,0.26,5.161,7.69,10.02,7.99,34.69,298.4,0,-6.93,2.617,0
2,65,2315,2,12.66,13.09,14.33,13.73,13.62,0.266,0.337,0.136,0.142,0,12.5,2550
1,65,2320,2,4.094,4.086,296.3,3.659,0.277,4.802,7.88,9.84,8.12,33.27,298.5,0,-7.29,2.4,0
1,65,2325,2,4.491,4.482,305,3.544,0.319,5.325,7.58,9.66,7.68,34.17,298.6,0,-7.21,2.29,0
1,65,2330,2,5.601,5.594,308.2,2.835,0.386,6.435,7.88,10.37,8.54,31.55,298.8,0,-7.98,3.25,0.244
2,65,2330,2,12.55,13.02,14.25,13.57,13.55,0.266,0.337,0.136,0.142,0,12.49,2550
1,65,2335,2,5.716,5.71,306.3,2.801,0.301,6.37,9.13,11.03,9.63,28.15,298.9,0,-8.33,3.518,0.706
1,65,2340,2,5.183,5.171,306,3.753,0.342,5.945,9.17,10.44,9.31,28.33,299.1,0,-8.22,3.223,0
1,65,2345,2,5.03,5.019,308.2,3.77,0.368,5.913,8.59,9.61,8.61,29.49,299.2,0,-8.2,3,0
2,65,2345,2,12.45,12.94,14.18,13.42,13.48,0.266,0.337,0.136,0.142,0,12.49,2550
1,65,2350,2,4.739,4.731,308,3.234,0.318,5.586,8.26,9.56,8.38,29.98,299.3,0,-8.29,2.787,0
1,65,2355,2,4.386,4.379,307.1,3.183,0.241,5.063,7.92,9.18,8,30.87,299.4,0,-8.21,2.502,0
1,66,0,2,4.133,4.124,310.6,3.831,0.239,4.573,7.41,8.66,7.46,32.23,299.5,0,-8.1,2.235,0
2,66,0,2,12.35,12.87,14.1,13.27,13.41,0.266,0.337,0.136,0.142,0,12.48,2550
1,66,5,2,4.165,4.153,318.5,4.283,0.267,4.737,7.47,9.03,7.8,31.24,299.6,0,-8.45,2.437,0
1,66,10,2,3.449,3.443,327.4,3.231,0.206,3.92,7.75,8.84,7.96,30.38,299.7,0,-8.55,2.135,0
1,66,15,2,3.778,3.77,322.2,3.512,0.216,4.279,7.46,8.83,7.57,31.37,299.8,0,-8.4,1.997,0
2,66,15,2,12.26,12.8,14.02,13.13,13.33,0.266,0.337,0.136,0.142,0,12.48,2550
1,66,20,2,3.958,3.952,327.2,3.288,0.298,4.606,7.08,8.18,7.16,32.66,299.8,0,-8.21,2.142,0
1,66,25,2,4.071,4.066,331.7,2.913,0.248,4.704,6.895,8.25,7.05,32.78,299.9,0,-8.33,2.185,0
1,66,30,2,4.347,4.341,326.5,2.992,0.254,4.965,6.974,8.66,7.26,32.46,300,0,-8.39,2.315,0
2,66,30,2,12.18,12.72,13.94,12.99,13.26,0.266,0.337,0.136,0.142,0,12.47,2550
1,66,35,2,4.698,4.693,327.6,2.701,0.328,5.684,7.2,8.59,7.45,31.91,300,0,-8.4,2.7,0
1,66,40,2,4.797,4.789,330.6,3.317,0.236,5.292,7.29,8.62,7.51,31.51,300.2,0,-8.49,2.835,0
1,66,45,2,4.942,4.934,336.4,3.353,0.244,5.619,7.29,8.63,7.5,31.25,300.3,0,-8.59,2.972,0
2,66,45,2,12.09,12.65,13.86,12.86,13.19,0.266,0.336,0.136,0.142,0,12.46,2550
1,66,50,2,4.85,4.842,338.3,3.386,0.404,5.945,7.28,8.35,7.44,31.02,300.4,0,-8.69,3.188,0
1,66,55,2,5.106,5.095,337,3.789,0.386,6.141,7.03,7.89,7.11,31.3,300.5,0,-8.8,3.315,0
1,66,100,2,4.625,4.618,339.4,2.956,0.198,5.096,6.614,7.41,6.635,32.18,300.6,0,-8.81,2.81,0
2,66,100,2,12.01,12.58,13.78,12.72,13.11,0.266,0.336,0.136,0.142,0,12.46,2550
1,66,105,2,4.729,4.719,335.6,3.747,0.327,5.488,6.382,7.44,6.545,32.67,300.6,0,-8.82,2.962,0
1,66,110,2,4.841,4.828,339.7,4.301,0.326,5.717,6.538,7.65,6.776,32.07,300.7,0,-8.92,3.08,0
1,66,115,2,4.766,4.755,343.6,3.938,0.291,5.553,6.515,7.46,6.663,32.14,300.8,0,-8.91,3.062,0
2,66,115,2,11.92,12.51,13.69,12.59,13.04,0.265,0.336,0.136,0.142,0,12.44,2550
1,66,120,2,4.945,4.934,344.3,3.887,0.325,5.815,6.303,7.13,6.428,33.12,300.9,0,-8.72,3.248,0
1,66,125,2,5.044,5.029,348,4.332,0.317,6.076,6.171,6.977,6.274,33.79,301,0,-8.58,3.228,0
1,66,130,2,4.817,4.755,349.8,9.19,0.416,6.011,5.92,6.63,5.994,34.91,301.1,0,-8.38,3.245,0
2,66,130,2,11.84,12.44,13.62,12.46,12.96,0.265,0.336,0.136,0.142,0,12.44,2550
1,66,135,2,4.375,4.338,352.6,7.5,0.349,5.129,5.795,6.562,5.907,34.84,301.2,0,-8.52,2.91,0
1,66,140,2,5.306,5.284,347.1,5.219,0.664,6.697,5.538,6.331,5.656,35.36,301.4,0,-8.56,3.54,0
1,66,145,2,5.573,5.549,356.6,5.302,0.645,7.06,6.143,7.24,6.43,32.86,301.5,0,-8.95,3.733,0
2,66,145,2,11.76,12.38,13.53,12.33,12.89,0.265,0.336,0.136,0.143,0,12.43,2550
1,66,150,2,4.656,4.63,353.1,6.07,0.4,5.717,5.968,6.655,5.993,33.51,301.6,0,-8.86,3.133,0
1,66,155,2,4.938,4.742,352,16.15,0.321,5.455,5.481,6.238,5.461,35.35,301.7,0,-8.61,3.02,0
1,66,200,2,4.694,4.597,358.5,11.69,0.303,5.357,5.115,6.052,5.113,36.68,301.7,0,-8.47,2.712,0
2,66,200,2,11.68,12.31,13.45,12.21,12.81,0.265,0.335,0.136,0.143,0,12.42,2550
1,66,205,2,4.591,4.558,351.1,6.863,0.24,5.194,4.704,5.639,4.758,37.7,301.8,0,-8.48,2.837,0
1,66,210,2,4.892,4.86,357.5,6.562,0.295,5.586,4.506,5.331,4.515,38.39,301.9,0,-8.43,2.927,0
1,66,215,2,5.141,5.117,5.175,5.594,0.299,5.717,4.183,5.068,4.179,39.83,302,0,-8.25,2.992,0
2,66,215,2,11.61,12.24,13.37,12.08,12.73,0.265,0.335,0.136,0.143,0,12.41,2550
1,66,220,2,4.617,4.614,5.627,2.225,0.238,5.227,3.808,4.549,3.741,40.97,302.1,0,-8.23,2.687,0
1,66,225,2,4.57,4.563,8.09,3.221,0.26,5.292,3.153,3.874,3.039,43.01,302.2,0,-8.2,2.512,0
1,66,230,2,4.903,4.892,9.94,3.896,0.32,5.88,2.806,3.844,2.881,43.89,302.2,0,-8.25,2.815,0
2,66,230,2,11.53,12.17,13.3,11.96,12.66,0.265,0.335,0.136,0.143,0,12.41,2550
1,66,235,2,5.204,5.198,13.48,2.755,0.271,5.847,3.051,4.235,3.235,42.85,302.3,0,-8.33,3.178,0
1,66,240,2,5.333,5.317,16.4,4.49,0.405,6.435,3.201,4.152,3.351,42.24,302.3,0,-8.38,3.393,0
1,66,245,2,5.707,5.692,22.99,4.231,0.468,6.664,3.398,4.413,3.649,39.78,302.3,0,-8.97,3.73,0
2,66,245,2,11.45,12.11,13.22,11.84,12.58,0.264,0.335,0.136,0.143,0,12.4,2550
1,66,250,2,5.927,5.911,21.71,4.265,0.463,7.02,3.844,4.753,4.105,36.61,302.3,0,-9.61,4.093,0
1,66,255,2,6.205,6.177,30.9,5.389,0.615,7.71,4.252,5.1,4.552,33.39,302.3,0,-10.4,4.518,0.069
1,66,300,2,6.109,6.086,29.99,4.927,0.557,7.42,4.689,5.489,4.911,31.37,302.5,0,-10.79,4.295,0.012
2,66,300,2,11.36,12.04,13.13,11.71,12.5,0.264,0.335,0.136,0.143,0,12.39,2550
1,66,305,2,5.667,5.642,28.48,5.296,0.57,6.991,4.829,5.516,4.963,30.29,302.6,0,-11.1,3.9,0
1,66,310,2,6.085,6.06,25.06,5.26,0.629,7.64,4.897,5.639,5.073,28.5,302.7,0,-11.8,4.403,0
1,66,315,2,5.65,5.632,32.68,4.476,0.506,6.827,5.06,5.721,5.17,27.38,302.8,0,-12.15,3.95,0
2,66,315,2,11.28,11.97,13.06,11.59,12.43,0.264,0.334,0.136,0.143,0,12.38,2550
1,66,320,2,4.94,4.924,26.78,4.573,0.491,6.37,4.81,5.402,4.824,28.09,303,0,-12.05,3.415,0
1,66,325,2,4.27,4.249,27.57,5.762,0.362,5.031,4.367,4.902,4.288,29.74,303,0,-11.73,2.685,0
1,66,330,2,3.66,3.634,15.92,6.82,0.312,4.704,3.595,4.198,3.381,32.55,303.2,0,-11.29,1.98,0
2,66,330,2,11.19,11.9,12.97,11.47,12.35,0.264,0.334,0.136,0.143,0,12.38,2550
1,66,335,2,3.793,3.752,2.168,8.35,0.245,4.312,2.706,3.591,2.548,35.74,303.2,0,-10.91,2.155,0
1,66,340,2,4.083,4.038,21.22,8.49,0.374,4.769,2.279,3.574,2.323,37.58,303.3,0,-10.66,1.975,0
1,66,345,2,3.842,3.791,14.04,9.31,0.233,4.41,2.171,3.418,2.257,37.7,303.4,0,-10.72,2.18,0
2,66,345,2,11.1,11.84,12.89,11.35,12.27,0.264,0.334,0.136,0.143,0,12.36,2550
1,66,350,2,4.122,4.1,4.301,5.899,0.199,4.671,1.75,2.783,1.744,39.45,303.5,0,-10.53,2.162,0
1,66,355,2,4.135,4.106,23.63,6.764,0.327,4.671,1.6,3.192,1.7,39.01,303.5,0,-10.8,2.05,0
1,66,400,2,3.863,3.815,353.8,9.1,0.286,4.541,1.415,2.763,1.467,40.09,303.6,0,-10.63,2.15,0
2,66,400,2,11.01,11.77,12.8,11.23,12.2,0.264,0.334,0.136,0.143,0,12.37,2550
1,66,405,2,4.74,4.699,26.61,7.5,0.589,6.305,1.931,3.576,2.421,35.91,303.7,0,-11.55,3.05,0.315
1,66,410,2,3.674,3.665,18.89,4.036,0.398,4.769,2.46,3.101,2.453,35.1,304,0,-11.36,2.26,0.088
1,66,415,2,3.453,3.451,15.26,1.72,0.183,3.789,1.55,2.266,1.281,39.35,304.1,0,-10.74,1.552,0
2,66,415,2,10.92,11.7,12.72,11.12,12.12,0.263,0.334,0.136,0.143,0,12.35,2550
1,66,420,2,3.614,3.611,10.59,2.258,0.106,3.822,0.758,2.013,0.601,42.25,304.2,0,-10.56,1.537,0
1,66,425,2,3.963,3.919,17.71,8.61,0.18,4.345,0.435,1.89,0.412,43.51,304.3,0,-10.49,1.682,0
1,66,430,2,3.501,3.433,15.75,11.3,0.253,4.083,0.426,1.986,0.497,43.28,304.4,0,-10.56,1.675,0
2,66,430,2,10.83,11.64,12.64,10.99,12.04,0.263,0.333,0.136,0.143,0,12.34,2550
1,66,435,2,2.76,2.747,7.83,5.694,0.254,3.267,0.298,1.133,0.301,44.31,304.5,0,-10.38,1.417,0
1,66,440,2,2.958,2.946,22.17,5.168,0.384,3.855,0.035,0.769,-0.007,45.35,304.6,0,-10.33,1.447,0
1,66,445,2,3.509,3.5,29.91,4.178,0.274,4.018,-0.009,1.233,0.122,44.13,304.7,0,-10.72,1.777,0
2,66,445,2,10.73,11.57,12.55,10.88,11.96,0.263,0.333,0.136,0.143,0,12.34,2550
1,66,450,2,3.11,3.084,16.34,7.38,0.427,3.887,0.242,1.1,0.324,42.94,304.8,0,-10.83,1.727,0
1,66,455,2,3.69,3.671,12.34,5.823,0.444,4.541,-0.107,0.721,-0.103,45.23,305,0,-10.5,1.767,0
1,66,500,2,4.398,4.391,15.06,3.183,0.133,4.704,-0.197,1.334,-0.054,45.24,305.1,0,-10.57,2.185,0
2,66,500,2,10.64,11.5,12.48,10.75,11.89,0.263,0.333,0.136,0.143,0,12.33,2550
1,66,505,2,3.578,3.569,14.07,3.987,0.516,4.443,0.04,1.314,0.221,43.66,305.1,0,-10.8,1.94,0
1,66,510,2,3.161,3.159,21.07,2.197,0.154,3.528,-0.096,0.697,-0.128,44.67,305.2,0,-10.64,1.47,0
1,66,515,2,3.448,3.434,22.46,5.185,0.178,3.887,-0.378,0.571,-0.372,45.73,305.3,0,-10.6,1.872,0
2,66,515,2,10.55,11.44,12.39,10.63,11.81,0.263,0.333,0.136,0.143,0,12.32,2550
1,66,520,2,3.247,3.241,33.97,3.602,0.311,3.887,-0.333,0.561,-0.235,44.46,305.4,0,-10.91,1.392,0
1,66,525,2,2.874,2.869,28.54,3.366,0.232,3.267,-0.383,0.316,-0.386,44.08,305.5,0,-11.06,1.267,0
1,66,530,2,2.412,2.402,26.99,5.187,0.271,3.201,-0.359,0.42,-0.313,43.93,305.6,0,-11.08,1.155,0
2,66,530,2,10.46,11.37,12.31,10.51,11.73,0.263,0.333,0.136,0.143,0,12.32,2550
1,66,535,2,3.191,3.18,40.19,4.66,0.364,3.757,-0.413,0.262,-0.427,44.35,305.6,0,-11.02,1.627,0
1,66,540,2,2.751,2.723,32.3,8.16,0.379,3.593,-0.833,-0.307,-0.963,46.7,305.7,0,-10.76,1.3,0
1,66,545,2,2.475,2.467,26.13,4.522,0.204,3.103,-1.164,-0.487,-1.247,47.74,305.7,0,-10.78,1.1,0
2,66,545,2,10.37,11.3,12.22,10.39,11.65,0.263,0.332,0.136,0.143,0,12.31,2550
1,66,550,2,2.666,2.661,28.15,3.623,0.192,3.103,-1.319,-0.331,-1.3,48.33,305.7,0,-10.77,1.31,0
1,66,555,2,2.768,2.764,28.65,2.953,0.18,3.169,-1.374,-0.59,-1.363,48.9,305.8,0,-10.68,1.255,0
1,66,600,2,2.29,2.28,22.52,5.204,0.185,2.711,-1.57,-0.856,-1.599,49.81,305.9,0,-10.62,0.876,0
2,66,600,2,10.28,11.23,12.14,10.27,11.57,0.263,0.332,0.136,0.143,0,12.3,2550
1,66,605,2,2.486,2.48,26.72,3.887,0.205,3.005,-1.798,-0.645,-1.839,50.56,306,0,-10.65,1.117,0
1,66,610,2,2.275,2.27,29.41,3.743,0.195,2.744,-1.884,-0.725,-1.845,50.45,306.1,0,-10.75,0.947,0
1,66,615,2,2.339,2.336,30.59,2.726,0.196,2.809,-1.854,-1.014,-1.843,50.11,306.1,0,-10.81,0.727,0
2,66,615,2,10.19,11.16,12.05,10.15,11.49,0.262,0.332,0.136,0.143,0,12.3,2550
1,66,620,2,2.361,2.359,28.36,2.447,0.112,2.711,-1.93,-1.003,-1.967,50.56,306.2,0,-10.77,0.617,0
1,66,625,2,2.584,2.581,26.06,2.571,0.155,2.973,-1.954,-0.829,-1.961,50.43,306.2,0,-10.82,0.97,0
1,66,630,2,2.526,2.521,28.16,3.536,0.26,3.071,-1.901,-0.739,-1.862,50.16,306.4,0,-10.84,0.905,0
2,66,630,2,10.09,11.1,11.96,10.03,11.42,0.262,0.332,0.136,0.143,0,12.28,2550
1,66,635,2,2.624,2.601,17.12,7.62,0.424,3.267,-2.069,-0.819,-2.085,50.8,306.5,0,-10.84,1.352,0
1,66,640,2,2.942,2.934,8.37,4.265,0.254,3.365,-2.294,-1.167,-2.294,51.59,306.6,0,-10.85,1.172,0
1,66,645,2,3.005,2.997,14.97,4.36,0.377,3.691,-2.408,-1.181,-2.386,52.45,306.6,0,-10.75,1.17,0
2,66,645,2,10,11.03,11.88,9.92,11.34,0.262,0.332,0.136,0.143,0.172,12.28,2550
1,66,650,2,3.14,3.136,16.23,2.691,0.159,3.495,-2.562,-1.116,-2.539,53.52,306.8,0,-10.64,1.23,0
1,66,655,2,3.159,3.154,18.11,3.03,0.161,3.593,-2.662,-1.152,-2.615,53.65,306.8,0,-10.7,1.127,0
1,66,700,2,2.943,2.938,20.8,3.33,0.137,3.299,-2.621,-1.068,-2.532,53.23,306.9,0,-10.77,0.983,0
2,66,700,2,9.9,10.96,11.79,9.8,11.26,0.262,0.331,0.136,0.143,0.881,12.27,2550
1,66,705,2,2.789,2.785,27.41,3.345,0.155,3.136,-2.593,-0.848,-2.491,53.22,307.1,0,-10.74,1.29,0.793
1,66,710,2,2.508,2.501,26.33,4.323,0.187,3.038,-2.62,-0.735,-2.517,53.32,307.1,0,-10.74,1.205,3.024
1,66,715,2,2.331,2.326,32.06,3.87,0.268,2.875,-2.578,-0.851,-2.506,53.02,307.2,0,-10.77,0.792,6.758
2,66,715,2,9.8,10.89,11.7,9.68,11.18,0.262,0.331,0.136,0.143,0.706,12.26,2550
1,66,720,2,2.825,2.824,31.71,1.699,0.227,3.234,-2.419,-0.993,-2.309,51.36,307.2,0,-11.02,1.002,13.8
1,66,725,2,2.932,2.929,34.03,2.516,0.137,3.332,-2.259,-1.072,-2.158,50.15,307.3,0,-11.17,1.302,23.71
1,66,730,2,2.878,2.876,35.77,2.12,0.141,3.267,-2.233,-0.933,-2.087,50.1,307.4,0,-11.16,1.37,35.69
2,66,730,2,9.71,10.82,11.61,9.56,11.09,0.262,0.331,0.136,0.143,0,12.27,2550
1,66,735,2,2.79,2.787,34.21,2.693,0.19,3.299,-2.027,-0.797,-1.815,49.77,307.5,0,-11.05,1.195,48.5
1,66,740,2,2.685,2.673,29.33,5.568,0.214,3.103,-1.611,-0.623,-1.314,48.79,307.7,0,-10.92,1.23,63.79
1,66,745,2,2.519,2.501,27.01,6.791,0.309,3.267,-1.216,-0.407,-1.011,48.71,307.9,0,-10.58,1.502,77.9
2,66,745,2,9.62,10.75,11.53,9.44,11.02,0.262,0.331,0.136,0.143,0,12.29,2550
1,66,750,2,2.683,2.668,37.64,5.945,0.256,3.561,-0.921,-0.102,-0.58,46.54,308,0,-10.88,1.537,92.3
1,66,755,2,2.728,2.722,41.57,3.733,0.237,3.234,-0.222,0.079,0.049,44.09,308.1,0,-10.92,1.505,109.5
1,66,800,2,2.88,2.873,39.93,4.087,0.251,3.397,0.242,0.474,0.546,42.14,308.1,0,-11.06,1.705,127.3
2,66,800,2,9.54,10.68,11.44,9.33,10.94,0.262,0.331,0.136,0.143,0,12.37,2550
1,66,805,2,2.893,2.884,38.62,4.449,0.248,3.365,0.758,0.873,1.017,40.01,308.3,0,-11.24,2.07,146.4
1,66,810,2,2.477,2.461,40.07,6.523,0.335,3.234,1.178,1.3,1.446,39.33,308.4,0,-11.08,1.867,165.5
1,66,815,2,2.401,2.384,47.83,6.835,0.299,3.267,1.668,1.798,1.954,38.32,308.5,0,-10.96,1.802,181.9
2,66,815,2,9.47,10.62,11.36,9.23,10.86,0.262,0.33,0.136,0.143,0,12.52,2550
1,66,820,2,3.352,3.33,53.05,6.476,0.439,4.377,2.403,2.565,2.777,34.02,308.6,0,-11.8,2.577,207.2
1,66,825,2,3.322,3.298,59.19,6.932,0.53,4.443,3.155,3.261,3.459,30.64,308.7,0,-12.42,2.752,222
1,66,830,2,4.279,4.246,65.08,7.13,0.721,6.011,3.78,3.801,4.032,28.66,308.7,0,-12.69,3.215,243.5
2,66,830,2,9.42,10.56,11.27,9.16,10.78,0.261,0.33,0.136,0.143,0,12.75,2550
1,66,835,2,4.95,4.913,68.88,7.01,0.876,6.729,4.429,4.414,4.722,26.08,308.7,0,-13.31,3.88,251.2
1,66,840,2,6.063,6.023,69.29,6.557,0.846,7.48,4.947,4.826,5.164,23.06,308.8,0,-14.34,4.703,286.6
1,66,845,2,5.558,5.5,66.22,8.26,0.917,7.19,5.393,5.322,5.66,22.29,308.8,0,-14.38,4.54,298.2
2,66,845,2,9.4,10.5,11.19,9.11,10.7,0.261,0.33,0.136,0.143,0,13.04,2550
1,66,850,2,5.799,5.757,66.96,6.928,0.897,8.07,5.633,5.42,5.819,21.26,308.8,0,-14.74,4.643,324.8
1,66,855,2,7.44,7.38,71.4,7.47,0.745,9.7,5.677,5.307,5.786,20.05,308.8,0,-15.41,5.74,341.6
1,66,900,2,6.939,6.875,72.4,7.8,0.903,8.66,6.035,5.741,6.203,18.89,308.9,0,-15.83,5.488,365.4
2,66,900,2,9.4,10.45,11.11,9.11,10.63,0.261,0.33,0.136,0.143,0,13.28,2550
1,66,905,2,7.49,7.45,70.2,5.75,1.373,10.55,6.253,5.794,6.274,17.96,309,0,-16.25,5.848,385.2
1,66,910,2,6.208,6.157,72.4,7.3,0.714,7.58,6.569,6.187,6.691,18.36,309,0,-15.72,5.068,401.5
1,66,915,2,7.19,7.14,76.7,6.883,1.197,9.31,6.826,6.287,6.904,17.86,309,0,-15.84,5.593,418.3
2,66,915,2,9.44,10.42,11.05,9.14,10.55,0.261,0.33,0.136,0.143,0,13.32,2550
1,66,920,2,8.19,8.14,78.5,5.929,0.979,10.13,6.963,6.409,6.991,16.45,309,0,-16.71,6.495,440.5
1,66,925,2,7.64,7.59,72.5,6.398,0.849,9.54,7.19,6.64,7.28,16.14,309.1,0,-16.75,5.965,459.4
1,66,930,2,8.76,8.72,71.7,5.552,0.68,9.87,7.38,6.673,7.4,14.82,309,0,-17.6,6.768,476.9
2,66,930,2,9.52,10.4,10.99,9.22,10.48,0.261,0.329,0.136,0.143,0,13.22,2550
1,66,935,2,8.11,8.08,75.4,5.565,0.896,9.8,7.52,6.933,7.62,14.54,309.1,0,-17.7,6.483,494.7
1,66,940,2,7.44,7.38,75.3,7.14,0.855,9.73,7.93,7.33,8.06,14.53,309.2,0,-17.39,5.88,510.3
1,66,945,2,6.84,6.784,77.7,7.39,1.044,9.38,8.12,7.45,8.2,14.49,309.2,0,-17.27,5.465,528.3
2,66,945,2,9.62,10.39,10.95,9.33,10.42,0.261,0.329,0.136,0.143,0,13.24,2550
1,66,950,2,7.38,7.34,76,5.868,0.887,9.08,8.33,7.6,8.39,13.92,309.3,0,-17.58,6.033,542.3
1,66,955,2,6.72,6.66,67.48,7.64,0.734,8.46,8.54,7.86,8.68,13.93,309.3,0,-17.4,5.42,561.1
1,66,1000,2,6.097,5.995,78,10.46,0.84,8.23,9.03,8.26,9.11,13.6,309.5,0,-17.29,4.88,580.3
2,66,1000,2,9.76,10.4,10.92,9.46,10.36,0.261,0.329,0.136,0.143,0,13.28,2550
1,66,1005,2,6.372,6.311,68.9,7.89,0.959,8.17,9.25,8.33,9.26,13.27,309.6,0,-17.4,5.065,596.4
1,66,1010,2,6.299,6.181,75.6,11.11,0.89,8.43,9.34,8.4,9.32,12.96,309.7,0,-17.61,5.098,613.2
1,66,1015,2,6.393,6.34,83.9,7.33,1.094,8.26,9.46,8.64,9.5,12.89,309.8,0,-17.58,5.338,625.4
2,66,1015,2,9.92,10.43,10.91,9.63,10.32,0.261,0.329,0.136,0.143,0,13.36,2550
1,66,1020,2,6.304,6.24,87.8,8.13,0.941,8.2,9.56,8.57,9.52,12.9,309.8,0,-17.48,4.898,643
1,66,1025,2,6.362,6.253,80.4,10.61,0.668,7.61,9.91,9.1,9.91,12.8,309.8,0,-17.31,5.39,651.6
1,66,1030,2,6.634,6.597,79.6,6.063,0.962,8.43,9.84,8.84,9.75,12.82,309.6,0,-17.35,5.405,670.6
2,66,1030,2,10.1,10.47,10.9,9.83,10.28,0.26,0.329,0.136,0.143,0,13.51,2550
1,66,1035,2,6.302,6.188,86.8,10.92,0.737,8.23,10.03,9.18,10.09,12.56,309.7,0,-17.44,5.21,684.1
1,66,1040,2,5.608,5.564,77.4,7.12,1.2,8.36,10.13,9.23,10.16,12.53,309.7,0,-17.38,4.698,691
1,66,1045,2,5.33,5.006,95.4,19.94,0.886,7.51,10.26,9.25,10.3,12.65,309.8,0,-17.17,4.368,709
2,66,1045,2,10.31,10.53,10.91,10.05,10.25,0.26,0.329,0.136,0.143,0,13.75,2550
1,66,1050,2,6.134,6.025,96.5,10.79,0.973,8.3,10.51,9.38,10.45,12.32,309.9,0,-17.28,5.028,714
1,66,1055,2,5.563,5.508,88.5,8.05,1.279,8.3,10.79,9.82,10.8,12.43,309.8,0,-16.96,4.605,732
1,66,1100,2,5.959,5.817,97.1,12.51,0.886,8.07,10.72,9.71,10.65,12.3,309.8,0,-17.14,4.86,734
2,66,1100,2,10.51,10.6,10.94,10.29,10.23,0.26,0.329,0.136,0.143,0,13.72,2550
1,66,1105,2,6.401,6.262,97.6,11.92,1.213,9.08,10.89,10.01,10.9,12.36,309.8,0,-16.95,5.365,747
1,66,1110,2,5.236,5.075,86.6,14.22,0.834,6.762,11.02,10.15,10.97,12.52,309.8,0,-16.7,4.398,758
1,66,1115,2,5.769,5.491,118.4,17.79,1.347,8.49,11.39,10.38,11.3,12.18,309.8,0,-16.74,5.025,769
2,66,1115,2,10.72,10.68,10.98,10.56,10.22,0.26,0.329,0.136,0.143,0,13.71,2550
1,66,1120,2,5.669,5.544,103,12.02,1.458,9.05,11.46,10.42,11.42,12.31,309.7,0,-16.54,4.528,780
1,66,1125,2,5.374,5.227,94.1,13.4,1.222,7.97,11.51,10.18,11.23,12.04,309.8,0,-16.76,4.35,789
1,66,1130,2,5.842,5.693,110.3,12.92,0.865,8.82,11.5,10.33,11.45,12.06,309.8,0,-16.76,4.738,797
2,66,1130,2,10.92,10.78,11.04,10.84,10.23,0.26,0.329,0.136,0.143,0,13.68,2550
1,66,1135,2,5.079,4.956,104.7,12.59,1.322,8.33,11.52,10.53,11.49,12.15,309.7,0,-16.66,4.42,803
1,66,1140,2,3.814,3.681,109.4,15.16,1.239,6.827,11.82,10.77,11.9,12.24,309.7,0,-16.34,3.117,810
1,66,1145,2,5.293,5.127,106.4,14.35,1.282,9.24,12.03,10.81,12.09,12.15,309.7,0,-16.26,4.228,820
2,66,1145,2,11.12,10.87,11.11,11.14,10.24,0.26,0.329,0.136,0.143,0,13.67,2550
1,66,1150,2,4.436,4.365,129.7,10.25,1.101,6.697,12.25,11.1,12.12,11.98,309.7,0,-16.25,3.91,828
1,66,1155,2,5.567,5.347,112.5,16.09,1.553,9.47,12.42,11.12,12.21,11.82,309.7,0,-16.28,4.653,835
1,66,1200,2,4.028,3.864,107.8,16.33,1.387,7.48,12.41,11.27,12.26,11.92,309.6,0,-16.19,3.445,840
2,66,1200,2,11.31,10.98,11.19,11.45,10.27,0.26,0.329,0.136,0.143,0,13.65,2550
1,66,1205,2,5.97,5.8,111.5,13.67,0.977,8.13,12.41,11.2,12.29,11.85,309.6,0,-16.26,5.06,845
1,66,1210,2,4.192,4.035,116.8,15.69,1.2,7.15,12.53,11.42,12.38,11.74,309.5,0,-16.27,3.513,850
1,66,1215,2,4.934,4.87,108.2,9.19,1.269,8.33,12.59,11.55,12.51,11.94,309.5,0,-16.03,4.108,853
2,66,1215,2,11.51,11.08,11.29,11.77,10.31,0.26,0.329,0.136,0.143,0,13.63,2550
1,66,1220,2,4.399,4.23,134.4,15.88,0.785,6.631,13.01,11.84,13.01,11.75,309.5,0,-15.89,3.69,860
1,66,1225,2,3.352,3.003,139.7,26.14,1.168,5.619,12.86,11.68,12.57,11.48,309.5,0,-16.28,2.83,857
1,66,1230,2,3.615,3.127,133.9,29.75,0.968,5.357,12.91,11.8,12.87,11.78,309.4,0,-15.94,3.108,862
2,66,1230,2,11.71,11.2,11.39,12.1,10.35,0.26,0.329,0.136,0.143,0,13.62,2550
1,66,1235,2,3.348,3.021,164.8,25.32,1.106,5.292,13.15,12.31,13.07,11.53,309.4,0,-16.01,2.741,861
1,66,1240,2,3.258,3.14,112.1,15.37,0.98,5.259,12.93,11.83,12.73,11.56,309.3,0,-16.15,3.065,863
1,66,1245,2,2.668,2.587,133.6,14.13,1.256,5.227,13.1,12.06,13.01,11.56,309.2,0,-16.02,2.315,864
2,66,1245,2,11.91,11.31,11.51,12.43,10.42,0.26,0.329,0.136,0.143,0,13.6,2550
1,66,1250,2,2.871,2.296,127.9,36.26,1.275,5.945,13.42,12.54,13.4,11.78,309.1,0,-15.55,2.348,865
1,66,1255,2,4.533,4.161,155.8,23.21,0.684,5.815,13.61,12.43,13.31,11.52,309.1,0,-15.67,3.963,867
1,66,1300,2,3.311,3.15,184,17.87,1.652,7.55,13.42,12.44,13.25,11.42,309,0,-15.91,2.43,865
2,66,1300,2,12.13,11.44,11.64,12.76,10.49,0.26,0.329,0.136,0.143,0,13.58,2550
1,66,1305,2,4.759,4.576,168.3,15.88,0.773,6.468,13.6,12.23,13.25,11.37,308.9,0,-15.82,4.06,864
1,66,1310,2,3.647,3.555,170.8,12.88,1.629,6.435,13.51,12.57,13.28,11.36,308.8,0,-15.9,3.157,865
1,66,1315,2,3.032,2.643,153.5,29.01,0.971,5.031,13.62,12.6,13.43,11.35,308.7,0,-15.83,2.656,866
2,66,1315,2,12.37,11.56,11.78,13.1,10.57,0.26,0.329,0.136,0.143,0,13.57,2550
1,66,1320,2,3.43,3.336,137.4,13.43,1.176,6.109,13.64,12.53,13.4,11.44,308.7,0,-15.71,2.957,866
1,66,1325,2,4.467,4.39,130,10.63,0.507,5.782,14.07,12.82,13.88,11.51,308.6,0,-15.32,3.935,862
1,66,1330,2,3.658,3.534,145.3,14.96,0.668,5.096,14,12.86,13.77,11.42,308.5,0,-15.46,3.19,861
2,66,1330,2,12.6,11.69,11.91,13.43,10.65,0.261,0.33,0.136,0.143,0,13.57,2550
1,66,1335,2,2.883,2.78,157,15.33,1.005,4.769,14.34,13.28,14.15,11.28,308.4,0,-15.35,2.535,854
1,66,1340,2,3.773,3.616,136.3,16.51,1.231,6.958,14.28,13.15,14.03,11.24,308.3,0,-15.43,3.34,848
1,66,1345,2,4.579,4.187,167.3,23.72,0.712,5.88,14.42,13.23,14.33,11.37,308.3,0,-15.19,3.808,845
2,66,1345,2,12.81,11.82,12.06,13.73,10.76,0.261,0.33,0.136,0.143,0,13.55,2550
1,66,1350,2,2.571,2.401,170.1,20.8,1.228,5.096,14.22,13.17,14.04,11.15,308.2,0,-15.57,2.132,836
1,66,1355,2,1.921,1.824,144.8,18.26,1.327,4.573,14.35,13.27,14.24,11.27,308.1,0,-15.35,1.521,830
1,66,1400,2,3.359,3.321,156.3,8.55,1.442,5.684,14.79,13.55,14.68,11.23,308,0,-15.06,2.713,828
2,66,1400,2,13.01,11.95,12.21,13.94,10.86,0.261,0.33,0.136,0.143,0,13.54,2550
1,66,1405,2,3.252,3.119,204.7,16.39,0.86,4.835,14.75,13.81,14.63,11.1,307.9,0,-15.22,2.781,817
1,66,1410,2,3.515,3.368,181.6,16.61,0.936,5.096,14.76,13.77,14.69,11.26,307.8,0,-15.04,2.725,813
1,66,1415,2,3.001,2.857,174.6,17.74,0.942,4.704,14.91,13.69,14.63,11.11,307.7,0,-15.08,2.432,806
2,66,1415,2,13.2,12.08,12.34,14.06,10.98,0.261,0.33,0.136,0.143,0,13.52,2550
1,66,1420,2,3.903,3.731,148.9,17,1.15,6.501,15.01,13.72,14.79,11.25,307.6,0,-14.87,3.205,799
1,66,1425,2,3.503,3.305,140.1,19.25,1.236,6.403,15.25,13.99,15,11.32,307.5,0,-14.59,2.917,786
1,66,1430,2,4.739,4.626,190.6,12.48,1.044,6.991,15.18,13.93,14.85,10.97,307.5,0,-15.03,3.74,780
2,66,1430,2,13.39,12.2,12.47,14.09,11.1,0.261,0.331,0.136,0.143,0,13.52,2550
1,66,1435,2,2.747,2.607,164.7,18.25,0.75,4.377,15.04,13.95,14.75,10.94,307.5,0,-15.17,2.222,769
1,66,1440,2,5.118,4.892,192.7,17.03,0.95,7.15,15.15,14.28,14.99,11.2,307.5,0,-14.8,4.008,760
1,66,1445,2,3.42,3.318,178.8,14.03,1.327,5.749,15.15,14.16,14.87,11.06,307.4,0,-14.96,2.845,749
2,66,1445,2,13.55,12.31,12.57,14.07,11.23,0.261,0.331,0.136,0.143,0,13.52,2550
1,66,1450,2,3.177,3.102,166.9,12.47,1.159,6.599,15.16,14.25,15.05,11.02,307.3,0,-14.98,2.525,735
1,66,1455,2,5.256,5.202,175.7,8.24,1.13,7.77,15.31,14.2,15.11,11.08,307.3,0,-14.8,4.14,729
1,66,1500,2,4.682,4.553,188.3,13.45,1.199,7.97,15.29,14.15,15.07,11.11,307.3,0,-14.79,3.58,721
2,66,1500,2,13.68,12.41,12.66,14.02,11.36,0.261,0.331,0.136,0.143,0,13.51,2550
1,66,1505,2,4.296,4.155,159.9,14.67,1.154,7.64,15.54,14.45,15.39,11.22,307.2,0,-14.48,3.658,707
1,66,1510,2,4.667,4.575,182.4,11.33,1.077,6.468,15.26,14.19,15,11.16,307.2,0,-14.76,3.768,692.8
1,66,1515,2,4.572,4.255,198.8,21.31,1.062,6.697,15.4,14.6,15.36,11.4,307.1,0,-14.4,3.433,685.8
2,66,1515,2,13.79,12.52,12.73,13.96,11.49,0.261,0.332,0.136,0.143,0,13.51,2550
1,66,1520,2,3.705,3.617,202.3,12.49,0.896,6.174,15.28,14.38,15.09,11.2,307.1,0,-14.7,2.93,665.6
1,66,1525,2,3.961,3.791,199,16.83,0.936,5.651,15.38,14.66,15.3,11.21,307.1,0,-14.61,3.048,652.5
1,66,1530,2,3.49,3.151,187.7,25.24,0.781,5.063,15.23,14.51,15.12,11.22,307,0,-14.72,2.952,640.5
2,66,1530,2,13.88,12.61,12.79,13.9,11.62,0.261,0.332,0.136,0.143,0,13.51,2550
1,66,1535,2,4.058,3.464,219.2,30.98,1.812,8.49,15.57,15.08,15.66,11.34,306.9,0,-14.33,3.176,629.9
1,66,1540,2,4.424,4.263,213.5,15.49,0.928,6.533,15.78,14.8,15.59,11.16,306.9,0,-14.36,3.438,607.6
1,66,1545,2,4.39,4.169,203.9,18.21,1.036,6.305,15.58,14.75,15.47,11.31,306.9,0,-14.35,3.335,591.1
2,66,1545,2,13.97,12.7,12.83,13.85,11.76,0.261,0.332,0.136,0.143,0,13.52,2550
1,66,1550,2,4.297,4.25,199.8,8.4,0.607,5.586,15.61,14.75,15.47,11.34,306.9,0,-14.3,3.15,581.1
1,66,1555,2,4.102,3.916,231.1,17.26,1.054,6.239,15.67,14.96,15.61,11.37,306.9,0,-14.22,3.41,565.1
1,66,1600,2,4.132,3.837,215.4,21.64,0.587,5.423,15.81,15.05,15.72,11.31,306.9,0,-14.17,3.35,547.8
2,66,1600,2,14.04,12.78,12.87,13.84,11.89,0.261,0.333,0.136,0.143,0,13.52,2550
1,66,1605,2,4.532,4.445,203.9,11.22,1.038,6.958,15.77,14.94,15.63,11.27,307,0,-14.25,3.333,528.1
1,66,1610,2,3.961,3.834,192.5,14.52,0.865,6.011,15.54,14.8,15.43,11.31,306.9,0,-14.38,2.96,515
1,66,1615,2,5.297,5.255,191.5,7.2,1.302,7.77,15.8,15.14,15.79,11.4,306.8,0,-14.08,3.82,507.8
2,66,1615,2,14.1,12.86,12.91,13.89,12.02,0.261,0.333,0.136,0.143,0,13.52,2550
1,66,1620,2,4.805,4.75,190.2,8.64,1.119,6.566,15.73,14.86,15.59,11.29,306.8,0,-14.25,3.493,481.2
1,66,1625,2,4.678,4.631,196.1,8.08,0.686,6.141,15.79,15.16,15.74,11.44,306.8,0,-14.05,3.418,464.1
1,66,1630,2,4.783,4.698,195.5,10.85,0.665,6.37,15.78,15.25,15.67,11.41,306.8,0,-14.1,3.78,438.7
2,66,1630,2,14.14,12.93,12.94,13.96,12.14,0.261,0.333,0.136,0.143,0,13.52,2550
1,66,1635,2,5.142,5.093,193.6,7.96,1.025,7.87,15.77,15.06,15.63,11.43,306.7,0,-14.08,3.898,420.4
1,66,1640,2,5.278,5.184,204.2,10.78,0.9,7.09,15.71,15.14,15.65,11.5,306.7,0,-14.05,3.938,417.6
1,66,1645,2,4.242,4.171,198.8,10.47,0.896,6.435,15.8,15.26,15.72,11.52,306.7,0,-13.96,3.12,395.6
2,66,1645,2,14.16,12.99,12.99,14.05,12.26,0.261,0.334,0.136,0.143,0,13.53,2550
1,66,1650,2,4.671,4.621,190.6,8.32,0.71,6.501,15.61,15.08,15.5,11.58,306.7,0,-14.05,3.495,374.6
1,66,1655,2,4.401,4.31,196.1,11.68,0.547,5.978,15.67,15.18,15.61,11.64,306.7,0,-13.93,3.153,360.9
1,66,1700,2,4.22,4.14,187.5,11.13,1.046,6.664,15.74,15.27,15.66,11.58,306.8,0,-13.94,3.142,341.9
2,66,1700,2,14.15,13.04,13.03,14.13,12.36,0.261,0.334,0.136,0.143,0,13.53,2550
1,66,1705,2,4.677,4.623,194.7,8.7,0.7,6.305,15.68,15.22,15.63,11.71,306.8,0,-13.85,3.258,320.1
1,66,1710,2,4.306,4.265,190.3,7.93,0.855,6.272,15.61,15.23,15.56,11.72,306.7,0,-13.9,3.032,297.9
1,66,1715,2,5.277,5.191,189.8,10.35,0.752,7.91,15.57,15.24,15.52,11.83,306.6,0,-13.81,3.933,280.9
2,66,1715,2,14.12,13.09,13.08,14.2,12.46,0.262,0.334,0.136,0.143,0,13.53,2550
1,66,1720,2,5.206,5.143,186.6,8.93,0.674,6.337,15.48,15.19,15.43,11.97,306.5,0,-13.74,3.72,266
1,66,1725,2,5.053,4.97,185.3,10.36,0.805,6.697,15.6,15.41,15.62,12.17,306.4,0,-13.45,3.513,245.8
1,66,1730,2,5.332,5.268,188.1,8.92,0.71,6.664,15.43,15.24,15.38,12.11,306.5,0,-13.64,3.788,226.1
2,66,1730,2,14.08,13.12,13.12,14.24,12.55,0.261,0.334,0.136,0.143,0,13.55,2550
1,66,1735,2,4.713,4.642,183.2,9.9,0.555,6.141,15.35,15.24,15.34,12.27,306.5,0,-13.54,3.388,208.3
1,66,1740,2,5.601,5.571,178,5.947,0.912,7.35,15.3,15.2,15.25,12.4,306.5,0,-13.46,4.033,188.4
1,66,1745,2,4.383,4.316,179.2,9.99,0.575,5.488,15.13,15.11,15.12,12.5,306.4,0,-13.49,3.133,170.9
2,66,1745,2,14.02,13.14,13.16,14.25,12.63,0.262,0.335,0.136,0.143,0,13.63,2550
1,66,1750,2,5.26,5.247,169.8,3.999,0.507,6.37,15.11,15.12,15.08,12.68,306.5,0,-13.33,3.863,151.9
1,66,1755,2,4.793,4.772,180.4,5.319,0.598,6.043,14.94,15.06,14.93,12.65,306.5,0,-13.49,3.468,134
1,66,1800,2,4.944,4.909,176.6,6.875,0.424,5.945,14.77,14.97,14.76,13.1,306.5,0,-13.2,3.613,115.5
2,66,1800,2,13.94,13.15,13.2,14.23,12.7,0.262,0.335,0.136,0.143,0,12.84,2550
1,66,1805,2,5.375,5.359,168.8,4.502,0.665,6.697,14.58,14.84,14.57,13.38,306.5,0,-13.09,3.988,99.5
1,66,1810,2,4.168,4.154,163.2,4.568,0.452,5.259,14.36,14.68,14.33,13.71,306.6,0,-12.97,2.77,84.3
1,66,1815,2,4.299,4.286,164.9,4.556,0.448,5.292,14.15,14.56,14.13,13.94,306.6,0,-12.93,3.015,70.2
2,66,1815,2,13.85,13.16,13.23,14.17,12.77,0.261,0.335,0.136,0.143,0,12.78,2550
1,66,1820,2,4.536,4.526,165.5,3.961,0.395,5.423,13.81,14.28,13.74,14.36,306.5,0,-12.83,2.912,56.13
1,66,1825,2,4.465,4.456,158.2,3.624,0.275,5.227,13.5,14.1,13.5,14.37,306.6,0,-13.08,3.052,43.4
1,66,1830,2,4.032,4.022,150.5,4.077,0.354,5.063,13.18,13.86,13.15,15,306.6,0,-12.81,2.51,31.42
2,66,1830,2,13.75,13.15,13.24,14.09,12.82,0.261,0.335,0.136,0.143,0,12.75,2550
1,66,1835,2,3.864,3.858,144.2,3.238,0.172,4.279,12.57,13.48,12.54,16.02,306.8,0,-12.49,2.225,19.89
1,66,1840,2,3.786,3.78,147,3.326,0.214,4.345,11.88,13.15,11.93,16.87,306.8,0,-12.42,2.075,10.04
1,66,1845,2,4.411,4.41,154.1,1.449,0.242,4.933,11.29,12.94,11.4,17.96,306.7,0,-12.13,2.29,3.119
2,66,1845,2,13.64,13.14,13.26,13.98,12.86,0.261,0.335,0.136,0.143,0,12.7,2550
1,66,1850,2,4.923,4.92,159.4,2.113,0.166,5.227,10.89,12.79,11.05,18.32,306.6,0,-12.21,2.482,0.145
1,66,1855,2,5.039,5.036,160.3,1.934,0.182,5.521,10.55,12.36,10.69,18.56,306.6,0,-12.33,2.57,0
1,66,1900,2,4.83,4.824,159.9,2.976,0.257,5.39,10.31,11.93,10.53,18.76,306.6,0,-12.39,2.572,0
2,66,1900,2,13.51,13.12,13.26,13.87,12.9,0.261,0.335,0.136,0.143,0,12.68,2550
1,66,1905,2,4.694,4.687,159.4,3.15,0.302,5.651,10.25,11.75,10.51,18.76,306.6,0,-12.44,2.712,0
1,66,1910,2,4.191,4.187,157.1,2.591,0.31,4.867,9.93,11.18,10.03,19.28,306.6,0,-12.37,2.242,0
1,66,1915,2,4.304,4.299,155.6,2.665,0.209,4.769,9.37,10.8,9.46,20.27,306.6,0,-12.22,2.23,0
2,66,1915,2,13.37,13.08,13.25,13.74,12.92,0.261,0.335,0.136,0.143,0,12.67,2550
1,66,1920,2,4.127,4.119,150.4,3.544,0.229,4.639,8.93,10.56,9.09,21.01,306.7,0,-12.14,2.07,0
1,66,1925,2,3.966,3.965,146.7,1.361,0.126,4.279,8.35,10.3,8.45,21.86,306.8,0,-12.14,1.802,0
1,66,1930,2,3.981,3.98,151,1.511,0.109,4.247,7.51,10.15,7.62,22.97,306.9,0,-12.23,1.687,0
2,66,1930,2,13.23,13.04,13.24,13.59,12.94,0.261,0.335,0.136,0.143,0,12.65,2550
1,66,1935,2,4.057,4.055,150.3,1.693,0.11,4.345,6.907,9.92,7.17,24.34,306.9,0,-12.03,1.787,0
1,66,1940,2,3.912,3.91,144.6,1.773,0.077,4.116,6.819,9.45,7.13,24.89,306.9,0,-11.83,1.75,0
1,66,1945,2,4.01,4.01,143.9,0.47,0.107,4.247,6.687,9.4,6.965,25.05,306.9,0,-11.86,1.872,0
2,66,1945,2,13.09,13,13.22,13.43,12.94,0.261,0.335,0.136,0.143,0,12.64,2550
1,66,1950,2,4.215,4.211,148.8,2.435,0.214,4.671,6.333,9.27,6.617,25.94,306.9,0,-11.73,1.805,0
1,66,1955,2,4.629,4.625,154.3,2.213,0.237,5.259,6.133,9.05,6.644,26.62,307,0,-11.58,2.08,0
1,66,2000,2,4.816,4.81,157.4,2.703,0.251,5.553,6.509,8.92,7.04,25.86,307,0,-11.62,2.397,0
2,66,2000,2,12.94,12.94,13.19,13.27,12.93,0.261,0.335,0.136,0.143,0,12.63,2550
1,66,2005,2,5.209,5.194,161.8,4.462,0.28,5.815,7.13,9.14,7.66,24.86,306.9,0,-11.58,2.972,0
1,66,2010,2,5.533,5.527,169.1,2.659,0.288,6.599,7.47,9.14,7.72,24.31,306.9,0,-11.57,2.987,0
1,66,2015,2,5.468,5.459,170.2,3.199,0.349,6.272,7.12,8.55,7.26,25.43,306.8,0,-11.3,3.1,0
2,66,2015,2,12.79,12.88,13.15,13.1,12.92,0.261,0.335,0.136,0.143,0,12.62,2550
1,66,2020,2,5.037,5.025,164.5,3.943,0.353,5.717,7.06,8.43,7.29,25.52,306.9,0,-11.32,2.935,0
1,66,2025,2,4.726,4.716,159.4,3.84,0.36,5.815,7.15,8.41,7.4,25.27,306.9,0,-11.36,2.91,0
1,66,2030,2,4.837,4.827,159.4,3.594,0.308,5.684,7.2,8.48,7.45,25.24,306.9,0,-11.33,2.872,0
2,66,2030,2,12.64,12.82,13.11,12.92,12.89,0.261,0.335,0.136,0.143,0,12.6,2550
1,66,2035,2,4.619,4.613,163.2,2.935,0.308,5.39,7.14,8.42,7.32,25.51,306.8,0,-11.25,2.652,0
1,66,2040,2,4.663,4.652,161.8,3.957,0.277,5.357,7.08,8.38,7.3,25.75,306.8,0,-11.19,2.752,0
1,66,2045,2,4.537,4.523,154.9,4.436,0.36,5.227,7.12,8.45,7.38,25.63,306.9,0,-11.21,2.752,0
2,66,2045,2,12.51,12.75,13.06,12.75,12.86,0.261,0.335,0.136,0.143,0,12.59,2550
1,66,2050,2,4.323,4.318,150.8,2.671,0.22,4.835,6.972,8.16,7.13,25.9,307,0,-11.21,2.482,0
1,66,2055,2,4.524,4.517,155.5,3.075,0.237,5.194,6.697,8.01,6.838,26.41,307,0,-11.2,2.455,0
1,66,2100,2,5.001,4.993,163.3,3.126,0.302,5.619,6.489,7.94,6.634,26.94,307,0,-11.13,2.68,0
2,66,2100,2,12.38,12.68,13,12.59,12.82,0.261,0.335,0.136,0.143,0,12.57,2550
1,66,2105,2,5.365,5.354,170.4,3.71,0.318,6.697,6.396,8.03,6.612,27.13,306.9,0,-11.12,2.835,0
1,66,2110,2,5.173,5.163,171.3,3.485,0.313,5.978,6.381,7.94,6.611,27.5,307,0,-10.97,2.862,0
1,66,2115,2,4.953,4.941,166.6,3.914,0.336,5.945,6.443,7.95,6.705,27.67,307,0,-10.84,2.927,0
2,66,2115,2,12.26,12.6,12.94,12.43,12.77,0.261,0.335,0.136,0.143,0,12.57,2550
1,66,2120,2,4.485,4.477,161.2,3.285,0.218,4.998,6.46,7.77,6.64,27.53,307.1,0,-10.89,2.522,0
1,66,2125,2,4.248,4.244,160.8,2.628,0.295,4.9,6.274,7.45,6.348,27.7,307.2,0,-10.97,2.192,0
1,66,2130,2,3.946,3.942,163.4,2.622,0.224,4.443,5.926,7.23,5.987,28.43,307.2,0,-10.95,2.015,0
2,66,2130,2,12.14,12.53,12.88,12.27,12.71,0.261,0.334,0.136,0.143,0,12.56,2550
1,66,2135,2,4.128,4.125,164.7,2.299,0.163,4.508,5.553,7.09,5.671,29.43,307.3,0,-10.84,2.02,0
1,66,2140,2,4.07,4.066,162.4,2.591,0.19,4.606,5.222,6.751,5.328,30.41,307.3,0,-10.72,2,0
1,66,2145,2,4.157,4.153,162.2,2.475,0.171,4.639,4.985,6.453,5.095,30.94,307.3,0,-10.71,2.115,0
2,66,2145,2,12.03,12.45,12.81,12.13,12.66,0.26,0.334,0.136,0.143,0,12.55,2550
1,66,2150,2,4.06,4.055,164.8,2.879,0.241,5.129,4.84,6.402,5.003,31.63,307.3,0,-10.56,2.005,0
1,66,2155,2,4.139,4.133,168.9,3.034,0.215,4.573,4.735,6.415,4.943,32.41,307.3,0,-10.35,2.022,0
1,66,2200,2,4.662,4.656,170.3,3.033,0.278,5.423,4.733,6.476,5.044,32.78,307.3,0,-10.21,2.517,0
2,66,2200,2,11.92,12.38,12.75,11.98,12.6,0.26,0.334,0.136,0.143,0,12.54,2550
1,66,2205,2,4.866,4.858,168.9,3.38,0.311,5.717,5.175,6.744,5.514,31.94,307.3,0,-10.15,2.755,0
1,66,2210,2,4.561,4.55,164.7,3.944,0.354,5.259,5.525,6.86,5.813,31.1,307.3,0,-10.18,2.695,0
1,66,2215,2,3.703,3.696,158.4,3.634,0.285,4.279,5.521,6.633,5.662,31.11,307.4,0,-10.18,2.075,0
2,66,2215,2,11.82,12.31,12.68,11.85,12.54,0.26,0.334,0.136,0.143,0,12.53,2550
1,66,2220,2,3.321,3.316,158.4,3.039,0.228,3.822,5.106,6.288,5.189,31.83,307.4,0,-10.25,1.672,0
1,66,2225,2,3.831,3.82,163.6,4.277,0.351,4.671,4.632,6.119,4.716,32.95,307.3,0,-10.23,1.755,0
1,66,2230,2,4.786,4.778,167.7,3.401,0.505,6.272,4.508,6.345,4.772,33.68,307.3,0,-10.07,2.52,0
2,66,2230,2,11.71,12.24,12.62,11.71,12.48,0.26,0.334,0.136,0.143,0,12.53,2550
1,66,2235,2,5.272,5.264,169.7,3.212,0.427,6.566,5.222,6.727,5.66,32.23,307.3,0,-10,3.218,0
1,66,2240,2,5.004,4.994,171.4,3.668,0.251,5.684,5.414,6.537,5.587,31.8,307.4,0,-9.99,2.975,0
1,66,2245,2,5.182,5.172,172,3.657,0.317,5.913,5.296,6.492,5.464,32.09,307.4,0,-9.98,2.927,0
2,66,2245,2,11.62,12.17,12.55,11.58,12.41,0.26,0.334,0.136,0.143,0,12.52,2550
1,66,2250,2,5.018,4.998,175.5,5.041,0.334,5.88,5.232,6.513,5.434,32.41,307.4,0,-9.92,2.865,0
1,66,2255,2,5.207,5.19,179.8,4.677,0.337,5.978,5.391,6.569,5.638,32.26,307.4,0,-9.84,3.005,0
1,66,2300,2,4.875,4.86,178,4.419,0.356,6.043,5.492,6.581,5.674,32.22,307.4,0,-9.76,2.772,0
2,66,2300,2,11.52,12.1,12.48,11.45,12.34,0.26,0.333,0.136,0.143,0,12.51,2550
1,66,2305,2,4.568,4.557,178.7,4.047,0.312,5.194,5.235,6.293,5.318,32.88,307.5,0,-9.74,2.527,0
1,66,2310,2,4.313,4.302,179.4,4.088,0.348,5.39,4.927,6.098,4.991,33.68,307.5,0,-9.7,2.185,0
1,66,2315,2,4.054,4.04,179.9,4.638,0.279,4.802,4.467,5.675,4.506,34.97,307.5,0,-9.64,1.925,0
2,66,2315,2,11.43,12.03,12.41,11.32,12.27,0.26,0.333,0.136,0.143,0,12.5,2550
1,66,2320,2,4.082,4.073,179.3,3.821,0.344,4.867,4.146,5.464,4.188,36.15,307.5,0,-9.5,1.95,0
1,66,2325,2,4.434,4.427,183.3,3.44,0.2,4.998,3.745,5.247,3.772,37.79,307.5,0,-9.3,1.96,0
1,66,2330,2,4.804,4.796,187.5,3.266,0.213,5.259,3.35,4.89,3.414,39.57,307.4,0,-9.07,2.245,0
2,66,2330,2,11.34,11.96,12.34,11.2,12.2,0.26,0.333,0.136,0.143,0,12.49,2550
1,66,2335,2,4.884,4.879,190.2,2.577,0.203,5.357,3.02,4.64,3.063,40.79,307.4,0,-8.98,2.232,0
1,66,2340,2,5.029,5.023,189.1,2.961,0.231,5.553,2.823,4.591,2.941,41.48,307.4,0,-8.95,2.237,0
1,66,2345,2,4.835,4.825,189.3,3.59,0.25,5.521,2.954,4.736,3.165,41.15,307.5,0,-8.93,2.252,0
2,66,2345,2,11.26,11.89,12.27,11.09,12.13,0.26,0.333,0.136,0.143,0,12.49,2550
1,66,2350,2,4.713,4.702,187.1,3.967,0.29,5.455,3.126,4.862,3.345,40.79,307.5,0,-8.89,2.2,0
1,66,2355,2,4.517,4.501,187.2,4.76,0.302,5.161,3.366,4.966,3.6,39.9,307.5,0,-8.95,2.212,0
1,67,0,2,4.804,4.786,189.7,4.972,0.275,5.651,3.336,4.775,3.457,39.83,307.4,0,-9,2.352,0
2,67,0,2,11.17,11.82,12.2,10.98,12.06,0.26,0.333,0.136,0.143,0,12.48,2550
1,67,5,2,4.711,4.697,193.8,4.273,0.277,5.39,3.049,4.5,3.14,40.75,307.4,0,-8.97,2.3,0
1,67,10,2,4.808,4.797,192.8,3.932,0.247,5.488,2.703,4.16,2.771,41.85,307.5,0,-8.94,2.255,0
1,67,15,2,4.989,4.983,189.6,2.771,0.168,5.357,2.666,4.042,2.793,41.74,307.5,0,-9.01,2.417,0
2,67,15,2,11.09,11.76,12.13,10.87,11.99,0.26,0.332,0.136,0.143,0,12.47,2550
1,67,20,2,4.895,4.891,190.1,2.331,0.246,5.39,2.721,4.134,2.847,41.39,307.5,0,-9.06,2.355,0
1,67,25,2,4.838,4.835,192.9,1.845,0.135,5.129,2.607,4.052,2.67,41.65,307.6,0,-9.09,2.175,0
1,67,30,2,4.526,4.525,193.6,1.284,0.247,5.063,2.176,4.014,2.181,43.02,307.6,0,-9.07,1.877,0
2,67,30,2,11,11.69,12.06,10.76,11.92,0.26,0.332,0.136,0.143,0,12.46,2550
1,67,35,2,4.08,4.079,196,1.624,0.089,4.247,1.511,3.847,1.514,44.96,307.6,0,-9.11,1.51,0
1,67,40,2,4.186,4.184,196.8,1.664,0.2,4.573,0.939,3.688,1.077,47.08,307.6,0,-9.05,1.547,0
1,67,45,2,4.483,4.482,194.1,1.18,0.102,4.737,0.836,3.688,1.048,47.67,307.6,0,-8.98,1.735,0
2,67,45,2,10.92,11.62,11.99,10.65,11.84,0.259,0.332,0.136,0.143,0,12.45,2550
1,67,50,2,4.356,4.355,194.6,1.123,0.128,4.671,0.783,3.648,1.001,48.13,307.6,0,-8.91,1.617,0
1,67,55,2,4.473,4.471,194.3,1.638,0.145,4.835,0.708,3.822,0.967,48.72,307.6,0,-8.83,1.68,0
1,67,100,2,4.535,4.53,193,2.688,0.123,4.835,0.716,4.088,0.984,49.06,307.6,0,-8.73,1.727,0
2,67,100,2,10.84,11.56,11.92,10.55,11.77,0.259,0.332,0.136,0.143,0,12.44,2550
1,67,105,2,4.67,4.669,191.3,1.606,0.132,5.096,0.798,4.07,1.075,49.02,307.6,0,-8.67,1.727,0
1,67,110,2,4.827,4.822,189.7,2.486,0.143,5.161,0.995,3.995,1.365,48.99,307.6,0,-8.5,1.875,0
1,67,115,2,4.767,4.762,189.3,2.809,0.177,5.096,1.623,4.068,2.027,47.27,307.6,0,-8.38,2.002,0
2,67,115,2,10.75,11.5,11.85,10.43,11.7,0.259,0.332,0.136,0.143,0,12.44,2550
1,67,120,2,4.897,4.894,187.8,1.828,0.131,5.227,2.041,4.227,2.293,45.9,307.6,0,-8.37,2.105,0
1,67,125,2,4.914,4.908,185.5,2.824,0.216,5.423,2.163,4.23,2.354,45.58,307.5,0,-8.35,2.132,0
1,67,130,2,4.665,4.661,186.9,2.412,0.161,5.161,2.196,4.046,2.288,45.57,307.5,0,-8.33,1.922,0
2,67,130,2,10.67,11.43,11.78,10.33,11.63,0.259,0.331,0.136,0.143,0,12.42,2550
1,67,135,2,4.724,4.722,186.8,1.679,0.164,5.357,1.866,3.986,1.914,46.85,307.5,0,-8.27,1.835,0
1,67,140,2,5.176,5.171,185.7,2.581,0.252,5.782,1.732,3.93,1.949,47.51,307.4,0,-8.22,2.177,0
1,67,145,2,5.17,5.166,186.8,2.468,0.226,5.553,2.044,3.722,2.27,46.53,307.4,0,-8.2,2.415,0
2,67,145,2,10.58,11.37,11.72,10.22,11.56,0.259,0.331,0.136,0.143,0,12.42,2550
1,67,150,2,5.183,5.176,186.2,2.939,0.248,5.717,2.103,3.617,2.259,46.38,307.4,0,-8.19,2.415,0
1,67,155,2,5.021,5.01,185.8,3.653,0.288,5.651,2.219,3.658,2.39,45.89,307.5,0,-8.21,2.425,0
1,67,200,2,4.693,4.684,186.9,3.553,0.31,5.521,2.316,3.688,2.417,45.53,307.5,0,-8.23,2.107,0
2,67,200,2,10.5,11.31,11.64,10.11,11.48,0.259,0.331,0.136,0.143,0,12.41,2550
1,67,205,2,4.535,4.525,187,3.755,0.206,4.998,2.064,3.603,2.138,46.3,307.5,0,-8.24,1.965,0
1,67,210,2,4.539,4.532,183.3,3.124,0.253,5.161,2.074,3.735,2.237,46.06,307.4,0,-8.3,2.047,0
1,67,215,2,4.702,4.696,182.6,3.005,0.233,5.259,2.202,3.938,2.389,45.83,307.4,0,-8.25,2.142,0
2,67,215,2,10.43,11.25,11.57,10.01,11.41,0.259,0.331,0.136,0.143,0,12.4,2550
1,67,220,2,4.798,4.796,182.6,1.84,0.157,5.194,2.283,3.869,2.421,45.75,307.4,0,-8.2,2.24,0
1,67,225,2,4.526,4.522,186.4,2.196,0.174,4.933,2.104,3.622,2.156,46.33,307.4,0,-8.2,1.945,0
1,67,230,2,4.435,4.43,189.2,2.91,0.173,4.933,1.782,3.555,1.831,47.49,307.3,0,-8.18,1.755,0
2,67,230,2,10.36,11.18,11.51,9.91,11.34,0.259,0.331,0.136,0.143,0,12.4,2550
1,67,235,2,3.963,3.947,195.5,5.088,0.317,4.639,1.693,3.592,1.814,48.37,307.3,0,-8.03,1.54,0
1,67,240,2,4.551,4.534,197.3,4.933,0.328,5.488,2.148,4.239,2.627,47.86,307.3,0,-7.75,2.27,0
1,67,245,2,4.343,4.33,195.7,4.508,0.305,5.096,3.024,4.658,3.341,45.15,307.2,0,-7.7,2.057,0.029
2,67,245,2,10.29,11.12,11.43,9.82,11.27,0.259,0.33,0.136,0.143,0,12.39,2550
1,67,250,2,4.207,4.194,196.3,4.554,0.356,5.194,3.227,4.609,3.445,43.99,307.2,0,-7.84,2.025,0
1,67,255,2,4.473,4.459,195.5,4.614,0.297,5.227,3.414,4.683,3.591,43.02,307.1,0,-7.96,2.182,0
1,67,300,2,4.649,4.633,198.1,4.74,0.3,5.292,3.538,4.757,3.705,42.73,307.1,0,-7.93,2.392,0
2,67,300,2,10.23,11.06,11.36,9.73,11.2,0.259,0.33,0.136,0.143,0,12.38,2550
1,67,305,2,4.752,4.73,197,5.439,0.372,5.455,3.685,4.958,3.905,42.29,307,0,-7.94,2.35,0
1,67,310,2,5.111,5.086,198.5,5.696,0.566,7.02,3.983,5.293,4.262,41.54,307,0,-7.9,2.745,0
1,67,315,2,5.812,5.786,197.9,5.419,0.571,7.15,4.787,6.014,5.138,39.09,306.9,0,-7.96,3.49,0.113
2,67,315,2,10.16,11,11.3,9.64,11.13,0.259,0.33,0.136,0.143,0,12.37,2550
1,67,320,2,5.531,5.509,200.4,5.099,0.458,6.468,5.176,6.128,5.385,37.64,306.8,0,-8.09,3.36,0.001
1,67,325,2,5.012,4.99,204,5.287,0.412,6.141,5.017,5.851,5.12,37.9,306.8,0,-8.14,2.937,0
1,67,330,2,4.415,4.402,205.2,4.336,0.314,5.325,4.534,5.374,4.535,39.35,306.8,0,-8.09,2.465,0
2,67,330,2,10.11,10.95,11.23,9.56,11.06,0.258,0.33,0.136,0.143,0,12.37,2550
1,67,335,2,4.395,4.388,201.9,3.061,0.248,5.031,3.927,4.874,3.891,41.39,306.7,0,-7.99,2.347,0
1,67,340,2,4.312,4.306,202.8,3.135,0.231,4.933,3.46,4.631,3.478,43.07,306.6,0,-7.9,2.167,0
1,67,345,2,4.259,4.253,199.7,3.191,0.182,4.802,3.103,4.407,3.178,44.3,306.5,0,-7.87,2.057,0
2,67,345,2,10.06,10.89,11.16,9.49,10.99,0.258,0.33,0.136,0.143,0,12.36,2550
1,67,350,2,4.095,4.084,201.2,4.195,0.249,4.573,2.831,4.26,2.937,45.2,306.5,0,-7.86,1.84,0
1,67,355,2,3.687,3.678,202,4.001,0.212,4.214,2.573,3.931,2.664,45.93,306.6,0,-7.89,1.64,0
1,67,400,2,3.312,3.302,204.8,4.415,0.127,3.691,2.002,3.533,2.04,47.78,306.6,0,-7.9,1.33,0
2,67,400,2,10.01,10.84,11.09,9.42,10.92,0.258,0.33,0.136,0.143,0,12.35,2550
1,67,405,2,3.287,3.285,206.8,1.586,0.079,3.495,1.504,3.202,1.603,49.73,306.6,0,-7.85,1.322,0
1,67,410,2,3.516,3.511,212,2.912,0.111,3.724,1.174,3.007,1.36,51.03,306.6,0,-7.82,1.592,0
1,67,415,2,3.467,3.458,217.8,4.193,0.15,3.822,1.15,3,1.404,50.83,306.6,0,-7.89,1.612,0
2,67,415,2,9.96,10.79,11.03,9.36,10.85,0.258,0.329,0.136,0.143,0.712,12.34,2550
1,67,420,2,3.437,3.432,222.5,3.008,0.173,3.757,1.116,2.959,1.38,50.82,306.6,0,-7.92,1.752,0
1,67,425,2,3.304,3.294,224.1,4.305,0.184,3.659,0.933,2.586,1.107,50.76,306.7,0,-8.11,1.562,0
1,67,430,2,3.525,3.521,215,2.796,0.117,3.855,0.583,2.421,0.759,51.53,306.7,0,-8.23,1.282,0
2,67,430,2,9.91,10.74,10.97,9.29,10.78,0.258,0.329,0.136,0.143,0.951,12.33,2550
1,67,435,2,3.478,3.473,216.4,2.915,0.125,3.789,0.37,2.411,0.594,53.29,306.7,0,-8.01,1.17,0
1,67,440,2,3.495,3.492,218.6,2.316,0.173,3.789,0.253,2.317,0.457,54.06,306.6,0,-7.93,1.107,0
1,67,445,2,2.83,2.827,219.8,2.675,0.221,3.267,0.271,2.214,0.477,53.61,306.6,0,-8.02,0.644,0
2,67,445,2,9.85,10.69,10.9,9.22,10.72,0.258,0.329,0.136,0.143,1.076,12.32,2550
1,67,450,2,2.584,2.579,225,3.262,0.137,2.973,0.385,2.19,0.626,52.37,306.7,0,-8.21,0.797,0
1,67,455,2,2.219,2.218,221.3,2.269,0.135,2.581,0.468,2.014,0.703,50.89,306.7,0,-8.5,0.246,0
1,67,500,2,1.937,1.932,226.4,4.066,0.15,2.287,0.443,1.923,0.584,50.54,306.8,0,-8.61,0,0
2,67,500,2,9.79,10.64,10.85,9.15,10.65,0.258,0.329,0.136,0.143,1.051,12.31,2550
1,67,505,2,2.356,2.352,232,3.522,0.272,3.169,0.381,1.965,0.576,50.46,306.9,0,-8.68,0.585,0
1,67,510,2,2.816,2.807,236.3,4.44,0.256,3.626,0.495,2.038,0.674,49.77,306.9,0,-8.75,1.172,0
1,67,515,2,3.401,3.397,228,2.907,0.17,3.789,0.087,2.345,0.383,52.11,307,0,-8.55,1.335,0
2,67,515,2,9.72,10.59,10.79,9.07,10.59,0.258,0.329,0.136,0.143,0.992,12.3,2550
1,67,520,2,3.698,3.69,228.2,3.579,0.264,4.443,-0.154,2.292,0.197,54.15,307,0,-8.28,1.49,0
1,67,525,2,3.832,3.826,225.5,3.037,0.245,4.475,0.076,2.547,0.434,54.16,307.1,0,-8.07,1.585,0
1,67,530,2,3.268,3.264,222.7,2.695,0.173,3.757,-0.095,2.286,0.152,54.15,307.2,0,-8.23,1.347,0
2,67,530,2,9.65,10.54,10.73,9,10.53,0.258,0.329,0.136,0.143,1.098,12.29,2550
1,67,535,2,2.829,2.81,228.6,6.576,0.307,3.92,-0.264,2.223,0.091,54.28,307.2,0,-8.36,0.98,0
1,67,540,2,2.669,2.65,223.3,6.74,0.33,3.822,-0.022,2.38,0.436,53.73,307.2,0,-8.26,0.987,0
1,67,545,2,2.563,2.543,220.7,7.19,0.278,3.495,0.464,2.519,0.894,52.41,307.3,0,-8.13,0.952,0
2,67,545,2,9.58,10.49,10.67,8.92,10.47,0.258,0.328,0.136,0.143,1.085,12.28,2550
1,67,550,2,2.696,2.667,212.4,8.39,0.299,3.659,0.887,2.915,1.297,52.13,307.2,0,-7.81,1.232,0.122
1,67,555,2,2.588,2.566,204.7,7.35,0.302,3.332,1.021,2.726,1.324,51.98,307.2,0,-7.73,1.28,0.039
1,67,600,2,2.593,2.577,217,6.377,0.259,3.201,0.738,2.479,0.968,53.14,307.2,0,-7.7,0.987,0
2,67,600,2,9.52,10.43,10.61,8.83,10.41,0.257,0.328,0.136,0.143,1.08,12.27,2550
1,67,605,2,2.878,2.868,227.7,4.827,0.224,3.528,0.482,2.48,0.709,54.14,307.2,0,-7.7,0.827,0
1,67,610,2,2.707,2.703,232.4,3.416,0.21,3.332,0.489,2.492,0.817,54.33,307.2,0,-7.65,0.942,0
1,67,615,2,2.397,2.39,240.1,4.465,0.152,2.809,0.606,2.293,0.828,53.72,307.3,0,-7.69,0.805,0
2,67,615,2,9.45,10.38,10.55,8.75,10.34,0.257,0.328,0.136,0.143,1.133,12.27,2550
1,67,620,2,2.859,2.857,242.4,2.099,0.104,3.169,0.512,2.254,0.691,53.34,307.3,0,-7.86,1.017,0
1,67,625,2,2.842,2.841,241.7,1.514,0.111,3.103,0.582,2.342,0.768,52.87,307.3,0,-7.91,1.11,0
1,67,630,2,3.404,3.401,241.4,2.477,0.163,3.789,0.513,2.619,0.715,53.78,307.3,0,-7.76,1.587,0
2,67,630,2,9.39,10.33,10.48,8.67,10.28,0.257,0.328,0.136,0.143,1.139,12.27,2550
1,67,635,2,3.688,3.686,236.5,1.82,0.131,4.051,0.287,2.858,0.716,55.58,307.3,0,-7.55,1.74,0
1,67,640,2,3.786,3.784,239.7,1.588,0.105,3.953,0.108,2.905,0.509,57.35,307.4,0,-7.31,1.682,0
1,67,645,2,3.748,3.746,237.6,2.098,0.154,4.083,-0.222,2.965,0.105,60.07,307.4,0,-7.03,1.515,0
2,67,645,2,9.33,10.28,10.42,8.6,10.22,0.257,0.328,0.136,0.143,1.234,12.26,2550
1,67,650,2,4.027,4.019,233.3,3.662,0.279,4.508,0.023,2.87,0.477,60,307.4,0,-6.819,1.785,0
1,67,655,2,4.266,4.258,235,3.356,0.18,4.704,0.592,2.841,0.949,57.32,307.4,0,-6.875,2.16,0.211
1,67,700,2,4.917,4.91,237.2,3.017,0.494,5.913,0.896,2.94,1.221,57.24,307.4,0,-6.613,2.627,1.11
2,67,700,2,9.27,10.22,10.36,8.53,10.16,0.257,0.328,0.136,0.143,1.223,12.26,2550
1,67,705,2,5.387,5.381,236.3,2.802,0.279,5.978,1.729,3.313,2.055,53.92,307.4,0,-6.611,3.278,3.63
1,67,710,2,4.748,4.737,233.9,3.877,0.378,5.684,2.101,3.307,2.296,52.39,307.4,0,-6.64,2.905,5.139
1,67,715,2,4.642,4.632,239.4,3.837,0.324,5.292,2.084,3.303,2.228,52.72,307.5,0,-6.575,2.587,8.52
2,67,715,2,9.21,10.17,10.3,8.45,10.1,0.257,0.327,0.136,0.143,1.092,12.25,2550
1,67,720,2,4.812,4.797,238.2,4.523,0.341,5.619,2.129,3.31,2.27,52.5,307.5,0,-6.586,2.8,15.04
1,67,725,2,5.248,5.235,233.3,3.904,0.316,5.913,2.207,3.309,2.375,51.68,307.5,0,-6.717,3.23,23.04
1,67,730,2,5.16,5.145,228,4.352,0.357,5.945,2.409,3.412,2.569,50.54,307.5,0,-6.819,3.12,33.23
2,67,730,2,9.16,10.13,10.24,8.38,10.04,0.257,0.327,0.136,0.143,1.049,12.26,2550
1,67,735,2,5.008,4.992,226.8,4.568,0.344,5.684,2.702,3.49,2.901,49.49,307.4,0,-6.819,3.185,46.21
1,67,740,2,4.833,4.821,221.8,4.016,0.273,5.423,2.963,3.665,3.14,48.55,307.4,0,-6.826,2.935,59.89
1,67,745,2,4.685,4.665,222.6,5.255,0.365,5.455,3.306,3.858,3.475,47.81,307.4,0,-6.715,3.022,73.9
2,67,745,2,9.12,10.08,10.18,8.32,9.97,0.257,0.327,0.136,0.143,0.03,12.28,2550
1,67,750,2,4.73,4.714,229,4.776,0.361,5.423,3.521,3.858,3.63,47.26,307.4,0,-6.667,3.415,87.4
1,67,755,2,4.481,4.46,229.9,5.544,0.371,5.619,3.631,3.941,3.768,47.24,307.4,0,-6.573,3.19,102.6
1,67,800,2,4.805,4.78,225.4,5.818,0.519,6.043,4.17,4.547,4.409,45.93,307.4,0,-6.45,3.608,118.8
2,67,800,2,9.09,10.03,10.12,8.27,9.92,0.257,0.327,0.136,0.143,0,12.34,2550
1,67,805,2,5.168,5.143,222.3,5.623,0.607,6.827,4.705,4.974,4.925,44.82,307.4,0,-6.28,3.908,136.1
1,67,810,2,5.453,5.429,223.9,5.43,0.621,6.86,5.258,5.429,5.452,43.83,307.4,0,-6.074,4.213,155.5
1,67,815,2,5.45,5.423,223.6,5.69,0.658,7.38,5.596,5.642,5.723,43.26,307.5,0,-5.939,4.04,173
2,67,815,2,9.08,9.99,10.07,8.24,9.86,0.257,0.327,0.136,0.143,0,12.48,2550
1,67,820,2,5.709,5.691,226,4.643,0.724,7.64,5.918,5.917,6.054,42.66,307.5,0,-5.831,4.555,189.7
1,67,825,2,6.259,6.229,225.9,5.621,0.759,7.84,6.354,6.375,6.529,41.97,307.6,0,-5.654,4.78,208.5
1,67,830,2,6.751,6.73,226.4,4.578,0.69,8.53,6.834,6.794,6.993,40.99,307.6,0,-5.532,5.168,232.8
2,67,830,2,9.07,9.95,10.01,8.22,9.8,0.257,0.327,0.136,0.143,0,12.66,2550
1,67,835,2,6.778,6.744,223.7,5.744,0.581,8.17,7.3,7.16,7.47,40.18,307.6,0,-5.376,5.313,265.3
1,67,840,2,7.4,7.35,224.2,6.068,0.655,8.85,7.65,7.51,7.75,39.7,307.6,0,-5.228,5.845,218.9
1,67,845,2,7.59,7.56,225.2,5.496,0.895,9.51,7.69,7.67,7.76,40.14,307.7,0,-5.049,5.963,174.5
2,67,845,2,9.08,9.92,9.97,8.24,9.74,0.256,0.326,0.136,0.143,0,12.93,2550
1,67,850,2,7.63,7.6,226.6,5.323,0.709,8.95,7.78,7.77,7.86,40.03,307.7,0,-5.006,6.143,168.4
1,67,855,2,7.56,7.52,221.4,5.491,0.937,10.03,7.97,7.96,8.12,40.06,307.7,0,-4.821,5.675,233.9
1,67,900,2,7.38,7.33,219.9,6.636,0.982,9.41,8.34,8.29,8.51,39.88,307.7,0,-4.556,5.388,220.1
2,67,900,2,9.11,9.9,9.92,8.28,9.69,0.256,0.326,0.136,0.143,0,12.95,2550
1,67,905,2,8.27,8.23,218.7,5.468,0.827,9.93,8.72,8.57,8.89,39.29,307.7,0,-4.42,6.075,340.1
1,67,910,2,8.41,8.36,216.9,6.279,0.83,10.16,9.37,9.08,9.52,38.14,307.8,0,-4.235,6.198,384.9
1,67,915,2,8.55,8.49,219.2,6.581,1.018,10.78,9.81,9.49,9.95,37.45,307.8,0,-4.087,6.613,404.6
2,67,915,2,9.15,9.88,9.89,8.36,9.64,0.256,0.326,0.136,0.143,0,13.08,2550
1,67,920,2,9.64,9.6,219.3,4.835,1.091,12.25,10.23,9.82,10.27,36.56,307.8,0,-4.032,7.27,424.1
1,67,925,2,9.06,9.03,221.2,4.853,1.086,11.24,10.47,10.02,10.53,36.33,307.7,0,-3.91,7.04,441.7
1,67,930,2,8.66,8.63,219.5,4.151,0.949,10.45,10.76,10.29,10.88,36.38,307.7,0,-3.635,6.72,459.8
2,67,930,2,9.22,9.88,9.86,8.46,9.6,0.256,0.326,0.136,0.143,0,13.41,2550
1,67,935,2,8,7.96,214.9,5.619,1.342,10.71,11.48,11.11,11.72,36.8,307.7,0,-2.856,5.665,477.9
1,67,940,2,7.73,7.65,216.4,8.11,1.011,9.6,12.52,12.05,12.71,36.72,307.6,0,-1.986,5.553,488.4
1,67,945,2,8.3,8.24,219.4,7.37,0.959,10.52,12.81,12.24,12.86,39.26,307.5,0,-0.841,6.583,510.5
2,67,945,2,9.31,9.88,9.85,8.57,9.56,0.256,0.326,0.136,0.143,0,13.26,2550
1,67,950,2,8.23,8.17,221.2,6.887,1.03,10.16,13.29,12.58,13.31,41.65,307.5,0,0.363,6.335,518.9
1,67,955,2,8.77,8.72,220.1,6.025,0.965,11.14,13.56,12.82,13.55,46.09,307.5,0,1.985,6.595,550.9
1,67,1000,2,9.03,8.97,221.8,6.41,1.056,11.01,13.95,13.2,13.99,50.33,307.5,0,3.539,7.06,566.7
2,67,1000,2,9.43,9.9,9.85,8.74,9.53,0.256,0.326,0.136,0.143,0,13.21,2550
1,67,1005,2,8.91,8.86,221.9,6.063,0.807,10.58,14.18,13.52,14.19,49.88,307.4,0,3.62,7.17,582.6
1,67,1010,2,9.13,9.08,217.4,6.06,1.023,11.27,14.59,13.77,14.57,49.13,307.4,0,3.778,6.505,597.6
1,67,1015,2,8.91,8.86,217.2,6.469,0.936,11.11,14.85,14.03,14.73,47.94,307.4,0,3.666,6.725,597.4
2,67,1015,2,9.59,9.94,9.86,8.94,9.51,0.256,0.326,0.136,0.143,0,13.23,2550
1,67,1020,2,8.19,8.11,218.8,8.15,1.206,10.62,15.09,14.45,15.12,47.1,307.4,0,3.636,6.355,612.8
1,67,1025,2,8.58,8.53,226.1,6.164,1.103,11.34,15.58,14.83,15.63,48.37,307.3,0,4.441,6.895,623.3
1,67,1030,2,9.4,9.34,221.8,6.483,0.959,11.69,15.56,14.57,15.37,50.52,307.3,0,5.026,7.37,623.2
2,67,1030,2,9.78,9.99,9.88,9.18,9.49,0.256,0.326,0.136,0.143,0,13.25,2550
1,67,1035,2,9.01,8.94,220.5,6.856,1.454,11.37,15.83,15.09,15.87,51.9,307.2,0,5.649,7.04,655.9
1,67,1040,2,8.15,8.1,216.4,6.409,0.956,10.03,16.36,15.6,16.35,48.6,307.2,0,5.201,6.2,674.3
1,67,1045,2,8.13,8.04,219.9,8.59,0.982,10.26,17.06,16.11,17.06,45.82,307.1,0,4.996,6.123,693.4
2,67,1045,2,9.99,10.06,9.92,9.44,9.49,0.256,0.326,0.136,0.143,0.134,13.3,2550
1,67,1050,2,7.76,7.65,218.9,9.48,1.141,10,17.11,16.01,16.93,45.44,307,0,4.928,5.765,636.5
1,67,1055,2,9,8.96,223,5.642,1.049,11.6,17.23,16.29,17.1,47.08,306.9,0,5.53,7,662.8
1,67,1100,2,9.5,9.46,228.4,5.792,0.89,11.5,17.38,16.49,17.3,49.29,306.9,0,6.31,8.02,722
2,67,1100,2,10.22,10.15,9.98,9.74,9.5,0.256,0.326,0.136,0.143,0,13.34,2550
1,67,1105,2,8.93,8.81,216.1,9.15,0.91,11.3,17.69,16.73,17.67,48.17,306.9,0,6.254,6.653,730
1,67,1110,2,9.53,9.47,220.5,6.279,1.25,11.63,18.04,16.94,17.84,46.33,306.9,0,6.017,7.42,742
1,67,1115,2,8.92,8.8,222.4,9.58,1.077,10.88,18.22,17.24,18.15,44.2,306.8,0,5.514,7.02,753
2,67,1115,2,10.46,10.25,10.05,10.05,9.52,0.256,0.326,0.136,0.143,0,13.53,2550
1,67,1120,2,9.27,9.17,221.9,8.24,0.862,11.27,18.39,17.15,18.14,42.46,306.8,0,5.112,7.09,766
1,67,1125,2,9.19,9.08,225.3,8.64,1.532,11.92,18.23,17.14,18.02,42.13,306.7,0,4.862,7.51,781
1,67,1130,2,9.11,9.06,218.7,6.028,1.569,11.56,18.52,17.36,18.33,40.99,306.7,0,4.731,6.838,794
2,67,1130,2,10.7,10.36,10.14,10.38,9.55,0.256,0.326,0.136,0.143,0,13.5,2550
1,67,1135,2,8.72,8.61,220.2,9.23,0.937,10.75,18.68,17.54,18.54,40.74,306.7,0,4.785,6.543,751
1,67,1140,2,8.77,8.69,218.5,7.83,1.061,10.94,18.85,17.84,18.68,40.03,306.7,0,4.688,6.658,727
1,67,1145,2,8.99,8.9,217.9,7.85,1.187,11.66,19.03,17.85,18.82,41.13,306.7,0,5.22,6.78,783
2,67,1145,2,10.95,10.49,10.23,10.71,9.6,0.256,0.326,0.136,0.143,0,13.48,2550
1,67,1150,2,8.4,8.29,214,9.25,0.994,10.42,19.2,18.13,18.95,42.19,306.6,0,5.727,6.465,739
1,67,1155,2,8.68,8.6,212.5,7.9,1.329,11.43,19.2,18.01,19,45.27,306.5,0,6.712,6.315,711
1,67,1200,2,8.56,8.47,213.6,8.29,1.237,11.2,19.43,18.3,19.25,46.59,306.4,0,7.32,6.345,761
2,67,1200,2,11.2,10.62,10.35,11.05,9.66,0.256,0.326,0.136,0.143,0,13.47,2550
1,67,1205,2,8.98,8.94,207.8,6.037,1.371,11.56,19.3,18.08,18.96,48.7,306.4,0,7.84,6.533,715
1,67,1210,2,8.47,8.39,222.2,7.66,1.097,11.5,19.65,18.57,19.52,48.03,306.2,0,7.94,6.58,795
1,67,1215,2,8.32,8.24,217.8,7.85,1.11,11.47,19.7,18.53,19.44,50.34,306.2,0,8.66,6.385,800
2,67,1215,2,11.44,10.76,10.47,11.4,9.72,0.256,0.326,0.136,0.143,0,13.45,2550
1,67,1220,2,7.83,7.75,204.4,7.97,1.067,10.39,20.06,18.87,19.83,49.11,306.2,0,8.63,5.748,780
1,67,1225,2,7.77,7.55,216.9,13.71,1.153,10.03,20.25,19.07,20.03,46.69,306.1,0,8.07,5.915,771
1,67,1230,2,8.54,8.48,209.1,7.08,0.989,11.4,20.25,19.07,20.02,46.79,306.1,0,8.1,6.035,754
2,67,1230,2,11.67,10.9,10.61,11.73,9.8,0.257,0.326,0.136,0.143,0.067,13.44,2550
1,67,1235,2,7.39,7.26,210.2,10.99,1.338,10.16,20.46,19.32,20.28,44.96,306,0,7.72,5.295,757
1,67,1240,2,6.938,6.752,218.2,13.25,1.279,10.39,20.98,20,20.83,41.82,305.9,0,7.15,5.583,821
1,67,1245,2,7.47,7.19,217.9,15.8,1.133,11.37,21.55,20.23,21.17,40.2,305.8,0,7.09,5.708,891
2,67,1245,2,11.91,11.05,10.75,12.06,9.89,0.257,0.326,0.136,0.143,0,13.41,2550
1,67,1250,2,7.74,7.61,207.3,10.65,1.026,10.62,21.6,20.3,21.41,40.27,305.8,0,7.16,5.958,883
1,67,1255,2,7.57,7.47,211.9,9.25,1.017,10.06,21.99,20.64,21.72,38.61,305.7,0,6.89,5.508,886
1,67,1300,2,7.35,7.16,210.7,12.98,1.303,11.07,22.04,20.77,21.78,37.32,305.6,0,6.464,5.615,878
2,67,1300,2,12.15,11.19,10.9,12.39,9.99,0.257,0.327,0.136,0.143,0,13.39,2550
1,67,1305,2,7.65,7.4,217.7,14.77,1.274,10.29,22.22,20.91,21.92,34.08,305.5,0,5.313,6.045,865
1,67,1310,2,6.887,6.807,218.6,8.75,1.382,10.32,22.05,20.8,21.76,34.76,305.4,0,5.47,5.493,877
1,67,1315,2,7.54,7.5,219.1,5.922,1.766,10.42,22.23,20.98,21.95,33.6,305.3,0,5.142,6.03,863
2,67,1315,2,12.4,11.34,11.05,12.72,10.09,0.257,0.327,0.136,0.143,0,13.37,2550
1,67,1320,2,6.437,6.32,210.5,10.94,1.265,9.41,22.07,20.94,21.77,33.67,305.3,0,5.047,4.828,866
1,67,1325,2,6.768,6.67,221.5,9.72,1.083,9.11,22.87,21.72,22.71,31.14,305.2,0,4.635,5.298,857
1,67,1330,2,6.501,6.321,208.2,13.48,0.972,8.46,22.84,21.52,22.5,30.33,305.2,0,4.239,4.918,871
2,67,1330,2,12.65,11.49,11.21,13.05,10.21,0.257,0.327,0.136,0.143,0,13.35,2550
1,67,1335,2,7.4,7.32,216.8,8.85,1.06,10.36,22.99,21.62,22.67,28.9,305.1,0,3.696,5.72,877
1,67,1340,2,7.44,7.18,216.6,15.15,0.984,10.09,23.03,21.69,22.69,28.25,304.9,0,3.396,5.643,853
1,67,1345,2,7.45,7.32,216,10.76,1.313,9.64,23.21,21.92,22.91,27.56,304.9,0,3.236,5.76,864
2,67,1345,2,12.9,11.64,11.38,13.37,10.33,0.257,0.327,0.136,0.143,0,13.33,2550
1,67,1350,2,6.217,6.144,206.4,8.77,1.354,8.75,23.04,21.79,22.71,27.23,304.8,0,2.926,4.683,854
1,67,1355,2,6.869,6.746,208.1,10.86,0.868,8.72,23.37,22.06,23.04,25.69,304.8,0,2.398,5.153,828
1,67,1400,2,5.975,5.798,212.2,13.94,1.417,9.54,23.36,22.14,23,25.97,304.6,0,2.533,4.39,798
2,67,1400,2,13.13,11.8,11.54,13.61,10.46,0.258,0.328,0.136,0.143,0,13.3,2550
1,67,1405,2,6.087,5.855,219.7,15.8,1.296,8.59,23.33,22.31,23.07,24.05,304.5,0,1.464,4.968,778
1,67,1410,2,5.826,5.695,242.6,12.18,1.041,8.69,23.19,22.19,22.93,21.47,304.4,0,-0.18,5.098,805
1,67,1415,2,5.018,4.827,228.9,15.77,1.036,7.12,23.7,22.67,23.5,22.39,304.4,0,0.801,4.085,792
2,67,1415,2,13.36,11.95,11.7,13.78,10.59,0.258,0.328,0.136,0.143,0,13.3,2550
1,67,1420,2,5.67,5.57,217.2,10.76,1.261,7.81,23.91,22.9,23.81,21.51,304.3,0,0.421,4.35,736
1,67,1425,2,5.564,5.379,228.6,14.76,0.974,8.3,23.92,22.77,23.57,19.17,304.2,0,-1.105,4.64,728
1,67,1430,2,6.284,6.144,222.2,12.08,1.154,8.98,23.86,23.04,23.76,18.42,304,0,-1.692,5.125,779
2,67,1430,2,13.56,12.1,11.85,13.89,10.73,0.258,0.328,0.136,0.143,0,13.29,2550
1,67,1435,2,6.305,6.197,221.5,10.61,1.447,9.02,24.2,23.16,23.92,16.7,304,0,-2.741,5.12,728
1,67,1440,2,4.901,4.788,237,12.31,0.96,7.68,24.19,23.23,24.01,18.46,303.9,0,-1.39,4.183,745
1,67,1445,2,5.671,5.369,239.4,18.69,1.242,8.89,24.61,23.54,24.43,18.96,303.8,0,-0.694,4.608,749
2,67,1445,2,13.73,12.24,11.98,13.96,10.88,0.258,0.329,0.136,0.143,0,13.27,2550
1,67,1450,2,5.268,4.921,237.8,20.79,1.204,7.71,24.47,23.47,24.2,19.53,303.8,0,-0.408,4.198,718
1,67,1455,2,4.292,4.194,201.7,12.27,0.889,6.435,24.54,23.59,24.33,19.72,303.7,0,-0.229,3.233,654.9
1,67,1500,2,5.312,4.932,229.4,21.66,0.794,7.32,24.36,23.66,24.08,19.16,303.7,0,-0.757,4.455,422.3
2,67,1500,2,13.87,12.37,12.1,14,11.03,0.258,0.329,0.136,0.143,0,13.26,2550
1,67,1505,2,5.742,5.605,225.5,12.49,0.892,7.51,24.32,23.61,24.15,18.15,303.8,0,-1.518,4.52,575
1,67,1510,2,5.447,5.221,233.3,16.53,0.704,7.09,24.42,23.79,24.28,17.31,303.7,0,-2.062,4.553,563.9
1,67,1515,2,5.555,5.465,207.9,10.31,1.061,7.91,24.86,23.95,24.63,16.98,303.7,0,-1.967,4.235,686.1
2,67,1515,2,14,12.5,12.21,14.04,11.18,0.258,0.329,0.136,0.143,0,13.25,2550
1,67,1520,2,5.981,5.84,215.2,12.42,0.848,8.2,25,24.21,24.83,16.93,303.6,0,-1.894,4.73,632.5
1,67,1525,2,6.424,6.321,216.9,10.23,0.878,8.13,25.16,24.14,24.95,15.55,303.6,0,-2.896,4.753,616.6
1,67,1530,2,4.81,4.68,220.2,13.35,1.1,8.1,24.94,24.03,24.63,15.41,303.6,0,-3.193,3.728,542.5
2,67,1530,2,14.12,12.62,12.31,14.07,11.33,0.258,0.33,0.136,0.143,0,13.24,2550
1,67,1535,2,5.717,5.485,223,16.3,1.233,8.43,25.02,24.18,24.8,16.05,303.5,0,-2.587,4.25,495.4
1,67,1540,2,6.49,6.442,205.3,6.97,0.809,8.1,24.78,24.08,24.52,16.08,303.4,0,-2.741,4.583,414.1
1,67,1545,2,5.429,5.256,212.4,14.45,1.054,7.25,24.59,23.9,24.34,15.84,303.4,0,-3.091,4.23,450
2,67,1545,2,14.22,12.73,12.4,14.11,11.49,0.258,0.33,0.136,0.143,0,13.25,2550
1,67,1550,2,5.85,5.755,225.4,10.33,0.759,7.84,24.72,24.1,24.52,14.98,303.3,0,-3.719,4.603,474.7
1,67,1555,2,5.282,5.183,229.2,11.06,1.418,7.71,24.76,24.06,24.57,14.73,303.3,0,-3.914,4.335,497.3
1,67,1600,2,3.37,3.206,231.7,17.83,0.697,4.475,24.76,24.28,24.56,14.74,303.3,0,-3.909,2.742,389.6
2,67,1600,2,14.3,12.84,12.49,14.19,11.64,0.259,0.331,0.136,0.143,0,13.25,2550
1,67,1605,2,4.162,3.979,236.3,16.98,1.247,6.827,24.82,24.48,24.8,14.44,303.2,0,-4.132,3.433,466.3
1,67,1610,2,5.886,5.822,246.9,8.44,0.65,7.19,25.02,24.45,24.83,13.63,303.2,0,-4.721,4.973,430.4
1,67,1615,2,5.542,5.429,229.5,11.58,1.167,8.1,24.89,24.36,24.69,13.28,303.1,0,-5.164,4.458,396.5
2,67,1615,2,14.36,12.94,12.57,14.3,11.79,0.259,0.331,0.136,0.143,0,13.25,2550
1,67,1620,2,5.177,5.099,214.7,9.95,0.993,6.925,24.88,24.42,24.69,13.08,303.1,0,-5.362,3.913,403.4
1,67,1625,2,5.061,5.03,217.3,6.297,0.945,6.827,24.88,24.39,24.71,12.96,303,0,-5.479,3.848,400.4
1,67,1630,2,3.275,3.203,235.8,11.97,0.379,4.051,24.94,24.51,24.85,12.91,302.9,0,-5.476,2.712,406.4
2,67,1630,2,14.4,13.02,12.65,14.42,11.93,0.259,0.331,0.136,0.143,0,13.24,2550
1,67,1635,2,5.301,4.948,239.4,20.91,1.276,7.91,25.21,24.84,25.14,12.88,302.9,0,-5.305,4.26,422.5
1,67,1640,2,4.933,4.862,221.8,9.71,0.83,6.631,25.29,24.74,25.07,12.18,302.8,0,-5.966,3.938,419.8
1,67,1645,2,3.816,3.743,234.4,11.2,0.479,5.063,25.28,24.89,25.18,12.04,302.8,0,-6.116,3.325,420.5
2,67,1645,2,14.42,13.1,12.74,14.53,12.06,0.259,0.332,0.136,0.143,0,13.24,2550
1,67,1650,2,4.976,4.859,234.4,12.43,0.879,7.09,25.3,24.83,25.07,12.05,302.8,0,-6.1,4.075,396.4
1,67,1655,2,4.699,4.345,206,22.22,1.044,6.925,25.26,24.82,25.09,12.29,302.8,0,-5.873,3.62,377.8
1,67,1700,2,4.429,3.924,206.8,27.34,1.289,7.15,25.31,24.81,25.11,12.23,302.8,0,-5.899,3.385,362
2,67,1700,2,14.44,13.16,12.83,14.64,12.19,0.259,0.332,0.136,0.143,0,13.24,2550
1,67,1705,2,5.097,5.04,224.3,8.51,0.574,6.076,25.27,24.87,25.07,11.63,302.8,0,-6.576,3.928,321.3
1,67,1710,2,4.341,4.312,219.4,6.645,0.665,5.619,25.14,24.83,24.98,11.81,302.8,0,-6.472,3.325,279.4
1,67,1715,2,4.696,4.647,220.9,8.26,0.602,6.011,24.97,24.84,24.79,11.77,302.8,0,-6.647,3.4,193.7
2,67,1715,2,14.45,13.22,12.91,14.75,12.31,0.259,0.332,0.136,0.143,0,13.24,2550
1,67,1720,2,5.318,5.205,220.5,11.78,1.307,8.59,24.61,24.57,24.44,12.05,302.7,0,-6.627,3.77,186.1
1,67,1725,2,6.512,6.445,219.3,8.25,0.975,8.3,24.34,24.45,24.18,12.75,302.7,0,-6.111,4.66,144.7
1,67,1730,2,5.681,5.65,215.3,6.021,0.551,7.19,24.12,24.37,24.07,13.21,302.7,0,-5.813,3.888,164
2,67,1730,2,14.45,13.27,13,14.84,12.42,0.259,0.333,0.136,0.143,0,12.9,2550
1,67,1735,2,5.731,5.697,221,6.173,0.661,7.61,24.29,24.53,24.3,12.25,302.7,0,-6.662,4.16,204.4
1,67,1740,2,5.573,5.551,221,5.029,0.787,7.35,24.49,24.64,24.47,12.11,302.6,0,-6.652,3.933,207.9
1,67,1745,2,5.553,5.51,217.4,7.1,0.813,7.22,24.5,24.63,24.42,12.15,302.6,0,-6.6,3.655,188.2
2,67,1745,2,14.42,13.32,13.07,14.91,12.52,0.259,0.333,0.136,0.143,0,13.16,2550
1,67,1750,2,4.353,4.311,213.1,7.9,0.477,5.749,24.45,24.6,24.36,12.31,302.6,0,-6.47,2.895,165.5
1,67,1755,2,5.638,5.599,207.1,6.789,0.622,7.09,24.26,24.5,24.16,12.55,302.6,0,-6.36,3.828,145.7
1,67,1800,2,4.688,4.667,202.6,5.372,0.573,6.403,23.99,24.34,23.87,12.9,302.6,0,-6.224,2.897,129.3
2,67,1800,2,14.38,13.35,13.15,14.94,12.61,0.259,0.333,0.136,0.143,0,12.85,2550
1,67,1805,2,4.856,4.839,210,4.726,0.403,6.174,23.72,24.21,23.62,13.02,302.6,0,-6.308,2.895,114.3
1,67,1810,2,4.742,4.719,212.5,5.541,0.565,5.847,23.45,24.06,23.38,13.17,302.6,0,-6.369,2.827,96.2
1,67,1815,2,4.462,4.452,212.5,3.899,0.393,5.521,23.12,23.75,22.97,13.51,302.6,0,-6.299,2.392,80
2,67,1815,2,14.32,13.38,13.22,14.94,12.7,0.259,0.333,0.136,0.143,0,12.79,2550
1,67,1820,2,4.665,4.648,205.7,4.845,0.274,5.455,22.57,23.43,22.47,14.11,302.6,0,-6.179,2.657,66.95
1,67,1825,2,4.519,4.511,197.4,3.514,0.354,5.227,22,23.07,21.89,15.4,302.6,0,-5.499,2.315,53.65
1,67,1830,2,4.188,4.185,199.2,1.946,0.213,4.933,21.2,22.47,21.02,16.92,302.6,0,-4.915,2.015,34.16
2,67,1830,2,14.25,13.39,13.28,14.91,12.78,0.259,0.334,0.136,0.143,0,12.76,2550
1,67,1835,2,4.351,4.35,197,1.183,0.153,4.704,20.12,22.07,20,18.56,302.6,0,-4.576,1.812,19.13
1,67,1840,2,4.368,4.366,199.7,1.675,0.138,4.671,19.12,21.7,19.1,20,302.6,0,-4.414,1.687,9.73
1,67,1845,2,4.088,4.087,202.9,0.972,0.115,4.345,18.09,20.96,18.2,21.45,302.6,0,-4.34,1.72,2.896
2,67,1845,2,14.18,13.4,13.33,14.87,12.85,0.259,0.334,0.136,0.143,0,12.72,2550
1,67,1850,2,4.089,4.088,201.5,1.047,0.115,4.345,17.33,20.72,17.71,22.4,302.6,0,-4.397,1.672,0.101
1,67,1855,2,4.146,4.146,199.9,0.862,0.095,4.377,17.07,20.53,17.53,22.77,302.6,0,-4.402,1.49,0
1,67,1900,2,4.146,4.145,198.1,0.954,0.087,4.475,16.52,20.13,16.96,23.53,302.6,0,-4.429,1.417,0
2,67,1900,2,14.08,13.4,13.37,14.81,12.91,0.259,0.334,0.136,0.143,0,12.7,2550
1,67,1905,2,4.142,4.136,194.7,3.188,0.115,4.475,15.79,19.69,16.41,24.54,302.6,0,-4.488,1.59,0
1,67,1910,2,4.313,4.312,189.8,1.459,0.126,4.573,15.26,19.47,16.05,25.17,302.7,0,-4.596,1.742,0
1,67,1915,2,4.597,4.597,191.4,0.374,0.143,4.769,15.14,19.32,15.85,25.25,302.7,0,-4.654,1.697,0
2,67,1915,2,13.96,13.39,13.41,14.73,12.96,0.26,0.334,0.136,0.143,0,12.69,2550
1,67,1920,2,4.504,4.5,187,2.665,0.173,4.769,14.92,19.01,15.38,25.89,302.7,0,-4.517,1.862,0
1,67,1925,2,4.27,4.261,182.3,3.73,0.109,4.541,14.46,18.95,14.88,26.57,302.7,0,-4.563,1.667,0
1,67,1930,2,4.26,4.254,181.7,2.852,0.252,4.867,14.05,18.51,14.71,27.26,302.7,0,-4.572,1.52,0
2,67,1930,2,13.83,13.37,13.44,14.62,13,0.26,0.334,0.136,0.143,0,12.68,2550
1,67,1935,2,4.155,4.152,183.2,2.191,0.165,4.573,14.04,18.18,14.87,27.6,302.7,0,-4.425,1.705,0
1,67,1940,2,4.439,4.438,181.5,1.116,0.118,4.704,14.05,18.03,14.87,27.91,302.7,0,-4.27,1.655,0
1,67,1945,2,4.271,4.268,184.2,1.866,0.172,4.639,14,17.74,14.73,28.21,302.8,0,-4.177,1.64,0
2,67,1945,2,13.69,13.34,13.46,14.49,13.04,0.26,0.334,0.136,0.143,0,12.66,2550
1,67,1950,2,4.428,4.426,181.6,1.416,0.171,4.769,13.74,17.51,14.5,29.09,302.8,0,-3.997,1.78,0
1,67,1955,2,4.091,4.085,180.3,3.088,0.194,4.475,13.45,17.27,13.98,30.5,302.9,0,-3.621,1.555,0
1,67,2000,2,3.916,3.912,178.3,2.56,0.229,4.508,13.19,16.81,13.74,31.61,302.9,0,-3.374,1.5,0
2,67,2000,2,13.54,13.29,13.46,14.35,13.06,0.26,0.334,0.136,0.143,0,12.65,2550
1,67,2005,2,4.274,4.271,179.8,2.129,0.22,4.9,13.15,16.79,13.69,33.1,303,0,-2.803,1.582,0
1,67,2010,2,4.304,4.301,180.5,1.884,0.176,4.769,13.01,16.85,13.5,33.85,303,0,-2.633,1.772,0
1,67,2015,2,4.109,4.106,181.3,2.034,0.154,4.671,12.78,16.41,13.4,34.72,303,0,-2.492,1.847,0
2,67,2015,2,13.4,13.25,13.46,14.2,13.07,0.259,0.334,0.136,0.143,0,12.64,2550
1,67,2020,2,4.383,4.38,180.7,2.136,0.245,5.031,12.49,16.19,13.07,37.28,303.1,0,-1.81,1.93,0
1,67,2025,2,4.433,4.43,181.1,2.032,0.182,4.9,12.38,15.82,12.83,40.24,303.2,0,-0.89,1.737,0
1,67,2030,2,4.443,4.439,180.5,2.277,0.224,4.965,12.24,15.48,12.59,42.58,303.2,0,-0.256,1.702,0
2,67,2030,2,13.26,13.2,13.45,14.05,13.07,0.259,0.334,0.136,0.143,0,12.62,2550
1,67,2035,2,4.346,4.344,181.1,1.585,0.176,4.933,12.16,15.31,12.51,44.26,303.2,0,0.192,1.64,0
1,67,2040,2,4.374,4.372,180.4,1.619,0.177,4.867,11.82,15.32,12.14,46.2,303.2,0,0.468,1.555,0
1,67,2045,2,4.568,4.566,179.7,1.744,0.16,4.998,11.76,15.44,12.16,47.86,303.3,0,0.891,1.745,0
2,67,2045,2,13.14,13.14,13.43,13.9,13.06,0.259,0.334,0.136,0.143,0.589,12.61,2550
1,67,2050,2,4.45,4.448,180.4,1.622,0.171,4.965,11.81,15.34,12.31,48.52,303.3,0,1.125,1.697,0
1,67,2055,2,4.012,4.012,181.7,1.128,0.18,4.377,11.85,15.14,12.27,48.94,303.4,0,1.278,1.475,0
1,67,2100,2,4.134,4.133,182.3,0.975,0.101,4.443,11.84,15,12.33,48.85,303.4,0,1.24,1.532,0
2,67,2100,2,13.02,13.08,13.41,13.76,13.05,0.259,0.334,0.136,0.143,1.081,12.61,2550
1,67,2105,2,4.278,4.278,183.8,0.863,0.095,4.508,11.76,14.91,12.19,48.87,303.4,0,1.173,1.537,0
1,67,2110,2,4.329,4.329,182.8,0.878,0.103,4.606,11.51,14.77,11.81,49.57,303.4,0,1.147,1.467,0
1,67,2115,2,4.207,4.207,180.6,0.965,0.127,4.508,11.16,14.45,11.48,50.7,303.4,0,1.136,1.507,0
2,67,2115,2,12.9,13.02,13.37,13.62,13.02,0.259,0.334,0.136,0.143,1.121,12.59,2550
1,67,2120,2,3.876,3.875,179.7,1.389,0.241,4.247,10.79,14.15,11.23,51.99,303.5,0,1.145,1.502,0
1,67,2125,2,3.454,3.452,176.7,2.156,0.221,3.855,10.53,13.57,11.25,52.95,303.5,0,1.159,1.462,0
1,67,2130,2,3.856,3.851,174.5,3.019,0.161,4.247,10.65,13.55,11.32,52.33,303.5,0,1.106,1.735,0
2,67,2130,2,12.8,12.96,13.34,13.48,13,0.259,0.334,0.136,0.143,1.19,12.59,2550
1,67,2135,2,3.888,3.885,177.2,2.385,0.16,4.214,10.39,13.29,10.9,53.31,303.5,0,1.12,1.462,0
1,67,2140,2,4.329,4.327,179.8,1.602,0.152,4.704,10.23,13.7,10.71,53.87,303.5,0,1.12,1.465,0
1,67,2145,2,4.468,4.467,179.4,0.947,0.104,4.737,10.03,13.67,10.46,54.39,303.6,0,1.063,1.512,0
2,67,2145,2,12.69,12.9,13.3,13.35,12.96,0.259,0.334,0.136,0.143,1.222,12.57,2550
1,67,2150,2,4.333,4.332,180,1.241,0.097,4.573,9.76,13.63,10.2,55.46,303.6,0,1.092,1.475,0
1,67,2155,2,4.51,4.51,180.6,0.813,0.136,4.835,9.54,13.83,10.04,56.25,303.5,0,1.077,1.467,0
1,67,2200,2,4.714,4.714,182,1.034,0.127,4.998,9.27,13.87,9.74,57.55,303.5,0,1.139,1.642,0
2,67,2200,2,12.6,12.84,13.26,13.22,12.93,0.259,0.334,0.136,0.143,1.278,12.56,2550
1,67,2205,2,4.908,4.908,184.7,1.068,0.091,5.129,9.21,14.01,9.69,58.11,303.5,0,1.222,1.717,0
1,67,2210,2,4.801,4.8,185.9,0.579,0.074,4.998,9.08,13.89,9.57,57.97,303.5,0,1.068,1.607,0
1,67,2215,2,4.678,4.677,185.3,0.736,0.078,4.835,8.98,13.57,9.55,58.2,303.6,0,1.032,1.575,0
2,67,2215,2,12.5,12.78,13.22,13.09,12.88,0.259,0.333,0.136,0.143,1.316,12.55,2550
1,67,2220,2,4.378,4.377,185.6,1.001,0.104,4.573,8.86,13.07,9.34,58.16,303.5,0,0.912,1.385,0
1,67,2225,2,4.182,4.18,187.2,1.524,0.098,4.377,8.66,12.67,9.31,58.8,303.5,0,0.877,1.35,0
1,67,2230,2,4.205,4.203,187.5,1.875,0.147,4.541,8.73,12.66,9.48,58.7,303.5,0,0.915,1.59,0
2,67,2230,2,12.41,12.72,13.18,12.96,12.84,0.259,0.333,0.136,0.143,1.37,12.55,2550
1,67,2235,2,4.154,4.153,189.4,1.463,0.144,4.443,8.67,12.77,9.43,59.13,303.5,0,0.962,1.692,0
1,67,2240,2,4.093,4.093,188.7,0.566,0.115,4.377,8.82,12.79,9.68,58.93,303.5,0,1.052,1.497,0
1,67,2245,2,4.101,4.097,186.1,2.423,0.105,4.541,8.89,12.49,9.52,59.05,303.4,0,1.142,1.722,0
2,67,2245,2,12.32,12.66,13.12,12.84,12.8,0.259,0.333,0.136,0.143,1.421,12.54,2550
1,67,2250,2,4.671,4.654,183.7,4.899,0.173,5.063,8.75,12.61,9.26,60.62,303.5,0,1.366,1.865,0
1,67,2255,2,4.267,4.263,192.8,2.452,0.074,4.475,8.72,12.38,9.11,60.73,303.4,0,1.362,1.68,0
1,67,2300,2,4.437,4.436,196.6,1.292,0.111,4.737,8.23,12.43,8.6,62.11,303.4,0,1.22,1.477,0
2,67,2300,2,12.23,12.6,13.08,12.72,12.75,0.259,0.333,0.136,0.143,1.454,12.52,2550
1,67,2305,2,4.474,4.471,199.9,2.093,0.131,4.737,8.2,12.75,8.7,62.62,303.3,0,1.303,1.542,0
1,67,2310,2,4.222,4.213,200.3,3.627,0.07,4.377,8.23,12.56,8.77,62.35,303.3,0,1.276,1.582,0
1,67,2315,2,4.291,4.29,201,1.376,0.077,4.475,8.2,12.65,8.79,62.63,303.3,0,1.309,1.922,0
2,67,2315,2,12.15,12.54,13.03,12.6,12.7,0.259,0.333,0.136,0.143,1.518,12.51,2550
1,67,2320,2,4.701,4.7,201.5,1.065,0.194,5.129,7.98,12.08,8.37,63.24,303.3,0,1.235,1.95,0
1,67,2325,2,5.073,5.072,204,0.969,0.091,5.325,7.63,12.27,7.96,65.03,303.3,0,1.285,1.777,0
1,67,2330,2,5.294,5.293,204.5,1.187,0.106,5.521,8.13,12.68,8.73,66.41,303.3,0,2.034,1.892,0.019
2,67,2330,2,12.07,12.48,12.98,12.49,12.64,0.259,0.333,0.136,0.143,1.599,12.51,2550
1,67,2335,2,5.091,5.088,207.7,1.783,0.124,5.357,9.12,12.8,9.78,64.92,303.3,0,2.639,1.947,0.833
1,67,2340,2,5.219,5.216,211.1,1.853,0.167,5.553,10,12.88,10.59,62.26,303.2,0,2.878,2.177,1.315
1,67,2345,2,5.53,5.526,209.6,2.231,0.169,6.076,10.61,13.09,11.06,60.07,303.2,0,2.95,2.617,1.196
2,67,2345,2,11.99,12.42,12.92,12.37,12.59,0.259,0.333,0.136,0.143,1.543,12.51,2550
1,67,2350,2,5.302,5.294,203,3.165,0.324,6.109,10.47,12.42,10.6,59.95,303.3,0,2.793,2.512,0.08
1,67,2355,2,5.384,5.373,203.3,3.652,0.328,6.501,10.26,12.45,10.52,61.47,303.3,0,2.941,2.572,0
1,68,0,2,5.405,5.395,205,3.347,0.284,6.141,10.76,12.57,11.14,61.13,303.3,0,3.327,2.905,0
2,68,0,2,11.92,12.36,12.87,12.27,12.53,0.259,0.332,0.136,0.143,1.496,12.5,2550
1,68,5,2,5.321,5.31,205.2,3.615,0.294,6.109,11.08,12.58,11.32,61.42,303.3,0,3.683,2.885,0
1,68,10,2,5.55,5.537,207.3,3.935,0.351,6.37,11.3,12.8,11.58,62.9,303.3,0,4.214,2.882,0
1,68,15,2,5.423,5.416,207.3,2.963,0.259,5.978,11.49,12.94,11.73,63.09,303.3,0,4.433,2.777,0
2,68,15,2,11.86,12.31,12.82,12.17,12.48,0.259,0.332,0.136,0.143,1.56,12.49,2550
1,68,20,2,5.29,5.284,204.7,2.887,0.213,5.749,11.3,12.68,11.4,64.11,303.3,0,4.479,2.647,0
1,68,25,2,5.184,5.179,202.3,2.549,0.229,5.684,10.91,12.43,11.03,66.44,303.2,0,4.612,2.575,0
1,68,30,2,5.051,5.046,202.6,2.508,0.244,5.586,10.73,12.4,10.92,69.12,303.2,0,5.001,2.465,0
2,68,30,2,11.82,12.25,12.76,12.08,12.42,0.259,0.332,0.136,0.143,1.743,12.49,2550
1,68,35,2,4.89,4.881,203.5,3.414,0.266,5.455,10.83,12.36,11.03,73.2,303.3,0,5.892,2.49,0
1,68,40,2,4.975,4.968,202.2,3.225,0.29,5.651,11.23,12.95,11.55,78.7,303.3,0,7.29,2.442,0
1,68,45,2,5.021,5.009,203.1,4.014,0.312,5.717,12.16,13.72,12.59,81.8,303.2,0,8.72,2.79,0.279
2,68,45,2,11.78,12.21,12.71,12,12.37,0.258,0.332,0.136,0.143,3.504,12.48,2550
1,68,50,2,5.288,5.276,204.1,3.854,0.419,6.337,12.66,13.95,12.93,82.4,303.2,0,9.3,2.79,0.05
1,68,55,2,5.884,5.855,205.3,5.742,0.837,8.66,13.21,14.41,13.58,84.4,303.2,0,10.15,3.698,0.152
1,68,100,2,7.54,7.51,208.8,4.923,0.891,9.6,14.24,15.28,14.7,84.6,303.2,0,11.16,5.015,1.102
2,68,100,2,11.75,12.16,12.66,11.94,12.31,0.258,0.332,0.136,0.143,6.472,12.48,2550
1,68,105,2,7.89,7.87,210.1,4.958,0.774,10,14.76,15.44,14.96,82.8,303.2,0,11.34,5.16,0.183
1,68,110,2,7.88,7.84,209.4,5.592,0.73,9.51,14.71,15.32,14.81,82.7,303.2,0,11.27,5.103,0
1,68,115,2,7.26,7.23,210.1,4.569,0.849,9.41,14.57,15.16,14.67,83.1,303.2,0,11.2,4.683,0
2,68,115,2,11.73,12.12,12.62,11.89,12.26,0.258,0.332,0.136,0.143,6.959,12.47,2550
1,68,120,2,7.04,7.01,210.2,4.41,0.617,8.43,14.37,14.98,14.45,83.9,303.3,0,11.16,4.435,0
1,68,125,2,6.897,6.875,208.8,4.575,0.6,8.43,14.25,14.86,14.36,84.5,303.3,0,11.16,4.495,0
1,68,130,2,6.184,6.162,211.2,4.882,0.49,7.25,14.02,14.62,14.06,85,303.3,0,11.02,3.785,0
2,68,130,2,11.73,12.09,12.57,11.85,12.2,0.258,0.332,0.136,0.143,8.46,12.47,2550
1,68,135,2,6.136,6.111,212.6,5.149,0.436,7.58,13.77,14.45,13.87,86.2,303.4,0,11,3.728,0
1,68,140,2,5.854,5.838,210.5,4.243,0.425,6.991,13.5,14.16,13.55,87.1,303.4,0,10.89,3.425,0
1,68,145,2,5.496,5.476,210.9,4.914,0.434,6.468,13.25,13.95,13.3,88.4,303.4,0,10.86,3.208,0
2,68,145,2,11.76,12.06,12.53,11.83,12.15,0.258,0.331,0.136,0.143,13.12,12.46,2550
1,68,150,2,5.332,5.309,212.9,5.343,0.43,6.239,13.15,13.87,13.22,89.5,303.4,0,10.95,3.21,0
1,68,155,2,5.192,5.173,213.5,4.934,0.46,6.566,13.09,13.81,13.16,90.1,303.4,0,10.99,3.002,0
1,68,200,2,5.431,5.408,213.9,5.273,0.477,6.599,13.03,13.78,13.16,90.9,303.4,0,11.06,3.315,0
2,68,200,2,11.79,12.04,12.49,11.83,12.1,0.258,0.331,0.136,0.143,22.22,12.46,2550
1,68,205,2,5.834,5.811,215,5.074,0.621,7.25,13.09,13.82,13.23,91.4,303.4,0,11.2,3.528,0
1,68,210,2,6.754,6.726,214.9,5.277,0.762,8.33,13.4,14.17,13.61,92.4,303.3,0,11.65,4.335,0
1,68,215,2,6.604,6.583,214.8,4.507,0.59,7.97,13.66,14.27,13.81,92.3,303.3,0,11.88,4.363,0
2,68,215,2,11.81,12.02,12.46,11.83,12.06,0.258,0.331,0.136,0.143,29.64,12.46,2550
1,68,220,2,6.506,6.484,217.5,4.687,0.682,8.36,13.66,14.2,13.75,92.7,303.3,0,11.95,4.27,0
1,68,225,2,6.611,6.583,217.5,5.266,0.589,7.91,13.6,14.15,13.68,93.1,303.3,0,11.95,4.375,0
1,68,230,2,6.37,6.348,217.9,4.835,0.591,7.87,13.5,14.04,13.55,93.4,303.3,0,11.9,4.175,0
2,68,230,2,11.83,12.02,12.43,11.83,12.02,0.258,0.331,0.136,0.143,41,12.45,2550
1,68,235,2,6.233,6.214,217.8,4.552,0.55,7.58,13.36,13.93,13.44,93.9,303.2,0,11.84,3.903,0
1,68,240,2,6.019,5.994,219.3,5.175,0.547,7.32,13.25,13.79,13.32,94.3,303.2,0,11.8,4.1,0
1,68,245,2,6.452,6.421,221.9,5.634,0.639,7.94,13.23,13.75,13.34,94.9,303.1,0,11.87,4.72,0
2,68,245,2,11.85,12,12.41,11.83,11.98,0.258,0.331,0.136,0.143,55.06,12.45,2550
1,68,250,2,6.845,6.803,221.5,6.335,0.809,8.49,13.31,13.84,13.46,94.9,303.1,0,11.95,4.77,0
1,68,255,2,6.597,6.57,222.5,5.116,0.702,8.59,13.35,13.83,13.5,94.9,303,0,12,4.675,0
1,68,300,2,6.04,6.01,220.3,5.744,0.575,7.51,13.36,13.79,13.48,94.8,302.9,0,11.98,4.14,0
2,68,300,2,11.87,12,12.39,11.83,11.95,0.258,0.331,0.136,0.143,47.95,12.44,2550
1,68,305,2,6.423,6.398,217.5,5.029,0.712,8.36,13.48,13.87,13.63,95.1,303,0,12.15,4.298,0.348
1,68,310,2,6.969,6.942,218.4,5.045,0.909,9.18,13.66,14.01,13.81,95.1,302.9,0,12.32,4.923,0.594
1,68,315,2,6.473,6.435,222.1,6.252,0.584,7.87,13.74,14,13.82,95.1,302.9,0,12.39,4.633,0.327
2,68,315,2,11.89,11.99,12.37,11.83,11.91,0.258,0.331,0.136,0.143,40.53,12.44,2550
1,68,320,2,7.18,7.13,219.1,6.645,0.875,9.67,13.72,13.97,13.81,95.2,302.8,0,12.38,4.983,0.113
1,68,325,2,8.46,8.41,220,6.059,0.844,10.29,13.73,13.93,13.81,95.5,302.8,0,12.45,6.298,0.014
1,68,330,2,8.01,7.97,221.2,5.072,1.12,10.85,13.74,13.91,13.8,95.9,302.8,0,12.51,5.905,0
2,68,330,2,11.92,11.98,12.35,11.85,11.88,0.258,0.331,0.136,0.143,41.53,12.43,2550
1,68,335,2,7.76,7.73,217.3,5.197,1.204,10.42,13.72,13.89,13.79,96.2,302.7,0,12.54,5.428,0
1,68,340,2,6.311,6.275,218.9,6.102,0.881,8.33,13.72,13.87,13.78,96.5,302.7,0,12.58,4.55,0
1,68,345,2,6.483,6.435,224.8,6.964,0.993,9.28,13.74,13.89,13.8,96.8,302.6,0,12.65,5.08,0
2,68,345,2,11.95,11.99,12.34,11.86,11.86,0.258,0.331,0.136,0.143,45.85,12.43,2550
1,68,350,2,7.37,7.32,226.9,6.589,1.173,10.03,13.8,14,13.9,97.1,302.7,0,12.75,5.565,0.078
1,68,355,2,6.94,6.902,228.6,5.965,0.775,8.95,13.87,14.08,13.98,97.1,302.8,0,12.83,5.58,0.163
1,68,400,2,7.14,7.1,225.5,5.992,0.973,8.95,13.89,14.12,14.01,97,302.8,0,12.83,5.415,0.097
2,68,400,2,11.99,11.99,12.33,11.89,11.83,0.258,0.331,0.136,0.143,47.27,12.42,2550
1,68,405,2,6.746,6.72,227.8,4.988,0.798,8.56,13.93,14.14,14.03,96.9,302.8,0,12.85,5.25,0.023
1,68,410,2,6.93,6.898,225.3,5.436,1.018,8.89,13.94,14.16,14.04,96.8,302.9,0,12.84,5.27,0
1,68,415,2,6.261,6.231,228.3,5.665,0.833,8.49,13.96,14.19,14.07,96.7,302.9,0,12.84,4.908,0.002
2,68,415,2,12.03,11.99,12.32,11.93,11.81,0.258,0.331,0.136,0.143,44.44,12.41,2550
1,68,420,2,7.28,7.25,223.8,5.349,0.968,9.15,13.99,14.21,14.09,96.5,303,0,12.85,5.395,0
1,68,425,2,7.78,7.75,222.1,5.711,0.748,9.96,14,14.18,14.08,96.5,303,0,12.86,5.62,0
1,68,430,2,7.69,7.64,227.6,6.33,1.54,10.45,13.98,14.15,14.06,96.7,303.1,0,12.86,5.953,0
2,68,430,2,12.08,12.01,12.32,11.97,11.79,0.258,0.331,0.136,0.143,44.19,12.41,2550
1,68,435,2,7.49,7.45,227.6,5.557,0.96,9.51,13.96,14.17,14.06,96.7,303.1,0,12.85,6.013,0
1,68,440,2,6.11,6.077,234.7,5.94,1.032,8.43,13.94,14.12,14.02,96.5,303.2,0,12.8,4.818,0
1,68,445,2,6.19,6.161,236.1,5.588,0.627,7.84,13.89,14.11,13.99,96.4,303.2,0,12.74,4.99,0
2,68,445,2,12.11,12.01,12.32,12.01,11.77,0.258,0.331,0.136,0.143,43.01,12.4,2550
1,68,450,2,6.293,6.25,240.5,6.72,0.721,7.91,13.88,14.1,13.99,96.2,303.2,0,12.7,5.093,0
1,68,455,2,5.454,5.423,242.1,6.106,0.626,6.86,13.84,14.04,13.93,96.1,303.1,0,12.65,4.235,0
1,68,500,2,5.496,5.474,242.6,5.156,0.581,6.991,13.83,14.04,13.91,96.2,303.1,0,12.65,4.223,0
2,68,500,2,12.15,12.03,12.32,12.05,11.76,0.258,0.331,0.136,0.143,41.04,12.4,2550
1,68,505,2,5.476,5.44,239.6,6.63,0.676,6.958,13.83,14.07,13.93,96.2,303.1,0,12.65,4.235,0
1,68,510,2,6.2,6.167,244.6,5.919,0.812,7.81,13.81,14.07,13.93,95.7,303.2,0,12.56,4.938,0
1,68,515,2,6.554,6.51,242.3,6.624,0.899,8.75,13.8,14.06,13.91,95.3,303.3,0,12.48,5.18,0
2,68,515,2,12.18,12.04,12.33,12.09,11.75,0.258,0.331,0.136,0.143,37.5,12.39,2550
1,68,520,2,6.405,6.373,229.4,5.734,0.8,8.17,13.78,13.99,13.87,95.1,303.4,0,12.43,4.97,0
1,68,525,2,7.25,7.22,221.3,5.55,0.611,8.59,13.75,13.92,13.81,95.3,303.5,0,12.43,5.265,0
1,68,530,2,6.089,6.051,222.8,6.411,0.647,7.77,13.69,13.87,13.77,95.6,303.5,0,12.42,4.52,0
2,68,530,2,12.21,12.05,12.33,12.13,11.74,0.258,0.331,0.136,0.143,36.6,12.39,2550
1,68,535,2,6.904,6.85,228.7,7.15,0.781,8.59,13.71,13.93,13.82,95.7,303.5,0,12.46,5.615,0
1,68,540,2,5.672,5.645,225.4,5.497,0.792,7.06,13.71,13.93,13.81,95.5,303.5,0,12.43,4.233,0
1,68,545,2,6.95,6.921,227.8,5.253,0.754,8.62,13.71,13.97,13.83,95.3,303.5,0,12.4,5.485,0
2,68,545,2,12.24,12.07,12.34,12.16,11.74,0.258,0.331,0.136,0.143,35.7,12.38,2550
1,68,550,2,5.783,5.753,231,5.868,1.011,7.81,13.72,13.95,13.82,95.1,303.6,0,12.37,4.475,0
1,68,555,2,4.993,4.965,239,6.153,0.605,6.664,13.7,13.91,13.79,95,303.6,0,12.33,3.925,0
1,68,600,2,4.906,4.873,240.9,6.584,0.76,6.272,13.65,13.86,13.73,94.8,303.6,0,12.26,3.863,0
2,68,600,2,12.26,12.08,12.35,12.2,11.73,0.258,0.331,0.136,0.143,33.56,12.37,2550
1,68,605,2,4.822,4.79,240.9,6.554,0.889,6.599,13.58,13.76,13.64,94.7,303.6,0,12.17,3.888,0
1,68,610,2,5.919,5.868,248.3,7.52,0.966,8.62,13.51,13.65,13.55,95,303.6,0,12.16,4.658,0
1,68,615,2,5.642,5.624,242.9,4.578,0.976,8.07,13.41,13.59,13.48,95.2,303.6,0,12.09,4.493,0
2,68,615,2,12.27,12.09,12.36,12.23,11.73,0.258,0.331,0.136,0.143,33.97,12.37,2550
1,68,620,2,5.4,5.357,243.8,7.22,0.862,7.71,13.35,13.5,13.39,95.2,303.5,0,12.04,4.315,0
1,68,625,2,5.773,5.728,235.5,7.18,0.821,7.84,13.26,13.42,13.32,95.5,303.5,0,12,4.633,0
1,68,630,2,3.9,3.846,250.1,9.57,0.879,5.815,13.21,13.35,13.27,95.7,303.6,0,11.98,3.063,0
2,68,630,2,12.29,12.1,12.37,12.25,11.73,0.258,0.331,0.136,0.143,35.71,12.37,2550
1,68,635,2,4.013,3.986,261.1,6.693,0.534,5.292,13.07,13.11,13.08,96,303.5,0,11.89,3.183,0
1,68,640,2,5.481,5.454,251.9,5.66,0.699,6.893,12.96,12.99,12.96,96.7,303.5,0,11.88,4.288,0
1,68,645,2,5.111,5.085,245.5,5.823,0.812,6.664,12.88,12.95,12.9,97.2,303.5,0,11.89,4.098,0
2,68,645,2,12.3,12.11,12.38,12.27,11.72,0.258,0.331,0.137,0.143,45,12.36,2550
1,68,650,2,5.627,5.604,243.8,5.129,0.755,7.12,12.82,12.88,12.84,97.5,303.5,0,11.87,4.358,0
1,68,655,2,5.333,5.309,242.5,5.405,0.701,6.795,12.77,12.86,12.82,97.8,303.6,0,11.87,4.2,0.403
1,68,700,2,4.941,4.91,242,6.362,0.665,6.468,12.78,12.85,12.81,98,303.6,0,11.92,3.938,0.496
2,68,700,2,12.31,12.12,12.38,12.29,11.72,0.258,0.331,0.137,0.143,51.38,12.36,2550
1,68,705,2,5.284,5.244,241.1,7.06,0.488,6.827,12.79,12.91,12.84,98.3,303.6,0,11.98,4.158,0.433
1,68,710,2,5.859,5.828,234.8,5.849,0.865,7.61,12.83,12.97,12.89,98.5,303.6,0,12.05,4.648,1.333
1,68,715,2,5.489,5.452,248.2,6.643,0.658,6.827,12.83,12.89,12.85,98.6,303.6,0,12.05,4.338,2.986
2,68,715,2,12.31,12.13,12.4,12.31,11.72,0.258,0.331,0.137,0.143,62.98,12.36,2550
1,68,720,2,5.456,5.431,247.8,5.511,0.607,6.991,12.7,12.76,12.72,98.7,303.6,0,11.94,4.46,5.823
1,68,725,2,5.291,5.25,247,7.07,0.632,6.501,12.63,12.69,12.66,98.9,303.6,0,11.9,4.145,8.59
1,68,730,2,6.153,6.116,238.6,6.323,1.051,8.26,12.63,12.74,12.67,99.2,303.5,0,11.94,4.943,14.39
2,68,730,2,12.32,12.14,12.41,12.32,11.72,0.258,0.331,0.137,0.143,70.8,12.36,2550
1,68,735,2,5.69,5.645,239.8,7.14,0.751,7.35,12.63,12.78,12.72,99.3,303.4,0,11.96,4.495,23.2
1,68,740,2,6.332,6.301,236.7,5.685,0.76,7.74,12.66,12.83,12.76,99.3,303.4,0,12,4.893,32.15
1,68,745,2,6.147,6.114,236.7,5.948,0.936,8.13,12.73,12.91,12.85,99.3,303.5,0,12.06,4.758,33.43
2,68,745,2,12.33,12.14,12.42,12.33,11.73,0.258,0.331,0.137,0.143,67.28,12.36,2550
1,68,750,2,5.345,5.299,239.6,7.47,0.826,7.19,12.77,12.94,12.89,99.2,303.6,0,12.09,4.193,35.19
1,68,755,2,5.056,5.009,247.8,7.79,0.501,6.664,12.79,12.97,12.93,99,303.6,0,12.08,3.918,32.11
1,68,800,2,4.906,4.871,250.4,6.808,0.704,6.697,12.72,12.9,12.87,98.7,303.6,0,11.96,3.89,36.81
2,68,800,2,12.33,12.15,12.42,12.34,11.72,0.258,0.331,0.137,0.143,54.66,12.36,2550
1,68,805,2,5.198,5.18,241.9,4.86,0.439,6.174,12.74,12.96,12.93,98.4,303.7,0,11.94,4.068,46.24
1,68,810,2,5.346,5.312,239,6.446,0.64,6.501,12.79,12.96,12.97,98,303.7,0,11.93,4.298,51.22
1,68,815,2,5.88,5.865,240.2,4.188,0.534,6.991,12.92,13.05,13.08,97.8,303.7,0,12.02,4.575,62.93
2,68,815,2,12.34,12.16,12.43,12.35,11.72,0.258,0.331,0.137,0.143,39.13,12.38,2550
1,68,820,2,5.985,5.93,237.9,7.75,0.855,7.68,13.1,13.27,13.3,97.6,303.7,0,12.16,4.793,78.8
1,68,825,2,6.476,6.427,235.8,7.07,1.084,8.56,13.26,13.35,13.42,96.9,303.8,0,12.21,5.01,92.2
1,68,830,2,6.588,6.546,235.8,6.509,0.852,8.2,13.33,13.37,13.45,96.4,303.8,0,12.19,5.45,98.8
2,68,830,2,12.35,12.16,12.43,12.36,11.72,0.258,0.331,0.137,0.144,28.83,12.38,2550
1,68,835,2,6.499,6.466,241.3,5.777,0.984,8.69,13.43,13.5,13.58,95.8,303.8,0,12.21,5.108,94.1
1,68,840,2,6.56,6.527,235.1,5.719,0.807,8.07,13.51,13.58,13.68,95.3,303.9,0,12.21,5.258,138.9
1,68,845,2,6.931,6.895,228.4,5.853,0.615,8.1,13.69,13.71,13.84,94.3,303.9,0,12.22,5.49,175
2,68,845,2,12.37,12.17,12.44,12.37,11.72,0.258,0.331,0.137,0.143,19.99,12.42,2550
1,68,850,2,6.494,6.439,233,7.47,0.865,8.82,13.8,13.79,13.95,93.3,303.9,0,12.17,5.315,170.3
1,68,855,2,6.221,6.183,232.9,6.348,0.649,7.61,13.91,13.84,14.01,92.8,303.8,0,12.2,5.05,203.6
1,68,900,2,5.777,5.736,234.9,6.786,0.654,7.51,14.02,14.03,14.17,92.2,303.7,0,12.2,4.673,245.6
2,68,900,2,12.39,12.18,12.45,12.4,11.72,0.258,0.331,0.137,0.144,13.5,12.5,2550
1,68,905,2,6.336,6.284,227.8,7.32,0.669,7.58,14.26,14.05,14.4,91.1,303.7,0,12.27,4.848,341.5
1,68,910,2,6.963,6.936,225.6,5.053,0.811,8.1,14.61,14.32,14.77,89.6,303.7,0,12.35,5.518,379.5
1,68,915,2,6.723,6.684,223.4,6.145,0.71,7.77,14.75,14.43,14.84,88.7,303.8,0,12.34,5.24,356.5
2,68,915,2,12.43,12.19,12.46,12.43,11.73,0.258,0.331,0.137,0.144,7.4,12.72,2550
1,68,920,2,6.85,6.801,235.4,6.85,0.8,8.26,14.88,14.51,14.94,87.6,303.8,0,12.27,5.57,369.7
1,68,925,2,6.253,6.22,232,5.872,0.574,7.38,14.96,14.6,14.99,87,303.9,0,12.25,5.268,362.6
1,68,930,2,6.633,6.59,229.5,6.52,0.566,7.94,15.09,14.68,15.13,86.3,303.9,0,12.25,5.42,380.3
2,68,930,2,12.47,12.21,12.47,12.47,11.73,0.258,0.331,0.137,0.143,5.554,12.96,2550
1,68,935,2,6.541,6.513,229.1,5.296,0.654,8.04,15.27,14.78,15.31,85.4,303.8,0,12.26,5.338,457.5
1,68,940,2,6.43,6.383,230.7,6.899,0.697,7.77,15.5,15.09,15.54,83.7,303.8,0,12.18,5.263,417.9
1,68,945,2,5.775,5.741,235.9,6.204,0.838,7.28,15.9,15.49,16,82.2,303.9,0,12.31,4.873,447.6
2,68,945,2,12.54,12.22,12.48,12.54,11.73,0.258,0.331,0.137,0.144,3.994,13.08,2550
1,68,950,2,5.826,5.797,227.7,5.741,0.82,7.45,16,15.5,16.04,81.5,303.9,0,12.27,4.6,453.6
1,68,955,2,5.835,5.797,223.2,6.525,0.78,7.22,16.32,15.75,16.32,80.1,303.9,0,12.3,4.605,474.8
1,68,1000,2,5.609,5.552,230.9,8.17,0.755,7.28,16.59,16.01,16.6,79.2,303.9,0,12.39,4.553,521
2,68,1000,2,12.62,12.26,12.49,12.63,11.74,0.258,0.331,0.137,0.144,3.031,13.12,2550
1,68,1005,2,5.793,5.708,232.5,9.81,0.602,6.991,16.85,16.27,16.88,77.2,303.9,0,12.27,4.873,540.9
1,68,1010,2,5.269,5.158,246,11.76,0.684,6.795,17.07,16.45,17.1,75.6,303.8,0,12.16,4.53,549.4
1,68,1015,2,5.027,4.93,249.4,11.24,0.782,7.02,17.23,16.64,17.29,73.8,303.8,0,11.97,4.198,510.2
2,68,1015,2,12.72,12.3,12.51,12.75,11.74,0.258,0.331,0.137,0.144,2.257,13.21,2550
1,68,1020,2,5.438,5.365,251.6,9.39,0.582,7.38,17.37,16.74,17.37,71.9,303.8,0,11.71,4.578,574
1,68,1025,2,5.091,5.04,247.5,8.12,0.756,6.697,17.52,16.87,17.54,71.1,303.7,0,11.69,4.315,567.4
1,68,1030,2,5.643,5.612,243.2,5.954,0.665,6.958,17.54,16.74,17.46,69.47,303.7,0,11.36,4.79,562
2,68,1030,2,12.85,12.36,12.55,12.9,11.76,0.258,0.331,0.137,0.144,1.786,13.21,2550
1,68,1035,2,5.648,5.606,240.6,6.985,0.726,7.71,17.81,17.13,17.82,69.19,303.7,0,11.55,4.695,635.6
1,68,1040,2,4.929,4.858,247.8,9.72,0.666,7.28,17.99,17.37,18,67.44,303.8,0,11.34,4.373,628.8
1,68,1045,2,5.57,5.515,240.7,8.02,0.791,7.15,18.32,17.7,18.32,64.2,303.8,0,10.93,4.713,602.2
2,68,1045,2,12.99,12.42,12.58,13.07,11.77,0.259,0.331,0.137,0.144,1.451,13.18,2550
1,68,1050,2,5.172,5.099,235.9,9.58,0.66,7.42,18.55,17.94,18.54,63.76,303.8,0,11.04,4.435,627.3
1,68,1055,2,5.026,4.952,243.1,9.83,0.797,7.38,18.91,18.28,18.81,62.41,303.8,0,11.05,4.465,677
1,68,1100,2,5.134,5.081,237.2,8.23,0.693,6.435,19.12,18.45,19.06,59.99,303.8,0,10.67,4.493,702
2,68,1100,2,13.15,12.5,12.63,13.26,11.8,0.258,0.331,0.137,0.144,1.036,13.23,2550
1,68,1105,2,5.411,5.381,252.5,6.059,0.796,7.25,19.43,18.67,19.4,57.13,303.8,0,10.24,4.543,746
1,68,1110,2,4.825,4.693,243.5,13.38,0.808,6.337,19.78,19.1,19.77,55.76,303.8,0,10.21,4.088,722
1,68,1115,2,5.212,5.123,239.7,10.59,0.75,6.664,20.05,19.33,20.04,54.77,303.7,0,10.19,4.5,771
2,68,1115,2,13.32,12.59,12.69,13.47,11.82,0.259,0.331,0.137,0.144,0.067,13.33,2550
1,68,1120,2,5.251,5.199,257.1,8.04,0.597,6.468,20.32,19.49,20.19,52.82,303.6,0,9.91,4.47,618.4
1,68,1125,2,5.836,5.744,254.3,10.16,0.631,7.25,20.39,19.62,20.34,52.29,303.5,0,9.82,4.945,690.2
1,68,1130,2,4.942,4.875,257.3,9.41,0.855,6.337,20.61,19.94,20.54,51.14,303.5,0,9.7,4.265,757
2,68,1130,2,13.5,12.69,12.76,13.69,11.87,0.259,0.331,0.137,0.144,0,13.4,2550
1,68,1135,2,5.145,5.058,254.7,10.5,0.814,6.697,21.1,20.44,21.08,49.83,303.4,0,9.76,4.485,710
1,68,1140,2,4.657,4.569,251.8,11.16,0.717,6.272,21.42,20.8,21.39,47.99,303.4,0,9.5,4.153,824
1,68,1145,2,4.853,4.754,263,11.57,0.791,6.468,21.86,21.16,21.9,43.81,303.4,0,8.56,4.375,801
2,68,1145,2,13.7,12.8,12.84,13.93,11.91,0.259,0.331,0.137,0.144,0,13.38,2550
1,68,1150,2,5.101,5.055,265,7.73,0.754,7.09,22.39,21.7,22.38,40.96,303.3,0,8.08,4.35,772
1,68,1155,2,4.687,4.644,273.6,7.75,0.879,6.925,22.47,21.85,22.37,40.7,303.2,0,8.06,4.138,742
1,68,1200,2,4.885,4.826,273.6,8.93,0.822,6.762,22.55,21.9,22.53,38.32,303.2,0,7.27,4.4,793
2,68,1200,2,13.9,12.92,12.93,14.19,11.97,0.259,0.332,0.137,0.144,0,13.35,2550
1,68,1205,2,4.404,4.278,263.9,13.69,0.961,6.305,22.77,22.2,22.84,38.62,303.1,0,7.56,3.975,821
1,68,1210,2,4.889,4.82,263.4,9.62,1.054,8.26,23.36,22.72,23.47,34.95,303.1,0,6.664,4.033,822
1,68,1215,2,4.851,4.793,258,8.89,0.868,6.664,23.68,22.74,23.53,33.93,303.1,0,6.522,4.223,835
2,68,1215,2,14.11,13.05,13.03,14.46,12.02,0.259,0.332,0.137,0.144,0,13.33,2550
1,68,1220,2,4.529,4.177,258.8,22.58,0.949,6.664,23.94,23.05,23.87,32.54,303,0,6.14,4.078,857
1,68,1225,2,4.536,4.454,261.7,10.91,0.927,6.762,24.3,23.46,24.18,30.49,302.9,0,5.539,3.975,801
1,68,1230,2,5.15,5.064,253.5,10.47,0.952,7.38,24.4,23.64,24.32,30.67,302.8,0,5.705,4.57,817
2,68,1230,2,14.32,13.19,13.14,14.75,12.1,0.259,0.332,0.137,0.144,0,13.3,2550
1,68,1235,2,5.03,4.837,255.5,15.85,0.815,6.86,24.61,23.77,24.5,29.86,302.7,0,5.514,4.32,807
1,68,1240,2,5.189,5.11,249.3,9.99,0.891,7.02,24.99,24.07,24.75,27.84,302.6,0,4.848,4.583,854
1,68,1245,2,5.283,5.201,268.4,10.1,1.031,8.07,25.37,24.51,25.36,25.68,302.6,0,4.031,4.64,887
2,68,1245,2,14.54,13.33,13.26,15.05,12.18,0.259,0.332,0.137,0.144,0,13.28,2550
1,68,1250,2,4.83,4.766,263,9.39,1.243,7.22,25.4,24.55,25.3,25.25,302.5,0,3.831,4.138,860
1,68,1255,2,3.723,3.625,260.7,13.17,0.816,5.586,25.54,24.79,25.46,24.49,302.5,0,3.524,3.258,849
1,68,1300,2,3.765,3.631,263.8,15.25,0.948,5.847,25.68,25.24,25.77,22.53,302.4,0,2.489,3.295,853
2,68,1300,2,14.76,13.47,13.39,15.35,12.26,0.259,0.332,0.137,0.144,0,13.24,2550
1,68,1305,2,4.741,4.653,273.2,10.98,0.838,7.32,26.06,25.34,25.96,19.87,302.3,0,1.09,4.395,858
1,68,1310,2,4.618,4.493,263.8,13.36,0.922,6.141,26.48,25.71,26.47,18.27,302.2,0,0.267,4.048,841
1,68,1315,2,4.059,4.022,244.3,7.8,1.123,6.566,26.37,25.54,26.23,18.13,302.1,0,0.088,3.5,817
2,68,1315,2,14.98,13.63,13.52,15.65,12.36,0.259,0.333,0.137,0.144,0,13.2,2550
1,68,1320,2,5.011,4.88,262.2,13.06,1.138,6.958,26.67,25.73,26.46,17.67,302,0,-0.028,4.4,855
1,68,1325,2,4.814,4.749,257.1,9.39,1.143,7.71,26.68,25.81,26.54,16.89,302,0,-0.615,4.1,844
1,68,1330,2,5.572,5.513,250.3,8.35,1.002,7.61,26.7,25.87,26.44,16.99,301.9,0,-0.515,4.93,760
2,68,1330,2,15.19,13.78,13.67,15.96,12.47,0.259,0.333,0.137,0.144,0,13.2,2550
1,68,1335,2,5.129,4.808,258.9,20.26,0.918,7.71,26.96,26.09,26.77,16.4,301.8,0,-0.775,4.495,863
1,68,1340,2,5.216,5.04,265.2,14.86,1.117,7.74,27.01,26.26,26.92,16.01,301.7,0,-1.066,4.5,811
1,68,1345,2,4.522,4.427,260.3,11.73,0.948,6.795,27.17,26.51,27.12,14.37,301.6,0,-2.371,3.92,816
2,68,1345,2,15.4,13.93,13.81,16.23,12.58,0.259,0.333,0.137,0.144,0,13.18,2550
1,68,1350,2,5.39,5.247,259.4,13.18,1.475,8.85,27.23,26.47,27,14.42,301.5,0,-2.283,4.738,808
1,68,1355,2,4.681,4.555,268.2,13.29,1.517,7.97,27.15,26.44,27.06,14.34,301.4,0,-2.423,4.05,763
1,68,1400,2,6.136,5.99,270.3,12.49,1.159,8.49,27.47,26.64,27.32,13.67,301.3,0,-2.791,5.345,790
2,68,1400,2,15.58,14.08,13.96,16.44,12.7,0.259,0.333,0.137,0.144,0,13.18,2550
1,68,1405,2,5.34,5.283,267.7,8.36,0.971,7.68,27.37,26.61,27.16,13.61,301.2,0,-2.921,4.755,791
1,68,1410,2,5.108,4.972,250.7,13.2,1.056,7.19,27.36,26.54,27.17,13.63,301.1,0,-2.923,4.405,800
1,68,1415,2,2.942,2.782,279.9,18.88,0.694,4.639,27.41,26.92,27.37,13.35,301.1,0,-3.158,2.477,795
2,68,1415,2,15.75,14.22,14.1,16.56,12.82,0.26,0.334,0.137,0.144,0,13.16,2550
1,68,1420,2,3.85,3.734,294.9,14.05,0.99,6.043,27.89,27.34,28,12.41,301,0,-3.746,3.21,760
1,68,1425,2,5.701,5.236,281,23.12,1.123,8.17,28.17,27.52,28.09,11.46,300.8,0,-4.567,5.185,753
1,68,1430,2,4.038,3.895,252.2,15.23,0.909,5.88,28.07,27.28,27.8,11.41,300.8,0,-4.704,3.478,774
2,68,1430,2,15.9,14.34,14.23,16.64,12.95,0.26,0.334,0.137,0.144,0,13.14,2550
1,68,1435,2,2.313,2.089,238.1,25.22,0.928,4.769,28.02,27.54,28.02,12.1,300.7,0,-3.968,1.578,730
1,68,1440,2,1.829,1.727,239.6,19.12,0.889,4.639,28.06,27.63,28.04,11.97,300.6,0,-4.08,1.155,727
1,68,1445,2,5.468,5.179,235.3,18.63,1.407,8.98,28.27,27.63,28.19,11.43,300.5,0,-4.529,4.365,672.6
2,68,1445,2,16.03,14.46,14.35,16.68,13.08,0.26,0.334,0.137,0.144,0,13.12,2550
1,68,1450,2,5.947,5.762,238.9,14.29,0.875,8.04,28.3,27.46,28.02,11.09,300.5,0,-4.891,4.87,734
1,68,1455,2,5.496,5.451,260.8,7.33,0.777,7.15,28.58,27.73,28.39,11,300.4,0,-4.781,4.675,716
1,68,1500,2,3.655,3.502,255.1,16.61,1.15,6.533,28.45,27.9,28.31,10.75,300.3,0,-5.188,3,678.1
2,68,1500,2,16.14,14.57,14.46,16.7,13.21,0.26,0.335,0.137,0.144,0,13.11,2550
1,68,1505,2,4.779,4.609,276.9,15.28,1.182,8.95,28.82,28.22,28.79,10.76,300.3,0,-4.898,4.12,702
1,68,1510,2,4.925,4.767,265.2,14.51,0.739,6.337,29,28.29,28.86,9.89,300.2,0,-5.857,4.218,687.4
1,68,1515,2,5.018,4.829,272.3,15.73,1.664,8.56,28.96,28.39,28.83,9.84,300.2,0,-5.949,4.248,677.6
2,68,1515,2,16.25,14.68,14.55,16.72,13.35,0.26,0.335,0.137,0.144,0,13.1,2550
1,68,1520,2,5.635,5.53,275.1,11.05,1.58,10.98,29.04,28.38,28.95,9.25,300.2,0,-6.678,4.853,686.1
1,68,1525,2,6.947,6.652,264.8,16.68,0.955,8.62,29.23,28.49,29.11,9.42,300.1,0,-6.306,5.63,660.7
1,68,1530,2,5.65,5.511,287.4,12.69,1.108,7.74,29.21,28.44,28.99,9.27,300.1,0,-6.524,4.848,632.1
2,68,1530,2,16.35,14.78,14.63,16.73,13.49,0.26,0.335,0.137,0.144,0,13.1,2550
1,68,1535,2,6.151,5.809,296.2,19.11,1.752,9.7,29.07,28.55,28.99,9.45,300.1,0,-6.375,5.248,535.5
1,68,1540,2,5.241,5.156,313.9,10.32,1.014,7.81,28.95,28.14,28.68,9.32,300.1,0,-6.641,4.395,614.2
1,68,1545,2,3.796,3.535,294.5,21.25,1.157,8.13,28.94,28.39,28.81,9.55,300.1,0,-6.346,3.29,594.4
2,68,1545,2,16.44,14.88,14.7,16.76,13.62,0.26,0.336,0.137,0.144,0,13.08,2550
1,68,1550,2,4.556,4.496,287.8,9.28,1.017,6.599,28.99,28.49,28.89,9.51,300,0,-6.354,3.918,591.6
1,68,1555,2,4.286,4.24,289.7,8.42,1.28,7.32,29.03,28.56,29.03,9.3,300,0,-6.618,3.83,563
1,68,1600,2,5.721,5.577,290.3,12.86,1.353,10.09,29.17,28.72,29.14,9.62,300,0,-6.079,4.985,552.3
2,68,1600,2,16.5,14.97,14.77,16.83,13.76,0.26,0.336,0.137,0.144,0,13.09,2550
1,68,1605,2,6.417,6.337,276.4,9.05,1.623,9.57,29.19,28.68,29.07,9.35,300,0,-6.425,5.528,496.8
1,68,1610,2,6.052,5.951,281,10.44,1.955,9.47,29.23,28.85,29.23,9.5,299.9,0,-6.194,5.13,489.2
1,68,1615,2,6.266,6.223,300.9,6.692,1.259,9.31,29.01,28.42,28.77,9.22,299.9,0,-6.741,5.215,460.8
2,68,1615,2,16.54,15.04,14.83,16.94,13.89,0.26,0.336,0.137,0.144,0,13.09,2550
1,68,1620,2,5.131,5.002,282.8,12.85,1.087,8.17,29.05,28.59,29.01,9.48,300,0,-6.364,4.313,458.6
1,68,1625,2,4.935,4.902,279,6.665,0.992,7.42,28.96,28.53,28.91,9.15,300,0,-6.867,4.18,446.6
1,68,1630,2,5.196,4.667,275.2,25.83,1.988,10.32,28.86,28.67,28.86,9.52,299.9,0,-6.447,4.205,352.9
2,68,1630,2,16.57,15.11,14.91,17.06,14.02,0.26,0.337,0.137,0.144,0,13.1,2550
1,68,1635,2,5.657,5.415,299.9,16.77,1.506,11.53,29.06,28.76,28.98,9.57,300,0,-6.226,4.63,404.1
1,68,1640,2,4.134,4.066,289,10.4,0.851,6.076,29.06,28.66,28.99,9.61,300,0,-6.17,3.575,437.5
1,68,1645,2,5.52,5.434,299,10.12,1.018,7.38,29.21,28.75,29.11,9.44,300,0,-6.296,4.663,440.8
2,68,1645,2,16.58,15.18,14.99,17.19,14.14,0.261,0.337,0.137,0.144,0,13.1,2550
1,68,1650,2,5.78,5.711,297.8,8.84,0.842,7.51,29.15,28.67,28.97,9.16,300,0,-6.718,4.965,427.2
1,68,1655,2,4.453,4.414,298.1,7.58,0.651,5.88,29.22,28.82,29.16,9.43,300,0,-6.299,3.863,425.1
1,68,1700,2,5.521,5.439,279.6,9.91,0.562,6.925,29.16,28.77,29.05,9.41,300,0,-6.361,4.735,398.7
2,68,1700,2,16.57,15.23,15.06,17.31,14.26,0.261,0.337,0.137,0.144,0,13.11,2550
1,68,1705,2,4.281,4.19,278.2,11.8,1.096,6.533,28.92,28.65,28.84,8.94,300,0,-7.2,3.665,357.4
1,68,1710,2,4.642,4.557,300.3,10.93,1.323,7.19,28.81,28.55,28.72,9.16,300,0,-6.978,3.755,311.6
1,68,1715,2,5.019,4.972,291.9,7.84,0.756,6.37,28.64,28.42,28.52,9.46,300,0,-6.691,4.198,311.7
2,68,1715,2,16.56,15.27,15.14,17.4,14.36,0.261,0.338,0.137,0.144,0,13.1,2550
1,68,1720,2,5.106,5.038,287.9,9.33,0.578,6.566,28.55,28.38,28.5,9.61,300,0,-6.54,4.155,298.1
1,68,1725,2,4.206,4.173,289.7,7.22,0.599,5.978,28.44,28.32,28.35,9.29,300,0,-7.07,3.51,266.6
1,68,1730,2,4.135,4.066,282.7,10.47,0.828,6.501,28.41,28.38,28.36,9.63,300,0,-6.635,3.325,251.8
2,68,1730,2,16.54,15.31,15.22,17.47,14.46,0.261,0.338,0.137,0.144,0,13.12,2550
1,68,1735,2,5.325,5.199,302.3,12.48,0.802,7.42,28.31,28.35,28.23,9.62,300,0,-6.719,4.23,238.8
1,68,1740,2,5.491,5.421,307.6,9.14,0.829,7.38,28.25,28.26,28.13,9.62,300.1,0,-6.763,4.27,221.5
1,68,1745,2,4.766,4.75,320.2,4.706,0.777,7.15,28.13,28.19,28,9.72,300.1,0,-6.716,3.753,201
2,68,1745,2,16.5,15.33,15.29,17.52,14.55,0.261,0.338,0.137,0.144,0,13.13,2550
1,68,1750,2,4.425,4.402,321,5.752,0.562,5.586,28.01,28.08,27.85,10.03,300.1,0,-6.4,3.478,175.6
1,68,1755,2,4.844,4.803,322.2,7.43,0.706,6.599,27.83,27.98,27.68,9.74,300.1,0,-6.907,3.738,157.2
1,68,1800,2,4.348,4.322,318.2,6.261,0.455,5.423,27.65,27.8,27.51,10,300.1,0,-6.705,3.478,138.7
2,68,1800,2,16.46,15.35,15.36,17.54,14.63,0.261,0.339,0.137,0.144,0,12.85,2550
1,68,1805,2,4.22,4.212,316.3,3.407,0.435,4.9,27.39,27.64,27.23,10.15,300.1,0,-6.712,3.095,115.4
1,68,1810,2,4.164,4.15,317.3,4.706,0.462,5.194,27.04,27.37,26.87,10.46,300.2,0,-6.589,3.06,83.6
1,68,1815,2,4.039,4.036,314.5,2.165,0.266,4.737,26.53,27,26.33,10.98,300.2,0,-6.361,2.695,76.3
2,68,1815,2,16.39,15.36,15.42,17.52,14.71,0.261,0.339,0.137,0.144,0,12.77,2550
1,68,1820,2,3.722,3.715,315.8,3.365,0.228,4.214,25.99,26.67,25.82,11.64,300.2,0,-6.012,2.132,70.9
1,68,1825,2,3.679,3.675,315.3,2.504,0.192,4.214,25.53,26.35,25.37,12.06,300.3,0,-5.91,2.1,52.88
1,68,1830,2,3.914,3.912,315.1,2.01,0.176,4.345,24.97,26.04,24.84,12.54,300.3,0,-5.835,2,45.98
2,68,1830,2,16.31,15.35,15.48,17.47,14.78,0.261,0.339,0.137,0.144,0,12.74,2550
1,68,1835,2,3.578,3.574,311,2.635,0.311,4.214,24.39,25.68,24.28,13.01,300.4,0,-5.807,1.795,33.21
1,68,1840,2,3.845,3.844,308.9,1.358,0.139,4.116,23.73,25.49,23.62,13.61,300.4,0,-5.73,1.537,20.41
1,68,1845,2,3.818,3.817,306.4,0.965,0.157,4.214,23.16,25.64,23.14,14.17,300.4,0,-5.658,1.6,10.09
2,68,1845,2,16.21,15.35,15.52,17.4,14.84,0.261,0.339,0.137,0.144,0,12.72,2550
1,68,1850,2,3.041,3.037,300.5,2.794,0.206,3.495,22.51,25.11,22.46,15.13,300.4,0,-5.321,1.22,1.921
1,68,1855,2,3.228,3.227,306.2,1.595,0.123,3.528,22.1,25.14,22.19,15.85,300.5,0,-5.046,1.232,0
1,68,1900,2,3.096,3.092,305.3,2.863,0.077,3.234,21.64,25.03,21.68,16.84,300.5,0,-4.63,1.327,0
2,68,1900,2,16.09,15.32,15.55,17.29,14.9,0.261,0.339,0.137,0.144,0,12.7,2550
1,68,1905,2,2.947,2.946,299.5,0.732,0.098,3.136,21.4,25.14,21.62,16.77,300.5,0,-4.865,1.46,0
1,68,1910,2,2.784,2.784,299.6,0.253,0.061,2.907,21.39,25.26,21.58,16.25,300.6,0,-5.288,0.9,0
1,68,1915,2,2.802,2.8,304.5,2.235,0.076,3.038,21.14,25.21,21.17,16.83,300.6,0,-5.034,1.157,0
2,68,1915,2,15.94,15.29,15.58,17.16,14.93,0.261,0.339,0.137,0.144,0,12.69,2550
1,68,1920,2,3.576,3.442,344.9,15.68,0.363,4.443,20.11,24.12,19.92,18.45,300.7,0,-4.666,1.835,0
1,68,1925,2,3.949,3.94,0.101,3.806,0.333,4.671,18.53,23.11,18.56,21.61,300.8,0,-3.887,1.86,0
1,68,1930,2,3.556,3.556,0.07,0.069,0.121,3.789,17.85,24.11,18.45,22.38,300.8,0,-3.984,1.517,0
2,68,1930,2,15.77,15.24,15.59,17.01,14.97,0.261,0.339,0.137,0.144,0,12.67,2550
1,68,1935,2,3.509,3.502,355.7,3.608,0.078,3.691,18.14,24.84,19.4,20.5,300.9,0,-4.888,1.935,0.002
1,68,1940,2,3.73,3.72,358.7,4.199,0.127,4.116,18.74,25.1,20.16,18.8,301,0,-5.517,2.065,0.038
1,68,1945,2,3.52,3.509,7.13,4.584,0.288,3.887,18.42,24.65,19.4,19.22,301.1,0,-5.498,1.76,0
2,68,1945,2,15.59,15.18,15.59,16.84,14.99,0.261,0.339,0.137,0.144,0,12.67,2550
1,68,1950,2,3.58,3.574,3.337,3.451,0.141,3.822,17.35,24.39,17.68,21.83,301.1,0,-4.72,1.195,0
1,68,1955,2,3.285,3.275,349.7,4.566,0.272,3.691,16.4,24.18,16.68,23.22,301.2,0,-4.698,1.315,0
1,68,2000,2,3.363,3.356,350.3,3.576,0.169,3.691,16.23,23.74,16.94,22.5,301.3,0,-5.247,1.502,0
2,68,2000,2,15.41,15.12,15.58,16.66,15,0.261,0.339,0.137,0.144,0,12.65,2550
1,68,2005,2,3.328,3.319,359,4.153,0.12,3.561,16.98,24,18.6,20.2,301.4,0,-6.028,1.937,0.605
1,68,2010,2,3.364,3.364,4.491,0.454,0.112,3.659,17.51,23.14,19.15,19.03,301.5,0,-6.361,1.745,0.761
1,68,2015,2,3.112,3.11,8.05,2.182,0.072,3.299,16.87,22.1,17.62,20.08,301.5,0,-6.194,1.062,0
2,68,2015,2,15.23,15.04,15.56,16.47,14.99,0.261,0.339,0.137,0.144,0,12.63,2550
1,68,2020,2,3.097,3.097,10.11,0.409,0.087,3.267,16.34,21.62,16.85,20.84,301.6,0,-6.143,1.062,0
1,68,2025,2,3.062,3.061,10.03,0.883,0.096,3.332,16.08,21.03,16.7,21.28,301.7,0,-6.086,1.232,0
1,68,2030,2,3.218,3.216,7.58,1.993,0.117,3.43,15.8,20.61,16.45,21.55,301.7,0,-6.16,1.332,0
2,68,2030,2,15.05,14.97,15.54,16.27,14.98,0.261,0.339,0.137,0.144,0,12.62,2550
1,68,2035,2,3.229,3.223,9.74,3.401,0.129,3.659,15.35,20.17,16.23,21.64,301.8,0,-6.472,1.557,0
1,68,2040,2,3.184,3.181,13.42,2.437,0.129,3.495,15.5,19.62,16.36,20.36,301.8,0,-7.13,1.295,0
1,68,2045,2,3.227,3.224,18.07,2.683,0.131,3.561,15.52,19.11,15.95,19.71,301.9,0,-7.52,0.942,0
2,68,2045,2,14.88,14.88,15.5,16.08,14.96,0.261,0.339,0.137,0.144,0,12.61,2550
1,68,2050,2,3.34,3.335,14.5,2.866,0.131,3.626,15.26,18.55,15.53,19.63,302,0,-7.78,1.205,0
1,68,2055,2,3.52,3.517,20.89,2.116,0.106,3.757,14.89,18.34,15.07,19.5,302,0,-8.17,0.985,0
1,68,2100,2,3.222,3.22,19.33,1.917,0.159,3.561,14.73,18.12,14.98,19.15,302,0,-8.53,0.99,0
2,68,2100,2,14.7,14.79,15.46,15.88,14.93,0.261,0.339,0.137,0.144,0,12.61,2550
1,68,2105,2,3.251,3.249,22.92,1.705,0.133,3.691,14.52,17.68,14.74,19.08,302,0,-8.74,0.93,0
1,68,2110,2,3.634,3.631,22.86,2.34,0.19,4.214,14.37,17.5,14.63,19.43,302.1,0,-8.64,1.445,0
1,68,2115,2,3.353,3.351,23.02,2.258,0.18,4.018,13.98,16.89,14.24,19.73,302.2,0,-8.77,1.38,0
2,68,2115,2,14.53,14.7,15.4,15.68,14.89,0.261,0.339,0.137,0.144,0,12.59,2550
1,68,2120,2,3.071,3.067,22.68,2.789,0.269,3.463,13.61,15.97,13.76,19.62,302.2,0,-9.14,1.097,0
1,68,2125,2,2.291,2.282,31.46,4.993,0.363,3.234,13.29,15.29,13.44,19.79,302.2,0,-9.29,1.044,0
1,68,2130,2,2.173,2.163,31.08,5.517,0.216,2.907,13.41,15.23,13.61,20.05,302.2,0,-9.03,0.772,0
2,68,2130,2,14.37,14.61,15.34,15.49,14.85,0.261,0.339,0.137,0.144,0,12.58,2550
1,68,2135,2,2.379,2.372,31.02,4.385,0.26,2.973,13.39,15.14,13.56,19.83,302.3,0,-9.19,0.497,0
1,68,2140,2,2.757,2.751,34.95,4.041,0.204,3.267,13.35,15.27,13.63,19.46,302.3,0,-9.45,1.175,0
1,68,2145,2,2.871,2.866,33.47,3.385,0.225,3.365,13.38,15.3,13.6,19.42,302.4,0,-9.46,1.392,0
2,68,2145,2,14.21,14.51,15.28,15.3,14.79,0.261,0.339,0.137,0.144,0,12.57,2550
1,68,2150,2,2.756,2.754,31.8,1.881,0.117,3.071,12.91,14.87,13.16,20.17,302.4,0,-9.37,1.677,0
1,68,2155,2,2.928,2.925,30.43,2.234,0.121,3.201,12.75,14.72,13.12,20.36,302.4,0,-9.38,1.795,0
1,68,2200,2,3.103,3.103,25.81,0.995,0.104,3.299,12.49,14.83,12.81,21.75,302.5,0,-8.77,1.787,0
2,68,2200,2,14.06,14.42,15.21,15.11,14.74,0.261,0.338,0.137,0.144,0,12.56,2550
1,68,2205,2,2.971,2.968,25.91,2.637,0.067,3.136,12.11,14.61,12.51,22.95,302.6,0,-8.4,1.572,0
1,68,2210,2,3.094,3.09,29.84,2.981,0.065,3.234,11.81,14.73,12.37,23.46,302.6,0,-8.37,1.66,0
1,68,2215,2,3.104,3.103,35.81,1.517,0.074,3.267,11.48,14.95,12.07,24.46,302.6,0,-8.12,1.71,0
2,68,2215,2,13.91,14.33,15.14,14.93,14.67,0.261,0.338,0.137,0.144,0,12.55,2550
1,68,2220,2,3.098,3.095,33.13,2.624,0.06,3.234,11.34,15.08,12.12,24.74,302.6,0,-8.09,1.775,0
1,68,2225,2,3.076,3.073,31.03,2.706,0.049,3.201,11.13,14.92,11.99,25.47,302.6,0,-7.91,1.69,0
1,68,2230,2,2.978,2.976,35.55,1.714,0.107,3.169,10.85,14.94,11.73,25.55,302.6,0,-8.1,1.737,0
2,68,2230,2,13.77,14.23,15.07,14.75,14.61,0.26,0.338,0.137,0.144,0,12.54,2550
1,68,2235,2,2.955,2.95,43.87,3.1,0.166,3.169,10.69,14.84,11.61,25.38,302.6,0,-8.32,1.462,0
1,68,2240,2,2.782,2.782,47.95,0.963,0.15,2.973,10.56,14.84,11.42,26.04,302.6,0,-8.1,1.442,0
1,68,2245,2,2.373,2.364,53.01,5.097,0.217,2.777,10.5,14.72,11.4,26.37,302.7,0,-7.99,0.929,0
2,68,2245,2,13.64,14.14,14.99,14.57,14.53,0.26,0.338,0.137,0.144,0,12.53,2550
1,68,2250,2,2.382,2.35,45.17,9.39,0.258,3.397,10.33,14.19,11.11,26.84,302.7,0,-7.92,1.425,0
1,68,2255,2,2.646,2.641,42.06,3.31,0.145,3.005,10.06,14.53,10.77,27.77,302.7,0,-7.71,1.4,0
1,68,2300,2,2.44,2.439,32.86,1.634,0.058,2.646,9.56,14.01,9.92,29.78,302.7,0,-7.26,1.25,0
2,68,2300,2,13.51,14.05,14.91,14.4,14.46,0.26,0.337,0.137,0.144,0,12.52,2550
1,68,2305,2,2.774,2.77,42.04,2.976,0.25,3.103,9.12,13.87,9.82,30.29,302.7,0,-7.41,1.282,0
1,68,2310,2,2.759,2.754,34.26,3.627,0.12,3.103,9.33,13.82,10.33,29.54,302.8,0,-7.55,1.7,0
1,68,2315,2,2.703,2.701,29.18,2.188,0.073,2.875,9.4,13.76,10.15,29.39,302.7,0,-7.55,1.655,0
2,68,2315,2,13.38,13.96,14.83,14.23,14.38,0.26,0.337,0.137,0.144,0,12.51,2550
1,68,2320,2,2.856,2.854,33.14,2.023,0.098,3.071,9.43,13.62,10.18,28.82,302.8,0,-7.78,1.65,0
1,68,2325,2,2.92,2.915,32.92,3.521,0.083,3.071,9.63,13.72,10.43,28.38,302.7,0,-7.8,1.705,0
1,68,2330,2,2.843,2.842,35.73,1.373,0.129,3.136,9.72,13.81,10.55,28.81,302.8,0,-7.54,1.6,0
2,68,2330,2,13.26,13.87,14.75,14.07,14.31,0.26,0.337,0.137,0.144,0,12.5,2550
1,68,2335,2,2.798,2.796,36.5,2.123,0.067,3.038,9.57,13.51,10.52,28.91,302.8,0,-7.62,1.665,0
1,68,2340,2,2.918,2.917,34.43,1.812,0.101,3.332,9.6,13.47,10.4,28.91,302.9,0,-7.6,1.802,0
1,68,2345,2,2.986,2.984,35.29,1.852,0.058,3.136,9.26,13.47,10.06,29.84,303,0,-7.48,1.87,0
2,68,2345,2,13.14,13.78,14.67,13.9,14.23,0.26,0.337,0.137,0.144,0,12.5,2550
1,68,2350,2,2.906,2.905,36.21,1.633,0.05,3.038,9.34,13.72,10.53,29.13,303,0,-7.72,1.842,0.002
1,68,2355,2,2.95,2.949,31.57,1.458,0.065,3.103,9.44,13.4,10.4,29.11,303,0,-7.65,1.69,0
1,69,0,2,3.175,3.173,29.88,2.145,0.078,3.332,9.17,13.21,9.67,30.04,303,0,-7.48,1.622,0
2,69,0,2,13.03,13.69,14.58,13.75,14.14,0.26,0.337,0.137,0.144,0,12.49,2550
1,69,5,2,3.21,3.209,37.09,1.914,0.079,3.528,8.94,13.69,9.43,30.58,303,0,-7.45,1.752,0
1,69,10,2,3.243,3.242,35.76,1.121,0.059,3.365,8.77,13.7,9.36,31.18,303,0,-7.35,1.842,0
1,69,15,2,3.375,3.374,35.49,0.792,0.053,3.528,8.66,13.64,9.15,31.57,303.1,0,-7.28,1.905,0
2,69,15,2,12.92,13.61,14.5,13.59,14.07,0.26,0.336,0.137,0.144,0,12.48,2550
1,69,20,2,3.415,3.414,34.16,1.358,0.057,3.561,8.46,13.38,8.94,32.18,303.1,0,-7.21,1.967,0
1,69,25,2,3.25,3.249,35.19,1.074,0.099,3.495,8.33,13.36,8.9,32.59,303.1,0,-7.16,1.832,0
1,69,30,2,3.253,3.248,30.69,2.959,0.069,3.43,8.33,13.02,8.97,32.61,303.1,0,-7.16,1.912,0
2,69,30,2,12.81,13.52,14.41,13.45,13.98,0.26,0.336,0.137,0.144,0,12.47,2550
1,69,35,2,3.06,3.055,32.89,3.282,0.077,3.234,8.38,12.95,8.94,32.66,303.1,0,-7.09,1.577,0
1,69,40,2,2.952,2.95,35.65,2.438,0.08,3.103,8.54,13.2,9.3,31.85,303.1,0,-7.27,1.642,0.001
1,69,45,2,3.082,3.079,28.57,2.492,0.087,3.365,8.9,12.93,9.65,30.99,303.1,0,-7.31,1.74,0.003
2,69,45,2,12.71,13.44,14.33,13.31,13.9,0.259,0.336,0.137,0.144,0,12.46,2550
1,69,50,2,3.354,3.353,23.12,1.571,0.092,3.561,8.95,12.92,9.51,31.2,303.1,0,-7.18,1.73,0
1,69,55,2,3.443,3.439,21.59,2.654,0.098,3.691,8.99,12.96,9.53,30.71,303.1,0,-7.35,1.865,0
1,69,100,2,3.625,3.621,22.3,2.596,0.106,3.92,9.15,12.96,9.57,30.63,303.2,0,-7.25,1.922,0
2,69,100,2,12.61,13.36,14.25,13.17,13.81,0.26,0.336,0.137,0.144,0,12.46,2550
1,69,105,2,3.366,3.363,23.58,2.422,0.209,3.691,9.05,13.04,9.41,31.39,303.2,0,-7.02,1.717,0
1,69,110,2,3.13,3.126,20.35,2.903,0.109,3.365,8.82,12.81,9.18,32.17,303.2,0,-6.903,1.455,0
1,69,115,2,3.211,3.209,21.11,2.128,0.165,3.495,8.7,12.58,9.01,32.72,303.2,0,-6.79,1.357,0
2,69,115,2,12.52,13.28,14.16,13.04,13.73,0.259,0.335,0.137,0.144,0,12.45,2550
1,69,120,2,2.673,2.673,21.65,1.129,0.098,2.973,8.55,12.65,8.91,33.08,303.2,0,-6.782,1.292,0
1,69,125,2,2.51,2.505,15.31,3.364,0.076,2.646,8.49,12.92,8.87,33.36,303.2,0,-6.728,1.455,0
1,69,130,2,2.317,2.314,9.67,2.886,0.056,2.483,8.36,12.73,8.97,32.63,303.2,0,-7.12,1.615,0
2,69,130,2,12.44,13.2,14.08,12.92,13.65,0.259,0.335,0.137,0.144,0,12.45,2550
1,69,135,2,2.16,2.149,358.7,5.636,0.066,2.254,8.54,12.43,9.2,32.59,303.2,0,-6.979,1.362,0
1,69,140,2,2.115,2.109,352.7,4.323,0.1,2.385,8.66,12.09,9.19,34.67,303.2,0,-6.087,1.185,0
1,69,145,2,2.484,2.482,3.709,2.228,0.067,2.646,8.64,12.55,9.2,35.48,303.2,0,-5.816,1.44,0
2,69,145,2,12.35,13.13,13.99,12.8,13.56,0.259,0.335,0.137,0.144,0,12.44,2550
1,69,150,2,2.628,2.625,9.48,2.938,0.077,2.809,8.29,13.21,8.91,38.94,303.2,0,-4.915,1.625,0
1,69,155,2,2.973,2.971,14.73,2.127,0.091,3.201,7.9,13.53,8.51,38.05,303.2,0,-5.553,1.612,0
1,69,200,2,2.734,2.718,21.43,6.207,0.322,3.234,7.7,13.33,8.06,36.37,303.4,0,-6.305,0.849,0
2,69,200,2,12.28,13.06,13.91,12.68,13.48,0.259,0.335,0.137,0.144,0,12.44,2550
1,69,205,2,2.502,2.404,32.95,15.98,0.465,3.332,7.51,13,7.78,37.09,303.4,0,-6.222,0.927,0
1,69,210,2,2.801,2.787,19,5.67,0.243,3.234,7.59,12.96,8.07,36.92,303.3,0,-6.216,1.66,0
1,69,215,2,3.324,3.315,17.2,4.182,0.227,3.659,7.5,12.52,7.74,38.11,303.3,0,-5.886,1.427,0
2,69,215,2,12.2,12.99,13.83,12.57,13.4,0.259,0.334,0.137,0.144,0,12.42,2550
1,69,220,2,3.235,3.229,23.92,3.529,0.403,3.724,7.11,12.37,7.31,39.95,303.3,0,-5.618,0.909,0
1,69,225,2,3.516,3.507,21.72,4.085,0.129,3.855,6.807,12.52,7.04,41.18,303.2,0,-5.497,1.59,0
1,69,230,2,4.318,4.316,10.61,1.701,0.219,4.671,6.615,11.47,6.892,41.87,303.2,0,-5.453,1.73,0
2,69,230,2,12.13,12.92,13.76,12.46,13.32,0.259,0.334,0.137,0.144,0,12.42,2550
1,69,235,2,3.835,3.833,7.93,1.551,0.218,4.443,6.5,9.76,6.702,43.16,303.2,0,-5.164,1.045,0
1,69,240,2,3.689,3.688,6.835,1.6,0.259,4.149,6.523,9.22,6.747,43.03,303.2,0,-5.181,1.077,0
1,69,245,2,3.078,3.076,4.655,2.279,0.297,3.463,6.591,8.72,6.798,42.41,303.3,0,-5.31,0.793,0
2,69,245,2,12.06,12.85,13.68,12.35,13.24,0.259,0.334,0.137,0.144,0,12.41,2550
1,69,250,2,2.27,2.221,18.93,11.94,0.778,3.593,6.612,8.56,6.796,41.72,303.3,0,-5.503,0.889,0
1,69,255,2,2.913,2.889,21.42,7.29,0.457,3.659,6.687,9.61,6.952,41.79,303.3,0,-5.415,1.363,0.004
1,69,300,2,3.148,3.146,23.49,2.292,0.267,3.659,6.492,9.37,6.706,41.73,303.3,0,-5.605,1.497,0
2,69,300,2,11.98,12.78,13.6,12.25,13.16,0.259,0.334,0.137,0.144,0,12.41,2550
1,69,305,2,3.294,3.292,18.64,1.945,0.181,3.593,6.245,9.03,6.526,42.61,303.2,0,-5.556,1.43,0
1,69,310,2,3.119,3.112,14.6,4.04,0.178,3.495,6.152,8.28,6.416,43.12,303.3,0,-5.486,1.557,0
1,69,315,2,3.71,3.708,10.05,2.099,0.232,4.149,6.038,7.71,6.199,44.36,303.3,0,-5.223,1.98,0
2,69,315,2,11.91,12.71,13.53,12.14,13.08,0.259,0.334,0.137,0.144,0,12.4,2550
1,69,320,2,4.261,4.258,12.06,2.035,0.274,4.9,5.796,7.51,5.878,45.89,303.3,0,-5.002,1.927,0
1,69,325,2,4.142,4.049,24.09,12.16,0.47,4.867,5.832,7.74,6.109,46.44,303.4,0,-4.814,2.12,0
1,69,330,2,5.237,5.223,33.93,4.252,0.483,6.272,6.033,7.74,6.213,44.51,303.5,0,-5.184,3.112,0.01
2,69,330,2,11.84,12.64,13.45,12.04,13,0.259,0.333,0.137,0.144,0,12.39,2550
1,69,335,2,5.098,5.076,36.96,5.374,0.523,6.403,6.498,8.09,6.853,43.55,303.4,0,-5.051,3.133,0.567
1,69,340,2,4.774,4.751,32.39,5.628,0.674,5.847,6.537,7.63,6.592,45.44,303.4,0,-4.467,2.962,0.012
1,69,345,2,4.54,4.527,29.85,4.343,0.278,5.161,6.022,7.46,5.99,48.23,303.4,0,-4.155,2.907,0
2,69,345,2,11.77,12.58,13.37,11.94,12.93,0.259,0.333,0.137,0.144,0.172,12.38,2550
1,69,350,2,4.418,4.415,31.53,2.031,0.112,4.671,5.645,7.67,5.763,50.7,303.3,0,-3.841,2.67,0
1,69,355,2,4.55,4.547,29.1,2.141,0.201,4.998,5.861,7.51,6.121,51.29,303.3,0,-3.493,2.785,0
1,69,400,2,4.464,4.442,26.12,5.668,0.322,5.259,5.875,6.883,6.003,51.31,303.5,0,-3.476,2.777,0
2,69,400,2,11.7,12.52,13.3,11.84,12.85,0.258,0.333,0.138,0.144,1.035,12.38,2550
1,69,405,2,4.684,4.673,15.82,3.882,0.713,5.815,5.571,6.234,5.469,51.51,303.6,0,-3.699,2.755,0
1,69,410,2,4.002,3.991,27.41,4.263,0.348,4.867,5.063,6.266,5.112,52.09,303.5,0,-4.016,2.202,0
1,69,415,2,4.572,4.568,25.32,2.424,0.353,5.096,5.092,6.393,5.211,51.16,303.5,0,-4.224,2.607,0
2,69,415,2,11.63,12.45,13.22,11.75,12.77,0.258,0.333,0.138,0.144,1.051,12.37,2550
1,69,420,2,4.971,4.959,17.94,4.04,0.246,5.586,4.799,5.964,4.81,52.12,303.7,0,-4.248,2.937,0
1,69,425,2,4.774,4.719,19.37,8.72,0.405,5.978,4.598,5.621,4.756,52.46,303.7,0,-4.347,3.022,0
1,69,430,2,5.196,5.191,17.63,2.539,0.303,5.847,4.784,5.689,4.883,51.13,304,0,-4.51,3.345,0
2,69,430,2,11.57,12.39,13.15,11.66,12.7,0.258,0.333,0.138,0.144,0.968,12.36,2550
1,69,435,2,3.947,3.924,33.4,6.248,0.522,5.619,4.666,5.41,4.758,50.84,304.2,0,-4.692,2.512,0
1,69,440,2,3.86,3.85,33.66,3.988,0.26,4.573,4.633,5.573,4.749,50.54,304.4,0,-4.797,2.465,0
1,69,445,2,4.124,4.108,34.77,5.087,0.446,5.161,4.727,5.52,4.83,50.34,304.4,0,-4.765,2.705,0
2,69,445,2,11.51,12.33,13.08,11.58,12.62,0.258,0.332,0.138,0.144,0.811,12.36,2550
1,69,450,2,4.105,4.081,44.08,6.224,0.261,4.802,4.598,5.42,4.62,51.42,304.7,0,-4.605,2.357,0
1,69,455,2,3.653,3.637,54.89,5.396,0.397,4.802,4.589,5.466,4.767,52.73,305,0,-4.287,2.217,1.098
1,69,500,2,4.103,4.08,47.02,5.961,0.554,5.357,5.378,6.227,5.679,52.86,305,0,-3.539,2.492,1.016
2,69,500,2,11.44,12.28,13.01,11.5,12.55,0.258,0.332,0.138,0.144,0.964,12.35,2550
1,69,505,2,5.321,5.292,51.96,6.023,0.893,7.51,6.229,7.05,6.574,64.79,305,0,-0.117,3.668,2.428
1,69,510,2,5.979,5.959,60.72,4.723,0.63,7.38,7.74,8.25,8.11,77,305,0,3.699,4.308,5.938
1,69,515,2,6.057,6.024,65.11,5.941,0.682,7.71,8.61,8.91,8.82,79.3,305,0,4.932,4.415,4.561
2,69,515,2,11.38,12.22,12.95,11.41,12.48,0.258,0.332,0.138,0.144,1.876,12.34,2550
1,69,520,2,5.969,5.931,68.79,6.389,0.776,7.77,9.01,9.22,9.12,81,305.1,0,5.603,4.53,2.869
1,69,525,2,5.806,5.781,72,5.39,0.673,8.13,9.19,9.36,9.29,82.3,305.2,0,6.004,4.283,1.727
1,69,530,2,7.11,7.06,70.6,6.894,1.389,10.65,10.2,10.72,10.6,90.5,305.2,0,8.28,5.4,2.404
2,69,530,2,11.32,12.17,12.88,11.33,12.41,0.258,0.332,0.138,0.144,4.836,12.34,2550
1,69,535,2,9.47,9.42,67.42,5.799,1.388,13.75,11.86,12.16,12.1,94.1,305.2,0,10.43,7.37,3.85
1,69,540,2,10.41,10.37,63.36,4.647,1.02,12.61,12.06,12.13,12.11,93.2,305.3,0,10.5,7.65,1.878
1,69,545,2,9.94,9.89,65.97,5.548,1.269,13,11.98,12.07,12.02,92.6,305.3,0,10.33,7.39,0.513
2,69,545,2,11.31,12.11,12.81,11.27,12.34,0.257,0.332,0.138,0.144,15.68,12.34,2550
1,69,550,2,10.04,9.99,68.25,5.564,1.371,13.3,11.83,11.89,11.85,92.2,305.4,0,10.12,7.54,0.011
1,69,555,2,9.56,9.53,61.36,4.434,1.056,11.99,11.72,11.87,11.79,90.9,305.6,0,9.81,7.04,0
1,69,600,2,9.43,9.39,61.38,5.732,1.291,12.48,11.62,11.76,11.69,90,305.6,0,9.57,7.1,0
2,69,600,2,11.33,12.07,12.75,11.24,12.27,0.257,0.332,0.138,0.144,13.06,12.34,2550
1,69,605,2,9.94,9.9,56.68,5.106,1.265,13.13,11.58,11.71,11.63,89.7,305.8,0,9.49,7.43,0
1,69,610,2,9.95,9.9,56.32,5.846,1.261,12.61,11.53,11.64,11.59,89.6,305.9,0,9.42,7.37,0
1,69,615,2,10.17,10.12,55.13,5.515,1.2,13.23,11.46,11.55,11.48,89.2,306,0,9.3,7.39,0
2,69,615,2,11.38,12.04,12.69,11.26,12.2,0.257,0.331,0.138,0.144,11.09,12.34,2550
1,69,620,2,10.59,10.55,54.37,5.003,1.392,13.72,11.27,11.34,11.3,88.7,306.1,0,9.03,7.96,0
1,69,625,2,10.18,10.15,53.84,4.609,1.049,12.74,11.17,11.27,11.23,88.4,306.1,0,8.89,7.53,0
1,69,630,2,9.71,9.69,53.69,3.766,1.374,13.03,11.15,11.25,11.19,88.2,306.2,0,8.84,7.24,0
2,69,630,2,11.45,12.02,12.64,11.31,12.14,0.257,0.331,0.138,0.144,9.9,12.34,2550
1,69,635,2,11.22,11.17,54.81,5.398,1.787,15.81,10.96,11.03,10.99,86.9,306.2,0,8.44,8.16,0
1,69,640,2,10.69,10.65,59.53,4.621,1.226,14.05,10.78,10.89,10.83,85.6,306.3,0,8.06,8.12,0
1,69,645,2,8.19,8.17,56.75,4.236,1.015,10.32,10.73,10.91,10.83,84.7,306.5,0,7.86,6.253,0
2,69,645,2,11.52,12.01,12.59,11.37,12.09,0.257,0.331,0.138,0.144,7.8,12.34,2550
1,69,650,2,9.51,9.49,54.01,4.047,0.979,11.5,10.75,10.86,10.81,85,306.6,0,7.93,7.06,0
1,69,655,2,9.19,9.14,49.73,5.974,1.246,12.02,10.7,10.79,10.73,84.9,306.7,0,7.87,6.613,0.081
1,69,700,2,10.72,10.67,51.12,5.404,1.061,12.97,10.31,10.3,10.28,82.1,306.8,0,7.03,7.63,0.039
2,69,700,2,11.59,12,12.56,11.43,12.04,0.257,0.331,0.138,0.144,6.714,12.33,2550
1,69,705,2,9.64,9.6,51.93,4.761,0.919,11.86,9.85,9.89,9.86,80.2,306.9,0,6.245,7.14,0.88
1,69,710,2,10.04,10.01,43.86,4.822,1.432,12.87,9.52,9.56,9.54,75.8,307,0,5.151,7.01,3.066
1,69,715,2,10,9.96,47.22,5.349,1.232,12.51,9.12,9.13,9.13,73.6,307.1,0,4.371,6.968,6.358
2,69,715,2,11.64,12,12.54,11.48,12,0.257,0.331,0.138,0.144,4.079,12.33,2550
1,69,720,2,9.98,9.95,43.9,4.472,1.063,12.22,8.88,8.91,8.9,73.2,307.2,0,4.086,7,10.65
1,69,725,2,10.22,10.16,53.54,6.139,1.319,13.98,8.68,8.67,8.71,74.7,307.3,0,4.175,7.4,13.6
1,69,730,2,9.62,9.58,56.55,5.135,1.294,12.12,8.57,8.52,8.59,76.9,307.3,0,4.462,7.21,20.82
2,69,730,2,11.68,12.01,12.52,11.53,11.96,0.257,0.331,0.138,0.144,3.3,12.33,2550
1,69,735,2,9.79,9.75,57.31,4.813,0.939,12.48,8.51,8.54,8.58,76.7,307.3,0,4.37,7.37,27.73
1,69,740,2,9.35,9.33,55.08,3.916,0.943,10.98,8.57,8.62,8.67,75.9,307.3,0,4.286,7.11,36.5
1,69,745,2,8.5,8.46,54.19,5.476,1.142,11.47,8.67,8.77,8.79,74.4,307.5,0,4.095,6.488,46.58
2,69,745,2,11.7,12,12.5,11.56,11.93,0.257,0.331,0.138,0.144,3.25,12.33,2550
1,69,750,2,8.64,8.6,51.1,5.459,0.915,10.49,8.77,8.74,8.82,74.2,307.7,0,4.158,6.368,60.47
1,69,755,2,9.42,9.39,52.79,5.134,1.553,12.94,8.63,8.51,8.62,74.4,307.7,0,4.056,7.02,67.66
1,69,800,2,9.88,9.82,48.85,5.943,1.187,12.32,8.23,8,8.17,74.5,307.8,0,3.71,7.13,82.9
2,69,800,2,11.71,12.01,12.49,11.58,11.91,0.257,0.331,0.138,0.144,2.986,12.35,2550
1,69,805,2,10.32,10.28,55.74,5.177,1.029,12.48,7.95,7.74,7.91,77.3,307.8,0,3.948,7.76,85.7
1,69,810,2,9.57,9.54,57.24,4.526,1.352,12.28,7.89,7.8,7.95,77.1,307.9,0,3.856,7.33,88.3
1,69,815,2,8.8,8.76,49.55,5.959,1.499,12.28,8.08,8.02,8.2,76.2,308.1,0,3.879,6.253,99.1
2,69,815,2,11.72,12,12.48,11.59,11.88,0.257,0.331,0.138,0.144,3.092,12.38,2550
1,69,820,2,10.26,10.21,54.21,5.882,1.166,12.51,8.14,7.95,8.18,76.3,308,0,3.955,7.7,123
1,69,825,2,8.92,8.89,59.88,5.009,0.99,11.86,8.27,8.09,8.33,76,308.1,0,4.022,6.703,125
1,69,830,2,8.22,8.18,56.62,5.713,1.114,10.45,8.25,8.04,8.31,75.8,308.2,0,3.959,6.303,133.3
2,69,830,2,11.73,12,12.47,11.6,11.86,0.257,0.331,0.138,0.144,2.902,12.41,2550
1,69,835,2,9.75,9.72,48.92,4.358,1.145,12.38,8.43,8.14,8.49,74.8,308.3,0,3.954,7.17,173.2
1,69,840,2,10.06,10.03,51.47,4.077,1.045,12.64,8.28,7.78,8.23,77.2,308.4,0,4.243,7.43,194.7
1,69,845,2,9.26,9.24,56.36,4.164,1.419,12.09,8.16,7.73,8.18,75.9,308.5,0,3.893,7.06,216.8
2,69,845,2,11.74,12,12.46,11.61,11.84,0.257,0.33,0.138,0.144,2.738,12.48,2550
1,69,850,2,9.24,9.2,50.72,5.616,1.024,11.6,8.18,7.8,8.22,72.8,308.6,0,3.341,6.81,206.8
1,69,855,2,10.05,9.99,52.57,6.258,1.2,12.35,8.24,7.7,8.22,73.6,308.5,0,3.546,7.49,266.4
1,69,900,2,10.42,10.39,54.17,4.163,1.112,13,8.01,7.31,7.87,76.3,308.6,0,3.831,7.86,226.7
2,69,900,2,11.77,11.99,12.44,11.62,11.82,0.257,0.33,0.138,0.144,2.469,12.65,2550
1,69,905,2,9.35,9.32,56.79,4.845,0.908,11.5,7.76,7.2,7.72,77.8,308.7,0,3.854,7.02,225.6
1,69,910,2,8.77,8.74,52.73,5.202,1.023,10.71,7.91,7.54,8,74.5,308.7,0,3.41,6.663,265.6
1,69,915,2,9.07,9.03,47.15,5.052,0.837,11.07,8.09,7.56,8.13,71.4,308.7,0,2.994,6.645,345.6
2,69,915,2,11.82,11.99,12.43,11.64,11.8,0.257,0.33,0.138,0.144,2.39,12.78,2550
1,69,920,2,9.21,9.13,44.32,7.65,0.838,11.14,8.38,7.6,8.33,70.1,308.8,0,3.007,6.52,383.5
1,69,925,2,8.43,8.37,49.12,6.73,1.226,10.98,8.31,7.57,8.28,73.1,308.8,0,3.52,6.33,390.2
1,69,930,2,9.39,9.3,51.37,7.95,1.355,12.12,8.27,7.38,8.2,74.8,308.9,0,3.807,7.17,405.4
2,69,930,2,11.88,12,12.42,11.69,11.79,0.257,0.33,0.138,0.144,2.003,13.05,2550
1,69,935,2,8.99,8.95,58.52,5.583,0.88,10.94,8.18,7.39,8.08,74.2,308.9,0,3.609,6.895,343.5
1,69,940,2,9.27,9.21,46.82,6.775,1.135,11.2,8.18,7.43,8.13,70.2,309,0,2.84,6.845,342
1,69,945,2,9.02,8.97,44.91,5.931,0.955,11.53,8.26,7.48,8.29,70.4,309,0,2.955,6.843,532.9
2,69,945,2,11.95,12.01,12.42,11.74,11.77,0.257,0.33,0.138,0.144,1.905,13.1,2550
1,69,950,2,8.4,8.31,50.94,8.19,0.983,10.58,8.4,7.55,8.38,70.7,309.1,0,3.154,6.285,492.2
1,69,955,2,8.12,8.04,50.67,7.93,1.191,10.49,8.68,7.81,8.7,69.9,309.2,0,3.252,6.095,502.2
1,69,1000,2,7.82,7.78,54.13,5.886,1.291,10.94,8.93,8.12,8.93,69.31,309.4,0,3.367,6.113,516.1
2,69,1000,2,12.05,12.03,12.41,11.81,11.76,0.256,0.33,0.138,0.144,1.677,13.24,2550
1,69,1005,2,8.79,8.72,55.43,6.881,1.144,11.27,9.12,7.98,9,69.65,309.5,0,3.61,6.488,541.1
1,69,1010,2,8.22,8.19,62.91,4.823,1.17,10.16,8.63,7.58,8.41,73.8,309.6,0,3.94,6.313,336
1,69,1015,2,7.23,7.08,57.94,11.81,1.115,9.24,8.69,7.9,8.63,71.6,309.6,0,3.586,5.608,364.7
2,69,1015,2,12.17,12.06,12.41,11.9,11.75,0.257,0.33,0.138,0.144,1.775,13.03,2550
1,69,1020,2,7.58,7.54,57.08,5.615,1.325,10.55,8.7,7.83,8.61,71,309.7,0,3.472,6.173,424.4
1,69,1025,2,7.95,7.86,47.94,8.42,0.831,9.73,8.71,7.75,8.67,71.1,309.7,0,3.518,6.028,538.8
1,69,1030,2,8,7.95,57.32,6.589,0.824,9.9,8.92,7.91,8.84,71.7,309.7,0,3.826,6.228,506.6
2,69,1030,2,12.32,12.1,12.42,12.01,11.74,0.257,0.33,0.138,0.144,1.679,13.01,2550
1,69,1035,2,7.67,7.63,59.14,5.719,0.778,9.7,9.11,7.95,9.06,71.1,309.8,0,3.891,5.925,513.8
1,69,1040,2,7.32,7.27,61.83,6.923,0.959,9.24,8.86,7.69,8.62,72.2,309.9,0,3.872,5.788,453.9
1,69,1045,2,7.03,6.929,44.76,9.83,1.247,9.6,8.87,8.16,8.93,69.81,309.8,0,3.411,5.595,540.2
2,69,1045,2,12.46,12.16,12.43,12.14,11.74,0.256,0.33,0.138,0.144,1.62,13.08,2550
1,69,1050,2,6.496,6.457,40.12,6.343,0.895,8.79,9.13,8.09,9.06,68.61,309.8,0,3.416,5.185,544.9
1,69,1055,2,6.824,6.738,37.96,9.09,0.869,9.08,8.93,8.06,8.83,69.84,309.8,0,3.469,5.555,466.3
1,69,1100,2,6.212,6.022,44.58,14.17,1.121,9.34,9.29,8.39,9.38,69.42,309.7,0,3.725,4.783,686.3
2,69,1100,2,12.62,12.22,12.46,12.28,11.74,0.256,0.33,0.138,0.144,1.475,13.11,2550
1,69,1105,2,7.27,7.16,49.11,10.01,1.114,9.31,9.31,8.06,9.09,69.85,309.7,0,3.824,5.86,642.3
1,69,1110,2,7.21,7.1,47.97,10.02,0.654,8.62,9.01,7.84,8.79,71.6,309.7,0,3.885,5.72,452.3
1,69,1115,2,6.495,6.39,44.58,10.29,0.883,8.56,8.95,8.13,8.9,70.5,309.8,0,3.615,5.323,440.2
2,69,1115,2,12.78,12.29,12.49,12.42,11.75,0.256,0.33,0.138,0.144,1.49,13.1,2550
1,69,1120,2,6.353,6.235,44.05,11.08,1.086,8.4,8.82,7.88,8.69,69.71,309.9,0,3.347,5.088,397.2
1,69,1125,2,5.542,5.491,37.42,7.77,0.748,7.45,8.89,8.01,8.8,69.87,310,0,3.435,4.375,439.4
1,69,1130,2,5.743,5.705,48.99,6.573,0.935,7.81,8.9,7.82,8.71,70.1,309.8,0,3.507,4.535,434.7
2,69,1130,2,12.97,12.36,12.53,12.59,11.76,0.256,0.33,0.138,0.144,1.486,13.04,2550
1,69,1135,2,5.63,5.582,38.19,7.5,1.074,7.71,8.98,8.01,8.83,69.97,309.8,0,3.544,4.4,417.4
1,69,1140,2,5.494,5.435,37.63,8.44,0.87,7.35,8.92,7.86,8.84,69.89,309.9,0,3.471,4.245,435.7
1,69,1145,2,5.703,5.649,29.36,7.87,0.656,6.925,8.86,7.88,8.74,70.7,309.8,0,3.577,4.653,440.6
2,69,1145,2,13.15,12.43,12.57,12.76,11.78,0.256,0.33,0.138,0.144,1.481,13.28,2550
1,69,1150,2,4.95,4.873,40.76,10.06,0.965,7.22,8.84,7.91,8.69,70.9,309.8,0,3.588,4.173,453.7
1,69,1155,2,5.483,5.439,40.96,7.24,0.906,7.68,8.92,8.05,8.94,70.1,309.6,0,3.505,4.32,505.1
1,69,1200,2,5.208,5.128,46.71,10.01,0.907,7.22,9.22,8.45,9.29,69.23,309.5,0,3.619,4.223,513.7
2,69,1200,2,13.3,12.51,12.62,12.92,11.81,0.256,0.33,0.138,0.144,1.416,13.22,2550
1,69,1205,2,5.681,5.493,53.12,14.76,1.198,7.91,9.15,8.02,8.95,70.1,309.5,0,3.724,4.64,466.6
1,69,1210,2,5.326,5.224,46.21,11.2,0.747,7.35,9.29,8.29,9.19,71.1,309.4,0,4.041,4.265,621.7
1,69,1215,2,5.356,5.24,46.9,11.9,0.849,7.68,9.37,8.31,9.24,69.92,309.3,0,3.892,4.24,507
2,69,1215,2,13.45,12.59,12.68,13.07,11.84,0.256,0.33,0.138,0.144,1.394,13.18,2550
1,69,1220,2,4.744,4.542,45,16.72,0.885,6.697,9.59,8.78,9.69,69.68,309.3,0,4.052,4.035,676
1,69,1225,2,4.905,4.606,44.91,20,0.751,6.697,9.79,8.63,9.72,68.87,309.2,0,4.076,3.935,502.9
1,69,1230,2,4.779,4.48,44.3,20.29,0.975,8.07,9.7,8.77,9.66,68.84,309.2,0,3.99,4.003,614.9
2,69,1230,2,13.61,12.67,12.74,13.22,11.88,0.256,0.33,0.138,0.144,1.304,13.26,2550
1,69,1235,2,4.166,4.034,45.32,14.42,0.657,5.782,10.14,9.25,10.05,67.46,309.1,0,4.118,3.498,570.7
1,69,1240,2,4.861,4.82,34.49,7.42,0.733,7.12,9.87,9.05,9.84,67.71,309,0,3.916,4.045,507.9
1,69,1245,2,4.919,4.824,57.25,11.21,0.63,6.403,10.32,9.3,10.31,68.1,308.8,0,4.414,4.128,931
2,69,1245,2,13.77,12.75,12.8,13.38,11.93,0.256,0.331,0.138,0.144,1.259,13.29,2550
1,69,1250,2,5.198,5.003,48.63,15.67,0.762,7.22,10.65,9.8,10.76,66.06,308.8,0,4.292,4.185,506
1,69,1255,2,4.46,4.303,41.18,15.19,0.937,6.631,10.35,9.35,10.18,67.44,308.7,0,4.306,3.653,602.9
1,69,1300,2,3.594,3.496,61.84,13.38,0.856,5.357,10.78,10.14,10.92,66.94,308.6,0,4.599,3.1,687.2
2,69,1300,2,13.96,12.83,12.87,13.55,11.98,0.257,0.331,0.138,0.144,1.211,13.63,2550
1,69,1305,2,3.583,3.361,50.45,20.14,0.839,6.011,11.05,10.24,11.19,65.55,308.6,0,4.554,2.865,859
1,69,1310,2,4.129,4.082,68.17,8.64,0.887,5.913,11.45,10.38,11.43,64.29,308.5,0,4.654,3.555,853
1,69,1315,2,3.872,3.807,60.65,10.49,0.849,5.259,11.05,10.02,10.82,66.71,308.5,0,4.799,3.283,587.6
2,69,1315,2,14.15,12.92,12.94,13.73,12.03,0.257,0.331,0.138,0.144,0.694,13.63,2550
1,69,1320,2,4.008,3.724,66.77,21.56,1.058,5.978,11.27,10.52,11.41,66.14,308.3,0,4.882,3.325,965
1,69,1325,2,4.625,4.391,84.3,18.2,0.607,6.239,11.63,10.32,11.57,64.49,308.3,0,4.863,3.943,784
1,69,1330,2,3.581,3.511,47.16,11.32,0.959,5.586,11.56,10.69,11.58,66.64,308.1,0,5.259,3.085,835
2,69,1330,2,14.37,13.02,13.01,13.92,12.09,0.256,0.331,0.138,0.144,0.45,13.62,2550
1,69,1335,2,4.208,4.14,34.39,10.25,1.136,6.631,11.69,10.77,11.69,65.5,308,0,5.141,3.365,860
1,69,1340,2,4.015,3.915,37.98,12.79,0.809,5.325,11.64,10.59,11.65,65.32,307.9,0,5.049,3.263,838
1,69,1345,2,4.804,4.646,66.22,14.7,0.978,7.68,11.87,10.96,11.99,64.99,307.9,0,5.195,4.065,839
2,69,1345,2,14.6,13.12,13.09,14.12,12.16,0.257,0.331,0.138,0.144,0,13.6,2550
1,69,1350,2,3.625,3.396,57.35,20.34,1.13,7.15,11.96,11,11.91,64.73,307.7,0,5.225,3.175,832
1,69,1355,2,3.995,3.884,78.5,13.53,1.15,6.468,12.39,11.65,12.53,63.7,307.7,0,5.389,3.325,826
1,69,1400,2,3.343,3.148,75.6,19.53,0.812,4.9,12.45,11.34,12.32,63.66,307.7,0,5.441,2.955,822
2,69,1400,2,14.83,13.24,13.17,14.3,12.23,0.257,0.331,0.138,0.144,0,13.59,2550
1,69,1405,2,3.248,3.12,71.6,16.08,0.797,4.704,12.66,11.79,12.75,63.5,307.5,0,5.596,2.72,814
1,69,1410,2,3.326,3.205,57.24,15.47,1.181,5.423,12.59,11.76,12.56,63.12,307.4,0,5.448,2.692,806
1,69,1415,2,2.57,2.435,44.99,18.54,1.198,6.109,12.53,11.96,12.74,63.69,307.4,0,5.519,2.088,799
2,69,1415,2,15.06,13.36,13.26,14.4,12.31,0.257,0.332,0.138,0.144,0,13.58,2550
1,69,1420,2,3.697,3.538,66.14,16.79,1.14,6.664,12.79,12.04,13.02,62.59,307.3,0,5.513,3.03,791
1,69,1425,2,4.104,3.966,73.8,14.86,1.437,6.501,13.23,12.18,13.23,60.48,307.2,0,5.435,3.498,785
1,69,1430,2,3.933,3.859,67.63,11.08,1.326,6.207,13.26,12.31,13.34,60.02,307.1,0,5.362,3.298,779
2,69,1430,2,15.28,13.48,13.33,14.45,12.39,0.257,0.332,0.138,0.144,0,13.55,2550
1,69,1435,2,2.606,2.44,42.7,20.43,0.856,4.247,13.19,12.44,13.26,60.67,307,0,5.444,2.343,768
1,69,1440,2,3.281,2.838,73.4,29.78,1.164,5.717,13.29,12.39,13.32,60.15,307,0,5.418,2.797,761
1,69,1445,2,2.906,2.742,106.3,19.25,0.906,4.802,13.08,12.49,13.19,61.02,306.9,0,5.424,2.378,750
2,69,1445,2,15.47,13.6,13.41,14.47,12.49,0.257,0.332,0.138,0.144,0,13.55,2550
1,69,1450,2,3.311,3.208,99.8,14.26,0.508,4.639,13.67,12.94,13.78,58.97,306.8,0,5.486,3.04,743
1,69,1455,2,3.5,3.269,83.8,20.79,1.067,5.39,13.78,12.86,13.77,58.72,306.7,0,5.523,2.853,732
1,69,1500,2,2.424,2.343,75.6,14.78,0.798,4.606,13.69,12.77,13.64,58.37,306.6,0,5.357,2.132,722
2,69,1500,2,15.61,13.71,13.47,14.46,12.58,0.257,0.332,0.138,0.144,0,13.53,2550
1,69,1505,2,2.83,2.747,73.8,13.81,1.108,4.867,13.75,12.94,13.91,58.05,306.4,0,5.34,2.37,712
1,69,1510,2,2.799,2.719,77.5,13.71,1.028,4.508,13.97,13.15,14.07,56.97,306.3,0,5.269,2.422,699.3
1,69,1515,2,1.638,1.009,73,50.19,0.784,3.953,14.34,13.85,14.72,56.01,306.2,0,5.367,1.116,687.1
2,69,1515,2,15.73,13.83,13.52,14.43,12.69,0.257,0.333,0.138,0.144,0,13.51,2550
1,69,1520,2,3.006,2.939,96.4,12.11,0.803,4.835,14.4,13.73,14.61,55.47,306.2,0,5.293,2.655,674.4
1,69,1525,2,2.107,1.994,91.8,18.77,0.621,3.136,14.5,13.79,14.69,55.57,306.1,0,5.405,1.674,662.9
1,69,1530,2,2.475,2.396,104.1,14.52,0.519,3.92,14.55,13.82,14.63,55.18,306,0,5.352,2.125,650.6
2,69,1530,2,15.84,13.94,13.56,14.41,12.8,0.257,0.333,0.138,0.144,0,13.5,2550
1,69,1535,2,1.513,1.399,73,22.23,0.613,2.679,14.52,13.92,14.7,55.13,305.8,0,5.311,1.033,634.1
1,69,1540,2,2.146,1.336,60.05,49.77,0.878,3.626,14.81,14.31,15.01,54.86,305.8,0,5.509,1.763,623.3
1,69,1545,2,2.55,2.406,93.5,19.25,0.71,3.985,15.08,14.36,15.14,54.13,305.7,0,5.56,2.155,609.9
2,69,1545,2,15.95,14.05,13.6,14.4,12.91,0.257,0.333,0.138,0.144,0,13.48,2550
1,69,1550,2,1.353,1.274,109.5,19.32,0.767,2.711,15.17,14.4,15.29,53.57,305.6,0,5.5,0.872,594.4
1,69,1555,2,2.668,2.544,102,17.46,0.745,3.626,15.39,14.7,15.61,52.73,305.5,0,5.478,2.199,580.9
1,69,1600,2,3.129,3.005,79.4,16.11,0.578,4.345,15.6,14.9,15.62,51.57,305.4,0,5.348,2.642,566.7
2,69,1600,2,16.03,14.14,13.63,14.42,13.02,0.257,0.334,0.138,0.144,0,13.46,2550
1,69,1605,2,3.227,3.145,68.4,12.92,0.926,5.553,15.47,14.67,15.41,51.57,305.3,0,5.234,2.687,551.3
1,69,1610,2,3.087,2.644,105.8,30.67,1.234,4.835,15.39,14.79,15.44,52.29,305.3,0,5.361,2.491,534.9
1,69,1615,2,3.867,3.735,109.2,14.93,0.634,5.227,15.73,14.66,15.56,50.64,305.2,0,5.215,3.22,519.8
2,69,1615,2,16.1,14.24,13.66,14.52,13.13,0.257,0.334,0.138,0.144,0,13.46,2550
1,69,1620,2,2.383,2.238,128.3,19.98,0.771,4.083,15.47,14.65,15.38,51.32,305.1,0,5.169,2.008,505.2
1,69,1625,2,2.931,2.828,95.8,15.13,0.811,5.847,15.68,14.96,15.65,50.47,305.1,0,5.125,2.47,467.7
1,69,1630,2,4.151,4.073,112.6,11.08,0.67,5.553,15.87,15.09,15.81,50.56,305,0,5.32,3.418,465.6
2,69,1630,2,16.15,14.32,13.7,14.65,13.24,0.257,0.334,0.138,0.144,0,13.46,2550
1,69,1635,2,2.771,2.713,90,11.68,1.007,4.573,15.64,14.78,15.42,50.68,304.9,0,5.147,2.445,456.3
1,69,1640,2,3.489,3.415,92.7,11.77,0.974,5.488,15.47,14.86,15.41,50.72,304.9,0,5.001,2.935,439
1,69,1645,2,4.5,4.452,82.8,8.32,1.114,6.501,15.5,14.86,15.44,50.47,304.8,0,4.964,3.793,422.6
2,69,1645,2,16.17,14.39,13.74,14.8,13.35,0.257,0.335,0.138,0.144,0,13.46,2550
1,69,1650,2,3.17,3.055,108.2,15.42,0.761,5.292,15.43,14.83,15.39,51.36,304.7,0,5.146,2.677,403.3
1,69,1655,2,2.791,2.727,116.3,12.23,0.913,5.063,15.63,14.99,15.51,50.78,304.7,0,5.168,2.49,383.1
1,69,1700,2,3.052,2.997,89.1,10.82,0.894,5.553,15.44,14.83,15.31,51.24,304.6,0,5.118,2.602,364.6
2,69,1700,2,16.16,14.46,13.79,14.93,13.45,0.257,0.335,0.138,0.144,0,13.46,2550
1,69,1705,2,3.528,3.328,89.8,19.29,0.607,4.573,15.4,14.9,15.43,51.48,304.6,0,5.154,2.837,344.4
1,69,1710,2,4.474,4.448,127.9,6.131,0.714,5.553,15.47,14.75,15.31,51.55,304.5,0,5.228,3.76,327.5
1,69,1715,2,3.342,3.201,99.3,16.66,0.731,4.835,15.5,14.91,15.45,51.65,304.4,0,5.288,2.637,308.8
2,69,1715,2,16.13,14.51,13.85,15.05,13.54,0.257,0.335,0.138,0.144,0,13.46,2550
1,69,1720,2,4.108,4.039,101.4,10.47,0.891,5.815,15.3,14.63,15.13,51.73,304.4,0,5.131,3.458,290.2
1,69,1725,2,4.359,4.29,102.7,10.2,0.794,6.076,15.14,14.61,15.04,52.06,304.3,0,5.076,3.485,272.4
1,69,1730,2,4.476,4.398,93.8,10.69,0.697,6.174,15.07,14.65,15.01,52.29,304.2,0,5.07,3.538,252.9
2,69,1730,2,16.08,14.55,13.9,15.14,13.64,0.257,0.336,0.138,0.144,0,13.46,2550
1,69,1735,2,3.986,3.948,90.2,7.89,0.674,5.357,15.01,14.57,14.93,52.54,304.2,0,5.086,3.21,234.1
1,69,1740,2,4.613,4.518,102.2,11.62,0.918,6.664,14.97,14.59,14.97,53.27,304.2,0,5.239,3.418,215.2
1,69,1745,2,4.067,4.028,103.7,7.99,0.622,5.161,14.91,14.53,14.83,53.49,304.2,0,5.246,3.325,194.9
2,69,1745,2,16.01,14.58,13.96,15.2,13.72,0.258,0.336,0.138,0.144,0.238,13.49,2550
1,69,1750,2,5.146,5.128,106.5,4.781,0.481,6.239,14.75,14.4,14.68,53.58,304.2,0,5.126,3.935,176
1,69,1755,2,5.087,5.053,106.7,6.549,0.595,6.272,14.48,14.14,14.38,53.89,304.2,0,4.964,3.875,156.2
1,69,1800,2,5.15,5.12,95,6.201,0.555,6.141,14.27,14.01,14.18,54.36,304.3,0,4.893,3.883,137.7
2,69,1800,2,15.93,14.61,14,15.21,13.8,0.258,0.336,0.138,0.144,1.037,12.89,2550
1,69,1805,2,4.837,4.812,108.8,5.815,0.762,6.566,14.11,13.98,14.1,54.98,304.3,0,4.905,3.698,119.6
1,69,1810,2,5.283,5.242,100.5,7.15,0.542,6.468,13.95,13.81,13.88,55.24,304.2,0,4.831,3.963,101.6
1,69,1815,2,5.433,5.394,106.7,6.855,0.685,6.599,13.69,13.65,13.64,55.92,304.2,0,4.762,4.11,86.1
2,69,1815,2,15.84,14.61,14.04,15.18,13.86,0.257,0.336,0.138,0.144,1.106,12.8,2550
1,69,1820,2,5.059,5.043,103.8,4.481,0.52,6.076,13.43,13.45,13.39,56.36,304.2,0,4.636,3.678,71.1
1,69,1825,2,5.059,5.043,109.2,4.66,0.532,6.109,13.22,13.35,13.21,56.58,304.2,0,4.503,3.943,56.86
1,69,1830,2,4.704,4.689,107.1,4.612,0.582,6.109,12.97,13.14,12.96,57.23,304.2,0,4.435,3.365,43.2
2,69,1830,2,15.73,14.62,14.07,15.12,13.93,0.258,0.336,0.138,0.144,1.177,12.74,2550
1,69,1835,2,4.818,4.806,106.9,4.008,0.667,6.141,12.71,12.95,12.7,58.02,304.2,0,4.385,3.518,30.28
1,69,1840,2,5.578,5.555,99.1,5.268,0.657,7.32,12.35,12.6,12.31,58.68,304.1,0,4.217,3.903,18.94
1,69,1845,2,5.328,5.317,101.7,3.61,0.633,6.925,12,12.36,12,59.35,304.1,0,4.058,3.57,9.7
2,69,1845,2,15.61,14.61,14.09,15.03,13.98,0.258,0.337,0.138,0.144,1.268,12.7,2550
1,69,1850,2,5.269,5.256,104.5,4.004,0.403,6.207,11.59,11.97,11.57,60.49,304.1,0,3.942,3.545,3.305
1,69,1855,2,5.037,5.026,105,3.846,0.426,6.141,11.26,11.66,11.26,61.19,304.1,0,3.8,3.52,0.495
1,69,1900,2,5.862,5.84,108.9,4.992,0.613,7.38,10.91,11.3,10.93,61.88,304.1,0,3.629,4.06,0
2,69,1900,2,15.48,14.59,14.1,14.92,14.02,0.258,0.337,0.138,0.144,1.384,12.68,2550
1,69,1905,2,5.627,5.617,110.2,3.578,0.491,6.893,10.57,10.95,10.57,62.42,304.2,0,3.437,3.845,0
1,69,1910,2,5.444,5.424,108.1,4.99,0.556,6.599,10.21,10.62,10.25,63.24,304.2,0,3.289,3.905,0
1,69,1915,2,5.313,5.291,104.6,5.199,0.5,6.958,9.9,10.28,9.91,64.14,304.2,0,3.198,3.625,0
2,69,1915,2,15.33,14.56,14.11,14.8,14.05,0.258,0.337,0.138,0.144,1.451,12.66,2550
1,69,1920,2,5.6,5.581,103.4,4.718,0.525,6.827,9.63,10.02,9.67,64.63,304.2,0,3.053,4.048,0
1,69,1925,2,6.133,6.094,103.3,6.43,0.67,7.74,9.35,9.66,9.37,64.36,304.2,0,2.741,4.615,0
1,69,1930,2,6.097,6.081,96.4,4.117,0.974,8.07,8.98,9.28,8.97,64.27,304.1,0,2.378,4.3,0
2,69,1930,2,15.18,14.52,14.1,14.66,14.07,0.258,0.337,0.138,0.144,1.491,12.64,2550
1,69,1935,2,5.433,5.408,96.4,5.548,0.743,7.28,8.68,9.07,8.72,64.62,304.1,0,2.18,3.808,0
1,69,1940,2,5.113,5.099,94.8,4.289,0.588,6.305,8.53,8.91,8.62,65.08,304.2,0,2.136,3.748,0
1,69,1945,2,4.925,4.91,92.8,4.433,0.604,6.272,8.72,8.98,8.86,64.63,304.3,0,2.215,3.655,0.651
2,69,1945,2,15.03,14.48,14.09,14.52,14.08,0.257,0.337,0.138,0.144,1.472,12.63,2550
1,69,1950,2,5.223,5.202,93.1,5.11,0.748,7.02,8.93,9.13,9.07,63.53,304.3,0,2.173,3.853,0.865
1,69,1955,2,5.093,5.058,95.4,6.693,0.855,7.02,9.11,9.26,9.23,62.7,304.4,0,2.158,3.683,0.628
1,69,2000,2,5.572,5.551,89.9,4.892,0.611,6.958,9.11,9.18,9.18,62.14,304.5,0,2.042,4.095,0.153
2,69,2000,2,14.88,14.42,14.06,14.37,14.08,0.257,0.337,0.138,0.144,1.365,12.62,2550
1,69,2005,2,5.657,5.636,93.4,4.911,0.702,6.991,9.06,9.1,9.1,62.12,304.6,0,1.988,4.245,0
1,69,2010,2,5.988,5.967,93.2,4.754,0.559,7.09,8.95,8.97,8.99,62.03,304.6,0,1.866,4.343,0
1,69,2015,2,6.833,6.801,101.4,5.491,0.48,7.68,8.84,8.82,8.87,61.7,304.7,0,1.691,4.948,0
2,69,2015,2,14.73,14.37,14.03,14.22,14.07,0.257,0.337,0.138,0.144,1.335,12.6,2550
1,69,2020,2,5.764,5.749,102.1,4.109,0.715,7.15,8.73,8.73,8.76,61.71,304.8,0,1.59,4.378,0
1,69,2025,2,5.875,5.861,103.3,4.058,0.488,6.697,8.66,8.64,8.69,61.68,304.7,0,1.523,4.308,0
1,69,2030,2,5.669,5.644,103.2,5.426,0.719,7.15,8.58,8.6,8.62,61.68,304.8,0,1.444,4.365,0
2,69,2030,2,14.61,14.3,14,14.08,14.05,0.257,0.337,0.138,0.144,1.314,12.6,2550
1,69,2035,2,5.528,5.503,103.9,5.42,0.654,6.827,8.53,8.55,8.58,61.91,304.9,0,1.453,4.235,0
1,69,2040,2,6.151,6.138,106.3,3.74,0.558,7.19,8.5,8.51,8.56,61.89,304.9,0,1.417,4.565,0
1,69,2045,2,5.925,5.909,101.8,4.185,0.594,6.893,8.45,8.44,8.5,61.81,305,0,1.361,4.32,0
2,69,2045,2,14.49,14.24,13.96,13.95,14.02,0.257,0.336,0.138,0.144,1.31,12.59,2550
1,69,2050,2,5.637,5.611,104.1,5.576,0.443,6.697,8.41,8.4,8.45,61.7,305,0,1.294,4.368,0
1,69,2055,2,5.75,5.724,105.2,5.438,0.762,7.19,8.36,8.38,8.4,61.9,305.1,0,1.294,4.185,0
1,69,2100,2,5.454,5.424,111.2,6.012,0.733,6.762,8.36,8.38,8.41,61.77,305.1,0,1.263,4.073,0
2,69,2100,2,14.39,14.18,13.92,13.84,13.99,0.257,0.336,0.138,0.144,1.304,12.57,2550
1,69,2105,2,6.25,6.225,118.6,5.113,0.802,7.58,8.38,8.39,8.43,61.5,305.1,0,1.228,4.84,0
1,69,2110,2,6.048,6.025,115.9,4.967,0.856,7.68,8.33,8.33,8.38,61.57,305.1,0,1.191,4.478,0
1,69,2115,2,6.148,6.116,114.5,5.866,0.587,7.42,8.34,8.36,8.39,61.72,305.1,0,1.238,4.755,0
2,69,2115,2,14.28,14.12,13.87,13.74,13.95,0.257,0.336,0.138,0.144,1.299,12.56,2550
1,69,2120,2,6.211,6.185,117.7,5.225,0.949,7.94,8.33,8.33,8.37,61.67,305,0,1.213,4.628,0
1,69,2125,2,5.986,5.962,118.5,5.103,0.646,7.48,8.26,8.3,8.32,61.59,305,0,1.134,4.678,0
1,69,2130,2,5.501,5.477,121.4,5.396,0.892,7.58,8.27,8.33,8.34,61.66,305,0,1.163,4.2,0
2,69,2130,2,14.18,14.06,13.83,13.64,13.91,0.257,0.336,0.138,0.144,1.304,12.56,2550
1,69,2135,2,4.746,4.712,128.3,6.857,0.632,6.468,8.33,8.38,8.39,62.22,305.1,0,1.339,3.66,0
1,69,2140,2,6.104,6.085,128.8,4.509,0.612,7.51,8.26,8.24,8.28,62.97,305.2,0,1.432,4.695,0
1,69,2145,2,5.958,5.928,121.7,5.74,0.692,7.45,8.22,8.2,8.23,63.13,305.2,0,1.432,4.575,0
2,69,2145,2,14.09,13.99,13.79,13.54,13.87,0.257,0.336,0.138,0.144,1.335,12.55,2550
1,69,2150,2,5.309,5.279,123.4,6.108,0.681,6.664,8.17,8.18,8.23,63.67,305.3,0,1.504,4.285,0
1,69,2155,2,5.956,5.943,123.6,3.757,0.435,6.958,8.22,8.2,8.26,64.53,305.2,0,1.732,4.748,0
1,69,2200,2,6.046,6.031,125.6,4.087,0.627,7.42,8.22,8.17,8.24,65.33,305.1,0,1.897,4.59,0
2,69,2200,2,13.99,13.93,13.75,13.46,13.82,0.257,0.336,0.138,0.144,1.376,12.55,2550
1,69,2205,2,5.455,5.434,125.5,5.077,0.775,7.15,8.2,8.19,8.24,66.68,305,0,2.16,4.248,0.001
1,69,2210,2,5.42,5.394,129.4,5.635,0.741,7.02,8.22,8.16,8.25,69.23,305,0,2.687,4.13,0.054
1,69,2215,2,5.659,5.616,133.5,7.08,0.825,7.32,8.12,8.06,8.13,66.57,305,0,2.059,4.693,0.007
2,69,2215,2,13.9,13.88,13.7,13.38,13.78,0.257,0.336,0.138,0.144,1.471,12.53,2550
1,69,2220,2,4.895,4.854,133.8,7.4,0.73,6.533,8.08,8.04,8.11,66.48,304.9,0,2.008,3.925,0.018
1,69,2225,2,5.295,5.275,127.2,4.948,0.688,6.664,8.03,7.94,8.03,66.6,305,0,1.98,4.128,0.002
1,69,2230,2,4.801,4.785,123.9,4.566,0.466,5.684,7.97,7.92,8.01,65.67,304.9,0,1.735,3.733,0.001
2,69,2230,2,13.82,13.82,13.66,13.29,13.73,0.257,0.335,0.138,0.144,1.431,12.53,2550
1,69,2235,2,5.143,5.132,125.6,3.81,0.399,6.011,7.96,7.89,7.99,66.01,304.9,0,1.802,4.043,0
1,69,2240,2,5.133,5.109,132.7,5.448,0.628,6.109,7.96,7.9,8,67.44,304.8,0,2.088,4.015,0
1,69,2245,2,4.967,4.949,127.2,4.764,0.652,6.011,8.02,7.97,8.05,67.75,304.8,0,2.205,3.853,0.031
2,69,2245,2,13.74,13.76,13.62,13.22,13.68,0.257,0.335,0.138,0.144,1.458,12.51,2550
1,69,2250,2,5.141,5.131,121.3,3.606,0.563,6.239,7.92,7.84,7.92,65.02,304.8,0,1.553,3.803,0
1,69,2255,2,4.778,4.748,126.2,6.481,0.548,5.749,7.82,7.76,7.85,63.68,304.7,0,1.181,3.733,0
1,69,2300,2,4.367,4.346,129.9,5.585,0.666,5.39,7.79,7.76,7.83,63.27,304.6,0,1.063,3.395,0
2,69,2300,2,13.68,13.71,13.58,13.16,13.63,0.257,0.335,0.138,0.144,1.377,12.52,2550
1,69,2305,2,4.641,4.632,123.2,3.712,0.539,5.815,7.68,7.72,7.67,63.41,304.5,0,0.997,3.52,0
1,69,2310,2,4.431,4.403,133.7,6.478,0.36,5.194,7.38,7.59,7.36,65.18,304.5,0,1.086,3.213,0
1,69,2315,2,4.119,4.109,142.8,4.032,0.47,5.259,7.07,7.4,7.07,66.84,304.4,0,1.142,2.835,0
2,69,2315,2,13.61,13.66,13.53,13.09,13.58,0.257,0.335,0.138,0.144,1.468,12.51,2550
1,69,2320,2,4.162,4.152,146.4,3.912,0.464,5.063,6.904,7.29,6.992,67.18,304.3,0,1.056,2.922,0
1,69,2325,2,3.481,3.474,147.5,3.551,0.286,4.051,6.879,7.19,6.992,67.44,304.3,0,1.086,2.697,0
1,69,2330,2,3.362,3.353,151.5,4.201,0.321,4.443,6.861,7.18,6.926,67.05,304.3,0,0.99,2.39,0
2,69,2330,2,13.54,13.6,13.49,13.03,13.53,0.257,0.335,0.138,0.144,1.52,12.5,2550
1,69,2335,2,4.192,4.183,144.6,3.613,0.45,5.227,6.663,7.03,6.721,67.62,304.2,0,0.92,3.05,0
1,69,2340,2,4.188,4.174,146.4,4.723,0.404,5.227,6.412,6.799,6.459,68,304.2,0,0.763,2.84,0
1,69,2345,2,3.883,3.875,148,3.617,0.369,4.835,6.208,6.597,6.27,68.22,304.1,0,0.616,2.685,0
2,69,2345,2,13.47,13.56,13.45,12.96,13.49,0.256,0.335,0.138,0.144,1.569,12.5,2550
1,69,2350,2,3.198,3.193,149.7,3.284,0.278,3.757,5.983,6.381,6.025,68.6,304.1,0,0.481,2.112,0
1,69,2355,2,3.004,3,146.9,2.785,0.207,3.495,5.716,6.193,5.748,69.19,304,0,0.347,1.79,0
1,70,0,2,2.994,2.987,146.2,3.733,0.286,3.626,5.44,6.008,5.506,70.2,304,0,0.286,1.812,0
2,70,0,2,13.39,13.5,13.41,12.87,13.44,0.256,0.335,0.138,0.144,1.652,12.48,2550
1,70,5,2,3.179,3.174,142,3.018,0.276,3.953,5.223,5.821,5.312,70.9,304,0,0.207,1.892,0
1,70,10,2,3.033,3.03,136.7,2.545,0.196,3.495,5.084,5.628,5.148,71.6,304,0,0.209,1.745,0
1,70,15,2,2.93,2.923,127,3.728,0.175,3.43,5.003,5.654,5.073,72.2,304,0,0.246,1.662,0
2,70,15,2,13.3,13.45,13.37,12.78,13.39,0.256,0.334,0.138,0.144,1.75,12.48,2550
1,70,20,2,2.943,2.936,124.3,3.991,0.271,3.691,5.082,5.84,5.201,72.4,304,0,0.356,1.677,0
1,70,25,2,3.374,3.364,135.3,4.518,0.347,4.312,5.225,5.948,5.372,72,304,0,0.431,2.127,0
1,70,30,2,3.482,3.473,139.7,3.974,0.311,4.345,5.218,5.818,5.355,72.7,304,0,0.556,2.185,0.017
2,70,30,2,13.21,13.39,13.33,12.68,13.34,0.256,0.334,0.138,0.144,1.808,12.48,2550
1,70,35,2,3.158,3.143,132.5,5.538,0.352,4.018,5.401,5.971,5.603,72.8,304.1,0,0.738,2.06,0.195
1,70,40,2,3.548,3.529,123.3,5.911,0.287,4.345,5.815,6.27,6.034,71.4,304.2,0,0.858,2.52,1.004
1,70,45,2,3.778,3.766,121.2,4.52,0.314,4.475,6.129,6.444,6.299,70.5,304.1,0,0.987,2.712,1.301
2,70,45,2,13.12,13.33,13.28,12.56,13.29,0.256,0.334,0.138,0.144,1.725,12.46,2550
1,70,50,2,3.97,3.96,131.5,4.197,0.486,5.129,6.374,6.565,6.494,71.8,304,0,1.462,3.055,0.916
1,70,55,2,3.803,3.781,139.4,6.152,0.49,5.129,6.434,6.611,6.519,71.9,303.9,0,1.54,2.795,0.052
1,70,100,2,4.305,4.285,138,5.465,0.566,5.847,6.514,6.734,6.631,73.1,303.9,0,1.841,3.255,0.044
2,70,100,2,13.03,13.28,13.23,12.45,13.24,0.256,0.334,0.138,0.144,1.777,12.46,2550
1,70,105,2,3.45,3.435,133.4,5.413,0.46,4.704,6.519,6.725,6.617,73.4,304,0,1.897,2.587,0.303
1,70,110,2,3.215,3.196,135.9,6.3,0.378,4.116,6.706,6.83,6.825,74.4,304,0,2.267,2.405,1.099
1,70,115,2,3.914,3.889,141.7,6.492,0.492,4.998,6.96,7.03,7.07,76.2,304,0,2.818,3.03,0.982
2,70,115,2,12.95,13.22,13.18,12.35,13.19,0.256,0.334,0.138,0.144,1.888,12.45,2550
1,70,120,2,4.247,4.217,149.2,6.728,0.611,5.553,7.14,7.21,7.22,78,303.9,0,3.306,3.423,0.333
1,70,125,2,4.322,4.301,152.4,5.682,0.632,5.619,7.24,7.29,7.29,79.9,303.9,0,3.741,3.383,0.053
1,70,130,2,4.009,3.99,155.3,5.492,0.411,4.933,7.38,7.42,7.45,81.8,303.9,0,4.194,2.95,0.493
2,70,130,2,12.88,13.16,13.13,12.26,13.13,0.256,0.334,0.138,0.144,2.457,12.45,2550
1,70,135,2,4.507,4.491,160.2,4.808,0.399,5.39,7.53,7.51,7.59,83.4,303.9,0,4.61,3.385,0.525
1,70,140,2,4.515,4.498,163.3,4.843,0.402,5.423,7.63,7.62,7.68,84.2,303.9,0,4.837,3.453,0.39
1,70,145,2,4.754,4.73,163.1,5.744,0.54,5.978,7.72,7.74,7.79,84.8,303.9,0,5.03,3.67,0.285
2,70,145,2,12.83,13.11,13.07,12.18,13.07,0.256,0.333,0.138,0.144,3.342,12.44,2550
1,70,150,2,5.011,4.986,164.2,5.759,0.778,7.38,7.83,7.85,7.89,86,303.9,0,5.324,3.853,0.211
1,70,155,2,5.484,5.459,159.3,5.49,0.696,6.435,7.91,7.9,7.95,87.1,304,0,5.577,4.205,0.113
1,70,200,2,5.765,5.741,163.4,5.241,0.613,6.762,7.92,7.84,7.92,87.8,304,0,5.702,4.538,0.006
2,70,200,2,12.79,13.05,13.02,12.12,13.02,0.256,0.333,0.138,0.144,4.556,12.44,2550
1,70,205,2,5.607,5.585,161.3,5.037,0.484,6.925,7.84,7.77,7.84,88.8,303.9,0,5.781,4.405,0
1,70,210,2,6.343,6.327,164.7,4.046,0.525,7.38,7.8,7.7,7.78,89.8,303.8,0,5.896,4.9,0
1,70,215,2,6.118,6.096,166.3,4.783,0.58,7.45,7.8,7.82,7.86,89.6,303.6,0,5.865,4.83,0
2,70,215,2,12.76,13.01,12.97,12.07,12.96,0.256,0.333,0.138,0.145,6.15,12.43,2550
1,70,220,2,6.019,6.001,163.9,4.37,0.605,7.38,7.85,7.88,7.92,89.2,303.4,0,5.854,4.538,0.01
1,70,225,2,5.953,5.916,162.6,6.378,0.728,7.32,7.89,7.84,7.92,89.8,303.2,0,5.975,4.685,0.004
1,70,230,2,6.873,6.848,171.5,4.878,0.76,9.11,7.9,7.77,7.86,91.1,303.2,0,6.191,5.09,0
2,70,230,2,12.74,12.97,12.92,12.04,12.9,0.255,0.333,0.138,0.145,7.06,12.42,2550
1,70,235,2,5.869,5.849,171.1,4.777,0.57,7.06,7.84,7.83,7.87,91.5,303.2,0,6.194,4.62,0
1,70,240,2,5.447,5.398,163.9,7.67,0.629,6.86,7.88,7.92,7.95,91,303.2,0,6.153,4.083,0.009
1,70,245,2,6.06,6.019,163.3,6.648,0.764,7.74,7.89,7.83,7.9,91.3,303.3,0,6.205,4.91,0.002
2,70,245,2,12.72,12.93,12.88,12.02,12.85,0.255,0.333,0.138,0.145,8.09,12.42,2550
1,70,250,2,5.501,5.481,164.5,4.97,0.568,6.893,7.84,7.79,7.86,91.4,303.3,0,6.184,4.183,0
1,70,255,2,4.818,4.792,160.5,5.947,0.625,5.749,7.83,7.86,7.9,91.3,303.4,0,6.154,3.78,0
1,70,300,2,5.399,5.382,164.8,4.634,0.749,6.991,7.9,7.88,7.94,91.4,303.4,0,6.252,4.158,0
2,70,300,2,12.71,12.9,12.84,12,12.8,0.255,0.333,0.138,0.145,8.6,12.41,2550
1,70,305,2,5.039,5.021,172.6,4.918,0.606,6.141,7.9,7.83,7.9,92.3,303.4,0,6.375,3.665,0
1,70,310,2,4.735,4.722,177.8,4.191,0.437,5.651,7.86,7.86,7.89,92.3,303.4,0,6.344,3.333,0
1,70,315,2,4.47,4.451,168,5.333,0.623,5.717,7.89,7.93,7.95,92.2,303.4,0,6.359,3.34,0
2,70,315,2,12.69,12.87,12.8,11.98,12.75,0.255,0.332,0.138,0.145,9.84,12.41,2550
1,70,320,2,4.094,4.056,173.5,7.86,0.49,5.063,7.9,7.92,7.94,91.9,303.4,0,6.323,3.09,0
1,70,325,2,3.539,3.525,177.9,5.104,0.338,4.345,7.88,7.93,7.93,91.8,303.4,0,6.293,2.767,0
1,70,330,2,3.382,3.365,176.1,5.738,0.544,4.737,7.92,7.98,7.99,91.8,303.3,0,6.332,2.35,0
2,70,330,2,12.67,12.83,12.77,11.96,12.71,0.255,0.332,0.138,0.145,9.44,12.4,2550
1,70,335,2,3.329,3.312,179.3,5.839,0.398,4.149,8,8.02,8.04,91.9,303.4,0,6.405,2.36,0
1,70,340,2,3.903,3.882,183.4,5.92,0.513,4.933,7.99,8.01,8.03,91.6,303.3,0,6.359,2.685,0
1,70,345,2,3.6,3.592,180.8,3.779,0.365,4.443,7.93,7.94,7.96,91.6,303.3,0,6.296,2.742,0
2,70,345,2,12.66,12.8,12.73,11.95,12.66,0.255,0.332,0.138,0.145,9.52,12.39,2550
1,70,350,2,2.876,2.845,176.1,8.43,0.323,3.626,7.92,7.9,7.93,91.9,303.2,0,6.346,2.132,0
1,70,355,2,2.857,2.846,166,5.214,0.264,3.691,7.96,7.96,7.97,92.4,303.2,0,6.45,2.102,0
1,70,400,2,2.538,2.522,173.6,6.389,0.432,3.495,7.99,8,7.99,92.8,303.3,0,6.542,2.005,0
2,70,400,2,12.65,12.78,12.7,11.93,12.62,0.255,0.332,0.138,0.145,12.55,12.38,2550
1,70,405,2,2.852,2.845,169.3,3.953,0.28,3.43,8.02,8.1,8.07,93.1,303.2,0,6.616,2.255,0
1,70,410,2,3.405,3.394,170.8,4.648,0.42,4.475,8.07,8.11,8.1,93.1,303.2,0,6.661,2.487,0
1,70,415,2,3.512,3.5,174.3,4.746,0.436,4.377,8.05,8.05,8.04,93.5,303.2,0,6.704,2.517,0
2,70,415,2,12.64,12.76,12.68,11.92,12.58,0.255,0.332,0.138,0.145,15.52,12.38,2550
1,70,420,2,3.201,3.19,173,4.823,0.368,3.92,8.01,8,7.99,94,303.1,0,6.747,2.392,0
1,70,425,2,3.279,3.274,172.2,3.285,0.279,3.822,7.99,7.97,7.96,94.4,303.1,0,6.778,2.352,0
1,70,430,2,2.677,2.657,166.4,6.872,0.381,3.463,7.96,7.99,7.98,94.8,303.1,0,6.811,1.962,0
2,70,430,2,12.62,12.74,12.65,11.91,12.55,0.255,0.332,0.138,0.145,22.08,12.37,2550
1,70,435,2,2.589,2.575,167.5,5.871,0.294,3.299,8.01,8.06,8.04,95,303.1,0,6.887,1.822,0
1,70,440,2,2.446,2.43,173.2,6.506,0.355,3.005,8.04,8.09,8.08,95,303.1,0,6.922,1.822,0
1,70,445,2,2.442,2.431,177.2,5.44,0.245,3.071,8.04,8.08,8.09,94.9,303.1,0,6.902,1.667,0
2,70,445,2,12.61,12.72,12.63,11.89,12.51,0.255,0.332,0.138,0.145,19.89,12.36,2550
1,70,450,2,2.67,2.663,176.4,4.148,0.176,3.103,8.05,8.1,8.11,94.8,303,0,6.902,1.932,0
1,70,455,2,3.01,3.001,171.1,4.441,0.324,3.724,8.09,8.18,8.18,94.7,303,0,6.931,2.23,0.002
1,70,500,2,3.153,3.14,171.7,5.033,0.33,4.149,8.21,8.38,8.34,94.4,302.9,0,6.988,2.432,0.245
2,70,500,2,12.6,12.7,12.6,11.88,12.48,0.255,0.332,0.138,0.145,17.03,12.35,2550
1,70,505,2,3.183,3.172,177.6,4.84,0.388,3.953,8.3,8.47,8.44,93.7,302.9,0,6.982,2.287,0.364
1,70,510,2,3.433,3.422,174.5,4.6,0.47,4.443,8.42,8.6,8.58,93,302.8,0,6.977,2.56,0.597
1,70,515,2,3.435,3.418,172.5,5.792,0.566,4.475,8.53,8.72,8.7,92,302.8,0,6.947,2.497,0.674
2,70,515,2,12.59,12.68,12.58,11.87,12.44,0.255,0.332,0.138,0.145,12.97,12.35,2550
1,70,520,2,4.218,4.21,171.1,3.58,0.324,4.9,8.58,8.73,8.73,90.6,302.8,0,6.758,3.135,0.5
1,70,525,2,3.757,3.747,168.4,4.19,0.441,4.802,8.63,8.77,8.77,89.4,302.8,0,6.621,2.895,0.338
1,70,530,2,3.398,3.387,176.7,4.535,0.458,4.214,8.7,8.86,8.84,88.4,302.8,0,6.536,2.492,0.344
2,70,530,2,12.57,12.66,12.56,11.86,12.41,0.255,0.332,0.138,0.145,9.21,12.34,2550
1,70,535,2,3.416,3.399,173.1,5.773,0.289,4.116,8.74,8.89,8.88,87.6,302.8,0,6.443,2.627,0.333
1,70,540,2,3.003,2.995,173.6,4.363,0.396,3.887,8.83,8.97,8.96,87.1,302.7,0,6.449,2.277,0.338
1,70,545,2,3.504,3.491,165.9,4.869,0.352,4.083,8.91,9.08,9.06,86.2,302.7,0,6.388,2.657,0.388
2,70,545,2,12.56,12.64,12.54,11.85,12.38,0.255,0.331,0.138,0.145,7.51,12.34,2550
1,70,550,2,3.188,3.176,164.1,5.032,0.373,4.083,9.01,9.18,9.16,85.3,302.6,0,6.329,2.397,0.439
1,70,555,2,3.164,3.155,159.1,4.381,0.337,3.887,9.1,9.25,9.23,84.6,302.5,0,6.296,2.485,0.348
1,70,600,2,3.013,3.002,163.1,5.065,0.292,3.659,9.17,9.3,9.29,84.1,302.5,0,6.285,2.295,0.327
2,70,600,2,12.55,12.63,12.52,11.84,12.36,0.255,0.331,0.138,0.145,6.229,12.33,2550
1,70,605,2,3.192,3.181,172.4,4.593,0.349,3.822,9.23,9.37,9.35,83.7,302.5,0,6.272,2.417,0.327
1,70,610,2,3.317,3.309,173.1,4.054,0.423,4.149,9.29,9.42,9.4,83.5,302.4,0,6.288,2.38,0.333
1,70,615,2,3.393,3.376,168.8,5.755,0.501,4.377,9.34,9.45,9.46,83.2,302.2,0,6.298,2.512,0.267
2,70,615,2,12.53,12.61,12.5,11.83,12.33,0.255,0.331,0.138,0.145,5.693,12.32,2550
1,70,620,2,3.704,3.695,163.5,3.927,0.466,4.606,9.39,9.51,9.51,82.9,302.2,0,6.291,2.89,0.201
1,70,625,2,3.295,3.284,164.3,4.667,0.449,4.247,9.46,9.59,9.58,82.7,302.1,0,6.329,2.397,0.169
1,70,630,2,3.755,3.741,162.2,4.859,0.416,4.606,9.54,9.67,9.67,82.4,302.1,0,6.337,2.732,0.253
2,70,630,2,12.52,12.6,12.48,11.83,12.3,0.255,0.331,0.138,0.145,5.355,12.32,2550
1,70,635,2,2.921,2.898,158,7.13,0.292,3.495,9.55,9.66,9.65,82,302,0,6.283,2.25,0.016
1,70,640,2,3.41,3.393,160.8,5.743,0.27,4.083,9.55,9.68,9.66,81.6,302,0,6.221,2.517,0
1,70,645,2,3.099,3.088,164.4,4.849,0.365,4.181,9.57,9.73,9.68,81.4,302,0,6.198,2.397,0
2,70,645,2,12.51,12.58,12.47,11.82,12.27,0.255,0.331,0.138,0.145,5.025,12.32,2550
1,70,650,2,3.281,3.272,168.7,4.315,0.313,3.985,9.59,9.72,9.68,81.2,301.9,0,6.175,2.48,0
1,70,655,2,3.417,3.398,160.2,6.019,0.251,3.92,9.56,9.71,9.65,80.8,301.9,0,6.093,2.59,0.2
1,70,700,2,2.713,2.706,158.9,4.249,0.262,3.43,9.57,9.72,9.66,80.6,301.9,0,6.052,2.04,1.201
2,70,700,2,12.5,12.57,12.45,11.82,12.25,0.255,0.331,0.138,0.145,4.785,12.31,2550
1,70,705,2,2.454,2.439,161.6,6.328,0.346,3.169,9.54,9.67,9.64,80.2,301.9,0,5.959,1.882,2.328
1,70,710,2,2.68,2.668,162,5.351,0.368,3.593,9.55,9.68,9.66,80.1,302,0,5.956,1.96,3.964
1,70,715,2,2.168,2.154,162,6.518,0.216,2.581,9.59,9.71,9.69,79.9,302,0,5.964,1.702,7.18
2,70,715,2,12.48,12.55,12.43,11.82,12.22,0.255,0.331,0.138,0.145,4.424,12.31,2550
1,70,720,2,1.788,1.776,160.6,6.531,0.245,2.352,9.62,9.75,9.73,79.8,302,0,5.973,1.432,11.68
1,70,725,2,1.627,1.622,164.7,4.572,0.213,2.025,9.71,9.8,9.81,79.7,302.1,0,6.043,1.2,16.02
1,70,730,2,2.047,2.042,155.4,3.997,0.151,2.515,9.73,9.81,9.83,79.3,302.2,0,5.982,1.645,18.32
2,70,730,2,12.47,12.54,12.42,11.81,12.2,0.255,0.331,0.138,0.145,4.149,12.31,2550
1,70,735,2,2.238,2.229,151.9,5.018,0.234,2.875,9.74,9.77,9.8,78.9,302.2,0,5.917,1.842,21.1
1,70,740,2,2.888,2.878,162.5,4.716,0.213,3.365,9.74,9.74,9.81,78.5,302.2,0,5.846,2.222,25.26
1,70,745,2,3.375,3.362,164.5,4.97,0.289,4.181,9.77,9.78,9.84,78.1,302.2,0,5.812,2.692,29.15
2,70,745,2,12.46,12.53,12.4,11.81,12.18,0.255,0.331,0.138,0.145,3.803,12.31,2550
1,70,750,2,3.939,3.926,160.2,4.528,0.321,4.769,9.84,9.85,9.93,78.1,302.2,0,5.868,3.193,35.28
1,70,755,2,3.863,3.836,155.5,6.756,0.303,4.41,9.92,9.9,10,77.9,302.3,0,5.906,3.06,38.42
1,70,800,2,3.273,3.256,156.3,5.954,0.454,4.214,9.96,9.95,10.03,77.5,302.3,0,5.876,2.625,41.44
2,70,800,2,12.45,12.52,12.39,11.81,12.16,0.255,0.331,0.138,0.145,3.573,12.32,2550
1,70,805,2,3.136,3.094,160.3,9.43,0.309,3.953,10.09,10.07,10.19,77.2,302.4,0,5.941,2.28,52.1
1,70,810,2,3.932,3.914,155.2,5.421,0.61,5.227,10.17,10.04,10.22,76.2,302.4,0,5.845,3.16,64.87
1,70,815,2,3.797,3.772,160.8,6.496,0.524,4.965,10.28,10.2,10.37,76.1,302.4,0,5.923,2.932,68.87
2,70,815,2,12.44,12.5,12.38,11.81,12.13,0.255,0.331,0.138,0.145,3.208,12.32,2550
1,70,820,2,3.343,3.311,164.2,7.9,0.614,4.508,10.44,10.35,10.52,75.7,302.4,0,6.003,2.562,80
1,70,825,2,2.998,2.97,156.7,7.9,0.495,3.953,10.61,10.55,10.7,75.1,302.6,0,6.055,2.517,76.3
1,70,830,2,2.691,2.503,140.9,21.38,0.697,4.279,10.67,10.52,10.69,74.9,302.9,0,6.06,2.27,76.4
2,70,830,2,12.44,12.49,12.37,11.82,12.12,0.254,0.331,0.138,0.145,2.932,12.33,2550
1,70,835,2,2.325,2.2,72.1,18.75,0.308,3.038,10.69,10.64,10.75,74.7,303.5,0,6.048,1.96,67.74
1,70,840,2,3.257,3.241,25.03,5.574,0.58,4.279,10.76,10.71,10.83,74.7,303.8,0,6.116,2.67,61.38
1,70,845,2,0.984,0.293,67.79,62.95,0.783,2.711,10.73,10.72,10.81,74.8,303.6,0,6.109,0.766,92.6
2,70,845,2,12.45,12.49,12.36,11.83,12.1,0.254,0.331,0.138,0.145,2.789,12.33,2550
1,70,850,2,2.039,2.016,151.8,8.55,0.381,2.809,10.89,10.8,11,75.2,303.2,0,6.33,1.707,150.8
1,70,855,2,0.808,0.527,125.8,45.6,0.547,1.993,11.09,10.98,11.2,75.2,303.4,0,6.519,0.555,137.7
1,70,900,2,1.909,1.766,57.02,22.2,0.542,3.071,11.21,11.08,11.35,76.7,303.7,0,6.904,1.55,110
2,70,900,2,12.46,12.48,12.35,11.86,12.08,0.254,0.331,0.138,0.145,2.58,12.34,2550
1,70,905,2,1.823,1.483,83.1,34.98,0.718,3.626,11.19,11.02,11.24,77.2,303.5,0,6.978,1.368,151
1,70,910,2,3.848,3.818,134,7.08,0.505,4.671,11.41,11.04,11.43,78,303.2,0,7.33,3.393,246.1
1,70,915,2,3.386,3.269,132.4,15.07,0.401,4.214,11.61,11.04,11.55,78.5,303.3,0,7.62,2.762,206.3
2,70,915,2,12.49,12.48,12.34,11.89,12.07,0.254,0.33,0.138,0.145,2.639,12.42,2550
1,70,920,2,2.623,2.56,123.4,12.53,0.678,4.541,11.64,11.23,11.61,79.7,303.5,0,7.85,2.145,182.1
1,70,925,2,1.9,1.855,120.5,12.4,0.377,2.907,11.6,11.35,11.68,80.1,303.5,0,7.88,1.6,192.8
1,70,930,2,3.919,3.841,154.4,11.43,0.735,5.815,11.82,11.42,11.87,79.1,303.2,0,7.9,3.333,235.3
2,70,930,2,12.54,12.48,12.34,11.94,12.05,0.254,0.33,0.138,0.145,2.659,12.58,2550
1,70,935,2,5.105,5.084,152.8,5.232,0.685,6.827,12.07,11.52,12.02,78.1,303.1,0,7.97,4.293,265.3
1,70,940,2,4.206,4.159,157.7,8.56,0.668,5.717,12.4,11.72,12.28,78.9,303.3,0,8.42,3.38,253.8
1,70,945,2,3.025,2.981,145.3,9.77,0.493,4.312,12.37,11.79,12.22,79.9,303.5,0,8.58,2.597,196.1
2,70,945,2,12.61,12.49,12.34,12.01,12.04,0.254,0.33,0.138,0.145,2.738,12.64,2550
1,70,950,2,3.952,3.886,151.1,10.47,0.658,5.455,12.32,11.73,12.14,81.2,303.5,0,8.75,3.413,200.8
1,70,955,2,5.846,5.816,164.6,5.839,0.992,7.94,12.41,11.78,12.33,81.7,303.3,0,8.92,4.775,265.8
1,70,1000,2,6.742,6.698,166.7,6.587,0.622,8.33,12.74,12.1,12.76,81.2,303.2,0,9.15,5.34,317.4
2,70,1000,2,12.67,12.5,12.35,12.1,12.03,0.254,0.33,0.138,0.145,2.951,12.7,2550
1,70,1005,2,6.058,6.011,155.8,7.11,0.875,8.46,13.12,12.46,13.11,79.5,303.2,0,9.2,4.88,323.7
1,70,1010,2,4.973,4.878,146.1,11.21,0.626,6.37,13.26,12.59,13.13,78.6,303.4,0,9.18,4.203,271.5
1,70,1015,2,5.055,4.966,135.4,10.77,0.673,6.207,13.25,12.52,13.04,78.7,303.5,0,9.19,4.168,244.1
2,70,1015,2,12.75,12.53,12.36,12.2,12.03,0.254,0.33,0.138,0.145,2.689,12.85,2550
1,70,1020,2,5.343,5.264,152.2,9.84,0.988,7.77,13.22,12.56,13.08,78.8,303.3,0,9.17,4.435,346.5
1,70,1025,2,5.164,5.075,172.9,10.65,0.846,6.925,13.59,12.96,13.57,77.5,303.4,0,9.28,4.18,430.8
1,70,1030,2,2.781,2.682,175.7,15.26,0.982,5.031,13.89,13.38,13.91,77.1,303.8,0,9.48,2.2,258.4
2,70,1030,2,12.82,12.55,12.38,12.32,12.03,0.254,0.33,0.138,0.145,2.439,12.86,2550
1,70,1035,2,2.997,2.893,133.8,15.11,0.767,4.475,13.94,13.46,13.91,77.2,303.8,0,9.56,2.47,206.5
1,70,1040,2,4.316,4.211,146.1,12.59,0.875,5.913,14.09,13.43,14.03,75.9,303.6,0,9.45,3.648,531.4
1,70,1045,2,3.482,3.383,162.9,13.63,1.201,5.455,14.73,13.52,14.58,73.5,303.6,0,9.57,2.938,716
2,70,1045,2,12.91,12.59,12.4,12.45,12.03,0.254,0.33,0.138,0.145,2.079,12.91,2550
1,70,1050,2,2.612,2.424,115.1,21.74,0.608,4.181,14.54,13.73,14.34,73.1,303.9,0,9.34,2.332,245.1
1,70,1055,2,3.437,3.333,123.9,14.12,0.784,5.325,14.17,13.5,13.97,74,304,0,9.16,2.937,219.9
1,70,1100,2,4.075,3.786,147.8,21.57,0.977,5.945,14.06,13.33,14.02,74.8,303.8,0,9.2,3.418,494.5
2,70,1100,2,13.01,12.63,12.44,12.59,12.04,0.254,0.33,0.138,0.145,1.844,12.87,2550
1,70,1105,2,3.22,3.072,143.3,17.36,0.865,4.377,14.46,13.55,14.36,72.9,304,0,9.22,2.675,293.1
1,70,1110,2,2.886,2.808,145.7,13.33,0.483,3.789,14.14,13.46,13.97,74.3,304.1,0,9.19,2.512,203.6
1,70,1115,2,2.391,2.312,147,14.68,0.461,3.593,13.78,13.25,13.67,76.3,304.1,0,9.24,2.047,256.3
2,70,1115,2,13.14,12.67,12.48,12.76,12.06,0.254,0.33,0.138,0.145,1.964,12.84,2550
1,70,1120,2,3.182,3.141,150.7,9.19,0.604,4.345,14.1,13.62,14.12,75.7,304,0,9.43,2.727,277
1,70,1125,2,2.317,2.139,128.8,22.46,0.716,4.051,14.14,13.51,13.96,75.2,304,0,9.37,1.935,255
1,70,1130,2,3.331,3.135,136.6,19.67,0.742,4.671,14.28,13.69,14.32,74.9,303.9,0,9.43,2.792,329.2
2,70,1130,2,13.26,12.73,12.52,12.94,12.08,0.254,0.33,0.138,0.145,1.951,12.82,2550
1,70,1135,2,3.167,3.097,139.8,12.02,0.549,4.312,14.41,13.57,14.25,73.5,304,0,9.29,2.642,310.1
1,70,1140,2,3.027,2.895,122.4,16.9,0.869,5.096,14.3,13.59,14.11,73.3,304.1,0,9.14,2.732,245.5
1,70,1145,2,3.362,3.178,108.9,18.91,0.562,4.606,14.03,13.34,13.87,74.3,304.2,0,9.07,2.795,230.4
2,70,1145,2,13.37,12.79,12.58,13.12,12.11,0.254,0.331,0.138,0.145,1.915,12.81,2550
1,70,1150,2,3.03,2.981,97.4,10.35,0.584,4.345,13.79,13.27,13.69,75.3,304.3,0,9.05,2.667,212.8
1,70,1155,2,2.753,2.718,116.7,9.16,0.389,3.659,13.49,13.21,13.48,76.6,304.4,0,9.03,2.447,177.6
1,70,1200,2,2.512,2.489,139.5,7.74,0.451,3.495,13.65,13.21,13.67,76.3,304.4,0,9.11,2.132,271.9
2,70,1200,2,13.47,12.85,12.64,13.29,12.14,0.254,0.331,0.138,0.145,2.008,12.77,2550
1,70,1205,2,2.405,2.321,97.7,15.1,0.821,4.802,13.75,13.42,13.79,76,304.4,0,9.14,1.96,229.6
1,70,1210,2,3.01,2.901,96.4,15.43,0.883,4.606,13.75,13.33,13.76,76,304.4,0,9.16,2.535,208.5
1,70,1215,2,2.276,2.178,123.3,16.77,0.586,3.332,13.79,13.49,13.85,76.3,304.4,0,9.24,1.942,221.5
2,70,1215,2,13.55,12.91,12.71,13.44,12.19,0.254,0.331,0.138,0.145,1.966,12.76,2550
1,70,1220,2,2.409,2.192,119.2,24.34,0.635,4.639,14,13.5,13.91,75.4,304.4,0,9.27,2.157,236.2
1,70,1225,2,4.06,4.008,85.6,9.19,0.489,5.129,13.77,13.26,13.65,76,304.4,0,9.16,3.263,136.8
1,70,1230,2,3.736,3.639,83.8,13.07,0.587,5.161,13.6,13.25,13.61,76.9,304.3,0,9.18,3.057,176.3
2,70,1230,2,13.62,12.97,12.78,13.58,12.23,0.254,0.331,0.138,0.145,2.075,12.73,2550
1,70,1235,2,3.657,3.617,65.88,8.46,0.708,5.292,13.56,13.25,13.57,77,304.4,0,9.16,3.055,141.4
1,70,1240,2,6.39,6.038,51.46,19.02,1.503,9.73,12.97,12.52,12.83,73.5,304.3,0,7.94,4.975,107.3
1,70,1245,2,6.893,6.843,56.92,6.929,0.995,9.31,12.52,12.08,12.45,71.1,304.3,0,7.06,5.373,205.1
2,70,1245,2,13.69,13.02,12.85,13.69,12.28,0.254,0.331,0.138,0.145,2.062,12.68,2550
1,70,1250,2,8.08,8.02,56.57,6.516,0.774,9.64,12.45,12.01,12.43,70.5,304.3,0,6.869,6.205,161.2
1,70,1255,2,7.69,7.67,67.01,3.778,0.987,9.8,12.41,11.88,12.43,70.6,304.2,0,6.861,5.965,328.2
1,70,1300,2,7.16,7.12,53.5,6.607,0.966,9.51,12.72,12.23,12.77,69.69,304.5,0,6.961,5.423,174.5
2,70,1300,2,13.74,13.07,12.91,13.79,12.32,0.254,0.331,0.138,0.145,1.798,12.69,2550
1,70,1305,2,6.509,6.468,64.98,6.477,0.628,8,12.8,12.35,12.81,69.45,304.5,0,6.987,4.943,213.3
1,70,1310,2,6.407,6.315,58.91,9.68,0.587,7.81,12.72,12.2,12.68,70.5,304.6,0,7.12,4.808,179.4
1,70,1315,2,6.505,6.455,63.8,7.13,0.825,8.33,12.57,12.13,12.54,71.5,304.6,0,7.19,4.963,168.5
2,70,1315,2,13.78,13.12,12.98,13.86,12.38,0.254,0.331,0.138,0.145,1.822,12.69,2550
1,70,1320,2,6.623,6.525,65.92,9.81,0.955,8.59,12.95,12.48,13.05,69.47,304.5,0,7.13,4.973,288.8
1,70,1325,2,6.278,6.238,66.18,6.459,0.678,7.55,12.96,12.35,12.93,70.2,304.5,0,7.27,5.02,233.2
1,70,1330,2,6.051,5.997,64.44,7.64,0.708,8,12.91,12.3,12.89,70.9,304.5,0,7.39,4.838,254.3
2,70,1330,2,13.83,13.17,13.05,13.91,12.43,0.254,0.331,0.138,0.145,1.744,12.68,2550
1,70,1335,2,6.243,6.224,63.95,4.366,0.597,7.71,12.87,12.3,12.89,71,304.4,0,7.36,4.858,246
1,70,1340,2,6.723,6.698,60.04,5.002,0.927,8.43,13.06,12.4,13.05,69.42,304.4,0,7.22,5.245,321.6
1,70,1345,2,6.35,6.302,69.34,7.05,0.618,8.04,13.25,12.63,13.28,68.14,304.4,0,7.14,4.963,322.7
2,70,1345,2,13.87,13.21,13.1,13.95,12.47,0.254,0.331,0.138,0.145,1.679,12.73,2550
1,70,1350,2,6.623,6.565,64.07,7.57,0.8,8.33,13.23,12.52,13.17,68.09,304.5,0,7.1,5.19,287.1
1,70,1355,2,7.56,7.47,53.96,8.73,0.726,9.31,13.25,12.6,13.22,66.27,304.5,0,6.736,5.875,314.6
1,70,1400,2,7.16,7.12,50.37,6.154,0.917,9.21,13.16,12.6,13.17,66.69,304.5,0,6.748,5.363,280.3
2,70,1400,2,13.92,13.24,13.15,13.98,12.52,0.254,0.331,0.138,0.145,1.577,12.92,2550
1,70,1405,2,7.43,7.39,52.57,5.898,0.852,8.98,13.27,12.56,13.23,65.13,304.5,0,6.513,5.74,386.8
1,70,1410,2,7.04,6.961,52.93,8.54,0.853,9.31,13.52,12.96,13.57,63.76,304.5,0,6.441,5.648,412.5
1,70,1415,2,7.84,7.79,60.79,6.171,0.819,9.6,13.73,12.75,13.63,62.64,304.4,0,6.388,6.123,492.7
2,70,1415,2,13.98,13.28,13.2,14.02,12.56,0.254,0.332,0.138,0.145,1.39,12.96,2550
1,70,1420,2,7.78,7.71,49.5,7.87,0.845,10,13.66,12.63,13.56,63.17,304.5,0,6.441,5.96,467.8
1,70,1425,2,7.26,7.2,55.94,7.12,0.751,8.89,13.59,12.74,13.5,63.32,304.6,0,6.407,5.663,374.7
1,70,1430,2,6.985,6.949,55.87,5.797,0.754,8.69,13.49,12.76,13.42,64.1,304.6,0,6.493,5.565,282
2,70,1430,2,14.07,13.32,13.25,14.07,12.6,0.254,0.332,0.138,0.145,1.364,13.02,2550
1,70,1435,2,6.582,6.56,52.8,4.736,1.17,8.69,13.26,12.62,13.2,64.89,304.6,0,6.447,4.98,168.8
1,70,1440,2,6.833,6.804,55.93,5.246,1.057,8.89,12.86,12.32,12.76,66.15,304.6,0,6.35,5.34,124.6
1,70,1445,2,6.689,6.66,56.34,5.312,0.899,8.82,12.73,12.3,12.72,67.07,304.7,0,6.432,5.033,158
2,70,1445,2,14.17,13.37,13.29,14.14,12.63,0.254,0.332,0.138,0.145,1.581,12.9,2550
1,70,1450,2,6.673,6.622,51.39,7.09,0.666,8.36,12.82,12.31,12.78,66.74,304.6,0,6.443,5.053,184.1
1,70,1455,2,6.331,6.287,53.72,6.806,0.75,8.07,12.82,12.51,12.85,66.66,304.6,0,6.424,5.033,191.1
1,70,1500,2,6.469,6.436,53.87,5.824,1.077,8.53,12.99,12.52,13,65.6,304.6,0,6.359,4.715,171.5
2,70,1500,2,14.27,13.42,13.33,14.21,12.67,0.254,0.332,0.138,0.145,1.594,12.91,2550
1,70,1505,2,6.417,6.397,58.25,4.518,0.792,8.46,12.69,12.23,12.62,65.68,304.6,0,6.1,5.048,122.2
1,70,1510,2,7.36,7.33,50.24,4.966,0.747,9.05,12.5,12.13,12.44,65.67,304.8,0,5.923,5.3,80
1,70,1515,2,7.48,7.45,50.49,4.452,0.821,9.02,12.25,12.01,12.24,65.92,304.9,0,5.745,5.563,68.36
2,70,1515,2,14.33,13.47,13.37,14.27,12.71,0.254,0.332,0.138,0.145,1.622,12.83,2550
1,70,1520,2,8.8,8.74,38.5,6.412,1.18,11.56,11.89,11.48,11.75,66.49,305.1,0,5.535,6.74,69.77
1,70,1525,2,8.72,8.68,39,5.719,1.081,11.37,11.37,11.08,11.32,67.09,305.1,0,5.177,6.623,78.8
1,70,1530,2,9.14,9.1,43.59,5.271,0.86,10.78,11.06,10.71,10.99,67.63,305.2,0,4.999,6.43,47.4
2,70,1530,2,14.35,13.52,13.42,14.3,12.74,0.254,0.332,0.138,0.145,2.068,12.77,2550
1,70,1535,2,8.71,8.69,42.96,4.164,1.028,10.65,10.69,10.41,10.63,69.18,305.4,0,4.975,6.21,59.61
1,70,1540,2,8.49,8.44,42.75,6.326,0.821,10.55,10.48,10.23,10.45,70.4,305.6,0,5.017,6.138,54.13
1,70,1545,2,8.4,8.36,46.34,5.258,0.869,10.52,10.31,10.09,10.29,71.2,305.7,0,5.029,6.115,50.75
2,70,1545,2,14.34,13.55,13.46,14.31,12.78,0.254,0.332,0.138,0.145,3.039,12.73,2550
1,70,1550,2,9.1,9.06,42.34,5.346,0.92,10.91,10.07,9.79,10.02,72.6,305.7,0,5.068,6.583,56.33
1,70,1555,2,9.02,8.99,45.11,4.988,1.13,11.43,9.88,9.63,9.88,74.3,305.7,0,5.219,6.563,65.02
1,70,1600,2,9.49,9.45,46.24,4.995,1.077,11.76,9.61,9.28,9.57,76.8,305.8,0,5.432,6.495,69.63
2,70,1600,2,14.3,13.57,13.5,14.29,12.81,0.254,0.332,0.138,0.145,14.32,12.7,2550
1,70,1605,2,8.55,8.48,41.26,7.26,1.163,11.73,9.44,9.2,9.41,79.1,305.9,0,5.669,6.205,64.18
1,70,1610,2,9.63,9.6,44.52,4.303,1.015,11.5,9.14,8.81,9.01,81.6,306,0,5.818,6.64,57.83
1,70,1615,2,9,8.95,38.67,5.705,0.906,10.81,8.85,8.6,8.77,83.8,306.1,0,5.922,6.825,57.58
2,70,1615,2,14.23,13.58,13.53,14.25,12.85,0.254,0.332,0.138,0.145,53.67,12.68,2550
1,70,1620,2,9.77,9.73,37.68,4.668,1.088,12.18,8.56,8.26,8.45,85.6,306.3,0,5.945,7.2,45.52
1,70,1625,2,11.66,11.6,37.33,5.977,1.347,14.24,7.73,7.08,7.32,87.3,306.4,0,5.433,8.53,28.32
1,70,1630,2,11.72,11.69,39.66,4.589,1.198,14.28,6.494,5.963,6.17,90.2,306.6,0,4.717,8.71,38.46
2,70,1630,2,14.16,13.59,13.55,14.18,12.87,0.254,0.332,0.139,0.145,92.1,12.63,2550
1,70,1635,2,11.17,11.14,39.12,4.692,1.233,14.01,5.939,5.623,5.79,92.5,306.7,0,4.525,8.34,43.89
1,70,1640,2,9.73,9.69,39.71,5.563,0.984,12.12,5.79,5.521,5.703,93.7,306.8,0,4.562,7.26,37.87
1,70,1645,2,9.59,9.55,37.37,5.178,0.961,11.53,5.626,5.375,5.547,94.3,306.9,0,4.49,7.13,30.55
2,70,1645,2,14.09,13.58,13.56,14.1,12.9,0.254,0.332,0.139,0.145,100,12.61,2550
1,70,1650,2,9.81,9.75,36.82,6.405,1.193,12.09,5.476,5.231,5.393,94.6,307,0,4.392,7.45,25.76
1,70,1655,2,10.08,10.04,30.6,4.627,1.468,14.34,5.038,4.716,4.873,94.8,307,0,3.998,8.07,27.05
1,70,1700,2,10.62,10.56,31.56,5.846,1.434,13.2,4.63,4.375,4.512,95.4,307,0,3.701,8.52,38.17
2,70,1700,2,14,13.57,13.57,14,12.91,0.254,0.332,0.139,0.145,100,12.57,2550
1,70,1705,2,10.81,10.79,34.45,3.996,1.171,13,4.469,4.282,4.413,95.8,307.1,0,3.597,8.46,42.96
1,70,1710,2,9.18,9.13,34.74,5.665,0.95,11.24,4.503,4.354,4.503,95.9,307.2,0,3.647,6.975,29.73
1,70,1715,2,9.09,9.05,32.06,5.511,1.698,12.32,4.56,4.339,4.5,96,307.3,0,3.711,7.16,28.92
2,70,1715,2,13.91,13.55,13.56,13.88,12.93,0.254,0.332,0.139,0.145,100,12.55,2550
1,70,1720,2,10.8,10.77,32.59,3.88,1.244,13.59,4.451,4.272,4.416,96.1,307.2,0,3.623,8.39,35.21
1,70,1725,2,9.77,9.74,36.95,4.672,1.205,12.48,4.466,4.258,4.447,96.2,307.3,0,3.645,7.3,42.81
1,70,1730,2,8.88,8.85,39.33,4.907,1.203,12.05,4.568,4.395,4.594,96.2,307.3,0,3.755,6.375,37.65
2,70,1730,2,13.8,13.52,13.55,13.74,12.94,0.254,0.332,0.139,0.145,100,12.53,2550
1,70,1735,2,9.5,9.46,38.37,5.318,1.166,11.73,4.599,4.426,4.621,95.6,307.4,0,3.688,6.983,37.88
1,70,1740,2,9.22,9.19,42.98,3.977,0.847,11.24,4.655,4.514,4.693,94.8,307.4,0,3.637,6.638,29.54
1,70,1745,2,9.28,9.24,39.84,5.288,0.952,11.3,4.697,4.521,4.69,94.1,307.4,0,3.567,7.03,19.91
2,70,1745,2,13.7,13.48,13.53,13.6,12.93,0.254,0.332,0.139,0.145,100,12.5,2550
1,70,1750,2,8.63,8.6,36.29,4.865,0.959,10.22,4.682,4.51,4.678,93.9,307.5,0,3.525,6.62,19.33
1,70,1755,2,9.04,9.01,37.09,4.849,1.011,10.88,4.646,4.489,4.658,93.6,307.5,0,3.442,6.85,21.66
1,70,1800,2,7.93,7.88,39.93,5.86,1.184,11.89,4.694,4.556,4.715,93,307.6,0,3.412,5.98,23.16
2,70,1800,2,13.61,13.45,13.5,13.46,12.93,0.254,0.332,0.139,0.145,100,12.47,2550
1,70,1805,2,7.96,7.91,43.07,6.1,0.953,10.58,4.735,4.595,4.762,92.7,307.6,0,3.393,5.633,26.4
1,70,1810,2,8.63,8.59,41.06,5.808,0.853,10.55,4.773,4.587,4.764,92.2,307.5,0,3.368,6.473,25.49
1,70,1815,2,8.78,8.75,37.3,5.212,0.746,10.29,4.757,4.587,4.751,92.2,307.5,0,3.346,6.588,24.57
2,70,1815,2,13.51,13.4,13.46,13.32,12.92,0.253,0.332,0.139,0.145,57.22,12.45,2550
1,70,1820,2,7.65,7.62,40.75,5.032,1.158,9.9,4.774,4.638,4.798,92.3,307.5,0,3.373,5.63,22.99
1,70,1825,2,8.58,8.53,43.63,6.415,1.21,11.5,4.877,4.705,4.87,91.7,307.5,0,3.385,6.258,20.75
1,70,1830,2,9.61,9.57,42.71,5.43,1.033,11.86,4.819,4.631,4.805,91.7,307.6,0,3.332,6.755,16.94
2,70,1830,2,13.42,13.36,13.42,13.19,12.91,0.253,0.332,0.139,0.145,40.51,12.43,2550
1,70,1835,2,8.54,8.49,41.97,6.516,1.003,10.55,4.794,4.665,4.804,91.7,307.6,0,3.309,6.228,13.09
1,70,1840,2,8.83,8.8,41.74,5.012,1.148,10.71,4.797,4.622,4.776,91.5,307.6,0,3.274,6.143,9.87
1,70,1845,2,9.78,9.75,48.61,4.586,1.14,12.12,4.729,4.543,4.698,91.8,307.7,0,3.253,7.03,6.137
2,70,1845,2,13.34,13.31,13.37,13.06,12.88,0.253,0.332,0.139,0.145,36.63,12.4,2550
1,70,1850,2,9.16,9.13,46.92,5.024,1.385,11.76,4.677,4.521,4.664,92.1,307.8,0,3.253,6.293,3.195
1,70,1855,2,8.03,8,50.56,4.593,0.964,10.26,4.702,4.595,4.693,92,307.9,0,3.27,5.83,1.82
1,70,1900,2,9.21,9.17,50.7,5.642,1.515,12.38,4.659,4.502,4.615,91.8,307.8,0,3.192,6.76,0.629
2,70,1900,2,13.26,13.27,13.33,12.95,12.86,0.253,0.332,0.139,0.145,35.79,12.39,2550
1,70,1905,2,10.59,10.56,49.74,4.236,0.932,12.54,4.478,4.247,4.395,92.5,307.8,0,3.125,7.57,0.033
1,70,1910,2,9.93,9.85,39.6,7.37,1.191,12.61,4.348,4.158,4.284,93.3,307.8,0,3.123,7.52,0
1,70,1915,2,9.63,9.59,40.98,5.291,1.033,12.28,4.227,4.043,4.182,93.8,307.9,0,3.081,6.963,0
2,70,1915,2,13.18,13.22,13.28,12.84,12.83,0.253,0.332,0.139,0.145,39.89,12.37,2550
1,70,1920,2,10.31,10.26,47.83,5.565,1.366,12.97,4.187,4.041,4.168,94,308,0,3.067,7.34,0
1,70,1925,2,10.35,10.32,45.21,4.359,1.152,12.58,4.134,3.969,4.099,94,308,0,3.009,7.45,0
1,70,1930,2,10.51,10.47,47.67,4.903,1.054,13,4.026,3.864,3.984,94.2,308.1,0,2.937,7.71,0
2,70,1930,2,13.1,13.17,13.23,12.73,12.8,0.253,0.332,0.139,0.145,39.9,12.35,2550
1,70,1935,2,8.71,8.67,52.08,5.429,1.435,11.34,4.045,3.976,4.063,93.8,308.2,0,2.905,6.418,0.008
1,70,1940,2,8.81,8.78,50.43,4.586,0.826,10.39,4.107,3.994,4.109,93.4,308.2,0,2.906,6.283,0.003
1,70,1945,2,6.753,6.711,43.8,6.364,0.82,9.02,4.159,4.045,4.172,93.6,308.3,0,2.986,4.955,0.003
2,70,1945,2,13.02,13.12,13.17,12.62,12.77,0.253,0.332,0.139,0.145,35.59,12.34,2550
1,70,1950,2,8.2,8.17,38.69,5.302,1.23,10.58,4.139,3.927,4.086,93.8,308.3,0,2.995,5.91,0.002
1,70,1955,2,8.13,8.08,42.11,6.464,1.431,11.66,4.055,3.897,4.034,94.5,308.3,0,3.009,5.885,0
1,70,2000,2,9.65,9.6,48.51,5.588,1.093,12.02,4.03,3.908,4.007,94.3,308.4,0,2.959,7.06,0
2,70,2000,2,12.94,13.07,13.11,12.51,12.73,0.253,0.332,0.139,0.145,38.48,12.33,2550
1,70,2005,2,9.3,9.27,53.49,4.767,0.981,11.17,3.981,3.863,3.983,93.9,308.5,0,2.847,6.75,0
1,70,2010,2,8.46,8.42,49.67,5.308,1.107,11.04,4.034,3.938,4.038,93.9,308.6,0,2.898,6.245,0
1,70,2015,2,8.98,8.95,47.24,4.983,0.947,10.75,4.053,3.908,4.04,94,308.7,0,2.94,6.328,0
2,70,2015,2,12.86,13.02,13.06,12.4,12.7,0.253,0.332,0.139,0.145,34.57,12.31,2550
1,70,2020,2,9.6,9.56,44.78,4.786,1.408,12.18,4.04,3.889,4.022,94,308.8,0,2.923,6.86,0
1,70,2025,2,10.85,10.81,45.64,4.988,1.157,13.65,3.856,3.636,3.789,93.9,308.9,0,2.731,7.71,0
1,70,2030,2,9.68,9.65,45.31,4.437,1.294,12.38,3.773,3.634,3.757,94.3,308.9,0,2.707,6.865,0
2,70,2030,2,12.79,12.97,13,12.3,12.65,0.253,0.331,0.139,0.145,34.46,12.3,2550
1,70,2035,2,9.65,9.61,41.69,5.425,1.166,12.41,3.772,3.646,3.761,94.3,308.8,0,2.713,6.893,0
1,70,2040,2,10.15,10.1,46.18,5.932,1.428,12.94,3.725,3.564,3.695,94.5,308.8,0,2.697,7.23,0
1,70,2045,2,9.22,9.19,43.64,4.295,0.907,11.56,3.698,3.544,3.669,94.8,308.9,0,2.704,6.568,0
2,70,2045,2,12.72,12.93,12.95,12.2,12.61,0.252,0.331,0.139,0.145,34.82,12.29,2550
1,70,2050,2,10.01,9.97,44.2,5.434,1.289,12.35,3.677,3.527,3.656,94.7,308.8,0,2.678,7.12,0
1,70,2055,2,9.06,9.02,45.01,5.533,0.998,10.94,3.652,3.533,3.644,94.8,308.7,0,2.658,6.568,0
1,70,2100,2,8.75,8.72,43.44,5.373,1.243,11.34,3.646,3.52,3.634,94.8,308.7,0,2.654,6.378,0
2,70,2100,2,12.65,12.88,12.89,12.11,12.57,0.252,0.331,0.139,0.145,34.28,12.29,2550
1,70,2105,2,8.62,8.57,47.03,5.978,1.129,11.34,3.657,3.502,3.628,94.9,308.8,0,2.681,6.12,0
1,70,2110,2,9.02,8.99,46.94,4.292,1.123,11.79,3.603,3.469,3.585,95,308.9,0,2.639,6.253,0
1,70,2115,2,9.18,9.14,47.61,5.639,0.974,11.3,3.608,3.486,3.601,94.9,309.1,0,2.64,6.548,0
2,70,2115,2,12.59,12.83,12.83,12.01,12.53,0.252,0.331,0.139,0.145,34.07,12.28,2550
1,70,2120,2,8.17,8.14,48.23,4.782,1.111,10.39,3.645,3.57,3.661,94.6,309.3,0,2.635,5.775,0
1,70,2125,2,8.36,8.32,45.86,5.883,0.849,10.16,3.689,3.575,3.693,94.3,309.5,0,2.624,5.733,0
1,70,2130,2,8.32,8.29,46.82,4.594,1.196,11.4,3.689,3.583,3.688,94,309.5,0,2.586,5.873,0
2,70,2130,2,12.52,12.78,12.77,11.92,12.48,0.252,0.331,0.139,0.145,30.49,12.27,2550
1,70,2135,2,7.85,7.8,46.51,6.431,0.935,9.8,3.733,3.658,3.748,93.7,309.5,0,2.582,5.408,0
1,70,2140,2,7.38,7.34,48.83,5.622,0.973,9.93,3.751,3.701,3.781,93.2,309.6,0,2.532,5.495,0
1,70,2145,2,7.19,7.17,50.48,4.886,1.017,9.77,3.826,3.777,3.854,92.7,309.6,0,2.524,5.138,0.001
2,70,2145,2,12.46,12.74,12.72,11.84,12.44,0.252,0.331,0.139,0.145,26.19,12.27,2550
1,70,2150,2,8.04,8,50.3,5.314,1.032,10.39,3.81,3.713,3.808,92.3,309.5,0,2.455,5.698,0
1,70,2155,2,8.18,8.16,48.17,4.178,0.733,9.83,3.794,3.671,3.782,92.3,309.5,0,2.435,5.62,0
1,70,2200,2,7.5,7.47,47.57,5.086,0.732,9.08,3.763,3.666,3.747,92.6,309.7,0,2.454,5.463,0
2,70,2200,2,12.41,12.69,12.66,11.75,12.39,0.252,0.331,0.139,0.145,24.1,12.26,2550
1,70,2205,2,8.33,8.31,49.55,4.418,0.847,10.09,3.801,3.697,3.795,92.5,309.8,0,2.466,5.828,0
1,70,2210,2,7.57,7.54,48.7,5.322,1.007,10.13,3.809,3.724,3.809,92.3,309.9,0,2.446,5.31,0
1,70,2215,2,7.44,7.41,51.45,4.932,1.338,9.9,3.809,3.746,3.816,91.6,310,0,2.344,5.563,0
2,70,2215,2,12.35,12.64,12.6,11.67,12.35,0.252,0.331,0.139,0.145,22.39,12.26,2550
1,70,2220,2,7.8,7.78,52.96,4.758,0.893,9.67,3.757,3.691,3.765,90.8,310,0,2.169,5.805,0
1,70,2225,2,7.17,7.14,48.68,5.299,0.766,9.21,3.798,3.774,3.83,90,310,0,2.1,4.933,0
1,70,2230,2,8.83,8.81,51.23,3.732,0.787,10.29,3.748,3.677,3.748,89.1,309.9,0,1.914,6.255,0
2,70,2230,2,12.3,12.6,12.55,11.6,12.3,0.252,0.33,0.139,0.145,17.02,12.26,2550
1,70,2235,2,8.15,8.12,49.37,4.619,1.002,10.42,3.725,3.694,3.745,88.6,310.1,0,1.807,5.93,0
1,70,2240,2,7.82,7.8,53.76,4.128,0.859,9.7,3.747,3.7,3.763,88.2,310.2,0,1.765,5.71,0
1,70,2245,2,8.02,7.99,53.53,4.496,1.139,10.85,3.737,3.682,3.737,87.8,310.2,0,1.703,5.893,0
2,70,2245,2,12.24,12.55,12.49,11.52,12.25,0.252,0.33,0.139,0.145,13.61,12.26,2550
1,70,2250,2,6.663,6.629,56.35,5.792,0.785,8.66,3.74,3.7,3.754,87.7,310.3,0,1.686,5.013,0
1,70,2255,2,5.885,5.857,52.66,5.511,0.981,7.91,3.779,3.738,3.803,88,310.3,0,1.765,4.41,0
1,70,2300,2,7.17,7.13,51.77,6.106,1.037,9.08,3.839,3.762,3.842,88.1,310.3,0,1.849,5.275,0
2,70,2300,2,12.19,12.51,12.44,11.45,12.21,0.251,0.33,0.139,0.145,12.88,12.26,2550
1,70,2305,2,6.23,6.204,51.73,5.264,0.65,7.77,3.849,3.782,3.86,88.5,310.4,0,1.919,4.573,0
1,70,2310,2,7.01,6.971,46.85,5.825,0.945,8.85,3.857,3.789,3.859,88.2,310.3,0,1.878,5.205,0
1,70,2315,2,7.9,7.87,55.7,5.279,1.068,9.9,3.785,3.696,3.764,87.6,310.3,0,1.716,5.888,0
2,70,2315,2,12.14,12.47,12.38,11.38,12.16,0.251,0.33,0.139,0.145,12.83,12.26,2550
1,70,2320,2,7.21,7.18,51.04,5.741,0.984,10.06,3.724,3.655,3.708,87.2,310.4,0,1.601,5.358,0
1,70,2325,2,6.962,6.935,61.66,5.024,0.626,8.3,3.679,3.585,3.647,87,310.5,0,1.523,5.313,0
1,70,2330,2,6.194,6.164,58.58,5.592,0.746,7.61,3.637,3.568,3.639,87.1,310.7,0,1.499,4.7,0
2,70,2330,2,12.09,12.43,12.33,11.31,12.12,0.251,0.33,0.139,0.145,11.23,12.26,2550
1,70,2335,2,7.22,7.18,59.48,5.571,1.355,9.93,3.542,3.438,3.493,86.3,310.7,0,1.271,5.453,0
1,70,2340,2,7.18,7.16,60.3,4.566,0.952,9.47,3.367,3.26,3.331,86.4,310.7,0,1.123,5.6,0
1,70,2345,2,7.17,7.15,63.06,4.744,0.713,8.79,3.314,3.227,3.298,86.7,310.8,0,1.126,5.47,0
2,70,2345,2,12.05,12.39,12.28,11.25,12.07,0.251,0.33,0.139,0.145,10.2,12.26,2550
1,70,2350,2,6.708,6.683,62,4.981,0.939,8.69,3.28,3.224,3.274,86.7,310.9,0,1.097,5.285,0
1,70,2355,2,5.854,5.813,59.69,6.747,0.993,7.71,3.294,3.233,3.294,86.6,311.1,0,1.085,4.45,0
1,71,0,2,6.468,6.422,60.13,6.799,0.701,7.77,3.241,3.157,3.217,86.5,311.1,0,1.024,4.85,0
2,71,0,2,12,12.35,12.22,11.18,12.02,0.251,0.33,0.139,0.145,9.96,12.26,2550
1,71,5,2,6.392,6.375,57.25,4.257,0.702,7.71,3.215,3.119,3.206,86.4,311.1,0,0.98,4.763,0
1,71,10,2,4.53,4.508,63.51,5.632,0.888,6.697,3.2,3.128,3.205,86.7,311.1,0,1.017,3.41,0
1,71,15,2,5.018,4.996,64.9,5.417,0.775,6.86,3.213,3.159,3.205,86.8,311.1,0,1.043,3.998,0
2,71,15,2,11.95,12.31,12.17,11.12,11.98,0.251,0.33,0.139,0.145,9.78,12.26,2550
1,71,20,2,5.848,5.82,57.31,5.607,0.698,7.84,3.212,3.151,3.204,87.3,311,0,1.12,4.605,0
1,71,25,2,6.005,5.98,52.89,5.164,0.581,7.22,3.232,3.117,3.225,87.7,311,0,1.198,4.398,0
1,71,30,2,6.205,6.193,59.93,3.598,0.628,7.51,3.208,3.077,3.177,88.3,311,0,1.27,4.848,0
2,71,30,2,11.9,12.27,12.12,11.06,11.93,0.251,0.329,0.139,0.145,10.67,12.26,2550
1,71,35,2,6.178,6.158,59.19,4.563,0.759,7.68,3.156,3.016,3.123,88.9,311.1,0,1.315,4.638,0
1,71,40,2,5.938,5.917,58.2,4.793,0.864,7.28,3.162,3.055,3.136,89.2,311,0,1.362,4.53,0
1,71,45,2,6.569,6.551,49.75,4.265,0.92,8.17,3.126,3.008,3.099,89.3,310.9,0,1.345,4.978,0
2,71,45,2,11.86,12.23,12.07,11,11.89,0.251,0.329,0.139,0.145,11.96,12.26,2550
1,71,50,2,6.732,6.694,54.98,6.128,0.724,8.26,2.984,2.874,2.957,88.3,310.9,0,1.047,5.018,0
1,71,55,2,7.84,7.81,51.27,4.29,0.96,9.83,2.869,2.829,2.886,84.5,310.7,0,0.342,5.635,0
1,71,100,2,7.03,7,47.16,5.192,0.921,9.34,2.817,2.745,2.823,81.9,310.7,0,-0.112,5.15,0
2,71,100,2,11.81,12.19,12.02,10.94,11.84,0.251,0.329,0.139,0.145,7.97,12.25,2550
1,71,105,2,6.662,6.642,45.78,4.459,0.5,7.84,2.77,2.631,2.757,82.9,310.7,0,-0.003,4.905,0
1,71,110,2,7.21,7.18,47.93,4.509,0.475,8.33,2.745,2.626,2.73,83.6,310.6,0,0.08,5.063,0
1,71,115,2,6.613,6.58,46.44,5.716,0.667,7.91,2.726,2.62,2.716,83.7,310.6,0,0.089,4.785,0
2,71,115,2,11.77,12.15,11.97,10.88,11.8,0.251,0.329,0.139,0.145,6.66,12.25,2550
1,71,120,2,6.024,5.989,52.12,6.208,0.865,7.74,2.685,2.579,2.674,83.5,310.8,0,0.021,4.443,0
1,71,125,2,6.4,6.372,45.54,5.335,0.993,8.66,2.664,2.537,2.641,83.1,310.8,0,-0.075,4.423,0
1,71,130,2,7.1,7.07,50.03,5.63,0.577,8.4,2.585,2.428,2.556,83.8,310.8,0,-0.032,5.053,0
2,71,130,2,11.72,12.11,11.92,10.82,11.75,0.251,0.329,0.139,0.145,6.504,12.25,2550
1,71,135,2,6.607,6.597,57.6,3.118,0.669,8.17,2.538,2.415,2.518,84.1,310.9,0,-0.03,4.995,0
1,71,140,2,6.269,6.249,55.62,4.564,0.601,7.71,2.506,2.408,2.491,84.5,311,0,0.002,4.725,0
1,71,145,2,6.681,6.664,51.61,4.044,0.447,7.68,2.498,2.375,2.464,84.6,311.1,0,0.019,4.78,0
2,71,145,2,11.68,12.07,11.88,10.76,11.71,0.25,0.329,0.139,0.145,6.804,12.25,2550
1,71,150,2,6.593,6.577,49.43,4.007,0.903,8.53,2.486,2.391,2.477,84,311.1,0,-0.087,4.83,0
1,71,155,2,7.32,7.29,53.28,4.612,0.659,8.56,2.442,2.311,2.414,82.3,311,0,-0.412,5.585,0
1,71,200,2,7.07,7.05,55.88,3.97,0.904,8.79,2.296,2.143,2.249,81.1,311,0,-0.74,5.273,0
2,71,200,2,11.63,12.03,11.83,10.7,11.66,0.25,0.329,0.139,0.145,5.866,12.25,2550
1,71,205,2,5.701,5.656,58.06,7.17,0.835,7.58,2.215,2.113,2.182,81.4,311.1,0,-0.768,4.268,0
1,71,210,2,6.587,6.565,53.1,4.662,0.769,8.17,2.114,1.919,2.056,82,311.2,0,-0.773,4.695,0
1,71,215,2,6.162,6.146,50.41,4.117,0.705,7.74,2.002,1.802,1.932,82.9,311.2,0,-0.733,4.588,0
2,71,215,2,11.59,12,11.78,10.64,11.62,0.25,0.329,0.139,0.145,5.499,12.24,2550
1,71,220,2,6.065,6.044,45.78,4.772,0.693,7.15,1.91,1.722,1.864,83.4,311.2,0,-0.745,4.335,0
1,71,225,2,5.387,5.357,51.6,6.035,0.712,7.06,1.883,1.724,1.841,83.6,311.2,0,-0.729,3.975,0
1,71,230,2,5.024,4.99,48.44,6.625,0.675,6.337,1.878,1.736,1.843,85,311.2,0,-0.517,3.66,0
2,71,230,2,11.54,11.96,11.73,10.58,11.58,0.25,0.328,0.139,0.145,6.128,12.24,2550
1,71,235,2,5.402,5.378,53.44,5.342,0.691,6.533,1.851,1.667,1.793,85.1,311.3,0,-0.524,4.085,0
1,71,240,2,5.381,5.358,57.08,5.328,0.604,6.762,1.778,1.642,1.747,84.2,311.2,0,-0.737,4.143,0
1,71,245,2,5.609,5.595,53.36,4.013,0.475,6.501,1.732,1.599,1.701,83,311.1,0,-0.982,4.195,0
2,71,245,2,11.49,11.92,11.68,10.52,11.53,0.25,0.328,0.139,0.145,6.095,12.24,2550
1,71,250,2,4.737,4.716,57.66,5.367,0.49,5.717,1.679,1.533,1.64,81.7,311.1,0,-1.231,3.663,0
1,71,255,2,5.127,5.091,59.28,6.803,0.545,6.403,1.586,1.409,1.549,81.3,311,0,-1.396,3.868,0
1,71,300,2,4.947,4.933,59.11,4.316,0.724,6.207,1.424,1.235,1.366,81.9,310.8,0,-1.445,3.893,0
2,71,300,2,11.45,11.88,11.64,10.46,11.49,0.25,0.328,0.139,0.145,4.992,12.24,2550
1,71,305,2,4.986,4.967,54.65,4.986,0.546,6.305,1.426,1.238,1.39,82.4,310.7,0,-1.372,3.765,0
1,71,310,2,4.875,4.858,55.44,4.77,0.673,6.076,1.377,1.191,1.338,82.9,310.6,0,-1.325,3.695,0
1,71,315,2,4.705,4.684,54.11,5.32,0.566,5.978,1.383,1.222,1.347,83.1,310.5,0,-1.299,3.653,0
2,71,315,2,11.4,11.85,11.59,10.4,11.45,0.25,0.328,0.139,0.145,5.233,12.24,2550
1,71,320,2,5.333,5.319,49.59,4.167,0.6,6.37,1.322,1.153,1.283,82.8,310.4,0,-1.393,3.918,0
1,71,325,2,5.327,5.293,46.71,6.481,0.579,6.272,1.302,1.091,1.248,82.6,310.3,0,-1.449,3.838,0
1,71,330,2,5.591,5.579,51.38,3.729,0.396,6.435,1.227,1,1.156,82.9,310.1,0,-1.473,4.158,0
2,71,330,2,11.36,11.81,11.54,10.34,11.4,0.25,0.328,0.139,0.145,5.155,12.24,2550
1,71,335,2,5.626,5.602,50.73,5.203,0.489,6.762,1.182,0.98,1.123,82.9,310.1,0,-1.52,4.155,0
1,71,340,2,5.09,5.074,46.91,4.586,0.494,6.305,1.161,1.001,1.138,82,310,0,-1.679,3.778,0
1,71,345,2,6.138,6.122,49.26,4.04,0.627,7.35,1.147,0.971,1.116,79.9,309.9,0,-2.035,4.318,0
2,71,345,2,11.31,11.77,11.49,10.28,11.36,0.25,0.328,0.139,0.145,4.705,12.24,2550
1,71,350,2,6.209,6.189,53.2,4.599,0.997,7.58,1.068,0.882,1.043,79.2,309.9,0,-2.224,4.535,0
1,71,355,2,5.245,5.216,53.04,5.945,0.61,6.403,1.095,0.946,1.075,79.2,309.8,0,-2.206,3.928,0
1,71,400,2,5.422,5.402,52.42,4.911,0.511,6.435,1.05,0.856,1.01,79.9,309.7,0,-2.133,4.078,0
2,71,400,2,11.27,11.73,11.44,10.22,11.32,0.25,0.328,0.139,0.145,3.987,12.23,2550
1,71,405,2,5.232,5.226,53.79,2.843,0.361,5.88,1.01,0.778,0.96,80.7,309.7,0,-2.042,3.853,0
1,71,410,2,4.381,4.364,48.89,5.028,0.572,5.651,0.997,0.808,0.975,81.2,309.6,0,-1.969,3.155,0
1,71,415,2,4.132,4.107,48.76,6.287,0.446,4.867,1.05,0.877,1.043,81.3,309.6,0,-1.897,2.95,0.004
2,71,415,2,11.22,11.69,11.4,10.16,11.27,0.25,0.328,0.139,0.145,4.348,12.24,2550
1,71,420,2,4.005,3.987,45.71,5.497,0.52,4.867,1.035,0.837,1.031,81.7,309.6,0,-1.854,2.867,0
1,71,425,2,4.221,4.196,52.81,6.118,0.298,4.802,1.025,0.827,1.006,81.8,309.4,0,-1.851,3.25,0
1,71,430,2,3.623,3.608,51.21,5.178,0.493,4.508,1.016,0.848,1.008,82,309.4,0,-1.819,2.745,0
2,71,430,2,11.18,11.66,11.35,10.1,11.23,0.25,0.327,0.139,0.145,4.505,12.23,2550
1,71,435,2,3.617,3.595,37.39,6.206,0.363,4.41,1.029,0.843,1.006,82,309.3,0,-1.81,2.87,0
1,71,440,2,3.631,3.611,39.35,6.044,0.307,4.214,1.039,0.828,1.015,82,309.2,0,-1.791,2.545,0
1,71,445,2,2.914,2.903,32.89,4.942,0.486,3.92,1.017,0.833,1.005,82.2,309.2,0,-1.786,2.352,0
2,71,445,2,11.14,11.62,11.3,10.05,11.19,0.25,0.327,0.139,0.145,4.591,12.23,2550
1,71,450,2,3.577,3.548,33.49,7.31,0.466,4.181,1.034,0.863,1.025,81.8,309.2,0,-1.834,2.72,0
1,71,455,2,3.265,3.254,36.01,4.817,0.533,4.149,0.947,0.721,0.918,81.9,309.2,0,-1.909,2.522,0
1,71,500,2,3.224,3.202,41.65,6.642,0.456,4.181,0.912,0.729,0.881,81.9,309.1,0,-1.932,2.525,0
2,71,500,2,11.1,11.59,11.25,9.99,11.14,0.249,0.327,0.139,0.145,4.51,12.23,2550
1,71,505,2,3.741,3.736,40.92,2.993,0.353,4.443,0.873,0.645,0.822,81.6,308.9,0,-2.016,2.707,0
1,71,510,2,4.169,4.156,41.47,4.605,0.454,5.031,0.789,0.547,0.77,81.8,308.8,0,-2.063,2.99,0
1,71,515,2,4.122,4.112,44.01,3.951,0.6,4.998,0.774,0.545,0.76,82.1,308.7,0,-2.03,2.912,0
2,71,515,2,11.06,11.55,11.21,9.94,11.1,0.249,0.327,0.139,0.145,4.42,12.23,2550
1,71,520,2,3.627,3.617,41.81,4.325,0.291,4.149,0.792,0.564,0.763,82.5,308.7,0,-1.953,2.81,0
1,71,525,2,2.96,2.939,35.88,6.903,0.48,4.083,0.829,0.642,0.836,83.2,308.7,0,-1.814,2.295,0.003
1,71,530,2,2.959,2.947,29.7,5.049,0.389,3.659,0.852,0.693,0.821,83.3,308.7,0,-1.775,2.45,0
2,71,530,2,11.03,11.52,11.16,9.89,11.06,0.249,0.327,0.139,0.145,4.7,12.23,2550
1,71,535,2,3.242,3.233,31.6,4.415,0.356,3.822,0.86,0.676,0.822,83.6,308.7,0,-1.72,2.517,0
1,71,540,2,2.699,2.679,34.32,6.903,0.322,3.299,0.856,0.677,0.834,83.9,308.7,0,-1.665,2.18,0
1,71,545,2,2.791,2.764,27.06,8.03,0.394,3.593,0.887,0.754,0.873,84,308.6,0,-1.621,2.35,0
2,71,545,2,10.99,11.48,11.11,9.84,11.01,0.249,0.327,0.139,0.145,5.017,12.23,2550
1,71,550,2,2.69,2.676,38.89,5.935,0.265,3.234,0.898,0.728,0.882,83.8,308.5,0,-1.644,2.067,0
1,71,555,2,2.339,2.3,38.45,10.5,0.39,3.136,0.909,0.722,0.893,83.8,308.6,0,-1.633,1.792,0
1,71,600,2,2.57,2.566,28.15,3.14,0.183,2.907,0.864,0.7,0.827,84.2,308.6,0,-1.614,2.095,0
2,71,600,2,10.95,11.45,11.07,9.8,10.97,0.249,0.327,0.139,0.145,5.043,12.23,2550
1,71,605,2,3.305,3.282,17.96,6.631,0.496,3.953,0.819,0.631,0.771,83.8,308.5,0,-1.726,2.792,0
1,71,610,2,2.933,2.922,23.04,4.982,0.461,3.659,0.713,0.529,0.692,83.1,308.4,0,-1.939,2.382,0
1,71,615,2,2.107,2.067,21.48,11.22,0.49,3.005,0.683,0.583,0.683,82.4,308.4,0,-2.071,1.83,0
2,71,615,2,10.92,11.42,11.02,9.76,10.93,0.249,0.327,0.139,0.145,4.741,12.23,2550
1,71,620,2,1.921,1.911,18.7,5.999,0.231,2.483,0.702,0.652,0.695,82.9,308.4,0,-1.969,1.687,0
1,71,625,2,2.311,2.298,5.94,6.006,0.438,3.005,0.711,0.583,0.681,83.3,308.3,0,-1.901,1.92,0
1,71,630,2,2.186,2.122,8.79,13.86,0.278,3.005,0.714,0.577,0.687,84.5,308.3,0,-1.708,1.772,0
2,71,630,2,10.89,11.39,10.98,9.71,10.9,0.249,0.327,0.139,0.145,4.905,12.22,2550
1,71,635,2,1.927,1.915,14.2,6.265,0.674,3.071,0.679,0.478,0.616,85.2,308.3,0,-1.637,1.608,0
1,71,640,2,0.637,0.627,27.78,9.94,0.246,1.045,0.577,0.464,0.546,85.5,308.3,0,-1.684,0.263,0
1,71,645,2,1.525,1.518,49.69,5.602,0.372,2.058,0.567,0.44,0.537,85.8,308.3,0,-1.653,1.244,0
2,71,645,2,10.86,11.36,10.94,9.68,10.86,0.249,0.326,0.139,0.145,5.884,12.22,2550
1,71,650,2,1.17,1.151,46.22,10.25,0.521,2.091,0.479,0.292,0.417,86.7,308.2,0,-1.599,0.802,0
1,71,655,2,1.183,1.159,16.68,11.47,0.338,1.927,0.398,0.279,0.372,87,308.2,0,-1.621,0.96,0.002
1,71,700,2,1.496,1.453,41.55,13.72,0.273,2.189,0.432,0.358,0.407,87.2,308.3,0,-1.557,1.2,0.267
2,71,700,2,10.83,11.32,10.9,9.63,10.82,0.249,0.326,0.139,0.145,6.569,12.22,2550
1,71,705,2,1.599,1.591,31.75,5.713,0.181,2.091,0.383,0.232,0.334,87.8,308.3,0,-1.526,1.387,0.742
1,71,710,2,1.287,1.247,10.39,14.26,0.233,1.797,0.294,0.134,0.25,88.4,308.3,0,-1.514,1.022,2.122
1,71,715,2,1.104,1.098,350.6,6.167,0.244,1.633,0.291,0.158,0.262,88.8,308.3,0,-1.462,0.703,3.337
2,71,715,2,10.79,11.29,10.85,9.59,10.78,0.249,0.326,0.139,0.145,7.19,12.22,2550
1,71,720,2,1.217,1.079,13.89,27.32,0.349,1.96,0.319,0.232,0.305,88.8,308.2,0,-1.425,0.988,4.574
1,71,725,2,1.855,1.808,31.39,12.9,0.319,2.548,0.381,0.324,0.387,88.6,308.2,0,-1.401,1.56,6.782
1,71,730,2,1.298,1.295,7.73,4.384,0.609,2.483,0.405,0.296,0.363,88.1,308.2,0,-1.458,1.001,8.8
2,71,730,2,10.76,11.26,10.82,9.56,10.74,0.249,0.326,0.139,0.145,6.941,12.21,2550
1,71,735,2,0.573,0.567,18.89,7.79,0.382,1.209,0.412,0.362,0.4,87.9,308.2,0,-1.473,0.378,11.33
1,71,740,2,1.352,1.281,39.17,18.54,0.346,1.862,0.479,0.428,0.491,87.9,308.3,0,-1.419,1.065,11.63
1,71,745,2,1.016,1.006,60.33,8.17,0.222,1.568,0.524,0.407,0.506,87.9,308.2,0,-1.363,0.928,14.62
2,71,745,2,10.73,11.23,10.78,9.53,10.71,0.249,0.326,0.139,0.145,6.486,12.22,2550
1,71,750,2,0.689,0.666,98.9,14.9,0.166,0.98,0.499,0.389,0.485,88.5,308.2,0,-1.307,0.297,16.9
1,71,755,2,0.467,0.467,88.2,0.245,0.221,0.915,0.478,0.371,0.455,88.7,308.3,0,-1.299,0.136,20.47
1,71,800,2,0.169,0.167,103.9,4.94,0.208,0.621,0.475,0.47,0.525,88.8,308.3,0,-1.282,0.081,23.6
2,71,800,2,10.71,11.21,10.74,9.49,10.67,0.249,0.326,0.139,0.145,6.382,12.23,2550
1,71,805,2,0.127,0.127,111.8,0.045,0.157,0.49,0.543,0.5,0.573,88.7,308.3,0,-1.231,0.112,25.65
1,71,810,2,0.26,0.255,78.2,9.1,0.237,0.751,0.567,0.549,0.623,88.5,308.2,0,-1.236,0.229,30.57
1,71,815,2,0.406,0.351,145.2,29.66,0.187,0.882,0.629,0.604,0.693,88.3,308.3,0,-1.203,0,32.94
2,71,815,2,10.68,11.18,10.7,9.46,10.64,0.249,0.326,0.139,0.145,5.589,12.23,2550
1,71,820,2,1.106,1.024,129.9,21.97,0.407,2.025,0.729,0.662,0.786,88,308.2,0,-1.158,0.841,38.68
1,71,825,2,1.085,1.069,124.5,9.74,0.275,1.862,0.798,0.67,0.857,88,308.2,0,-1.098,0.829,46.68
1,71,830,2,1.134,1.116,122.8,10.2,0.215,1.666,0.85,0.689,0.866,88.2,308.1,0,-1.011,1.042,57.13
2,71,830,2,10.66,11.15,10.66,9.44,10.6,0.249,0.326,0.139,0.145,5.491,12.23,2550
1,71,835,2,1.285,1.273,158.3,8.12,0.343,1.862,0.854,0.676,0.857,88.5,308.1,0,-0.962,0.953,63.24
1,71,840,2,1.226,1.221,153.9,4.808,0.543,2.156,0.933,0.686,0.955,89,308,0,-0.805,0.883,73.2
1,71,845,2,1.63,1.592,167,12.25,0.163,2.058,1.064,0.745,1.055,88.5,308,0,-0.761,1.236,92.3
2,71,845,2,10.64,11.13,10.63,9.42,10.57,0.249,0.326,0.139,0.145,5.259,12.25,2550
1,71,850,2,1.274,1.232,169.2,14.59,0.26,1.993,1.156,0.92,1.194,88,308,0,-0.751,0.82,109
1,71,855,2,1.245,1.209,193.3,13.68,0.328,1.764,1.362,1.131,1.456,87.2,308,0,-0.666,0.72,114.3
1,71,900,2,1.558,1.529,194.8,11.03,0.485,2.45,1.455,1.22,1.506,86.8,307.9,0,-0.641,1.033,126.2
2,71,900,2,10.63,11.11,10.6,9.41,10.54,0.249,0.325,0.139,0.145,3.966,12.3,2550
1,71,905,2,1.971,1.94,211.5,10.07,0.442,2.548,1.467,1.144,1.467,88.4,307.9,0,-0.391,1.555,135.3
1,71,910,2,1.603,1.554,196,14.17,0.397,2.319,1.523,1.264,1.581,89,308,0,-0.242,1.079,133.1
1,71,915,2,1.761,1.75,200.4,6.422,0.276,2.352,1.685,1.399,1.719,88.4,308,0,-0.184,1.222,129.4
2,71,915,2,10.63,11.09,10.57,9.41,10.51,0.249,0.325,0.139,0.145,4.086,12.35,2550
1,71,920,2,0.942,0.92,191.2,12.39,0.473,1.862,1.648,1.471,1.663,88,308.1,0,-0.27,0.6,129.6
1,71,925,2,1.272,1.252,175.3,10.13,0.3,1.895,1.812,1.626,1.852,87.7,308.1,0,-0.155,1.081,125.8
1,71,930,2,1.777,1.558,200.2,28.47,0.551,2.973,1.987,1.806,2.049,87,308.1,0,-0.099,1.426,128.7
2,71,930,2,10.65,11.07,10.54,9.42,10.48,0.249,0.325,0.139,0.145,3.664,12.38,2550
1,71,935,2,1.73,1.673,229.1,14.76,0.295,2.515,2.074,1.842,2.111,85.4,308.1,0,-0.261,1.5,127.1
1,71,940,2,1.598,1.561,247.4,12.35,0.416,2.319,2.135,1.941,2.17,85.2,308.2,0,-0.248,1.36,113.8
1,71,945,2,1.839,1.749,258.5,17.93,0.347,2.548,2.222,2.058,2.254,86,308.2,0,-0.035,1.69,102.7
2,71,945,2,10.68,11.06,10.52,9.45,10.45,0.249,0.325,0.138,0.145,3.494,12.38,2550
1,71,950,2,1.709,1.679,259.1,10.84,0.373,2.646,2.319,2.2,2.379,85.9,308.3,0,0.049,1.63,111.1
1,71,955,2,1.838,1.77,269.5,15.61,0.475,3.005,2.489,2.341,2.565,85.6,308.2,0,0.161,1.545,111.4
1,71,1000,2,1.889,1.829,251.9,14.45,0.803,4.312,2.548,2.359,2.633,85.9,308.2,0,0.259,1.568,130.9
2,71,1000,2,10.72,11.05,10.5,9.5,10.42,0.249,0.325,0.138,0.145,3.688,12.38,2550
1,71,1005,2,1.489,1.413,249.7,18.28,0.367,2.221,2.673,2.574,2.835,85.9,308.1,0,0.379,1.208,130.6
1,71,1010,2,1.856,1.784,275.5,15.99,0.432,2.548,2.756,2.62,2.831,84.7,308.2,0,0.282,1.704,127.7
1,71,1015,2,1.336,1.309,282.7,11.43,0.623,2.483,2.766,2.637,2.935,84.6,308.1,0,0.267,0.962,131.3
2,71,1015,2,10.76,11.05,10.48,9.54,10.4,0.249,0.325,0.138,0.145,3.222,12.41,2550
1,71,1020,2,2.102,1.93,287.1,23.18,0.525,3.561,2.919,2.833,3.108,84.2,308.1,0,0.358,1.837,116.9
1,71,1025,2,1.99,1.923,278.3,14.88,0.247,2.45,3.041,2.783,3.089,83.7,308.2,0,0.385,1.765,102.2
1,71,1030,2,1.942,1.903,252.9,11.51,0.335,2.515,3.096,2.858,3.199,83.6,308.1,0,0.428,1.667,118.6
2,71,1030,2,10.8,11.06,10.47,9.59,10.38,0.249,0.325,0.138,0.145,3.226,12.4,2550
1,71,1035,2,2.699,2.68,260.5,6.904,0.405,3.757,3.199,2.968,3.245,83.7,308,0,0.536,2.437,136.9
1,71,1040,2,2.617,2.566,256.3,11.36,0.449,3.332,3.302,3.079,3.36,83.2,308,0,0.557,2.28,147.8
1,71,1045,2,2.725,2.633,247.1,14.9,0.535,4.083,3.452,3.174,3.531,82.7,307.8,0,0.613,2.317,166.4
2,71,1045,2,10.84,11.06,10.47,9.64,10.37,0.249,0.325,0.138,0.145,3.06,12.41,2550
1,71,1050,2,2.635,2.572,252.5,12.52,0.528,4.051,3.707,3.389,3.732,81.3,307.7,0,0.629,2.325,188
1,71,1055,2,3.037,2.871,253.3,18.98,0.396,3.822,3.865,3.478,3.927,80.8,307.7,0,0.694,2.625,194.7
1,71,1100,2,2.289,2.169,237.3,18.54,0.671,4.181,3.96,3.557,3.983,80.3,307.6,0,0.696,1.924,215.7
2,71,1100,2,10.87,11.07,10.46,9.69,10.36,0.249,0.325,0.138,0.145,2.471,12.48,2550
1,71,1105,2,3.183,3.113,235.4,12.09,0.634,4.671,4.121,3.811,4.163,79.6,307.5,0,0.744,2.67,220.3
1,71,1110,2,3.307,3.233,230.5,12.09,0.463,4.181,4.196,3.731,4.173,79,307.5,0,0.713,2.682,211.8
1,71,1115,2,3.183,3.157,221.6,7.29,0.536,4.345,4.333,3.828,4.291,78.5,307.4,0,0.744,2.52,228.5
2,71,1115,2,10.91,11.09,10.47,9.74,10.35,0.249,0.325,0.138,0.145,2.168,12.59,2550
1,71,1120,2,3.328,3.268,228.8,10.84,0.682,4.835,4.51,3.966,4.491,77.5,307.4,0,0.738,2.705,225.1
1,71,1125,2,3.766,3.625,240.6,15.66,0.663,5.325,4.602,4.182,4.635,77.3,307.3,0,0.793,3.143,226
1,71,1130,2,3.837,3.81,240.6,6.84,0.772,5.129,4.602,4.123,4.55,77.2,307.2,0,0.774,3.355,217.9
2,71,1130,2,10.95,11.1,10.47,9.79,10.35,0.249,0.325,0.138,0.145,1.941,12.64,2550
1,71,1135,2,4.342,4.252,236.3,11.69,0.412,5.455,4.791,4.339,4.832,76.6,307.1,0,0.854,3.64,251.4
1,71,1140,2,3.918,3.794,225.7,14.44,0.638,5.259,4.872,4.461,4.949,76.2,307,0,0.864,3.107,318.4
1,71,1145,2,4.422,4.339,226.6,11.1,0.955,6.697,5.214,4.592,5.268,74.8,306.8,0,0.931,3.643,345.2
2,71,1145,2,11,11.12,10.47,9.86,10.34,0.249,0.325,0.138,0.145,1.67,12.7,2550
1,71,1150,2,4.491,4.367,214.4,13.44,0.672,5.847,5.428,4.786,5.459,74.4,306.7,0,1.051,3.49,407.5
1,71,1155,2,4.972,4.858,204.3,12.26,0.916,6.991,5.707,4.943,5.688,73.6,306.6,0,1.176,3.82,396.9
1,71,1200,2,4.953,4.906,208.3,7.86,0.943,7.35,6.041,5.144,5.99,72.7,306.5,0,1.326,3.575,394.4
2,71,1200,2,11.06,11.14,10.49,9.94,10.35,0.249,0.325,0.138,0.145,1.31,12.89,2550
1,71,1205,2,4.679,4.58,219.4,11.77,0.803,6.697,6.248,5.387,6.332,72.5,306.4,0,1.468,3.713,470.6
1,71,1210,2,5.2,5.132,216.1,9.22,0.831,7.15,6.495,5.478,6.36,72.1,306.3,0,1.629,3.93,545.6
1,71,1215,2,5.254,5.061,215.3,15.52,0.924,7.61,7.03,6.376,7.03,70.4,306.1,0,1.802,4.27,614.5
2,71,1215,2,11.13,11.17,10.5,10.03,10.35,0.249,0.325,0.138,0.145,0.839,13.03,2550
1,71,1220,2,5.027,4.924,224.4,11.6,0.701,6.697,7.47,6.477,7.45,68.77,305.9,0,1.895,4.1,741
1,71,1225,2,5.354,5.261,210.4,10.72,1.142,8.2,7.69,6.526,7.53,67.68,305.8,0,1.885,4.105,719
1,71,1230,2,5.982,5.887,217.1,10.16,0.836,7.87,7.94,6.972,7.87,67.72,305.7,0,2.128,4.743,643.6
2,71,1230,2,11.22,11.19,10.52,10.13,10.36,0.249,0.325,0.138,0.145,0,13.09,2550
1,71,1235,2,5.933,5.881,223.6,7.61,1.331,8.75,8.38,7.19,8.3,66.28,305.6,0,2.24,4.64,622.7
1,71,1240,2,6.251,6.058,211,14.23,0.975,8.75,8.7,7.82,8.76,66.29,305.4,0,2.535,4.755,687.6
1,71,1245,2,6.144,6.016,214.3,11.71,0.852,8.36,9.11,7.99,9.02,64.86,305.2,0,2.624,4.75,657.5
2,71,1245,2,11.36,11.23,10.54,10.27,10.37,0.249,0.325,0.138,0.145,0,13.06,2550
1,71,1250,2,6.67,6.562,218.3,10.31,1.25,8.92,9.41,8.26,9.46,64.34,305,0,2.788,5.235,745
1,71,1255,2,7.43,7.3,218.1,10.63,1.128,10.09,9.8,8.44,9.72,63.61,304.9,0,2.991,5.888,912
1,71,1300,2,6.616,6.546,230.5,8.37,1.257,9.57,10,8.79,9.85,63.21,304.8,0,3.088,5.713,896
2,71,1300,2,11.52,11.28,10.58,10.46,10.39,0.249,0.325,0.138,0.145,0,13.09,2550
1,71,1305,2,7.04,6.969,231.6,8.25,1.165,9.38,10.51,9.26,10.4,61.84,304.6,0,3.256,5.845,866
1,71,1310,2,6.351,6.265,222,9.42,1.271,8.59,10.68,9.2,10.54,61.51,304.5,0,3.339,5.043,845
1,71,1315,2,6.051,5.895,231.4,12.98,0.965,8.1,10.98,9.8,10.93,60.67,304.4,0,3.424,4.995,884
2,71,1315,2,11.71,11.34,10.62,10.68,10.41,0.249,0.325,0.138,0.145,0,13.14,2550
1,71,1320,2,5.502,5.372,230.5,12.45,0.932,7.68,11.13,10.02,10.99,60.42,304.2,0,3.499,4.665,655.7
1,71,1325,2,6.201,6.081,223.5,11.28,1.251,8.56,11.34,10.24,11.16,59.84,304.1,0,3.56,5.068,650.8
1,71,1330,2,6.558,6.418,233.8,11.83,1.067,8.49,11.56,10.44,11.52,59.24,303.9,0,3.623,5.455,663.1
2,71,1330,2,11.91,11.42,10.67,10.92,10.44,0.249,0.325,0.138,0.145,0,13.08,2550
1,71,1335,2,6.057,6.019,220.1,6.411,1.267,8.23,11.59,10.47,11.52,59.16,303.8,0,3.634,4.828,733
1,71,1340,2,5.606,5.432,219.9,14.26,0.913,8.23,11.71,10.69,11.73,59.22,303.5,0,3.762,4.43,728
1,71,1345,2,5.843,5.752,222.3,10.14,0.611,6.925,11.83,10.68,11.6,58.43,303.3,0,3.676,4.648,637.2
2,71,1345,2,12.13,11.52,10.74,11.17,10.48,0.249,0.325,0.138,0.145,0,13.1,2550
1,71,1350,2,7.03,6.882,217.1,11.68,1.291,11.04,12.53,11.55,12.59,56.93,303.2,0,3.95,5.495,812
1,71,1355,2,7.18,7.02,221.1,11.72,1.325,10.06,12.57,11.53,12.43,56.79,303,0,3.962,5.725,843
1,71,1400,2,7.13,6.962,214.6,12.46,1.26,10.52,12.87,11.78,12.7,55.77,302.8,0,3.985,5.63,835
2,71,1400,2,12.33,11.62,10.81,11.41,10.54,0.249,0.325,0.138,0.145,0,13.12,2550
1,71,1405,2,8.17,8.09,221.7,8.31,0.842,10.09,13.14,11.93,13.07,55.81,302.6,0,4.233,6.553,827
1,71,1410,2,7.38,7.33,211.3,6.426,1.184,9.96,13.28,11.84,12.96,55.09,302.6,0,4.186,5.535,820
1,71,1415,2,7.74,7.71,215.4,5.351,1.398,10.22,13.17,11.81,12.92,56.03,302.4,0,4.315,5.703,812
2,71,1415,2,12.52,11.73,10.89,11.61,10.6,0.249,0.325,0.138,0.145,0,13.21,2550
1,71,1420,2,7.95,7.8,213.4,11.09,1.227,10.88,13.64,12.58,13.52,55.23,302.1,0,4.54,6.215,806
1,71,1425,2,8.78,8.68,203.8,8.58,1.541,12.09,14.08,12.81,13.97,54.08,301.9,0,4.653,6.435,800
1,71,1430,2,9.45,9.19,207.9,13.25,1.198,12.15,14.31,12.93,14.22,53.12,301.7,0,4.611,6.85,793
2,71,1430,2,12.71,11.84,10.98,11.78,10.67,0.249,0.325,0.138,0.145,0,13.22,2550
1,71,1435,2,9.81,9.71,211.4,8.2,1.415,12.9,14.14,12.85,13.94,53.61,301.8,0,4.58,7.11,784
1,71,1440,2,8.19,8.09,202.6,8.79,1.645,11.92,14.32,13.17,14.23,53.29,301.6,0,4.665,5.935,775
1,71,1445,2,8.39,8.32,208.8,7.36,1.026,10.26,14.91,13.67,14.78,51.79,301.4,0,4.79,6.108,767
2,71,1445,2,12.86,11.95,11.07,11.88,10.75,0.249,0.325,0.138,0.145,0,13.22,2550
1,71,1450,2,8.88,8.77,206.4,8.85,1.156,11.92,15.04,13.84,14.87,51.54,301.3,0,4.845,6.445,756
1,71,1455,2,8.82,8.58,207,13.35,1.031,11.63,15.17,14.03,15.01,51.28,301.1,0,4.888,6.588,746
1,71,1500,2,9.26,9.16,202.5,8.56,1.469,12.15,15.14,13.84,14.95,51.46,301,0,4.915,6.435,736
2,71,1500,2,12.99,12.05,11.15,11.95,10.84,0.249,0.326,0.138,0.145,0,13.21,2550
1,71,1505,2,8.93,8.81,200.5,9.53,0.996,11.2,15.25,14.07,15.09,51.43,300.9,0,4.998,6.503,726
1,71,1510,2,9.96,9.86,198.8,7.98,1.226,12.54,15.43,14.41,15.37,51.56,300.6,0,5.194,6.973,715
1,71,1515,2,9.66,9.6,200.3,6.337,1.248,12.38,15.57,14.33,15.42,51.38,300.5,0,5.275,6.933,702
2,71,1515,2,13.11,12.15,11.22,11.99,10.94,0.249,0.326,0.138,0.145,0,13.21,2550
1,71,1520,2,8.47,8.36,206.1,8.98,1.608,12.64,16.02,15.05,16.03,50.63,300.3,0,5.472,6.028,692.6
1,71,1525,2,9.84,9.71,196.1,9.3,1.348,13.62,16.41,15.03,16.13,49,300.3,0,5.36,6.78,678.7
1,71,1530,2,9.72,9.65,205.3,6.438,1.477,13,15.93,14.77,15.74,50.73,300.2,0,5.415,7.09,665.6
2,71,1530,2,13.23,12.25,11.29,12.02,11.04,0.249,0.326,0.138,0.145,0,13.21,2550
1,71,1535,2,10.01,9.91,205.5,7.86,1.672,13.39,16.02,14.96,15.87,50.3,300.2,0,5.384,7.13,653.4
1,71,1540,2,9.98,9.8,203.4,10.82,1.52,12.9,16.23,15.26,16.11,49.73,300,0,5.405,7.27,640.7
1,71,1545,2,9.59,9.39,212.2,11.57,1.113,12.02,16.3,15.29,16.19,49.36,299.8,0,5.362,7.03,624.9
2,71,1545,2,13.34,12.35,11.35,12.07,11.15,0.25,0.326,0.138,0.145,0,13.19,2550
1,71,1550,2,10.11,10.03,206.4,7.12,1.224,12.94,16.3,15.43,16.13,49.06,299.8,0,5.281,7.4,612.2
1,71,1555,2,9.27,9.15,204.4,9.18,1.388,11.4,16.37,15.45,16.28,48.93,299.6,0,5.306,6.848,597.1
1,71,1600,2,9.02,8.91,208.3,9.15,1.333,12.05,16.76,16.04,16.77,47.76,299.4,0,5.312,6.678,583
2,71,1600,2,13.43,12.44,11.41,12.16,11.25,0.25,0.327,0.138,0.145,0,13.19,2550
1,71,1605,2,9.81,9.73,214.7,7.15,1.322,13.26,16.99,16.06,16.86,46.83,299.4,0,5.246,6.968,567.1
1,71,1610,2,10.2,10.1,208.9,8,1.305,13.62,16.74,15.82,16.61,47.69,299.3,0,5.273,7.42,551.4
1,71,1615,2,10.46,10.39,207.1,6.61,0.957,12.54,16.77,15.91,16.69,47.73,299.3,0,5.32,7.21,535.9
2,71,1615,2,13.51,12.52,11.46,12.29,11.36,0.25,0.327,0.138,0.145,0,13.18,2550
1,71,1620,2,9.29,9.17,208.6,9.28,1.127,12.48,16.91,16.16,16.84,47.45,299.2,0,5.357,6.658,513.7
1,71,1625,2,10.13,10.04,209.2,7.47,1.737,14.21,17.04,16.26,16.89,47.04,299.2,0,5.346,7.17,478.3
1,71,1630,2,10.5,10.39,213,8.3,1.332,13.43,16.84,16.03,16.69,47.73,299,0,5.378,7.37,485.1
2,71,1630,2,13.58,12.6,11.52,12.44,11.47,0.25,0.327,0.138,0.145,0,13.15,2550
1,71,1635,2,9.69,9.61,215,7.35,1.21,12.15,16.94,16.31,16.9,47.67,299,0,5.451,6.93,469.6
1,71,1640,2,10.35,10.24,207.1,8.2,1.555,12.54,16.94,16.19,16.75,47.78,298.9,0,5.48,7.14,452.9
1,71,1645,2,10.62,10.54,208.3,6.808,1.127,13.16,16.85,16.18,16.71,48.25,298.9,0,5.543,7.44,434.1
2,71,1645,2,13.63,12.67,11.59,12.6,11.57,0.25,0.327,0.138,0.145,0,13.12,2550
1,71,1650,2,10.14,10.07,209.6,6.527,1.512,13.52,16.84,16.19,16.71,48.35,298.8,0,5.56,7.15,417.6
1,71,1655,2,10.19,10.11,209.4,7.46,1.357,13.26,16.9,16.3,16.83,48.36,298.8,0,5.613,7,397.7
1,71,1700,2,10.57,10.48,208.5,7.66,1.168,13.1,16.74,16.18,16.64,48.81,298.8,0,5.598,7.42,381.3
2,71,1700,2,13.66,12.73,11.66,12.75,11.67,0.25,0.328,0.138,0.145,0,13.1,2550
1,71,1705,2,10.52,10.44,208.5,6.981,1.297,14.24,16.71,16.27,16.64,48.96,298.8,0,5.613,7.3,364.1
1,71,1710,2,10.06,9.96,213,8.12,1.44,12.87,16.74,16.32,16.7,48.87,298.5,0,5.618,7.18,346.8
1,71,1715,2,10.49,10.43,206.8,6.053,1.547,13.03,16.61,16.17,16.54,49.55,298.4,0,5.692,7.07,326.6
2,71,1715,2,13.68,12.79,11.73,12.89,11.76,0.25,0.328,0.138,0.145,0,13.06,2550
1,71,1720,2,10.05,10,212.4,5.867,1.385,12.81,16.65,16.31,16.6,49.49,298.3,0,5.714,6.915,307.3
1,71,1725,2,10.76,10.69,205.3,6.743,1.209,12.9,16.54,16.12,16.42,49.9,298.2,0,5.734,7.28,288.4
1,71,1730,2,11.02,10.9,214.5,8.28,1.261,13.75,16.36,16.06,16.29,50.61,298.1,0,5.768,7.86,268.6
2,71,1730,2,13.69,12.84,11.81,13,11.85,0.25,0.328,0.138,0.145,0,13.01,2550
1,71,1735,2,10.86,10.8,211.5,5.748,1.167,13.3,16.3,16.12,16.27,51.04,298.2,0,5.838,7.64,248.9
1,71,1740,2,9.22,9.14,213.2,7.37,1.074,11.83,16.27,16.12,16.27,51.2,298.5,0,5.851,6.383,227.4
1,71,1745,2,8.81,8.75,215.5,6.764,1.069,11.3,16.29,16.19,16.29,51.23,298.4,0,5.878,6.1,205.5
2,71,1745,2,13.68,12.89,11.88,13.08,11.94,0.25,0.328,0.138,0.145,0,12.96,2550
1,71,1750,2,9.1,9.02,215.3,7.83,1.073,11.76,16.29,16.2,16.29,51.24,298.3,0,5.884,6.538,187.5
1,71,1755,2,9.73,9.68,211.9,5.608,1.168,11.99,16.18,16.11,16.14,51.81,298.3,0,5.935,6.775,163.8
1,71,1800,2,9.7,9.63,206.6,7.03,1.106,11.66,15.94,15.93,15.92,52.83,298.3,0,5.996,6.488,145.6
2,71,1800,2,13.66,12.92,11.95,13.14,12.02,0.25,0.328,0.138,0.145,0,12.89,2550
1,71,1805,2,8.38,8.33,206.8,6.044,1.134,10.55,15.78,15.84,15.75,53.46,298.3,0,6.016,5.798,97.2
1,71,1810,2,8.34,8.3,212.5,5.785,0.976,10.85,15.43,15.66,15.41,54.58,298.4,0,5.992,5.763,27.08
1,71,1815,2,7.09,7.04,214.1,6.992,0.903,9.08,15.15,15.49,15.16,55.4,298.5,0,5.954,4.8,20.79
2,71,1815,2,13.63,12.95,12.01,13.15,12.09,0.25,0.329,0.138,0.145,0,12.78,2550
1,71,1820,2,7.33,7.29,210.2,5.893,0.845,9.64,14.84,15.28,14.89,56.63,298.4,0,5.977,4.658,17.11
1,71,1825,2,6.697,6.663,210.6,5.759,1.042,9.18,14.65,15.09,14.69,57.43,298.4,0,6.002,4.448,14.02
1,71,1830,2,6.297,6.263,208.2,5.981,0.7,7.77,14.37,14.86,14.44,58.49,298.5,0,6.004,4.068,10.63
2,71,1830,2,13.59,12.98,12.06,13.15,12.16,0.25,0.329,0.138,0.145,0.746,12.74,2550
1,71,1835,2,6.676,6.653,207.5,4.75,0.725,8.17,14.25,14.78,14.35,59.07,298.4,0,6.037,4.565,8.39
1,71,1840,2,6.609,6.586,205.3,4.708,0.752,8.46,14.08,14.61,14.14,59.82,298.4,0,6.055,4.19,7.88
1,71,1845,2,6.701,6.674,201.5,5.134,0.754,8.13,14.04,14.59,14.17,60.12,298.4,0,6.096,4.403,12.26
2,71,1845,2,13.53,12.99,12.11,13.12,12.22,0.25,0.329,0.138,0.145,1.142,12.72,2550
1,71,1850,2,6.004,5.968,199.8,6.32,0.514,7.55,13.99,14.45,14.06,60.49,298.4,0,6.136,3.788,5.193
1,71,1855,2,5.645,5.626,198.6,4.799,0.691,7.32,13.92,14.39,14.03,60.81,298.4,0,6.145,3.79,0.702
1,71,1900,2,4.521,4.498,190.4,5.698,0.597,6.599,13.77,14.25,13.81,61.29,298.3,0,6.117,2.592,0
2,71,1900,2,13.47,13,12.15,13.07,12.27,0.25,0.329,0.138,0.145,1.217,12.7,2550
1,71,1905,2,5.006,4.981,192.3,5.654,0.564,6.599,13.69,14.2,13.8,61.95,298.4,0,6.192,3.36,0
[truncated: 653,142 more chars]
