# Supplementary material for: Effects of irrigation rates on cotton yield as affected by soil physical properties and topography in the southern high plains
Source: PLoS One. 2021 Oct 26;16(10):e0258496. doi: 10.1371/journal.pone.0258496 (PMC8547627; doi:10.1371/journal.pone.0258496)
Supplement: S5 File — (ZIP) [file pone.0258496.s009.zip › ABER1704.txt]

1,91,0,2,11.43,11.4,75.1,4.459,1.336,14.11,9.4,9.52,9.45,94.3,291.7,0,8.11,8.88,0
2,91,0,2,14.96,15.15,15.42,15.12,15.34,.334,.377,.144,.15,10.12,12.49,2550
1,91,5,2,10.83,10.79,76.2,5.137,1.002,13,9.36,9.46,9.4,94.5,291.9,0,8.11,8.36,0
1,91,10,2,11.22,11.18,72,4.458,1.058,13.82,9.31,9.43,9.38,94.7,291.8,0,8.08,8.37,0
1,91,15,2,8.72,8.67,74.6,6.3,1.004,11.01,9.37,9.54,9.47,94.5,292.2,0,8.12,7.14,0
2,91,15,2,14.87,15.11,15.35,14.97,15.28,.334,.377,.144,.15,10.44,12.48,2550
1,91,20,2,6.865,6.794,78.5,8.24,1.122,9.08,9.4,9.6,9.52,94.3,292.5,0,8.13,5.19,0
1,91,25,2,7.1,7.04,78.2,7.25,1.09,9.51,9.44,9.61,9.54,94.1,292.4,0,8.13,5.503,0
1,91,30,2,7.61,7.57,77.9,5.98,1.105,10.32,9.44,9.61,9.55,94.1,292.3,0,8.13,5.92,0
2,91,30,2,14.79,15.06,15.29,14.83,15.22,.334,.377,.144,.15,9.9,12.48,2550
1,91,35,2,8.53,8.48,71.4,6.166,1.256,11.04,9.44,9.57,9.51,94,292.3,0,8.11,6.513,0
1,91,40,2,8.49,8.46,70.1,5.429,.961,11.34,9.43,9.55,9.52,94.1,292.4,0,8.12,6.498,0
1,91,45,2,7.2,7.16,65.24,5.873,1.098,9.93,9.46,9.58,9.54,94.1,292.6,0,8.15,5.278,0
2,91,45,2,14.71,15,15.22,14.68,15.15,.334,.377,.144,.15,9.92,12.47,2550
1,91,50,2,5.897,5.851,55.76,7.17,.901,8.23,9.46,9.55,9.55,94.2,292.8,0,8.17,4.178,0
1,91,55,2,7.43,7.4,50.97,5.932,1.028,9.96,9.45,9.53,9.53,94.1,292.9,0,8.14,5.71,0
1,91,100,2,6.834,6.806,44.19,5.113,.882,8.43,9.42,9.49,9.5,94.1,293.1,0,8.11,4.853,0
2,91,100,2,14.63,14.95,15.15,14.56,15.08,.334,.377,.144,.15,10.16,12.46,2550
1,91,105,2,7.1,7.05,33.68,6.595,1.044,8.98,9.45,9.57,9.56,94.1,293.2,0,8.13,5.333,0
1,91,110,2,6.8,6.743,33.61,7.37,.999,9.24,9.44,9.53,9.52,93.8,293.2,0,8.09,5.258,0
1,91,115,2,5.491,5.466,40.9,5.481,1.083,7.94,9.37,9.42,9.42,93.9,293.3,0,8.03,3.878,0
2,91,115,2,14.56,14.9,15.08,14.44,15.01,.333,.376,.144,.15,10.3,12.45,2550
1,91,120,2,6.125,6.086,42.56,6.449,.927,8.2,9.28,9.28,9.31,94.2,293.3,0,7.98,4.485,0
1,91,125,2,6.304,6.275,33.51,5.569,.843,8,9.22,9.25,9.25,94.6,293.3,0,7.98,4.935,0
1,91,130,2,6.421,6.405,33.17,3.99,.62,7.94,9.17,9.19,9.22,94.8,293.3,0,7.97,4.938,0
2,91,130,2,14.5,14.85,15.01,14.33,14.94,.333,.376,.144,.15,11.66,12.45,2550
1,91,135,2,6.507,6.474,42.54,5.717,.731,8.1,9.12,9.14,9.16,94.9,293.3,0,7.94,4.835,0
1,91,140,2,5.976,5.942,37.58,6.12,.662,7.35,9.08,9.17,9.16,95.1,293.4,0,7.94,4.575,0
1,91,145,2,5.337,5.297,24.77,6.959,.629,7.02,9.11,9.2,9.19,95.2,293.5,0,7.97,4.19,0
2,91,145,2,14.44,14.8,14.94,14.22,14.87,.333,.376,.144,.15,12.27,12.44,2550
1,91,150,2,5.474,5.44,22.55,6.361,.852,7.32,9.08,9.13,9.14,95.2,293.5,0,7.96,4.305,0
1,91,155,2,5.619,5.579,37.48,6.888,1.095,7.71,9.04,9.1,9.09,95.4,293.5,0,7.93,4.005,0
1,91,200,2,6.423,6.4,42.16,4.804,.817,8.1,8.97,9.03,9.02,95.5,293.4,0,7.88,4.66,0
2,91,200,2,14.38,14.75,14.87,14.12,14.8,.333,.376,.144,.15,13.84,12.44,2550
1,91,205,2,6.877,6.856,36.8,4.44,.715,8.4,8.88,8.93,8.93,95.8,293.3,0,7.84,5.083,0
1,91,210,2,7.49,7.46,37.32,4.957,.975,10.19,8.84,8.93,8.91,96.1,293.3,0,7.85,5.448,0
1,91,215,2,7.78,7.76,43.42,4.079,.735,9.67,8.84,8.91,8.91,96.2,293.3,0,7.87,5.438,0
2,91,215,2,14.32,14.71,14.8,14.03,14.73,.333,.376,.144,.15,16.46,12.44,2550
1,91,220,2,7.52,7.5,45.2,4.793,1.011,9.7,8.86,8.93,8.93,96.4,293.3,0,7.92,5.265,0
1,91,225,2,6.981,6.959,40.12,4.585,.7,8.36,8.88,8.93,8.93,96.5,293.4,0,7.95,5.053,0
1,91,230,2,8.18,8.16,36.05,4.005,.828,9.8,8.86,8.86,8.91,96.6,293.5,0,7.94,6.225,.005
2,91,230,2,14.26,14.67,14.74,13.94,14.66,.333,.375,.144,.15,29.45,12.43,2550
1,91,235,2,7.49,7.46,34.45,5.38,1.006,9.8,8.89,8.93,8.96,96.9,293.7,0,8.01,5.72,.008
1,91,240,2,7.78,7.75,33.73,4.534,1.127,10.29,8.92,8.98,9,96.9,293.6,0,8.04,6.013,.256
1,91,245,2,7.3,7.27,35.46,5.383,1.271,11.47,8.97,8.99,9.04,97,293.6,0,8.11,5.488,.278
2,91,245,2,14.2,14.62,14.68,13.84,14.59,.332,.375,.144,.15,68.98,12.42,2550
1,91,250,2,8.54,8.52,38.7,4.139,.912,10.39,8.93,8.94,8.98,96.9,293.4,0,8.06,6.325,.053
1,91,255,2,8.4,8.37,40.91,4.678,1.038,10.26,8.92,8.94,8.98,97.1,293.5,0,8.08,5.993,0
1,91,300,2,8,7.97,37.01,5.147,1.058,10.85,8.92,8.91,8.98,97.2,293.4,0,8.1,5.858,0
2,91,300,2,14.15,14.58,14.61,13.75,14.53,.332,.375,.144,.15,24.67,12.41,2550
1,91,305,2,8.11,8.08,42.53,4.791,.959,10.26,8.9,8.87,8.94,97.3,293.4,0,8.08,5.748,0
1,91,310,2,8.82,8.79,45.61,4.935,1.088,10.98,8.86,8.84,8.91,97.4,293.3,0,8.07,6,0
1,91,315,2,9.1,9.08,47.16,4.257,1.031,11.14,8.84,8.83,8.9,97.6,293.3,0,8.06,6.448,0
2,91,315,2,14.1,14.54,14.55,13.67,14.46,.332,.375,.144,.15,24.06,12.41,2550
1,91,320,2,8.94,8.9,44.96,5.292,1.147,11.43,8.85,8.84,8.9,97.7,293.4,0,8.09,6.328,0
1,91,325,2,8.2,8.15,44.41,6.551,1.133,10.62,8.84,8.83,8.89,97.8,293.5,0,8.11,5.945,0
1,91,330,2,7.85,7.82,45.88,5.335,1.332,10.13,8.83,8.84,8.9,98,293.5,0,8.11,5.51,0
2,91,330,2,14.06,14.5,14.49,13.59,14.4,.332,.375,.144,.15,25.2,12.41,2550
1,91,335,2,7.46,7.43,43.35,5.232,.864,9.57,8.84,8.85,8.91,98,293.5,0,8.14,5.473,0
1,91,340,2,9.01,8.97,47.75,5.285,1.038,11.43,8.84,8.83,8.88,98.1,293.5,0,8.14,6.36,0
1,91,345,2,8.49,8.44,40,5.926,1.059,10.75,8.83,8.82,8.89,98.2,293.6,0,8.15,6.145,0
2,91,345,2,14.02,14.45,14.43,13.52,14.34,.331,.375,.144,.15,25.85,12.41,2550
1,91,350,2,8.55,8.51,41.77,5.219,1.103,11.2,8.81,8.8,8.87,98.3,293.6,0,8.14,6.085,0
1,91,355,2,8.7,8.67,43.09,4.75,.956,10.75,8.8,8.79,8.86,98.3,293.6,0,8.15,6.068,0
1,91,400,2,8.5,8.46,41.13,5.898,1.164,11.73,8.81,8.8,8.86,98.5,293.6,0,8.17,6.018,0
2,91,400,2,13.98,14.42,14.38,13.46,14.27,.331,.374,.144,.15,27.34,12.4,2550
1,91,405,2,8.25,8.21,37.95,5.683,.974,11.24,8.83,8.86,8.91,98.6,293.7,0,8.21,6.298,0
1,91,410,2,8.39,8.35,37.89,5.587,.953,10.71,8.88,8.93,8.97,98.7,293.8,0,8.27,6.288,.007
1,91,415,2,8.47,8.45,38.95,4.699,1.058,10.94,8.94,8.99,9.03,98.7,293.8,0,8.32,5.918,.023
2,91,415,2,13.94,14.38,14.32,13.4,14.21,.331,.374,.144,.15,27.64,12.4,2550
1,91,420,2,7.74,7.71,43.35,5.322,1.296,10.36,8.97,9.01,9.07,98.6,293.8,0,8.35,5.395,.01
1,91,425,2,7.45,7.41,39.42,5.658,1.007,9.57,8.99,9.03,9.07,98.6,294,0,8.36,5.348,.001
1,91,430,2,7.13,7.1,36.9,5.052,.855,9.87,8.96,8.99,9.04,98.5,294.1,0,8.32,5.233,0
2,91,430,2,13.91,14.35,14.27,13.34,14.16,.331,.374,.144,.15,27.38,12.39,2550
1,91,435,2,7.29,7.25,41.33,6.087,1.164,9.47,8.93,8.97,9.02,98.5,294.1,0,8.29,5.43,0
1,91,440,2,6.941,6.911,36.84,5.323,1.167,10.09,8.91,8.93,8.99,98.4,294.2,0,8.26,5.328,0
1,91,445,2,7.17,7.14,38.77,4.529,1.046,9.67,8.89,8.91,8.96,98.5,294.2,0,8.25,5.155,0
2,91,445,2,13.88,14.31,14.22,13.28,14.1,.331,.374,.144,.15,27.47,12.39,2550
1,91,450,2,8.73,8.69,40.84,5.384,1.066,11.6,8.82,8.8,8.87,98.4,294.1,0,8.17,6.298,0
1,91,455,2,8.25,8.22,43.71,4.462,1.049,10.78,8.73,8.73,8.8,98.5,294.1,0,8.1,5.685,0
1,91,500,2,8.04,8.01,36.89,5.045,1.177,11.63,8.74,8.75,8.8,98.6,294.2,0,8.13,6.188,0
2,91,500,2,13.84,14.27,14.17,13.23,14.04,.331,.374,.144,.15,29.11,12.39,2550
1,91,505,2,8.74,8.7,38.87,4.895,.964,10.81,8.68,8.67,8.74,98.6,294.2,0,8.06,6.345,0
1,91,510,2,7.77,7.75,37.51,4.14,.753,9.73,8.67,8.71,8.75,98.7,294.3,0,8.07,5.838,0
1,91,515,2,8.19,8.17,34.13,4.717,1.051,11.2,8.67,8.71,8.75,98.7,294.3,0,8.06,6.398,0
2,91,515,2,13.81,14.24,14.12,13.18,13.99,.33,.374,.144,.15,31.4,12.38,2550
1,91,520,2,7.44,7.42,32.1,4.772,.956,9.28,8.65,8.69,8.73,98.7,294.4,0,8.04,5.948,0
1,91,525,2,7.71,7.69,33.84,4.671,.754,9.15,8.64,8.65,8.71,98.7,294.4,0,8.04,5.82,0
1,91,530,2,7.82,7.79,30.2,4.617,.995,9.83,8.63,8.67,8.71,98.7,294.5,0,8.03,6.15,0
2,91,530,2,13.78,14.21,14.07,13.13,13.93,.33,.373,.144,.15,32.03,12.38,2550
1,91,535,2,7.43,7.4,27.79,5.101,.78,9.6,8.62,8.65,8.7,98.7,294.6,0,8.03,5.815,0
1,91,540,2,7.34,7.31,30.72,5.286,1.006,9.7,8.61,8.65,8.69,98.8,294.7,0,8.01,5.703,0
1,91,545,2,6.486,6.45,27.85,6.06,.728,8.79,8.63,8.68,8.72,98.8,294.8,0,8.05,5.068,0
2,91,545,2,13.75,14.18,14.02,13.09,13.88,.33,.373,.144,.15,33.18,12.38,2550
1,91,550,2,8.19,8.16,23.84,4.651,.791,9.9,8.59,8.61,8.65,98.7,294.9,0,7.99,6.188,0
1,91,555,2,7.58,7.55,24.63,5.479,.769,9.7,8.55,8.58,8.61,98.7,294.9,0,7.95,6.028,0
1,91,600,2,6.725,6.683,23.83,6.417,.809,9.15,8.53,8.58,8.62,98.7,295.1,0,7.94,5.313,0
2,91,600,2,13.72,14.15,13.98,13.04,13.83,.33,.373,.144,.15,35.38,12.38,2550
1,91,605,2,6.838,6.813,26.51,4.913,.743,8.36,8.53,8.56,8.6,98.7,295.1,0,7.93,5.455,0
1,91,610,2,7.06,7.03,30.55,5.575,.929,9.96,8.54,8.57,8.63,98.8,295.1,0,7.96,5.46,0
1,91,615,2,8.16,8.14,32.26,4.316,.885,10.06,8.51,8.49,8.56,98.8,295.1,0,7.92,6.208,0
2,91,615,2,13.68,14.12,13.94,13,13.79,.33,.373,.144,.15,39.7,12.38,2550
1,91,620,2,8.35,8.32,32.83,4.578,1.191,10.58,8.4,8.36,8.42,98.8,295.2,0,7.82,6.433,0
1,91,625,2,7.71,7.69,34.07,4.264,1.021,10.22,8.36,8.32,8.39,99,295.3,0,7.81,5.868,0
1,91,630,2,8.31,8.28,28.23,4.868,.798,10.06,8.28,8.25,8.32,99.1,295.5,0,7.75,6.543,0
2,91,630,2,13.66,14.09,13.89,12.95,13.74,.33,.373,.144,.15,58.45,12.38,2550
1,91,635,2,8.27,8.24,30.47,4.293,.901,10.03,8.25,8.22,8.29,99.2,295.6,0,7.74,6.33,.004
1,91,640,2,7.94,7.91,28.6,4.715,.915,9.96,8.22,8.22,8.28,99.4,295.7,0,7.73,6.318,.135
1,91,645,2,7.66,7.63,29.49,4.794,.895,9.77,8.24,8.24,8.29,99.5,295.9,0,7.77,6.035,.663
2,91,645,2,13.63,14.06,13.85,12.9,13.69,.33,.373,.144,.15,83,12.37,2550
1,91,650,2,6.97,6.946,29.9,4.723,.874,9.24,8.24,8.25,8.31,99.6,296,0,7.78,5.335,1.52
1,91,655,2,7.28,7.26,25.4,4.933,.902,10.03,8.25,8.25,8.3,99.6,296.1,0,7.78,5.935,2.012
1,91,700,2,7.16,7.13,25.37,5.068,.903,9.21,8.24,8.25,8.31,99.6,296.1,0,7.79,5.645,2.937
2,91,700,2,13.59,14.03,13.81,12.86,13.65,.329,.373,.144,.15,95.2,12.37,2550
1,91,705,2,8.6,8.58,29.44,3.871,.87,10.19,8.2,8.2,8.27,99.6,296.2,0,7.75,6.635,3.839
1,91,710,2,8.48,8.45,27.12,4.708,.921,10.42,8.18,8.21,8.26,99.6,296.3,0,7.73,6.475,4.432
1,91,715,2,7.69,7.66,28.63,5.095,.747,9.77,8.2,8.23,8.28,99.7,296.4,0,7.75,6.08,6.455
2,91,715,2,13.57,14.01,13.77,12.81,13.6,.329,.372,.144,.15,100,12.37,2550
1,91,720,2,6.736,6.707,25.58,5.305,1.322,10.06,8.21,8.24,8.29,99.6,296.4,0,7.76,5.393,7.55
1,91,725,2,8.85,8.83,28.42,4.102,1.081,11.01,8.08,8.04,8.1,99.5,296.4,0,7.6,6.96,9.65
1,91,730,2,9.76,9.73,30.98,4.123,.784,11.6,7.99,7.97,8.04,99.6,296.3,0,7.54,7.54,12.68
2,91,730,2,13.54,13.98,13.73,12.76,13.56,.329,.372,.144,.15,100,12.37,2550
1,91,735,2,9.01,8.98,29.85,4.409,1.209,11.53,7.97,7.98,8.04,99.6,296.3,0,7.53,7.19,15.09
1,91,740,2,8.15,8.1,33.08,6.14,1.189,10.22,7.98,8,8.06,99.7,296.3,0,7.54,6.23,14.89
1,91,745,2,9.07,9.04,29.64,4.5,1.122,11.11,7.98,7.99,8.05,99.7,296.4,0,7.54,7.12,15.95
2,91,745,2,13.51,13.95,13.69,12.72,13.52,.329,.372,.144,.15,100,12.37,2550
1,91,750,2,8.54,8.51,33.64,4.74,1.068,11.04,7.99,8.01,8.07,99.7,296.5,0,7.55,6.488,17.94
1,91,755,2,9.17,9.14,30.35,4.865,1.179,11.37,7.97,8,8.05,99.6,296.8,0,7.53,7.11,17.53
1,91,800,2,7.87,7.83,21.31,5.842,1.051,10.22,7.98,8.02,8.07,99.5,297,0,7.52,6.305,11.68
2,91,800,2,13.48,13.92,13.65,12.67,13.47,.329,.372,.144,.15,100,12.36,2550
1,91,805,2,7.68,7.64,21.87,5.754,.845,9.73,7.96,8,8.05,99.4,297.2,0,7.49,5.913,12.46
1,91,810,2,8.31,8.28,16.11,4.11,1.033,10.39,7.93,7.95,8.01,99.3,297.4,0,7.44,6.395,14.92
1,91,815,2,8.12,8.07,21.33,6.28,.753,9.83,7.91,7.97,8.03,99.3,297.6,0,7.42,6.27,17.58
2,91,815,2,13.45,13.89,13.62,12.63,13.44,.328,.372,.144,.15,100,12.36,2550
1,91,820,2,7.98,7.94,24.67,5.259,.794,9.9,7.96,8.02,8.08,99.2,297.6,0,7.45,6.24,15.93
1,91,825,2,8.71,8.68,25.52,4.315,1.129,10.88,7.94,7.96,8.03,99,297.6,0,7.41,6.775,16.93
1,91,830,2,8.56,8.53,27.36,5.041,.932,10.55,7.88,7.93,7.99,98.9,297.6,0,7.33,6.84,25.72
2,91,830,2,13.43,13.86,13.57,12.59,13.39,.328,.372,.144,.15,100,12.36,2550
1,91,835,2,8.52,8.49,27.7,4.881,1.175,10.94,7.9,7.95,8.01,98.8,297.5,0,7.34,6.548,38.13
1,91,840,2,8.46,8.43,31.8,4.734,.967,10.39,7.96,7.99,8.06,98.8,297.4,0,7.4,6.495,49.8
1,91,845,2,8.24,8.21,33.73,4.588,1.007,10.75,7.97,8.02,8.09,98.6,297.4,0,7.38,6.57,56.64
2,91,845,2,13.4,13.83,13.54,12.55,13.36,.328,.372,.144,.15,100,12.36,2550
1,91,850,2,9.13,9.08,31.52,6.145,.931,11.07,8.01,8.04,8.12,98.5,297.3,0,7.4,7.02,60.03
1,91,855,2,8.42,8.37,35.7,6.31,1.131,11.56,8.04,8.08,8.16,98.4,297.3,0,7.41,6.61,64.29
1,91,900,2,8.45,8.4,30.98,6.267,1.287,11.2,8.09,8.05,8.15,98.2,297.4,0,7.44,6.49,53.11
2,91,900,2,13.38,13.81,13.5,12.51,13.32,.328,.372,.144,.15,100,12.38,2550
1,91,905,2,8.58,8.54,28.94,5.193,.883,11.17,8,7.94,8.04,98.2,297.4,0,7.35,6.945,61.06
1,91,910,2,8.29,8.25,25.23,5.428,1.536,10.85,7.94,7.86,7.96,98.3,297.6,0,7.32,6.473,48.62
1,91,915,2,9.37,9.35,27.37,4.196,1.019,11.34,7.79,7.7,7.82,98.5,297.6,0,7.18,7.32,71.4
2,91,915,2,13.36,13.78,13.46,12.46,13.28,.328,.371,.144,.15,100,12.39,2550
1,91,920,2,8.73,8.71,26.31,4.332,1.287,12.41,7.78,7.7,7.81,98.7,297.6,0,7.2,7.06,67.19
1,91,925,2,9.33,9.3,29.83,4.166,1.092,11.63,7.72,7.62,7.75,98.7,297.7,0,7.16,7.3,87.3
1,91,930,2,8.74,8.7,31.34,5.409,1.123,11.79,7.74,7.66,7.8,98.8,297.7,0,7.19,6.883,94.6
2,91,930,2,13.35,13.75,13.42,12.44,13.24,.328,.371,.144,.15,100,12.4,2550
1,91,935,2,8.3,8.27,30.57,4.984,1.172,10.49,7.8,7.7,7.84,98.8,297.8,0,7.25,6.46,81.7
1,91,940,2,8.37,8.32,32.98,6.462,1.477,11.96,7.72,7.61,7.76,98.8,297.8,0,7.16,6.188,87.8
1,91,945,2,8.63,8.6,37.02,5.401,1.026,10.68,7.66,7.55,7.71,98.7,297.8,0,7.1,6.398,94.4
2,91,945,2,13.35,13.73,13.39,12.41,13.21,.328,.371,.144,.15,100,12.42,2550
1,91,950,2,9.1,9.05,35.36,6.329,.856,10.68,7.62,7.51,7.65,98.6,297.9,0,7.04,7.04,79.8
1,91,955,2,7.47,7.45,34.38,4.97,.985,10.03,7.62,7.53,7.69,98.8,297.9,0,7.07,5.73,76
1,91,1000,2,9.26,9.23,35.87,4.601,1.077,11.4,7.57,7.47,7.6,98.6,297.9,0,7,7.02,73.3
2,91,1000,2,13.35,13.71,13.36,12.39,13.17,.328,.371,.144,.15,100,12.42,2550
1,91,1005,2,8.49,8.45,33.8,6.001,.958,10.22,7.51,7.44,7.57,98.6,298.1,0,6.939,6.685,65.21
1,91,1010,2,8.4,8.36,32.8,5.425,1.333,11.37,7.57,7.5,7.63,98.6,298.1,0,6.999,6.44,64.12
1,91,1015,2,8.29,8.26,32.78,4.522,1.27,11.73,7.53,7.48,7.61,98.4,298.2,0,6.933,6.515,69.25
2,91,1015,2,13.35,13.69,13.33,12.38,13.14,.327,.371,.144,.15,100,12.39,2550
1,91,1020,2,8.68,8.61,32.14,6.844,.798,11.04,7.55,7.48,7.61,98.2,298.2,0,6.917,6.505,63.87
1,91,1025,2,8.17,8.15,28.8,4.55,1.039,10.49,7.56,7.52,7.64,98.1,298.2,0,6.902,6.67,73.2
1,91,1030,2,8.31,8.27,27.86,5.324,.86,9.9,7.6,7.53,7.67,97.8,298.2,0,6.908,6.468,79.8
2,91,1030,2,13.35,13.67,13.3,12.36,13.11,.327,.371,.144,.15,100,12.4,2550
1,91,1035,2,8.17,8.14,25.66,4.515,1.023,10.71,7.61,7.51,7.66,97.7,298.2,0,6.898,6.478,82.5
1,91,1040,2,9.1,9.06,29.44,5.539,.793,10.75,7.56,7.42,7.59,97.6,298.3,0,6.837,7.22,107.8
1,91,1045,2,8.79,8.75,29.11,5.577,1.013,10.49,7.55,7.44,7.61,97.6,298.3,0,6.822,6.848,110.3
2,91,1045,2,13.35,13.66,13.27,12.35,13.08,.327,.371,.144,.15,100,12.41,2550
1,91,1050,2,8.21,8.14,29.15,7.81,1.029,10.36,7.57,7.45,7.62,97.4,298.3,0,6.816,6.478,89.9
1,91,1055,2,8.51,8.46,20.26,6.56,.922,10.36,7.49,7.34,7.5,97.5,298.4,0,6.754,6.67,85.6
1,91,1100,2,8.29,8.26,24.38,4.783,1.28,10.98,7.42,7.27,7.42,97.7,298.4,0,6.712,6.7,87.4
2,91,1100,2,13.35,13.64,13.24,12.34,13.06,.327,.37,.144,.15,100,12.43,2550
1,91,1105,2,8.35,8.3,27.03,6.272,.994,10.19,7.39,7.26,7.42,97.9,298.5,0,6.719,6.51,91.9
1,91,1110,2,8.55,8.52,27.7,4.647,.79,10.19,7.35,7.19,7.35,97.9,298.5,0,6.68,6.75,87.1
1,91,1115,2,8.97,8.95,27.44,4.034,.82,10.55,7.26,7.12,7.27,97.9,298.6,0,6.602,7.12,88
2,91,1115,2,13.36,13.63,13.21,12.32,13.03,.327,.37,.144,.15,100,12.42,2550
1,91,1120,2,8.8,8.77,17.95,4.083,.914,10.65,7.23,7.06,7.22,98.1,298.6,0,6.584,6.848,84.6
1,91,1125,2,9.01,8.98,22.2,4.933,1.176,10.98,7.16,7,7.16,98.2,298.6,0,6.537,7.09,93.5
1,91,1130,2,8.71,8.66,23.38,6.144,.81,10.85,7.07,6.931,7.08,98.2,298.7,0,6.461,6.985,92
2,91,1130,2,13.36,13.61,13.19,12.31,13,.327,.37,.144,.15,100,12.42,2550
1,91,1135,2,8.5,8.47,27.72,4.307,.974,10.32,7.06,6.946,7.08,98.4,298.7,0,6.465,6.895,103.9
1,91,1140,2,7.54,7.48,28.74,6.825,.861,9.54,7.21,7.11,7.26,98.6,298.6,0,6.635,6.095,96.3
1,91,1145,2,7.7,7.66,16.3,5.237,.988,9.64,7.28,7.1,7.3,98.4,298.6,0,6.692,5.99,116.7
2,91,1145,2,13.36,13.6,13.17,12.3,12.98,.327,.37,.144,.15,100,12.43,2550
1,91,1150,2,7.76,7.72,22.36,5.733,.986,9.9,7.22,7.01,7.22,98.4,298.6,0,6.629,6.06,132.6
1,91,1155,2,7.79,7.76,26.12,5.151,.781,9.8,7.25,7.09,7.28,98.5,298.6,0,6.667,6.458,157.1
1,91,1200,2,8.02,7.99,28.75,4.992,.683,9.87,7.29,7.12,7.34,98.4,298.5,0,6.69,6.383,169.5
2,91,1200,2,13.36,13.59,13.14,12.28,12.96,.327,.37,.144,.15,100,12.47,2550
1,91,1205,2,8.33,8.3,25.16,4.145,.792,10.22,7.31,7.06,7.31,98,298.5,0,6.66,6.635,166.2
1,91,1210,2,8.26,8.23,29.3,4.875,.796,9.77,7.32,7.09,7.35,97.8,298.5,0,6.635,6.32,119.4
1,91,1215,2,7.86,7.81,23.69,6.59,.884,9.83,7.36,7.17,7.41,97.4,298.6,0,6.612,6.278,151.4
2,91,1215,2,13.36,13.57,13.12,12.26,12.94,.327,.37,.144,.15,100,12.56,2550
1,91,1220,2,8.13,8.06,18.83,7.7,.841,9.7,7.48,7.24,7.51,96.9,298.6,0,6.661,6.353,143.3
1,91,1225,2,7.8,7.77,24.76,5.433,.954,10.09,7.45,7.2,7.48,96.4,298.6,0,6.55,6.268,159
1,91,1230,2,8.18,8.14,10.45,5.526,.964,10.19,7.41,7.11,7.37,96.1,298.6,0,6.484,6.635,125.8
2,91,1230,2,13.37,13.56,13.1,12.25,12.92,.326,.37,.144,.15,100,12.57,2550
1,91,1235,2,7.8,7.77,10.47,5.356,.913,10.06,7.35,7.1,7.34,96.4,298.7,0,6.469,6.195,125
1,91,1240,2,8.11,8.05,13.01,6.405,.904,9.73,7.32,7.1,7.33,96.4,298.7,0,6.434,6.42,129.5
1,91,1245,2,8.1,8.06,14.57,5.868,.998,10.68,7.31,7.04,7.31,96.3,298.7,0,6.404,6.32,128
2,91,1245,2,13.39,13.54,13.07,12.26,12.9,.326,.37,.144,.15,100,12.58,2550
1,91,1250,2,8.29,8.27,24.73,4.39,.887,10.13,7.32,7.08,7.35,96,298.7,0,6.376,6.545,126.1
1,91,1255,2,7.71,7.68,24.93,4.797,.854,10.19,7.33,7.13,7.4,95.8,298.8,0,6.347,5.978,140.4
1,91,1300,2,7.59,7.52,21.96,7.99,.873,9.15,7.48,7.28,7.51,95.3,298.8,0,6.431,6.135,114
2,91,1300,2,13.42,13.54,13.06,12.28,12.89,.326,.37,.144,.15,100,12.58,2550
1,91,1305,2,7.23,7.19,10.96,6.529,.957,8.89,7.48,7.23,7.5,95.3,298.8,0,6.43,5.55,101.3
1,91,1310,2,8.36,8.34,10.6,4.537,.694,9.7,7.38,7.02,7.32,95.3,298.7,0,6.331,6.305,111.5
1,91,1315,2,8.58,8.54,14.47,5.842,.701,9.87,7.25,6.971,7.22,95.9,298.8,0,6.291,6.503,91.3
2,91,1315,2,13.43,13.53,13.04,12.29,12.87,.326,.37,.144,.15,100,12.56,2550
1,91,1320,2,7.3,7.27,18.37,5.261,1.032,9.67,7.26,7.06,7.27,96.4,298.7,0,6.373,5.703,91.7
1,91,1325,2,8.7,8.67,14.84,4.993,.812,10.45,7.23,6.993,7.22,96.2,298.5,0,6.318,6.718,117.3
1,91,1330,2,8.73,8.69,16.91,5.711,.739,10.13,7.24,6.982,7.27,96.4,298.4,0,6.354,6.823,191.2
2,91,1330,2,13.43,13.52,13.03,12.3,12.86,.326,.369,.144,.15,100,12.53,2550
1,91,1335,2,8.62,8.58,14.23,5.395,1.063,10.52,7.42,7.17,7.46,96,298.4,0,6.464,6.82,180.1
1,91,1340,2,7.83,7.79,12.39,5.938,1.357,10.39,7.42,7.18,7.49,95.5,298.6,0,6.388,6.173,168.4
1,91,1345,2,8.44,8.39,9.09,6.259,.808,10.39,7.47,7.11,7.47,94.6,298.6,0,6.311,6.425,167.5
2,91,1345,2,13.43,13.51,13.02,12.3,12.85,.326,.369,.144,.15,100,12.63,2550
1,91,1350,2,7.88,7.85,22.23,5.111,1.17,10.36,7.39,7.1,7.41,94.6,298.7,0,6.231,6.198,151.2
1,91,1355,2,7.15,7.08,10.02,8.36,.822,8.98,7.47,7.26,7.54,94.4,298.8,0,6.278,5.543,127.5
1,91,1400,2,8.2,8.17,6.252,4.874,.827,9.67,7.4,7.07,7.35,93.7,298.8,0,6.107,6.45,127.9
2,91,1400,2,13.43,13.51,13,12.3,12.84,.326,.369,.144,.15,100,12.66,2550
1,91,1405,2,8.22,8.02,9.27,12.37,.885,9.83,7.25,6.969,7.23,94.2,298.8,0,6.037,6.545,133.9
1,91,1410,2,8.04,8,8.45,5.915,.846,9.73,7.29,7.04,7.33,94.1,298.8,0,6.066,6.275,146
1,91,1415,2,8.51,8.48,3.03,4.467,1.189,10.62,7.31,7.05,7.36,93.6,298.9,0,6.001,6.455,145.2
2,91,1415,2,13.44,13.49,12.99,12.31,12.83,.326,.369,.144,.15,100,12.65,2550
1,91,1420,2,8.57,8.54,5.255,4.043,.977,10.81,7.28,7.03,7.31,93.2,298.9,0,5.927,6.66,146.1
1,91,1425,2,8.63,8.61,7.26,4.284,.782,10.65,7.31,7.05,7.32,93,298.8,0,5.913,6.863,163.6
1,91,1430,2,8.72,8.7,6.999,4.086,.936,10.91,7.39,7.13,7.44,92.6,298.7,0,5.938,6.793,176.2
2,91,1430,2,13.44,13.49,12.98,12.32,12.83,.326,.369,.144,.15,33.17,12.67,2550
1,91,1435,2,8.72,8.67,13.91,6.149,.858,10.71,7.55,7.29,7.58,92.1,298.6,0,6.009,7.04,179.3
1,91,1440,2,8.65,8.59,5.426,6.902,1.077,10.81,7.58,7.3,7.58,91.6,298.6,0,5.96,6.823,157.6
1,91,1445,2,8.56,8.51,7.83,6.299,.989,11.2,7.52,7.23,7.49,91.2,298.5,0,5.85,6.833,144.9
2,91,1445,2,13.44,13.48,12.97,12.34,12.82,.326,.369,.144,.15,16.46,12.72,2550
1,91,1450,2,9.29,9.25,6.844,5.478,1.052,11.17,7.4,7.1,7.37,91.4,298.5,0,5.752,7.22,148
1,91,1455,2,8.87,8.82,17.61,6.071,1.084,11.14,7.43,7.18,7.47,91.3,298.6,0,5.772,6.963,165.7
1,91,1500,2,8.66,8.61,18.53,6.126,.816,10.19,7.5,7.24,7.54,90.6,298.7,0,5.731,6.845,150.6
2,91,1500,2,13.43,13.47,12.96,12.35,12.82,.326,.369,.144,.15,13.73,12.72,2550
1,91,1505,2,7.97,7.92,6.612,6.444,.958,10.13,7.62,7.37,7.64,90.4,298.8,0,5.823,6.375,135.8
1,91,1510,2,7.88,7.73,9.45,11.17,.719,9.6,7.5,7.19,7.45,90.6,298.9,0,5.731,6.38,126.5
1,91,1515,2,8.57,8.53,9.03,5.329,.849,10.75,7.44,7.19,7.44,90.9,298.9,0,5.716,6.743,138.1
2,91,1515,2,13.41,13.46,12.95,12.37,12.81,.325,.369,.144,.15,15.72,12.71,2550
1,91,1520,2,7.92,7.86,17.06,6.724,.723,9.77,7.53,7.34,7.6,90.5,299,0,5.747,6.24,148.3
1,91,1525,2,8.16,8.12,16.11,5.744,.911,10.03,7.64,7.45,7.71,89.9,298.9,0,5.763,6.398,144.6
1,91,1530,2,7.61,7.56,4.152,6.952,.77,9.47,7.7,7.47,7.75,89.9,299,0,5.815,5.913,120
2,91,1530,2,13.41,13.45,12.95,12.38,12.81,.325,.369,.144,.15,15.09,12.7,2550
1,91,1535,2,8.13,8.1,9.77,4.156,.71,9.64,7.72,7.44,7.68,89.6,299,0,5.787,6.483,129.1
1,91,1540,2,8.27,8.2,10.27,7.76,1.164,10.42,7.74,7.51,7.77,89.6,299,0,5.805,6.453,138.2
1,91,1545,2,8.22,8.2,6.895,3.497,.955,10.13,7.74,7.53,7.79,89.2,299,0,5.749,6.443,142.4
2,91,1545,2,13.41,13.45,12.94,12.39,12.8,.325,.369,.144,.15,18.3,12.7,2550
1,91,1550,2,8.44,8.42,19.01,4.526,1.146,10.58,7.84,7.61,7.85,88.7,299.1,0,5.761,6.62,112.8
1,91,1555,2,7.71,7.65,15.66,6.692,.982,9.87,7.75,7.54,7.78,89.2,299,0,5.754,5.833,117.7
1,91,1600,2,7.57,7.54,20.07,5.443,.948,9.67,7.92,7.77,8,88.6,299,0,5.825,5.955,130.6
2,91,1600,2,13.4,13.44,12.94,12.4,12.81,.325,.369,.144,.15,19.35,12.68,2550
1,91,1605,2,8.13,8.09,10.58,5.394,.926,9.9,7.94,7.71,7.97,88.1,298.9,0,5.763,6.413,153.7
1,91,1610,2,8.53,8.5,13.48,5.036,.842,10.26,7.99,7.77,8.02,88.1,298.9,0,5.804,6.743,155.3
1,91,1615,2,8.7,8.67,13.42,4.114,.781,10.68,8.02,7.77,8.05,87.7,299,0,5.771,6.718,150.7
2,91,1615,2,13.4,13.43,12.93,12.41,12.8,.325,.369,.144,.15,13.53,12.7,2550
1,91,1620,2,7.77,7.74,9.14,5.447,.737,9.77,8.08,7.88,8.12,87.6,299.1,0,5.823,6.183,131.2
1,91,1625,2,7.84,7.75,12.47,8.68,.824,9.7,8.06,7.82,8.12,87.1,299.2,0,5.719,5.978,138.6
1,91,1630,2,8.49,8.46,17.13,4.693,.886,10.16,8.17,8.04,8.24,86.2,299.2,0,5.679,6.685,120.6
2,91,1630,2,13.4,13.42,12.93,12.41,12.8,.325,.369,.144,.15,7.88,12.71,2550
1,91,1635,2,7.74,7.68,14.2,6.691,.78,9.54,8.24,8.1,8.32,85.9,299.3,0,5.692,6.185,138.5
1,91,1640,2,8.23,8.19,15.25,5.78,.917,10.22,8.46,8.31,8.57,85.2,299.2,0,5.792,6.378,162.2
1,91,1645,2,8.07,8.01,15.15,6.679,.727,9.77,8.55,8.33,8.59,84.6,299.3,0,5.772,6.323,170.4
2,91,1645,2,13.4,13.41,12.92,12.42,12.8,.325,.368,.144,.15,6.101,12.69,2550
1,91,1650,2,8.89,8.84,16.74,5.796,1.015,11.01,8.64,8.46,8.7,83.9,299.3,0,5.752,7.05,140.1
1,91,1655,2,8.47,8.43,9.69,5.839,1.005,10.26,8.72,8.6,8.8,83.4,299.3,0,5.742,6.713,149.2
1,91,1700,2,8.17,8.13,6.351,5.044,1.008,10.19,8.83,8.65,8.9,83.2,299.3,0,5.799,6.315,157.7
2,91,1700,2,13.4,13.41,12.92,12.43,12.8,.324,.368,.144,.15,5.244,12.73,2550
1,91,1705,2,9.12,9.09,10.24,4.984,.945,11.4,8.88,8.64,8.9,82.7,299.3,0,5.764,7.07,173.1
1,91,1710,2,8.66,8.62,14.01,5.777,1.05,11.27,8.92,8.69,8.94,82.6,299.3,0,5.794,6.828,172.8
1,91,1715,2,8.39,8.33,15.93,6.813,1.065,10.39,9,8.77,9.06,82.8,299.4,0,5.9,6.535,174.4
2,91,1715,2,13.41,13.4,12.92,12.44,12.8,.324,.368,.144,.15,4.581,12.75,2550
1,91,1720,2,8.54,8.47,16.13,7.54,1.047,10.52,9.04,8.8,9.08,82.3,299.4,0,5.861,6.663,164.3
1,91,1725,2,8.46,8.4,18.09,7.13,.796,10.36,9.02,8.81,9.03,81.9,299.5,0,5.764,6.798,141.7
1,91,1730,2,8.11,8.03,19.17,8.02,1.071,10.65,9.02,8.89,9.09,82.4,299.5,0,5.858,6.425,124.1
2,91,1730,2,13.42,13.39,12.91,12.45,12.8,.324,.368,.144,.15,4.513,12.76,2550
1,91,1735,2,7.5,7.46,16.64,6.104,1.149,10.19,9.03,8.89,9.06,82.4,299.5,0,5.855,6.078,118.7
1,91,1740,2,8.37,8.31,20.54,6.736,1.325,11.14,9.03,8.88,9.07,82.3,299.4,0,5.84,6.495,116.2
1,91,1745,2,8.79,8.74,12.88,6.591,1.044,10.85,8.94,8.73,8.91,82.3,299.4,0,5.758,6.745,106.2
2,91,1745,2,13.43,13.38,12.91,12.47,12.8,.324,.368,.144,.15,4.643,12.71,2550
1,91,1750,2,8.4,8.35,15.69,6.655,1.1,11.04,8.83,8.66,8.83,83.1,299.4,0,5.779,6.643,103.1
1,91,1755,2,8.99,8.95,14.47,5.25,.881,10.68,8.73,8.61,8.75,82.9,299.5,0,5.659,7.16,91.1
1,91,1800,2,8.55,8.51,13.67,5.508,1.142,10.65,8.73,8.62,8.77,82.8,299.5,0,5.639,6.705,90.4
2,91,1800,2,13.45,13.38,12.91,12.5,12.8,.324,.368,.144,.15,4.934,12.65,2550
1,91,1805,2,8.73,8.7,14.05,5.241,1.028,11.01,8.77,8.69,8.8,82.8,299.5,0,5.685,6.943,100
1,91,1810,2,8.96,8.93,13.71,4.81,.881,10.68,8.71,8.61,8.72,82.6,299.4,0,5.588,6.913,100
1,91,1815,2,8.46,8.42,11.67,5.661,1.038,11.3,8.72,8.6,8.76,82.8,299.5,0,5.644,6.565,123
2,91,1815,2,13.46,13.38,12.91,12.51,12.8,.324,.368,.144,.15,4.78,12.63,2550
1,91,1820,2,8.69,8.64,9.86,6.153,.878,10.81,8.63,8.48,8.63,82.8,299.5,0,5.548,6.915,131.9
1,91,1825,2,8.93,8.88,18.82,5.815,1.075,11.34,8.4,8.3,8.34,82.8,299.5,0,5.332,6.918,63.37
1,91,1830,2,9.46,9.43,20.91,5.075,1.341,11.86,8.16,8.17,8.18,83.7,299.6,0,5.249,7.24,47.4
2,91,1830,2,13.45,13.37,12.91,12.51,12.8,.324,.368,.144,.15,5.256,12.57,2550
1,91,1835,2,8.8,8.75,15.11,6.649,.977,10.68,8.1,8.17,8.17,83.7,299.8,0,5.203,7.06,36.78
1,91,1840,2,8.12,8.09,21.79,4.773,.795,10.19,7.99,8.02,7.99,84.1,299.9,0,5.162,6.448,23.14
1,91,1845,2,8.71,8.69,18.38,4.391,1.082,10.85,7.94,8.04,8.01,84.4,299.9,0,5.171,6.843,18.53
2,91,1845,2,13.43,13.36,12.91,12.5,12.81,.324,.368,.144,.15,6.074,12.49,2550
1,91,1850,2,9.08,9.05,19.92,4.84,1.076,11.17,7.93,8.01,7.98,84,299.9,0,5.083,6.845,14.4
1,91,1855,2,8.2,8.18,20.25,4.446,.964,10.09,7.91,8.02,7.99,84.6,300,0,5.17,6.13,10.27
1,91,1900,2,8.68,8.65,17.44,4.638,.751,10.42,8,8.1,8.07,84.8,300.1,0,5.29,6.858,5.195
2,91,1900,2,13.4,13.35,12.9,12.47,12.81,.324,.368,.144,.15,6.222,12.44,2550
1,91,1905,2,8.83,8.8,17.76,4.817,.924,11.34,7.97,8.04,8.02,84.8,300.1,0,5.254,6.678,2.673
1,91,1910,2,7.18,7.08,8.85,9.84,1.296,9.87,7.91,7.93,7.91,85.5,300.3,0,5.327,5.803,1.117
1,91,1915,2,7.92,7.74,7.39,12.25,1.12,10.32,7.77,7.77,7.77,86.4,300.4,0,5.324,6.113,.179
2,91,1915,2,13.35,13.34,12.9,12.41,12.81,.324,.368,.144,.15,6.947,12.4,2550
1,91,1920,2,8.39,8.35,5.763,5.282,1.247,10.91,7.66,7.66,7.66,86.7,300.4,0,5.263,6.518,0
1,91,1925,2,8.88,8.85,8.59,4.794,1.082,11.76,7.51,7.52,7.51,86.6,300.4,0,5.105,6.833,0
1,91,1930,2,8.25,8.22,9.05,4.603,1.298,11.17,7.44,7.47,7.46,86.7,300.5,0,5.067,6.208,0
2,91,1930,2,13.29,13.32,12.88,12.35,12.8,.323,.368,.144,.15,7.54,12.37,2550
1,91,1935,2,8.11,8.07,14.26,5.692,.77,10.32,7.4,7.45,7.44,86.8,300.5,0,5.043,6.27,0
1,91,1940,2,8.65,8.62,18.66,4.64,1.032,10.85,7.38,7.44,7.43,86.9,300.5,0,5.035,6.645,0
1,91,1945,2,8.41,8.37,20.86,5.32,.956,10.71,7.35,7.38,7.39,87.1,300.5,0,5.051,6.478,0
2,91,1945,2,13.23,13.29,12.87,12.28,12.8,.323,.368,.144,.15,7.54,12.35,2550
1,91,1950,2,7.73,7.67,19.07,7.37,.827,9.47,7.37,7.42,7.42,87.6,300.6,0,5.136,5.843,0
1,91,1955,2,7.69,7.67,8.49,5.019,1.082,10.36,7.35,7.35,7.36,88.4,300.6,0,5.25,5.918,0
1,91,2000,2,7.83,7.81,7.45,4.382,.975,9.83,7.29,7.3,7.31,88.9,300.7,0,5.274,6.068,0
2,91,2000,2,13.17,13.27,12.84,12.2,12.79,.323,.367,.144,.15,8.57,12.35,2550
1,91,2005,2,7.95,7.92,5.785,4.892,.866,9.9,7.21,7.19,7.19,89.3,300.7,0,5.249,6.15,0
1,91,2010,2,8.2,8.15,10.19,5.794,.804,10.65,7.03,6.983,7,89.9,300.7,0,5.171,6.128,0
1,91,2015,2,9.05,9,9.98,5.9,.903,10.88,6.873,6.837,6.855,90.1,300.8,0,5.062,6.99,0
2,91,2015,2,13.11,13.24,12.82,12.13,12.78,.323,.367,.144,.15,9.93,12.34,2550
1,91,2020,2,8.4,8.37,12.73,5.32,1.039,10.55,6.799,6.81,6.815,90.3,300.9,0,5.022,6.435,0
1,91,2025,2,8.06,8.03,12.53,4.951,1.038,10.42,6.773,6.776,6.785,90.5,301,0,5.02,6.285,0
1,91,2030,2,8.11,8.06,8.66,5.983,1.119,10.68,6.734,6.776,6.762,90.4,301.2,0,4.974,6.34,0
2,91,2030,2,13.04,13.21,12.79,12.05,12.75,.323,.367,.144,.15,10.06,12.34,2550
1,91,2035,2,8.21,8.02,4.907,12.18,.879,10.16,6.693,6.724,6.721,90.2,301.3,0,4.907,6.55,0
1,91,2040,2,8.97,8.91,5.253,6.105,1.046,11.37,6.648,6.662,6.674,90.4,301.3,0,4.884,6.913,0
1,91,2045,2,9.05,9.02,13.63,4.377,1.085,11.2,6.571,6.555,6.564,90.4,301.3,0,4.817,7.04,0
2,91,2045,2,12.99,13.18,12.76,11.98,12.74,.323,.367,.144,.15,9.91,12.33,2550
1,91,2050,2,8.23,8.2,10.32,5.337,1.018,11.07,6.51,6.562,6.559,90.4,301.4,0,4.75,6.188,0
1,91,2055,2,7.64,7.61,12.68,5.264,.789,9.64,6.593,6.699,6.675,89.9,301.5,0,4.761,6.043,0
1,91,2100,2,8.01,7.98,16.63,4.968,1.182,10.75,6.637,6.683,6.685,89.8,301.6,0,4.782,6.065,0
2,91,2100,2,12.93,13.15,12.73,11.9,12.71,.323,.367,.144,.15,9.34,12.33,2550
1,91,2105,2,8.4,8.38,12.04,4.309,.826,10.75,6.595,6.605,6.607,89.8,301.6,0,4.747,6.565,0
1,91,2110,2,8.26,8.23,16.41,4.413,1.029,10.98,6.502,6.504,6.516,89.9,301.6,0,4.67,6.36,0
1,91,2115,2,7.82,7.79,16.99,4.498,.759,9.51,6.437,6.481,6.477,89.8,301.8,0,4.591,6.255,0
2,91,2115,2,12.87,13.12,12.69,11.83,12.69,.323,.367,.144,.15,9.26,12.33,2550
1,91,2120,2,7.86,7.79,6.514,7.71,1.09,10.65,6.426,6.482,6.477,89.2,302,0,4.49,6.015,0
1,91,2125,2,8.09,8.06,1.196,5.005,.795,9.87,6.418,6.465,6.457,88.8,302,0,4.417,6.283,0
1,91,2130,2,8.51,8.45,356.1,6.832,1.072,10.91,6.377,6.421,6.419,88.8,301.9,0,4.384,6.853,0
2,91,2130,2,12.81,13.09,12.65,11.75,12.66,.323,.367,.144,.15,8.25,12.32,2550
1,91,2135,2,7.81,7.78,.886,5.065,.853,10.09,6.4,6.451,6.449,89,302,0,4.428,6.105,0
1,91,2140,2,7.42,7.39,6.927,5.254,.975,9.18,6.391,6.453,6.433,88.6,302,0,4.368,5.865,0
1,91,2145,2,8.53,8.44,3.528,8.15,1.202,11.11,6.348,6.401,6.384,88.2,302,0,4.254,6.655,0
2,91,2145,2,12.75,13.05,12.61,11.68,12.62,.323,.367,.144,.15,7.98,12.32,2550
1,91,2150,2,8.61,8.55,.318,6.709,1.005,10.65,6.297,6.323,6.32,88.3,302.1,0,4.229,6.73,0
1,91,2155,2,8.48,8.44,8.24,5.291,.792,10.85,6.261,6.329,6.317,88.2,302,0,4.172,6.58,0
1,91,2200,2,8.63,8.59,6.304,5.392,.777,10.32,6.301,6.372,6.36,87.9,301.9,0,4.168,6.59,0
2,91,2200,2,12.7,13.02,12.57,11.6,12.59,.322,.367,.144,.15,7.58,12.31,2550
1,91,2205,2,8.59,8.56,15.59,4.787,.748,10.26,6.238,6.236,6.24,87.8,301.7,0,4.089,6.468,0
1,91,2210,2,7.69,7.63,6.366,6.894,.828,9.6,6.229,6.302,6.289,88.2,301.6,0,4.149,5.995,0
1,91,2215,2,7.76,7.65,.461,9.53,.95,10.94,6.319,6.437,6.404,87.8,301.4,0,4.163,6.043,0
2,91,2215,2,12.64,12.98,12.53,11.53,12.56,.322,.366,.144,.15,7.41,12.31,2550
1,91,2220,2,8.69,8.65,4.045,5.287,1.089,10.81,6.43,6.565,6.531,87.1,301.2,0,4.172,6.715,0
1,91,2225,2,9.19,8.99,1.905,11.9,1.236,11.69,6.514,6.635,6.593,86.6,301.1,0,4.168,7.16,0
1,91,2230,2,8.05,8.01,6.194,5.88,.947,10.52,6.547,6.641,6.62,86.6,301,0,4.193,6.438,0
2,91,2230,2,12.58,12.95,12.49,11.47,12.52,.322,.366,.144,.15,6.639,12.3,2550
1,91,2235,2,8.78,8.52,359.7,13.92,1.165,10.98,6.59,6.691,6.658,86.4,300.9,0,4.2,6.863,0
1,91,2240,2,8.28,8.24,358.4,5.274,1.202,11.11,6.602,6.676,6.658,86.4,300.8,0,4.224,6.5,0
1,91,2245,2,8.37,8.33,359.2,5.61,1.03,10.98,6.543,6.586,6.562,86.5,300.7,0,4.177,6.57,0
2,91,2245,2,12.53,12.91,12.45,11.4,12.49,.322,.366,.144,.15,6.586,12.31,2550
1,91,2250,2,8.26,7.99,359.7,14.76,1.181,11.3,6.454,6.487,6.472,86.8,300.8,0,4.133,6.468,0
1,91,2255,2,8.25,8.08,359.5,11.82,1.084,10.45,6.405,6.438,6.424,87.6,300.8,0,4.22,6.318,0
1,91,2300,2,8.25,8.16,.587,8.35,.997,10.75,6.328,6.349,6.326,88,300.9,0,4.21,6.46,0
2,91,2300,2,12.47,12.88,12.41,11.34,12.45,.322,.366,.144,.15,7.23,12.31,2550
1,91,2305,2,9.05,9.01,2.406,5.439,1.008,11.07,6.22,6.227,6.217,88,300.9,0,4.102,6.96,0
1,91,2310,2,8.48,8.44,2.436,5.659,1.257,11.11,6.107,6.107,6.108,88.5,300.9,0,4.072,6.648,0
1,91,2315,2,8.49,8.44,3.312,6.201,1.025,11.11,6.054,6.1,6.089,88.7,300.9,0,4.056,6.525,0
2,91,2315,2,12.42,12.85,12.36,11.28,12.41,.322,.366,.144,.15,7.67,12.3,2550
1,91,2320,2,8.15,8.08,11.32,7.59,1.068,10.55,6.095,6.15,6.142,88.9,300.9,0,4.133,6.28,0
1,91,2325,2,8.94,8.89,6.549,6.049,1.257,12.35,6.047,6.065,6.063,88.6,300.8,0,4.04,6.85,0
1,91,2330,2,8.6,8.55,9.25,5.848,1.365,11.4,5.994,6.019,6.01,88.5,300.7,0,3.971,6.768,0
2,91,2330,2,12.37,12.81,12.32,11.22,12.37,.322,.366,.144,.15,7.7,12.3,2550
1,91,2335,2,8.41,8.36,12.31,6.052,1.135,10.78,5.991,6.027,6.019,89.1,300.7,0,4.064,6.573,0
1,91,2340,2,7.93,7.9,7.5,4.634,1.368,10.65,5.927,5.953,5.95,89.4,300.6,0,4.045,6.213,0
1,91,2345,2,7.24,7.2,11.03,5.685,.832,9.31,5.927,5.954,5.958,89.8,300.6,0,4.102,5.483,0
2,91,2345,2,12.32,12.78,12.28,11.16,12.33,.322,.366,.144,.15,8.47,12.3,2550
1,91,2350,2,7.75,7.73,6.983,4.5,1.044,9.67,5.872,5.882,5.891,89.8,300.5,0,4.054,6.103,0
1,91,2355,2,7.62,7.58,14.92,5.488,.974,10.42,5.845,5.872,5.874,89.8,300.4,0,4.034,5.735,0
1,92,0,2,8.83,8.8,14.5,4.629,.904,10.75,5.795,5.844,5.844,89.1,300.3,0,3.878,6.873,0
2,92,0,2,12.27,12.74,12.24,11.11,12.29,.322,.365,.144,.15,8.66,12.3,2550
1,92,5,2,9.93,9.89,15.05,5.247,1.355,13.43,5.726,5.745,5.728,88.3,300.3,0,3.683,7.67,0
1,92,10,2,10.09,10.03,6.381,5.833,.952,12.32,5.575,5.578,5.58,88.5,300.2,0,3.572,7.64,0
1,92,15,2,10.33,10.19,5.489,9.67,.968,12.94,5.578,5.607,5.606,89.1,299.9,0,3.67,8.02,0
2,92,15,2,12.23,12.71,12.2,11.05,12.25,.321,.365,.144,.15,7.76,12.29,2550
1,92,20,2,8.31,8.27,7.56,5.839,1.196,11.79,5.603,5.648,5.64,89.7,299.6,0,3.781,6.505,0
1,92,25,2,9.41,9.36,10.84,5.312,1.624,13.16,5.599,5.594,5.6,90,299.4,0,3.819,7.23,0
1,92,30,2,11.5,11.44,5.445,5.783,1.028,13.65,5.441,5.423,5.429,89.8,299.1,0,3.639,9.08,0
2,92,30,2,12.18,12.68,12.16,10.99,12.22,.321,.365,.144,.15,8.54,12.29,2550
1,92,35,2,11.23,11.02,6.28,11.27,1.176,13.95,5.388,5.406,5.41,90.1,299,0,3.636,8.47,0
1,92,40,2,10.32,10.28,12.44,5.034,1.502,14.01,5.325,5.311,5.325,90.3,299.1,0,3.609,8.03,0
1,92,45,2,9.58,9.54,12.47,5.329,1.027,11.56,5.372,5.411,5.412,90.6,299.1,0,3.693,7.51,0
2,92,45,2,12.14,12.64,12.11,10.94,12.18,.321,.365,.144,.15,8.56,12.29,2550
1,92,50,2,10.4,10.35,16.01,5.803,1.057,13.39,5.418,5.48,5.471,90.6,299.3,0,3.736,8.05,0
1,92,55,2,9.93,9.89,13.78,5.169,.98,11.99,5.471,5.488,5.503,90.5,299.8,0,3.774,7.49,0
1,92,100,2,8.65,8.61,16.74,5.123,1.021,12.22,5.466,5.463,5.47,90.8,299.9,0,3.811,6.68,0
2,92,100,2,12.09,12.61,12.07,10.88,12.14,.321,.365,.144,.15,8.75,12.29,2550
1,92,105,2,9.07,9.01,17.88,6.446,1.366,12.12,5.412,5.41,5.425,91.1,300,0,3.806,7.03,0
1,92,110,2,8.64,8.61,20.24,5.047,1.044,11.99,5.426,5.467,5.468,91,300.2,0,3.807,6.84,0
1,92,115,2,7.74,7.72,20.66,4.292,.908,9.9,5.474,5.509,5.517,91,300.3,0,3.859,6.068,0
2,92,115,2,12.05,12.57,12.03,10.82,12.1,.321,.365,.144,.15,9.04,12.28,2550
1,92,120,2,7.17,7.14,34.37,5.447,1.624,11.14,5.538,5.566,5.576,91.1,300.4,0,3.926,5.523,0
1,92,125,2,7.92,7.87,31.16,6.551,1.148,10.94,5.547,5.556,5.579,90.8,300.7,0,3.895,6.12,0
1,92,130,2,7.1,7.07,37.34,5.246,.972,9.41,5.549,5.527,5.55,91.2,300.8,0,3.962,5.213,0
2,92,130,2,12.01,12.54,12,10.76,12.06,.321,.365,.144,.15,9.07,12.28,2550
1,92,135,2,7.3,7.25,37.57,6.572,.952,9.93,5.497,5.424,5.466,91.7,300.5,0,3.989,5.288,0
1,92,140,2,6.495,6.466,32.93,5.452,.74,8.17,5.393,5.322,5.373,92.3,300.7,0,3.971,5.065,0
1,92,145,2,5.942,5.914,32.21,5.598,.788,8.3,5.342,5.287,5.331,92.6,300.8,0,3.975,4.68,0
2,92,145,2,11.97,12.51,11.95,10.71,12.02,.321,.364,.144,.15,10.33,12.28,2550
1,92,150,2,6.844,6.811,18.56,5.673,.801,9.18,5.265,5.19,5.239,93,300.6,0,3.958,5.34,0
1,92,155,2,6.87,6.845,11.57,4.846,.73,8.72,5.221,5.185,5.213,93.5,300.5,0,3.99,5.313,0
1,92,200,2,7.08,7.03,14.82,6.343,.766,9.02,5.173,5.141,5.168,93.5,300.4,0,3.937,5.69,0
2,92,200,2,11.93,12.47,11.91,10.66,11.98,.32,.364,.144,.15,11.51,12.27,2550
1,92,205,2,7.45,7.43,13.51,4.257,.791,9.24,5.074,5.027,5.057,93.5,300.3,0,3.85,5.88,0
1,92,210,2,5.791,5.766,20.02,5.381,.758,7.51,5.036,5.042,5.077,93.7,300.4,0,3.845,4.425,0
1,92,215,2,5.521,5.499,21.42,5.157,.542,6.729,5.08,5.089,5.109,93.6,300.4,0,3.867,4.625,0
2,92,215,2,11.91,12.44,11.87,10.61,11.94,.32,.364,.144,.15,11.38,12.26,2550
1,92,220,2,5.62,5.601,16.96,4.716,.619,6.599,5.095,5.111,5.125,93.6,300.3,0,3.878,4.34,0
1,92,225,2,5.285,5.249,5.983,6.674,.928,7.35,5.148,5.132,5.169,93.8,300.1,0,3.966,4.098,0
1,92,230,2,6.443,6.321,358.2,11.15,.782,7.71,5.128,5.1,5.144,93.8,299.9,0,3.948,4.855,0
2,92,230,2,11.88,12.41,11.83,10.57,11.9,.32,.364,.144,.15,11.88,12.27,2550
1,92,235,2,6.693,6.616,356.9,8.66,.709,8.36,5.089,5.069,5.099,93.8,299.8,0,3.896,5.243,0
1,92,240,2,7.29,7.26,1.876,5.496,.66,8.98,4.96,4.906,4.935,93.5,299.7,0,3.728,5.573,0
1,92,245,2,6.506,6.474,9.99,5.636,.596,8.1,4.882,4.85,4.885,93.6,299.8,0,3.681,4.938,0
2,92,245,2,11.85,12.38,11.79,10.53,11.86,.32,.364,.144,.15,11.48,12.27,2550
1,92,250,2,6.049,6.032,5.401,4.376,.903,8.23,4.85,4.832,4.858,93.7,299.9,0,3.659,4.893,0
1,92,255,2,5.711,5.681,2.635,5.878,.713,7.87,4.823,4.803,4.833,93.8,300,0,3.647,4.525,0
1,92,300,2,6.056,5.895,2.325,13.23,.752,7.81,4.796,4.778,4.807,93.7,299.9,0,3.608,4.735,0
2,92,300,2,11.82,12.35,11.75,10.48,11.83,.32,.364,.144,.15,11.62,12.26,2550
1,92,305,2,5.905,5.847,4.338,8.01,.533,7.58,4.761,4.764,4.782,93.6,300,0,3.552,4.65,0
1,92,310,2,5.668,5.635,2.564,6.177,.602,6.925,4.777,4.787,4.806,93.5,300,0,3.559,4.475,0
1,92,315,2,6.042,6.004,3.777,6.384,.574,7.19,4.811,4.793,4.836,93.6,299.9,0,3.6,4.735,0
2,92,315,2,11.78,12.32,11.72,10.44,11.79,.32,.364,.144,.15,11.04,12.26,2550
1,92,320,2,6.351,6.334,5.509,4.2,.621,7.71,4.81,4.791,4.828,93.6,299.7,0,3.607,4.733,0
1,92,325,2,6.553,6.528,359.9,4.936,.542,7.77,4.799,4.789,4.81,93.7,299.5,0,3.613,5.098,0
1,92,330,2,6.329,6.291,358.5,6.27,.646,7.81,4.8,4.817,4.825,93.9,299.5,0,3.634,5.075,0
2,92,330,2,11.74,12.29,11.68,10.4,11.75,.32,.364,.144,.15,11.57,12.25,2550
1,92,335,2,6.174,6.122,1.101,7.42,.595,7.12,4.804,4.804,4.821,94,299.2,0,3.663,4.655,0
1,92,340,2,6.014,5.974,355.7,6.591,1.069,9.02,4.848,4.852,4.867,94.4,299.1,0,3.763,4.66,0
1,92,345,2,7.01,6.988,353.3,4.735,.906,8.79,4.844,4.815,4.835,94.4,298.9,0,3.76,5.453,0
2,92,345,2,11.71,12.27,11.64,10.35,11.71,.32,.363,.144,.15,12.64,12.25,2550
1,92,350,2,6.784,6.64,351.2,11.8,.76,8.72,4.816,4.797,4.822,94.6,298.8,0,3.757,5.305,0
1,92,355,2,7.11,6.931,346.4,13,.755,8.85,4.799,4.771,4.8,94.7,298.7,0,3.754,5.643,0
1,92,400,2,7.04,6.995,344,6.133,.984,9.44,4.799,4.806,4.819,94.7,298.7,0,3.758,5.253,0
2,92,400,2,11.67,12.24,11.6,10.31,11.68,.319,.363,.144,.15,13.04,12.25,2550
1,92,405,2,6.981,6.945,333.9,5.813,.789,8.95,4.815,4.824,4.828,94.8,298.8,0,3.788,5.63,0
1,92,410,2,7.59,7.57,337.5,4.593,.911,9.41,4.793,4.767,4.796,95,298.9,0,3.791,5.898,0
1,92,415,2,8.26,8.23,335.2,4.698,.686,9.8,4.757,4.716,4.755,95.1,298.9,0,3.767,6.293,0
2,92,415,2,11.63,12.21,11.56,10.26,11.64,.319,.363,.144,.15,13.52,12.24,2550
1,92,420,2,7.3,7.28,339.5,4.831,1.143,9.87,4.701,4.682,4.706,95.3,299,0,3.75,5.783,0
1,92,425,2,6.314,6.287,332.9,5.343,.868,8.33,4.753,4.792,4.804,95.5,299.1,0,3.832,5.09,0
1,92,430,2,7.08,7.04,328.1,5.722,.844,8.69,4.782,4.776,4.806,95.3,299.1,0,3.834,5.753,0
2,92,430,2,11.59,12.18,11.52,10.22,11.61,.319,.363,.144,.15,14.07,12.25,2550
1,92,435,2,7.07,7.05,333,4.209,.662,8.49,4.75,4.739,4.764,95.5,299,0,3.822,5.573,0
1,92,440,2,5.888,5.866,335.6,4.972,.787,7.55,4.799,4.823,4.835,95.8,298.8,0,3.909,4.795,0
1,92,445,2,6.337,6.313,327.4,5.02,.619,8.13,4.824,4.851,4.872,95.6,298.6,0,3.907,4.905,0
2,92,445,2,11.54,12.15,11.48,10.18,11.57,.319,.363,.144,.15,14.51,12.24,2550
1,92,450,2,6.083,6.059,331.5,5.061,.638,8,4.843,4.866,4.874,95.4,298.5,0,3.907,4.968,0
1,92,455,2,6.121,6.08,333.2,6.671,.819,7.61,4.817,4.846,4.853,95.3,298.4,0,3.857,4.658,0
1,92,500,2,5.834,5.812,341,4.98,.903,7.81,4.784,4.773,4.798,95.5,298.2,0,3.853,4.545,0
2,92,500,2,11.5,12.13,11.45,10.13,11.54,.319,.363,.144,.15,14.48,12.24,2550
1,92,505,2,5.119,5.075,338.5,7.53,.643,6.599,4.81,4.826,4.84,95.8,298.2,0,3.931,4.133,0
1,92,510,2,5.524,5.487,333.1,6.623,.86,7.51,4.863,4.849,4.879,95.9,298,0,3.996,4.595,0
1,92,515,2,5.955,5.935,338.6,4.621,.843,8.04,4.777,4.712,4.74,96,298.1,0,3.93,4.833,0
2,92,515,2,11.46,12.1,11.41,10.09,11.5,.319,.363,.144,.15,15.56,12.24,2550
1,92,520,2,5.479,5.422,352.9,8.26,.845,7.19,4.753,4.697,4.745,96.5,298.1,0,3.969,4.315,0
1,92,525,2,5.622,5.492,2.739,12.31,.812,7.42,4.679,4.64,4.683,96.4,298.1,0,3.881,4.248,0
1,92,530,2,5.151,5.129,2.982,5.245,.706,6.435,4.642,4.624,4.662,96.3,298.1,0,3.835,3.85,0
2,92,530,2,11.42,12.07,11.38,10.05,11.46,.319,.362,.144,.15,15.99,12.24,2550
1,92,535,2,5.401,5.386,3.523,4.221,.715,6.86,4.598,4.623,4.634,95.9,298.3,0,3.731,4.17,0
1,92,540,2,5.065,5.049,10.03,4.531,.566,6.468,4.575,4.595,4.62,95.7,298.4,0,3.681,3.848,0
1,92,545,2,5.443,5.427,9.18,4.438,.583,6.795,4.577,4.602,4.625,95.5,298.7,0,3.661,4.245,0
2,92,545,2,11.38,12.05,11.34,10.01,11.43,.319,.362,.144,.15,13.68,12.24,2550
1,92,550,2,4.534,4.478,4.34,9.02,.799,6.631,4.635,4.663,4.686,95.5,298.8,0,3.709,3.55,0
1,92,555,2,5.267,5.247,5.649,5.001,.582,6.566,4.595,4.596,4.62,95.1,298.9,0,3.624,4.248,0
1,92,600,2,5.129,5.112,10.33,4.641,.601,6.403,4.574,4.572,4.599,95.2,299,0,3.606,4.015,0
2,92,600,2,11.35,12.02,11.31,9.98,11.4,.319,.362,.144,.15,13.26,12.24,2550
1,92,605,2,4.599,4.59,7.49,3.675,.501,5.749,4.592,4.585,4.624,95.2,299,0,3.633,3.565,0
1,92,610,2,4.417,4.411,2.853,3.027,.331,5.357,4.61,4.606,4.64,95.2,298.9,0,3.653,3.493,0
1,92,615,2,4.186,4.153,8.07,7.18,.494,5.161,4.629,4.618,4.657,95.3,298.9,0,3.677,3.31,0
2,92,615,2,11.32,11.99,11.27,9.95,11.36,.319,.362,.144,.15,13.42,12.24,2550
1,92,620,2,4.653,4.637,9.82,4.807,.516,5.684,4.606,4.583,4.619,95.3,298.9,0,3.652,3.63,0
1,92,625,2,4.933,4.915,8.9,4.934,.609,6.207,4.577,4.554,4.596,95.3,298.9,0,3.636,3.808,0
1,92,630,2,5.137,5.024,4.711,11.99,.701,6.599,4.586,4.56,4.602,95.4,298.8,0,3.659,3.813,0
2,92,630,2,11.29,11.97,11.24,9.91,11.33,.319,.362,.144,.15,13.69,12.23,2550
1,92,635,2,5.113,5.088,2.669,5.718,.503,6.305,4.587,4.58,4.62,95.4,298.8,0,3.656,4.07,.127
1,92,640,2,5.686,5.667,352,4.739,.797,6.958,4.622,4.602,4.652,95.5,298.6,0,3.699,4.338,.58
1,92,645,2,5.937,5.915,347.9,4.906,.786,7.38,4.614,4.617,4.648,95.4,298.7,0,3.682,4.623,1.393
2,92,645,2,11.27,11.95,11.21,9.88,11.29,.319,.362,.144,.15,13.56,12.23,2550
1,92,650,2,6.774,6.756,346.1,4.271,.646,8.07,4.6,4.583,4.623,95.2,298.8,0,3.631,5.163,2.411
1,92,655,2,4.489,4.416,.347,10.34,.735,6.435,4.6,4.613,4.634,95.2,299.1,0,3.634,3.58,3.238
1,92,700,2,4.675,4.568,359,12.24,.619,5.88,4.599,4.583,4.615,95.1,299.1,0,3.628,3.708,5.215
2,92,700,2,11.25,11.92,11.17,9.85,11.26,.319,.362,.144,.15,13.04,12.23,2550
1,92,705,2,5.124,5.086,350.3,6.941,.494,6.272,4.567,4.539,4.582,95.1,299,0,3.591,3.985,6.483
1,92,710,2,4.859,4.827,349.5,6.552,.574,6.141,4.602,4.596,4.64,95.2,299.1,0,3.637,3.77,8.34
1,92,715,2,4.026,3.994,353.2,7.19,.649,5.259,4.656,4.645,4.69,95.2,299.2,0,3.686,3.3,9.04
2,92,715,2,11.23,11.9,11.14,9.82,11.23,.318,.362,.144,.15,12.69,12.23,2550
1,92,720,2,3.831,3.815,357.6,5.327,.436,4.704,4.651,4.618,4.671,95.1,299.3,0,3.665,3.035,10.05
1,92,725,2,4.01,3.993,354.5,5.296,.552,5.325,4.68,4.652,4.71,95.1,299.3,0,3.702,3.147,11.52
1,92,730,2,3.847,3.831,359,5.353,.41,4.802,4.692,4.665,4.721,95,299.3,0,3.696,3.11,13.64
2,92,730,2,11.2,11.88,11.11,9.8,11.2,.318,.361,.144,.15,12.21,12.23,2550
1,92,735,2,4.012,3.994,2.309,5.456,.45,4.835,4.714,4.652,4.732,94.9,299.2,0,3.71,3.128,16.57
1,92,740,2,3.755,3.714,357.4,8.41,.488,4.769,4.74,4.723,4.79,95,299.2,0,3.74,2.87,20.41
1,92,745,2,3.194,3.18,10.77,5.29,.438,3.92,4.811,4.785,4.845,94.8,299.2,0,3.783,2.685,26.21
2,92,745,2,11.17,11.85,11.08,9.77,11.16,.318,.361,.144,.15,11.52,12.23,2550
1,92,750,2,4.127,4.102,13.35,6.331,.427,4.9,4.801,4.745,4.835,94.6,299.1,0,3.739,3.193,30.82
1,92,755,2,4.254,4.238,13.99,4.932,.484,5.129,4.851,4.784,4.879,94.5,299.1,0,3.773,3.42,34.03
1,92,800,2,4.076,4.055,14.27,5.739,.46,4.933,4.916,4.865,4.95,94.3,299.2,0,3.809,3.358,34.7
2,92,800,2,11.15,11.83,11.06,9.75,11.14,.318,.361,.144,.15,10.4,12.24,2550
1,92,805,2,4.036,4.023,19.1,4.629,.464,4.965,4.962,4.89,4.991,94.1,299.2,0,3.822,3.203,33.94
1,92,810,2,4.17,4.146,25.15,6.088,.644,5.488,4.971,4.897,5.008,93.8,299.2,0,3.785,3.23,35.15
1,92,815,2,3.969,3.95,16.6,5.624,.47,4.933,4.982,4.896,5.011,93.6,299.3,0,3.774,3.2,39.61
2,92,815,2,11.14,11.81,11.03,9.74,11.11,.318,.361,.144,.15,9.57,12.24,2550
1,92,820,2,4.379,4.362,8.5,4.991,.447,5.325,5.005,4.906,5.027,93.5,299.3,0,3.781,3.433,40.59
1,92,825,2,4.648,4.631,359.3,4.87,.419,5.488,5.038,4.95,5.074,93.3,299.2,0,3.774,3.61,49.2
1,92,830,2,4.635,4.62,3.521,4.734,.449,5.586,5.077,4.939,5.086,93.2,299,0,3.807,3.703,61.05
2,92,830,2,11.14,11.79,11,9.73,11.08,.318,.361,.144,.15,8.74,12.24,2550
1,92,835,2,4.465,4.441,359,5.886,.458,5.553,5.134,4.997,5.153,93.3,298.9,0,3.88,3.553,57.86
1,92,840,2,4.605,4.573,355.1,6.825,.419,5.553,5.101,4.945,5.083,93.2,298.8,0,3.829,3.73,54.83
1,92,845,2,4.943,4.928,352.7,4.473,.451,5.586,5.122,4.97,5.131,93.4,298.6,0,3.874,3.86,65.75
2,92,845,2,11.14,11.78,10.98,9.73,11.05,.318,.361,.144,.15,8.55,12.26,2550
1,92,850,2,5.008,4.987,354.5,5.295,.403,5.815,5.148,4.981,5.16,93.2,298.4,0,3.872,4.023,83.3
1,92,855,2,4.613,4.559,350.4,8.75,.444,5.553,5.203,5.019,5.224,93.1,298.3,0,3.903,3.763,102.4
1,92,900,2,4.196,4.138,351,9.53,.464,5.259,5.336,5.117,5.371,93,298.1,0,4.016,3.375,113.2
2,92,900,2,11.15,11.77,10.95,9.73,11.02,.318,.361,.144,.15,7.36,12.28,2550
1,92,905,2,3.565,3.537,350.4,7.14,.565,5.129,5.424,5.208,5.454,92.2,298.1,0,3.992,2.895,101
1,92,910,2,3.835,3.799,341.4,7.9,.423,4.508,5.369,5.129,5.355,91.9,298.1,0,3.895,3.077,85.6
1,92,915,2,3.432,3.409,339.7,6.578,.574,4.312,5.297,5.044,5.265,92,298.1,0,3.833,2.907,83.1
2,92,915,2,11.16,11.75,10.93,9.74,11,.318,.361,.144,.15,6.358,12.32,2550
1,92,920,2,2.845,2.748,344.4,14.96,.466,3.953,5.268,5.134,5.236,91.9,298.2,0,3.8,2.575,64.89
1,92,925,2,2.892,2.848,353.1,9.95,.425,3.92,5.233,5.039,5.207,91.7,298.1,0,3.73,2.33,61.65
1,92,930,2,3.093,3.082,345.7,4.777,.369,3.822,5.239,5.049,5.259,91.8,298.1,0,3.754,2.477,66.62
2,92,930,2,11.16,11.74,10.92,9.77,10.98,.318,.361,.144,.15,6.626,12.28,2550
1,92,935,2,3.154,3.134,342.9,6.363,.428,3.92,5.23,5.054,5.237,91.4,298,0,3.678,2.627,83.7
1,92,940,2,2.812,2.782,356.1,8.4,.493,3.789,5.375,5.245,5.472,91.2,298,0,3.794,2.315,109.6
1,92,945,2,2.947,2.927,352.1,6.711,.333,3.953,5.489,5.273,5.523,90.2,297.8,0,3.751,2.525,127.5
2,92,945,2,11.18,11.74,10.9,9.8,10.95,.318,.361,.143,.15,5.326,12.29,2550
1,92,950,2,3.614,3.58,351.9,7.84,.6,4.639,5.621,5.401,5.666,89.9,297.7,0,3.822,2.957,113.8
1,92,955,2,3.911,3.873,347.3,7.94,.51,4.867,5.682,5.433,5.694,89.4,297.8,0,3.807,3.092,108.6
1,92,1000,2,4.088,4.035,340.4,9.22,.589,5.292,5.774,5.491,5.793,89.2,297.8,0,3.866,3.223,109.3
2,92,1000,2,11.2,11.73,10.89,9.84,10.94,.318,.36,.143,.15,4.802,12.36,2550
1,92,1005,2,4.414,4.386,341.3,6.368,.445,5.423,5.77,5.469,5.744,88.8,297.7,0,3.793,3.543,112.6
1,92,1010,2,4.349,4.297,338.7,8.78,.314,4.933,5.767,5.52,5.779,89.1,297.6,0,3.852,3.5,118.7
1,92,1015,2,3.829,3.791,349.9,7.98,.459,4.9,5.895,5.632,5.908,89.3,297.6,0,4.002,3.032,147.2
2,92,1015,2,11.21,11.73,10.88,9.88,10.92,.318,.36,.143,.15,4.65,12.37,2550
1,92,1020,2,3.893,3.867,343.4,6.606,.393,4.671,5.99,5.709,5.991,88.7,297.6,0,3.991,3.303,160.4
1,92,1025,2,3.104,3.084,341.3,6.574,.404,3.92,6.038,5.788,6.046,88.2,297.5,0,3.971,2.787,150.9
1,92,1030,2,3.094,3.08,354.8,5.384,.554,4.051,6.097,5.806,6.132,88.1,297.5,0,4.002,2.535,175.2
2,92,1030,2,11.24,11.74,10.88,9.94,10.91,.318,.36,.143,.15,3.961,12.42,2550
1,92,1035,2,2.894,2.855,350.2,9.36,.424,3.887,6.194,5.833,6.185,87.6,297.5,0,4.018,2.365,172.9
1,92,1040,2,2.523,2.468,348.1,12.01,.527,4.018,6.221,5.903,6.207,87.3,297.6,0,3.989,2.13,148.8
1,92,1045,2,2.936,2.917,337.6,6.615,.63,4.247,6.268,5.98,6.259,87.1,297.6,0,4.006,2.58,157.6
2,92,1045,2,11.27,11.74,10.89,10,10.91,.317,.36,.143,.15,3.499,12.49,2550
1,92,1050,2,4.207,4.193,337.9,4.785,.705,5.423,6.34,6.017,6.356,87.2,297.5,0,4.093,3.48,203.1
1,92,1055,2,4.577,4.565,336.4,4.143,.402,5.39,6.539,6.138,6.541,86.6,297.5,0,4.194,3.813,214.5
1,92,1100,2,4.924,4.91,341.5,4.392,.481,6.533,6.683,6.2,6.701,86.2,297.3,0,4.254,3.978,251.7
2,92,1100,2,11.31,11.75,10.89,10.07,10.9,.317,.36,.143,.15,3.315,12.53,2550
1,92,1105,2,5.657,5.638,332.2,4.662,.789,7.02,6.835,6.35,6.797,86,297.2,0,4.368,4.853,247.7
1,92,1110,2,6.27,6.254,331.9,4.141,.509,7.45,6.833,6.284,6.756,85.9,296.9,0,4.361,5.128,219.7
1,92,1115,2,6.05,6.005,330.7,7.03,.644,7.51,6.839,6.328,6.773,85.8,296.8,0,4.349,4.84,204.7
2,92,1115,2,11.35,11.76,10.9,10.15,10.9,.317,.36,.143,.15,3.103,12.66,2550
1,92,1120,2,5.377,5.361,331.9,4.502,.674,6.827,6.923,6.502,6.933,85.8,296.9,0,4.43,4.31,174.9
1,92,1125,2,5.25,5.201,338.8,7.81,.758,6.762,6.947,6.511,6.892,85.3,296.8,0,4.373,4.34,194.3
1,92,1130,2,4.698,4.64,330,9.02,.643,5.978,7.12,6.727,7.14,84.9,296.9,0,4.468,3.91,203.6
2,92,1130,2,11.41,11.78,10.91,10.25,10.9,.317,.36,.143,.15,3.008,12.68,2550
1,92,1135,2,5.303,5.283,321,5.01,.361,6.109,7.25,6.749,7.24,84.3,296.9,0,4.492,4.255,215.6
1,92,1140,2,5.455,5.424,327.9,6.083,.642,6.795,7.49,7.02,7.53,83.7,296.8,0,4.619,4.32,217.3
1,92,1145,2,5.873,5.809,328.1,8.49,.47,7.02,7.59,7.06,7.55,82.9,296.6,0,4.589,4.758,220.2
2,92,1145,2,11.46,11.8,10.93,10.36,10.91,.317,.36,.143,.15,2.707,12.73,2550
1,92,1150,2,5.478,5.459,329.2,4.762,.595,6.86,7.59,7.21,7.6,83.2,296.7,0,4.627,4.585,198.7
1,92,1155,2,5.259,5.199,324.7,8.63,.879,6.795,7.71,7.29,7.67,82.7,296.6,0,4.659,4.375,207
1,92,1200,2,5.213,5.181,327.6,6.365,.513,6.174,7.67,7.23,7.67,82.7,296.5,0,4.623,4.268,220.4
2,92,1200,2,11.51,11.83,10.96,10.47,10.92,.317,.36,.143,.15,2.699,12.76,2550
1,92,1205,2,4.662,4.612,328,8.34,.717,6.174,7.8,7.35,7.79,82.3,296.5,0,4.676,3.81,222.9
1,92,1210,2,4.385,4.337,319.8,8.42,.605,5.978,7.96,7.62,8,82.3,296.4,0,4.824,3.77,250.6
1,92,1215,2,5.561,5.523,319.1,6.66,.496,6.762,8.19,7.68,8.19,81.4,296.3,0,4.905,4.403,287.5
2,92,1215,2,11.56,11.86,10.99,10.58,10.94,.317,.36,.143,.15,2.356,12.79,2550
1,92,1220,2,5.505,5.469,316.7,6.554,1.001,7.45,8.33,7.74,8.34,81.1,296,0,4.971,4.585,318.9
1,92,1225,2,5.343,5.3,299.6,7.29,.708,6.762,8.55,8,8.55,80.1,295.9,0,5.02,4.498,319.9
1,92,1230,2,5.38,5.337,306.4,7.24,.893,6.86,8.6,8.05,8.59,80.4,295.9,0,5.112,4.503,327.1
2,92,1230,2,11.61,11.88,11.02,10.69,10.96,.317,.36,.143,.15,2.078,12.89,2550
1,92,1235,2,5.674,5.625,307.4,7.52,.669,7.38,8.64,8.07,8.6,80.4,295.9,0,5.148,4.825,333.7
1,92,1240,2,6.327,6.29,309.7,6.159,.967,7.84,8.68,8.03,8.61,79.7,295.9,0,5.053,5.348,330.3
1,92,1245,2,5.792,5.76,311.2,6.03,.818,7.55,8.8,8.37,8.84,79.8,295.9,0,5.199,4.94,331.7
2,92,1245,2,11.67,11.92,11.06,10.81,10.99,.317,.36,.143,.15,1.955,12.92,2550
1,92,1250,2,4.821,4.757,308.5,9.32,.66,6.207,9.24,8.86,9.39,78.5,295.9,0,5.376,4.105,340.8
1,92,1255,2,6.141,6.1,324.8,6.6,.724,8.13,9.25,8.62,9.11,77.3,295.9,0,5.172,5.18,342
1,92,1300,2,5.292,5.224,323.3,9.17,.896,7.15,9.15,8.58,9.16,78.1,296,0,5.237,4.325,334.8
2,92,1300,2,11.74,11.95,11.1,10.94,11.02,.317,.36,.143,.15,1.783,12.94,2550
1,92,1305,2,5.663,5.625,327,6.573,.611,7.06,9.29,8.72,9.26,77.7,296,0,5.293,4.63,324.5
1,92,1310,2,5.754,5.724,333.8,5.85,.683,6.827,9.15,8.42,9.03,77.6,296,0,5.133,4.803,334.2
1,92,1315,2,5.361,5.327,334.3,6.444,.744,6.631,9.11,8.41,9.05,77.9,295.9,0,5.154,4.335,328.3
2,92,1315,2,11.82,11.99,11.15,11.09,11.05,.317,.36,.143,.15,1.783,12.94,2550
1,92,1320,2,5.262,5.23,330.1,6.25,.54,6.533,9.07,8.43,8.98,77.7,295.8,0,5.084,4.455,350
1,92,1325,2,5.002,4.97,314.5,6.517,.625,6.468,9.18,8.58,9.15,77.4,295.8,0,5.133,4.12,364.1
1,92,1330,2,4.564,4.524,316.4,7.62,.851,6.239,9.36,8.74,9.36,76.6,295.8,0,5.146,3.9,376.1
2,92,1330,2,11.91,12.03,11.2,11.25,11.08,.317,.36,.143,.15,1.618,12.94,2550
1,92,1335,2,4.897,4.779,324,12.6,.494,6.631,9.46,8.81,9.39,76.3,295.7,0,5.202,4.183,390.5
1,92,1340,2,5.069,4.949,314.1,12.42,.605,6.141,9.62,8.95,9.6,75.8,295.5,0,5.244,4.24,400.9
1,92,1345,2,4.478,4.351,325.4,13.63,.585,5.717,9.76,9.19,9.75,75.3,295.4,0,5.295,3.863,385.4
2,92,1345,2,12,12.08,11.25,11.41,11.12,.317,.36,.143,.15,1.44,12.96,2550
1,92,1350,2,5.115,5.067,324.8,7.82,.504,6.403,9.87,9.21,9.74,74.4,295.3,0,5.216,4.28,357.8
1,92,1355,2,6.219,6.187,314,5.878,.899,7.94,9.84,9.18,9.74,73.7,295.2,0,5.065,5.183,317.6
1,92,1400,2,6.525,6.465,308.8,7.78,.581,7.58,9.72,9.13,9.64,73.5,295,0,4.923,5.525,281.1
2,92,1400,2,12.09,12.13,11.32,11.58,11.17,.317,.36,.143,.15,1.396,12.96,2550
1,92,1405,2,6.629,6.553,304.1,8.7,.703,8.26,9.68,9.25,9.65,73.7,294.8,0,4.913,5.533,257.1
1,92,1410,2,7.4,7.36,314.5,5.575,.869,9.24,9.75,9.31,9.73,73.9,294.6,0,5.022,5.993,242.1
1,92,1415,2,7.71,7.67,309.5,5.188,.679,9.02,9.7,9.31,9.68,73,294.5,0,4.809,6.395,232.3
2,92,1415,2,12.19,12.18,11.38,11.75,11.22,.317,.36,.143,.15,1.555,12.9,2550
1,92,1420,2,6.344,6.302,311.8,6.568,.971,8.26,9.83,9.55,9.92,73.1,294.6,0,4.945,5.16,225.1
1,92,1425,2,6.005,5.928,314.7,9.15,.847,7.58,9.93,9.55,9.93,73,294.6,0,5.009,4.8,217.3
1,92,1430,2,6.711,6.659,315.5,7.13,.697,8.07,9.89,9.52,9.85,72.5,294.6,0,4.881,5.55,209.5
2,92,1430,2,12.27,12.23,11.45,11.91,11.27,.317,.36,.143,.15,1.556,12.88,2550
1,92,1435,2,6.253,6.199,313.7,7.57,.702,8.59,9.85,9.55,9.87,73.1,294.7,0,4.973,5.098,200.4
1,92,1440,2,6.203,6.158,315.8,6.898,1.103,8.59,9.87,9.53,9.86,73.2,294.6,0,4.993,5.078,192.3
1,92,1445,2,5.783,5.742,322,6.812,.908,7.51,9.85,9.53,9.86,73.6,294.6,0,5.058,4.538,187.7
2,92,1445,2,12.33,12.29,11.53,12.03,11.33,.317,.36,.143,.15,1.682,12.86,2550
1,92,1450,2,4.875,4.835,330.8,7.32,.701,6.37,9.91,9.66,9.95,73.7,294.7,0,5.139,3.913,182.5
1,92,1455,2,4.642,4.508,347.9,13.78,.627,5.684,9.98,9.74,10.02,73.6,294.9,0,5.183,3.718,170.2
1,92,1500,2,4.52,4.482,1.838,7.37,.538,5.717,9.85,9.57,9.82,73.9,295,0,5.119,3.485,156
2,92,1500,2,12.37,12.34,11.6,12.12,11.39,.316,.36,.143,.15,1.756,12.85,2550
1,92,1505,2,4.884,4.841,.407,7.55,.795,6.37,9.81,9.55,9.81,74,295,0,5.094,3.96,141.2
1,92,1510,2,3.466,3.362,4.754,13.97,.575,4.737,9.82,9.71,9.89,74.4,295,0,5.18,2.947,152.5
1,92,1515,2,3.626,3.579,5.873,9.26,.477,4.508,9.96,9.78,10.01,73.9,295,0,5.212,2.835,163.1
2,92,1515,2,12.39,12.37,11.67,12.19,11.45,.316,.36,.143,.15,1.836,12.83,2550
1,92,1520,2,3.657,3.614,12.24,8.85,.471,4.475,9.97,9.77,10,73.8,294.9,0,5.21,2.94,182.7
1,92,1525,2,3.391,3.36,28.51,7.73,.494,4.573,10.11,9.9,10.2,73.7,294.9,0,5.32,2.672,186.1
1,92,1530,2,3.611,3.539,36.35,11.41,.511,5.031,10.12,9.83,10.15,72.8,294.8,0,5.147,2.745,185.5
2,92,1530,2,12.42,12.41,11.73,12.24,11.51,.317,.36,.143,.15,1.757,12.84,2550
1,92,1535,2,2.941,2.885,25.65,11.19,.453,4.181,10.11,9.92,10.15,72.6,294.7,0,5.102,2.435,186.2
1,92,1540,2,3.251,3.219,21.2,7.99,.485,4.769,10.13,10.04,10.21,72.7,294.5,0,5.145,2.707,186.6
1,92,1545,2,3.279,3.266,33.7,5.23,.465,4.181,10.21,10.08,10.31,72.6,294.4,0,5.197,2.64,183.3
2,92,1545,2,12.45,12.45,11.8,12.27,11.56,.317,.36,.143,.15,1.65,12.83,2550
1,92,1550,2,3.821,3.788,27.08,7.54,.443,4.769,10.25,10.08,10.31,72.3,294.3,0,5.18,2.995,174.3
1,92,1555,2,3.788,3.754,12.39,7.65,.489,4.965,10.35,10.17,10.39,72.2,294.2,0,5.256,3.045,161.2
1,92,1600,2,3.644,3.622,26.47,6.304,.603,5.161,10.38,10.23,10.43,72.1,294,0,5.263,2.945,149.2
2,92,1600,2,12.5,12.47,11.84,12.31,11.62,.316,.36,.143,.15,1.683,12.82,2550
1,92,1605,2,3.718,3.675,8.74,8.76,.363,4.345,10.44,10.26,10.49,72,293.9,0,5.3,3.065,142.7
1,92,1610,2,3.614,3.446,5.648,17.44,.629,4.867,10.41,10.35,10.46,72.2,293.7,0,5.317,3.09,137.1
1,92,1615,2,3.924,3.865,1.112,9.94,.652,5.161,10.47,10.4,10.56,72.4,293.6,0,5.413,3.118,133.1
2,92,1615,2,12.56,12.5,11.9,12.34,11.67,.317,.36,.143,.15,1.755,12.78,2550
1,92,1620,2,3.667,3.649,.79,5.752,.658,4.867,10.6,10.52,10.68,72.5,293.5,0,5.541,2.89,130.6
1,92,1625,2,3.714,3.697,358.9,5.566,.466,4.639,10.7,10.6,10.77,72.2,293.3,0,5.576,2.925,126.6
1,92,1630,2,3.186,3.152,345.8,8.35,.386,3.985,10.76,10.65,10.83,72,293.2,0,5.594,2.562,121.5
2,92,1630,2,12.61,12.52,11.94,12.37,11.71,.317,.361,.143,.15,1.804,12.75,2550
1,92,1635,2,2.545,2.503,340.4,10.43,.406,3.463,10.76,10.65,10.81,71.9,293.1,0,5.569,2.175,118.8
1,92,1640,2,3.367,3.345,339.6,6.559,.476,4.41,10.81,10.75,10.87,71.6,293,0,5.572,2.777,118.1
1,92,1645,2,2.988,2.961,338.1,7.69,.31,3.691,10.84,10.75,10.91,71.8,292.9,0,5.64,2.47,116.4
2,92,1645,2,12.65,12.55,11.98,12.4,11.76,.317,.361,.143,.15,1.795,12.77,2550
1,92,1650,2,2.536,2.488,333.8,11.16,.289,3.365,10.86,10.79,10.93,71.9,292.9,0,5.667,2.065,113.1
1,92,1655,2,2.181,2.162,340.8,7.63,.535,3.43,10.95,10.88,11.01,71.7,292.9,0,5.704,1.795,109.5
1,92,1700,2,1.414,1.394,16.13,9.49,.275,1.862,10.91,10.9,10.97,71.5,293.1,0,5.639,1.138,106.5
2,92,1700,2,12.67,12.57,12.02,12.41,11.8,.317,.361,.143,.15,1.816,12.75,2550
1,92,1705,2,1.157,1.146,25.47,7.82,.265,1.731,10.91,10.97,11.05,71.9,293.1,0,5.717,.684,107.1
1,92,1710,2,.347,.347,25.98,1.896,.25,.817,11.02,11.16,11.22,71.5,293.1,0,5.736,.121,109.7
1,92,1715,2,1.384,1.361,32.34,10.44,.26,1.764,11.08,11.19,11.25,71.3,293,0,5.753,.906,115.1
2,92,1715,2,12.68,12.59,12.05,12.42,11.84,.317,.361,.143,.15,1.708,12.74,2550
1,92,1720,2,.913,.892,30.63,12.15,.452,1.764,11.11,11.16,11.25,71,293,0,5.718,.457,121.6
1,92,1725,2,1.178,1.178,38.41,1.744,.401,1.797,11.19,11.22,11.33,71,292.9,0,5.808,.672,122.4
1,92,1730,2,.041,.041,35.87,0,.091,.392,11.27,11.37,11.44,70.2,292.9,0,5.723,0,119.9
2,92,1730,2,12.69,12.6,12.08,12.43,11.88,.317,.361,.143,.15,1.623,12.71,2550
1,92,1735,2,.661,.645,62.74,10.83,.53,1.797,11.39,11.53,11.59,69.86,292.9,0,5.761,.381,114.7
1,92,1740,2,1.397,1.393,74.6,4.591,.249,1.993,11.33,11.38,11.47,70.5,292.8,0,5.83,1.006,113.5
1,92,1745,2,1.837,1.828,53.15,5.914,.518,2.875,11.31,11.31,11.42,70.6,292.7,0,5.827,1.447,110.5
2,92,1745,2,12.71,12.62,12.11,12.45,11.92,.317,.361,.143,.15,1.643,12.7,2550
1,92,1750,2,2.679,2.641,54.48,9.75,.344,3.495,11.28,11.22,11.34,70.8,292.7,0,5.853,1.987,107.2
1,92,1755,2,2.697,2.686,66.67,5.2,.34,3.365,11.27,11.18,11.31,71.5,292.7,0,5.977,1.937,111.3
1,92,1800,2,2.952,2.914,74.6,9.16,.618,4.083,11.28,11.2,11.32,71.5,292.6,0,5.985,2.337,122.8
2,92,1800,2,12.73,12.63,12.14,12.46,11.95,.316,.361,.143,.15,1.793,12.7,2550
1,92,1805,2,3.111,3.096,85.5,5.516,.436,4.181,11.26,11.17,11.32,71.1,292.6,0,5.892,2.355,126.1
1,92,1810,2,2.895,2.876,84.1,6.458,.37,3.757,11.26,11.16,11.3,71.3,292.6,0,5.916,2.18,98.9
1,92,1815,2,3.039,2.996,95,9.64,.284,3.561,11.11,11.02,11.14,71.5,292.6,0,5.834,2.377,81.1
2,92,1815,2,12.76,12.65,12.17,12.47,11.98,.317,.361,.143,.15,1.739,12.65,2550
1,92,1820,2,3.375,3.371,98.7,2.694,.374,3.953,11.01,10.97,11.05,71.7,292.6,0,5.775,2.617,78.2
1,92,1825,2,2.785,2.769,97.3,6.1,.301,3.495,10.93,10.95,11,71.9,292.6,0,5.739,2.087,72.8
1,92,1830,2,3.416,3.395,93.2,6.365,.372,4.214,10.92,10.91,10.95,72.2,292.5,0,5.784,2.702,56.3
2,92,1830,2,12.77,12.66,12.19,12.48,12,.317,.361,.143,.15,1.845,12.62,2550
1,92,1835,2,3.748,3.691,115.4,10.04,.277,4.345,10.75,10.74,10.75,73.1,292.5,0,5.791,2.887,52.56
1,92,1840,2,3.871,3.858,112.7,4.736,.324,4.377,10.6,10.52,10.57,74.2,292.5,0,5.879,2.965,61.97
1,92,1845,2,3.949,3.917,118,7.3,.364,4.606,10.51,10.47,10.5,74.6,292.4,0,5.87,3.032,59.4
2,92,1845,2,12.77,12.68,12.21,12.47,12.03,.317,.361,.143,.15,2.02,12.58,2550
1,92,1850,2,3.871,3.853,127.4,5.615,.345,4.443,10.4,10.34,10.36,75,292.4,0,5.834,2.96,45.8
1,92,1855,2,4.093,4.051,114.5,8.24,.492,4.867,10.29,10.28,10.25,75.6,292.4,0,5.839,3.11,35.55
1,92,1900,2,4.273,4.254,124,5.518,.526,5.063,10.11,10.11,10.05,76.6,292.4,0,5.848,3.195,24.29
2,92,1900,2,12.76,12.69,12.23,12.46,12.05,.317,.361,.143,.15,2.231,12.57,2550
1,92,1905,2,4.66,4.608,147,8.53,.649,6.664,9.96,10.04,9.93,77.6,292.5,0,5.891,3.41,17.52
1,92,1910,2,5.064,5.052,149.2,3.912,.654,6.37,9.79,9.88,9.76,77.9,292.6,0,5.795,3.79,10.12
1,92,1915,2,4.63,4.61,147.2,5.259,.52,5.782,9.64,9.8,9.66,78.6,292.5,0,5.77,3.575,4.256
2,92,1915,2,12.73,12.69,12.25,12.42,12.07,.317,.361,.143,.15,2.863,12.54,2550
1,92,1920,2,4.913,4.884,156.2,6.179,.445,5.815,9.52,9.7,9.58,79.2,292.6,0,5.765,3.82,.007
1,92,1925,2,4.905,4.891,162.1,4.185,.465,5.847,9.4,9.62,9.48,79.3,292.6,0,5.675,3.943,0
1,92,1930,2,4.65,4.637,161.8,4.302,.397,5.619,9.32,9.56,9.38,79.8,292.6,0,5.678,3.315,0
2,92,1930,2,12.69,12.69,12.26,12.37,12.09,.317,.361,.143,.15,3.217,12.53,2550
1,92,1935,2,4.241,4.231,164.2,3.872,.338,5.096,9.25,9.48,9.31,80.5,292.6,0,5.735,3.04,0
1,92,1940,2,4.576,4.565,165.9,4.077,.45,5.586,9.16,9.42,9.23,81.3,292.7,0,5.808,3.275,0
1,92,1945,2,4.832,4.819,165.2,4.194,.462,5.847,9.12,9.39,9.22,81.1,292.7,0,5.719,3.585,0
2,92,1945,2,12.63,12.68,12.27,12.31,12.1,.317,.361,.143,.15,3.615,12.51,2550
1,92,1950,2,4.387,4.372,159.5,4.877,.386,5.488,9.1,9.39,9.2,81.1,292.6,0,5.702,3.3,0
1,92,1955,2,4.48,4.466,163.8,4.54,.319,5.39,9.06,9.35,9.15,81.2,292.6,0,5.687,3.165,0
1,92,2000,2,3.596,3.566,152.9,7.38,.446,4.41,9,9.3,9.1,81.3,292.6,0,5.656,2.675,0
2,92,2000,2,12.57,12.67,12.27,12.23,12.11,.317,.361,.143,.15,3.686,12.49,2550
1,92,2005,2,3.599,3.583,150.3,5.358,.337,4.312,8.95,9.26,9.06,81.7,292.7,0,5.666,2.56,0
1,92,2010,2,3.454,3.421,143.5,7.95,.473,4.508,8.91,9.23,9.03,81.9,292.7,0,5.672,2.632,0
1,92,2015,2,3.95,3.914,134.8,7.78,.669,5.488,8.9,9.17,9,82.5,292.8,0,5.754,3.045,0
2,92,2015,2,12.5,12.65,12.26,12.15,12.11,.317,.361,.143,.15,3.971,12.47,2550
1,92,2020,2,4.131,4.118,134.8,4.541,.413,5.161,8.86,8.99,8.88,85.2,292.9,0,6.169,3.197,0
1,92,2025,2,3.987,3.976,136.4,4.404,.545,5.227,8.78,8.91,8.79,87.5,293,0,6.463,3.08,0
1,92,2030,2,3.975,3.965,137,4.107,.406,4.998,8.73,8.83,8.73,89.3,293,0,6.7,3.085,0
2,92,2030,2,12.44,12.63,12.25,12.07,12.11,.317,.361,.143,.15,6.896,12.45,2550
1,92,2035,2,4.553,4.538,143.5,4.692,.491,5.749,8.65,8.76,8.66,90.5,293,0,6.821,3.54,0
1,92,2040,2,4.452,4.436,143.2,4.834,.583,5.913,8.56,8.67,8.57,91.2,293.1,0,6.851,3.438,0
1,92,2045,2,4.8,4.782,142.4,5.001,.475,5.815,8.46,8.57,8.47,91.8,293.1,0,6.845,3.77,0
2,92,2045,2,12.39,12.61,12.24,11.99,12.1,.317,.361,.143,.15,10.51,12.44,2550
1,92,2050,2,4.884,4.869,150.6,4.415,.559,6.141,8.38,8.51,8.42,92.3,293.1,0,6.833,3.6,0
1,92,2055,2,4.654,4.639,148.9,4.563,.443,5.619,8.32,8.45,8.36,92.6,293.1,0,6.829,3.48,0
1,92,2100,2,4.557,4.539,156.2,5.063,.445,5.553,8.26,8.4,8.3,93,293.2,0,6.834,3.503,0
2,92,2100,2,12.33,12.59,12.22,11.91,12.09,.317,.361,.143,.15,12.46,12.43,2550
1,92,2105,2,4.696,4.68,160.8,4.744,.437,5.619,8.23,8.38,8.27,93.4,293.2,0,6.853,3.633,0
1,92,2110,2,4.642,4.629,157.1,4.216,.514,5.553,8.19,8.33,8.24,93.7,293.2,0,6.864,3.338,0
1,92,2115,2,4.448,4.433,157.1,4.699,.47,5.488,8.14,8.29,8.19,93.9,293.2,0,6.856,3.408,0
2,92,2115,2,12.28,12.56,12.19,11.83,12.08,.317,.361,.143,.15,14.59,12.4,2550
1,92,2120,2,5.072,5.054,160.1,4.831,.498,6.207,8.09,8.23,8.14,94.1,293.2,0,6.829,3.85,0
1,92,2125,2,4.709,4.698,161.6,3.849,.478,5.815,8.03,8.19,8.08,94.2,293.2,0,6.79,3.583,0
1,92,2130,2,4.344,4.332,158.4,4.285,.546,5.521,8,8.15,8.05,94.3,293.1,0,6.78,3.112,0
2,92,2130,2,12.23,12.54,12.17,11.76,12.06,.317,.361,.143,.15,15.66,12.39,2550
1,92,2135,2,4.564,4.554,161.3,3.769,.402,5.586,7.95,8.12,8.01,94.5,293.1,0,6.757,3.415,0
1,92,2140,2,4.355,4.344,162,4.08,.47,5.325,7.92,8.07,7.96,94.6,293.1,0,6.751,3.123,0
1,92,2145,2,4.281,4.267,163.1,4.563,.408,5.063,7.86,8.02,7.9,94.9,293,0,6.728,3.052,0
2,92,2145,2,12.18,12.51,12.14,11.68,12.04,.317,.361,.143,.15,17.73,12.37,2550
1,92,2150,2,3.953,3.941,159.5,4.375,.441,4.769,7.82,8,7.88,95.1,293,0,6.718,2.905,0
1,92,2155,2,3.729,3.715,163.3,5.009,.337,4.508,7.79,7.97,7.84,95.2,292.9,0,6.713,2.682,0
1,92,2200,2,4.357,4.346,169.1,4.176,.496,5.357,7.72,7.91,7.76,95.4,292.9,0,6.675,3.223,0
2,92,2200,2,12.13,12.49,12.12,11.61,12.02,.316,.361,.143,.15,21.75,12.35,2550
1,92,2205,2,4.736,4.724,167.8,4.015,.437,5.684,7.66,7.88,7.73,95.6,292.8,0,6.642,3.45,0
1,92,2210,2,4.733,4.719,169.5,4.425,.477,5.717,7.59,7.84,7.67,95.6,292.7,0,6.575,3.33,0
1,92,2215,2,4.702,4.686,175.6,4.757,.453,6.011,7.49,7.77,7.55,95.5,292.7,0,6.47,3.388,0
2,92,2215,2,12.09,12.46,12.09,11.54,11.99,.316,.361,.143,.15,23.71,12.33,2550
1,92,2220,2,4.482,4.47,175.4,4.209,.393,5.423,7.36,7.63,7.39,95.5,292.6,0,6.336,3.088,0
1,92,2225,2,4.314,4.3,175.7,4.584,.478,5.227,7.17,7.45,7.18,95.7,292.5,0,6.193,2.987,0
1,92,2230,2,4.58,4.569,177.3,3.901,.419,6.207,6.987,7.35,7.03,96.1,292.5,0,6.068,3.1,0
2,92,2230,2,12.05,12.44,12.06,11.47,11.97,.316,.361,.143,.15,41,12.33,2550
1,92,2235,2,4.502,4.493,177.1,3.489,.363,5.455,6.81,7.24,6.86,96.3,292.4,0,5.926,2.905,0
1,92,2240,2,4.622,4.609,179.6,4.374,.47,5.553,6.647,7.15,6.702,96.5,292.4,0,5.793,2.88,0
1,92,2245,2,4.334,4.326,177.1,3.476,.421,5.586,6.528,7.04,6.618,96.6,292.4,0,5.702,2.81,0
2,92,2245,2,12,12.41,12.03,11.4,11.94,.316,.36,.143,.15,59.52,12.31,2550
1,92,2250,2,4.108,4.097,178.7,4.118,.329,4.998,6.4,6.9,6.448,96.7,292.3,0,5.589,2.442,0
1,92,2255,2,4.333,4.324,181.4,3.598,.431,5.455,6.118,6.588,6.116,96.7,292.3,0,5.325,2.442,0
1,92,2300,2,5.068,5.058,182.6,3.606,.333,5.684,6.074,6.56,6.159,97.4,292.2,0,5.372,3.178,0
2,92,2300,2,11.94,12.38,11.99,11.31,11.91,.316,.36,.143,.15,73.7,12.3,2550
1,92,2305,2,4.997,4.981,184.7,4.596,.511,6.174,6.069,6.531,6.148,97.6,292.2,0,5.406,3.09,0
1,92,2310,2,4.819,4.804,185.6,4.466,.457,5.847,6.027,6.453,6.082,97.8,292.1,0,5.386,2.93,0
1,92,2315,2,4.987,4.973,187.1,4.237,.498,6.305,6.043,6.475,6.113,98,292.1,0,5.439,3.108,0
2,92,2315,2,11.88,12.35,11.96,11.22,11.88,.316,.36,.143,.15,84.5,12.29,2550
1,92,2320,2,4.728,4.708,188.6,5.246,.476,5.913,6,6.371,6.045,98.2,292.1,0,5.416,2.887,0
1,92,2325,2,4.757,4.735,188.6,5.533,.331,5.488,5.967,6.331,6.039,98.4,292,0,5.417,3.077,0
1,92,2330,2,4.989,4.968,187.4,5.137,.451,6.305,5.958,6.307,6.027,98.6,291.9,0,5.439,3.193,0
2,92,2330,2,11.81,12.32,11.92,11.12,11.85,.316,.36,.143,.15,90.9,12.28,2550
1,92,2335,2,4.713,4.699,189.1,4.37,.495,6.174,5.946,6.274,5.991,98.8,291.8,0,5.452,2.937,0
1,92,2340,2,5.268,5.248,188.2,5.068,.627,6.991,5.947,6.284,6.019,99.1,291.8,0,5.489,3.45,0
1,92,2345,2,6.097,6.065,188.6,5.904,.822,8.75,6.178,6.4,6.281,99.5,291.8,0,5.769,4.148,0
2,92,2345,2,11.74,12.28,11.88,11,11.81,.316,.36,.143,.15,95.8,12.27,2550
1,92,2350,2,6.607,6.585,190.6,4.646,.622,8.66,6.389,6.492,6.451,99.6,291.7,0,5.994,4.515,.002
1,92,2355,2,6.394,6.372,185.3,4.654,.528,7.74,6.527,6.604,6.579,99.7,291.7,0,6.145,4.46,.082
1,93,0,2,5.759,5.715,193.1,7.09,1.133,8.23,6.681,6.758,6.752,99.9,291.7,0,6.313,3.94,.17
2,93,0,2,11.67,12.25,11.84,10.9,11.78,.316,.36,.143,.15,99.3,12.27,2550
1,93,5,2,6.81,6.773,193.4,6.03,.967,8.75,6.882,6.949,6.953,100,291.6,0,6.524,4.68,.168
1,93,10,2,6.285,6.242,194.2,6.734,1.228,9.44,7,7.05,7.05,100,291.5,0,6.641,4.385,.027
1,93,15,2,6.302,6.26,196.9,6.621,.962,8.53,7.06,7.11,7.11,100,291.5,0,6.696,4.263,0
2,93,15,2,11.61,12.21,11.79,10.79,11.74,.316,.36,.143,.15,100,12.26,2550
1,93,20,2,5.76,5.711,196.2,7.44,.866,7.58,7.14,7.19,7.19,100,291.5,0,6.777,3.945,.004
1,93,25,2,5.289,5.241,198.8,7.76,.721,6.664,7.18,7.22,7.23,100,291.4,0,6.818,3.518,0
1,93,30,2,5.593,5.57,203.1,5.254,.962,7.97,7.19,7.22,7.23,100,291.4,0,6.829,3.855,0
2,93,30,2,11.56,12.17,11.74,10.71,11.69,.316,.36,.143,.15,100,12.26,2550
1,93,35,2,6.327,6.288,204.4,6.383,.776,8.1,7.18,7.21,7.21,100,291.3,0,6.812,4.073,0
1,93,40,2,5.956,5.917,205.2,6.526,.793,7.91,7.19,7.24,7.24,100,291.3,0,6.828,4.043,0
1,93,45,2,5.399,5.363,205.8,6.638,.872,7.32,7.18,7.25,7.24,100,291.2,0,6.812,3.67,0
2,93,45,2,11.53,12.14,11.7,10.65,11.65,.316,.36,.143,.15,99.9,12.25,2550
1,93,50,2,5,4.97,200.2,6.237,.719,6.729,7.24,7.31,7.31,100,291.3,0,6.875,3.358,0
1,93,55,2,5.314,5.29,201.4,5.508,.76,6.795,7.24,7.29,7.28,100,291.2,0,6.873,3.668,0
1,93,100,2,6.051,6.019,206.6,5.845,.722,7.19,7.19,7.27,7.24,100,291.1,0,6.829,4.11,0
2,93,100,2,11.51,12.11,11.65,10.62,11.6,.316,.36,.143,.15,98.7,12.25,2550
1,93,105,2,5.641,5.611,210.1,5.931,.918,7.35,7.15,7.24,7.2,100,291,0,6.79,3.705,0
1,93,110,2,4.463,4.435,211.4,6.393,.646,5.88,7.16,7.25,7.23,100,290.9,0,6.794,2.972,0
1,93,115,2,3.654,3.636,209,5.621,.508,4.704,7.2,7.27,7.26,100,290.7,0,6.83,2.462,0
2,93,115,2,11.49,12.08,11.61,10.59,11.56,.316,.359,.143,.15,97.8,12.26,2550
1,93,120,2,3.786,3.744,211.9,8.49,.614,5.259,7.2,7.25,7.26,100,290.6,0,6.835,2.547,0
1,93,125,2,5.383,5.351,213.8,6.272,.666,6.468,7.16,7.2,7.2,100,290.6,0,6.8,3.65,0
1,93,130,2,4.967,4.938,218.5,6.272,.83,6.599,7.19,7.24,7.25,100,290.6,0,6.821,3.44,0
2,93,130,2,11.48,12.05,11.57,10.57,11.52,.316,.359,.143,.15,98.7,12.25,2550
1,93,135,2,4.5,4.473,214.3,6.339,.561,6.109,7.19,7.23,7.24,100,290.6,0,6.82,3.115,0
1,93,140,2,4.103,4.071,218.5,7.2,.586,5.521,7.19,7.25,7.24,100,290.5,0,6.822,3.205,0
1,93,145,2,4.477,4.42,221,9.16,.691,5.88,7.21,7.26,7.25,100,290.5,0,6.842,3.218,0
2,93,145,2,11.47,12.03,11.54,10.56,11.48,.316,.359,.143,.15,99.8,12.25,2550
1,93,150,2,4.671,4.596,225.1,10.28,.737,6.141,7.16,7.23,7.22,100,290.5,0,6.797,3.453,0
1,93,155,2,4.496,4.465,229,6.703,.649,5.88,7.16,7.22,7.22,100,290.5,0,6.795,3.573,0
1,93,200,2,4.679,4.665,228,4.5,.462,5.586,7.14,7.2,7.2,100,290.6,0,6.772,3.648,0
2,93,200,2,11.46,12.01,11.51,10.54,11.44,.316,.359,.143,.15,100,12.25,2550
1,93,205,2,3.214,3.182,232.3,8.01,.671,4.508,7.19,7.27,7.27,100,290.5,0,6.829,2.607,0
1,93,210,2,4.235,4.206,235.2,6.626,.616,5.553,7.13,7.17,7.18,100,290.5,0,6.77,3.268,0
1,93,215,2,4.45,4.429,240,5.498,.494,5.39,7.03,7.07,7.06,100,290.5,0,6.671,3.603,0
2,93,215,2,11.45,11.99,11.48,10.53,11.4,.316,.359,.143,.15,100,12.25,2550
1,93,220,2,4.585,4.574,236.4,4.056,.508,5.357,6.889,6.956,6.929,100,290.4,0,6.534,3.66,0
1,93,225,2,3.222,3.193,242.2,7.73,.475,4.149,6.894,6.998,6.973,100,290.4,0,6.538,2.567,0
1,93,230,2,3.746,3.724,247,6.076,.316,4.377,6.86,6.928,6.901,100,290.3,0,6.506,3.03,0
2,93,230,2,11.44,11.98,11.45,10.52,11.37,.316,.359,.143,.15,100,12.24,2550
1,93,235,2,3.614,3.595,238.7,5.819,.402,4.541,6.808,6.871,6.854,100,290.3,0,6.455,2.885,0
1,93,240,2,3.458,3.44,248.7,5.787,.353,4.312,6.716,6.774,6.758,100,290.2,0,6.366,2.7,0
1,93,245,2,3.286,3.269,241.8,5.858,.315,3.822,6.637,6.692,6.679,100,290.2,0,6.289,2.455,0
2,93,245,2,11.43,11.96,11.43,10.51,11.34,.316,.359,.143,.15,100,12.24,2550
1,93,250,2,3.259,3.243,240.2,5.665,.245,3.691,6.594,6.664,6.648,100,290.2,0,6.248,2.535,0
1,93,255,2,4.003,3.985,247.2,5.387,.592,5.194,6.542,6.566,6.57,100,290.3,0,6.198,3.135,0
1,93,300,2,3.553,3.544,246.2,4.056,.39,4.541,6.346,6.384,6.339,100,290.2,0,6.008,2.71,0
2,93,300,2,11.41,11.95,11.41,10.49,11.32,.315,.359,.143,.15,100,12.24,2550
1,93,305,2,3.896,3.889,241.5,3.572,.382,4.933,6.154,6.235,6.182,100,290.2,0,5.823,2.92,0
1,93,310,2,3.576,3.561,248,5.253,.331,4.737,6.11,6.186,6.155,100,290.1,0,5.779,2.842,0
1,93,315,2,3.701,3.688,244.8,4.846,.319,4.443,5.996,6.063,6.026,100,290.1,0,5.669,3.125,0
2,93,315,2,11.39,11.93,11.39,10.46,11.29,.316,.359,.143,.15,100,12.24,2550
1,93,320,2,3.86,3.848,244.5,4.479,.515,5.161,5.863,5.947,5.892,100,290,0,5.54,3.007,0
1,93,325,2,3.651,3.637,245.2,5.156,.371,4.41,5.711,5.779,5.721,100,290,0,5.393,3.002,0
1,93,330,2,3.39,3.372,246.3,5.846,.397,4.377,5.526,5.67,5.548,100,289.9,0,5.214,2.485,0
2,93,330,2,11.37,11.91,11.36,10.43,11.26,.315,.359,.142,.15,97.9,12.24,2550
1,93,335,2,3.309,3.292,242.1,5.746,.378,4.41,5.345,5.523,5.368,100,289.8,0,5.039,2.567,0
1,93,340,2,3.497,3.482,239.2,5.213,.365,4.443,5.147,5.412,5.167,100,289.8,0,4.847,2.575,0
1,93,345,2,3.376,3.354,244.2,6.54,.398,4.41,5.055,5.38,5.114,100,289.8,0,4.758,2.425,0
2,93,345,2,11.34,11.9,11.34,10.39,11.24,.315,.358,.142,.15,92.5,12.23,2550
1,93,350,2,3.409,3.379,255.9,7.71,.422,4.541,4.991,5.269,5.036,100,289.8,0,4.696,2.527,0
1,93,355,2,3.877,3.834,270.3,8.59,.519,5.357,4.893,5.181,4.946,100,289.8,0,4.601,2.64,0
1,93,400,2,4.283,4.248,274.3,7.3,.751,5.945,4.84,5.066,4.86,100,289.9,0,4.55,3.285,0
2,93,400,2,11.3,11.88,11.32,10.34,11.21,.315,.358,.142,.15,93,12.23,2550
1,93,405,2,5.178,5.152,273.1,5.746,.529,6.272,4.735,5.101,4.782,100,289.9,0,4.448,3.935,0
1,93,410,2,4.215,4.18,282.2,7.4,.547,5.423,4.629,5.09,4.697,100,289.9,0,4.345,3.278,0
1,93,415,2,4.213,4.195,289.3,5.315,.506,5.651,4.552,5.153,4.716,100,289.9,0,4.27,3.057,0
2,93,415,2,11.25,11.86,11.29,10.27,11.18,.315,.358,.142,.15,94.9,12.23,2550
1,93,420,2,4.422,4.405,290.8,5.022,.386,5.227,4.628,5.273,4.862,100,289.8,0,4.344,3.41,0
1,93,425,2,3.802,3.783,295.3,5.757,.558,5.227,4.558,5.094,4.733,100,289.9,0,4.276,2.785,0
1,93,430,2,3.593,3.561,293.6,7.6,.423,4.737,4.395,4.833,4.505,100,289.9,0,4.118,2.677,0
2,93,430,2,11.19,11.84,11.26,10.18,11.15,.315,.358,.142,.15,96.1,12.23,2550
1,93,435,2,2.935,2.86,295.5,12.93,.418,4.508,4.243,4.646,4.313,100,290,0,3.971,2.027,0
1,93,440,2,2.438,2.419,302,7.18,.373,3.332,4.118,4.513,4.182,100,289.9,0,3.85,1.59,0
1,93,445,2,1.996,1.987,307.4,5.373,.203,2.548,3.976,4.351,4.018,100,290,0,3.712,1.237,0
2,93,445,2,11.12,11.81,11.23,10.08,11.13,.315,.358,.142,.15,96.6,12.22,2550
1,93,450,2,2.266,2.259,312.6,4.483,.197,2.679,3.855,4.251,3.911,100,290,0,3.594,1.395,0
1,93,455,2,2.169,2.142,297.4,9.02,.248,2.646,3.724,4.124,3.757,100,290.1,0,3.467,1.242,0
1,93,500,2,2.583,2.564,292.2,7,.33,3.201,3.675,4.164,3.764,100,290.1,0,3.42,1.672,0
2,93,500,2,11.06,11.78,11.19,9.98,11.09,.315,.358,.142,.15,97.3,12.22,2550
1,93,505,2,2.594,2.578,285.4,6.289,.333,3.299,3.75,4.252,3.832,100,290.1,0,3.493,1.802,0
1,93,510,2,2.514,2.497,293.3,6.696,.339,3.299,3.687,4.207,3.742,100,290.2,0,3.431,1.607,0
1,93,515,2,2.339,2.324,300.5,6.457,.237,2.907,3.67,4.217,3.732,100,290.3,0,3.415,1.482,0
2,93,515,2,10.98,11.74,11.14,9.88,11.06,.315,.358,.142,.15,98.7,12.22,2550
1,93,520,2,2.667,2.657,301,4.922,.289,3.332,3.531,4.129,3.585,100,290.3,0,3.28,1.547,0
1,93,525,2,2.782,2.769,301.6,5.539,.275,3.43,3.443,4.157,3.541,100,290.3,0,3.194,1.545,0
1,93,530,2,3.179,3.166,297.9,5.203,.252,3.887,3.488,4.307,3.669,100,290.4,0,3.238,2.09,0
2,93,530,2,10.9,11.7,11.1,9.77,11.01,.315,.358,.142,.15,99.7,12.21,2550
1,93,535,2,3.43,3.41,288.8,6.062,.321,4.41,3.64,4.474,3.825,100,290.4,0,3.385,2.335,0
1,93,540,2,3.689,3.667,288.7,6.301,.419,4.867,3.758,4.73,3.951,100,290.4,0,3.499,2.455,0
1,93,545,2,3.666,3.651,282.7,5.105,.356,4.541,3.897,4.835,4.058,99.4,290.5,0,3.548,2.39,0
2,93,545,2,10.83,11.67,11.05,9.66,10.98,.315,.358,.142,.15,100,12.21,2550
1,93,550,2,3.352,3.337,282,5.488,.386,4.377,3.745,4.55,3.826,98.8,290.5,0,3.322,2.107,0
1,93,555,2,3.304,3.285,282.1,6.209,.363,4.149,3.643,4.451,3.705,98.7,290.5,0,3.203,1.977,0
1,93,600,2,3.631,3.615,284,5.289,.403,4.606,3.656,4.509,3.777,98.6,290.5,0,3.209,2.39,0
2,93,600,2,10.75,11.63,10.99,9.56,10.93,.315,.358,.142,.15,100,12.21,2550
1,93,605,2,3.584,3.571,280.2,4.864,.33,4.345,3.709,4.523,3.812,98,290.5,0,3.173,2.32,0
1,93,610,2,3.627,3.611,281.6,5.289,.305,4.606,3.638,4.427,3.712,97.4,290.5,0,3.015,2.292,0
1,93,615,2,3.534,3.517,283.7,5.712,.357,4.279,3.557,4.383,3.647,97.2,290.5,0,2.91,2.28,0
2,93,615,2,10.68,11.59,10.94,9.46,10.88,.315,.357,.142,.15,100,12.21,2550
1,93,620,2,3.463,3.447,277.8,5.384,.293,4.279,3.541,4.293,3.614,97,290.5,0,2.865,2.29,0
1,93,625,2,3.473,3.466,276.4,3.628,.287,4.181,3.462,4.144,3.52,96.8,290.6,0,2.768,2.402,0
1,93,630,2,3.857,3.848,275,3.797,.284,4.443,3.455,4.102,3.532,96.7,290.7,0,2.739,2.615,.78
2,93,630,2,10.62,11.55,10.88,9.36,10.83,.314,.357,.142,.15,100,12.21,2550
1,93,635,2,4,3.992,275.5,3.64,.285,4.737,3.424,4.01,3.496,96.5,290.7,0,2.684,2.842,3.814
1,93,640,2,4.034,4.024,278.3,4.035,.355,4.867,3.45,4.064,3.546,96.3,290.8,0,2.686,2.75,10.1
1,93,645,2,3.646,3.638,281.9,3.691,.338,4.345,3.479,4.097,3.612,96.2,290.9,0,2.699,2.52,17.22
2,93,645,2,10.56,11.5,10.82,9.27,10.78,.314,.357,.142,.15,100,12.21,2550
1,93,650,2,3.86,3.842,281.6,5.526,.37,5.063,3.577,4.184,3.749,96.1,290.9,0,2.779,2.795,24.89
1,93,655,2,3.853,3.84,277.4,4.829,.307,4.508,3.742,4.304,3.955,95.6,290.9,0,2.865,2.82,32.02
1,93,700,2,3.668,3.648,282.7,6.031,.414,4.9,3.82,4.312,4.056,95.2,291,0,2.89,2.655,39.41
2,93,700,2,10.5,11.46,10.76,9.18,10.73,.314,.357,.142,.15,100,12.2,2550
1,93,705,2,3.295,3.275,285.7,6.334,.439,4.345,3.997,4.496,4.299,94.9,291,0,3.006,2.362,51.06
1,93,710,2,3.183,3.164,284.8,6.169,.426,4.116,4.204,4.649,4.534,94.5,291.1,0,3.155,2.462,66.47
1,93,715,2,3.308,3.287,287.3,6.428,.444,4.573,4.428,4.829,4.787,94.1,291.1,0,3.311,2.35,85.3
2,93,715,2,10.44,11.42,10.7,9.09,10.68,.314,.357,.142,.15,91.2,12.21,2550
1,93,720,2,3.411,3.383,286,7.42,.478,4.639,4.711,5.119,5.098,93.5,291.2,0,3.492,2.79,106
1,93,725,2,4.165,4.137,286.9,6.653,.657,5.749,5.07,5.531,5.471,92.4,291.2,0,3.684,3.275,128
1,93,730,2,4.753,4.732,289,5.372,.632,6.501,5.506,6.001,5.91,90.1,291.3,0,3.749,3.928,149.1
2,93,730,2,10.39,11.38,10.65,9.02,10.62,.314,.357,.142,.15,46.1,12.24,2550
1,93,735,2,4.884,4.856,288.4,6.174,.506,5.945,5.952,6.352,6.299,88.5,291.3,0,3.924,3.805,169.5
1,93,740,2,5.996,5.972,289.6,5.098,.577,7.42,6.359,6.783,6.726,86.6,291.3,0,4.024,4.865,189.1
1,93,745,2,5.91,5.887,289.3,4.999,.512,7.15,6.815,7.22,7.16,84.7,291.4,0,4.151,4.943,207.8
2,93,745,2,10.35,11.34,10.59,8.97,10.57,.314,.357,.142,.15,20.71,12.32,2550
1,93,750,2,6.08,6.049,285.9,5.754,.684,7.91,7.28,7.64,7.63,83.5,291.5,0,4.393,4.973,226.1
1,93,755,2,5.951,5.923,285.5,5.623,.94,8.4,7.64,7.94,7.97,83,291.6,0,4.646,4.873,237.7
1,93,800,2,6.683,6.651,286.4,5.533,.803,9.02,7.85,8.1,8.16,81.3,291.7,0,4.555,5.505,262.5
2,93,800,2,10.32,11.31,10.54,8.97,10.52,.314,.356,.142,.15,6.793,12.43,2550
1,93,805,2,7.15,7.11,288,5.575,.956,9.8,8.11,8.36,8.44,80.6,291.8,0,4.673,5.99,278.5
1,93,810,2,7.07,7.04,288.3,5.217,.809,8.69,8.36,8.56,8.66,78.9,291.9,0,4.621,6.035,304.9
1,93,815,2,7.18,7.15,290,5.538,.765,9.6,8.65,8.77,8.91,78.1,292,0,4.746,6.013,316.2
2,93,815,2,10.3,11.28,10.49,9,10.46,.314,.356,.142,.15,4.381,12.58,2550
1,93,820,2,7.16,7.13,289.9,5.55,.82,8.82,9,9.16,9.3,76.6,292.1,0,4.822,6.06,345.5
1,93,825,2,7.57,7.53,289.5,5.707,.81,9.21,9.46,9.6,9.77,73.7,292.1,0,4.707,6.455,364.6
1,93,830,2,6.855,6.83,290.9,4.852,.768,9.41,9.96,10.01,10.26,72.9,292.2,0,5.016,5.71,385
2,93,830,2,10.3,11.24,10.46,9.07,10.41,.314,.356,.142,.15,2.378,12.78,2550
1,93,835,2,6.133,6.104,292.6,5.608,.833,8.46,10.49,10.54,10.83,72,292.1,0,5.345,5.125,404.2
1,93,840,2,7.13,7.11,292.1,4.851,.895,9.11,11.04,11.01,11.32,69.18,292.2,0,5.295,5.863,422
1,93,845,2,6.681,6.649,294.5,5.611,.943,8.69,11.55,11.48,11.85,68.58,292.2,0,5.646,5.31,441.6
2,93,845,2,10.33,11.22,10.44,9.2,10.37,.314,.356,.142,.15,1.532,12.92,2550
1,93,850,2,6.935,6.893,296.7,6.343,.93,9.05,12.15,12.11,12.48,65.9,292.1,0,5.648,5.753,462
1,93,855,2,7.99,7.93,296.2,6.708,.888,9.87,12.74,12.68,13.01,62.48,292.1,0,5.438,6.448,481.2
1,93,900,2,7.64,7.61,293.9,5.657,.971,10.22,13.23,13.14,13.51,60.31,292.1,0,5.398,6.355,499.6
2,93,900,2,10.38,11.2,10.43,9.37,10.33,.313,.356,.142,.15,.377,13,2550
1,93,905,2,8.46,8.42,295.2,5.578,.805,10.26,13.74,13.57,13.97,57.32,292,0,5.151,6.795,518
1,93,910,2,8.2,8.17,297.7,4.273,1.05,10.85,14.2,13.98,14.38,55.68,292,0,5.159,6.723,507.2
1,93,915,2,7.9,7.86,299.3,5.302,.849,9.7,14.66,14.39,14.83,54.34,291.9,0,5.234,6.51,552.1
2,93,915,2,10.46,11.2,10.44,9.59,10.3,.313,.356,.142,.15,0,13.03,2550
1,93,920,2,7.9,7.87,296.1,5.02,.712,9.15,15,14.65,15.12,52.64,291.9,0,5.099,6.585,570.7
1,93,925,2,6.693,6.657,301.7,5.895,.804,8.17,15.45,15.07,15.59,52.14,291.9,0,5.37,5.565,587.8
1,93,930,2,7.8,7.76,305.2,5.436,.954,9.31,15.88,15.31,15.93,50.33,291.9,0,5.258,6.07,605.2
2,93,930,2,10.57,11.22,10.48,9.87,10.29,.313,.356,.142,.15,0,13.05,2550
1,93,935,2,8.11,8.09,306.9,3.908,.946,9.6,16.15,15.61,16.19,48.43,291.9,0,4.964,6.57,621.6
1,93,940,2,7.12,7.1,301.4,5.024,1.064,9.24,16.61,16.07,16.71,47.8,292,0,5.186,5.88,637.7
1,93,945,2,7.21,7.16,307.5,6.992,.929,9.47,16.86,16.25,16.85,46.34,292,0,4.977,5.908,652.9
2,93,945,2,10.7,11.25,10.53,10.19,10.28,.313,.355,.142,.15,0,13.07,2550
1,93,950,2,7.02,6.972,302.1,6.654,.648,8.23,17.06,16.41,16.99,45.4,292,0,4.871,5.823,668.8
1,93,955,2,6.311,6.22,303.2,9.69,.728,7.64,17.31,16.62,17.27,45.11,292.1,0,4.999,5.188,683.2
1,93,1000,2,6.155,6.115,303.7,6.577,.725,7.91,17.67,17.03,17.69,44.05,292.1,0,4.988,5.178,697.9
2,93,1000,2,10.86,11.31,10.6,10.56,10.28,.313,.355,.142,.15,0,13.1,2550
1,93,1005,2,6.79,6.741,311.9,6.889,1.05,9.08,17.86,17.1,17.76,42.9,292.2,0,4.788,5.623,712
1,93,1010,2,7.06,7.01,316.2,7.21,.964,8.59,18.33,17.64,18.33,41.59,292.2,0,4.762,5.66,727
1,93,1015,2,7.72,7.66,320.4,7.17,.844,8.98,18.6,17.82,18.47,39.2,292.3,0,4.178,6.255,742
2,93,1015,2,11.06,11.39,10.69,10.96,10.3,.313,.355,.142,.15,0,13.16,2550
1,93,1020,2,7.31,7.18,311.6,10.94,.873,8.89,18.72,17.94,18.6,39.04,292.3,0,4.23,6.1,755
1,93,1025,2,6.832,6.75,309.9,8.88,1.03,9.6,18.91,18.16,18.82,38.8,292.3,0,4.305,5.703,768
1,93,1030,2,6.262,6.208,310.4,7.51,.762,8.04,19.28,18.49,19.17,38.55,292.4,0,4.537,5.235,780
2,93,1030,2,11.28,11.48,10.81,11.41,10.34,.313,.355,.142,.15,0,13.19,2550
1,93,1035,2,6.758,6.705,314.8,7.13,.767,8.3,19.29,18.23,19.04,37.34,292.4,0,4.1,5.53,792
1,93,1040,2,5.795,5.688,313.8,11.03,.79,8.82,19.39,18.5,19.23,38.28,292.4,0,4.533,4.753,804
1,93,1045,2,5.441,5.373,320.4,9.05,.856,7.19,19.55,18.61,19.36,37.4,292.4,0,4.345,4.523,815
2,93,1045,2,11.52,11.6,10.95,11.89,10.39,.313,.355,.142,.15,0,13.22,2550
1,93,1050,2,6.185,6.134,338,7.39,.577,7.45,19.67,18.76,19.49,36.1,292.3,0,3.961,5.103,827
1,93,1055,2,5.575,5.521,328.1,7.99,.636,7.22,19.98,19.11,19.89,36.72,292.2,0,4.463,4.613,837
1,93,1100,2,5.881,5.752,324,11.98,.971,7.81,20.28,19.32,19.98,34.51,292.3,0,3.848,5.173,849
2,93,1100,2,11.78,11.73,11.1,12.38,10.46,.313,.355,.142,.15,0,13.25,2550
1,93,1105,2,6.197,6.12,325.9,9.02,.942,8.98,20.31,19.46,20.09,33.67,292.2,0,3.539,5.183,860
1,93,1110,2,6.728,6.629,328.3,9.83,.78,8.43,20.44,19.34,20.14,34.01,292.1,0,3.791,5.505,869
1,93,1115,2,5.783,5.681,319.3,10.72,.685,7.74,20.55,19.59,20.3,33.58,292.1,0,3.719,4.893,879
2,93,1115,2,12.06,11.87,11.28,12.89,10.54,.313,.355,.142,.15,0,13.1,2550
1,93,1120,2,5.836,5.736,323.5,10.64,.854,8.62,20.88,19.97,20.76,33.72,292.1,0,4.05,4.708,889
1,93,1125,2,6.714,6.646,323.8,8.14,.748,8.46,21.11,20.14,20.85,32.19,292,0,3.599,5.66,898
1,93,1130,2,5.95,5.903,322,7.19,1.221,9.57,21.12,20.11,20.84,32.24,292,0,3.636,4.953,905
2,93,1130,2,12.35,12.03,11.48,13.42,10.65,.313,.355,.142,.15,0,13.09,2550
1,93,1135,2,6.411,6.343,315.6,8.36,1.055,9.08,21.42,20.49,21.26,32.61,292,0,4.051,5.3,911
1,93,1140,2,7.24,7.18,310.5,7.66,.877,9.15,21.44,20.18,21.04,31.52,291.9,0,3.595,6.06,920
1,93,1145,2,5.856,5.653,322.6,15.09,1.151,8.56,21.44,20.55,21.18,32.61,291.9,0,4.067,5.08,925
2,93,1145,2,12.65,12.2,11.69,13.96,10.77,.313,.355,.142,.15,0,13.1,2550
1,93,1150,2,6.214,6.153,333.1,8.01,1.121,8.85,21.69,20.69,21.42,32.03,291.8,0,4.027,5.15,930
1,93,1155,2,5.77,5.717,335.4,7.76,.942,7.64,21.78,20.82,21.63,32.65,291.8,0,4.366,4.753,935
1,93,1200,2,6.393,6.338,324.5,7.55,1.104,8.89,22.06,21.04,21.87,30.56,291.7,0,3.689,5.335,942
2,93,1200,2,12.95,12.37,11.92,14.49,10.91,.313,.355,.142,.15,0,13.11,2550
1,93,1205,2,5.679,5.626,333.5,7.83,1.053,8.3,22.21,21.05,21.94,30.31,291.7,0,3.704,4.725,944
1,93,1210,2,7.2,7.11,332.1,8.83,1.049,9.6,22.5,21.45,22.32,28.02,291.7,0,2.858,5.915,950
1,93,1215,2,6.506,6.398,328.5,10.4,.99,8.59,22.6,21.61,22.34,27.39,291.8,0,2.635,5.485,958
2,93,1215,2,13.25,12.55,12.15,15.02,11.06,.313,.355,.142,.15,0,13.12,2550
1,93,1220,2,6.102,5.885,330,15.29,.845,8.53,22.55,21.52,22.22,27.34,291.8,0,2.566,5.113,954
1,93,1225,2,6.306,6.157,339.4,12.44,.78,8.79,22.69,21.69,22.41,27.28,291.7,0,2.654,5.165,959
1,93,1230,2,6.055,6.008,328.4,7.17,1.615,9.11,22.68,21.49,22.35,26.61,291.7,0,2.311,4.898,960
2,93,1230,2,13.56,12.73,12.4,15.53,11.23,.313,.356,.142,.15,0,13.13,2550
1,93,1235,2,5.603,5.336,335.9,17.68,1.126,7.97,22.65,21.55,22.35,26.32,291.6,0,2.137,4.7,958
1,93,1240,2,5.703,5.33,320.7,20.71,2.048,13.33,22.74,21.85,22.5,26.21,291.6,0,2.147,4.73,959
1,93,1245,2,5.32,5.154,337.3,14.29,1.067,7.91,23.07,21.95,22.8,26.3,291.6,0,2.465,4.398,962
2,93,1245,2,13.85,12.92,12.66,16.03,11.42,.313,.356,.142,.15,0,13.16,2550
1,93,1250,2,4.924,4.811,340.6,12.29,1.154,6.991,23.03,21.95,22.68,27.27,291.5,0,2.927,4.07,961
1,93,1255,2,5.218,5.058,347.2,14.17,1.16,7.87,23.16,22.22,22.83,26.96,291.4,0,2.882,4.49,956
1,93,1300,2,6.803,6.512,336.2,16.73,1.153,9.57,23.3,22.25,23.14,27.68,291.4,0,3.363,5.348,961
2,93,1300,2,14.14,13.1,12.92,16.51,11.62,.313,.356,.142,.15,0,13.18,2550
1,93,1305,2,5.496,5.399,302.2,10.72,1.265,8.33,23.45,22.33,23.16,25.53,291.4,0,2.343,4.68,968
1,93,1310,2,4.765,4.318,314.4,24.79,1.482,7.97,23.48,22.42,23.25,23.43,291.4,0,1.231,4.025,967
1,93,1315,2,4.699,4.636,329.3,9.39,.886,6.762,23.5,22.48,23.26,23.94,291.3,0,1.539,3.885,962
2,93,1315,2,14.43,13.29,13.18,16.97,11.82,.313,.356,.142,.15,0,13.21,2550
1,93,1320,2,4.592,4.524,314.4,9.86,1.882,7.71,23.61,22.44,23.21,23.57,291.3,0,1.418,3.858,959
1,93,1325,2,4.182,4.122,302.5,9.66,1.461,7.84,23.43,22.49,23.19,23.56,291.3,0,1.259,3.408,955
1,93,1330,2,3.17,2.893,282.9,23.96,.837,4.737,23.58,22.75,23.39,23.36,291.3,0,1.268,2.69,954
2,93,1330,2,14.72,13.47,13.44,17.36,12.04,.313,.357,.142,.15,0,13.27,2550
1,93,1335,2,4.041,3.949,313.7,12.23,.61,5.455,23.77,22.98,23.58,22.91,291.3,0,1.161,3.56,947
1,93,1340,2,1.888,1.729,330.8,23.51,.929,3.626,23.58,22.71,23.35,22.57,291.2,0,.808,1.56,943
1,93,1345,2,5.124,4.981,314.4,13.53,1.75,8.04,23.84,23.02,23.73,23.29,291.2,0,1.44,4.323,938
2,93,1345,2,15,13.65,13.7,17.62,12.27,.313,.357,.142,.15,0,13.29,2550
1,93,1350,2,5.391,5.33,317.7,8.62,1.096,7.32,24.03,22.82,23.74,22.98,291.2,0,1.414,4.348,933
1,93,1355,2,3.405,3.277,301.7,15.72,1.716,7.45,23.97,22.89,23.7,22.91,291.2,0,1.325,2.763,925
1,93,1400,2,4.179,4.066,307.8,13.31,1.234,8.92,23.92,23.12,23.77,22.5,291.1,0,1.032,3.471,919
2,93,1400,2,15.29,13.83,13.93,17.73,12.5,.313,.357,.142,.15,0,13.28,2550
1,93,1405,2,4.566,4.337,307.8,18.14,1.513,7.51,24.09,23.43,24.01,22.45,290.9,0,1.136,3.815,915
1,93,1410,2,4.707,4.433,295.8,19.52,1.227,7.42,24.38,23.34,24.08,21.46,290.9,0,.777,4.113,914
1,93,1415,2,4.319,4.13,292.5,16.96,1.246,6.174,24.29,23.41,24.04,21.38,290.9,0,.65,3.756,907
2,93,1415,2,15.56,14,14.14,17.72,12.73,.313,.358,.142,.15,0,13.26,2550
1,93,1420,2,2.687,2.56,323.9,17.63,1.302,5.521,24.29,23.46,24.11,21.66,290.8,0,.824,2.187,904
1,93,1425,2,3.834,3.306,283.6,30.06,.968,6.239,24.5,23.6,24.34,21.83,290.7,0,1.098,3.153,898
1,93,1430,2,3.536,3.462,240.9,11.77,.798,5.096,24.45,23.69,24.27,19.81,290.6,0,-.265,3.073,896
2,93,1430,2,15.78,14.16,14.31,17.65,12.97,.313,.358,.142,.15,0,13.25,2550
1,93,1435,2,3.778,3.726,245.9,9.43,1.202,6.664,24.68,24.02,24.58,20.18,290.6,0,.172,3.185,884
1,93,1440,2,5.185,5.058,267.6,12.69,.934,7.32,24.93,24.19,24.71,19.55,290.6,0,-.053,4.573,730
1,93,1445,2,4.454,4.301,253.4,15.02,1.333,7.09,24.48,23.73,24.22,18.54,290.5,0,-1.108,3.835,845
2,93,1445,2,16,14.32,14.45,17.56,13.21,.314,.358,.142,.15,0,13.07,2550
1,93,1450,2,2.481,2.401,261.2,14.54,1.283,5.619,24.48,23.91,24.41,18.62,290.4,0,-1.06,2.221,865
1,93,1455,2,2.623,2.482,236.3,18.82,.823,4.933,24.79,24.19,24.69,18.18,290.4,0,-1.125,2.27,853
1,93,1500,2,2.883,2.451,257.6,31.33,1.02,4.9,24.73,24.18,24.6,18.49,290.4,0,-.956,2.383,824
2,93,1500,2,16.22,14.47,14.57,17.47,13.44,.314,.359,.142,.15,0,13.24,2550
1,93,1505,2,5.146,5.026,291.6,12.36,1.218,8.72,24.95,24.32,24.89,18.9,290.4,0,-.5,4.563,813
1,93,1510,2,5.931,5.751,312.2,14.14,.806,7.61,25.17,24.12,24.94,18.76,290.3,0,-.4,4.995,801
1,93,1515,2,5.659,5.482,291.3,14.32,1.075,7.61,25.4,24.29,25.18,18.48,290.3,0,-.417,4.86,789
2,93,1515,2,16.42,14.62,14.66,17.44,13.68,.314,.359,.142,.15,0,13.24,2550
1,93,1520,2,4.372,4.164,282.3,17.67,1.062,6.533,25.03,24.13,24.76,18.12,290.2,0,-.986,3.733,778
1,93,1525,2,4.152,3.964,288.9,17.24,1.447,8.36,24.92,24.07,24.71,17.74,290.2,0,-1.355,3.755,771
1,93,1530,2,2.753,2.69,313.2,12.33,1.02,4.769,24.82,24.12,24.64,18.08,290.2,0,-1.188,2.532,742
2,93,1530,2,16.6,14.76,14.74,17.52,13.91,.314,.359,.142,.15,0,13.23,2550
1,93,1535,2,2.468,2.224,293.8,25.46,.902,4.541,24.83,24.28,24.69,17.77,290.1,0,-1.401,2.275,760
1,93,1540,2,2.033,1.784,271.4,28.38,1.32,5.586,25.02,24.73,25.1,17.92,290.1,0,-1.136,1.735,685.7
1,93,1545,2,5.483,5.241,283.5,17.04,1.104,7.68,25.16,24.37,25,18.03,290,0,-.946,4.65,545.6
2,93,1545,2,16.74,14.88,14.83,17.69,14.13,.314,.36,.142,.15,0,13.2,2550
1,93,1550,2,2.899,2.802,248.7,14.8,1.156,5.227,24.66,24.19,24.53,17.5,290,0,-1.734,2.467,672
1,93,1555,2,2.839,2.718,233.1,16.75,.729,4.998,24.97,24.44,24.9,17.63,289.9,0,-1.392,2.332,682.9
1,93,1600,2,4.352,4.262,276.2,11.67,.914,6.37,25.27,24.79,25.2,18.21,289.8,0,-.724,3.885,670.7
2,93,1600,2,16.87,15,14.92,17.92,14.34,.314,.36,.142,.15,0,13.22,2550
1,93,1605,2,3.097,2.99,300,15.06,.889,6.337,25.3,24.81,25.19,17.95,289.8,0,-.894,2.63,644.3
1,93,1610,2,4.753,4.599,318.1,14.56,.873,6.435,25.16,24.45,24.85,17.63,289.7,0,-1.244,4.1,630.6
1,93,1615,2,3.713,3.532,294.6,17.87,.864,5.978,24.99,24.51,24.78,17.47,289.7,0,-1.49,3.195,617.6
2,93,1615,2,16.98,15.11,15.03,18.17,14.55,.314,.36,.142,.15,0,13.21,2550
1,93,1620,2,2.805,2.489,276.2,27.18,.419,3.626,25.34,24.91,25.26,17.72,289.6,0,-1.029,2.345,596
1,93,1625,2,2.446,2.336,316.4,17.17,1.073,4.377,25.41,24.82,25.18,17.45,289.5,0,-1.182,2.266,576.1
1,93,1630,2,2.982,2.944,301.9,9.19,1.206,5.194,25.52,25.01,25.48,17.62,289.5,0,-.966,2.462,559.1
2,93,1630,2,17.07,15.21,15.15,18.4,14.74,.314,.361,.142,.15,0,13.21,2550
1,93,1635,2,4.348,4.155,289.1,17.07,.724,6.337,25.39,24.78,25.21,17.33,289.4,0,-1.289,3.663,543.1
1,93,1640,2,3.386,3.354,307.8,7.86,.695,5.717,25.31,24.76,25.07,16.72,289.4,0,-1.82,2.815,526.4
1,93,1645,2,2.754,2.68,270.4,13.24,.918,4.377,25.3,24.98,25.27,16.62,289.4,0,-1.919,2.389,505.4
2,93,1645,2,17.13,15.3,15.27,18.6,14.92,.314,.361,.142,.15,0,13.2,2550
1,93,1650,2,4.324,4.188,269.1,14.38,.945,6.697,25.47,25.11,25.43,17.29,289.3,0,-1.25,3.515,490
1,93,1655,2,4.425,4.387,258.3,7.52,.944,6.533,25.61,25.18,25.44,16.53,289.2,0,-1.746,3.693,471.8
1,93,1700,2,4.734,4.669,238,9.47,.86,6.762,25.47,24.98,25.26,15.79,289.2,0,-2.454,3.98,455.7
2,93,1700,2,17.18,15.38,15.4,18.78,15.1,.314,.361,.142,.15,0,13.21,2550
1,93,1705,2,4.2,4.097,241.6,12.69,.849,6.043,25.37,24.95,25.16,16,289.1,0,-2.363,3.518,434.5
1,93,1710,2,4.747,4.419,289.9,21.27,.958,8.75,25.58,25.16,25.38,16.51,289.1,0,-1.784,3.848,414
1,93,1715,2,4.745,4.649,289.5,11.57,1.166,7.61,25.48,25.06,25.3,16.75,289.1,0,-1.668,3.975,397.9
2,93,1715,2,17.2,15.45,15.53,18.92,15.26,.314,.362,.142,.15,0,13.21,2550
1,93,1720,2,3.78,3.748,272.9,7.52,.98,5.325,25.36,25.17,25.33,16.3,289,0,-2.131,3.31,368.4
1,93,1725,2,3.319,3.284,300.4,8.26,.688,4.998,25.39,25.12,25.25,16.46,289,0,-1.972,2.825,355.1
1,93,1730,2,3.608,3.537,288.9,11.34,.571,4.704,25.36,25.08,25.24,16.47,289.1,0,-1.983,3.108,339.1
2,93,1730,2,17.19,15.51,15.65,19.01,15.41,.314,.362,.142,.15,0,13.22,2550
1,93,1735,2,2.037,2.002,267.5,10.51,.297,2.777,25.41,25.36,25.44,16.48,289.1,0,-1.948,1.755,317.5
1,93,1740,2,2.228,2.051,280,22.79,.491,3.267,25.42,25.35,25.41,16.84,289.1,0,-1.646,1.987,295.9
1,93,1745,2,1.715,1.702,311.1,7.06,.372,2.581,25.42,25.03,25.29,15.31,289.1,0,-2.91,1.336,274
2,93,1745,2,17.16,15.56,15.76,19.06,15.55,.314,.362,.142,.15,0,13.22,2550
1,93,1750,2,1.584,1.492,312.3,19.5,.797,3.626,25.46,25.02,25.35,15.81,289.1,0,-2.466,1.097,253.1
1,93,1755,2,3.309,3.27,279.2,8.78,.505,4.835,25.32,25.03,25.18,17.61,289.1,0,-1.127,2.805,234.7
1,93,1800,2,3.698,3.68,267.3,5.575,.478,5.227,25.1,25.03,24.99,16.4,289.1,0,-2.267,3.02,215.4
2,93,1800,2,17.11,15.6,15.86,19.06,15.68,.314,.363,.142,.149,0,13.22,2550
1,93,1805,2,3.959,3.872,253.8,12.02,.553,5.619,24.93,24.91,24.79,18.03,289.1,0,-1.119,3.095,193.3
1,93,1810,2,4.786,4.76,243.5,5.997,.736,6.729,24.82,24.92,24.68,16.83,289.1,0,-2.122,3.763,175.3
1,93,1815,2,4.567,4.524,252.6,7.92,.594,5.553,24.67,24.78,24.5,17.82,289.1,0,-1.488,3.473,157
2,93,1815,2,17.06,15.62,15.95,19.04,15.8,.314,.363,.142,.149,0,12.8,2550
1,93,1820,2,5.267,5.236,259,6.18,.744,6.697,24.33,24.57,24.11,18.47,289.2,0,-1.271,3.823,108.5
1,93,1825,2,4.266,4.255,255.6,4.165,.502,5.521,23.84,24.12,23.63,20.47,289.3,0,-.297,3.08,108.8
1,93,1830,2,4.486,4.457,263.1,6.548,.376,5.259,23.28,23.76,23.04,21.57,289.3,0,-.042,3.21,44.54
2,93,1830,2,16.98,15.64,16.03,18.96,15.91,.314,.363,.142,.149,0,12.74,2550
1,93,1835,2,4.503,4.493,270.8,3.737,.331,5.488,22.46,23.29,22.29,22.84,289.4,0,.058,2.977,28.85
1,93,1840,2,3.806,3.8,273,3.22,.328,4.41,21.86,23.04,21.79,24.25,289.5,0,.381,2.345,62.79
1,93,1845,2,3.887,3.882,270.2,2.939,.325,5.031,21.42,22.62,21.3,25.4,289.5,0,.639,2.207,27.02
2,93,1845,2,16.88,15.65,16.09,18.86,16,.314,.363,.142,.149,0,12.72,2550
1,93,1850,2,3.999,3.992,265.9,3.351,.187,4.475,20.82,22.31,20.75,27.3,289.5,0,1.118,2.017,33.07
1,93,1855,2,3.913,3.905,266.2,3.73,.232,4.769,20.35,21.96,20.28,28.81,289.6,0,1.459,1.98,23.21
1,93,1900,2,3.832,3.83,267.7,1.974,.194,4.214,19.9,21.68,19.9,29.79,289.6,0,1.526,1.82,15.89
2,93,1900,2,16.75,15.64,16.13,18.7,16.08,.314,.363,.142,.149,0,12.71,2550
1,93,1905,2,3.554,3.543,264.8,4.449,.493,4.214,19.47,21.56,19.48,30.91,289.6,0,1.671,1.635,8.3
1,93,1910,2,3.674,3.672,266.6,1.624,.233,4.116,18.99,21.38,19.13,32.39,289.6,0,1.896,1.4,2.048
1,93,1915,2,3.126,3.124,264.8,2.006,.176,3.626,18.61,21.35,18.83,33.79,289.6,0,2.151,1.245,.047
2,93,1915,2,16.6,15.63,16.16,18.52,16.14,.315,.364,.142,.149,0,12.7,2550
1,93,1920,2,3.174,3.174,264.3,0,.11,3.365,18.47,21.54,18.83,33.69,289.6,0,1.991,1.46,0
1,93,1925,2,2.696,2.693,260.7,2.734,.107,2.94,18.53,21.65,18.91,32.92,289.5,0,1.73,1.185,0
1,93,1930,2,2.728,2.719,253.7,4.633,.228,3.136,18.66,21.72,18.78,33.19,289.5,0,1.949,.547,0
2,93,1930,2,16.44,15.6,16.17,18.31,16.18,.315,.364,.142,.149,0,12.68,2550
1,93,1935,2,3.261,3.26,243.6,1.369,.156,3.593,18.71,22.07,18.87,32.49,289.5,0,1.7,.723,0
1,93,1940,2,2.245,2.176,259.9,14.12,.484,3.071,18.69,21.28,18.65,34.69,289.5,0,2.547,1.277,0
1,93,1945,2,1.81,1.808,255.1,2.644,.181,2.189,18.04,20.46,18.11,35.81,289.5,0,2.447,.962,0
2,93,1945,2,16.27,15.56,16.16,18.09,16.22,.315,.364,.142,.149,0,12.67,2550
1,93,1950,2,1.913,1.912,257.5,1.965,.111,2.221,18.22,20.7,18.29,33.71,289.5,0,1.787,.812,0
1,93,1955,2,2.233,2.233,250.9,1.199,.114,2.45,18.53,21.49,18.59,32.34,289.4,0,1.488,.725,0
1,93,2000,2,1.795,1.771,261.9,9.31,.23,2.254,18.72,21.58,18.8,32,289.4,0,1.498,.942,.046
2,93,2000,2,16.11,15.52,16.15,17.87,16.23,.315,.364,.142,.149,0,12.66,2550
1,93,2005,2,1.711,1.669,279.7,12.68,.22,2.189,18.4,21.03,18.58,33.25,289.5,0,1.749,1.14,.001
1,93,2010,2,1.662,1.602,271.6,15.32,.209,2.058,18.01,21.07,18.24,34.02,289.5,0,1.73,.116,0
1,93,2015,2,1.315,1.004,271,39.21,.554,1.927,17.72,21.18,17.85,35.88,289.5,0,2.156,.506,0
2,93,2015,2,15.94,15.47,16.12,17.64,16.23,.315,.364,.142,.149,0,12.65,2550
1,93,2020,2,1.562,1.54,156,9.64,.982,3.691,17.05,19.33,17.18,41.33,289.6,0,3.541,1.58,0
1,93,2025,2,3.184,3.019,90.3,18.44,.852,4.639,15.97,18.36,16,47.36,289.7,0,4.49,2.005,0
1,93,2030,2,4.165,4.161,83.3,2.705,.266,4.606,15.9,18.68,16.33,44.52,289.7,0,3.578,2.287,0
2,93,2030,2,15.77,15.41,16.09,17.42,16.23,.315,.364,.142,.149,0,12.64,2550
1,93,2035,2,3.759,3.752,81.1,3.403,.499,4.508,15.99,18.22,16.18,45.03,289.8,0,3.811,2.057,0
1,93,2040,2,3.217,3.208,87.7,4.394,.359,4.083,16.05,17.81,16.24,45.3,289.9,0,3.954,1.332,0
1,93,2045,2,3.929,3.917,95.3,4.529,.195,4.345,16.21,17.76,16.43,46.35,289.9,0,4.411,2.065,0
2,93,2045,2,15.62,15.35,16.04,17.19,16.2,.315,.364,.142,.149,0,12.63,2550
1,93,2050,2,3.675,3.661,108.6,4.975,.392,4.345,16.16,17.74,16.24,48.2,289.9,0,4.907,1.825,0
1,93,2055,2,3.468,3.465,111,2.477,.25,3.985,16.07,17.94,16.31,50.12,290,0,5.377,1.695,0
1,93,2100,2,3.295,3.292,106.4,2.313,.201,3.822,16.36,18.07,16.62,50.11,290,0,5.635,1.725,0
2,93,2100,2,15.49,15.29,15.99,16.98,16.17,.315,.364,.142,.149,0,12.62,2550
1,93,2105,2,3.347,3.344,108.9,2.131,.1,3.626,16.34,18.08,16.5,51.91,290.1,0,6.108,1.522,0
1,93,2110,2,3.703,3.702,118,1.307,.132,3.985,16.27,18.34,16.5,52.39,290.2,0,6.177,1.642,0
1,93,2115,2,3.493,3.492,120,.984,.13,3.757,16.46,18.63,16.75,50.94,290.2,0,5.948,1.607,.01
2,93,2115,2,15.38,15.23,15.94,16.79,16.13,.314,.363,.142,.149,0,12.61,2550
1,93,2120,2,2.855,2.854,121.8,1.652,.204,3.299,16.51,18.51,16.78,50.79,290.2,0,5.951,1.477,0
1,93,2125,2,3.102,3.098,129.5,3.075,.185,3.626,16.4,18.18,16.7,50.85,290.3,0,5.871,1.755,0
1,93,2130,2,3.589,3.587,132.1,2.16,.233,4.116,16.3,18.29,16.53,51.02,290.2,0,5.824,1.965,0
2,93,2130,2,15.28,15.17,15.88,16.62,16.08,.314,.363,.142,.149,0,12.6,2550
1,93,2135,2,3.07,3.065,133.5,3.471,.22,3.561,16.17,18.03,16.41,51.47,290.2,0,5.832,1.482,0
1,93,2140,2,4.174,4.165,139.9,3.761,.641,5.096,16.13,17.56,16.38,51.98,290.2,0,5.939,2.33,0
1,93,2145,2,4.421,4.417,148.9,2.367,.315,4.965,16.22,17.62,16.53,51.92,290.2,0,6.007,2.63,0
2,93,2145,2,15.19,15.11,15.82,16.46,16.03,.314,.363,.142,.149,0,12.6,2550
1,93,2150,2,3.652,3.644,150.1,3.715,.245,4.214,16.19,17.44,16.43,52.18,290.2,0,6.045,2.03,0
1,93,2155,2,3.486,3.468,143.2,5.855,.278,4.214,16.15,17.39,16.41,52.4,290.2,0,6.072,2.055,0
1,93,2200,2,4.061,4.057,136.3,2.54,.238,4.573,16.1,17.44,16.32,52.8,290.1,0,6.135,2.242,0
2,93,2200,2,15.11,15.05,15.76,16.31,15.98,.314,.363,.142,.149,0,12.59,2550
1,93,2205,2,3.11,3.107,134.3,2.225,.32,3.724,15.99,17.43,16.16,53.43,290.2,0,6.202,1.562,0
1,93,2210,2,1.904,1.745,103,23.41,.357,2.711,15.68,16.86,15.72,54.87,290.2,0,6.292,.322,0
1,93,2215,2,2.539,2.513,87.7,8.11,.47,3.365,15.33,16.29,15.35,56.22,290.1,0,6.322,1.307,0
2,93,2215,2,15.03,15,15.7,16.17,15.92,.314,.363,.142,.149,0,12.58,2550
1,93,2220,2,3.801,3.797,100.7,2.616,.193,4.149,14.93,16.49,15.04,58.79,290,0,6.59,1.835,0
1,93,2225,2,4.045,4.039,108,3.267,.169,4.443,14.86,16.44,15.06,59.21,289.9,0,6.627,2.035,0
1,93,2230,2,3.692,3.67,120.1,6.308,.244,4.345,14.94,16.45,15.16,59.51,289.8,0,6.772,2.022,0
2,93,2230,2,14.96,14.94,15.65,16.04,15.86,.314,.363,.142,.149,0,12.58,2550
1,93,2235,2,3.408,3.387,137.1,6.357,.347,4.149,15.07,16.52,15.35,58.46,289.8,0,6.633,1.977,0
1,93,2240,2,4.119,4.099,149.4,5.652,.294,4.737,15.2,17.26,15.56,56.46,289.7,0,6.265,2.222,0
1,93,2245,2,4.372,4.356,156.6,4.917,.363,5.325,15.53,17.54,16.06,53.04,289.7,0,5.677,2.657,.15
2,93,2245,2,14.89,14.89,15.59,15.91,15.8,.314,.363,.142,.149,0,12.57,2550
1,93,2250,2,4.169,4.166,151.8,1.944,.264,4.704,15.7,17.06,15.92,52.95,289.7,0,5.814,2.407,.014
1,93,2255,2,3.772,3.769,154.4,2.533,.212,4.312,15.42,16.66,15.49,54.85,289.7,0,6.049,1.902,0
1,93,2300,2,3.898,3.884,158.2,4.787,.254,4.671,15.04,16.6,15.13,56.22,289.6,0,6.056,1.875,0
2,93,2300,2,14.81,14.84,15.53,15.79,15.74,.314,.363,.142,.149,0,12.56,2550
1,93,2305,2,3.847,3.844,165.4,2.408,.197,4.345,14.96,16.76,15.21,54.81,289.6,0,5.631,2.012,0
1,93,2310,2,4.221,4.217,157.6,2.483,.176,4.639,14.8,16.35,14.93,55.54,289.5,0,5.67,2.23,0
1,93,2315,2,4.411,4.401,158.7,3.787,.159,4.802,14.54,16.1,14.68,56.07,289.5,0,5.566,2.325,0
2,93,2315,2,14.74,14.79,15.48,15.66,15.68,.314,.362,.142,.149,0,12.55,2550
1,93,2320,2,4.374,4.366,167.7,3.556,.205,4.9,14.3,16.06,14.47,55.72,289.5,0,5.262,2.372,0
1,93,2325,2,4.146,4.142,173.8,2.637,.209,4.769,13.98,15.7,14.13,55.59,289.5,0,4.946,2.18,0
1,93,2330,2,4.238,4.232,182.9,2.976,.194,4.704,13.48,15.32,13.6,57.95,289.5,0,5.071,1.92,0
2,93,2330,2,14.67,14.74,15.42,15.54,15.61,.314,.362,.142,.149,0,12.55,2550
1,93,2335,2,4.465,4.455,185.4,3.822,.245,5.096,13.14,14.96,13.3,59.21,289.5,0,5.063,2.027,0
1,93,2340,2,4.299,4.282,194.2,5.1,.258,4.998,13.05,14.95,13.25,58.14,289.5,0,4.72,1.942,0
1,93,2345,2,4.285,4.275,204,3.877,.248,5.161,13.04,15.13,13.24,57.93,289.6,0,4.668,1.885,0
2,93,2345,2,14.6,14.69,15.37,15.42,15.55,.314,.362,.142,.149,0,12.55,2550
1,93,2350,2,4.479,4.467,210.4,4.142,.348,5.488,13.14,15.34,13.56,56.48,289.6,0,4.403,2.075,0
1,93,2355,2,4.839,4.828,213.9,3.812,.315,5.749,13.77,15.8,14.23,51.89,289.6,0,3.796,2.402,0
1,94,0,2,4.919,4.907,218.1,3.986,.326,5.782,14.27,16.06,14.68,48.21,289.5,0,3.226,2.467,.009
2,94,0,2,14.51,14.64,15.31,15.3,15.49,.314,.362,.142,.149,0,12.54,2550
1,94,5,2,4.979,4.968,219.6,3.913,.317,6.011,14.42,16.02,14.72,46.67,289.4,0,2.923,2.527,0
1,94,10,2,4.738,4.728,219,3.707,.29,5.357,14.28,15.82,14.51,46.72,289.4,0,2.805,2.51,0
1,94,15,2,4.884,4.877,217.9,3.027,.316,5.782,14.04,15.48,14.21,47.33,289.4,0,2.777,2.465,0
2,94,15,2,14.43,14.59,15.26,15.17,15.43,.314,.362,.142,.149,0,12.54,2550
1,94,20,2,4.576,4.57,216.8,3.037,.222,5.259,13.6,15.08,13.72,49.24,289.4,0,2.924,2.165,0
1,94,25,2,4.546,4.538,221.5,3.464,.284,5.488,13.28,14.88,13.48,49.91,289.3,0,2.82,2.392,0
1,94,30,2,4.642,4.635,221.8,3.149,.29,5.553,13.22,14.92,13.46,49.39,289.3,0,2.629,2.45,0
2,94,30,2,14.35,14.53,15.2,15.05,15.36,.314,.362,.142,.149,0,12.53,2550
1,94,35,2,4.922,4.918,223.1,2.341,.244,5.651,13.23,14.99,13.5,48.65,289.3,0,2.433,2.747,0
1,94,40,2,4.96,4.954,223.9,2.751,.227,5.455,13.17,14.84,13.43,48.74,289.3,0,2.403,2.842,0
1,94,45,2,5.073,5.071,221.3,1.7,.183,5.521,12.97,14.69,13.14,49.72,289.3,0,2.492,2.445,0
2,94,45,2,14.26,14.48,15.14,14.92,15.3,.314,.362,.142,.149,0,12.52,2550
1,94,50,2,5.267,5.263,220.8,2.127,.18,5.586,12.68,14.52,12.91,50.78,289.2,0,2.526,2.585,0
1,94,55,2,5.404,5.402,221.4,1.623,.163,5.782,12.5,14.43,12.71,51.6,289.2,0,2.583,2.575,0
1,94,100,2,5.205,5.203,224,1.45,.14,5.521,12.28,14.26,12.52,52.44,289.1,0,2.605,2.69,0
2,94,100,2,14.17,14.43,15.07,14.79,15.23,.314,.361,.142,.149,0,12.52,2550
1,94,105,2,5.136,5.126,228.2,3.473,.196,5.553,12.17,14.12,12.38,52.96,289,0,2.643,2.715,0
1,94,110,2,5.521,5.514,227.7,2.842,.297,6.305,12.18,14.16,12.45,52.56,289,0,2.548,3.143,0
1,94,115,2,5.513,5.496,224.6,4.557,.264,6.043,12.26,13.93,12.48,51.91,289,0,2.443,3.06,0
2,94,115,2,14.08,14.37,15.02,14.66,15.16,.314,.361,.142,.149,0,12.51,2550
1,94,120,2,5.688,5.674,217.6,3.919,.282,6.403,11.88,13.48,11.98,53.83,289,0,2.595,2.755,0
1,94,125,2,5.471,5.453,215.6,4.694,.42,6.501,11.51,12.96,11.68,55.72,289,0,2.737,2.965,0
1,94,130,2,5.6,5.574,212,5.487,.342,6.501,11.8,13.28,12.11,53.33,289,0,2.398,3.155,0
2,94,130,2,13.99,14.32,14.95,14.53,15.09,.314,.361,.142,.149,0,12.51,2550
1,94,135,2,5.406,5.382,214.6,5.364,.498,6.86,11.9,13.36,12.16,51.8,288.9,0,2.092,2.882,0
1,94,140,2,5.865,5.839,210.2,5.447,.43,6.958,11.98,13.24,12.17,51,288.9,0,1.957,3.238,0
1,94,145,2,5.775,5.753,217.4,4.987,.51,7.09,12.2,13.44,12.49,49.2,288.8,0,1.657,3.47,0
2,94,145,2,13.9,14.26,14.88,14.4,15.02,.313,.361,.142,.149,0,12.5,2550
1,94,150,2,5.195,5.168,213.7,5.786,.387,5.978,12.03,13.07,12.1,50.39,288.8,0,1.832,2.857,0
1,94,155,2,5.225,5.205,224.8,4.953,.438,6.337,11.86,13.18,12.07,50.57,288.7,0,1.731,3.298,0
1,94,200,2,5.139,4.848,238.6,19.29,.435,6.141,11.86,12.98,12.02,51.17,288.9,0,1.887,3.28,0
2,94,200,2,13.81,14.2,14.82,14.28,14.95,.313,.361,.142,.149,0,12.5,2550
1,94,205,2,4.934,4.696,242.9,17.78,1.19,6.729,11.73,12.84,11.87,52.26,288.9,0,2.062,3.218,0
1,94,210,2,5.573,5.518,250.3,8.08,.422,6.697,11.6,12.72,11.81,52.37,288.8,0,1.972,3.695,0
1,94,215,2,4.956,4.314,247.5,29.14,.697,6.795,11.45,12.51,11.6,53.27,288.8,0,2.072,3.188,0
2,94,215,2,13.73,14.14,14.75,14.15,14.87,.313,.361,.142,.149,0,12.5,2550
1,94,220,2,5.91,5.471,249.5,22.09,.362,6.631,11.74,13.05,12.08,50.22,288.7,0,1.527,3.988,0
1,94,225,2,6.239,6.135,251.3,10.49,.548,7.32,11.81,12.98,12.06,49.64,288.7,0,1.429,4.22,0
1,94,230,2,6.465,6.368,244.6,9.92,.551,7.81,11.93,13.09,12.19,48.22,288.7,0,1.149,4.383,0
2,94,230,2,13.65,14.08,14.68,14.03,14.8,.313,.36,.142,.149,0,12.49,2550
1,94,235,2,4.99,4.952,262.9,7.09,.482,6.37,12.01,12.89,12.13,47.91,288.8,0,1.126,3.42,0
1,94,240,2,4.347,4.326,243.4,5.591,.269,4.867,11.38,12.33,11.41,51.07,288.8,0,1.436,2.667,0
1,94,245,2,4.733,4.723,247.7,3.735,.292,5.423,11.15,12.4,11.33,51.63,288.8,0,1.377,2.907,0
2,94,245,2,13.57,14.03,14.62,13.91,14.73,.313,.36,.142,.149,0,12.48,2550
1,94,250,2,4.897,4.886,239.7,3.97,.28,5.521,11.12,12.54,11.33,51.57,288.6,0,1.333,2.86,0
1,94,255,2,4.665,4.647,243.2,5.077,.289,5.619,11.08,12.53,11.28,51.88,288.6,0,1.372,2.635,0
1,94,300,2,4.15,4.13,261,5.553,.319,4.965,10.94,12.41,11.08,52.9,288.6,0,1.515,2.205,0
2,94,300,2,13.49,13.97,14.55,13.8,14.65,.313,.36,.142,.149,0,12.48,2550
1,94,305,2,3.681,3.656,260.9,6.675,.361,4.508,10.52,12.25,10.63,55.09,288.6,0,1.681,1.727,0
1,94,310,2,3.487,3.332,302.5,17.06,.576,4.737,10.33,11.74,10.44,57.1,288.8,0,1.995,2.197,0
1,94,315,2,4.52,4.503,338.1,5,.393,5.292,10.16,11.13,10.39,57.92,288.9,0,2.035,3.042,0
2,94,315,2,13.41,13.91,14.48,13.7,14.57,.313,.36,.142,.149,0,12.48,2550
1,94,320,2,4.205,4.171,322.5,7.31,.471,5.194,10.43,11.59,10.74,55.7,288.8,0,1.75,2.67,0
1,94,325,2,4.544,4.487,299.4,9.11,.744,6.272,10.83,12.17,11.26,52.11,288.7,0,1.207,3.115,.056
1,94,330,2,5.087,5.061,290.2,5.786,.547,6.566,11.49,12.63,11.86,48.39,288.7,0,.805,3.898,.423
2,94,330,2,13.34,13.85,14.41,13.59,14.5,.313,.36,.142,.149,0,12.47,2550
1,94,335,2,4.676,4.662,289,4.434,.458,5.749,11.54,12.35,11.67,48.99,288.7,0,1.016,3.423,0
1,94,340,2,3.981,3.967,291.1,4.945,.402,4.9,11.2,11.9,11.24,50.64,288.7,0,1.154,2.937,0
1,94,345,2,3.035,3.026,293.9,4.262,.276,3.626,10.74,11.33,10.73,53.11,288.7,0,1.384,1.98,0
2,94,345,2,13.26,13.8,14.34,13.48,14.42,.313,.359,.142,.149,0,12.47,2550
1,94,350,2,2.369,2.359,285.4,5.262,.361,3.234,10.17,10.88,10.13,55.97,288.7,0,1.577,1.412,0
1,94,355,2,2.244,2.229,295.1,6.615,.245,3.038,9.73,10.54,9.71,58.46,288.8,0,1.775,1.27,0
1,94,400,2,3.091,3.089,303.6,1.825,.184,3.495,9.24,10.18,9.23,61.38,288.9,0,1.987,1.657,0
2,94,400,2,13.19,13.74,14.28,13.38,14.35,.312,.359,.142,.149,.315,12.47,2550
1,94,405,2,2.556,2.545,294.6,5.289,.322,3.43,8.79,9.68,8.8,63.46,289,0,2.031,1.572,0
1,94,410,2,2.841,2.796,304.3,10.24,.361,3.561,8.35,9.39,8.42,66.17,289,0,2.191,1.637,0
1,94,415,2,2.764,2.752,301.1,5.154,.348,3.659,8.42,9.39,8.59,66.2,288.9,0,2.268,1.762,0
2,94,415,2,13.12,13.69,14.21,13.28,14.27,.312,.359,.142,.149,1.193,12.46,2550
1,94,420,2,3.412,3.381,318.6,7.82,.483,4.279,8.29,8.96,8.38,67.33,288.9,0,2.374,2.227,0
1,94,425,2,3.865,3.849,345,5.293,.289,4.475,8.28,8.99,8.44,68.31,288.9,0,2.565,2.59,0
1,94,430,2,4.32,4.22,349.2,12.28,.433,5.717,8.29,8.6,8.3,73.8,289,0,3.637,3.07,0
2,94,430,2,13.04,13.63,14.14,13.18,14.2,.312,.359,.142,.149,1.461,12.46,2550
1,94,435,2,5.187,5.136,357.9,8.08,.693,7.19,7.99,7.96,7.83,79.7,289,0,4.403,3.858,0
1,94,440,2,5.959,5.917,19.05,6.816,.521,7.15,7.52,7.48,7.38,85.4,289,0,4.925,4.403,0
1,94,445,2,7.02,6.972,38.09,6.796,.587,8.53,7.51,7.7,7.56,87.6,289,0,5.284,4.87,0
2,94,445,2,12.96,13.57,14.08,13.07,14.12,.312,.359,.142,.149,4.561,12.46,2550
1,94,450,2,5.869,5.852,41.37,4.4,.795,7.45,7.54,7.71,7.57,87.9,289.1,0,5.355,3.76,0
1,94,455,2,4.252,4.187,31.9,9.99,.567,5.521,7.54,7.66,7.54,89.1,289.1,0,5.548,3.235,0
1,94,500,2,2.908,2.817,23.13,14.3,.458,3.855,7.48,7.55,7.45,90.6,289.1,0,5.723,2.182,0
2,94,500,2,12.9,13.52,14.01,12.96,14.04,.312,.358,.142,.149,10.48,12.45,2550
1,94,505,2,4.094,4.021,54.22,10.81,1.225,5.913,7.43,7.63,7.47,91.5,289.1,0,5.797,2.915,0
1,94,510,2,4.142,4.106,33.75,7.54,.585,5.455,7.58,7.86,7.69,91.4,289.1,0,5.928,3.193,0
1,94,515,2,4.181,4.15,39.05,7,.713,6.305,7.57,7.77,7.63,91.1,289.3,0,5.884,3.055,0
2,94,515,2,12.83,13.47,13.95,12.86,13.97,.312,.358,.142,.149,17.55,12.44,2550
1,94,520,2,4.319,4.281,40.9,7.59,.58,5.945,7.5,7.7,7.55,91.6,289.3,0,5.883,3.21,0
1,94,525,2,4.237,4.221,36.11,4.923,.731,5.619,7.49,7.68,7.55,91.7,289.3,0,5.892,3.215,0
1,94,530,2,4.127,4.116,43.76,4.124,.524,5.455,7.36,7.47,7.36,92,289.2,0,5.814,2.835,0
2,94,530,2,12.77,13.41,13.88,12.77,13.9,.312,.358,.142,.149,19.96,12.44,2550
1,94,535,2,4.581,4.56,33.85,5.447,.609,6.403,7.26,7.43,7.27,92.7,289.3,0,5.833,3.283,0
1,94,540,2,4.012,4.003,35.37,3.84,.364,4.671,7.15,7.28,7.14,93.2,289.3,0,5.788,2.962,0
1,94,545,2,3.986,3.98,43.07,3.219,.37,4.9,7.02,7.16,7.01,93.5,289.2,0,5.721,2.68,0
2,94,545,2,12.71,13.36,13.81,12.68,13.82,.312,.358,.142,.149,27.74,12.43,2550
1,94,550,2,4.236,4.229,45.25,3.258,.457,5.651,6.911,7.07,6.922,93.9,289.2,0,5.675,2.677,0
1,94,555,2,3.056,3.046,38.25,4.614,.552,4.312,6.807,6.976,6.795,94.1,289.3,0,5.601,1.97,0
1,94,600,2,2.479,2.467,31.18,5.599,.362,3.267,6.639,6.823,6.614,94.4,289.4,0,5.484,1.63,0
2,94,600,2,12.65,13.31,13.75,12.59,13.75,.312,.358,.142,.149,41.8,12.42,2550
1,94,605,2,3.572,3.562,38.24,4.314,.479,4.541,6.558,6.807,6.576,95,289.3,0,5.495,2.595,0
1,94,610,2,3.957,3.952,47.44,2.657,.298,4.835,6.467,6.678,6.46,95.1,289.2,0,5.416,2.48,0
1,94,615,2,3.633,3.628,49.03,2.97,.371,4.443,6.358,6.646,6.379,95.5,289.2,0,5.375,2.112,0
2,94,615,2,12.59,13.27,13.69,12.5,13.68,.311,.358,.142,.149,56.14,12.43,2550
1,94,620,2,3.176,3.152,46.14,7.06,.297,3.757,6.3,6.6,6.315,95.6,289.2,0,5.337,1.765,0
1,94,625,2,2.941,2.913,49.23,7.98,.501,4.181,6.248,6.612,6.281,95.8,289.2,0,5.314,1.905,.086
1,94,630,2,3.569,3.564,57.18,3.249,.411,4.247,6.334,6.741,6.437,96.1,289.1,0,5.435,2.745,2.336
2,94,630,2,12.53,13.22,13.62,12.41,13.62,.311,.357,.142,.149,66.32,12.42,2550
1,94,635,2,3.198,3.19,51.59,3.977,.295,3.822,6.353,6.691,6.429,95.6,289.2,0,5.385,1.957,4.257
1,94,640,2,3.411,3.404,57.26,3.559,.29,4.214,6.266,6.657,6.359,95.7,289.1,0,5.313,2.372,8.12
1,94,645,2,3.339,3.335,59.74,2.891,.276,4.018,6.291,6.674,6.367,95.6,289.2,0,5.332,2.49,9.4
2,94,645,2,12.46,13.17,13.56,12.32,13.54,.311,.357,.142,.149,63.74,12.42,2550
1,94,650,2,4.096,4.086,63.8,3.969,.589,5.292,6.239,6.647,6.301,95.7,289.1,0,5.288,2.867,11.24
1,94,655,2,3.891,3.882,57.74,3.81,.458,5.194,6.358,6.715,6.455,96.1,289.2,0,5.461,2.78,14.53
1,94,700,2,2.852,2.834,44.6,6.435,.623,4.279,6.485,6.802,6.579,96.1,289.3,0,5.584,1.895,18.61
2,94,700,2,12.39,13.13,13.5,12.23,13.48,.311,.357,.142,.149,60.18,12.42,2550
1,94,705,2,3.103,3.075,55.27,7.75,.456,3.953,6.592,6.886,6.689,96.1,289.3,0,5.685,2.33,27.07
1,94,710,2,4.488,4.478,72.3,3.895,.458,5.227,6.631,6.901,6.67,96,289.1,0,5.718,3.32,44.74
1,94,715,2,3.014,2.931,62.72,13.48,.898,4.867,6.636,6.859,6.71,96.4,289.3,0,5.779,1.917,62.19
2,94,715,2,12.32,13.08,13.43,12.13,13.41,.311,.357,.142,.149,58.12,12.42,2550
1,94,720,2,2.639,2.577,56.64,12.43,.821,4.149,6.809,6.948,6.917,96.7,289.4,0,5.984,1.905,66.59
1,94,725,2,3.793,3.77,54.75,6.307,.819,5.455,7.09,7.14,7.19,96.8,289.4,0,6.267,3.087,86.8
1,94,730,2,5.36,5.35,55.34,3.439,1.033,7.45,7.28,7.26,7.33,96.7,289.5,0,6.44,4.258,69.7
2,94,730,2,12.25,13.03,13.37,12.04,13.34,.311,.357,.142,.149,30.79,12.45,2550
1,94,735,2,5.454,5.411,64.33,7.23,.466,6.501,7.49,7.41,7.54,97.1,289.5,0,6.696,4.128,75.5
1,94,740,2,4.676,4.634,69.37,7.66,.833,6.599,7.66,7.54,7.68,97.1,289.5,0,6.862,3.63,87.7
1,94,745,2,4.922,4.892,65.55,6.318,.508,6.011,7.68,7.5,7.68,97.2,289.7,0,6.902,3.79,89.2
2,94,745,2,12.21,12.99,13.31,11.96,13.27,.31,.357,.142,.149,28.17,12.46,2550
1,94,750,2,4.951,4.938,75.8,4.152,.564,5.913,7.76,7.56,7.79,97.5,289.8,0,7.02,3.593,104.9
1,94,755,2,4.189,4.165,74.4,6.053,.561,5.423,7.84,7.62,7.87,97.5,289.9,0,7.1,3.052,95.8
1,94,800,2,4.902,4.809,75.3,11.14,.886,6.762,7.87,7.69,7.93,97.6,289.9,0,7.14,3.755,107
2,94,800,2,12.19,12.94,13.24,11.92,13.21,.31,.356,.142,.149,22.51,12.47,2550
1,94,805,2,3.743,3.696,72.5,9.04,.964,6.109,8,7.85,8.09,97.7,290,0,7.27,2.877,134.8
1,94,810,2,4.059,4.033,93.8,6.443,.513,5.031,8.28,8.15,8.45,97.5,290.2,0,7.52,3.233,222.2
1,94,815,2,3.347,3.304,86.1,9.27,.731,4.769,8.42,8.25,8.6,96.6,290.4,0,7.53,2.715,220.2
2,94,815,2,12.21,12.91,13.18,11.9,13.14,.31,.356,.142,.149,13.05,12.52,2550
1,94,820,2,2.556,2.507,83.4,11.14,.518,3.985,8.59,8.48,8.76,95.8,290.6,0,7.57,2.035,242.1
1,94,825,2,1.535,1.473,58.11,16.3,.57,2.777,8.83,8.78,9.12,95.4,290.7,0,7.73,1.207,383.7
1,94,830,2,2.124,2.117,34.17,4.605,.382,2.842,9.29,9.25,9.68,93.6,290.8,0,7.91,1.827,361.9
2,94,830,2,12.25,12.88,13.13,11.92,13.08,.31,.356,.142,.149,5.852,12.71,2550
1,94,835,2,2.581,2.56,29.11,7.28,.526,3.43,9.36,9.08,9.61,92.5,290.7,0,7.81,2.155,359.2
1,94,840,2,2.343,2.303,44.57,10.66,.345,3.103,9.35,9.07,9.51,92,290.6,0,7.72,1.955,375.4
1,94,845,2,1.561,1.533,49.38,10.99,.509,2.548,9.78,9.63,10.11,90.6,290.7,0,7.91,1.395,462.2
2,94,845,2,12.31,12.87,13.09,11.97,13.02,.31,.356,.142,.149,4.305,12.92,2550
1,94,850,2,1.452,1.297,358.7,26.45,.477,2.581,10.36,10.1,10.68,88.5,291,0,8.13,1.111,481
1,94,855,2,1.441,1.395,347.7,14.45,.577,2.744,10.28,9.92,10.47,86.4,291,0,7.71,1.018,408.6
1,94,900,2,2.547,2.442,313.8,16.51,.361,3.659,10.35,10.02,10.58,86.2,291.1,0,7.75,2.19,426.4
2,94,900,2,12.42,12.86,13.05,12.08,12.97,.31,.356,.142,.149,2.64,13.09,2550
1,94,905,2,3.626,3.554,299.5,11.39,.863,5.586,10.54,10.06,10.68,84.6,291.2,0,7.66,3.338,501.9
1,94,910,2,4.426,4.357,308.4,10.17,.901,5.88,10.68,10.14,10.81,83.8,291.3,0,7.66,3.755,499.6
1,94,915,2,5.798,5.748,294.4,7.47,.852,7.97,11.04,10.47,11.28,80.7,291.4,0,7.46,4.913,545.9
2,94,915,2,12.57,12.87,13.04,12.25,12.92,.31,.356,.142,.149,2.115,13.17,2550
1,94,920,2,6.902,6.852,297.4,6.89,1.029,8.98,11.52,10.82,11.64,78.7,291.5,0,7.55,5.688,482.6
1,94,925,2,8.09,8.04,298.3,6.775,1.091,10.03,11.42,10.73,11.37,76.7,291.6,0,7.1,6.603,481.9
1,94,930,2,8.25,8.19,309,6.735,.897,10.45,11.45,10.52,11.32,76.1,291.5,0,7.03,6.78,596.7
2,94,930,2,12.73,12.89,13.04,12.47,12.89,.31,.356,.142,.149,1.72,13.12,2550
1,94,935,2,7.56,7.49,312.1,7.8,.782,9.28,11.41,10.69,11.4,75.8,291.4,0,6.933,6.445,618.4
1,94,940,2,7.71,7.62,315.5,8.6,1.439,11.76,11.97,11.41,12.09,72.7,291.3,0,6.847,6.463,635.1
1,94,945,2,9.6,9.54,317.1,6.447,1.214,12.51,12.35,11.68,12.41,67.89,291.2,0,6.248,7.67,648
2,94,945,2,12.87,12.93,13.06,12.73,12.86,.31,.355,.142,.149,.863,13.57,2550
1,94,950,2,8.46,8.4,321.5,6.749,1.32,11.07,12.66,11.94,12.66,66.03,291.1,0,6.148,6.945,664.4
1,94,955,2,9.03,8.97,319.1,6.688,1.124,11.43,12.79,11.89,12.63,64.2,291.1,0,5.867,7.41,682.9
1,94,1000,2,7.86,7.74,325.7,10.12,.876,10.55,12.81,12.03,12.76,64.59,291,0,5.975,6.513,694.2
2,94,1000,2,12.98,12.99,13.09,13,12.84,.31,.355,.142,.149,0,13.62,2550
1,94,1005,2,7.74,7.68,313.8,7.28,1.058,11.14,13.2,12.37,13.2,62.87,291,0,5.949,6.343,709
1,94,1010,2,7.63,7.58,316.6,6.95,1.35,10.81,13.36,12.38,13.29,60.57,290.9,0,5.573,6.285,722
1,94,1015,2,7.56,7.25,308.9,16.27,1.161,10.42,13.79,13.18,13.91,56.79,290.7,0,5.065,6.11,742
2,94,1015,2,13.08,13.06,13.15,13.29,12.85,.31,.355,.142,.149,0,13.6,2550
1,94,1020,2,7.7,7.57,297.5,10.58,1.062,10.36,14.45,13.79,14.58,52.98,290.6,0,4.69,6.583,764
1,94,1025,2,7.97,7.87,299.4,9.03,1.085,10.13,15.15,14.31,15.19,49.04,290.5,0,4.244,6.72,792
1,94,1030,2,7.09,6.989,288.3,9.61,1.74,10.91,15.28,14.35,15.14,48.19,290.3,0,4.124,6.08,658.3
2,94,1030,2,13.2,13.14,13.21,13.6,12.86,.309,.355,.142,.149,0,13.31,2550
1,94,1035,2,7.4,7.29,291.9,10.19,1.23,10.52,15.17,14.39,15.14,46.92,290.1,0,3.656,6.328,624.3
1,94,1040,2,6.756,6.639,272.4,10.65,1.018,9.11,15.55,14.99,15.73,45.28,290.1,0,3.498,5.768,736
1,94,1045,2,7.83,7.76,270.5,7.45,1.406,10.81,16.01,15.2,16.14,41.33,290.1,0,2.651,6.69,886
2,94,1045,2,13.33,13.23,13.3,13.93,12.88,.31,.355,.142,.149,0,13.19,2550
1,94,1050,2,8.66,8.37,255.4,14.73,1.24,11.66,16.7,15.73,16.81,36.86,290.1,0,1.678,6.838,871
1,94,1055,2,9.84,9.71,258.4,9.33,1.383,13.52,16.99,15.9,16.93,32.91,290.1,0,.399,7.95,857
1,94,1100,2,10.74,10.59,254.4,9.76,1.527,14.14,16.84,15.78,16.67,29.15,290,0,-1.348,8.85,868
2,94,1100,2,13.49,13.32,13.4,14.28,12.92,.31,.355,.142,.149,0,13.53,2550
1,94,1105,2,10.14,10.05,280.6,7.35,1.465,13.59,17.09,16.22,17.03,28.7,290,0,-1.343,8.67,878
1,94,1110,2,9.74,9.56,270,11.17,1.085,12.12,17.12,16.12,17.04,28.66,290,0,-1.336,8.07,888
1,94,1115,2,11.34,11.26,264.9,6.781,1.722,15.39,17.11,16.11,16.98,28.19,289.9,0,-1.559,9.41,895
2,94,1115,2,13.67,13.43,13.5,14.63,12.97,.31,.355,.142,.149,0,13.51,2550
1,94,1120,2,9.9,9.81,272.8,7.49,.989,12.09,17.39,16.43,17.41,28.41,289.9,0,-1.219,8.32,913
1,94,1125,2,10.64,10.49,284.7,9.45,1.547,14.34,17.6,16.69,17.57,27.5,289.9,0,-1.485,9.25,936
1,94,1130,2,11.31,11.18,268.6,8.64,1.594,15.09,17.92,16.97,17.89,26.19,289.8,0,-1.862,9.41,928
2,94,1130,2,13.85,13.54,13.62,14.98,13.02,.309,.355,.142,.149,0,13.51,2550
1,94,1135,2,10.98,10.83,267.9,9.46,2.231,17.08,17.99,16.86,17.82,25.59,289.7,0,-2.12,9.24,943
1,94,1140,2,11.63,11.46,267.5,9.76,1.962,17.84,17.97,16.91,17.87,26.15,289.7,0,-1.84,9.69,964
1,94,1145,2,11.27,11.16,269.5,7.93,2.348,14.86,18.01,17,17.85,26.52,289.8,0,-1.625,9.33,745
2,94,1145,2,14.04,13.65,13.75,15.33,13.09,.309,.355,.142,.149,0,13.5,2550
1,94,1150,2,12.77,12.66,273.4,7.32,1.764,16.01,17.7,16.79,17.55,27.81,289.7,0,-1.251,10.61,829
1,94,1155,2,11.83,11.76,266.9,6.135,1.735,16.07,17.76,16.7,17.7,28.62,289.7,0,-.814,9.83,1082
1,94,1200,2,8.65,8.38,266.2,14.35,1.279,11.66,18.32,17.2,18.19,28.31,289.7,0,-.495,7.13,828
2,94,1200,2,14.21,13.76,13.89,15.68,13.17,.309,.355,.142,.149,0,13.29,2550
1,94,1205,2,11.64,11.51,272.6,8.59,1.544,14.73,18.51,17.49,18.39,26.54,289.6,0,-1.203,9.65,830
1,94,1210,2,11.47,11.37,284.7,7.51,1.81,15.09,17.75,16.88,17.48,27.52,289.6,0,-1.346,9.72,646.8
1,94,1215,2,11.61,11.4,278.2,10.82,1.814,14.9,17.61,16.93,17.5,26.67,289.6,0,-1.878,9.66,438.2
2,94,1215,2,14.38,13.88,14.04,16.02,13.27,.309,.355,.142,.149,0,13.47,2550
1,94,1220,2,11.96,11.79,271.9,9.39,2.013,16.2,17.51,16.8,17.43,25.63,289.5,0,-2.488,9.81,553.1
1,94,1225,2,11.7,11.56,281.4,8.77,1.934,16.1,17.98,17.23,18.1,25.98,289.5,0,-1.927,9.69,1046
1,94,1230,2,13.63,13.3,272.1,12.52,1.86,17.8,17.84,16.8,17.49,24.56,289.5,0,-2.775,11.16,608.5
2,94,1230,2,14.54,14,14.19,16.33,13.37,.309,.355,.142,.149,0,13.47,2550
1,94,1235,2,10.62,10.5,263.3,8.67,1.806,13.82,18.05,17.42,18.16,25.4,289.5,0,-2.163,8.67,721
1,94,1240,2,11.64,11.53,266.4,7.83,1.944,16.79,18.28,17.46,18.12,25.4,289.5,0,-1.972,9.59,609
1,94,1245,2,12.9,12.79,273.5,7.57,1.935,17.35,18.13,17.31,18.01,25.51,289.5,0,-2.033,10.9,661.7
2,94,1245,2,14.66,14.1,14.34,16.6,13.47,.309,.355,.142,.149,0,13.47,2550
1,94,1250,2,11.79,11.69,272.8,7.3,1.723,16.66,17.61,16.98,17.44,26.11,289.6,0,-2.159,9.87,454.4
1,94,1255,2,11.47,11.4,269.9,6.3,1.539,14.96,17.22,16.83,17.18,25.87,289.6,0,-2.605,9.57,430.8
1,94,1300,2,10.7,10.57,262.7,8.82,1.39,13.56,17.85,17.28,18,25.73,289.3,0,-2.161,8.69,882
2,94,1300,2,14.75,14.2,14.49,16.81,13.58,.309,.355,.142,.149,0,13.48,2550
1,94,1305,2,10.86,10.72,258.3,8.89,1.533,13.79,19.01,17.87,18.99,24.26,289.2,0,-1.98,8.95,1152
1,94,1310,2,10.03,9.91,265.3,8.57,1.535,13.16,19.29,17.96,19.05,23.96,289.2,0,-1.91,8.29,869
1,94,1315,2,11.54,11.45,278.5,7.16,1.503,14.9,18.83,17.65,18.52,24.14,289.2,0,-2.184,9.57,630.6
2,94,1315,2,14.83,14.28,14.65,16.96,13.7,.309,.355,.142,.149,0,13.47,2550
1,94,1320,2,7.65,7.56,280.2,8.86,1.228,10.91,17.99,17.22,17.9,25.46,289.3,0,-2.18,6.585,784
1,94,1325,2,11.7,11.6,272.3,7.59,1.532,14.41,18.25,17.63,18.27,24.19,289.1,0,-2.641,9.95,629.8
1,94,1330,2,10.39,10.27,270.5,8.93,1.248,12.87,18.04,17.47,17.87,23.51,289.1,0,-3.183,8.46,339.3
2,94,1330,2,14.91,14.35,14.78,17.09,13.81,.309,.355,.142,.149,0,13.47,2550
1,94,1335,2,10.27,10.18,276.6,7.61,1.86,13.95,17.88,17.5,17.87,24.02,289,0,-3.031,8.48,371.1
1,94,1340,2,9.64,9.58,271.5,6.521,1.754,14.21,17.6,17.3,17.56,23.74,289,0,-3.425,7.87,307.4
1,94,1345,2,10.84,10.72,272.2,8.73,1.543,15.06,17.9,17.64,18.04,23.23,289,0,-3.454,9.06,610.7
2,94,1345,2,15.01,14.42,14.9,17.18,13.92,.309,.355,.142,.149,0,13.49,2550
1,94,1350,2,11.56,11.39,275.5,9.86,1.74,16.86,19,18.16,19.2,22.54,289,0,-2.952,9.78,1105
1,94,1355,2,11.14,10.96,275.6,10.32,1.593,15.29,18.91,17.87,18.49,21.75,288.9,0,-3.484,9.33,392.5
1,94,1400,2,10.9,10.8,266,7.82,2.512,17.57,18.6,18.1,18.76,23.44,288.9,0,-2.768,8.83,885
2,94,1400,2,15.08,14.48,15.01,17.23,14.04,.308,.355,.142,.149,0,13.47,2550
1,94,1405,2,11.95,11.88,266.4,6.552,1.381,14.7,19.39,18.27,19.25,21.63,288.9,0,-3.171,10.14,1004
1,94,1410,2,10.87,10.71,270.1,9.67,1.691,14.67,19.27,18.05,19.06,22.73,288.9,0,-2.619,9.09,925
1,94,1415,2,9.26,9.14,272.7,9.42,1.342,12.94,19.03,18.07,18.79,23.28,288.9,0,-2.509,7.96,558.6
2,94,1415,2,15.13,14.54,15.11,17.24,14.15,.308,.356,.142,.149,0,13.45,2550
1,94,1420,2,10.65,10.49,258.6,10.04,1.511,14.11,19.04,18.17,19.08,23.42,288.8,0,-2.418,8.46,903
1,94,1425,2,10.56,10.48,278.1,7.09,1.302,12.74,18.75,17.86,18.29,23.18,288.8,0,-2.791,8.74,285.3
1,94,1430,2,10.42,10.33,270.4,7.47,1.461,15.06,18.26,17.86,18.4,24.28,288.8,0,-2.578,8.68,787
2,94,1430,2,15.19,14.59,15.2,17.24,14.25,.308,.356,.142,.149,0,13.46,2550
1,94,1435,2,11.26,11.05,271.6,10.96,1.938,15.68,18.71,17.96,18.51,22.85,288.9,0,-3.013,9.23,286.2
1,94,1440,2,12.45,12.32,289.4,8.29,2.509,18.29,17.64,17.21,17.32,26.71,289,0,-1.849,10.29,162.3
1,94,1445,2,11.52,11.42,289.9,7.27,1.614,15.09,16.85,16.72,16.85,29.23,289.2,0,-1.299,9.4,257.5
2,94,1445,2,15.26,14.64,15.27,17.21,14.35,.308,.356,.142,.149,4.327,12.84,2550
1,94,1450,2,12.48,12.4,290.4,6.809,1.591,15.68,17.53,17.21,17.65,27.91,289.2,0,-1.343,10.38,625
1,94,1455,2,11.82,11.73,296.3,6.689,1.383,15.22,17.72,17.19,17.53,28.45,289.3,0,-.927,9.81,320.6
1,94,1500,2,13.66,13.56,303.1,7.03,1.411,16.89,17.31,16.77,17.09,31.41,289.5,0,.031,11.09,368.1
2,94,1500,2,15.32,14.69,15.32,17.19,14.45,.308,.356,.142,.149,9.23,12.98,2550
1,94,1505,2,13.28,13.17,299.2,7.5,1.28,16.99,16.73,16.35,16.56,34.47,289.7,0,.811,10.85,243.4
1,94,1510,2,13.06,12.97,300.4,6.911,2.072,17.54,16.49,16.3,16.47,34.15,289.8,0,.476,10.82,274.5
1,94,1515,2,12.76,12.68,297.4,6.642,1.916,16.66,16.41,16.1,16.34,34.73,290.1,0,.631,10.62,354.3
2,94,1515,2,15.33,14.73,15.36,17.15,14.55,.308,.356,.142,.149,10.68,12.9,2550
1,94,1520,2,13.49,13.41,297.4,6.099,1.566,17.25,16.69,16.23,16.73,34.65,290.2,0,.843,11.19,645.8
1,94,1525,2,13.64,13.55,285.4,6.487,2.019,18.42,16.98,16.44,16.96,33.54,290.2,0,.655,11.5,650.8
1,94,1530,2,14.82,14.75,279.6,5.671,1.446,18.91,17.03,16.41,16.89,32.1,290.2,0,.11,12.3,463
2,94,1530,2,15.31,14.76,15.39,17.12,14.64,.308,.356,.142,.149,0,13.5,2550
1,94,1535,2,11.82,11.72,283.1,7.22,1.907,16.63,16.48,15.99,16.46,33.48,290.4,0,.204,9.8,551.3
1,94,1540,2,13.93,13.8,280.5,7.78,1.867,17.57,17.16,16.61,17.2,30.56,290.4,0,-.452,11.48,566.2
1,94,1545,2,14.24,14.14,275.4,6.728,1.585,17.51,16.84,16.31,16.68,29.94,290.3,0,-.988,12.02,491.3
2,94,1545,2,15.28,14.79,15.42,17.11,14.72,.308,.356,.142,.149,0,13.52,2550
1,94,1550,2,11.44,11.35,271.5,7.18,1.612,15.68,17.41,16.91,17.59,30.6,290.4,0,-.219,9.73,841
1,94,1555,2,11.77,11.55,279.1,11.19,1.62,15.29,17.63,16.83,17.38,29.52,290.5,0,-.513,9.74,433.6
1,94,1600,2,11.51,11.43,260.2,6.809,1.327,14.6,17.27,16.63,17.19,30.12,290.4,0,-.543,9.09,541.6
2,94,1600,2,15.26,14.8,15.45,17.11,14.8,.308,.356,.142,.149,0,12.96,2550
1,94,1605,2,12.8,12.7,273.5,6.964,1.774,16.56,16.99,16.48,16.91,30.83,290.4,0,-.468,10.58,569.9
1,94,1610,2,10.73,10.57,276.7,9.99,1.578,13.92,17.3,16.73,17.34,30.53,290.4,0,-.337,8.85,572.7
1,94,1615,2,11.76,11.7,280.2,5.846,1.771,16.63,16.94,16.59,16.77,29.87,290.4,0,-.935,9.79,195.1
2,94,1615,2,15.27,14.81,15.5,17.14,14.87,.308,.356,.142,.149,0,12.86,2550
1,94,1620,2,14.61,12.89,311.5,27.76,2.509,20.09,16.62,15.9,16.36,37.46,290.6,0,1.675,11.74,550.5
1,94,1625,2,15.44,15.38,340.4,5.047,1.783,18.85,15.1,13.72,14.42,52.56,291.2,0,5.16,12.36,590.8
1,94,1630,2,15.18,15.13,344.1,4.455,1.877,18.16,13.83,12.73,13.41,57.48,291.6,0,5.271,12.06,555.6
2,94,1630,2,15.28,14.82,15.52,17.19,14.94,.308,.356,.142,.149,0,12.88,2550
1,94,1635,2,15.99,15.91,348,5.851,1.421,18.42,12.96,11.79,12.51,60.73,291.8,0,5.243,12.38,534.5
1,94,1640,2,14.11,14.04,348,5.763,1.584,17.84,11.98,10.95,11.63,63.46,292,0,4.968,11.14,526.6
1,94,1645,2,13.7,13.6,347.3,6.842,1.499,16.43,11.46,10.56,11.22,64.42,292.2,0,4.689,11.07,502.8
2,94,1645,2,15.28,14.83,15.56,17.23,15,.308,.356,.142,.149,0,13.54,2550
1,94,1650,2,13.38,13.07,351.4,12.35,1.319,15.84,11.11,10.19,10.86,64.93,292.5,0,4.481,10.62,486.9
1,94,1655,2,12.22,12.18,350.5,4.941,2.122,16.95,10.93,10.24,10.79,64.57,292.8,0,4.239,10.22,471.5
1,94,1700,2,14.19,14.11,346.9,6.27,1.475,17.31,10.34,9.45,10.05,64.94,293.1,0,3.777,11.25,452.7
2,94,1700,2,15.26,14.83,15.6,17.25,15.05,.307,.356,.142,.149,0,13.6,2550
1,94,1705,2,13.81,13.76,344.2,4.94,1.181,16.33,9.72,8.89,9.38,66.09,293.4,0,3.441,11.16,275.2
1,94,1710,2,13.24,13.14,345.5,7.19,1.234,15.71,9.01,8.4,8.88,69.22,293.6,0,3.42,10.42,367.5
1,94,1715,2,11.83,11.7,351.5,8.5,1.627,15.52,9.22,8.55,9.15,69.14,293.9,0,3.598,9.48,437.3
2,94,1715,2,15.23,14.83,15.63,17.23,15.1,.308,.356,.142,.149,0,12.92,2550
1,94,1720,2,11.35,11.09,350.8,12.23,1.468,14.18,9.25,8.51,9.15,68.16,294.1,0,3.429,9.02,442.5
1,94,1725,2,11.28,11.2,352.5,6.919,1.623,15.09,9.34,8.44,9.2,67.34,294.3,0,3.347,8.98,453.3
1,94,1730,2,12.59,12.36,349.9,10.83,1.369,16.04,8.78,7.98,8.5,66.91,294.6,0,2.742,10.12,260.3
2,94,1730,2,15.17,14.83,15.67,17.17,15.14,.307,.356,.142,.149,0,12.95,2550
1,94,1735,2,13.68,13.64,342.5,4.86,1.323,16.27,8.07,7.37,7.8,68.24,294.7,0,2.349,10.68,196.4
1,94,1740,2,12.62,12.56,347.1,5.827,1.391,15.58,7.48,6.959,7.32,70.4,294.9,0,2.234,9.86,117.7
1,94,1745,2,13.2,13.12,340.2,6.211,1.36,16.43,7.24,6.896,7.16,70,295.1,0,1.937,10.4,92.9
2,94,1745,2,15.09,14.82,15.68,17.07,15.19,.307,.356,.142,.149,.682,12.75,2550
1,94,1750,2,13.17,13.06,344.2,7.32,1.372,16.89,7.13,6.864,7.11,70.5,295.3,0,1.921,10.25,84.7
1,94,1755,2,12.31,12.18,343.9,8.17,1.475,14.8,7.12,6.958,7.16,70.8,295.5,0,1.959,9.7,66.74
1,94,1800,2,12.69,12.64,337.8,5.057,1.354,15.68,7.23,6.98,7.24,69.98,295.6,0,1.915,9.97,82.9
2,94,1800,2,15.01,14.8,15.69,16.95,15.23,.307,.357,.142,.149,1.089,12.69,2550
1,94,1805,2,12.18,12.11,344.6,5.979,1.187,14.8,7.18,6.887,7.16,70.5,295.8,0,1.972,9.3,71.6
1,94,1810,2,11.12,11.08,342,5.023,1.571,13.75,7.2,7.03,7.21,69.22,295.9,0,1.741,8.75,38.28
1,94,1815,2,11.73,11.63,338.9,7.35,1.421,14.73,7.1,6.929,7.09,68.77,296,0,1.554,9.22,40.25
2,94,1815,2,14.89,14.78,15.68,16.78,15.27,.307,.357,.142,.149,1.097,12.65,2550
1,94,1820,2,11.64,11.58,339,5.911,1.375,14.99,6.977,6.805,6.969,69.35,296.1,0,1.555,9.31,27.98
1,94,1825,2,12.19,12.14,339.8,5.186,1.3,15.58,6.812,6.567,6.728,70.5,296.2,0,1.618,9.59,23.49
1,94,1830,2,11.5,11.45,338.8,5.283,1.206,14.28,6.622,6.484,6.636,69.69,296.2,0,1.291,9.13,32.54
2,94,1830,2,14.76,14.74,15.66,16.57,15.29,.307,.357,.142,.149,1.127,12.63,2550
1,94,1835,2,11.63,11.57,341.3,5.747,1.44,14.83,6.7,6.586,6.73,70,296.2,0,1.423,9.13,40.28
1,94,1840,2,12.16,12.11,339.8,4.94,1.219,15.29,6.603,6.474,6.607,69.59,296.2,0,1.253,9.6,31.16
1,94,1845,2,12.21,12.16,340.8,5.107,1.405,15.16,6.588,6.478,6.601,69.39,296.3,0,1.2,9.74,27.5
2,94,1845,2,14.62,14.7,15.62,16.34,15.31,.306,.357,.142,.149,1.127,12.62,2550
1,94,1850,2,10.7,10.64,341.7,6.103,1.521,14.99,6.587,6.528,6.618,69.73,296.5,0,1.266,8.71,14.74
1,94,1855,2,13.3,13.26,341.9,4.347,1.581,16.73,6.489,6.332,6.459,70.2,296.6,0,1.263,10.35,12.82
1,94,1900,2,12.01,11.95,341.4,5.51,1.274,15.22,6.373,6.3,6.37,70.5,296.6,0,1.22,9.43,8.46
2,94,1900,2,14.48,14.65,15.57,16.1,15.32,.306,.357,.142,.149,1.266,12.6,2550
1,94,1905,2,11.33,11.27,341.5,5.716,1.347,14.6,6.351,6.33,6.402,70.5,296.8,0,1.186,8.81,5.059
1,94,1910,2,11.63,11.55,341.1,6.683,1.356,14.14,6.361,6.37,6.384,70.1,296.8,0,1.121,9.19,3.182
1,94,1915,2,11.35,11.29,334.4,5.701,1.483,15.03,6.312,6.36,6.367,70.3,296.9,0,1.125,8.83,1.918
2,94,1915,2,14.34,14.59,15.51,15.86,15.32,.306,.357,.142,.149,1.394,12.59,2550
1,94,1920,2,11.67,11.62,340.3,5.349,1.472,14.57,6.248,6.282,6.255,70.5,296.9,0,1.105,9.17,.091
1,94,1925,2,11.52,11.5,342.4,3.785,1.439,14.21,6.137,6.18,6.167,71.7,297.1,0,1.214,9.15,0
1,94,1930,2,10.25,10.22,337.7,4.361,1.434,12.94,6.104,6.212,6.145,72,297.2,0,1.246,7.99,0
2,94,1930,2,14.21,14.53,15.44,15.62,15.3,.306,.356,.142,.149,1.66,12.58,2550
1,94,1935,2,11.65,11.6,340.4,5.222,1.239,14.34,5.982,6.041,5.997,72.1,297.3,0,1.161,9.11,0
1,94,1940,2,10.82,10.78,341.5,5.038,1.657,14.14,5.902,5.986,5.927,72.8,297.3,0,1.209,8.59,0
1,94,1945,2,10.67,10.63,340.6,4.824,1.194,14.14,5.856,5.942,5.901,73.4,297.4,0,1.274,8.63,0
2,94,1945,2,14.07,14.46,15.36,15.38,15.28,.305,.356,.142,.149,1.946,12.57,2550
1,94,1950,2,10.99,10.96,336.6,4.771,1.243,13.65,5.883,5.993,5.943,73.4,297.4,0,1.294,8.81,0
1,94,1955,2,11.57,11.52,340,5.267,1.633,14.47,5.867,5.954,5.914,73.6,297.4,0,1.331,9.22,0
1,94,2000,2,12.19,12.13,342.2,5.627,1.661,15.09,5.757,5.831,5.754,73.9,297.5,0,1.275,9.73,0
2,94,2000,2,13.93,14.4,15.28,15.14,15.24,.305,.356,.142,.149,2.149,12.56,2550
1,94,2005,2,9.85,9.77,346,7.24,1.222,12.81,5.53,5.605,5.506,75.4,297.7,0,1.326,7.77,0
1,94,2010,2,11.1,11.04,342.1,6.31,1.54,14.5,5.459,5.602,5.517,76.4,297.9,0,1.444,8.58,0
1,94,2015,2,10.73,10.68,342.7,5.251,1.243,14.01,5.514,5.621,5.569,76.9,298,0,1.593,8.6,0
2,94,2015,2,13.8,14.32,15.19,14.89,15.2,.305,.356,.142,.149,2.951,12.55,2550
1,94,2020,2,10.5,10.45,344.2,5.858,1.299,13.69,5.426,5.527,5.427,77.9,298.2,0,1.676,7.97,0
1,94,2025,2,10.68,10.64,341.9,5.105,1.204,13.56,5.306,5.368,5.32,78.8,298.4,0,1.718,8.36,0
1,94,2030,2,9.93,9.87,336.3,6.508,1.249,13.16,5.262,5.401,5.334,79.3,298.7,0,1.77,7.81,0
2,94,2030,2,13.67,14.24,15.1,14.66,15.15,.305,.356,.142,.149,3.871,12.54,2550
1,94,2035,2,11.14,11.06,334.6,6.868,1.95,15.42,5.441,5.587,5.572,78.3,298.8,0,1.763,8.55,0
1,94,2040,2,11.94,11.87,334,6.145,1.48,15.75,5.638,5.748,5.753,76.2,299,0,1.588,9.39,0
1,94,2045,2,11.31,11.26,337.9,5.044,1.262,14.08,5.749,5.81,5.83,76,299,0,1.647,8.89,0
2,94,2045,2,13.55,14.17,15,14.42,15.09,.304,.356,.142,.149,3.164,12.53,2550
1,94,2050,2,10.43,10.35,334.7,7.09,1.773,13.75,5.816,5.856,5.915,75.6,299.2,0,1.644,8.2,0
1,94,2055,2,9.64,9.56,329.8,7.38,1.445,12.48,5.915,5.974,5.991,75.7,299.3,0,1.759,7.62,0
1,94,2100,2,10.72,10.65,339.3,6.556,1.303,14.14,5.917,5.948,5.963,76,299.2,0,1.806,8.47,0
2,94,2100,2,13.43,14.09,14.9,14.2,15.02,.304,.356,.142,.149,2.957,12.53,2550
1,94,2105,2,11.43,11.37,342.8,5.905,1.316,14.37,5.833,5.904,5.88,76,299.2,0,1.734,9.06,0
1,94,2110,2,11.75,11.69,337.3,5.959,1.423,15.06,5.789,5.872,5.836,75.9,299.4,0,1.665,9.18,0
1,94,2115,2,12.12,12.07,337.5,5.016,1.263,14.67,5.764,5.864,5.826,75.1,299.6,0,1.494,9.57,0
2,94,2115,2,13.32,14.01,14.8,14,14.95,.304,.355,.142,.149,3.008,12.52,2550
1,94,2120,2,11.44,11.4,339.9,4.992,1.498,14.37,5.787,5.815,5.844,75.2,299.8,0,1.54,8.8,0
1,94,2125,2,10.9,10.82,339.3,7.23,1.355,13.46,5.835,5.905,5.896,75.2,299.8,0,1.582,8.62,0
1,94,2130,2,11.22,11.17,338.6,5.797,1.392,14.05,5.798,5.86,5.852,75.1,299.9,0,1.54,8.64,0
2,94,2130,2,13.22,13.94,14.68,13.82,14.87,.304,.355,.142,.149,2.812,12.52,2550
1,94,2135,2,10.48,10.43,343.7,5.523,1.362,13.13,5.828,5.877,5.897,75.2,299.9,0,1.579,8.33,0
1,94,2140,2,10.44,10.38,338.6,6.37,1.535,13.59,5.899,5.951,5.98,74.9,300,0,1.591,8.17,0
1,94,2145,2,11.73,11.68,341.4,5.422,1.364,14.73,5.879,5.894,5.92,74.6,300.1,0,1.514,9.18,0
2,94,2145,2,13.13,13.86,14.59,13.65,14.8,.304,.355,.142,.149,2.722,12.51,2550
1,94,2150,2,11.36,11.31,338.3,5.694,1.143,13.75,5.831,5.862,5.855,75,300.1,0,1.539,8.95,0
1,94,2155,2,10.79,10.75,339.5,5.355,1.476,15.03,5.721,5.769,5.74,75.3,300.1,0,1.503,8.55,0
1,94,2200,2,11.93,11.87,339.4,5.669,1.335,14.7,5.642,5.707,5.671,75.6,300.1,0,1.472,9.34,0
2,94,2200,2,13.04,13.79,14.48,13.49,14.71,.303,.355,.142,.149,3.109,12.5,2550
1,94,2205,2,11.19,11.14,342.7,5.378,1.498,14.9,5.551,5.64,5.578,76.3,300.1,0,1.518,8.71,0
1,94,2210,2,9.64,9.59,338.9,6.147,1.265,12.15,5.412,5.547,5.434,77.1,300.1,0,1.532,7.54,0
1,94,2215,2,10.74,10.71,336,4.678,1.399,13.82,5.317,5.476,5.377,77.4,300.2,0,1.492,8.31,0
2,94,2215,2,12.95,13.72,14.38,13.35,14.63,.303,.355,.142,.149,3.698,12.49,2550
1,94,2220,2,9.94,9.89,340.3,5.451,1.245,12.77,5.269,5.415,5.318,77.8,300.3,0,1.516,7.83,0
1,94,2225,2,9.91,9.88,340.9,4.427,1.093,12.48,5.171,5.319,5.2,78.4,300.4,0,1.525,7.82,0
1,94,2230,2,8.45,8.41,340.4,5.391,1.037,10.91,5.06,5.199,5.083,79,300.4,0,1.528,6.558,0
2,94,2230,2,12.87,13.65,14.29,13.21,14.55,.303,.354,.142,.149,4.089,12.49,2550
1,94,2235,2,8.44,8.41,339.1,4.953,1.126,10.85,4.954,5.153,5.003,79.5,300.5,0,1.511,6.42,0
1,94,2240,2,7.63,7.6,332.9,5.204,.891,10.06,4.87,5.095,4.934,79.9,300.5,0,1.495,5.848,0
1,94,2245,2,8.15,8.12,332.3,4.965,.795,10.06,4.844,5.067,4.918,79.9,300.5,0,1.473,6.37,0
2,94,2245,2,12.78,13.58,14.2,13.07,14.46,.303,.354,.142,.149,4.562,12.48,2550
1,94,2250,2,8.06,8.03,335.6,4.875,.874,10.13,4.818,5.03,4.873,79.9,300.5,0,1.448,6.318,0
1,94,2255,2,8.34,8.32,335.1,4.195,.978,10.91,4.758,4.99,4.827,80.2,300.4,0,1.435,6.36,0
1,94,2300,2,8.23,8.2,334.9,4.841,.907,10.58,4.725,4.954,4.778,80.3,300.4,0,1.43,6.168,0
2,94,2300,2,12.7,13.51,14.12,12.92,14.38,.303,.354,.142,.149,4.705,12.48,2550
1,94,2305,2,8.18,8.14,332.6,5.586,1.153,11.11,4.685,4.907,4.745,80.5,300.5,0,1.426,6.38,0
1,94,2310,2,7.53,7.5,329.1,5.714,.876,9.83,4.643,4.852,4.694,80.7,300.6,0,1.41,5.84,0
1,94,2315,2,7.56,7.51,326.2,6.709,.8,9.28,4.57,4.783,4.607,80.9,300.6,0,1.39,5.678,0
2,94,2315,2,12.61,13.45,14.03,12.77,14.3,.302,.354,.142,.149,4.96,12.47,2550
1,94,2320,2,8.39,8.36,328.1,4.968,.98,10.58,4.527,4.77,4.6,81.1,300.7,0,1.379,6.405,0
1,94,2325,2,8.46,8.4,328.8,6.301,1.016,10.85,4.549,4.755,4.607,80.9,300.7,0,1.356,6.71,0
1,94,2330,2,8.32,8.27,329.7,5.795,1.039,10.78,4.513,4.722,4.568,80.9,300.7,0,1.321,6.475,0
2,94,2330,2,12.52,13.38,13.94,12.61,14.22,.302,.354,.142,.149,5.01,12.46,2550
1,94,2335,2,8.69,8.65,331.3,5.052,.883,10.62,4.468,4.693,4.517,81,300.7,0,1.296,6.68,0
1,94,2340,2,8.6,8.56,331.3,5.59,.96,11.17,4.438,4.67,4.484,81,300.7,0,1.27,6.383,0
1,94,2345,2,8.74,8.7,331.3,5.266,.976,11.3,4.42,4.662,4.474,80.9,300.8,0,1.243,6.748,0
2,94,2345,2,12.44,13.31,13.85,12.46,14.13,.302,.353,.142,.149,5.044,12.45,2550
1,94,2350,2,8.87,8.82,333.1,6.092,.901,11.04,4.386,4.631,4.457,80.9,300.8,0,1.201,6.815,0
1,94,2355,2,8.09,8.05,333.6,5.423,.951,10.13,4.343,4.565,4.383,81,300.9,0,1.187,6.078,0
1,95,0,2,9.04,8.99,331.8,5.543,1.117,12.15,4.296,4.543,4.36,81.3,300.9,0,1.193,6.89,0
2,95,0,2,12.35,13.24,13.75,12.32,14.04,.302,.353,.142,.149,5.104,12.46,2550
1,95,5,2,9.13,9.09,333.3,4.897,1.436,12.02,4.298,4.52,4.35,81.3,300.9,0,1.192,7.04,0
1,95,10,2,8.68,8.63,335.9,6.272,1.284,11.43,4.301,4.504,4.333,81.3,301,0,1.188,6.688,0
1,95,15,2,8.59,8.55,336.8,5.6,.994,11.47,4.264,4.477,4.307,81.4,301,0,1.181,6.908,0
2,95,15,2,12.27,13.17,13.66,12.17,13.95,.302,.353,.142,.149,5.222,12.45,2550
1,95,20,2,8.51,8.49,338.1,3.923,1.036,11.27,4.21,4.403,4.24,81.7,301.1,0,1.175,6.76,0
1,95,25,2,8.83,8.8,336.4,5.032,.969,11.4,4.166,4.377,4.216,82,301.1,0,1.178,7.01,0
1,95,30,2,8.8,8.77,337.3,4.534,1.043,11.83,4.12,4.336,4.172,82.1,301.1,0,1.161,6.935,0
2,95,30,2,12.19,13.11,13.57,12.03,13.87,.302,.353,.142,.149,5.482,12.43,2550
1,95,35,2,8.77,8.74,337.7,5.205,1.052,10.85,4.101,4.319,4.154,82.2,301.2,0,1.16,6.94,0
1,95,40,2,7.87,7.84,337.9,4.785,.952,10.68,4.03,4.236,4.053,82.7,301.2,0,1.159,6.048,0
1,95,45,2,8.59,8.55,339.7,4.964,1.059,11.4,4.012,4.26,4.101,82.8,301.2,0,1.161,6.765,0
2,95,45,2,12.11,13.04,13.47,11.9,13.78,.301,.353,.142,.149,5.895,12.43,2550
1,95,50,2,8.35,8.32,340.6,5.082,.854,10.45,4.041,4.277,4.101,82.6,301.2,0,1.168,6.453,0
1,95,55,2,8.55,8.52,341.7,4.472,1.267,11.04,4.05,4.302,4.124,82.6,301.2,0,1.166,6.53,0
1,95,100,2,8.01,7.98,344.4,5.336,.966,10.68,4.032,4.265,4.083,82.6,301.2,0,1.152,6.228,0
2,95,100,2,12.03,12.98,13.38,11.76,13.69,.301,.353,.142,.149,6.296,12.42,2550
1,95,105,2,8.08,8.05,343.8,5.036,1.025,10.52,3.979,4.229,4.025,82.9,301.2,0,1.154,6.37,0
1,95,110,2,7.89,7.86,343,4.887,.771,9.51,3.973,4.225,4.034,83,301.2,0,1.154,6.043,0
1,95,115,2,8.19,8.15,341.7,6.076,.91,10.75,3.985,4.269,4.072,82.9,301.2,0,1.157,6.535,0
2,95,115,2,11.96,12.91,13.29,11.63,13.6,.301,.353,.142,.149,6.453,12.42,2550
1,95,120,2,7.91,7.88,340.2,4.966,.649,9.77,4.004,4.261,4.063,82.6,301.3,0,1.13,5.98,0
1,95,125,2,8.07,8.05,340.8,4.78,.759,10.22,3.982,4.248,4.06,82.7,301.3,0,1.125,6.205,0
1,95,130,2,7.93,7.9,338.9,4.838,.971,10.71,4.024,4.298,4.093,82.3,301.3,0,1.102,6.143,0
2,95,130,2,11.88,12.85,13.2,11.51,13.51,.301,.353,.142,.149,6.21,12.41,2550
1,95,135,2,7.55,7.52,340,5.059,.7,8.92,4.031,4.294,4.091,82.1,301.3,0,1.068,5.905,0
1,95,140,2,6.96,6.933,337.8,5.018,.79,9.54,3.992,4.267,4.069,82.1,301.4,0,1.032,5.585,0
1,95,145,2,7.09,7.06,339.4,4.909,.729,9.08,3.978,4.282,4.063,82.1,301.4,0,1.015,5.583,0
2,95,145,2,11.81,12.79,13.12,11.39,13.43,.301,.352,.142,.149,5.998,12.41,2550
1,95,150,2,7.26,7.23,336.1,4.873,.82,9.21,4.01,4.344,4.091,81.7,301.5,0,.987,5.553,0
1,95,155,2,7.67,7.65,333,4.631,.712,10.26,4.013,4.329,4.095,81.5,301.5,0,.951,5.92,0
1,95,200,2,7.84,7.81,333.1,4.959,.8,9.38,4.025,4.316,4.078,81.3,301.5,0,.93,6.115,0
2,95,200,2,11.74,12.73,13.03,11.28,13.34,.301,.352,.142,.149,5.565,12.4,2550
1,95,205,2,7.6,7.57,334,4.585,.697,9.34,3.983,4.265,4.033,81.3,301.5,0,.899,5.773,0
1,95,210,2,8.05,8.02,334.5,4.465,.939,10.26,3.957,4.263,4.019,81.3,301.6,0,.867,6.145,0
1,95,215,2,7.91,7.89,332.8,4.342,.926,9.93,3.949,4.234,4.017,81.1,301.6,0,.82,6.088,0
2,95,215,2,11.67,12.67,12.94,11.16,13.25,.3,.352,.142,.149,5.394,12.39,2550
1,95,220,2,6.901,6.874,332.6,4.992,.667,8.79,3.873,4.127,3.908,81.3,301.7,0,.795,5.493,0
1,95,225,2,6.777,6.75,331,5.107,.805,9.18,3.84,4.151,3.9,81.3,301.7,0,.762,5.28,0
1,95,230,2,6.728,6.702,330.6,4.997,.737,8.62,3.806,4.084,3.877,81.3,301.7,0,.722,5.428,0
2,95,230,2,11.61,12.61,12.85,11.05,13.17,.3,.352,.142,.149,5.395,12.39,2550
1,95,235,2,7.41,7.38,326.6,5.261,.711,8.75,3.817,4.124,3.897,81.1,301.8,0,.696,5.785,0
1,95,240,2,7.49,7.46,324.6,4.94,.697,9.51,3.815,4.102,3.875,80.9,301.8,0,.661,5.893,0
1,95,245,2,6.903,6.871,323.6,5.528,.682,8.53,3.758,3.996,3.79,81.1,301.9,0,.638,5.503,0
2,95,245,2,11.54,12.55,12.77,10.95,13.08,.3,.351,.142,.149,5.161,12.38,2550
1,95,250,2,7.28,7.24,324.5,5.537,.752,8.82,3.681,3.936,3.717,81.4,301.9,0,.622,5.76,0
1,95,255,2,7.33,7.3,325.8,5.314,.806,8.69,3.636,3.92,3.698,81.5,301.9,0,.598,5.743,0
1,95,300,2,6.751,6.722,325.9,5.261,.669,8.17,3.61,3.838,3.636,81.6,302,0,.587,5.183,0
2,95,300,2,11.47,12.49,12.69,10.85,12.99,.3,.351,.142,.149,5.287,12.37,2550
1,95,305,2,7.57,7.54,326.8,4.651,.892,9.9,3.573,3.868,3.639,81.7,302,0,.574,5.725,0
1,95,310,2,7.53,7.49,327.5,5.657,.735,9.28,3.593,3.884,3.644,81.5,302.1,0,.556,5.768,0
1,95,315,2,7.38,7.35,326.6,4.718,.668,9.57,3.579,3.851,3.622,81.5,302.2,0,.544,5.608,0
2,95,315,2,11.41,12.44,12.6,10.75,12.91,.3,.351,.142,.149,5.223,12.37,2550
1,95,320,2,7.44,7.42,324.2,4.774,.684,9.11,3.543,3.798,3.585,81.7,302.3,0,.531,5.685,0
1,95,325,2,7.15,7.12,324.8,4.582,.721,8.59,3.498,3.78,3.535,81.8,302.4,0,.518,5.475,0
1,95,330,2,6.669,6.643,322.1,4.986,.719,8.26,3.443,3.688,3.483,82.1,302.5,0,.514,5.108,0
2,95,330,2,11.35,12.38,12.52,10.65,12.82,.3,.35,.142,.149,5.284,12.37,2550
1,95,335,2,6.369,6.337,321.5,5.804,.713,8.07,3.363,3.606,3.416,82.5,302.5,0,.505,5.048,0
1,95,340,2,6.327,6.299,322.1,5.392,.661,8.43,3.298,3.585,3.336,82.9,302.6,0,.496,4.73,0
1,95,345,2,6.369,6.344,323.8,5.087,.736,7.84,3.229,3.529,3.298,83.2,302.6,0,.487,4.925,0
2,95,345,2,11.29,12.33,12.44,10.55,12.74,.3,.35,.142,.149,5.715,12.36,2550
1,95,350,2,6.542,6.517,322.7,5.006,.727,8.23,3.242,3.563,3.319,83.1,302.7,0,.479,5.038,0
1,95,355,2,6.302,6.278,325.2,5.02,.61,7.91,3.202,3.503,3.259,83.3,302.8,0,.477,4.788,0
1,95,400,2,6.74,6.715,326.4,4.915,.565,7.84,3.238,3.564,3.319,83.1,302.8,0,.483,5.04,0
2,95,400,2,11.22,12.27,12.36,10.45,12.66,.299,.35,.142,.149,5.75,12.36,2550
1,95,405,2,6.656,6.633,325.4,4.745,.68,8.36,3.304,3.635,3.4,82.9,302.9,0,.506,5.27,0
1,95,410,2,6.968,6.941,324.8,5.108,.888,9.05,3.376,3.735,3.477,82.5,302.9,0,.514,5.315,0
1,95,415,2,7.06,7.04,327.2,4.759,.699,8.79,3.441,3.81,3.533,82.2,303,0,.52,5.17,0
2,95,415,2,11.16,12.22,12.29,10.36,12.58,.299,.35,.142,.149,5.466,12.36,2550
1,95,420,2,7.23,7.2,329.2,5.246,.737,9.28,3.562,3.928,3.681,81.6,303.1,0,.538,5.743,0
1,95,425,2,7.05,7.02,329.7,4.906,.872,9.31,3.607,3.937,3.68,81.4,303.1,0,.543,5.295,0
1,95,430,2,7.41,7.39,331.9,4.732,.772,9.38,3.619,3.993,3.7,81.4,303.2,0,.563,5.543,0
2,95,430,2,11.1,12.17,12.21,10.27,12.5,.299,.35,.142,.149,5.08,12.36,2550
1,95,435,2,7.04,7.01,334.3,5.388,.772,9.05,3.663,4.031,3.745,81.3,303.3,0,.582,5.39,0
1,95,440,2,7.14,7.1,333.4,5.674,.778,9.18,3.705,4.079,3.789,81.2,303.3,0,.602,5.415,0
1,95,445,2,6.609,6.577,333,5.654,.618,8.13,3.727,4.086,3.817,81.1,303.4,0,.614,5.143,0
2,95,445,2,11.04,12.12,12.13,10.18,12.42,.299,.35,.142,.149,4.972,12.35,2550
1,95,450,2,6.629,6.591,335.4,6.167,.696,8.82,3.772,4.134,3.854,81,303.4,0,.639,5.093,0
1,95,455,2,7.36,7.34,335.3,4.978,.88,9.47,3.869,4.248,3.997,80.6,303.5,0,.658,5.835,0
1,95,500,2,6.943,6.91,335.9,5.608,.685,8.62,3.875,4.219,3.975,80.6,303.5,0,.664,5.51,0
2,95,500,2,10.98,12.07,12.06,10.09,12.34,.299,.349,.142,.149,4.852,12.35,2550
1,95,505,2,6.653,6.626,332,5.188,.817,8.3,3.862,4.159,3.917,80.7,303.6,0,.677,5.128,0
1,95,510,2,6.246,6.205,332.8,6.504,.685,7.97,3.767,4.07,3.805,81.3,303.7,0,.691,4.72,0
1,95,515,2,6.489,6.459,333.9,5.565,.8,8.72,3.729,4.065,3.787,81.6,303.7,0,.706,5.02,0
2,95,515,2,10.93,12.02,11.98,10.01,12.26,.299,.349,.142,.149,5.077,12.35,2550
1,95,520,2,6.556,6.533,332.3,4.773,.625,8,3.705,4.071,3.78,81.9,303.7,0,.719,4.828,0
1,95,525,2,6.482,6.451,331.4,5.576,.637,7.94,3.705,4.086,3.794,82,303.8,0,.744,5.063,0
1,95,530,2,6.303,6.28,332,4.974,.667,8.46,3.689,4.037,3.74,82.1,303.8,0,.748,4.623,0
2,95,530,2,10.88,11.97,11.91,9.94,12.19,.299,.349,.142,.149,5.329,12.35,2550
1,95,535,2,6.455,6.426,332.6,5.379,.612,8.17,3.694,4.05,3.774,82.1,303.9,0,.755,4.928,0
1,95,540,2,6.203,6.184,334.9,4.573,.621,7.51,3.636,3.987,3.695,82.4,303.9,0,.748,4.758,0
1,95,545,2,6.628,6.609,334.1,4.332,.629,8.2,3.633,3.958,3.716,82.6,304,0,.768,5.31,0
2,95,545,2,10.83,11.92,11.84,9.86,12.11,.298,.349,.142,.149,5.441,12.34,2550
1,95,550,2,6.74,6.708,332.1,5.586,.78,8.53,3.606,3.944,3.679,82.8,304.1,0,.777,5.118,0
1,95,555,2,6.613,6.588,329.4,4.907,.697,8,3.619,3.933,3.685,82.7,304.2,0,.782,5.013,0
1,95,600,2,5.952,5.927,327.8,5.26,.742,8.1,3.533,3.838,3.542,83.1,304.3,0,.758,4.44,0
2,95,600,2,10.78,11.87,11.77,9.79,12.04,.298,.349,.142,.149,5.623,12.34,2550
1,95,605,2,5.949,5.916,326.4,5.966,.61,7.51,3.418,3.741,3.464,83.7,304.3,0,.752,4.553,0
1,95,610,2,6.41,6.388,328.3,4.703,.706,7.97,3.382,3.692,3.441,83.9,304.3,0,.752,4.873,0
1,95,615,2,6.866,6.848,329.8,4.164,.796,8.49,3.375,3.703,3.431,83.9,304.3,0,.743,5.148,0
2,95,615,2,10.73,11.82,11.7,9.71,11.96,.298,.348,.142,.149,6.007,12.34,2550
1,95,620,2,6.909,6.887,331.1,4.589,.693,8.17,3.339,3.659,3.39,84.1,304.4,0,.729,5.158,0
1,95,625,2,6.905,6.878,332.2,5.07,.548,8.26,3.297,3.624,3.346,84.2,304.4,0,.718,5.165,.111
1,95,630,2,6.657,6.633,329.1,4.831,.705,7.97,3.243,3.556,3.274,84.6,304.4,0,.718,4.848,1.569
2,95,630,2,10.68,11.78,11.63,9.64,11.89,.298,.348,.142,.149,6.125,12.34,2550
1,95,635,2,6.855,6.828,326.4,5.076,.61,8.3,3.227,3.531,3.291,84.6,304.5,0,.701,5.25,7.66
1,95,640,2,6.59,6.567,325.7,4.803,.714,8.13,3.183,3.44,3.22,84.7,304.6,0,.69,5.108,16.04
1,95,645,2,6.31,6.285,324.6,5.087,.784,8.13,3.145,3.388,3.186,85,304.7,0,.697,4.82,25.67
2,95,645,2,10.63,11.73,11.56,9.57,11.82,.298,.348,.142,.149,6.198,12.34,2550
1,95,650,2,6.544,6.512,326.1,5.609,.542,8.13,3.176,3.413,3.263,85,304.9,0,.727,5.04,37.51
1,95,655,2,6.836,6.813,326.9,4.755,.744,8.4,3.301,3.547,3.401,84.7,305,0,.795,5.188,50.93
1,95,700,2,6.558,6.527,327.5,5.566,.791,9.31,3.409,3.581,3.48,84.4,305.1,0,.846,4.995,64.61
2,95,700,2,10.58,11.69,11.49,9.5,11.75,.298,.348,.142,.149,5.798,12.34,2550
1,95,705,2,7.38,7.36,328.3,4.622,.924,9.18,3.509,3.638,3.576,84,305.1,0,.881,5.775,78.4
1,95,710,2,7.5,7.46,330.4,5.608,.907,9.7,3.628,3.71,3.691,83.5,305.3,0,.917,6.023,93.1
1,95,715,2,7.04,7.02,330.8,4.523,.718,9.11,3.749,3.806,3.818,83.2,305.4,0,.981,5.56,108.7
2,95,715,2,10.54,11.64,11.43,9.43,11.67,.298,.348,.142,.149,4.999,12.36,2550
1,95,720,2,7.32,7.3,332.5,4.32,.681,8.82,3.913,3.978,3.993,82.6,305.5,0,1.034,5.658,125.3
1,95,725,2,7.24,7.22,331.9,4.858,.847,9.64,4.124,4.167,4.22,81.6,305.6,0,1.081,5.618,142.6
1,95,730,2,7.09,6.942,335.3,11.51,1.055,9.51,4.384,4.409,4.493,80.6,305.7,0,1.159,5.458,160.5
2,95,730,2,10.5,11.6,11.37,9.38,11.61,.298,.348,.142,.149,4.172,12.38,2550
1,95,735,2,6.891,6.845,335.2,6.628,.682,8.69,4.616,4.54,4.686,79.7,305.8,0,1.217,5.428,178.8
1,95,740,2,7.08,7.04,334.8,6.109,.842,9.02,4.789,4.693,4.857,79,305.9,0,1.265,5.598,197.7
1,95,745,2,6.968,6.944,334.2,4.731,.833,8.92,5,4.878,5.098,78.3,306,0,1.354,5.495,217
2,95,745,2,10.46,11.56,11.3,9.35,11.54,.298,.347,.142,.149,3.356,12.46,2550
1,95,750,2,7.86,7.84,333.9,3.415,.927,9.7,5.191,5.049,5.277,77.4,306,0,1.368,6.31,234.9
1,95,755,2,8.62,8.59,335.2,4.666,.925,10.62,5.39,5.207,5.474,76.5,306,0,1.407,6.765,251.2
1,95,800,2,8.68,8.65,337.3,5.051,.88,10.58,5.589,5.449,5.711,75.6,306,0,1.425,6.868,269.1
2,95,800,2,10.43,11.52,11.24,9.34,11.48,.297,.347,.142,.149,2.751,12.58,2550
1,95,805,2,9.27,9.21,341.6,6.267,1.164,11.63,5.887,5.735,5.992,74.1,306.1,0,1.426,7.42,295.8
1,95,810,2,9.53,9.5,340.9,5.086,.998,11.47,6.129,5.923,6.203,72.6,306.1,0,1.39,7.51,310.8
1,95,815,2,9.22,9.18,340.7,5.541,1.325,11.92,6.403,6.171,6.468,71.7,306.2,0,1.47,7.45,332.9
2,95,815,2,10.41,11.48,11.19,9.36,11.41,.297,.347,.142,.149,2.142,12.75,2550
1,95,820,2,8.26,8.2,344.1,6.796,1.163,10.81,6.731,6.505,6.848,70.6,306.3,0,1.576,6.578,356.3
1,95,825,2,10.02,9.95,343.8,6.525,.962,12.02,6.899,6.438,6.892,69.19,306.3,0,1.451,7.7,377.9
1,95,830,2,9.69,9.65,341.9,4.989,1.35,12.18,7,6.527,7.01,68.89,306.4,0,1.488,7.61,397.5
2,95,830,2,10.4,11.45,11.14,9.43,11.35,.297,.347,.142,.149,1.652,12.93,2550
1,95,835,2,9.76,9.72,343.2,5.607,1.236,12.54,7.22,6.792,7.24,67.92,306.5,0,1.5,7.78,417.1
1,95,840,2,9.9,9.83,345.5,6.778,.923,11.5,7.31,6.843,7.33,67.26,306.5,0,1.451,7.71,434.1
1,95,845,2,9.94,9.87,346.6,6.696,1.222,12.05,7.53,7.03,7.53,66.31,306.5,0,1.458,7.91,455.7
2,95,845,2,10.41,11.42,11.11,9.54,11.29,.297,.347,.142,.149,1.359,13.1,2550
1,95,850,2,9.53,9.5,345.9,4.286,1.371,11.89,7.82,7.29,7.84,65.51,306.5,0,1.563,7.46,475.2
1,95,855,2,10.17,10.12,344.8,5.584,1.332,13,7.95,7.29,7.88,64.46,306.5,0,1.467,7.99,494.6
1,95,900,2,9.71,9.67,346.4,5.769,1.227,12.28,8.07,7.47,8.02,64.01,306.5,0,1.476,7.74,513.4
2,95,900,2,10.44,11.4,11.09,9.69,11.25,.297,.346,.142,.149,1.026,13.23,2550
1,95,905,2,8.64,8.6,345.7,5.46,1.17,10.75,8.32,7.78,8.4,63.82,306.5,0,1.673,6.77,531.7
1,95,910,2,9.12,9.07,342,5.977,1.148,11.5,8.72,8.01,8.67,61.89,306.5,0,1.623,7.36,549.5
1,95,915,2,9.03,8.93,340,8.41,.872,10.75,8.76,8.01,8.72,61.56,306.6,0,1.591,7.12,536.7
2,95,915,2,10.49,11.38,11.09,9.87,11.21,.297,.346,.142,.149,.099,13.36,2550
1,95,920,2,9.09,9.01,339.4,7.23,1.286,11.04,8.95,8.2,8.91,60.9,306.6,0,1.611,7.36,585.1
1,95,925,2,8.76,8.69,346.8,6.781,.907,10.78,9.38,8.63,9.34,59.74,306.6,0,1.749,6.948,602.7
1,95,930,2,9.59,9.56,347.2,4.973,1.513,12.38,9.31,8.43,9.16,58.96,306.6,0,1.501,7.78,619
2,95,930,2,10.56,11.39,11.09,10.09,11.17,.297,.346,.142,.149,0,13.37,2550
1,95,935,2,9.06,8.93,350.8,9.91,1.041,11.43,9.44,8.68,9.45,58.56,306.6,0,1.535,7.22,636.6
1,95,940,2,9.21,9.15,341.7,6.481,1.117,11.56,9.73,8.9,9.69,57.25,306.7,0,1.488,7.51,652.6
1,95,945,2,9.26,9.16,351,8.31,.945,11.07,9.99,9.14,9.96,56.46,306.7,0,1.54,7.22,669.6
2,95,945,2,10.65,11.41,11.12,10.34,11.15,.297,.346,.142,.149,0,13.32,2550
1,95,950,2,9.28,9.22,342,6.439,1.137,11.73,10.03,9.12,9.92,55.93,306.7,0,1.44,7.55,685.2
1,95,955,2,8.77,8.49,350.8,14.36,.977,11.37,10.23,9.43,10.2,55.25,306.8,0,1.456,7.01,700
1,95,1000,2,8.85,8.8,338.5,5.801,1.02,10.62,10.35,9.47,10.25,54.24,306.9,0,1.318,7.37,715
2,95,1000,2,10.77,11.46,11.16,10.63,11.14,.297,.346,.142,.149,0,13.72,2550
1,95,1005,2,9.74,9.68,342.7,6.49,1.015,11.89,10.52,9.51,10.41,52.65,306.9,0,1.069,7.95,729
1,95,1010,2,9.01,8.96,345.1,6.168,1.057,11.14,10.69,9.67,10.61,52.22,306.9,0,1.111,7.1,744
1,95,1015,2,9.42,9.36,337.4,6.587,1.097,11.96,10.92,9.92,10.84,50.91,306.9,0,.971,7.62,758
2,95,1015,2,10.91,11.51,11.22,10.94,11.15,.297,.346,.142,.149,0,13.42,2550
1,95,1020,2,9.23,9.16,346.8,7.25,1.018,11.43,10.93,9.79,10.75,50.76,306.9,0,.946,7.43,772
1,95,1025,2,8.8,8.75,339.4,5.928,.959,11.04,11.15,10.14,11.11,50.54,307,0,1.08,6.985,784
1,95,1030,2,8.68,8.6,346.2,7.69,1.316,11.47,11.53,10.33,11.38,48.82,307,0,.957,6.838,798
2,95,1030,2,11.06,11.59,11.29,11.28,11.16,.296,.346,.142,.149,0,13.52,2550
1,95,1035,2,7.86,7.77,339.9,8.82,1.174,10.49,11.52,10.41,11.39,49.83,307,0,1.226,6.343,809
1,95,1040,2,8.81,8.75,332.8,6.922,1.115,11.14,12,10.87,11.89,47.62,307,0,1.043,7.02,822
1,95,1045,2,9,8.87,343.8,9.89,1.25,12.28,11.74,10.45,11.49,47.44,307,0,.757,7.26,833
2,95,1045,2,11.23,11.68,11.38,11.64,11.2,.296,.346,.142,.149,0,13.67,2550
1,95,1050,2,8.59,8.48,347.1,8.91,1.327,11.04,11.94,10.86,11.83,46.36,307,0,.62,6.868,847
1,95,1055,2,9.11,8.93,340,11.3,1.244,11.76,12.13,10.95,11.99,44.88,306.9,0,.354,7.35,857
1,95,1100,2,7.96,7.85,337.4,9.31,1.003,10.16,12.05,10.76,11.8,45.98,307,0,.606,6.515,865
2,95,1100,2,11.42,11.78,11.49,12.02,11.24,.296,.346,.142,.149,0,13.67,2550
1,95,1105,2,8.83,8.69,331,9.9,1.493,12.15,12.26,11.08,12.13,45.52,306.9,0,.659,6.985,875
1,95,1110,2,8.19,7.91,336.9,14.76,1.769,11.76,12.88,11.68,12.85,43.86,306.9,0,.707,6.68,888
1,95,1115,2,7.8,7.51,342.1,15.59,.899,9.73,12.97,11.77,12.78,42.85,306.9,0,.475,6.42,898
2,95,1115,2,11.63,11.89,11.61,12.41,11.3,.296,.346,.142,.149,0,13.66,2550
1,95,1120,2,7.96,7.88,335.2,8.33,1.006,10.94,12.66,11.31,12.3,43.34,306.9,0,.355,6.49,906
1,95,1125,2,8.29,8.12,331.6,11.5,1.223,10.91,12.86,11.67,12.77,41.6,306.9,0,-.02,6.693,919
1,95,1130,2,8.2,8.13,332.9,7.66,1.62,14.05,13.05,11.81,12.95,40.66,306.9,0,-.163,6.528,928
2,95,1130,2,11.84,12.02,11.74,12.82,11.38,.296,.346,.142,.149,0,13.64,2550
1,95,1135,2,8.38,8.29,328.9,8.06,1.165,11.63,13.39,12.04,13.17,40.33,306.9,0,.025,6.888,936
1,95,1140,2,7.37,7.29,329.7,8.42,1.166,9.87,13.22,11.88,12.95,41.15,306.8,0,.145,6.045,914
1,95,1145,2,8.03,7.91,336.3,9.73,1.612,13.3,13.4,12.38,13.26,39.91,306.8,0,-.108,6.54,879
2,95,1145,2,12.07,12.16,11.88,13.23,11.47,.296,.346,.142,.149,0,13.64,2550
1,95,1150,2,7.02,6.925,339.6,9.52,1.487,9.9,13.37,12.1,13.15,39.28,306.7,0,-.345,5.843,956
1,95,1155,2,7.28,7.1,334.6,12.47,1.069,9.54,13.55,12.44,13.4,38.9,306.7,0,-.319,6.045,882
1,95,1200,2,7.65,7.53,316.4,10.1,2,12.74,13.63,12.42,13.51,38.37,306.6,0,-.435,6.428,945
2,95,1200,2,12.31,12.29,12.04,13.65,11.58,.296,.346,.142,.149,0,13.62,2550
1,95,1205,2,7.58,7.41,335.9,12.02,1.463,10.13,13.83,12.54,13.61,36.17,306.6,0,-1.05,6.248,966
1,95,1210,2,8.42,8.29,323,9.82,1.143,11.53,13.69,12.37,13.48,35.92,306.6,0,-1.267,7.11,972
1,95,1215,2,8.67,8.56,326.6,9.44,1.439,11.69,13.87,12.45,13.64,36.18,306.5,0,-1.009,6.98,975
2,95,1215,2,12.56,12.44,12.21,14.07,11.69,.297,.346,.142,.149,0,13.62,2550
1,95,1220,2,8.73,8.6,333.3,10.01,1.203,10.94,13.86,12.62,13.58,34.53,306.5,0,-1.647,7.24,980
1,95,1225,2,6.403,6.311,331,9.72,2.101,10.45,13.79,12.67,13.62,35.52,306.5,0,-1.323,5.42,981
1,95,1230,2,7.28,7.21,315.5,8.38,1.168,9.67,13.98,12.77,13.8,35.03,306.4,0,-1.347,6.093,987
2,95,1230,2,12.81,12.6,12.39,14.48,11.83,.297,.346,.142,.149,0,13.61,2550
1,95,1235,2,6.722,6.638,325,9.03,1.39,9.77,14.28,12.89,14.04,34.99,306.4,0,-1.108,5.423,982
1,95,1240,2,8.47,8.36,335.8,9.26,1.497,11.43,14.41,12.97,14.13,33.14,306.3,0,-1.717,7.09,988
1,95,1245,2,7.2,7.16,344.5,6.284,1.295,9.77,14.23,12.9,13.98,33.54,306.3,0,-1.707,5.93,988
2,95,1245,2,13.05,12.76,12.57,14.88,11.96,.297,.346,.142,.149,0,13.61,2550
1,95,1250,2,8.04,7.93,343.9,9.84,1.128,10.91,14.5,13.15,14.3,31.8,306.2,0,-2.179,6.63,989
1,95,1255,2,9.22,9.17,342.4,6.313,1.216,11.63,14.56,13.31,14.35,30.97,306.1,0,-2.483,7.48,990
1,95,1300,2,7.51,7.42,350.6,8.82,1.416,10.78,14.61,13.3,14.31,32.36,306.1,0,-1.865,6.125,990
2,95,1300,2,13.3,12.91,12.77,15.27,12.12,.296,.346,.142,.149,0,13.59,2550
1,95,1305,2,7.22,6.929,340.1,16.19,1.165,9.15,14.83,13.58,14.71,33.12,306,0,-1.36,5.84,989
1,95,1310,2,7.21,7.13,317.9,8.53,.99,9.05,15.18,13.96,14.94,31.93,306,0,-1.542,6.023,987
1,95,1315,2,7.83,7.38,331.5,19.31,1.453,11.37,15,13.69,14.72,30.87,305.9,0,-2.152,6.558,985
2,95,1315,2,13.54,13.07,12.96,15.59,12.28,.296,.346,.142,.149,0,13.58,2550
1,95,1320,2,8.16,8.05,351.6,9.57,1.161,11.04,15.12,13.89,14.91,29.92,305.9,0,-2.459,6.713,982
1,95,1325,2,6.245,6.102,338.1,12.25,1.644,8.89,15.03,13.67,14.7,31.52,305.9,0,-1.846,5.16,979
1,95,1330,2,5.496,5.42,323.1,9.51,.995,8.89,15.18,13.88,15.02,31.95,305.9,0,-1.539,4.685,977
2,95,1330,2,13.77,13.23,13.15,15.85,12.44,.297,.346,.142,.149,0,13.57,2550
1,95,1335,2,6.845,6.527,326.6,17.47,1.502,10,15.22,14.1,15.04,30.89,305.9,0,-1.95,5.928,974
1,95,1340,2,7.23,7.12,305.5,9.72,1.625,10.26,15.29,13.95,14.93,30.88,305.8,0,-1.891,6.295,971
1,95,1345,2,7.8,7.72,311.5,8.18,1.515,10.88,15.51,14.19,15.32,29.69,305.8,0,-2.233,6.61,968
2,95,1345,2,13.99,13.38,13.34,16.01,12.61,.297,.347,.142,.149,0,13.57,2550
1,95,1350,2,6.131,5.78,335.8,19.38,1.09,9.38,15.49,14.37,15.24,29.76,305.8,0,-2.221,5.188,960
1,95,1355,2,6.096,5.989,335.3,10.72,2.168,9.77,15.47,14.29,15.26,29.13,305.7,0,-2.518,5.02,972
1,95,1400,2,6.123,5.993,339.5,11.78,.707,7.48,15.72,14.35,15.34,29.5,305.7,0,-2.135,5.16,959
2,95,1400,2,14.22,13.53,13.51,16.06,12.78,.297,.347,.142,.149,0,13.55,2550
1,95,1405,2,6.262,6.131,334,11.72,1.382,9.54,15.52,14.35,15.25,28.54,305.7,0,-2.753,5.308,941
1,95,1410,2,7.9,7.84,318.4,7.02,2.671,11.86,15.48,14.37,15.28,27.65,305.6,0,-3.189,6.465,940
1,95,1415,2,6.819,6.633,316.5,13.37,1.124,10,15.74,14.43,15.52,27.57,305.6,0,-3.015,5.73,935
2,95,1415,2,14.42,13.67,13.65,16.03,12.97,.296,.347,.142,.149,0,13.54,2550
1,95,1420,2,6.404,6.341,317.7,8,1.164,9.02,15.88,14.6,15.63,27.33,305.5,0,-3.02,5.395,924
1,95,1425,2,7.35,7.31,310.1,5.953,1.505,9.96,15.87,14.66,15.62,26.95,305.4,0,-3.2,6.308,919
1,95,1430,2,5.702,5.538,320.2,13.73,1.091,8.33,15.88,14.79,15.65,27.86,305.3,0,-2.754,4.803,911
2,95,1430,2,14.6,13.8,13.77,15.95,13.15,.297,.347,.142,.149,0,13.54,2550
1,95,1435,2,7.15,6.996,332.9,11.96,.937,9.34,16.03,14.86,15.91,26.07,305.3,0,-3.498,5.83,903
1,95,1440,2,6.177,6.119,352.2,7.88,1.646,9.41,16.08,14.85,15.81,25.86,305.2,0,-3.57,5.038,870
1,95,1445,2,7.87,7.82,319.6,6.395,1.412,11.17,16.15,14.92,15.97,24.25,305.2,0,-4.345,6.595,870
2,95,1445,2,14.77,13.92,13.86,15.86,13.33,.296,.348,.142,.149,0,13.53,2550
1,95,1450,2,5.148,5.092,325.2,8.44,1.468,7.71,16.07,14.74,15.68,25.27,305.2,0,-3.872,4.243,876
1,95,1455,2,6.868,6.367,329.1,21.88,2.307,11.4,16.1,15.3,16.12,26.16,305,0,-3.417,5.663,867
1,95,1500,2,7.98,7.77,326.5,13.1,1.537,11.5,16.26,14.95,15.9,24.52,305,0,-4.113,6.665,849
2,95,1500,2,14.93,14.05,13.93,15.77,13.51,.296,.348,.142,.149,0,13.53,2550
1,95,1505,2,4.963,4.778,322.4,15.67,1.372,8.3,16.06,14.96,15.73,25.88,305,0,-3.568,4.24,832
1,95,1510,2,4.621,4.525,344.1,11.63,1.297,7.35,16,15.16,15.89,26.67,304.9,0,-3.225,3.875,816
1,95,1515,2,6.448,6.399,336.5,7.09,1.697,9.51,16.31,15.25,16.05,25.91,304.8,0,-3.358,5.463,805
2,95,1515,2,15.09,14.17,13.99,15.76,13.7,.297,.348,.142,.149,0,13.52,2550
1,95,1520,2,7,6.856,336.4,11.62,1.607,10.85,16.07,14.9,15.77,24.73,304.8,0,-4.156,5.678,792
1,95,1525,2,7.67,7.59,335.3,8.3,1.153,10.19,16.21,15.28,16.12,24.48,304.8,0,-4.178,6.213,782
1,95,1530,2,6.339,6.308,340.2,5.589,1.329,9.24,16.27,15.14,16,24.85,304.8,0,-3.926,5.31,770
2,95,1530,2,15.23,14.28,14.04,15.84,13.88,.297,.348,.142,.149,0,13.53,2550
1,95,1535,2,6.323,6.038,312.2,17.21,1.335,9.67,16.3,15.4,16.14,25.3,304.8,0,-3.672,5.455,730
1,95,1540,2,7.84,7.77,320.5,7.56,1.435,10.94,16.41,15.23,16.19,24.05,304.8,0,-4.24,6.54,726
1,95,1545,2,5.467,5.392,308.4,9.51,1.104,8.13,16.23,15.09,15.86,24.3,304.8,0,-4.255,4.608,728
2,95,1545,2,15.36,14.39,14.09,16,14.05,.297,.349,.142,.149,0,13.51,2550
1,95,1550,2,6.98,6.912,312.4,8.01,1.427,9.57,16.35,15.48,16.28,24.86,304.8,0,-3.86,5.878,711
1,95,1555,2,6.902,6.837,314.5,7.87,1.44,10.32,16.51,15.69,16.36,24.28,304.7,0,-4.027,5.853,696
1,95,1600,2,6.182,6.145,314.2,6.297,1.007,8.04,16.58,15.46,16.27,23.96,304.7,0,-4.14,5.188,679.3
2,95,1600,2,15.46,14.48,14.16,16.21,14.22,.297,.349,.142,.149,0,13.52,2550
1,95,1605,2,6.27,6.093,313,13.63,1.605,9.02,16.36,15.41,16.19,24.44,304.6,0,-4.067,5.278,666
1,95,1610,2,7.3,7.21,329.8,8.75,1.177,9.73,16.35,15.27,16.09,22.89,304.7,0,-4.927,5.97,647.5
1,95,1615,2,4.757,4.62,330.6,13.75,1.592,9.24,16.14,15.29,15.98,24.52,304.7,0,-4.208,3.828,631
2,95,1615,2,15.54,14.57,14.24,16.42,14.38,.297,.349,.142,.149,0,13.51,2550
1,95,1620,2,6.91,6.798,329,10.35,1.213,8.95,16.14,15.27,15.92,23.71,304.6,0,-4.645,5.675,615.5
1,95,1625,2,5.643,5.504,341.9,12.73,1.524,8.66,16.4,15.57,16.31,24.77,304.6,0,-3.864,4.48,597.4
1,95,1630,2,6.794,6.614,324.2,13.17,1.076,10.13,16.49,15.56,16.25,25.09,304.6,0,-3.622,5.715,575.7
2,95,1630,2,15.6,14.64,14.32,16.61,14.53,.297,.35,.142,.149,0,13.51,2550
1,95,1635,2,5.909,5.728,312.6,14.17,.819,7.55,16.44,15.56,16.2,25.5,304.6,0,-3.452,4.81,559.6
1,95,1640,2,6.088,6.05,308.3,6.411,.883,7.84,16.22,15.4,16.05,25.96,304.5,0,-3.401,5.005,541.3
1,95,1645,2,5.312,5.252,322.9,8.61,.849,7.19,16.3,15.5,16.14,25.59,304.5,0,-3.52,4.298,523.9
2,95,1645,2,15.64,14.71,14.42,16.78,14.67,.297,.35,.142,.149,0,13.49,2550
1,95,1650,2,6.311,6.223,329.7,9.57,.918,8.43,16.29,15.45,16.1,25.57,304.5,0,-3.536,5.103,503.9
1,95,1655,2,5.824,5.703,318.9,11.67,1.131,8.49,16.2,15.48,15.99,25.76,304.6,0,-3.519,4.833,483.9
1,95,1700,2,5.729,5.634,315.8,10.4,1.007,8.1,16.1,15.36,15.89,26.16,304.6,0,-3.391,4.733,464.5
2,95,1700,2,15.67,14.76,14.51,16.91,14.81,.297,.35,.142,.149,0,13.51,2550
1,95,1705,2,4.112,3.962,311.5,15.46,.887,5.749,16.02,15.39,15.93,26.52,304.6,0,-3.281,3.315,443.8
1,95,1710,2,4.441,4.339,320.8,12.32,.906,7.09,16.1,15.59,15.97,26.85,304.6,0,-3.053,3.765,424.6
1,95,1715,2,4.863,4.819,338.6,7.74,1.018,7.22,16.04,15.42,15.87,26.42,304.5,0,-3.313,3.933,405.4
2,95,1715,2,15.67,14.81,14.6,17.01,14.93,.297,.35,.142,.149,0,13.51,2550
1,95,1720,2,6.386,6.288,332.7,10.05,1.14,8.79,15.92,15.38,15.81,26.83,304.5,0,-3.211,5.283,384.4
1,95,1725,2,4.923,4.877,337.6,7.81,.482,6.109,15.88,15.3,15.72,26.89,304.6,0,-3.215,4.053,365.8
1,95,1730,2,5.448,5.405,341.9,7.2,.706,7.06,15.84,15.38,15.71,27.17,304.6,0,-3.117,4.495,346
2,95,1730,2,15.67,14.85,14.69,17.07,15.05,.297,.351,.142,.149,0,13.51,2550
1,95,1735,2,3.968,3.886,345.6,11.66,.757,5.161,15.91,15.44,15.74,26.92,304.6,0,-3.175,3.325,324.8
1,95,1740,2,2.476,2.435,346,10.48,.498,3.463,15.64,15.16,15.47,27.33,304.6,0,-3.205,1.935,301.9
1,95,1745,2,3.445,3.396,333.2,9.64,1.054,5.39,15.73,15.37,15.68,27.84,304.6,0,-2.889,2.595,283.1
2,95,1745,2,15.65,14.88,14.78,17.1,15.16,.297,.351,.141,.149,0,13.53,2550
1,95,1750,2,3.612,3.564,326.3,9.25,.678,5.423,15.81,15.37,15.69,27.45,304.6,0,-3.008,2.702,263.6
1,95,1755,2,5.706,5.659,329.1,7.32,.719,7.22,15.79,15.44,15.69,27.62,304.6,0,-2.945,4.565,244.1
1,95,1800,2,5.189,5.083,322.6,11.54,.511,6.37,15.62,15.24,15.51,27.85,304.6,0,-2.977,4.148,224.1
2,95,1800,2,15.61,14.89,14.86,17.08,15.26,.297,.351,.141,.149,0,12.83,2550
1,95,1805,2,5.531,5.441,337.4,10.34,.804,7.68,15.57,15.35,15.52,28.02,304.6,0,-2.942,4.35,203.3
1,95,1810,2,4.216,4.195,320,5.602,.568,5.292,15.58,15.3,15.47,27.86,304.7,0,-2.999,3.235,183.7
1,95,1815,2,3.59,3.542,334,9.36,.61,4.9,15.48,15.28,15.35,28,304.7,0,-3.025,2.767,163.6
2,95,1815,2,15.55,14.9,14.91,17.03,15.35,.297,.351,.141,.149,0,12.77,2550
1,95,1820,2,4.8,4.719,352.7,10.48,.701,6.011,15.35,15.2,15.22,28.96,304.7,0,-2.69,3.655,144.8
1,95,1825,2,4.233,4.222,354.5,4.107,.8,5.88,15.15,15.07,15.06,28.97,304.6,0,-2.856,3.383,127.3
1,95,1830,2,3.625,3.604,359.9,6.232,.383,4.541,15.05,15.06,14.97,29.05,304.7,0,-2.905,2.835,109.1
2,95,1830,2,15.48,14.9,14.96,16.95,15.42,.297,.351,.141,.149,0,12.73,2550
1,95,1835,2,3.321,3.281,1.263,8.81,.433,4.541,14.93,15.02,14.87,28.91,304.7,0,-3.064,2.417,92.2
1,95,1840,2,1.617,1.588,1.628,10.77,.339,2.679,14.86,14.98,14.75,29.88,304.7,0,-2.692,.866,75.2
1,95,1845,2,1.457,1.412,353,14.21,.303,2.221,14.74,14.95,14.61,30.36,304.7,0,-2.588,.703,59.65
2,95,1845,2,15.38,14.89,15,16.82,15.49,.297,.351,.141,.149,0,12.7,2550
1,95,1850,2,.938,.934,2.083,5.571,.161,1.209,14.66,14.81,14.46,30.5,304.7,0,-2.591,0,45.09
1,95,1855,2,1.191,1.168,326,11.25,.359,1.797,14.7,14.81,14.32,30.37,304.7,0,-2.612,.126,31.67
1,95,1900,2,1.613,1.588,339.1,10.08,.545,2.875,14.46,14.72,14.1,30.84,304.6,0,-2.612,.634,18.39
2,95,1900,2,15.28,14.87,15.02,16.66,15.55,.297,.352,.141,.149,0,12.69,2550
1,95,1905,2,1.776,1.771,348.1,4.44,.339,2.483,14.07,14.62,13.91,31.81,304.5,0,-2.54,.912,10.12
1,95,1910,2,1.89,1.887,359.1,3.187,.144,2.287,13.56,14.3,13.36,34.19,304.5,0,-2.024,.83,1.983
1,95,1915,2,1.755,1.754,4.609,2.087,.181,2.091,12.97,14.1,12.81,36.07,304.5,0,-1.832,.711,0
2,95,1915,2,15.15,14.84,15.03,16.47,15.58,.297,.352,.141,.149,0,12.68,2550
1,95,1920,2,1.632,1.626,20.83,5.172,.238,2.221,12.5,13.82,12.42,37.57,304.6,0,-1.698,.268,0
1,95,1925,2,1.572,1.57,19.1,2.825,.125,1.96,12.2,13.63,12.13,38.17,304.6,0,-1.748,0,0
1,95,1930,2,1.256,1.256,20.53,.635,.065,1.372,11.96,13.44,11.94,39.33,304.6,0,-1.56,0,0
2,95,1930,2,15,14.8,15.03,16.26,15.61,.297,.352,.141,.149,0,12.67,2550
1,95,1935,2,1.352,1.352,22.46,.465,.134,1.535,11.6,13.14,11.66,40.59,304.6,0,-1.457,0,0
1,95,1940,2,1.273,1.268,40.48,5.463,.097,1.535,11.47,13.08,11.55,41.04,304.6,0,-1.422,0,0
1,95,1945,2,1.305,1.305,45.64,0,.177,1.568,11.44,12.82,11.54,40.34,304.6,0,-1.678,0,0
2,95,1945,2,14.84,14.76,15.01,16.04,15.62,.297,.352,.141,.149,0,12.66,2550
1,95,1950,2,1.567,1.565,52.04,3.088,.1,1.731,11.37,12.76,11.58,39.72,304.6,0,-1.944,.121,0
1,95,1955,2,1.515,1.515,54.23,.048,.056,1.699,11.21,12.81,11.4,39.94,304.6,0,-2.015,0,0
1,95,2000,2,1.616,1.616,56.17,1.311,.106,1.797,10.94,12.83,11.2,40.32,304.6,0,-2.125,.009,0
2,95,2000,2,14.65,14.7,14.98,15.8,15.62,.297,.352,.141,.149,0,12.65,2550
1,95,2005,2,1.632,1.63,66.98,3.306,.097,1.829,10.92,12.71,11.19,40.62,304.7,0,-2.046,1.06,0
1,95,2010,2,1.346,1.337,76.4,6.685,.098,1.535,10.58,12.34,10.71,42.9,304.8,0,-1.63,1.082,0
1,95,2015,2,1.41,1.408,92.3,3.221,.072,1.601,9.99,11.92,10.32,45.4,304.8,0,-1.393,.679,0
2,95,2015,2,14.47,14.63,14.93,15.57,15.61,.297,.352,.141,.149,.043,12.63,2550
1,95,2020,2,1.611,1.611,95.7,0,.165,1.862,9.51,11.86,9.85,47.16,304.9,0,-1.312,0,0
1,95,2025,2,1.965,1.953,89,6.294,.099,2.189,9.21,12.34,9.52,47.59,304.9,0,-1.46,0,0
1,95,2030,2,2.077,2.075,71.7,2.598,.086,2.189,9.23,12.65,9.65,47.05,305,0,-1.597,.384,0
2,95,2030,2,14.28,14.56,14.87,15.32,15.58,.297,.352,.141,.149,1.009,12.62,2550
1,95,2035,2,2.11,2.105,66.71,3.588,.086,2.319,9.57,12.54,10.03,46.01,305.1,0,-1.59,.452,0
1,95,2040,2,2.162,2.162,60.36,.412,.127,2.352,9.56,12.64,9.95,46.36,305.2,0,-1.502,.535,0
1,95,2045,2,1.979,1.979,60.26,.093,.082,2.123,9.49,12.6,9.98,46.03,305.2,0,-1.657,.532,0
2,95,2045,2,14.11,14.48,14.81,15.08,15.54,.297,.351,.141,.149,0,12.61,2550
1,95,2050,2,1.972,1.955,63.88,7.48,.29,2.156,9.58,12.47,9.97,45.35,305.3,0,-1.77,.697,0
1,95,2055,2,1.905,1.836,143.8,15.43,.231,2.385,8.16,10.67,8.22,52.14,305.3,0,-1.199,1.477,0
1,95,2100,2,2.004,1.99,117.6,6.71,.058,2.123,7.77,10.73,8.51,53.14,305.4,0,-1.293,1.215,0
2,95,2100,2,13.94,14.4,14.75,14.85,15.5,.297,.351,.141,.149,.84,12.6,2550
1,95,2105,2,1.975,1.972,109.8,3.384,.119,2.123,8.2,11.03,8.94,49.62,305.4,0,-1.821,.942,0
1,95,2110,2,2.133,2.133,101.3,1.008,.135,2.385,8.56,11.2,9.11,47.46,305.4,0,-2.079,.743,0
1,95,2115,2,2.062,2.051,94.5,5.982,.105,2.254,8.78,11.3,9.11,46.66,305.3,0,-2.114,.932,0
2,95,2115,2,13.77,14.31,14.67,14.62,15.44,.297,.351,.141,.149,.179,12.6,2550
1,95,2120,2,2.409,2.407,89,1.713,.09,2.679,8.71,11.25,8.93,47.3,305.3,0,-1.994,1.09,0
1,95,2125,2,2.539,2.538,98.3,1.654,.115,2.744,8.26,11.11,8.39,50.6,305.4,0,-1.508,.805,0
1,95,2130,2,2.795,2.795,100.7,.519,.082,2.973,7.77,11.31,7.91,52.65,305.4,0,-1.413,.64,0
2,95,2130,2,13.62,14.23,14.59,14.41,15.37,.297,.351,.141,.149,.651,12.59,2550
1,95,2135,2,3.067,3.067,99.4,.048,.082,3.169,7.53,11.43,7.71,53.61,305.4,0,-1.392,.668,0
1,95,2140,2,2.849,2.848,100.3,.394,.088,3.071,7.37,11.4,7.54,54.98,305.3,0,-1.208,.129,0
1,95,2145,2,2.362,2.361,102.9,2.032,.274,2.777,7.06,11.02,7.09,57.23,305.3,0,-.952,0,0
2,95,2145,2,13.47,14.14,14.51,14.19,15.3,.297,.351,.141,.149,1.425,12.57,2550
1,95,2150,2,2.535,2.535,107.6,.128,.206,2.842,6.898,10.58,7.16,56.88,305.3,0,-1.185,.441,0
1,95,2155,2,2.38,2.379,104.5,1.738,.349,2.907,7.23,10.73,7.62,55.01,305.3,0,-1.325,.359,0
1,95,2200,2,1.96,1.957,102.7,3.025,.191,2.319,6.935,9.77,7.1,57.54,305.4,0,-.997,.011,0
2,95,2200,2,13.32,14.05,14.42,13.98,15.23,.297,.351,.141,.149,1.618,12.56,2550
1,95,2205,2,2.579,2.577,90.4,2.494,.291,3.267,6.796,9.76,7.02,56.83,305.4,0,-1.288,.727,0
1,95,2210,2,3.123,3.122,98.2,1.337,.18,3.43,7.22,10.58,7.69,53.15,305.4,0,-1.795,.915,.221
1,95,2215,2,2.957,2.955,97,2.315,.169,3.332,7.63,10.62,8.08,51.99,305.4,0,-1.714,.887,.514
2,95,2215,2,13.18,13.96,14.33,13.78,15.14,.296,.35,.141,.149,1.3,12.55,2550
1,95,2220,2,3.011,3.01,94.7,.558,.065,3.136,7.21,10.27,7.53,54.39,305.4,0,-1.491,.698,0
1,95,2225,2,2.881,2.842,105.8,9.43,.124,3.071,6.72,9.59,7.13,57.52,305.4,0,-1.2,1.14,0
1,95,2230,2,3.179,3.179,120.6,.77,.151,3.463,6.336,8.95,6.931,59.36,305.4,0,-1.131,1.557,0
2,95,2230,2,13.05,13.87,14.24,13.58,15.06,.296,.35,.141,.149,1.648,12.55,2550
1,95,2235,2,2.848,2.846,118,2.01,.105,3.136,6.399,8.83,6.872,58.84,305.4,0,-1.191,1.077,0
1,95,2240,2,2.987,2.986,110.9,1.769,.068,3.103,6.589,8.89,6.936,56.8,305.4,0,-1.485,1.08,0
1,95,2245,2,3.282,3.282,109.1,.81,.1,3.495,6.715,9.06,6.969,55.37,305.4,0,-1.709,1.257,0
2,95,2245,2,12.92,13.79,14.16,13.39,14.97,.296,.35,.141,.149,1.375,12.54,2550
1,95,2250,2,3.288,3.286,114.5,2.054,.078,3.463,6.536,8.77,6.872,56.95,305.5,0,-1.498,1.585,0
1,95,2255,2,3.312,3.312,116.1,.569,.175,3.561,6.331,8.99,6.748,58.71,305.5,0,-1.283,1.297,0
1,95,2300,2,3.002,2.992,119.9,4.779,.075,3.169,6.203,8.61,6.656,59.82,305.4,0,-1.15,1.45,0
2,95,2300,2,12.8,13.7,14.07,13.21,14.88,.296,.35,.141,.149,1.517,12.54,2550
1,95,2305,2,3.287,3.286,125,1.427,.195,3.855,6.067,8.63,6.742,59.83,305.5,0,-1.272,1.63,0
1,95,2310,2,3.419,3.416,122.4,2.419,.165,3.953,6.183,8.93,6.75,59.72,305.4,0,-1.191,1.627,0
1,95,2315,2,3.223,3.222,125.9,1.155,.103,3.463,6.148,8.63,6.645,60.56,305.4,0,-1.038,1.56,0
2,95,2315,2,12.69,13.61,13.97,13.03,14.79,.296,.35,.141,.149,1.575,12.52,2550
1,95,2320,2,3.221,3.221,126.7,.575,.098,3.528,6.014,8.32,6.429,60.69,305.4,0,-1.132,1.412,0
1,95,2325,2,3.351,3.346,129.9,3.213,.074,3.528,5.839,8.31,6.218,61.11,305.4,0,-1.201,1.47,0
1,95,2330,2,3.342,3.34,135,1.877,.162,3.659,5.647,8.17,6.124,62.2,305.4,0,-1.143,1.565,0
2,95,2330,2,12.58,13.53,13.88,12.87,14.69,.296,.349,.141,.149,1.655,12.52,2550
1,95,2335,2,3.217,3.216,136.8,1.445,.198,3.659,5.659,8.15,6.145,62.82,305.5,0,-.999,1.395,0
1,95,2340,2,3.193,3.192,137.5,1.236,.178,3.495,5.6,8.05,6.11,63.4,305.5,0,-.931,1.27,0
1,95,2345,2,3.382,3.378,140.4,2.844,.096,3.593,5.504,8.1,6.09,64.03,305.4,0,-.889,1.362,0
2,95,2345,2,12.48,13.45,13.79,12.7,14.6,.296,.349,.141,.149,1.74,12.5,2550
1,95,2350,2,3.475,3.474,147.3,1.363,.159,3.822,5.352,7.98,5.808,65.74,305.5,0,-.678,1.55,0
1,95,2355,2,3.583,3.581,146.3,1.583,.141,4.149,5.365,7.9,5.826,65.74,305.5,0,-.665,1.657,0
1,96,0,2,3.607,3.607,149.7,.925,.089,3.822,5.367,7.76,5.749,65.68,305.5,0,-.676,1.55,0
2,96,0,2,12.39,13.37,13.7,12.55,14.51,.296,.349,.141,.149,1.9,12.5,2550
1,96,5,2,3.566,3.564,146.6,1.693,.077,3.789,5.213,7.7,5.528,66.01,305.5,0,-.752,1.452,0
1,96,10,2,3.677,3.673,145.6,2.381,.083,3.887,5.183,7.74,5.627,66.06,305.4,0,-.769,1.665,0
1,96,15,2,3.724,3.722,147.1,2.077,.086,3.985,5.203,7.52,5.587,66.11,305.4,0,-.74,1.61,0
2,96,15,2,12.31,13.3,13.61,12.4,14.41,.296,.349,.141,.149,1.899,12.5,2550
1,96,20,2,3.745,3.742,147.7,2.536,.088,3.92,5.134,7.48,5.533,66.34,305.5,0,-.76,1.64,0
1,96,25,2,3.481,3.48,153.9,1.135,.214,3.789,5.026,7.33,5.318,66.79,305.5,0,-.769,1.232,0
1,96,30,2,3.212,3.211,157.7,1.266,.102,3.561,4.386,7.03,4.763,68.4,305.5,0,-1.048,1.192,0
2,96,30,2,12.22,13.22,13.52,12.25,14.31,.296,.348,.141,.149,2.155,12.48,2550
1,96,35,2,3.018,3.015,155.5,2.235,.136,3.365,4.321,6.929,4.76,67.93,305.5,0,-1.2,.955,0
1,96,40,2,3.05,3.034,167.1,5.983,.097,3.267,4.426,6.891,4.83,66.97,305.5,0,-1.294,1.297,0
1,96,45,2,3.066,3.061,170.5,3.294,.165,3.397,4.314,6.677,4.781,68.71,305.5,0,-1.056,1.39,0
2,96,45,2,12.14,13.15,13.44,12.11,14.22,.296,.348,.141,.149,2.476,12.47,2550
1,96,50,2,2.955,2.953,166.9,1.979,.129,3.234,4.169,6.645,4.738,70.1,305.5,0,-.927,1.29,0
1,96,55,2,3.053,3.05,170.7,2.562,.113,3.267,4.121,6.742,4.678,70.1,305.4,0,-.976,1.12,0
1,96,100,2,2.85,2.848,175.6,2.221,.101,3.136,4.193,6.434,4.544,69.53,305.4,0,-1.011,1.03,0
2,96,100,2,12.06,13.08,13.35,11.98,14.13,.296,.348,.141,.149,2.706,12.47,2550
1,96,105,2,2.675,2.674,178.9,1.889,.138,2.94,4.285,6.042,4.614,68.6,305.5,0,-1.104,.995,0
1,96,110,2,2.681,2.679,182.4,2.39,.104,2.973,4.308,5.867,4.515,67.88,305.5,0,-1.223,.945,0
1,96,115,2,2.785,2.784,181.5,1.791,.095,2.973,4.228,5.933,4.382,67.81,305.5,0,-1.31,.94,0
2,96,115,2,11.98,13.01,13.26,11.84,14.03,.296,.348,.141,.149,2.475,12.46,2550
1,96,120,2,3.105,3.104,185.7,1.315,.142,3.397,4.147,6.333,4.346,68.25,305.5,0,-1.3,1.272,0
1,96,125,2,3.156,3.154,183.8,2.27,.131,3.463,4.252,6.483,4.571,67.96,305.5,0,-1.259,1.167,0
1,96,130,2,3.097,3.094,193.2,2.521,.216,3.561,4.113,6.118,4.28,68.42,305.5,0,-1.3,1.002,0
2,96,130,2,11.9,12.94,13.17,11.72,13.94,.296,.348,.141,.149,2.5,12.46,2550
1,96,135,2,3.184,3.183,195.3,1.063,.117,3.43,3.507,5.982,3.569,71.5,305.5,0,-1.288,.94,0
1,96,140,2,3.017,3.016,194.4,1.506,.119,3.234,3.136,5.87,3.302,73.5,305.5,0,-1.261,.667,0
1,96,145,2,2.943,2.942,193.2,1.382,.071,3.103,3.054,5.748,3.348,74.1,305.5,0,-1.236,.313,0
2,96,145,2,11.81,12.87,13.09,11.59,13.85,.295,.347,.141,.149,3.172,12.45,2550
1,96,150,2,2.578,2.578,187.8,1.248,.155,2.94,3.144,5.704,3.472,73.5,305.4,0,-1.25,0,0
1,96,155,2,2.41,2.41,184.7,.783,.052,2.515,3.284,5.419,3.598,72.7,305.4,0,-1.276,0,0
1,96,200,2,2.227,2.222,177.2,3.715,.159,2.483,3.455,5.234,3.683,71.9,305.4,0,-1.255,0,0
2,96,200,2,11.73,12.8,13.01,11.46,13.75,.295,.347,.141,.149,2.836,12.44,2550
1,96,205,2,2.216,2.213,164.2,3.277,.316,2.679,3.482,5.054,3.657,72.2,305.4,0,-1.167,0,0
1,96,210,2,2.762,2.761,168.6,.838,.08,2.907,3.521,5.58,3.808,72.3,305.4,0,-1.112,.675,0
1,96,215,2,2.579,2.578,164.8,1.633,.101,2.809,3.606,5.778,4.034,71.8,305.4,0,-1.136,.639,0
2,96,215,2,11.65,12.73,12.92,11.34,13.66,.295,.347,.141,.149,2.884,12.44,2550
1,96,220,2,2.432,2.43,160.1,2.105,.108,2.679,3.745,5.695,4.138,71.3,305.4,0,-1.099,.567,0
1,96,225,2,2.401,2.399,162.3,2.071,.18,2.777,3.857,5.701,4.226,71.2,305.4,0,-1.011,.229,0
1,96,230,2,2.34,2.337,163.9,2.936,.147,2.744,3.835,5.603,4.129,70.9,305.4,0,-1.077,.276,0
2,96,230,2,11.56,12.67,12.84,11.22,13.57,.295,.347,.141,.149,2.87,12.43,2550
1,96,235,2,2.514,2.509,172.1,3.441,.143,2.777,3.859,5.796,4.12,69.63,305.4,0,-1.304,.736,0
1,96,240,2,2.327,2.324,180.3,2.683,.094,2.613,3.843,5.825,4.028,69.43,305.4,0,-1.358,.499,0
1,96,245,2,2.337,2.336,183.7,.685,.087,2.483,3.702,5.696,3.843,70.6,305.4,0,-1.259,.4,0
2,96,245,2,11.48,12.6,12.76,11.11,13.48,.295,.346,.141,.149,2.8,12.42,2550
1,96,250,2,2.122,2.121,183.3,1.054,.108,2.319,3.524,5.426,3.69,71.4,305.4,0,-1.275,0,0
1,96,255,2,1.912,1.912,183.1,.822,.081,2.058,3.357,5.15,3.426,72.1,305.5,0,-1.303,0,0
1,96,300,2,2.044,2.043,182.2,1.683,.065,2.287,3.165,5.404,3.139,72.7,305.4,0,-1.374,0,0
2,96,300,2,11.39,12.54,12.68,10.98,13.39,.295,.346,.141,.149,3.543,12.41,2550
1,96,305,2,2.154,2.154,178.5,.862,.046,2.287,3.141,5.691,3.244,73.4,305.5,0,-1.272,0,0
1,96,310,2,2.204,2.204,176.6,.608,.077,2.352,3.345,5.731,3.696,72.8,305.4,0,-1.195,0,0
1,96,315,2,2.352,2.351,178.4,1.114,.046,2.45,3.577,5.643,3.92,71.7,305.4,0,-1.185,.308,0
2,96,315,2,11.31,12.47,12.6,10.87,13.3,.295,.346,.141,.149,3.468,12.4,2550
1,96,320,2,2.4,2.399,184,2.02,.064,2.548,3.688,5.546,3.994,70.1,305.4,0,-1.378,.674,0
1,96,325,2,2.374,2.373,190.1,.746,.072,2.483,3.635,5.463,3.824,69.8,305.4,0,-1.481,.257,0
1,96,330,2,2.271,2.271,193.1,1.028,.036,2.385,3.265,5.495,3.39,71.1,305.4,0,-1.578,.034,0
2,96,330,2,11.22,12.4,12.52,10.76,13.21,.295,.346,.141,.149,3.61,12.4,2550
1,96,335,2,2.287,2.287,194,.402,.049,2.385,2.876,5.474,3.175,73.7,305.5,0,-1.475,.1,0
1,96,340,2,2.143,2.142,195.5,1.835,.078,2.483,2.702,5.535,3.05,74.7,305.5,0,-1.453,0,0
1,96,345,2,2.116,2.116,199.9,1.181,.064,2.254,2.66,5.482,2.985,75,305.5,0,-1.441,0,0
2,96,345,2,11.14,12.34,12.44,10.64,13.13,.295,.346,.141,.149,5.79,12.39,2550
1,96,350,2,2.01,2.009,201,1.267,.073,2.254,2.834,5.41,3.208,74.4,305.5,0,-1.387,0,0
1,96,355,2,2.063,2.057,190.5,4.244,.097,2.319,3.035,5.445,3.336,73.2,305.5,0,-1.404,0,0
1,96,400,2,2.566,2.566,182.5,1.06,.131,2.777,3.241,5.843,3.62,71.9,305.5,0,-1.459,0,0
2,96,400,2,11.06,12.27,12.36,10.53,13.04,.295,.345,.141,.149,5.219,12.38,2550
1,96,405,2,2.512,2.512,184.6,1.023,.085,2.679,3.44,5.976,3.757,70.4,305.5,0,-1.547,0,0
1,96,410,2,2.556,2.555,185.7,.967,.094,2.744,3.412,5.885,3.639,70.2,305.4,0,-1.611,0,0
1,96,415,2,2.857,2.856,184.5,1.432,.09,3.103,3.466,5.953,3.792,69.66,305.5,0,-1.665,.631,.148
2,96,415,2,10.98,12.21,12.28,10.42,12.96,.295,.345,.141,.149,4.3,12.37,2550
1,96,420,2,2.997,2.997,180.9,.959,.052,3.201,3.497,6.131,3.816,69.15,305.5,0,-1.734,1.037,.095
1,96,425,2,2.75,2.75,179.8,.879,.078,2.973,3.244,6.261,3.598,70.5,305.5,0,-1.723,.364,0
1,96,430,2,2.553,2.552,176.1,1.226,.072,2.679,2.965,6.253,3.267,71.8,305.5,0,-1.735,.004,0
2,96,430,2,10.91,12.15,12.2,10.31,12.87,.295,.345,.141,.149,4.087,12.37,2550
1,96,435,2,2.613,2.613,172.3,.995,.083,2.842,3.003,6.353,3.386,71.8,305.6,0,-1.697,0,0
1,96,440,2,2.599,2.599,175.1,.887,.044,2.711,3.241,6.474,3.694,70.4,305.6,0,-1.73,0,0
1,96,445,2,2.311,2.31,175.6,1.121,.084,2.515,3.318,6.249,3.677,69.63,305.6,0,-1.811,0,0
2,96,445,2,10.83,12.08,12.12,10.2,12.78,.294,.345,.141,.149,3.823,12.37,2550
1,96,450,2,2.262,2.261,170.8,2.342,.036,2.385,3.302,6.195,3.68,69.46,305.6,0,-1.857,0,0
1,96,455,2,2.22,2.219,167.8,2.241,.062,2.417,3.342,6.11,3.717,69.01,305.6,0,-1.907,0,0
1,96,500,2,2.291,2.29,174.1,1.993,.053,2.45,3.211,5.925,3.532,69.39,305.7,0,-1.956,0,0
2,96,500,2,10.76,12.02,12.04,10.1,12.7,.294,.345,.141,.149,3.997,12.35,2550
1,96,505,2,2.493,2.491,175.8,2.319,.139,2.94,3.012,5.921,3.368,70.4,305.6,0,-1.952,.127,0
1,96,510,2,2.764,2.763,173.6,1.399,.107,3.136,3.049,5.92,3.442,70.2,305.6,0,-1.955,.77,0
1,96,515,2,2.619,2.618,172.5,1.521,.108,2.842,3.023,5.755,3.489,70.4,305.7,0,-1.937,.686,0
2,96,515,2,10.68,11.96,11.96,10,12.62,.294,.344,.141,.149,3.904,12.35,2550
1,96,520,2,2.535,2.535,174.9,1.028,.107,2.711,2.931,5.612,3.3,70.8,305.7,0,-1.953,.082,0
1,96,525,2,2.773,2.772,172.8,1.097,.091,2.94,2.755,5.845,2.994,72,305.7,0,-1.894,0,0
1,96,530,2,2.606,2.606,175.6,1.288,.106,2.875,2.636,5.756,2.92,72.8,305.7,0,-1.854,0,0
2,96,530,2,10.62,11.9,11.89,9.9,12.53,.294,.344,.141,.149,3.957,12.35,2550
1,96,535,2,2.807,2.806,175.6,1.453,.122,3.169,2.636,5.691,2.991,72.6,305.7,0,-1.893,0,0
1,96,540,2,2.914,2.913,175.5,1.094,.073,3.071,2.741,5.822,3.055,71.7,305.7,0,-1.971,.539,0
1,96,545,2,2.822,2.821,176.9,1.368,.075,3.103,2.642,5.964,2.988,71.5,305.8,0,-2.09,.554,0
2,96,545,2,10.55,11.84,11.81,9.8,12.45,.294,.344,.141,.149,3.752,12.34,2550
1,96,550,2,2.863,2.863,179.3,.581,.082,3.005,2.621,6.049,2.947,71.4,305.8,0,-2.131,.418,0
1,96,555,2,2.689,2.689,176.4,1.117,.086,2.875,2.685,6.114,2.967,71.1,305.8,0,-2.128,.08,0
1,96,600,2,2.449,2.448,173.1,1.058,.097,2.646,2.692,6.006,2.901,71.1,305.9,0,-2.122,0,0
2,96,600,2,10.48,11.78,11.73,9.7,12.37,.294,.344,.141,.149,3.293,12.33,2550
1,96,605,2,2.299,2.299,171.7,1.22,.068,2.45,2.682,5.708,2.871,71.2,305.9,0,-2.121,0,0
1,96,610,2,2.057,2.054,166.4,3.026,.067,2.221,2.759,5.428,2.974,70.9,305.9,0,-2.101,0,0
1,96,615,2,2.191,2.19,156.6,1.534,.058,2.287,2.89,5.558,3.177,70.9,305.9,0,-1.976,0,.311
2,96,615,2,10.42,11.72,11.66,9.61,12.29,.294,.343,.141,.149,3.849,12.33,2550
1,96,620,2,2.018,2.018,154,.702,.08,2.156,3.157,5.619,3.47,69.49,306,0,-1.988,0,1.565
1,96,625,2,1.742,1.742,151.1,.602,.075,1.927,3.352,5.497,3.535,68.31,306,0,-2.032,0,2.49
1,96,630,2,1.572,1.561,141.3,6.785,.101,1.731,3.373,5.259,3.437,68.04,306,0,-2.065,0,4.878
2,96,630,2,10.35,11.66,11.58,9.51,12.2,.294,.343,.141,.149,3.921,12.33,2550
1,96,635,2,1.641,1.641,134.3,1.017,.075,1.797,3.321,5.263,3.423,68.79,306.1,0,-1.968,0,12.01
1,96,640,2,1.721,1.721,135.6,.414,.114,1.895,3.417,5.464,3.765,68.74,306.1,0,-1.888,0,20.91
1,96,645,2,1.978,1.978,138.3,.924,.112,2.189,3.808,5.602,4.223,66.69,306.2,0,-1.925,.038,31.62
2,96,645,2,10.29,11.61,11.51,9.43,12.13,.294,.343,.141,.149,3.388,12.32,2550
1,96,650,2,2.198,2.198,140.2,.119,.116,2.385,4.056,5.809,4.487,65.64,306.2,0,-1.903,.209,43.63
1,96,655,2,2.451,2.449,144.3,1.885,.086,2.646,4.222,6.148,4.65,65.33,306.3,0,-1.811,.111,56.7
1,96,700,2,2.536,2.535,152.1,1.353,.147,2.777,4.317,6.186,4.646,66.1,306.3,0,-1.568,.689,69.55
2,96,700,2,10.23,11.55,11.44,9.34,12.05,.294,.343,.141,.149,2.547,12.34,2550
1,96,705,2,2.566,2.563,155.7,2.936,.186,2.809,4.39,6.172,4.689,68.72,306.4,0,-.983,.677,83.4
1,96,710,2,2.045,2.043,158.6,2.026,.122,2.385,4.338,5.864,4.718,71.6,306.5,0,-.483,.007,97.2
1,96,715,2,1.529,1.529,155.9,1.072,.161,1.862,4.788,5.833,5.255,72.9,306.5,0,.176,0,112.8
2,96,715,2,10.17,11.5,11.37,9.26,11.98,.293,.343,.141,.149,3.369,12.35,2550
1,96,720,2,1.441,1.439,155.8,2.718,.117,1.731,5.491,5.87,5.809,70.6,306.5,0,.415,.137,127.2
1,96,725,2,1.427,1.424,155,3.686,.231,1.895,6.008,6.063,6.148,69.34,306.5,0,.648,.297,140.2
1,96,730,2,1.518,1.509,151.2,5.993,.237,1.927,6.385,6.426,6.486,67.97,306.5,0,.732,.762,165.3
2,96,730,2,10.12,11.45,11.3,9.2,11.9,.293,.342,.141,.149,2.741,12.38,2550
1,96,735,2,1.844,1.834,163.9,6.127,.289,2.613,6.835,6.774,6.934,68.16,306.5,0,1.184,1.213,183.6
1,96,740,2,1.95,1.941,162.8,5.638,.261,2.581,7.06,7,7.14,64.3,306.5,0,.611,1.437,202.5
1,96,745,2,2.072,2.062,159.9,5.675,.44,2.777,7.32,7.28,7.49,65.11,306.5,0,1.015,1.595,221.3
2,96,745,2,10.09,11.4,11.24,9.18,11.82,.293,.342,.141,.149,2.053,12.45,2550
1,96,750,2,2.326,2.318,155.7,4.856,.33,3.103,7.78,7.83,7.97,61.16,306.6,0,.592,1.862,235.6
1,96,755,2,2.42,2.406,158.2,6.227,.578,4.181,8.25,8.36,8.5,59.44,306.7,0,.639,1.942,258.8
1,96,800,2,2.545,2.533,158.9,5.746,.4,3.855,8.66,8.71,8.89,57.19,306.7,0,.496,2.1,271
2,96,800,2,10.08,11.35,11.18,9.2,11.75,.293,.342,.141,.149,1.296,12.58,2550
1,96,805,2,2.862,2.843,151.1,6.717,.414,3.495,9.26,9.21,9.5,55.47,306.7,0,.621,2.307,300.6
1,96,810,2,3.264,3.243,152.8,6.502,.305,4.018,9.87,9.7,9.99,50.66,306.8,0,-.046,2.645,309
1,96,815,2,3.829,3.812,158.6,5.494,.406,4.867,10.24,10.01,10.31,47.75,306.9,0,-.499,3.057,340.1
2,96,815,2,10.09,11.31,11.13,9.28,11.68,.293,.342,.141,.149,.181,12.73,2550
1,96,820,2,4.061,4.04,159,5.854,.481,4.9,10.58,10.27,10.61,46.58,306.9,0,-.527,3.3,359.3
1,96,825,2,4.102,4.073,173.6,6.802,.43,5.031,10.89,10.59,10.96,46.56,306.9,0,-.259,3.273,381
1,96,830,2,4.908,4.867,169.7,7.39,.682,6.762,11.2,10.84,11.31,44.89,306.9,0,-.467,3.685,400.7
2,96,830,2,10.13,11.27,11.1,9.4,11.61,.293,.342,.141,.149,0,12.91,2550
1,96,835,2,5.067,5.045,165.1,5.405,.478,6.043,11.56,11.06,11.61,43.01,307,0,-.719,3.92,419.8
1,96,840,2,5.538,5.521,162.9,4.497,.596,6.501,11.85,11.31,11.81,40.85,307.1,0,-1.158,4.455,436.7
1,96,845,2,4.995,4.966,165.9,6.159,.584,6.109,12.17,11.74,12.22,40.32,307.1,0,-1.046,4.155,458.4
2,96,845,2,10.22,11.24,11.08,9.58,11.55,.293,.341,.141,.149,0,13.08,2550
1,96,850,2,5.371,5.341,167.8,6.03,.483,6.337,12.54,11.96,12.59,38.54,307.1,0,-1.318,4.203,477.3
1,96,855,2,5.409,5.359,167,7.8,.564,6.795,12.9,12.17,12.86,38.18,307.2,0,-1.137,4.295,495.4
1,96,900,2,4.932,4.906,170.3,5.827,.548,6.37,13.24,12.63,13.23,37.76,307.2,0,-.98,4.083,513.3
2,96,900,2,10.32,11.23,11.08,9.8,11.5,.293,.341,.141,.149,0,13.2,2550
1,96,905,2,5.751,5.728,174.9,5.106,.682,6.958,13.54,12.87,13.56,36.52,307.2,0,-1.17,4.433,531.5
1,96,910,2,5.572,5.529,178.4,7.09,.639,6.958,13.66,12.94,13.57,35.34,307.3,0,-1.507,4.333,548.6
1,96,915,2,5.733,5.7,168.8,6.124,.608,6.991,13.78,12.92,13.64,34.71,307.3,0,-1.638,4.723,534.6
2,96,915,2,10.47,11.23,11.1,10.07,11.46,.293,.341,.141,.149,0,13.29,2550
1,96,920,2,4.838,4.727,181.9,12.22,.571,6.174,14.05,13.35,14.04,34.39,307.3,0,-1.524,3.745,583.3
1,96,925,2,4.255,4.165,165.8,11.82,.665,5.553,14.26,13.33,14.13,34.54,307.3,0,-1.292,3.52,599
1,96,930,2,4.283,4.192,166.5,11.8,.663,5.749,14.49,13.63,14.34,34.28,307.4,0,-1.194,3.475,615.7
2,96,930,2,10.64,11.25,11.14,10.38,11.43,.293,.341,.141,.149,0,13.3,2550
1,96,935,2,4.686,4.557,170.1,13.45,.528,6.043,14.62,13.79,14.39,33.21,307.4,0,-1.5,3.983,631.4
1,96,940,2,4.046,3.912,193.7,14.75,.827,5.847,14.77,14.16,14.7,33.07,307.4,0,-1.434,3.085,647
1,96,945,2,4.555,4.488,189.4,9.82,.902,6.664,14.87,14.01,14.75,32.83,307.4,0,-1.44,3.493,662.8
2,96,945,2,10.83,11.29,11.2,10.73,11.42,.293,.341,.141,.149,0,13.25,2550
1,96,950,2,3.991,3.9,202.2,12.23,.864,6.599,14.78,14.01,14.62,32.87,307.4,0,-1.5,2.815,676.7
1,96,955,2,4.705,4.64,192.7,9.47,.912,6.729,15.01,14.21,14.93,32.51,307.5,0,-1.454,3.643,691.4
1,96,1000,2,4.891,4.75,197.2,13.75,.796,6.925,15.19,14.36,15.08,32.7,307.5,0,-1.215,3.758,706
2,96,1000,2,11.06,11.34,11.28,11.11,11.41,.293,.341,.141,.149,0,13.21,2550
1,96,1005,2,4.292,4.206,196.3,11.49,.987,6.109,15.26,14.44,15.12,32.81,307.5,0,-1.116,3.26,719
1,96,1010,2,3.644,3.525,192.9,14.66,.727,5.455,15.64,14.8,15.49,32.18,307.5,0,-1.049,2.77,734
1,96,1015,2,4.611,4.484,205,13.43,.945,6.207,15.81,14.97,15.76,32.09,307.5,0,-.946,3.398,747
2,96,1015,2,11.31,11.42,11.38,11.52,11.42,.293,.341,.141,.149,0,13.23,2550
1,96,1020,2,4.348,4.065,200.2,20.64,.826,5.619,16.07,15.09,15.85,31.39,307.5,0,-1.008,3.545,760
1,96,1025,2,4.148,4.021,206.5,14.19,.855,6.37,15.85,15.12,15.76,32,307.5,0,-.945,3.315,773
1,96,1030,2,4.143,3.812,212.8,22.88,.668,5.488,16.42,15.55,16.27,31.09,307.5,0,-.841,3.418,786
2,96,1030,2,11.59,11.52,11.5,11.96,11.44,.293,.341,.141,.149,0,13.29,2550
1,96,1035,2,3.857,3.756,215.7,13.08,.801,5.227,16.15,15.37,15.92,31.19,307.5,0,-1.026,3.233,797
1,96,1040,2,3.779,3.628,192.8,16.2,1.143,6.174,16.32,15.52,16.2,31.05,307.5,0,-.951,2.863,809
1,96,1045,2,3.522,3.432,213.3,12.93,1.077,6.043,16.45,15.58,16.14,30.3,307.5,0,-1.164,2.699,820
2,96,1045,2,11.89,11.63,11.63,12.41,11.48,.293,.341,.141,.149,0,13.55,2550
1,96,1050,2,3.782,3.596,197,17.98,1.324,6.762,16.71,16.15,16.8,30.52,307.4,0,-.848,2.802,831
1,96,1055,2,4.659,4.619,186,7.53,1.028,6.991,17.06,15.96,16.88,29.27,307.4,0,-1.102,3.7,844
1,96,1100,2,4.344,4.132,193.2,17.92,1.713,7.58,17.11,16.06,16.99,29.26,307.4,0,-1.063,3.307,853
2,96,1100,2,12.21,11.76,11.78,12.87,11.54,.292,.341,.141,.149,0,13.47,2550
1,96,1105,2,5.637,5.599,194.6,6.589,.989,7.74,17.22,16.05,16.96,28.1,307.4,0,-1.516,4.253,864
1,96,1110,2,4.467,4.36,186.4,12.55,.952,6.076,17.43,16.34,17.33,28.58,307.3,0,-1.111,3.433,874
1,96,1115,2,3.409,3.083,198.7,25.05,1.087,5.39,17.62,16.64,17.44,28.19,307.3,0,-1.135,2.907,881
2,96,1115,2,12.54,11.91,11.95,13.36,11.61,.292,.341,.141,.149,0,13.46,2550
1,96,1120,2,5.06,4.879,194.6,15.34,1.029,7.91,17.9,16.86,17.81,28.16,307.3,0,-.925,3.895,892
1,96,1125,2,3.373,3.247,187,15.65,1.041,7.28,17.67,16.67,17.44,28.09,307.2,0,-1.143,2.632,897
1,96,1130,2,5.645,5.446,198.1,15.22,.781,7.22,18.37,17.25,18.18,26.8,307.2,0,-1.185,4.438,908
2,96,1130,2,12.88,12.06,12.14,13.85,11.7,.293,.341,.141,.149,0,13.45,2550
1,96,1135,2,5.351,4.935,200.3,22.58,.859,7.55,18.35,17.25,18.1,26.99,307.1,0,-1.101,4.363,911
1,96,1140,2,4.594,4.537,188.7,9.02,1.314,7.45,18.46,17.42,18.17,26.6,307,0,-1.208,3.54,919
1,96,1145,2,6.372,6.301,184.8,8.53,1.186,9.15,18.83,17.5,18.52,25.65,307,0,-1.383,4.85,932
2,96,1145,2,13.2,12.23,12.34,14.34,11.8,.292,.341,.141,.149,0,13.44,2550
1,96,1150,2,5.664,5.618,188.3,7.25,1.177,7.84,18.75,17.53,18.48,25.54,306.9,0,-1.508,4.235,939
1,96,1155,2,5.668,5.507,193.1,13.64,1.54,8.26,18.77,17.72,18.59,25.51,306.8,0,-1.508,4.313,942
1,96,1200,2,4.279,4.105,190.5,16.3,1.51,7.64,19.05,17.99,18.88,25.57,306.7,0,-1.238,3.293,947
2,96,1200,2,13.52,12.39,12.55,14.84,11.92,.292,.341,.141,.149,0,13.44,2550
1,96,1205,2,5.333,5.064,193.7,18.18,.848,7.68,19.42,18.13,19.31,25.19,306.7,0,-1.133,3.91,951
1,96,1210,2,5.59,5.448,194.8,12.93,1.223,8.89,19.6,18.39,19.42,24.3,306.6,0,-1.464,4.063,957
1,96,1215,2,4.729,4.607,202.4,13.05,1.888,8.04,19.56,18.1,19.18,23.85,306.5,0,-1.747,3.343,960
2,96,1215,2,13.83,12.57,12.78,15.32,12.04,.292,.341,.141,.149,0,13.43,2550
1,96,1220,2,4.288,4.229,182.6,9.47,.839,5.978,19.58,18.75,19.52,23.88,306.5,0,-1.719,3.365,962
1,96,1225,2,4.643,4.548,188.7,11.6,1.259,7.48,19.62,18.59,19.4,23.5,306.4,0,-1.89,3.468,964
1,96,1230,2,5.366,5.298,182,9.06,1.333,8.36,19.94,18.69,19.79,23.37,306.3,0,-1.706,3.998,969
2,96,1230,2,14.13,12.74,13.01,15.8,12.19,.292,.341,.141,.149,0,13.41,2550
1,96,1235,2,5.904,5.78,181.8,11.7,1.261,8.95,20.33,18.97,20.08,22.73,306.3,0,-1.748,4.418,973
1,96,1240,2,5.447,5.007,169.2,23.02,1.009,7.64,20.24,18.88,19.79,22.57,306.2,0,-1.914,4.383,970
1,96,1245,2,5.921,5.47,193.6,22.34,1.196,8.59,20.54,19.28,20.21,21.81,306.1,0,-2.127,4.735,970
2,96,1245,2,14.42,12.91,13.25,16.26,12.34,.293,.341,.141,.149,0,13.41,2550
1,96,1250,2,4.261,4.125,186.1,14.49,1.289,8.17,20.68,19.47,20.43,21.83,306.1,0,-2.005,3.135,974
1,96,1255,2,5.574,5.398,170.1,14.41,1.053,8.33,21.21,19.8,20.79,21.52,306,0,-1.763,4.38,977
1,96,1300,2,4.715,3.907,205.9,33.53,1.029,7.61,21.21,19.92,20.86,21.93,305.9,0,-1.512,3.88,975
2,96,1300,2,14.71,13.09,13.49,16.71,12.49,.293,.342,.141,.149,0,13.39,2550
1,96,1305,2,5.041,4.78,201.2,18.42,1.19,7.45,20.91,19.92,20.59,21.47,305.8,0,-2.029,3.98,972
1,96,1310,2,5.048,4.923,225.5,12.78,.815,6.729,20.98,19.97,20.7,21.14,305.8,0,-2.175,4.143,975
1,96,1315,2,5.309,4.903,182.6,22.38,.901,7.35,20.93,19.89,20.7,21.17,305.8,0,-2.207,4.14,970
2,96,1315,2,14.97,13.26,13.73,17.08,12.66,.293,.342,.141,.149,0,13.38,2550
1,96,1320,2,5.271,5.073,178.8,15.69,1.674,9.18,21.16,19.94,20.88,21.1,305.8,0,-2.059,4.045,970
1,96,1325,2,6.135,5.943,198.9,14.35,1.006,8.07,21.42,20.26,21.16,19.46,305.8,0,-2.923,4.7,969
1,96,1330,2,4.521,4.403,209.9,13.09,1.107,6.925,21.36,20.05,20.99,19.61,305.7,0,-2.873,3.493,969
2,96,1330,2,15.23,13.43,13.97,17.38,12.84,.293,.342,.141,.149,0,13.37,2550
1,96,1335,2,3.35,3.143,169.1,20.14,1.207,5.847,21.46,20.23,21.06,20.16,305.6,0,-2.423,2.733,965
1,96,1340,2,4.66,4.529,213.7,13.54,1.636,7.74,21.83,20.87,21.69,19.78,305.6,0,-2.392,3.578,964
1,96,1345,2,4.756,4.599,212,14.71,1.402,7.06,21.67,20.51,21.35,19.56,305.5,0,-2.652,3.795,948
2,96,1345,2,15.48,13.6,14.21,17.57,13.02,.293,.342,.141,.149,0,13.36,2550
1,96,1350,2,5.41,5.291,199.7,12.04,1.847,8.46,21.89,20.9,21.78,20.69,305.4,0,-1.735,3.86,946
1,96,1355,2,5.941,5.768,194.1,13.82,1.682,10.45,21.8,20.45,21.43,19.85,305.4,0,-2.349,4.465,927
1,96,1400,2,4.469,4.407,181.5,9.57,1.029,6.925,21.96,20.65,21.61,19.81,305.3,0,-2.249,3.3,918
2,96,1400,2,15.72,13.77,14.42,17.65,13.2,.293,.343,.141,.149,0,13.35,2550
1,96,1405,2,5.66,5.268,181.8,21.32,1.626,9.21,22,20.79,21.71,20.02,305.2,0,-2.085,4.313,893
1,96,1410,2,5.725,5.691,193.7,6.283,1.05,8.26,22,20.63,21.6,19.84,305.2,0,-2.194,4.168,855
1,96,1415,2,3.982,3.6,201,25.08,.854,6.043,21.86,20.76,21.56,19.98,305.1,0,-2.21,3.165,855
2,96,1415,2,15.94,13.93,14.6,17.63,13.39,.293,.343,.141,.149,0,13.34,2550
1,96,1420,2,3.444,3.194,192.8,21.82,1.231,7.06,21.86,20.98,21.68,20.14,304.9,0,-2.109,2.597,817
1,96,1425,2,5.329,4.875,184.1,23.63,.76,6.893,22.43,21.13,22.18,19.79,304.9,0,-1.892,3.995,859
1,96,1430,2,3.023,2.948,218.6,12.25,1.928,6.599,22.19,21.15,21.85,18.19,304.9,0,-3.193,2.165,865
2,96,1430,2,16.12,14.08,14.75,17.56,13.58,.293,.343,.141,.149,0,13.34,2550
1,96,1435,2,4.826,4.129,197.3,30.78,1.757,8.49,22.37,21.52,22.37,19.14,304.8,0,-2.373,3.658,805
1,96,1440,2,5.699,5.338,201.6,20.39,1.363,8.46,22.38,20.95,21.97,18.45,304.8,0,-2.848,4.263,852
1,96,1445,2,4.423,4.281,202.4,14.53,.753,6.566,22.3,21.26,22.06,18.32,304.7,0,-3.013,3.383,890
2,96,1445,2,16.28,14.22,14.87,17.47,13.77,.293,.344,.141,.149,0,13.33,2550
1,96,1450,2,2.024,1.917,230.4,18.63,1.605,6.239,22.28,21.53,22.18,17.72,304.6,0,-3.463,1.79,864
1,96,1455,2,2.913,2.757,169.8,18.68,1.376,6.141,22.67,22.06,22.82,18.34,304.5,0,-2.707,2.237,867
1,96,1500,2,4.854,4.589,199,18.9,1.498,8.07,22.79,21.81,22.49,18.21,304.4,0,-2.702,3.733,779
2,96,1500,2,16.44,14.36,14.96,17.38,13.97,.293,.344,.141,.149,0,13.32,2550
1,96,1505,2,5.625,5.443,194.4,14.54,1.176,8.04,22.99,21.72,22.63,18.52,304.5,0,-2.312,4.09,826
1,96,1510,2,3.292,3.13,208.9,18,1.008,6.827,22.84,21.75,22.46,18.55,304.3,0,-2.417,2.285,835
1,96,1515,2,5.906,5.764,218.4,12.53,1.176,8.89,23.08,22.07,22.93,17.86,304.3,0,-2.718,4.548,821
2,96,1515,2,16.6,14.49,15.04,17.35,14.16,.293,.345,.141,.149,0,13.31,2550
1,96,1520,2,3.416,3.36,223.4,10.32,1.263,6.86,22.57,21.68,22.27,17.75,304.2,0,-3.209,2.872,796
1,96,1525,2,4.589,4.498,225.2,11.41,.896,6.468,22.72,21.84,22.55,18.41,304.1,0,-2.599,3.84,776
1,96,1530,2,5.303,5.074,190.5,16.85,.909,7.51,22.93,21.99,22.65,18.68,304.1,0,-2.244,3.985,753
2,96,1530,2,16.76,14.62,15.1,17.43,14.35,.293,.345,.141,.149,0,13.29,2550
1,96,1535,2,5.435,5.046,165.6,21.65,1.12,7.81,22.99,21.9,22.62,18.74,304.1,0,-2.151,4.275,694.3
1,96,1540,2,6.002,5.825,199.4,13.93,.647,7.84,22.98,21.9,22.67,17.9,304,0,-2.766,4.4,729
1,96,1545,2,4.486,4.392,221,11.77,.883,6.37,23.06,21.99,22.77,17.83,304,0,-2.754,3.495,714
2,96,1545,2,16.9,14.74,15.17,17.6,14.53,.293,.345,.141,.149,0,13.3,2550
1,96,1550,2,3.867,3.096,203.8,36.16,1.762,9.8,23.15,22.3,22.98,18.02,303.9,0,-2.541,3.17,694.6
1,96,1555,2,5.213,4.803,186.2,22.72,1.288,9.18,23.02,22.02,22.61,18.4,303.9,0,-2.374,4.125,680.8
1,96,1600,2,5.438,5.177,181.5,17.74,.851,7.48,23.18,22.16,22.91,18.23,303.9,0,-2.362,4.078,665.4
2,96,1600,2,17.01,14.86,15.25,17.82,14.7,.293,.346,.141,.149,0,13.29,2550
1,96,1605,2,3.542,3.143,156,27.19,1.055,6.435,22.99,22.08,22.61,18.55,303.8,0,-2.283,3.062,650.3
1,96,1610,2,5.611,5.488,193.9,11.98,1.126,8.46,23.06,22.08,22.79,18.51,303.8,0,-2.259,4.023,631.4
1,96,1615,2,5.003,4.86,180.7,13.71,1.287,8,22.88,21.89,22.5,18.03,303.8,0,-2.747,3.925,614.7
2,96,1615,2,17.09,14.96,15.33,18.04,14.87,.293,.346,.141,.149,0,13.28,2550
1,96,1620,2,3.79,3.747,173.4,8.66,.939,6.631,22.76,21.99,22.49,18.89,303.8,0,-2.237,2.925,595.4
1,96,1625,2,4.155,4.067,169,11.76,1.404,8,22.89,21.97,22.52,18.42,303.8,0,-2.456,3.438,579.7
1,96,1630,2,4.594,4.54,153.5,8.74,.89,6.762,22.87,21.98,22.47,18.76,303.7,0,-2.232,3.655,564.7
2,96,1630,2,17.14,15.06,15.44,18.26,15.03,.293,.346,.141,.149,0,13.27,2550
1,96,1635,2,5.471,5.396,167.8,9.48,1.293,8.04,23.05,22.16,22.73,18.22,303.7,0,-2.481,4.273,545.9
1,96,1640,2,5.425,5.248,173.4,14.64,.897,7.58,23.1,22.14,22.7,18.22,303.6,0,-2.437,4.128,527.2
1,96,1645,2,3.475,3.417,176.2,10.47,1.259,6.697,22.8,21.98,22.38,17.72,303.6,0,-3.041,2.591,509.1
2,96,1645,2,17.16,15.14,15.54,18.44,15.19,.293,.347,.141,.149,0,13.29,2550
1,96,1650,2,5.477,5.383,171.5,10.6,2.213,9.41,22.94,22.3,22.75,18.59,303.6,0,-2.304,4.11,490.4
1,96,1655,2,5.985,5.909,172.7,9.16,1.188,8.56,23.02,22.16,22.7,18.6,303.6,0,-2.226,4.568,472.3
1,96,1700,2,6.446,6.382,170.5,8.08,1.178,10,22.82,22.06,22.48,18.88,303.6,0,-2.182,5.043,454.9
2,96,1700,2,17.16,15.22,15.65,18.59,15.34,.293,.347,.141,.149,0,13.3,2550
1,96,1705,2,6.818,6.697,166.8,10.78,1.539,9.28,22.9,22.06,22.51,19.01,303.5,0,-2.03,5.175,439.4
1,96,1710,2,5.757,5.677,167.1,9.59,1.047,8.2,22.64,21.89,22.28,19.16,303.5,0,-2.133,4.48,421.2
1,96,1715,2,6.171,6.064,171.7,10.69,.922,7.84,22.66,22.02,22.39,19.14,303.5,0,-2.139,4.67,401
2,96,1715,2,17.14,15.28,15.76,18.7,15.48,.293,.347,.141,.149,0,13.3,2550
1,96,1720,2,6.307,6.241,165.2,8.3,.972,8.43,22.62,21.95,22.33,19.02,303.5,0,-2.25,4.67,364.4
1,96,1725,2,6.092,6.033,159.7,8.02,1.115,9.24,22.51,21.92,22.18,18.92,303.4,0,-2.407,4.833,303.3
1,96,1730,2,5.994,5.91,165.9,9.6,.919,8.33,22.38,21.91,22.1,20.29,303.5,0,-1.59,4.428,289.4
2,96,1730,2,17.09,15.33,15.87,18.77,15.61,.293,.348,.141,.149,0,13.29,2550
1,96,1735,2,6.621,6.548,155.8,8.53,.771,8.17,22.17,21.65,21.81,21.2,303.5,0,-1.171,5.185,273.3
1,96,1740,2,5.976,5.955,163,4.895,.69,8,22.03,21.73,21.81,19.86,303.5,0,-2.15,4.473,253
1,96,1745,2,7.19,7.14,164.6,6.26,.688,8.95,21.96,21.61,21.72,21.27,303.5,0,-1.298,5.55,274.9
2,96,1745,2,17.03,15.38,15.96,18.81,15.73,.293,.348,.141,.149,0,13.32,2550
1,96,1750,2,8.21,8.15,151.4,6.81,.957,10.19,21.84,21.41,21.55,21.89,303.5,0,-1.012,6.14,268.4
1,96,1755,2,7.8,7.72,147.1,8.49,.939,9.51,21.56,21.26,21.3,22.19,303.5,0,-1.055,6.185,225.4
1,96,1800,2,8.12,8.07,156.3,6.313,1.178,10.42,21.42,21.27,21.19,22.3,303.5,0,-1.111,6.1,159.8
2,96,1800,2,16.94,15.41,16.05,18.79,15.84,.293,.348,.141,.149,0,13.3,2550
1,96,1805,2,8.19,8.15,156.9,5.952,.821,9.77,21.11,21.03,20.87,22.64,303.5,0,-1.159,6.32,115.1
1,96,1810,2,7.07,7.03,150.2,5.551,.802,9.08,20.69,20.79,20.51,23.86,303.5,0,-.801,5.333,93.3
1,96,1815,2,7.52,7.5,145.2,4.952,.944,9.83,20.46,20.64,20.37,24.3,303.5,0,-.746,5.813,114.1
2,96,1815,2,16.84,15.43,16.13,18.73,15.94,.293,.349,.141,.149,0,12.78,2550
1,96,1820,2,6.847,6.824,143.2,4.723,.763,8.85,20.39,20.56,20.3,24.76,303.5,0,-.553,5.338,117.6
1,96,1825,2,7.26,7.21,153.9,6.766,.696,8.66,20.33,20.59,20.27,24.34,303.5,0,-.834,5.478,85
1,96,1830,2,6.784,6.756,152.3,5.142,1.131,10,20.1,20.43,20.01,24.72,303.5,0,-.812,5.055,53.74
2,96,1830,2,16.73,15.44,16.18,18.62,16.03,.293,.349,.141,.149,0,12.75,2550
1,96,1835,2,6.249,6.224,145.7,5.2,.69,7.68,19.74,20.14,19.68,25.53,303.6,0,-.682,4.725,44.03
1,96,1840,2,5.811,5.79,148.3,4.855,.644,7.61,19.42,19.93,19.4,26.33,303.6,0,-.54,4.285,33.2
1,96,1845,2,6.037,6.01,152.2,5.419,.799,7.55,19.07,19.74,19.07,26.79,303.6,0,-.598,4.188,26
2,96,1845,2,16.6,15.44,16.22,18.48,16.11,.293,.349,.141,.149,0,12.71,2550
1,96,1850,2,6.522,6.486,150,6.058,.539,8,18.94,19.58,18.98,27.01,303.6,0,-.598,4.693,20.39
1,96,1855,2,6.186,6.167,143.1,4.419,.553,7.51,18.57,19.19,18.6,27.94,303.5,0,-.452,4.59,13.74
1,96,1900,2,6.022,6.007,141.2,4.021,.576,7.55,18.24,18.94,18.28,28.53,303.5,0,-.451,4.313,8.01
2,96,1900,2,16.47,15.43,16.25,18.31,16.17,.293,.349,.141,.149,0,12.69,2550
1,96,1905,2,6.009,6,143.7,3.153,.516,7.32,17.9,18.75,17.98,29.01,303.5,0,-.511,4.025,3.385
1,96,1910,2,5.528,5.518,144.6,3.43,.383,6.207,17.58,18.41,17.68,29.63,303.5,0,-.5,3.758,.423
1,96,1915,2,5.619,5.607,145.7,3.738,.445,6.468,17.24,18.19,17.38,30.36,303.5,0,-.456,3.873,0
2,96,1915,2,16.33,15.41,16.26,18.11,16.21,.293,.349,.141,.149,0,12.67,2550
1,96,1920,2,5.321,5.313,145.4,3.122,.373,6.141,16.98,17.91,17.11,31.07,303.6,0,-.368,3.513,0
1,96,1925,2,5.265,5.257,145.4,3.154,.378,6.109,16.63,17.58,16.77,32.01,303.6,0,-.269,3.535,0
1,96,1930,2,5.084,5.078,143.8,2.927,.333,5.782,16.33,17.32,16.48,32.91,303.6,0,-.16,3.405,0
2,96,1930,2,16.19,15.38,16.26,17.9,16.25,.293,.349,.141,.149,0,12.67,2550
1,96,1935,2,5.14,5.134,142.1,2.814,.294,5.749,16.02,17.11,16.18,33.98,303.6,0,.009,3.31,0
1,96,1940,2,4.85,4.836,137.6,4.467,.277,5.586,15.76,16.82,15.95,35.04,303.7,0,.202,3.218,0
1,96,1945,2,4.784,4.775,137.6,3.634,.318,5.619,15.57,16.62,15.74,35.89,303.7,0,.352,3.083,0
2,96,1945,2,16.05,15.35,16.24,17.69,16.27,.293,.349,.141,.149,0,12.65,2550
1,96,1950,2,4.691,4.685,135.7,2.905,.264,5.227,15.33,16.37,15.5,36.63,303.8,0,.428,3.037,0
1,96,1955,2,4.844,4.838,135.8,3.064,.287,5.455,15.11,16.17,15.27,37.7,303.8,0,.62,3.1,0
1,96,2000,2,4.94,4.932,137,3.241,.307,6.043,14.93,15.95,15.1,38.88,303.9,0,.877,3.18,0
2,96,2000,2,15.9,15.31,16.21,17.46,16.27,.293,.349,.141,.149,0,12.64,2550
1,96,2005,2,4.815,4.81,137.1,2.566,.323,5.553,14.78,15.81,14.97,39.58,304,0,.995,3.095,0
1,96,2010,2,4.72,4.712,138.2,3.236,.415,5.847,14.66,15.69,14.85,40.39,304,0,1.159,2.997,0
1,96,2015,2,4.568,4.561,137.5,3.314,.348,5.586,14.57,15.57,14.8,41.06,304.1,0,1.305,3.027,0
2,96,2015,2,15.76,15.26,16.17,17.24,16.27,.293,.349,.141,.149,0,12.63,2550
1,96,2020,2,4.505,4.495,136.3,3.844,.319,5.161,14.44,15.42,14.64,41.89,304.2,0,1.459,3.032,0
1,96,2025,2,4.757,4.749,136.8,3.31,.303,5.684,14.4,15.4,14.62,42.27,304.2,0,1.551,3.163,0
1,96,2030,2,4.799,4.793,136.3,2.846,.331,5.586,14.37,15.35,14.58,42.57,304.3,0,1.62,3.23,0
2,96,2030,2,15.62,15.22,16.13,17.01,16.25,.293,.349,.141,.149,0,12.62,2550
1,96,2035,2,4.726,4.718,137.5,3.4,.335,5.749,14.26,15.26,14.47,43.09,304.3,0,1.689,3.148,0
1,96,2040,2,4.85,4.839,136.6,3.813,.437,5.651,14.21,15.21,14.43,43.29,304.4,0,1.71,3.14,0
1,96,2045,2,5.021,5.005,136.9,4.5,.481,5.978,14.19,15.21,14.42,43.48,304.4,0,1.75,3.393,0
2,96,2045,2,15.48,15.16,16.08,16.8,16.22,.293,.349,.141,.149,0,12.62,2550
1,96,2050,2,5.373,5.365,135.2,3.114,.373,6.174,14.28,15.29,14.53,43.17,304.5,0,1.727,3.785,0
1,96,2055,2,5.441,5.429,136.8,3.767,.417,6.435,14.36,15.24,14.58,42.97,304.6,0,1.74,3.82,0
1,96,2100,2,5.194,5.179,138.7,4.354,.443,6.272,14.27,15.17,14.49,43.44,304.7,0,1.808,3.633,0
2,96,2100,2,15.36,15.11,16.02,16.59,16.19,.293,.349,.141,.149,0,12.61,2550
1,96,2105,2,5.128,5.118,138.2,3.563,.431,6.174,14.25,15.15,14.46,43.58,304.7,0,1.836,3.558,0
1,96,2110,2,5.148,5.138,140.6,3.575,.312,5.88,14.2,15.08,14.4,43.84,304.8,0,1.867,3.505,0
1,96,2115,2,5.023,5.013,141.7,3.535,.325,5.847,14.05,14.95,14.25,44.47,304.8,0,1.929,3.37,0
2,96,2115,2,15.24,15.05,15.96,16.39,16.14,.292,.349,.141,.149,0,12.6,2550
1,96,2120,2,4.961,4.951,143,3.611,.41,6.337,14,14.87,14.24,44.72,304.8,0,1.967,3.518,0
1,96,2125,2,5.052,5.039,143.7,4.054,.362,5.815,13.94,14.78,14.13,45.22,304.8,0,2.065,3.52,0
1,96,2130,2,5.049,5.035,142.2,4.254,.401,5.945,13.78,14.65,13.98,45.88,304.8,0,2.117,3.503,0
2,96,2130,2,15.12,14.99,15.89,16.21,16.09,.292,.349,.141,.149,0,12.59,2550
1,96,2135,2,5.084,5.074,140.8,3.513,.375,5.913,13.74,14.64,13.98,45.94,304.9,0,2.095,3.55,0
1,96,2140,2,4.639,4.63,138.7,3.519,.336,5.782,13.68,14.58,13.87,46.33,304.9,0,2.165,3.08,0
1,96,2145,2,4.615,4.603,136,4.12,.349,5.782,13.54,14.5,13.74,46.82,304.9,0,2.186,3.168,0
2,96,2145,2,15.02,14.93,15.83,16.03,16.04,.292,.349,.141,.149,0,12.58,2550
1,96,2150,2,4.612,4.603,136.3,3.404,.307,5.488,13.5,14.42,13.68,46.99,305,0,2.194,3.055,0
1,96,2155,2,4.421,4.413,137.1,3.357,.331,5.161,13.4,14.36,13.6,47.35,305,0,2.213,2.93,0
1,96,2200,2,4.185,4.174,141.3,4.163,.33,5.129,13.3,14.27,13.5,47.86,305,0,2.267,2.767,0
2,96,2200,2,14.92,14.87,15.76,15.87,15.98,.292,.348,.141,.149,0,12.58,2550
1,96,2205,2,4.096,4.09,142.8,3.099,.261,4.639,13.18,14.13,13.38,48.48,305,0,2.334,2.705,0
1,96,2210,2,4.063,4.055,146.3,3.569,.339,4.965,13.03,14.01,13.26,49.19,305,0,2.399,2.62,0
1,96,2215,2,4.249,4.235,150.6,4.527,.382,5.129,12.95,13.93,13.17,49.78,305,0,2.496,2.67,0
2,96,2215,2,14.82,14.82,15.69,15.71,15.92,.292,.348,.141,.149,0,12.56,2550
1,96,2220,2,4.294,4.282,152.7,4.274,.386,5.161,12.91,13.84,13.1,50.22,305.1,0,2.575,2.73,0
1,96,2225,2,4.282,4.273,151.3,3.799,.316,5.063,12.84,13.85,13.08,50.46,305.1,0,2.577,2.725,0
1,96,2230,2,4.35,4.34,149.9,3.926,.313,5.096,12.85,13.89,13.11,50.44,305,0,2.58,2.892,0
2,96,2230,2,14.73,14.76,15.62,15.56,15.86,.292,.348,.141,.149,0,12.55,2550
1,96,2235,2,4.032,4.025,148.7,3.437,.329,4.737,12.8,13.78,13.01,50.73,305,0,2.616,2.557,0
1,96,2240,2,3.729,3.725,147.6,2.81,.309,4.377,12.62,13.58,12.82,51.5,305,0,2.664,2.395,0
1,96,2245,2,3.715,3.706,150.9,3.925,.231,4.247,12.37,13.4,12.55,52.51,305.1,0,2.699,2.237,0
2,96,2245,2,14.64,14.7,15.55,15.42,15.79,.292,.348,.141,.149,0,12.55,2550
1,96,2250,2,3.812,3.805,153.3,3.315,.31,4.475,12.21,13.28,12.4,53.13,305.1,0,2.72,2.26,0
1,96,2255,2,3.935,3.928,149.7,3.367,.269,4.541,12.03,13.09,12.23,53.87,305,0,2.742,2.405,0
1,96,2300,2,3.729,3.715,140.7,5.018,.232,4.312,11.81,12.81,11.99,54.66,305,0,2.748,2.247,0
2,96,2300,2,14.55,14.64,15.48,15.28,15.72,.292,.348,.141,.149,0,12.54,2550
1,96,2305,2,3.682,3.681,137.7,1.709,.113,3.92,11.41,12.56,11.5,56.1,305,0,2.74,1.965,0
1,96,2310,2,3.797,3.794,143.8,1.968,.175,4.247,11.13,12.56,11.33,57.29,304.9,0,2.77,1.972,0
1,96,2315,2,4.039,4.037,144.9,1.747,.202,4.508,11.08,12.53,11.4,57.75,304.9,0,2.838,2.21,0
2,96,2315,2,14.47,14.59,15.42,15.14,15.65,.292,.348,.141,.149,0,12.54,2550
1,96,2320,2,4.211,4.209,147.3,2.079,.218,4.671,11.14,12.56,11.48,57.5,304.8,0,2.838,2.365,0
1,96,2325,2,4.107,4.103,148.5,2.604,.26,4.671,11.18,12.47,11.47,57.36,304.8,0,2.836,2.29,0
1,96,2330,2,3.363,3.343,137.5,6.34,.287,4.149,11.1,12.16,11.28,57.59,304.8,0,2.816,1.867,0
2,96,2330,2,14.38,14.53,15.35,15.01,15.58,.292,.347,.141,.149,.038,12.53,2550
1,96,2335,2,3.344,3.343,126.4,1.574,.185,3.757,10.7,11.81,10.8,59.15,304.9,0,2.818,1.685,0
1,96,2340,2,3.56,3.559,131.1,1.535,.153,3.953,10.57,11.83,10.78,59.71,304.9,0,2.828,1.942,0
1,96,2345,2,3.388,3.386,131.7,1.648,.139,3.659,10.62,11.83,10.84,59.69,304.9,0,2.873,1.755,0
2,96,2345,2,14.3,14.47,15.28,14.88,15.51,.292,.347,.141,.149,1.082,12.52,2550
1,96,2350,2,3.249,3.247,134,1.961,.171,3.757,10.53,11.76,10.72,60.18,304.9,0,2.897,1.562,0
1,96,2355,2,3.538,3.536,140.1,1.838,.181,3.985,10.4,11.73,10.64,60.83,304.9,0,2.929,1.787,0
1,97,0,2,3.565,3.562,143.4,2.319,.195,4.181,10.36,11.7,10.64,61.19,304.9,0,2.97,1.795,0
2,97,0,2,14.21,14.42,15.22,14.75,15.44,.292,.347,.141,.149,1.153,12.51,2550
1,97,5,2,3.308,3.304,146.7,2.592,.16,3.659,10.36,11.59,10.65,61.24,304.9,0,2.985,1.64,0
1,97,10,2,3.217,3.213,152.7,2.923,.158,3.593,10.32,11.51,10.54,61.43,304.9,0,2.99,1.482,0
1,97,15,2,3.111,3.104,159.9,3.789,.258,3.561,10.25,11.49,10.44,61.98,304.9,0,3.047,1.305,0
2,97,15,2,14.13,14.37,15.15,14.63,15.37,.291,.347,.141,.149,1.192,12.51,2550
1,97,20,2,2.81,2.807,162.5,2.802,.195,3.169,9.9,11.28,10.02,63.15,304.9,0,2.984,1.115,0
1,97,25,2,2.311,2.299,151.3,5.641,.157,2.744,9.67,11.13,9.9,64.2,304.9,0,2.999,.855,0
1,97,30,2,2.289,2.287,142.6,2.168,.162,2.646,9.66,10.96,9.98,64.18,304.9,0,2.985,.922,0
2,97,30,2,14.05,14.31,15.08,14.51,15.3,.291,.347,.141,.149,1.423,12.5,2550
1,97,35,2,2.157,2.152,151.4,4.076,.185,2.581,9.65,10.84,9.95,63.81,304.9,0,2.894,.596,0
1,97,40,2,2.212,2.21,156.2,2.131,.229,2.842,9.58,10.74,9.79,64.04,304.9,0,2.879,.338,0
1,97,45,2,2.764,2.762,158.4,2.324,.147,3.136,9.37,10.98,9.58,64.69,304.9,0,2.827,.91,0
2,97,45,2,13.97,14.25,15.01,14.39,15.23,.291,.347,.141,.149,1.527,12.49,2550
1,97,50,2,2.484,2.481,158.1,2.71,.092,2.777,9.24,10.97,9.53,65.44,304.9,0,2.865,.92,0
1,97,55,2,1.984,1.977,144.2,5.035,.257,2.515,9.21,10.73,9.57,65.93,305,0,2.939,.76,0
1,97,100,2,1.836,1.836,133,.812,.206,2.254,9.28,10.42,9.57,65.62,305,0,2.935,.428,0
2,97,100,2,13.89,14.2,14.94,14.28,15.16,.291,.346,.141,.149,1.678,12.48,2550
1,97,105,2,2.225,2.224,134.5,1.182,.121,2.646,9.2,10.44,9.35,65.44,305,0,2.824,.11,0
1,97,110,2,2.368,2.368,138.6,1.191,.14,2.613,9.07,10.52,9.26,66.02,305,0,2.827,.597,0
1,97,115,2,2.923,2.922,140.1,2.009,.315,3.463,8.93,10.48,9.21,66.77,305,0,2.852,1.14,0
2,97,115,2,13.81,14.15,14.88,14.17,15.08,.291,.346,.141,.149,1.789,12.48,2550
1,97,120,2,3.605,3.601,148.5,2.723,.169,4.018,8.81,10.57,9.15,67.82,305,0,2.953,1.552,0
1,97,125,2,3.73,3.727,147.5,2.264,.183,4.116,8.83,10.56,9.22,68.07,305,0,3.021,1.79,0
1,97,130,2,3.138,3.134,143.9,2.834,.252,3.887,8.94,10.32,9.31,67.52,304.9,0,3.011,1.557,0
2,97,130,2,13.72,14.09,14.81,14.06,15.01,.291,.346,.141,.149,1.738,12.46,2550
1,97,135,2,3.013,2.993,153.5,6.524,.2,3.626,8.74,10.01,8.93,67.75,304.8,0,2.873,1.09,0
1,97,140,2,3.13,3.122,170.3,4.089,.184,3.593,8.5,10.14,8.69,68.78,304.8,0,2.86,1.012,0
1,97,145,2,2.79,2.788,181.8,2.47,.179,3.267,8.31,10.12,8.51,69.59,304.8,0,2.843,.913,0
2,97,145,2,13.64,14.04,14.75,13.95,14.94,.291,.346,.141,.149,1.965,12.46,2550
1,97,150,2,2.612,2.604,180.8,4.441,.143,2.907,8.04,9.82,8.23,70.5,304.8,0,2.772,.788,0
1,97,155,2,2.734,2.73,173.7,3.314,.116,3.005,7.87,9.94,8.23,71.1,304.9,0,2.733,.937,0
1,97,200,2,2.662,2.661,184.2,1.8,.116,2.907,7.86,9.87,8.33,71.6,304.8,0,2.812,.812,0
2,97,200,2,13.55,13.99,14.68,13.84,14.87,.291,.346,.141,.149,2.616,12.46,2550
1,97,205,2,3.142,3.141,178.9,1.777,.196,3.495,7.81,9.88,8.19,71.5,304.9,0,2.749,1.195,0
1,97,210,2,3.417,3.415,179.1,1.769,.047,3.561,7.43,9.93,7.64,73.1,304.9,0,2.686,1.152,0
1,97,215,2,3.421,3.419,185,1.685,.079,3.626,7.04,9.77,7.32,75.3,304.9,0,2.745,1.165,0
2,97,215,2,13.47,13.93,14.62,13.73,14.8,.291,.346,.141,.149,3.233,12.44,2550
1,97,220,2,3.036,3.035,188.7,1.525,.176,3.332,6.943,9.43,7.32,76.1,304.9,0,2.786,1.117,0
1,97,225,2,2.837,2.836,192,1.683,.108,3.136,7.06,9.48,7.42,75.8,304.8,0,2.839,.972,0
1,97,230,2,2.817,2.811,186.9,3.696,.103,3.071,7.13,9.45,7.42,75.2,304.8,0,2.8,.605,0
2,97,230,2,13.38,13.87,14.55,13.62,14.73,.291,.345,.141,.149,4.106,12.44,2550
1,97,235,2,2.835,2.835,179.7,.59,.057,2.973,7.19,9.5,7.51,75,304.9,0,2.828,1,0
1,97,240,2,2.868,2.867,184.8,1.224,.078,3.038,7.29,9.71,7.62,74.3,304.8,0,2.797,.825,0
1,97,245,2,2.926,2.926,185.5,.796,.106,3.201,7.39,9.8,7.85,73.3,304.8,0,2.692,.975,0
2,97,245,2,13.29,13.82,14.48,13.5,14.65,.291,.345,.141,.149,3.741,12.43,2550
1,97,250,2,3.278,3.278,184.4,.523,.05,3.397,7.41,10.05,7.85,72.8,304.7,0,2.621,1.307,0
1,97,255,2,3.322,3.32,182.7,1.8,.09,3.528,7.13,10.17,7.55,74.2,304.7,0,2.614,1.14,0
1,97,300,2,3.004,3.003,176.9,1.215,.057,3.201,7.12,10.12,7.68,75.7,304.7,0,2.888,1.212,0
2,97,300,2,13.2,13.76,14.42,13.39,14.59,.291,.345,.141,.149,3.888,12.42,2550
1,97,305,2,2.505,2.476,169.8,8.69,.458,3.005,7.25,9.77,7.69,74.9,304.6,0,2.866,1.032,0
1,97,310,2,2.015,2.011,150.6,3.746,.107,2.287,6.953,8.89,7.24,74.7,304.6,0,2.553,1.077,0
1,97,315,2,1.989,1.985,154.6,3.847,.158,2.417,6.812,9.05,7.16,74.8,304.7,0,2.432,.651,0
2,97,315,2,13.1,13.71,14.35,13.27,14.51,.29,.345,.141,.149,4.01,12.41,2550
1,97,320,2,2.12,2.117,159.5,3.27,.154,2.45,6.984,9.28,7.35,74.4,304.7,0,2.514,.805,0
1,97,325,2,2.313,2.313,162.7,1.242,.098,2.581,7.26,9.42,7.59,72.8,304.6,0,2.474,.787,0
1,97,330,2,2.081,2.08,165.6,1.887,.11,2.287,7.35,9.37,7.6,72.1,304.6,0,2.432,.23,0
2,97,330,2,13.01,13.64,14.28,13.15,14.44,.29,.345,.141,.149,3.602,12.4,2550
1,97,335,2,1.686,1.683,163.1,3.305,.081,1.927,7.32,9.14,7.53,72.1,304.7,0,2.411,.191,0
1,97,340,2,1.63,1.63,156.1,1.171,.093,1.829,7.35,8.88,7.51,71.9,304.6,0,2.39,.626,0
1,97,345,2,1.287,1.287,154.5,.655,.096,1.535,7.31,8.6,7.47,71.6,304.6,0,2.294,.635,0
2,97,345,2,12.92,13.59,14.21,13.03,14.36,.29,.345,.141,.149,3.845,12.4,2550
1,97,350,2,1.096,1.096,151.8,.603,.033,1.176,7.16,8.46,7.44,72.4,304.5,0,2.307,.653,0
1,97,355,2,1.126,1.124,145.6,3.769,.072,1.274,7.16,8.44,7.48,73.2,304.5,0,2.46,.767,0
1,97,400,2,1.188,1.188,140.6,0,.081,1.307,7.29,8.53,7.5,72.1,304.6,0,2.38,.497,0
2,97,400,2,12.83,13.53,14.14,12.92,14.29,.29,.344,.141,.149,3.911,12.4,2550
1,97,405,2,1.125,1.124,144.2,2.038,.057,1.209,7.24,8.58,7.32,71.9,304.6,0,2.289,0,0
1,97,410,2,1.222,1.222,145.3,0,.066,1.372,7.04,8.58,7.13,73.4,304.6,0,2.384,.12,0
1,97,415,2,1.084,1.068,127.7,9.74,.08,1.339,7.02,8.34,7.12,73.3,304.6,0,2.341,.932,0
2,97,415,2,12.74,13.47,14.06,12.81,14.22,.29,.344,.141,.149,4.511,12.39,2550
1,97,420,2,1.461,1.458,114.2,3.587,.136,1.699,6.636,8.43,6.82,74.9,304.7,0,2.288,1.107,0
1,97,425,2,1.564,1.554,124,6.502,.094,1.731,6.396,8.77,6.839,76.4,304.7,0,2.329,.864,0
1,97,430,2,1.422,1.419,146.6,3.787,.07,1.568,6.466,9.02,6.932,76.3,304.8,0,2.377,0,0
2,97,430,2,12.64,13.4,13.99,12.69,14.14,.29,.344,.141,.149,4.924,12.38,2550
1,97,435,2,1.515,1.515,151.3,.813,.048,1.601,6.556,9.05,6.939,76,304.9,0,2.409,0,0
1,97,440,2,1.662,1.66,147.3,2.741,.12,1.862,6.648,8.86,7.02,75.5,304.9,0,2.411,.911,0
1,97,445,2,1.821,1.815,146.8,4.889,.067,2.058,6.748,8.76,7.1,74.8,304.9,0,2.375,.825,0
2,97,445,2,12.55,13.34,13.92,12.58,14.06,.29,.344,.141,.149,6.3,12.38,2550
1,97,450,2,1.949,1.946,165.5,3.348,.126,2.156,6.645,8.82,6.962,74.8,304.9,0,2.272,.389,0
1,97,455,2,2.255,2.255,172.7,1.317,.1,2.548,6.415,8.82,6.717,75.9,304.8,0,2.256,.942,0
1,97,500,2,2.369,2.368,170.4,1.895,.061,2.515,6.141,8.74,6.649,76.5,304.8,0,2.109,.952,0
2,97,500,2,12.46,13.28,13.85,12.47,13.99,.29,.344,.141,.149,6.083,12.38,2550
1,97,505,2,2.27,2.269,165,1.771,.052,2.385,5.807,8.63,6.241,77.5,304.8,0,1.97,.378,0
1,97,510,2,2.016,2.015,161.8,.589,.105,2.221,5.493,8.35,5.688,78.9,304.9,0,1.919,0,0
1,97,515,2,2.061,2.061,161.9,.318,.061,2.221,5.287,8.03,5.47,80.7,304.8,0,2.035,0,0
2,97,515,2,12.37,13.22,13.77,12.35,13.91,.29,.343,.141,.149,8.92,12.37,2550
1,97,520,2,2.371,2.371,162.5,.455,.123,2.646,5.167,7.86,5.49,81.8,304.8,0,2.102,0,0
1,97,525,2,2.834,2.833,160.2,1.307,.129,2.973,5.189,7.93,5.646,81.9,304.7,0,2.143,.91,0
1,97,530,2,3.252,3.247,163.2,3.016,.119,3.43,5.258,8.27,5.768,82.1,304.6,0,2.231,1.067,0
2,97,530,2,12.28,13.15,13.7,12.24,13.84,.29,.343,.141,.149,9.64,12.36,2550
1,97,535,2,3.337,3.337,166.1,.384,.101,3.495,5.137,8.21,5.599,81.5,304.5,0,2.023,1.087,0
1,97,540,2,2.995,2.995,165.6,.435,.068,3.169,4.927,7.65,5.351,82.1,304.5,0,1.924,1.002,0
1,97,545,2,3.055,3.054,164.7,.782,.101,3.332,4.936,7.48,5.197,82.3,304.4,0,1.956,.698,0
2,97,545,2,12.2,13.09,13.63,12.13,13.76,.29,.343,.141,.149,9.02,12.36,2550
1,97,550,2,2.686,2.672,151.5,5.757,.281,3.234,4.91,7.25,5.244,83,304.4,0,2.057,1.175,0
1,97,555,2,3.147,3.143,152.5,2.806,.099,3.463,4.79,6.996,5.15,83.1,304.3,0,1.957,1.152,0
1,97,600,2,3.169,3.166,159.5,2.429,.138,3.365,4.761,6.831,5.192,83.8,304.3,0,2.035,1.215,0
2,97,600,2,12.11,13.03,13.55,12.03,13.69,.289,.343,.141,.149,9.56,12.36,2550
1,97,605,2,3.095,3.095,160.5,.8,.11,3.332,4.807,6.622,5.159,84.1,304.4,0,2.134,1.265,0
1,97,610,2,3.363,3.361,164.7,1.911,.099,3.626,4.722,6.756,4.995,84.5,304.4,0,2.124,1.172,0
1,97,615,2,3.117,3.116,167.1,1.147,.164,3.463,4.407,6.587,4.62,84.9,304.3,0,1.89,.937,0
2,97,615,2,12.04,12.97,13.48,11.92,13.61,.289,.343,.141,.149,10.99,12.36,2550
1,97,620,2,2.922,2.921,167.9,1.561,.092,3.136,4.126,6.196,4.395,86.3,304.3,0,1.839,1.115,.702
1,97,625,2,2.579,2.578,166.3,.888,.236,3.005,4.081,5.977,4.323,87.2,304.4,0,1.929,.563,1.786
1,97,630,2,1.928,1.927,165.1,1.461,.159,2.319,4.057,5.625,4.254,87.7,304.5,0,1.991,0,3.821
2,97,630,2,11.97,12.91,13.41,11.82,13.53,.289,.342,.141,.149,19.24,12.35,2550
1,97,635,2,1.885,1.884,160.2,1.215,.124,2.156,4.089,5.477,4.253,88.2,304.5,0,2.096,0,10.78
1,97,640,2,1.92,1.919,164.6,1.987,.112,2.123,4.195,5.554,4.42,88.3,304.6,0,2.209,0,21.01
1,97,645,2,1.81,1.808,170.1,2.383,.106,2.123,4.295,5.698,4.685,88.1,304.6,0,2.286,0,34.25
2,97,645,2,11.9,12.85,13.33,11.72,13.46,.289,.342,.141,.149,41.45,12.35,2550
1,97,650,2,1.685,1.683,171.3,2.638,.152,1.96,4.467,5.844,4.911,87.6,304.7,0,2.364,0,28.67
1,97,655,2,1.333,1.332,165.6,2.451,.092,1.601,4.565,5.849,4.94,87.2,304.8,0,2.401,0,40.17
1,97,700,2,1.366,1.365,162,1.955,.071,1.535,4.949,6.042,5.384,87.4,304.8,0,2.79,0,62.87
2,97,700,2,11.84,12.8,13.26,11.62,13.38,.289,.342,.141,.149,29.88,12.35,2550
1,97,705,2,1.573,1.572,154.7,1.507,.106,1.862,5.551,6.247,5.947,86,304.9,0,3.152,0,84.8
1,97,710,2,1.888,1.883,161.1,4.07,.245,2.45,6.037,6.535,6.381,85.1,304.8,0,3.476,.696,107.7
1,97,715,2,2.166,2.162,166.8,3.574,.23,2.548,6.411,6.713,6.676,84.6,304.8,0,3.742,1.11,116.7
2,97,715,2,11.77,12.74,13.19,11.53,13.31,.289,.342,.141,.149,11.82,12.36,2550
1,97,720,2,2.012,2.003,172,5.387,.21,2.613,6.785,7.11,7.07,84.9,304.9,0,4.148,.935,125.3
1,97,725,2,2.117,2.103,173.1,6.618,.364,2.907,7.24,7.59,7.58,84.1,304.9,0,4.454,1.3,167.2
1,97,730,2,2.797,2.77,175.8,7.88,.458,3.789,7.87,8.18,8.24,81.5,304.9,0,4.605,1.94,184.8
2,97,730,2,11.71,12.68,13.12,11.45,13.24,.289,.342,.141,.149,7.11,12.4,2550
1,97,735,2,4.093,4.06,180.2,7.29,.524,5.88,8.47,8.79,8.79,78.1,304.9,0,4.583,2.912,199.2
1,97,740,2,4.643,4.614,181.9,6.454,.588,6.109,8.92,9.18,9.16,75.8,304.9,0,4.585,3.135,191.6
1,97,745,2,5.202,5.174,181.8,5.914,.666,7.06,9.37,9.69,9.66,73.2,304.9,0,4.522,3.533,200.5
2,97,745,2,11.67,12.64,13.05,11.4,13.16,.289,.341,.141,.149,3.673,12.49,2550
1,97,750,2,5.256,5.223,182.6,6.461,.568,6.795,9.96,10.32,10.28,70.8,304.9,0,4.62,3.548,160.3
1,97,755,2,6.132,6.101,180.8,5.753,.878,8.36,10.33,10.72,10.59,67.48,304.8,0,4.293,4.275,178.9
1,97,800,2,6.098,6.061,183.2,6.343,.859,7.97,10.73,10.95,11,65.09,304.8,0,4.161,4.555,247.3
2,97,800,2,11.66,12.59,12.99,11.39,13.09,.289,.341,.141,.149,2.169,12.57,2550
1,97,805,2,5.731,5.701,187.3,5.871,.844,7.77,11.36,11.52,11.69,62.76,304.9,0,4.236,4.048,294
1,97,810,2,6.53,6.477,188.9,7.34,.824,8.46,11.98,12.02,12.24,59.13,305,0,3.983,4.568,291.3
1,97,815,2,7.83,7.79,188.3,5.853,1.065,9.73,12.41,12.31,12.57,56.08,305,0,3.641,5.54,350.4
2,97,815,2,11.67,12.55,12.94,11.43,13.02,.289,.341,.141,.149,1.093,12.67,2550
1,97,820,2,8.29,8.24,186.7,6.184,.908,10,12.65,12.47,12.76,54.2,305.1,0,3.393,6.005,368.7
1,97,825,2,7.26,7.2,188.7,7.51,.883,10.65,13.16,13.04,13.36,53.23,305.2,0,3.601,5.173,395.3
1,97,830,2,8.15,8.08,190.3,7.4,1.104,10.52,13.53,13.27,13.62,50.83,305.3,0,3.3,5.925,417.2
2,97,830,2,11.71,12.51,12.89,11.51,12.95,.288,.341,.141,.149,0,12.86,2550
1,97,835,2,9.3,9.25,193.6,6.193,.988,11.24,13.79,13.41,13.8,49.18,305.3,0,3.073,6.548,436.5
1,97,840,2,9.48,9.42,192.6,6.482,.857,11.86,13.87,13.38,13.85,48.7,305.3,0,3.014,6.69,451.2
1,97,845,2,8.63,8.57,195.3,6.787,1.101,11.17,14.01,13.54,14.07,48.79,305.3,0,3.162,6,466.9
2,97,845,2,11.77,12.49,12.87,11.63,12.89,.288,.341,.141,.149,0,13.05,2550
1,97,850,2,7.83,7.78,193.3,6.609,1.166,10.85,14.54,14.09,14.6,47.65,305.3,0,3.307,5.635,479
1,97,855,2,8.68,8.61,196.1,7.12,1.258,11.17,14.51,14.02,14.48,46.99,305.3,0,3.088,6.345,495.9
1,97,900,2,9.49,9.45,197,4.755,1.036,11.89,14.64,14.02,14.6,46.18,305.3,0,2.968,6.678,515
2,97,900,2,11.86,12.47,12.85,11.81,12.84,.288,.341,.141,.149,0,13.15,2550
1,97,905,2,9.44,9.38,203.1,6.598,1.175,12.05,14.91,14.33,14.88,45.79,305.3,0,3.095,6.698,533.4
1,97,910,2,9.94,9.9,202.6,5.36,.942,11.99,14.85,14.2,14.81,45.55,305.3,0,2.971,6.98,550.1
1,97,915,2,10.12,10.08,199.2,4.837,.907,12.58,15.04,14.31,14.99,45.15,305.3,0,3.014,7.15,537.8
2,97,915,2,11.98,12.47,12.85,12.02,12.79,.288,.34,.141,.149,0,13.24,2550
1,97,920,2,8.91,8.85,198.3,6.582,1.326,11.56,15.41,14.74,15.43,44.94,305.3,0,3.273,6.163,582.7
1,97,925,2,8.86,8.81,199.6,6.072,1.046,11.34,15.57,14.78,15.51,44.49,305.2,0,3.278,6.28,600.8
1,97,930,2,8.61,8.53,196.6,7.72,1.278,11.17,16.1,15.46,16.12,43.89,305.2,0,3.559,6.13,617.6
2,97,930,2,12.13,12.49,12.87,12.28,12.76,.288,.34,.141,.149,0,13.31,2550
1,97,935,2,8.94,8.87,198,6.794,1.048,11.3,16.25,15.42,16.19,43.35,305.2,0,3.525,6.21,633.1
1,97,940,2,9.4,9.35,206.5,6.063,1.343,11.86,16.4,15.48,16.24,42.83,305.3,0,3.485,6.583,648.2
1,97,945,2,9.46,9.4,208.3,6.151,1.138,11.63,16.56,15.66,16.47,42.47,305.3,0,3.511,6.705,664.7
2,97,945,2,12.3,12.52,12.91,12.57,12.74,.288,.34,.141,.149,0,13.27,2550
1,97,950,2,8.4,8.29,204.2,9.23,1.088,10.85,16.97,16.17,16.92,42.16,305.3,0,3.769,6.08,680
1,97,955,2,9.09,9,203,7.89,1.064,11.53,17.05,16.12,16.94,41.85,305.3,0,3.735,6.553,694.9
1,97,1000,2,9.82,9.77,204,5.463,1.01,11.53,17.03,15.96,16.8,41.6,305.2,0,3.633,7.05,710
2,97,1000,2,12.48,12.57,12.97,12.88,12.73,.288,.34,.141,.149,0,13.21,2550
1,97,1005,2,9.19,9.07,204.4,8.93,.922,11.56,17.14,16.2,17.03,41.66,305,0,3.75,6.583,725
1,97,1010,2,8.28,8.16,201.8,9.68,1.333,12.02,17.53,16.6,17.45,41.37,305.1,0,3.992,5.96,741
1,97,1015,2,8.48,8.41,198.2,7.17,.904,10.36,17.85,16.69,17.65,40.65,305.1,0,4.033,6.08,755
2,97,1015,2,12.68,12.63,13.04,13.21,12.73,.288,.34,.141,.149,0,13.23,2550
1,97,1020,2,8.15,8.04,206,9.35,1.216,11.24,18.07,17.02,17.98,40.13,305.1,0,4.043,5.798,771
1,97,1025,2,8.41,8.29,200.3,9.87,.966,10.81,18.36,17.25,18.2,39.3,305.2,0,4.012,5.805,785
1,97,1030,2,8.27,8.18,214.1,8.42,.821,9.87,18.51,17.31,18.29,39.02,305.1,0,4.037,5.955,796
2,97,1030,2,12.9,12.71,13.13,13.57,12.75,.288,.34,.141,.149,0,13.35,2550
1,97,1035,2,8.85,8.74,206.5,8.87,.928,10.94,18.65,17.5,18.34,38.65,304.9,0,4.027,6.373,782
1,97,1040,2,8.81,8.75,206.1,6.616,1.264,12.15,18.89,17.87,18.75,38.22,304.8,0,4.083,6.41,795
1,97,1045,2,8.71,8.63,204.6,8.01,.959,10.42,18.83,17.6,18.55,38.27,304.8,0,4.047,6.185,808
2,97,1045,2,13.13,12.8,13.23,13.95,12.78,.288,.34,.141,.149,0,13.44,2550
1,97,1050,2,7.86,7.78,194.4,7.91,.977,10.16,19.24,18.08,19.11,38.1,304.6,0,4.343,5.62,847
1,97,1055,2,7.92,7.85,209.8,7.65,.834,9.93,19.55,18.24,19.23,37.23,304.5,0,4.284,5.725,857
1,97,1100,2,8.83,8.7,202.3,9.64,1.818,12.71,19.72,18.37,19.43,36.73,304.4,0,4.244,6.478,859
2,97,1100,2,13.38,12.9,13.35,14.34,12.82,.288,.34,.141,.149,0,13.43,2550
1,97,1105,2,8.45,8.4,206.5,6.101,1.257,10.71,19.46,18.28,19.2,37.13,304.3,0,4.175,6.145,868
1,97,1110,2,9.08,9.03,192.2,5.836,.924,11.34,19.69,18.39,19.47,36.62,304.3,0,4.175,6.555,882
1,97,1115,2,8.06,7.97,190.2,8.57,1.197,10.91,19.8,18.55,19.61,36.93,304.2,0,4.394,5.838,889
2,97,1115,2,13.63,13.01,13.49,14.74,12.87,.288,.34,.141,.149,0,13.42,2550
1,97,1120,2,8.73,8.58,191.9,10.66,1.124,10.78,20.48,19.18,20.34,35.25,304.1,0,4.33,6.24,893
1,97,1125,2,8.54,8.43,192,9.12,1.154,10.65,20.55,19.22,20.28,35.01,304,0,4.298,6.085,897
1,97,1130,2,9.18,9.07,198.7,9.2,1.23,11.69,20.62,19.21,20.34,34.79,303.9,0,4.268,6.503,906
2,97,1130,2,13.9,13.14,13.64,15.16,12.94,.288,.34,.141,.149,0,13.41,2550
1,97,1135,2,9.46,9.38,195.4,7.37,1.264,11.96,20.72,19.31,20.43,34.26,303.8,0,4.141,6.873,919
1,97,1140,2,8.96,8.88,195,7.83,1.563,12.74,20.88,19.57,20.67,34.06,303.8,0,4.193,6.458,925
1,97,1145,2,9.51,9.43,191.7,7.6,1.406,12.54,20.9,19.54,20.6,33.33,303.8,0,3.916,6.923,931
2,97,1145,2,14.16,13.27,13.8,15.58,13.02,.288,.34,.141,.149,0,13.39,2550
1,97,1150,2,9.29,9.21,197.8,7.45,.971,10.98,21.14,19.78,20.89,33.19,303.7,0,4.061,6.623,935
1,97,1155,2,9.18,9.09,196.5,8.4,1.213,11.66,21.27,19.87,20.95,32.82,303.6,0,4.011,6.685,941
1,97,1200,2,8.73,8.58,201,10.72,1.05,11.5,21.65,20.41,21.51,32.69,303.5,0,4.282,6.233,945
2,97,1200,2,14.42,13.41,13.97,16.01,13.12,.288,.34,.141,.149,0,13.38,2550
1,97,1205,2,8.67,8.59,196.6,7.84,1.368,12.54,21.74,20.51,21.47,32.45,303.5,0,4.25,6.313,948
1,97,1210,2,8.26,8.19,198.4,7.11,1.421,12.71,21.93,20.75,21.71,32.12,303.4,0,4.269,6.173,954
1,97,1215,2,9.48,9.44,191.1,5.456,1.181,12.25,21.96,20.5,21.65,31.51,303.5,0,4.028,6.83,958
2,97,1215,2,14.68,13.56,14.15,16.43,13.22,.287,.34,.141,.149,0,13.38,2550
1,97,1220,2,7.74,7.56,191,12.62,1.535,10.98,21.99,20.87,21.77,31.99,303.4,0,4.266,5.763,959
1,97,1225,2,9.38,9.26,185.1,9.15,1.087,12.64,22.35,20.85,22.08,31,303.3,0,4.132,6.718,963
1,97,1230,2,9.44,9.33,187.4,8.63,1.305,12.71,22.67,21.3,22.41,30.36,303.2,0,4.119,6.9,967
2,97,1230,2,14.95,13.71,14.35,16.84,13.34,.287,.34,.141,.149,0,13.36,2550
1,97,1235,2,9.04,8.89,189.4,10.38,1.209,11.83,22.89,21.63,22.65,29.85,303.1,0,4.062,6.71,965
1,97,1240,2,8.43,8.3,195,9.85,1.068,11.14,22.94,21.56,22.6,30.13,303,0,4.236,6.063,968
1,97,1245,2,9.82,9.72,188.2,7.99,1.361,12.51,23.02,21.7,22.66,29.26,303,0,3.899,7.24,970
2,97,1245,2,15.2,13.86,14.54,17.25,13.47,.287,.34,.141,.149,0,13.34,2550
1,97,1250,2,10.04,9.96,184.2,7.21,1.296,12.64,23.2,21.73,22.88,29.14,302.9,0,3.995,7.28,969
1,97,1255,2,9.59,9.52,190.6,6.699,1.305,12.48,23.3,21.78,22.96,28.75,302.7,0,3.885,6.84,972
1,97,1300,2,8.46,8.23,198,13.36,1.091,11.73,23.56,22.15,23.22,28.74,302.6,0,4.104,6.163,970
2,97,1300,2,15.44,14.01,14.75,17.63,13.6,.287,.34,.141,.149,0,13.33,2550
1,97,1305,2,8.8,8.64,185.8,10.98,1.659,12.67,24.03,22.9,23.84,27.57,302.5,0,3.918,6.715,969
1,97,1310,2,8.37,8.29,187.9,7.81,1.12,11.92,24.06,22.53,23.59,27.72,302.4,0,4.018,6.155,967
1,97,1315,2,9.62,9.52,199.9,8.21,1.26,12.67,23.9,22.49,23.63,27.7,302.3,0,3.872,6.84,965
2,97,1315,2,15.68,14.16,14.95,17.94,13.74,.287,.34,.141,.149,0,13.31,2550
1,97,1320,2,8.94,8.85,193.9,8.01,1.272,11.66,24.4,23.27,24.16,26.64,302.2,0,3.739,6.58,964
1,97,1325,2,9.73,9.65,181.4,7.37,1.564,13,24.12,22.73,23.71,27.17,302.2,0,3.793,7.41,959
1,97,1330,2,10.4,10.29,193.8,8.28,1.195,13.16,24.22,22.75,23.92,26.86,302,0,3.714,7.28,964
2,97,1330,2,15.9,14.31,15.16,18.17,13.89,.287,.34,.141,.149,0,13.3,2550
1,97,1335,2,9.46,9.27,186.7,11.54,1.247,12.12,24.47,23.15,24.24,26.49,301.9,0,3.727,6.808,956
1,97,1340,2,9.78,9.68,191.2,7.92,1.517,13.39,24.57,23.2,24.24,26.18,301.8,0,3.647,7.09,950
1,97,1345,2,9.79,9.73,190.6,6.583,1.287,13.3,24.78,23.52,24.62,25.75,301.7,0,3.595,7.1,955
2,97,1345,2,16.11,14.45,15.35,18.35,14.05,.287,.341,.141,.149,0,13.29,2550
1,97,1350,2,9.95,9.9,194.1,5.967,1.784,13.75,24.82,23.43,24.48,25.31,301.7,0,3.386,7.07,946
1,97,1355,2,9.9,9.78,198.1,8.87,1.313,12.94,25.02,23.66,24.75,25.22,301.6,0,3.501,6.773,942
1,97,1400,2,9.9,9.81,190.4,7.61,1.76,13.49,24.89,23.54,24.53,25.29,301.5,0,3.436,7.2,934
2,97,1400,2,16.32,14.6,15.53,18.44,14.21,.287,.341,.141,.149,0,13.26,2550
1,97,1405,2,9.33,9.2,191.3,9.62,1.417,12.71,24.96,23.64,24.72,24.82,301.5,0,3.241,6.673,927
1,97,1410,2,9.49,9.32,193.5,10.69,1.399,13.13,25.19,23.92,24.92,24.47,301.4,0,3.228,6.6,920
1,97,1415,2,9.62,9.55,184.9,7.15,1.416,13.23,25.18,23.97,24.89,24.96,301.3,0,3.494,7.25,912
2,97,1415,2,16.49,14.73,15.69,18.45,14.37,.287,.341,.141,.149,0,13.27,2550
1,97,1420,2,10.15,10.05,187,8.07,1.609,13.36,25.6,24.25,25.22,23.73,301.3,0,3.141,7.22,903
1,97,1425,2,9.96,9.85,178.8,8.6,1.466,13.3,25.25,23.93,24.88,24.54,301.2,0,3.318,7.55,892
1,97,1430,2,11.18,11.11,183.8,6.707,1.304,14.08,25.44,24.09,25.05,24.42,301.1,0,3.402,8.11,884
2,97,1430,2,16.64,14.86,15.82,18.43,14.53,.287,.341,.141,.149,0,13.26,2550
1,97,1435,2,10.29,10.2,179.1,7.64,1.375,14.37,25.45,24.2,25.16,23.95,301,0,3.149,7.76,875
1,97,1440,2,10.59,10.51,179.9,6.745,1.387,13.88,25.69,24.49,25.4,24.06,300.9,0,3.404,7.93,863
1,97,1445,2,10.91,10.81,185,7.85,1.06,13.1,25.66,24.34,25.21,23.39,300.8,0,2.994,8.02,855
2,97,1445,2,16.78,14.99,15.93,18.37,14.7,.287,.342,.141,.149,0,13.26,2550
1,97,1450,2,9.9,9.82,181.1,7.28,1.112,12.54,25.65,24.6,25.38,23.38,300.7,0,2.984,7.39,846
1,97,1455,2,11.13,11.05,176.4,6.965,1.203,14.21,25.96,24.67,25.56,23.1,300.6,0,3.064,8.41,835
1,97,1500,2,9.51,9.46,187.5,6.023,1.793,13.16,25.8,24.68,25.53,23.38,300.5,0,3.103,6.81,824
2,97,1500,2,16.9,15.1,16.01,18.33,14.86,.287,.342,.141,.149,0,13.25,2550
1,97,1505,2,9.13,9.02,187.3,9.13,1.136,11.83,26.35,25.24,26.06,22.86,300.5,0,3.235,6.493,809
1,97,1510,2,9.11,8.92,188.2,11.78,1.258,11.2,26.27,25.02,25.86,22.68,300.4,0,3.061,6.658,801
1,97,1515,2,9.52,9.39,197.2,9.19,1.688,13.69,26.17,24.87,25.77,22.29,300.4,0,2.74,6.683,786
2,97,1515,2,17.02,15.21,16.09,18.34,15.03,.287,.342,.141,.149,0,13.23,2550
1,97,1520,2,8.26,8.12,188.5,10.63,1.644,13.13,26.21,25.21,25.96,22.71,300.3,0,3.039,5.985,762
1,97,1525,2,9.18,9.06,194.3,9.08,1.14,11.89,26.05,24.83,25.62,22.52,300.3,0,2.795,6.595,754
1,97,1530,2,10.02,9.8,188.2,12.05,1.518,13.3,26.06,25.01,25.76,22.56,300.2,0,2.823,7.27,739
2,97,1530,2,17.12,15.32,16.15,18.43,15.2,.287,.343,.141,.149,0,13.23,2550
1,97,1535,2,9.2,9.1,190.5,8.68,1.452,12.87,26.17,25.12,25.92,22.3,300.1,0,2.756,6.388,690.9
1,97,1540,2,9.4,9.25,180.9,10,1.18,11.92,26.18,25.09,25.82,22.31,300,0,2.762,6.958,718
1,97,1545,2,9.18,9.07,192,8.69,1.939,13,26.19,25.2,25.86,21.55,299.9,0,2.306,6.735,712
2,97,1545,2,17.22,15.42,16.22,18.59,15.35,.287,.343,.141,.149,0,13.22,2550
1,97,1550,2,9.04,8.92,194,9.49,1.502,12.87,26.04,25.14,25.84,22.31,299.8,0,2.655,6.565,704
1,97,1555,2,9.61,9.39,192.6,12.06,1.212,11.99,26.36,25.4,26.12,22.27,299.7,0,2.886,6.738,677.6
1,97,1600,2,8.59,8.48,192.4,9.24,1.184,11.83,26.3,25.4,26.05,22.78,299.6,0,3.154,5.95,613.3
2,97,1600,2,17.31,15.51,16.29,18.79,15.51,.287,.343,.141,.149,0,13.22,2550
1,97,1605,2,9.51,9.44,207.8,6.783,1.603,13.1,26.22,25.3,25.88,21.8,299.6,0,2.483,6.693,568.5
1,97,1610,2,8.09,7.97,192.1,9.95,1.411,11.73,25.98,25.23,25.74,22.76,299.5,0,2.877,5.69,610.9
1,97,1615,2,9.07,9,197.6,6.854,1.217,11.79,26.26,25.46,25.98,22.31,299.4,0,2.837,6.338,563.4
2,97,1615,2,17.38,15.6,16.38,18.99,15.65,.287,.343,.141,.149,0,13.21,2550
1,97,1620,2,9.58,9.38,191.4,11.7,1.107,12.18,26.01,25.25,25.7,23.15,299.4,0,3.137,7.24,511.9
1,97,1625,2,8.59,8.49,193.3,8.52,1.074,11.96,25.74,25.14,25.44,23.28,299.3,0,2.998,6.145,478.7
1,97,1630,2,9.62,9.57,188.4,5.571,1.546,13.03,25.81,25.19,25.57,23.21,299.2,0,3.007,6.73,485.5
2,97,1630,2,17.44,15.68,16.48,19.18,15.79,.287,.344,.141,.149,0,13.22,2550
1,97,1635,2,9.47,9.4,191.8,7.07,1.198,12.15,25.68,25.16,25.45,23.63,299.1,0,3.155,6.59,420
1,97,1640,2,10.03,9.97,192.3,6.19,1.276,13.03,25.64,25.22,25.46,23.64,299.1,0,3.128,7.12,420.3
1,97,1645,2,8.75,8.62,192.2,9.73,1.162,11.4,25.65,25.23,25.49,23.72,299.1,0,3.181,6.11,396.7
2,97,1645,2,17.47,15.75,16.58,19.33,15.92,.287,.344,.141,.149,0,13.22,2550
1,97,1650,2,9.67,9.53,187,9.81,1.117,11.92,25.53,25.07,25.3,24.02,299.1,0,3.252,6.795,373.9
1,97,1655,2,9.35,9.2,189.5,10.38,1.121,11.86,25.45,25.08,25.25,24.14,299,0,3.258,6.59,372
1,97,1700,2,9.5,9.43,196.2,6.771,1.464,13.82,25.61,25.31,25.47,24.48,299.1,0,3.578,6.728,401.2
2,97,1700,2,17.48,15.81,16.68,19.44,16.05,.287,.344,.141,.149,0,13.23,2550
1,97,1705,2,9.99,9.95,193.4,5.213,1.21,12.45,25.61,25.25,25.42,24.52,299.1,0,3.604,6.825,365.3
1,97,1710,2,8.93,8.87,187.5,6.557,1.424,12.35,25.53,25.22,25.32,24.76,299,0,3.671,6.315,323.6
1,97,1715,2,9.26,9.17,186,8.07,1.494,12.25,25.32,25.05,25.08,25.01,299,0,3.643,6.47,277.2
2,97,1715,2,17.47,15.87,16.78,19.51,16.17,.286,.344,.141,.149,0,13.23,2550
1,97,1720,2,8.38,8.27,185.5,9.28,1.415,10.94,25.13,25,24.95,25.53,298.9,0,3.771,5.863,248
1,97,1725,2,8.96,8.85,189,9.12,1.145,12.05,25.1,25.06,24.97,24.97,298.9,0,3.431,6.223,234.6
1,97,1730,2,9.69,9.6,187.8,8.16,1.095,11.92,24.98,24.92,24.82,25.1,298.8,0,3.408,6.69,225.1
2,97,1730,2,17.45,15.92,16.87,19.55,16.29,.286,.345,.141,.149,0,12.88,2550
1,97,1735,2,8.76,8.7,187,6.319,1.125,10.75,24.92,24.99,24.84,25.16,298.7,0,3.395,5.978,216
1,97,1740,2,9.62,9.59,187.6,4.722,1.336,12.81,24.88,24.93,24.76,24.84,298.7,0,3.183,6.663,195.4
1,97,1745,2,9.06,9.01,191.7,6.196,1.298,11.89,24.79,24.89,24.69,25.26,298.6,0,3.347,6.148,177.8
2,97,1745,2,17.41,15.96,16.96,19.55,16.39,.286,.345,.141,.149,0,12.8,2550
1,97,1750,2,8.71,8.66,183.7,5.711,1.132,11.3,24.66,24.76,24.52,25.97,298.7,0,3.619,6.11,164.8
1,97,1755,2,9.43,9.4,184.6,4.848,1.334,12.22,24.51,24.64,24.41,26.12,298.7,0,3.574,6.438,149.6
1,97,1800,2,9.19,9.16,181.4,4.199,1.165,11.79,24.37,24.56,24.24,26.46,298.7,0,3.633,6.418,135.8
2,97,1800,2,17.36,15.99,17.03,19.53,16.48,.286,.345,.141,.149,0,12.77,2550
1,97,1805,2,7.84,7.79,186.7,6.241,.96,10.75,24.22,24.44,24.12,26.77,298.6,0,3.668,5.335,126
1,97,1810,2,7.97,7.94,187.9,4.927,.927,10.19,24.13,24.4,24.05,26.87,298.6,0,3.65,5.348,121.5
1,97,1815,2,8.54,8.51,185.9,5.109,1.07,11.17,24.05,24.3,23.97,27.15,298.5,0,3.72,5.848,114.2
2,97,1815,2,17.29,16.01,17.1,19.47,16.56,.286,.345,.141,.149,0,12.74,2550
1,97,1820,2,9.43,9.39,185.4,5.107,1.196,12.25,23.93,24.26,23.83,26.96,298.4,0,3.532,6.465,90.9
1,97,1825,2,8.57,8.54,184.9,4.266,1.003,10.81,23.76,24.1,23.67,27.39,298.4,0,3.602,6.113,77.5
1,97,1830,2,8.33,8.29,186,5.88,.978,10.39,23.54,23.92,23.47,27.82,298.4,0,3.637,5.888,66.66
2,97,1830,2,17.22,16.03,17.15,19.39,16.64,.286,.345,.141,.149,0,12.72,2550
1,97,1835,2,9,8.97,183.6,4.357,1.176,12.05,23.41,23.83,23.35,27.92,298.4,0,3.582,6.313,53.99
1,97,1840,2,8.36,8.32,181.5,5.312,.968,10.94,23.15,23.56,23.03,28.47,298.4,0,3.636,5.74,42.57
1,97,1845,2,8.45,8.43,182.3,3.993,.905,10.42,22.92,23.4,22.83,28.9,298.3,0,3.647,5.66,33.69
2,97,1845,2,17.14,16.03,17.19,19.29,16.7,.286,.345,.141,.149,0,12.7,2550
1,97,1850,2,8.15,8.13,181.3,4.855,.818,10.03,22.61,23.17,22.54,29.79,298.3,0,3.808,5.485,25.86
1,97,1855,2,8.18,8.16,179.5,3.894,.759,9.83,22.44,23.02,22.38,30.39,298.3,0,3.937,5.658,18.88
1,97,1900,2,8.01,7.98,178.9,4.712,.697,9.77,22.17,22.73,22.14,31.06,298.3,0,4.019,5.778,10.77
2,97,1900,2,17.05,16.03,17.22,19.18,16.75,.286,.345,.141,.149,0,12.69,2550
1,97,1905,2,7.7,7.68,178.5,3.923,.752,9.41,21.86,22.46,21.81,31.83,298.3,0,4.092,5.37,4.818
1,97,1910,2,8.06,8.04,178,4.425,.755,9.93,21.69,22.33,21.69,32.05,298.3,0,4.038,5.718,1.88
1,97,1915,2,8.09,8.07,180,4.429,.672,9.51,21.56,22.18,21.55,32.24,298.2,0,4.015,5.673,.112
2,97,1915,2,16.96,16.02,17.24,19.05,16.78,.286,.345,.141,.149,0,12.67,2550
1,97,1920,2,7.27,7.25,178.9,4.48,.63,8.59,21.27,21.91,21.2,32.88,298.3,0,4.041,4.908,0
1,97,1925,2,7.05,7.03,176.9,4.058,.678,8.82,21.01,21.68,20.99,33.47,298.3,0,4.062,4.933,0
1,97,1930,2,6.532,6.513,174.9,4.385,.607,8.07,20.69,21.41,20.67,34.42,298.3,0,4.182,4.51,0
2,97,1930,2,16.86,16.01,17.25,18.91,16.81,.286,.345,.141,.149,0,12.66,2550
1,97,1935,2,6.339,6.324,173.2,3.893,.598,7.94,20.34,21.17,20.33,35.44,298.3,0,4.287,4.065,0
1,97,1940,2,6.439,6.422,173.3,4.197,.529,7.64,20.08,20.95,20.07,36.39,298.2,0,4.425,4.29,0
1,97,1945,2,6.709,6.696,173.3,3.629,.616,8.13,19.97,20.87,20.04,37.26,298.2,0,4.659,4.48,0
2,97,1945,2,16.75,15.99,17.25,18.76,16.83,.286,.345,.141,.149,0,12.65,2550
1,97,1950,2,6.442,6.42,173.9,4.642,.636,8.17,19.89,20.72,19.93,38.32,298.2,0,4.978,4.25,0
1,97,1955,2,6.963,6.943,175.7,4.306,.698,9.11,19.94,20.75,20.07,38.63,298.2,0,5.139,5.023,0
1,97,2000,2,7.18,7.16,176.3,4.368,.678,9.28,19.96,20.75,20.07,38.85,298.3,0,5.237,5.068,0
2,97,2000,2,16.65,15.97,17.24,18.6,16.84,.286,.345,.141,.149,0,12.64,2550
1,97,2005,2,6.811,6.79,176.2,4.461,.676,9.08,19.82,20.51,19.84,39.47,298.2,0,5.332,4.765,0
1,97,2010,2,7.33,7.31,176.4,4.046,.687,9.28,19.83,20.57,19.92,39.58,298.3,0,5.379,5.08,0
1,97,2015,2,7.38,7.36,178.4,4.534,.648,9.18,19.75,20.48,19.84,39.91,298.3,0,5.426,5.243,0
2,97,2015,2,16.54,15.94,17.22,18.43,16.84,.286,.345,.141,.149,0,12.63,2550
1,97,2020,2,7.38,7.36,177.9,4.401,.641,8.79,19.67,20.37,19.76,40.2,298.3,0,5.462,5.093,0
1,97,2025,2,7.42,7.39,177.5,5.158,.708,9.51,19.58,20.33,19.65,40.54,298.4,0,5.5,5.273,0
1,97,2030,2,7.19,7.17,177.8,4.618,.86,9.54,19.52,20.2,19.58,40.76,298.4,0,5.527,5.045,0
2,97,2030,2,16.44,15.9,17.2,18.27,16.83,.286,.345,.141,.149,0,12.63,2550
1,97,2035,2,7.19,7.18,176.6,3.617,.772,9.51,19.41,20.11,19.45,41.21,298.5,0,5.583,5.053,0
1,97,2040,2,6.581,6.56,176.1,4.576,.539,8.2,19.07,19.75,19.09,42.27,298.5,0,5.645,4.41,0
1,97,2045,2,6.432,6.42,175.4,3.625,.588,7.87,18.83,19.59,18.9,42.86,298.6,0,5.625,4.395,0
2,97,2045,2,16.35,15.87,17.17,18.11,16.81,.286,.345,.141,.149,0,12.61,2550
1,97,2050,2,6.221,6.206,172.8,3.951,.425,7.06,18.57,19.37,18.63,43.59,298.6,0,5.637,4.38,0
1,97,2055,2,6.073,6.061,173.1,3.671,.477,7.19,18.31,19.16,18.37,44.43,298.6,0,5.673,4.02,0
1,97,2100,2,5.85,5.837,173,3.789,.499,7.64,18.11,18.93,18.15,45.03,298.7,0,5.685,3.845,0
2,97,2100,2,16.25,15.83,17.14,17.96,16.79,.286,.345,.141,.149,0,12.6,2550
1,97,2105,2,5.98,5.97,171.5,3.233,.475,7.35,17.83,18.71,17.87,45.78,298.7,0,5.671,3.995,0
1,97,2110,2,5.953,5.939,169.6,3.792,.41,6.958,17.65,18.54,17.7,46.19,298.8,0,5.634,3.905,0
1,97,2115,2,5.771,5.759,169.1,3.654,.391,6.958,17.47,18.26,17.49,46.94,298.8,0,5.699,3.838,0
2,97,2115,2,16.16,15.79,17.1,17.82,16.76,.285,.345,.141,.149,0,12.6,2550
1,97,2120,2,6.118,6.103,173,3.983,.466,7.09,17.29,18.21,17.41,48.09,298.8,0,5.879,4.055,0
1,97,2125,2,5.984,5.968,176.1,4.267,.466,7.22,17.27,18.05,17.38,49.01,298.9,0,6.125,4.055,0
1,97,2130,2,5.987,5.971,176.4,4.122,.542,7.42,17.22,18.06,17.35,50.07,298.9,0,6.388,4.098,0
2,97,2130,2,16.07,15.75,17.05,17.67,16.73,.285,.345,.141,.149,0,12.59,2550
1,97,2135,2,6.256,6.228,176.2,5.423,.607,7.91,17.19,17.95,17.31,50.84,299,0,6.571,4.313,0
1,97,2140,2,6.25,6.226,177.1,5.025,.57,7.58,17.16,17.97,17.26,51.31,299,0,6.677,4.203,0
1,97,2145,2,6.781,6.761,178.7,4.409,.737,8.75,17.25,18.03,17.43,51.17,299,0,6.721,4.743,0
2,97,2145,2,15.99,15.7,17.01,17.53,16.69,.285,.345,.141,.149,0,12.58,2550
1,97,2150,2,7.06,7.03,178.2,5.221,.724,9.02,17.29,18.04,17.41,51.36,299,0,6.802,4.71,0
1,97,2155,2,7.1,7.08,179.6,4.678,.594,8.69,17.33,18.13,17.48,51.24,299,0,6.811,4.915,0
1,97,2200,2,7.35,7.33,179.9,4.868,.815,9.34,17.31,18.03,17.44,51.4,299,0,6.835,4.875,0
2,97,2200,2,15.9,15.66,16.96,17.39,16.65,.285,.345,.141,.149,0,12.57,2550
1,97,2205,2,7.31,7.29,179.9,4.444,.788,9.47,17.3,18.02,17.42,51.46,299,0,6.843,4.995,0
1,97,2210,2,7.76,7.74,181.5,4.631,.764,9.54,17.31,17.96,17.4,51.48,299,0,6.856,5.23,0
1,97,2215,2,7.19,7.15,182.7,5.516,.594,8.62,17.16,17.8,17.22,52.02,299,0,6.868,4.67,0
2,97,2215,2,15.82,15.62,16.92,17.25,16.6,.285,.345,.141,.149,0,12.57,2550
1,97,2220,2,7.48,7.46,184.2,4.325,.773,9.6,17.11,17.76,17.19,52.15,299,0,6.857,4.935,0
1,97,2225,2,7.77,7.75,183.5,4.622,.671,9.41,17.09,17.76,17.21,52.15,298.9,0,6.844,5.323,0
1,97,2230,2,8.1,8.08,183,4.166,.761,10.03,17.07,17.74,17.18,52.2,298.9,0,6.843,5.468,0
2,97,2230,2,15.74,15.57,16.86,17.12,16.56,.285,.345,.141,.149,0,12.55,2550
1,97,2235,2,7.91,7.9,182.2,3.865,.774,9.64,16.97,17.65,17.06,52.63,298.8,0,6.861,5.23,0
1,97,2240,2,7.47,7.45,183,3.97,.757,9.15,16.89,17.56,16.97,52.9,298.8,0,6.863,5.083,0
1,97,2245,2,6.905,6.886,182.4,4.221,.779,9.57,16.78,17.41,16.86,53.45,298.8,0,6.916,4.745,0
2,97,2245,2,15.67,15.52,16.81,16.99,16.51,.285,.345,.141,.149,0,12.55,2550
1,97,2250,2,7.58,7.56,183.4,4.359,.783,9.9,16.78,17.52,16.97,53.53,298.8,0,6.934,5.26,0
1,97,2255,2,7.58,7.55,183.3,4.796,.774,9.57,16.87,17.57,17.01,53.44,298.8,0,6.988,5.168,0
1,97,2300,2,7.84,7.81,184.4,5.251,.856,10.68,16.97,17.64,17.13,53.25,298.8,0,7.03,5.535,0
2,97,2300,2,15.6,15.48,16.76,16.88,16.45,.285,.345,.142,.149,0,12.54,2550
1,97,2305,2,7.59,7.56,181.7,5.16,.89,9.93,16.94,17.58,17.05,53.52,298.8,0,7.08,5.27,0
1,97,2310,2,8.62,8.59,182.5,4.594,.946,10.98,17.02,17.69,17.17,53.45,298.8,0,7.13,5.945,0
1,97,2315,2,7.84,7.82,183.3,4.637,.906,10.94,16.93,17.49,16.98,53.9,298.8,0,7.16,5.39,0
2,97,2315,2,15.54,15.43,16.71,16.77,16.4,.285,.344,.142,.149,0,12.54,2550
1,97,2320,2,8.02,7.98,184.2,5.544,.874,10.49,16.83,17.4,16.93,54.47,298.8,0,7.23,5.453,0
1,97,2325,2,7.62,7.6,186.1,4.637,.748,9.18,16.71,17.3,16.78,55.12,298.8,0,7.29,5.255,0
1,97,2330,2,7.01,6.986,186.7,4.704,.718,8.62,16.51,17.12,16.57,56.04,298.8,0,7.34,4.56,0
2,97,2330,2,15.47,15.39,16.66,16.66,16.35,.285,.344,.142,.149,.306,12.53,2550
1,97,2335,2,7.02,6.994,188.1,4.68,.647,8.72,16.37,17.04,16.47,56.76,298.7,0,7.4,4.52,0
1,97,2340,2,6.615,6.593,185.9,4.701,.732,8.17,16.34,16.98,16.46,57,298.7,0,7.43,4.678,0
1,97,2345,2,5.908,5.885,189,5.018,.689,7.71,16.11,16.76,16.16,58.21,298.7,0,7.52,3.718,0
2,97,2345,2,15.41,15.35,16.61,16.56,16.29,.285,.344,.142,.149,1.073,12.52,2550
1,97,2350,2,6.57,6.546,190.3,4.882,.483,7.71,15.99,16.79,16.15,59.14,298.6,0,7.63,4.21,0
1,97,2355,2,6.175,6.147,193,5.487,.639,7.74,16,16.71,16.12,59.4,298.6,0,7.71,3.965,0
1,98,0,2,6.512,6.481,197.2,5.613,.649,8.17,16.11,16.92,16.31,59.55,298.6,0,7.84,4.3,0
2,98,0,2,15.36,15.31,16.55,16.46,16.24,.285,.344,.142,.149,1.17,12.52,2550
1,98,5,2,6.467,6.435,198.3,5.666,.715,8.59,16.23,16.97,16.38,59.57,298.5,0,7.95,4.31,0
1,98,10,2,7.05,7.02,200.7,5.052,.716,8.98,16.31,17.11,16.48,59.6,298.4,0,8.04,4.678,0
1,98,15,2,7.13,7.1,201.3,5.333,.815,9.02,16.4,17.14,16.54,59.54,298.4,0,8.1,4.608,0
2,98,15,2,15.3,15.27,16.51,16.37,16.19,.285,.344,.142,.149,1.193,12.51,2550
1,98,20,2,6.778,6.746,202.7,5.519,.787,9.08,16.27,17,16.39,60.14,298.4,0,8.13,4.465,0
1,98,25,2,7.4,7.38,205.1,4.88,.728,9.38,16.36,17.09,16.51,59.95,298.4,0,8.16,4.833,0
1,98,30,2,7.51,7.48,207.2,5.101,.699,9.24,16.31,17,16.42,60.5,298.4,0,8.25,4.965,0
2,98,30,2,15.24,15.22,16.46,16.28,16.13,.284,.344,.142,.149,1.239,12.5,2550
1,98,35,2,7.65,7.61,207.8,5.303,.777,9.6,16.23,16.93,16.37,61.07,298.4,0,8.31,4.928,0
1,98,40,2,7.43,7.4,207.9,4.723,.729,8.89,16.23,16.89,16.33,61.4,298.4,0,8.38,4.84,0
1,98,45,2,6.763,6.732,206.4,5.446,.724,9.05,16.09,16.68,16.14,62.19,298.4,0,8.44,4.365,0
2,98,45,2,15.19,15.19,16.4,16.19,16.07,.284,.344,.142,.149,1.317,12.5,2550
1,98,50,2,6.889,6.862,205,5.033,.654,8.36,16.02,16.74,16.15,62.79,298.3,0,8.51,4.633,0
1,98,55,2,6.676,6.644,203.6,5.638,.631,8.07,15.88,16.57,15.95,63.8,298.3,0,8.61,4.398,0
1,98,100,2,7.48,7.46,204.5,4.645,.832,9.67,15.84,16.6,15.99,64.46,298.2,0,8.72,4.925,0
2,98,100,2,15.14,15.15,16.35,16.1,16.02,.284,.343,.142,.149,1.453,12.49,2550
1,98,105,2,7.26,7.22,204.2,5.944,.683,8.75,15.83,16.54,15.96,64.8,298.2,0,8.79,4.64,0
1,98,110,2,6.676,6.653,204.9,4.76,.689,8.4,15.74,16.43,15.81,65.49,298.2,0,8.86,4.245,0
1,98,115,2,7.34,7.3,205.6,5.468,.851,9.9,15.73,16.43,15.89,65.82,298.2,0,8.92,4.898,0
2,98,115,2,15.09,15.11,16.31,16.02,15.96,.284,.343,.142,.149,1.578,12.49,2550
1,98,120,2,7.26,7.24,205.5,4.476,.766,9.57,15.77,16.43,15.86,65.82,298.1,0,8.96,4.658,0
1,98,125,2,6.641,6.617,208,4.947,.796,9.28,15.51,16.18,15.61,67.05,298.1,0,8.99,4.385,0
1,98,130,2,6.421,6.399,208.3,4.818,.523,7.55,15.37,16.01,15.44,67.85,298.1,0,9.03,4.115,0
2,98,130,2,15.05,15.07,16.26,15.95,15.91,.284,.343,.142,.149,1.715,12.48,2550
1,98,135,2,7.43,7.39,206.3,6.049,1.044,10.52,15.36,16.09,15.5,68.24,298.1,0,9.09,4.67,0
1,98,140,2,8.58,8.55,197.6,5.356,1.038,11.76,15.45,16.08,15.62,68.52,297.9,0,9.24,5.805,0
1,98,145,2,8.95,8.92,204.4,5.007,1.058,11.37,15.51,16.13,15.67,68.71,297.9,0,9.33,5.893,0
2,98,145,2,15,15.04,16.21,15.87,15.85,.284,.343,.142,.149,1.837,12.47,2550
1,98,150,2,8.22,8.18,208,5.553,.904,10.49,15.52,16.05,15.59,68.67,297.8,0,9.33,5.433,0
1,98,155,2,6.982,6.948,210.5,5.708,.85,9.05,15.25,15.79,15.31,69.64,297.9,0,9.29,4.538,0
1,98,200,2,6.529,6.5,215,5.42,.579,7.94,14.98,15.6,15.07,70.8,297.9,0,9.28,4.223,0
2,98,200,2,14.95,15,16.16,15.79,15.8,.284,.343,.142,.149,2.003,12.47,2550
1,98,205,2,7.14,7.1,211,5.711,.852,9.44,14.96,15.65,15.11,71.4,297.8,0,9.38,4.615,0
1,98,210,2,7.25,7.21,211.7,5.62,.886,9.57,14.99,15.66,15.14,71.6,297.7,0,9.44,4.598,0
1,98,215,2,6.969,6.931,210.9,6.024,.732,8.56,14.89,15.47,15,72.2,297.6,0,9.47,4.648,0
2,98,215,2,14.91,14.97,16.12,15.72,15.74,.284,.343,.142,.149,2.242,12.46,2550
1,98,220,2,6.521,6.483,218.7,6.162,.586,7.97,14.8,15.39,14.89,72.5,297.6,0,9.44,4.57,0
1,98,225,2,6.534,6.509,218.2,5.002,.737,8.53,14.66,15.26,14.76,73.1,297.6,0,9.43,4.57,0
1,98,230,2,6.576,6.548,216.4,5.27,.735,8.43,14.49,15.15,14.59,74,297.5,0,9.45,4.428,0
2,98,230,2,14.87,14.93,16.07,15.65,15.69,.284,.343,.142,.149,2.54,12.45,2550
1,98,235,2,6.424,6.397,219.1,5.212,.755,8,14.35,14.98,14.46,74.5,297.5,0,9.43,4.413,0
1,98,240,2,6.259,6.238,217.6,4.684,.551,7.48,14.22,14.86,14.32,74.9,297.5,0,9.39,4.108,0
1,98,245,2,5.866,5.844,221.9,4.96,.594,7.45,13.97,14.62,14.05,75.9,297.4,0,9.35,3.955,0
2,98,245,2,14.83,14.9,16.03,15.58,15.63,.284,.343,.142,.149,2.955,12.45,2550
1,98,250,2,5.364,5.35,220.3,4.052,.4,6.795,13.72,14.39,13.77,76.7,297.4,0,9.25,3.618,0
1,98,255,2,5.473,5.454,224.4,4.746,.477,6.631,13.54,14.28,13.63,77.5,297.3,0,9.24,3.76,0
1,98,300,2,5.618,5.596,222.8,5.101,.538,6.566,13.49,14.2,13.61,77.8,297.3,0,9.24,3.935,0
2,98,300,2,14.79,14.86,15.98,15.51,15.58,.284,.343,.142,.149,3.667,12.44,2550
1,98,305,2,6.027,5.997,222.9,5.726,.716,8.1,13.44,14.15,13.6,78,297.3,0,9.24,4.238,0
1,98,310,2,6.156,6.132,222,5.006,.595,7.71,13.43,14.11,13.58,78,297.3,0,9.23,4.298,0
1,98,315,2,5.753,5.725,221.1,5.607,.522,7.19,13.3,13.92,13.42,78.4,297.3,0,9.17,4.02,0
2,98,315,2,14.74,14.83,15.93,15.43,15.52,.284,.342,.142,.149,3.956,12.44,2550
1,98,320,2,5.906,5.876,219.2,5.802,.647,7.22,13.16,13.81,13.31,79.1,297.2,0,9.17,4.105,0
1,98,325,2,6.112,6.087,218.9,5.122,.674,7.68,13.07,13.76,13.19,79.5,297.1,0,9.16,3.96,0
1,98,330,2,5.938,5.914,218.7,5.116,.638,7.42,12.99,13.68,13.11,79.9,297.1,0,9.16,3.91,0
2,98,330,2,14.69,14.8,15.89,15.36,15.47,.284,.342,.142,.149,4.508,12.43,2550
1,98,335,2,5.658,5.642,219.6,4.25,.44,6.533,12.83,13.5,12.92,80.5,297.1,0,9.11,3.84,0
1,98,340,2,5.141,5.131,220.6,3.645,.454,6.043,12.58,13.3,12.67,81.3,297.1,0,9.02,3.263,0
1,98,345,2,4.762,4.757,219.2,2.727,.332,5.749,12.3,13.08,12.36,82.2,297.1,0,8.92,2.795,0
2,98,345,2,14.64,14.76,15.84,15.28,15.42,.284,.342,.142,.149,5.773,12.43,2550
1,98,350,2,4.637,4.625,219.1,4.146,.404,5.978,11.96,12.86,12.02,83.4,297.1,0,8.81,2.647,0
1,98,355,2,4.728,4.717,222.5,3.889,.321,5.913,11.85,12.82,11.99,84.1,297.1,0,8.82,3.022,0
1,98,400,2,4.94,4.926,221.4,4.272,.326,5.913,11.7,12.66,11.78,84.5,297.1,0,8.75,2.912,0
2,98,400,2,14.58,14.73,15.79,15.19,15.36,.284,.342,.142,.149,8.68,12.42,2550
1,98,405,2,5.174,5.164,223.5,3.669,.388,6.599,11.67,12.67,11.85,85,297,0,8.8,3.443,0
1,98,410,2,5.496,5.487,223.7,3.379,.396,6.501,11.77,12.69,11.96,84.6,297,0,8.82,3.618,0
1,98,415,2,5.243,5.228,222,4.386,.45,6.925,11.67,12.56,11.84,84.9,296.9,0,8.78,3.38,0
2,98,415,2,14.53,14.69,15.75,15.11,15.31,.284,.342,.142,.149,9.52,12.42,2550
1,98,420,2,5.212,5.199,221.7,4.029,.401,6.109,11.56,12.36,11.66,85.2,296.8,0,8.73,3.268,0
1,98,425,2,5.195,5.182,222.6,4.095,.367,6.043,11.45,12.27,11.57,85.9,296.8,0,8.74,3.31,0
1,98,430,2,5.186,5.169,224,4.624,.445,6.043,11.46,12.28,11.59,86.2,296.8,0,8.8,3.468,0
2,98,430,2,14.48,14.66,15.7,15.02,15.26,.284,.342,.142,.149,11.18,12.41,2550
1,98,435,2,5.348,5.329,228,4.84,.464,6.631,11.5,12.36,11.7,86.3,296.7,0,8.85,3.655,0
1,98,440,2,5.458,5.44,230.1,4.705,.515,7.25,11.55,12.35,11.71,86,296.7,0,8.86,3.808,0
1,98,445,2,5.785,5.766,231.3,4.623,.435,6.958,11.58,12.36,11.74,86.3,296.7,0,8.92,3.97,0
2,98,445,2,14.41,14.62,15.65,14.93,15.2,.283,.342,.142,.149,11.78,12.4,2550
1,98,450,2,6.151,6.133,230.7,4.438,.429,7.28,11.63,12.38,11.78,86.4,296.6,0,9,4.398,0
1,98,455,2,6.128,6.115,230.6,3.696,.498,7.71,11.65,12.38,11.79,86.6,296.6,0,9.06,4.29,0
1,98,500,2,6.124,6.109,229.5,4.115,.456,7.02,11.66,12.37,11.8,86.9,296.7,0,9.1,4.565,0
2,98,500,2,14.35,14.58,15.59,14.84,15.15,.283,.342,.142,.149,12.53,12.4,2550
1,98,505,2,5.947,5.926,230.8,4.795,.522,7.15,11.64,12.31,11.76,87.1,296.7,0,9.12,4.325,0
1,98,510,2,5.632,5.615,229.1,4.465,.502,6.697,11.59,12.22,11.68,87.2,296.8,0,9.09,4.055,0
1,98,515,2,5.279,5.262,229.4,4.519,.322,5.978,11.39,12.04,11.43,87.9,296.9,0,9,3.623,0
2,98,515,2,14.3,14.54,15.54,14.75,15.09,.283,.341,.142,.149,14.65,12.4,2550
1,98,520,2,4.933,4.915,228.4,4.935,.474,6.337,11.21,11.89,11.27,88.4,296.9,0,8.92,3.373,0
1,98,525,2,4.511,4.498,226.6,4.266,.419,5.423,11,11.68,11.05,88.8,296.9,0,8.79,2.94,0
1,98,530,2,4.368,4.361,223.8,3.187,.236,4.933,10.73,11.45,10.75,89.5,296.9,0,8.64,2.742,0
2,98,530,2,14.24,14.5,15.49,14.66,15.04,.283,.341,.142,.149,21.6,12.39,2550
1,98,535,2,4.587,4.578,224.7,3.745,.314,5.292,10.5,11.29,10.52,90.2,297,0,8.54,2.747,0
1,98,540,2,4.647,4.632,227.1,4.621,.255,5.292,10.33,11.23,10.4,90.9,297,0,8.48,2.937,0
1,98,545,2,4.75,4.738,227.2,4.135,.32,5.815,10.33,11.19,10.47,91.1,297,0,8.51,3.198,0
2,98,545,2,14.19,14.46,15.44,14.58,14.98,.283,.341,.142,.149,32.58,12.39,2550
1,98,550,2,4.887,4.873,225.9,4.267,.41,6.174,10.27,11.1,10.4,91.2,297,0,8.47,3.3,0
1,98,555,2,5.174,5.164,226.3,3.642,.421,6.337,10.29,11.11,10.42,91.2,297,0,8.5,3.49,0
1,98,600,2,5.205,5.194,229.3,3.78,.357,6.076,10.21,10.99,10.34,91.3,297,0,8.43,3.52,0
2,98,600,2,14.14,14.42,15.38,14.49,14.92,.283,.341,.142,.149,33.61,12.38,2550
1,98,605,2,5.182,5.169,228.9,4.064,.324,5.88,10.15,10.94,10.26,91.6,297,0,8.42,3.5,0
1,98,610,2,5.332,5.321,229,3.59,.472,6.599,10.15,10.93,10.28,91.9,297,0,8.47,3.7,0
1,98,615,2,4.963,4.948,224.8,4.475,.429,5.945,10.16,10.89,10.27,91.7,297,0,8.45,3.365,0
2,98,615,2,14.08,14.38,15.33,14.41,14.86,.283,.341,.142,.149,36.51,12.38,2550
1,98,620,2,4.992,4.978,219.9,4.243,.366,6.011,10.04,10.76,10.1,91.8,297,0,8.35,2.902,0
1,98,625,2,4.888,4.874,216.3,4.394,.385,5.88,9.84,10.48,9.9,92.5,297,0,8.27,2.895,.685
1,98,630,2,5.13,5.117,217.1,4.036,.37,5.88,9.76,10.44,9.84,93.1,297,0,8.28,3.005,4.142
2,98,630,2,14.03,14.35,15.27,14.32,14.81,.283,.341,.142,.149,43.25,12.38,2550
1,98,635,2,5.479,5.463,221.5,4.339,.376,6.403,9.78,10.52,9.92,93.5,296.9,0,8.36,3.293,12.07
1,98,640,2,5.537,5.522,222.1,4.186,.476,6.501,9.9,10.64,10.06,93.5,296.9,0,8.47,3.43,22.57
1,98,645,2,5.629,5.612,224.7,4.364,.43,6.501,10.06,10.76,10.26,93.3,297,0,8.6,3.923,34.8
2,98,645,2,13.97,14.31,15.21,14.23,14.75,.283,.341,.142,.149,43.61,12.37,2550
1,98,650,2,5.512,5.497,227.8,4.206,.446,6.729,10.24,10.85,10.44,92.8,297,0,8.7,3.97,48.05
1,98,655,2,6.017,5.997,228.5,4.709,.433,7.06,10.47,11.08,10.71,92.6,297,0,8.89,4.335,62.39
1,98,700,2,5.515,5.494,227.9,4.916,.504,6.762,10.77,11.28,11,92,297,0,9.08,4.215,75.8
2,98,700,2,13.92,14.27,15.16,14.14,14.7,.283,.341,.142,.149,33.84,12.38,2550
1,98,705,2,6.072,6.046,226.6,5.276,.676,7.68,10.97,11.41,11.18,91.6,297,0,9.2,4.41,90.1
1,98,710,2,6.755,6.73,228.3,4.875,.508,7.87,11.25,11.7,11.49,91.1,297,0,9.4,5.053,105.3
1,98,715,2,5.165,4.974,246.3,15.57,.759,6.729,11.49,11.84,11.69,90.2,297,0,9.49,4.195,84.5
2,98,715,2,13.87,14.23,15.1,14.07,14.64,.283,.34,.142,.149,25.16,12.38,2550
1,98,720,2,5.926,5.865,232.7,8.26,.907,7.68,11.59,11.93,11.77,90,297,0,9.54,4.45,126.3
1,98,725,2,6.673,6.648,231.4,4.954,.695,8,11.85,12.14,12.06,89.2,297,0,9.67,5.19,155.8
1,98,730,2,6.427,6.394,227.9,5.825,.829,8.4,12.14,12.36,12.34,88.5,297,0,9.82,5.088,175.4
2,98,730,2,13.83,14.19,15.04,14,14.58,.283,.34,.142,.149,18.35,12.39,2550
1,98,735,2,7.45,7.42,228.5,4.871,.87,8.92,12.43,12.64,12.62,87.4,297,0,9.91,5.975,194.2
1,98,740,2,7.91,7.88,228.4,4.779,.967,10.29,12.67,12.83,12.85,86.1,297,0,9.94,6.355,213.5
1,98,745,2,7.76,7.71,229.5,6.502,.755,9.77,12.94,13.04,13.12,85.1,297,0,10.02,6.15,234
2,98,745,2,13.79,14.15,14.99,13.96,14.52,.283,.34,.142,.149,11.44,12.42,2550
1,98,750,2,8.21,8.12,232,8.51,.917,10.22,13.2,13.23,13.35,83.7,297,0,10.01,6.545,246.7
1,98,755,2,7.96,7.91,231,6.668,.906,9.47,13.37,13.37,13.54,82.5,297,0,9.99,6.28,271.1
1,98,800,2,7.46,7.42,234.4,5.834,1.183,10.09,13.64,13.64,13.84,80.7,297,0,9.9,6.123,289.2
2,98,800,2,13.77,14.12,14.94,13.94,14.47,.282,.34,.142,.149,7.11,12.45,2550
1,98,805,2,8.09,8.05,235.9,5.357,.942,10.52,13.94,13.9,14.1,77.9,297,0,9.68,6.425,311.3
1,98,810,2,7.24,7.21,239.6,5.638,.677,8.49,14.18,14.1,14.35,76.1,297,0,9.56,6.028,325.5
1,98,815,2,7.4,7.33,242.8,7.53,.923,9.38,14.51,14.44,14.7,72.8,297,0,9.24,6.103,355.2
2,98,815,2,13.77,14.09,14.89,13.97,14.41,.282,.34,.142,.149,4.059,12.49,2550
1,98,820,2,6.847,6.799,247.8,6.8,.811,8.56,14.88,14.69,15.02,70.9,297.1,0,9.19,5.653,378.1
1,98,825,2,7.05,7.01,244.8,6.28,.742,8.36,15.1,14.89,15.22,68.89,297,0,8.99,5.998,396.8
1,98,830,2,7.17,7.1,245.5,8.05,.744,8.4,15.39,15.2,15.51,66.91,297,0,8.84,5.81,422
2,98,830,2,13.78,14.07,14.85,14.03,14.36,.282,.34,.142,.149,2.504,12.56,2550
1,98,835,2,6.873,6.814,250.2,7.52,.881,8.95,15.86,15.64,16.05,63.55,297,0,8.54,5.59,444.8
1,98,840,2,7.19,7.14,257,6.223,.868,9.02,16.23,15.96,16.34,60.6,297,0,8.19,5.99,467.3
1,98,845,2,7.12,7.09,257.1,5.902,.839,8.85,16.68,16.39,16.76,58.02,296.9,0,7.98,5.798,488.8
2,98,845,2,13.82,14.05,14.83,14.13,14.31,.282,.34,.142,.149,1.546,12.65,2550
1,98,850,2,7.02,6.983,255.8,5.709,.928,9.08,17.1,16.74,17.18,55.42,296.9,0,7.71,5.795,462.1
1,98,855,2,6.86,6.823,259.8,5.943,.798,8.56,17.23,16.86,17.22,54.73,296.9,0,7.65,5.758,466.4
1,98,900,2,6.464,6.442,262.2,4.734,.78,7.81,17.62,17.41,17.79,52.43,296.9,0,7.39,5.408,538.2
2,98,900,2,13.88,14.04,14.82,14.27,14.27,.282,.34,.142,.149,.854,12.75,2550
1,98,905,2,6.702,6.681,263.3,4.571,.682,8.17,18.33,18,18.49,48.67,296.8,0,6.967,5.685,551.5
1,98,910,2,6.007,5.96,259.4,7.15,.78,8.07,18.96,18.73,19.14,47.21,296.9,0,7.1,5.165,535.7
1,98,915,2,6.607,6.558,266.8,6.969,.923,8.66,19.68,19.39,19.89,44.22,296.9,0,6.792,5.385,581.1
2,98,915,2,13.97,14.05,14.82,14.44,14.23,.282,.339,.142,.149,0,12.84,2550
1,98,920,2,6.645,6.613,267,5.668,.937,8.75,20.29,20,20.45,40.17,296.9,0,5.985,5.738,592.1
1,98,925,2,7.23,7.2,271.2,5.758,.811,8.95,20.98,20.61,21.09,35.56,296.9,0,4.873,6.065,633.5
1,98,930,2,6.816,6.782,273.5,5.673,.979,8.43,21.48,21.04,21.57,33.67,297,0,4.538,5.818,632.5
2,98,930,2,14.08,14.07,14.84,14.65,14.21,.282,.339,.142,.149,0,12.91,2550
1,98,935,2,7.03,6.932,272.5,9.67,1.083,9.83,21.84,21.35,21.87,32.18,297,0,4.218,5.908,647.5
1,98,940,2,6.789,6.73,273.5,7.57,.77,8.82,22.21,21.77,22.3,31.21,297,0,4.105,5.8,671.9
1,98,945,2,7.24,7.18,271.4,6.839,.822,9.38,22.54,22,22.56,29.86,297,0,3.775,6.32,690.3
2,98,945,2,14.22,14.11,14.87,14.9,14.19,.282,.339,.142,.149,0,13.16,2550
1,98,950,2,7.46,7.41,272.2,6.656,1.08,9.57,23.03,22.49,23.09,27.83,297,0,3.213,6.143,708
1,98,955,2,7.58,7.52,277.4,7.34,.913,9.73,23.86,23.38,24,24.71,297,0,2.242,6.323,723
1,98,1000,2,7.62,7.54,276.4,7.93,1.065,10.06,24.48,23.89,24.5,22.6,297.1,0,1.545,6.418,736
2,98,1000,2,14.38,14.17,14.92,15.19,14.19,.282,.339,.142,.149,0,13.24,2550
1,98,1005,2,7.96,7.92,268.2,6.171,1.013,10.09,24.65,23.93,24.58,21.69,297.1,0,1.142,6.503,747
1,98,1010,2,7.64,7.57,266.6,7.76,.839,9.38,24.93,24.25,24.82,21.81,297.1,0,1.439,6.393,763
1,98,1015,2,7.69,7.65,261.2,6.3,1.075,9.87,25.2,24.56,25.1,21.06,297.1,0,1.187,6.413,773
2,98,1015,2,14.55,14.25,14.99,15.52,14.19,.282,.339,.142,.149,0,13.21,2550
1,98,1020,2,7.97,7.9,258.7,7.34,.917,9.87,25.53,24.83,25.37,19.24,297.1,0,.228,6.568,787
1,98,1025,2,7.63,7.57,270,7.33,1.353,10.19,26.14,25.57,26.14,17.03,297.1,0,-.961,6.37,805
1,98,1030,2,9.22,9.16,270.7,6.639,1.005,11.56,26.5,25.79,26.41,14.06,297.1,0,-3.179,7.61,812
2,98,1030,2,14.75,14.35,15.08,15.87,14.21,.281,.339,.142,.149,0,13.17,2550
1,98,1035,2,7.72,7.67,275.1,6.622,1.25,10.09,26.83,26.1,26.79,14.91,297.1,0,-2.167,6.51,825
1,98,1040,2,8.47,8.4,274,7.69,1.185,11.37,27.08,26.34,26.97,14.14,297.1,0,-2.664,7.12,838
1,98,1045,2,9.62,9.56,274.1,6.617,1.301,12.02,27.04,26.29,26.87,13.28,297,0,-3.514,8.25,857
2,98,1045,2,14.96,14.46,15.18,16.26,14.24,.281,.339,.142,.149,0,13.23,2550
1,98,1050,2,8.24,8.18,282.3,7.01,.93,10.36,27.27,26.55,27.18,13.53,297,0,-3.084,7.3,863
1,98,1055,2,8.31,8.24,277.5,7.4,1.093,10.65,27.46,26.77,27.29,13.5,297,0,-2.969,7.23,872
1,98,1100,2,8.43,8.38,278.9,6.285,.831,10.71,27.57,26.75,27.43,13.43,297,0,-2.954,7.12,886
2,98,1100,2,15.18,14.58,15.28,16.66,14.29,.281,.339,.142,.149,0,13.2,2550
1,98,1105,2,7.35,7.19,280,11.81,.961,10.06,27.57,26.66,27.36,13.46,297,0,-2.928,6.195,893
1,98,1110,2,7.73,7.62,268.5,9.83,.971,10.78,27.87,26.92,27.7,13.09,296.9,0,-3.063,6.46,903
1,98,1115,2,9.06,9.02,276.3,5.366,1.143,11.89,27.85,26.97,27.7,12.4,296.8,0,-3.784,7.53,912
2,98,1115,2,15.4,14.72,15.39,17.07,14.35,.28,.338,.142,.149,0,13.19,2550
1,98,1120,2,9.61,9.56,268.3,6.012,1.157,11.86,28.19,27.47,28.13,10.95,296.7,0,-5.144,8.01,922
1,98,1125,2,8.62,8.54,269.1,7.86,1.196,11.43,28.48,27.62,28.33,11.15,296.7,0,-4.692,6.948,933
1,98,1130,2,8.74,8.63,269.4,8.82,1.095,12.09,28.71,27.98,28.6,10.39,296.6,0,-5.431,7.45,946
2,98,1130,2,15.63,14.86,15.52,17.48,14.42,.28,.338,.142,.149,0,13.18,2550
1,98,1135,2,8.03,7.95,272.7,8.35,1.231,12.18,28.88,28.14,28.83,10.42,296.6,0,-5.288,6.878,951
1,98,1140,2,8.35,8.25,272.2,8.76,1.22,11.14,29.19,28.45,29.12,10.27,296.5,0,-5.223,7.03,960
1,98,1145,2,9.72,9.62,271.4,8.26,1.212,12.48,29.49,28.6,29.29,9.33,296.4,0,-6.25,8.07,969
2,98,1145,2,15.87,15.01,15.67,17.89,14.51,.28,.338,.142,.149,0,13.16,2550
1,98,1150,2,8.64,8.42,275.9,12.76,1.133,10.55,29.28,28.45,29.06,9.27,296.3,0,-6.479,7.3,973
1,98,1155,2,7.3,7.19,271.5,10.18,1.395,10.19,29.45,28.64,29.37,9.57,296.3,0,-5.958,6.173,976
1,98,1200,2,9.02,8.98,266.8,5.851,1.759,12.87,29.96,29.16,29.77,8.85,296.2,0,-6.622,7.51,982
2,98,1200,2,16.11,15.16,15.83,18.3,14.6,.28,.338,.142,.149,0,13.14,2550
1,98,1205,2,9.41,9.36,269.7,6.053,1.253,12.32,29.7,28.76,29.45,8.15,296.2,0,-7.83,8.04,983
1,98,1210,2,10.03,9.91,261.6,8.79,1.184,13,29.65,28.81,29.47,8.73,296.1,0,-6.969,8.15,987
1,98,1215,2,9.63,9.57,263.5,6.779,1.118,12.25,29.77,28.95,29.6,8.71,296.1,0,-6.906,7.87,990
2,98,1215,2,16.36,15.32,16,18.71,14.71,.279,.338,.142,.149,0,13.13,2550
1,98,1220,2,9.66,9.53,259.4,9.49,1.445,12.61,29.96,29.15,29.81,8.07,296,0,-7.75,7.91,998
1,98,1225,2,9.5,9.4,263.3,8.35,1.477,13.2,30.17,29.39,29.99,8.13,295.9,0,-7.51,8.07,1003
1,98,1230,2,10.11,10.03,256.4,7.18,1.107,12.22,30.08,29.22,29.83,7.78,295.9,0,-8.15,8.57,1012
2,98,1230,2,16.6,15.48,16.18,19.11,14.83,.279,.338,.142,.149,0,13.13,2550
1,98,1235,2,9.16,9.05,259.7,8.82,1.978,13.13,30.2,29.36,30.07,8.03,295.9,0,-7.65,7.54,1011
1,98,1240,2,9.34,9.27,267.4,6.873,1.459,12.58,30.38,29.55,30.25,7.33,295.9,0,-8.69,7.74,1016
1,98,1245,2,8.64,8.51,275.1,9.87,1.315,11.53,30.54,29.62,30.43,7.14,295.8,0,-8.92,7.29,1012
2,98,1245,2,16.84,15.64,16.36,19.49,14.96,.278,.338,.142,.149,0,13.11,2550
1,98,1250,2,8.76,8.68,280.2,8.18,1.518,12.81,30.56,29.65,30.37,7.6,295.7,0,-8.09,7.53,994
1,98,1255,2,10.04,9.98,256.9,6.397,1.407,12.84,30.48,29.46,30.19,7.31,295.7,0,-8.63,8.2,973
1,98,1300,2,9.36,9.25,252.3,8.89,1.292,12.05,30.43,29.49,30.25,7.45,295.6,0,-8.42,7.68,995
2,98,1300,2,17.06,15.8,16.54,19.82,15.09,.278,.338,.142,.149,0,13.11,2550
1,98,1305,2,10.08,9.97,254.7,8.46,1.884,14.6,30.62,29.76,30.42,7.26,295.5,0,-8.62,8.3,1013
1,98,1310,2,9.55,9.38,251.7,10.56,1.93,13.52,30.76,29.73,30.55,7.32,295.5,0,-8.42,7.77,1046
1,98,1315,2,9.78,9.64,256.8,9.51,1.248,12.09,30.72,29.74,30.53,7.36,295.4,0,-8.37,8.05,1035
2,98,1315,2,17.28,15.95,16.74,20.07,15.23,.278,.338,.142,.149,0,13.09,2550
1,98,1320,2,9.5,9.41,252.3,7.73,1.563,13.56,30.86,29.94,30.65,7.65,295.4,0,-7.78,7.92,980
1,98,1325,2,9.81,9.73,254.8,7.17,1.41,13.1,30.55,29.63,30.21,7.63,295.4,0,-8.03,8.11,973
1,98,1330,2,9.68,9.6,245.1,7.58,1.082,12.74,30.56,29.66,30.33,8.11,295.3,0,-7.24,8.06,975
2,98,1330,2,17.47,16.1,16.93,20.26,15.38,.277,.339,.142,.149,0,13.08,2550
1,98,1335,2,7.82,7.68,249.4,10.73,1.041,10.36,30.7,29.8,30.53,8.56,295.2,0,-6.461,6.625,970
1,98,1340,2,7.6,7.47,254.9,10.75,1.484,11.14,31,30.31,30.83,8.65,295.1,0,-6.114,6.513,933
1,98,1345,2,9.53,9.39,259,9.55,1.383,13.49,30.76,29.8,30.44,8.01,295,0,-7.27,7.76,834
2,98,1345,2,17.66,16.24,17.12,20.41,15.53,.277,.339,.142,.149,0,13.07,2550
1,98,1350,2,8.53,8.47,264.2,6.549,1.484,12.25,30.52,29.74,30.34,8.26,295,0,-7.05,7.16,852
1,98,1355,2,8.59,8.49,250.3,8.95,1.358,11.17,30.65,29.9,30.57,8.11,294.9,0,-7.19,7.12,956
1,98,1400,2,8.35,8.24,251.8,9.16,1.565,11.83,31.07,30.34,31.03,8.41,294.8,0,-6.427,7.17,1050
2,98,1400,2,17.85,16.38,17.29,20.49,15.69,.276,.339,.142,.149,0,13.07,2550
1,98,1405,2,7.96,7.85,255.8,9.47,1.432,12.74,31.11,30.37,30.87,8.16,294.7,0,-6.798,6.828,989
1,98,1410,2,7.74,7.64,253.9,9.55,1.292,10.71,31.09,30.36,30.88,8.41,294.6,0,-6.431,6.458,841
1,98,1415,2,8.39,8.3,249.8,8.52,1.43,11.79,31.02,30.15,30.75,8.08,294.6,0,-6.962,6.775,796
2,98,1415,2,18,16.5,17.43,20.52,15.85,.276,.339,.142,.149,0,13.06,2550
1,98,1420,2,8.7,8.54,232.1,11.13,.952,10.58,31.04,30.24,30.84,8.4,294.5,0,-6.446,6.888,825
1,98,1425,2,8.76,8.63,230.7,9.83,1.899,12.51,31.03,30.24,30.81,8.07,294.4,0,-6.981,7.04,893
1,98,1430,2,9.79,9.65,247.5,9.84,1.185,12.05,31.1,30.32,30.84,8.26,294.3,0,-6.631,7.95,728
2,98,1430,2,18.14,16.62,17.57,20.54,16.01,.275,.339,.142,.149,0,13.05,2550
1,98,1435,2,7.16,7.08,236.7,8.35,1.061,9.44,30.65,30,30.41,8.34,294.3,0,-6.826,5.888,727
1,98,1440,2,7.44,7.24,227.9,13.45,1.187,9.96,31.09,30.42,30.94,8.69,294.2,0,-5.987,5.888,965
1,98,1445,2,9.07,8.79,237.1,14.27,1.187,11.79,31.41,30.56,31.17,8.47,294.1,0,-6.081,7.39,895
2,98,1445,2,18.27,16.72,17.69,20.55,16.17,.275,.339,.142,.149,0,13.05,2550
1,98,1450,2,8.43,8.34,235.4,8.77,1.225,11.04,30.92,30.1,30.54,8.28,294.1,0,-6.725,7.01,684.9
1,98,1455,2,6.877,6.792,249.3,9.01,1.215,9.24,30.96,30.32,30.84,8.36,294,0,-6.588,5.715,831
1,98,1500,2,7.72,7.56,255.2,11.41,1.648,11.53,31.36,30.6,31.32,8.04,293.9,0,-6.786,6.363,920
2,98,1500,2,18.39,16.83,17.8,20.58,16.32,.275,.339,.142,.149,0,13.04,2550
1,98,1505,2,10.81,10.7,267,7.88,1.302,13.98,31.48,30.65,31.26,7.27,293.8,0,-7.97,9,909
1,98,1510,2,9.34,9.2,255.9,9.89,1.346,12.38,31.34,30.66,31.15,7.6,293.7,0,-7.51,7.9,885
1,98,1515,2,8.12,8,256.5,9.88,1.299,13.33,31.46,30.68,31.22,8.06,293.6,0,-6.67,6.803,777
2,98,1515,2,18.5,16.92,17.87,20.66,16.48,.274,.34,.142,.149,0,13.04,2550
1,98,1520,2,8.69,8.63,260,6.901,1.778,14.14,31.09,30.4,30.77,8.05,293.6,0,-6.951,7.06,630.2
1,98,1525,2,7.7,7.6,267.5,9.62,1.641,11.34,30.56,30.23,30.33,8.4,293.4,0,-6.817,6.56,411
1,98,1530,2,7.79,7.67,270.4,10.02,1.026,9.93,30.48,30.3,30.45,9.1,293.4,0,-5.829,6.608,661.4
2,98,1530,2,18.6,17.01,17.95,20.79,16.63,.274,.34,.142,.149,0,13.04,2550
1,98,1535,2,8.36,8.29,272.1,7.31,1.058,10.75,31.16,30.7,31.16,8.86,293.3,0,-5.679,7.06,828
1,98,1540,2,7.31,7.2,268.5,10.1,1.496,11.2,31.44,30.9,31.4,8.95,293.2,0,-5.339,6.25,784
1,98,1545,2,6.965,6.865,261.2,9.72,1.455,10.52,31.51,30.81,31.32,8.71,293.1,0,-5.655,5.66,752
2,98,1545,2,18.69,17.09,18.02,20.96,16.78,.274,.34,.142,.149,0,13.05,2550
1,98,1550,2,7.8,7.72,262.2,8.25,1.071,10.65,31.3,30.71,31.08,8.96,293,0,-5.441,6.473,729
1,98,1555,2,7.3,7.23,278.8,7.79,1.524,11.63,31.41,30.83,31.21,8.93,293,0,-5.406,6.253,707
1,98,1600,2,6.466,6.353,256.3,10.72,1.112,9.02,31.33,30.75,31.19,8.91,293,0,-5.486,5.35,688.8
2,98,1600,2,18.75,17.17,18.11,21.12,16.93,.273,.34,.142,.149,0,13.04,2550
1,98,1605,2,6.917,6.828,259.8,9.14,1.89,10.52,31.28,30.91,31.18,8.55,292.9,0,-6.054,5.903,672.1
1,98,1610,2,6.514,6.424,259.8,9.49,1,8.92,31.45,31.06,31.34,8.35,292.8,0,-6.232,5.403,658.3
1,98,1615,2,8.24,8.11,244.8,10.46,1.461,11.66,31.67,31.27,31.55,8.06,292.9,0,-6.541,6.665,637.5
2,98,1615,2,18.81,17.24,18.21,21.28,17.06,.273,.34,.143,.149,0,13.04,2550
1,98,1620,2,9.05,8.93,239.5,9.4,1.584,12.84,31.58,31.08,31.36,7.18,292.8,0,-8.13,7.52,623.9
1,98,1625,2,8.37,8.33,243.9,5.741,1.154,10.68,31.46,31.03,31.27,6.644,292.8,0,-9.13,6.948,612.9
1,98,1630,2,7.4,7.31,253.8,9.37,.912,9.67,31.41,31.02,31.24,7.33,292.7,0,-7.91,6.145,591.4
2,98,1630,2,18.87,17.3,18.32,21.45,17.19,.273,.34,.143,.149,0,13.04,2550
1,98,1635,2,7.48,7.38,255.3,9.14,1.051,10.81,31.27,30.9,31.1,7.49,292.6,0,-7.75,6.263,571.2
1,98,1640,2,8.37,8.22,230.7,11.11,1.421,11.37,31.43,31.12,31.29,7.54,292.6,0,-7.56,6.615,551.3
1,98,1645,2,5.898,5.641,237.9,16.9,.942,8.04,31.4,31.12,31.26,8.04,292.5,0,-6.763,4.658,530
2,98,1645,2,18.92,17.36,18.43,21.61,17.32,.272,.34,.143,.149,0,13.03,2550
1,98,1650,2,6.303,6.212,258.4,9.73,1.804,10.09,31.47,31.21,31.27,8.12,292.4,0,-6.575,5.19,512.9
1,98,1655,2,7.2,7.12,250.9,8.46,1.567,10.45,31.39,31.11,31.23,8.4,292.4,0,-6.194,5.743,490.4
1,98,1700,2,6.491,6.432,244.1,7.67,1.056,8.72,31.29,31.08,31.14,8.12,292.3,0,-6.694,5.35,474
2,98,1700,2,18.94,17.41,18.55,21.74,17.44,.272,.341,.143,.149,0,13.03,2550
1,98,1705,2,8.1,8.04,233.9,6.543,.964,10.09,31.34,31.18,31.21,7.18,292.2,0,-8.23,6.43,454.2
1,98,1710,2,8.14,8.04,246.1,8.7,1.211,11.17,31.33,31.25,31.2,7.57,292.1,0,-7.58,6.553,434.8
1,98,1715,2,7.78,7.72,249.4,7.16,.953,9.93,31.22,31.11,31.08,7.57,292.1,0,-7.65,6.123,416.1
2,98,1715,2,18.94,17.45,18.67,21.83,17.56,.272,.341,.143,.149,0,13.03,2550
1,98,1720,2,8,7.96,247.5,5.612,.844,10.03,31.1,31.06,30.96,7.73,292.1,0,-7.46,6.423,396.8
1,98,1725,2,7.75,7.7,247.3,6.321,.672,9.34,31.1,31.11,30.98,7.53,292,0,-7.8,6.2,378.2
1,98,1730,2,7.12,7.06,235.7,7.77,.643,8.59,31.15,31.26,31.09,7.22,292,0,-8.3,5.57,360.5
2,98,1730,2,18.92,17.48,18.76,21.89,17.66,.272,.341,.143,.149,0,13.04,2550
1,98,1735,2,7.51,7.47,233.6,6.294,1.395,10.22,31.25,31.41,31.2,6.024,291.9,0,-10.56,6.173,343.6
1,98,1740,2,10.14,10.09,232.5,5.717,1.186,12.05,31.12,31.26,31.01,5.091,291.9,0,-12.67,8.14,324.6
1,98,1745,2,8.85,8.81,243.4,6.007,1.161,12.18,30.93,31.14,30.81,5.5,291.8,0,-11.84,7.14,306.9
2,98,1745,2,18.9,17.51,18.87,21.92,17.76,.272,.341,.143,.149,0,13.05,2550
1,98,1750,2,8.98,8.95,243,4.549,1.485,12.12,30.72,31,30.59,5.622,291.9,0,-11.73,7.15,223.6
1,98,1755,2,7.74,7.71,235.9,5.421,.875,10.09,30.29,30.76,30.16,5.695,291.9,0,-11.86,5.743,179.2
1,98,1800,2,7.38,7.33,241.1,6.287,1.038,9.67,29.95,30.5,29.83,5.895,291.8,0,-11.68,5.82,134.4
2,98,1800,2,18.84,17.52,18.95,21.92,17.86,.271,.341,.143,.149,0,12.81,2550
1,98,1805,2,7.56,7.53,242.5,5.579,.818,9.41,29.61,30.17,29.51,6.242,291.7,0,-11.21,5.89,141.6
1,98,1810,2,6.824,6.807,242,4.05,.736,8.33,29.24,29.84,29.17,6.646,291.7,0,-10.7,5.26,148.7
1,98,1815,2,7.24,7.2,243.2,5.998,1.082,9.57,29.23,29.91,29.28,6.495,291.7,0,-10.99,5.605,189.7
2,98,1815,2,18.77,17.53,19.02,21.88,17.94,.271,.341,.143,.149,0,12.78,2550
1,98,1820,2,6.612,6.591,242.1,4.527,.921,8.66,29.46,30.06,29.42,6.712,291.6,0,-10.42,5.08,167.5
1,98,1825,2,5.926,5.906,239.5,4.703,.572,7.32,29.29,29.87,29.22,7.17,291.6,0,-9.71,4.435,163.3
1,98,1830,2,5.327,5.311,237.3,4.353,.557,6.533,29.14,29.76,29.05,7.4,291.6,0,-9.42,3.903,138.8
2,98,1830,2,18.67,17.53,19.09,21.81,18.01,.271,.341,.143,.149,0,12.75,2550
1,98,1835,2,5.405,5.386,237.8,4.868,.441,6.697,28.79,29.52,28.65,7.76,291.6,0,-9.07,3.9,111.7
1,98,1840,2,4.97,4.959,236.5,3.818,.433,5.88,28.46,29.38,28.27,8.16,291.6,0,-8.69,3.34,92.7
1,98,1845,2,4.62,4.607,227.1,4.341,.389,5.619,27.96,29.03,27.78,8.82,291.6,0,-8.08,2.955,66.03
2,98,1845,2,18.57,17.51,19.14,21.7,18.08,.271,.341,.143,.149,0,12.72,2550
1,98,1850,2,4.692,4.678,225.6,4.395,.448,6.109,27.27,28.64,27.14,9.81,291.6,0,-7.24,2.945,37.57
1,98,1855,2,5.054,5.04,226.9,4.245,.453,6.337,26.88,28.44,26.82,10.29,291.6,0,-6.92,3.308,20.21
1,98,1900,2,4.532,4.527,222.1,2.606,.298,5.259,25.97,27.73,25.75,11.52,291.6,0,-6.172,2.28,13.72
2,98,1900,2,18.46,17.49,19.18,21.57,18.14,.271,.341,.143,.149,0,12.7,2550
1,98,1905,2,4.913,4.907,224.4,2.948,.232,5.488,24.98,27.36,24.95,12.39,291.6,0,-5.984,2.522,3.54
1,98,1910,2,4.572,4.569,223.8,2.243,.131,4.965,24.26,26.97,24.29,13.08,291.6,0,-5.84,2.14,.136
1,98,1915,2,4.639,4.636,219.7,2.171,.16,4.933,23.2,26.21,23.28,14.34,291.7,0,-5.485,1.947,0
2,98,1915,2,18.34,17.46,19.21,21.42,18.18,.271,.341,.143,.149,0,12.68,2550
1,98,1920,2,4.637,4.634,210.4,2.089,.225,5.031,21.78,25.41,21.93,16.78,291.7,0,-4.571,2.11,0
1,98,1925,2,5.237,5.229,214,3.273,.237,5.684,20.65,25.08,21.09,18.4,291.7,0,-4.259,1.95,0
1,98,1930,2,5.332,5.33,213.9,1.561,.16,5.684,20.49,24.97,20.92,17.92,291.7,0,-4.727,2.142,0
2,98,1930,2,18.2,17.43,19.23,21.25,18.21,.271,.341,.143,.149,0,12.66,2550
1,98,1935,2,5.202,5.199,214.2,2.046,.248,6.207,20.17,24.33,20.43,17.87,291.7,0,-5.027,2.052,0
1,98,1940,2,4.731,4.725,210.5,2.717,.239,5.259,19.24,23.93,19.53,19.45,291.8,0,-4.679,1.775,0
1,98,1945,2,4.992,4.987,208.1,2.636,.196,5.488,18.43,23.75,18.79,21.09,291.8,0,-4.285,1.847,0
2,98,1945,2,18.04,17.38,19.22,21.04,18.22,.27,.341,.143,.149,0,12.66,2550
1,98,1950,2,5.307,5.305,211.6,1.537,.242,6.011,17.95,23.36,18.48,22.23,291.8,0,-3.987,2.137,0
1,98,1955,2,5.902,5.894,216.4,2.935,.294,6.664,18.4,23.34,19.23,20.2,291.9,0,-4.903,2.395,0
1,98,2000,2,5.7,5.693,218,2.75,.349,6.566,20.14,23.67,20.85,16.17,291.9,0,-6.344,2.677,.283
2,98,2000,2,17.87,17.33,19.2,20.8,18.23,.27,.341,.143,.149,0,12.65,2550
1,98,2005,2,5.502,5.492,213.9,3.528,.292,6.305,20.61,23.45,20.97,15.4,291.9,0,-6.585,2.537,0
1,98,2010,2,5.501,5.492,210,3.146,.39,6.795,20.19,23.17,20.4,16.31,292,0,-6.184,2.475,0
1,98,2015,2,5.83,5.82,208.7,3.434,.339,6.893,20.41,23.14,20.78,15.41,292,0,-6.738,3.012,0
2,98,2015,2,17.69,17.27,19.18,20.56,18.22,.27,.341,.143,.149,0,12.64,2550
1,98,2020,2,5.524,5.516,212,2.988,.338,6.566,20.54,23.01,20.85,14.85,292.1,0,-7.11,2.652,0
1,98,2025,2,5.469,5.461,212.1,3.059,.325,6.305,20.45,22.8,20.67,14.71,292.1,0,-7.3,2.497,0
1,98,2030,2,4.751,4.715,222.5,6.983,.617,6.043,20.33,22.57,20.54,14.52,292.2,0,-7.56,2.625,0
2,98,2030,2,17.52,17.21,19.14,20.3,18.21,.27,.341,.143,.149,0,12.63,2550
1,98,2035,2,5.359,5.341,215.1,4.782,.399,6.239,20.03,22.8,20.36,14.25,292.2,0,-8.03,2.48,0
1,98,2040,2,5.412,5.406,210.3,2.846,.308,6.305,20.07,22.67,20.35,14.22,292.2,0,-8.03,2.625,0
1,98,2045,2,5.659,5.65,211.2,3.181,.352,6.435,20.06,22.52,20.3,14.16,292.3,0,-8.09,2.69,0
2,98,2045,2,17.35,17.13,19.09,20.05,18.17,.27,.341,.143,.149,0,12.62,2550
1,98,2050,2,5.499,5.489,211.8,3.502,.351,6.501,20.09,22.27,20.31,14.02,292.3,0,-8.19,2.692,0
1,98,2055,2,5.721,5.713,211.3,2.954,.276,6.631,19.96,22.15,20.14,14.08,292.3,0,-8.24,2.76,0
1,98,2100,2,5.49,5.487,210.1,2.003,.22,6.109,19.5,21.67,19.63,14.79,292.4,0,-7.98,2.635,0
2,98,2100,2,17.19,17.05,19.02,19.81,18.13,.27,.341,.143,.149,0,12.61,2550
1,98,2105,2,5.341,5.338,207.8,1.905,.232,5.945,18.79,21.24,18.87,16.12,292.4,0,-7.46,2.465,0
1,98,2110,2,5.051,5.046,206.6,2.322,.186,5.39,17.83,20.56,17.91,18.01,292.4,0,-6.813,2.162,0
1,98,2115,2,5.266,5.264,206.1,1.613,.187,5.847,17,20.15,17.18,19.48,292.4,0,-6.476,2.252,0
2,98,2115,2,17.05,16.98,18.95,19.58,18.09,.27,.341,.143,.149,0,12.6,2550
1,98,2120,2,5.54,5.537,206.9,1.815,.154,5.847,16.56,20.05,16.89,20.17,292.5,0,-6.384,2.305,0
1,98,2125,2,5.493,5.487,209.8,2.694,.231,6.043,16.71,19.93,17.16,19.61,292.5,0,-6.622,2.325,0
1,98,2130,2,5.615,5.603,207.9,3.788,.355,6.599,17.28,20.18,17.82,18.18,292.5,0,-7.13,2.715,0
2,98,2130,2,16.91,16.9,18.88,19.36,18.03,.27,.341,.143,.149,0,12.58,2550
1,98,2135,2,5.569,5.557,206.2,3.789,.305,6.435,17.84,20.5,18.21,17.61,292.5,0,-7.08,2.682,0
1,98,2140,2,5.701,5.694,204.8,2.931,.325,6.468,18.16,20.92,18.61,17.14,292.5,0,-7.17,2.807,0
1,98,2145,2,5.584,5.576,204.6,3.189,.327,6.435,18.41,21.02,18.77,16.85,292.6,0,-7.18,2.77,0
2,98,2145,2,16.78,16.82,18.81,19.16,17.97,.27,.34,.143,.149,0,12.58,2550
1,98,2150,2,5.552,5.545,205.5,2.957,.27,6.239,18.5,20.96,18.75,16.79,292.6,0,-7.16,2.745,0
1,98,2155,2,5.473,5.47,205.5,1.956,.212,5.945,18.12,20.55,18.22,17.82,292.7,0,-6.71,2.602,0
1,98,2200,2,5.514,5.507,206.5,3.039,.333,6.403,17.63,20.13,17.82,18.39,292.7,0,-6.7,2.55,0
2,98,2200,2,16.64,16.74,18.72,18.95,17.9,.269,.34,.143,.149,0,12.57,2550
1,98,2205,2,6.012,6.002,206.6,3.342,.354,6.925,17.74,19.95,18.11,18.09,292.7,0,-6.819,3.155,0
1,98,2210,2,6.065,6.056,205.5,3.184,.338,7.06,18.04,19.99,18.33,17.72,292.7,0,-6.838,3.393,0
1,98,2215,2,5.888,5.872,200.4,4.117,.358,6.729,18.14,20.1,18.37,18.11,292.8,0,-6.48,3.188,0
2,98,2215,2,16.52,16.66,18.64,18.75,17.83,.269,.34,.143,.149,0,12.56,2550
1,98,2220,2,5.655,5.644,191.8,3.578,.282,6.337,17.89,19.79,18.01,18.98,292.8,0,-6.081,2.86,0
1,98,2225,2,5.602,5.525,194.9,9.48,.493,6.991,17.61,19.78,17.86,19.09,292.9,0,-6.239,2.737,0
1,98,2230,2,6.071,5.993,197.3,9.21,.883,8.43,17.97,20.1,18.42,18.54,292.9,0,-6.321,3.37,0
2,98,2230,2,16.41,16.58,18.56,18.56,17.76,.269,.34,.143,.149,0,12.56,2550
1,98,2235,2,6.797,6.77,195.3,5.097,.708,8.82,18.97,20.9,19.47,16.58,292.8,0,-6.962,4.088,.061
1,98,2240,2,6.919,6.898,197.4,4.454,.585,8.89,19.69,21.2,20.02,15.19,292.8,0,-7.49,4.343,.033
1,98,2245,2,7.76,7.73,198.1,5.16,.641,9.08,20.19,21.68,20.5,14.33,292.8,0,-7.84,4.92,0
2,98,2245,2,16.29,16.51,18.47,18.38,17.68,.269,.34,.143,.149,0,12.55,2550
1,98,2250,2,8.16,8.13,201.1,5.458,.85,10.55,20.54,21.7,20.7,13.94,292.8,0,-7.91,5.305,0
1,98,2255,2,8.56,8.52,201.6,5.673,.868,10.94,20.88,22.02,21.1,13.59,292.8,0,-7.97,5.665,0
1,98,2300,2,8.38,8.35,203.4,5.156,.683,9.8,21.05,22.11,21.19,13.42,292.9,0,-8,5.51,0
2,98,2300,2,16.19,16.44,18.39,18.22,17.6,.269,.339,.143,.149,0,12.54,2550
1,98,2305,2,8.47,8.44,203.4,4.945,.924,10.85,21.26,22.24,21.39,13.32,292.8,0,-7.93,5.73,0
1,98,2310,2,8.23,8.19,204.2,5.694,.857,10,21.04,22,21.07,13.99,292.7,0,-7.48,5.333,0
1,98,2315,2,8.03,8.01,209,4.594,.724,9.8,20.88,21.85,20.96,14.77,292.7,0,-6.904,5.093,0
2,98,2315,2,16.1,16.36,18.3,18.07,17.52,.269,.339,.143,.149,0,12.53,2550
1,98,2320,2,8.04,8.01,209.5,4.693,.725,9.87,20.73,21.71,20.79,15.49,292.7,0,-6.416,4.9,0
1,98,2325,2,8.82,8.79,209.4,4.774,.792,11.24,20.78,21.86,20.95,16.17,292.7,0,-5.831,5.468,0
1,98,2330,2,8.5,8.46,207.2,5.336,.875,10.75,21.05,22.01,21.17,17.28,292.7,0,-4.763,5.508,0
2,98,2330,2,16.03,16.28,18.22,17.93,17.44,.269,.339,.143,.149,0,12.52,2550
1,98,2335,2,8.13,8.1,203.6,5.039,.77,10.13,20.86,21.7,20.84,20.1,292.8,0,-2.952,5.275,0
1,98,2340,2,8.43,8.38,206.1,5.721,.832,10.39,20.66,21.47,20.73,25.04,292.8,0,-.205,5.578,0
1,98,2345,2,9.49,9.47,210,4.484,1.05,12.18,20.8,21.59,20.91,30.99,292.8,0,2.81,6.388,0
2,98,2345,2,15.96,16.22,18.14,17.83,17.36,.269,.339,.143,.149,0,12.52,2550
1,98,2350,2,9.4,9.36,209.4,5.479,1.099,12.64,20.83,21.41,20.82,36.07,292.8,0,4.938,6.248,0
1,98,2355,2,9.14,9.1,209.4,5.483,.98,11.5,20.67,21.25,20.64,39.71,292.8,0,6.157,5.965,0
1,99,0,2,10.15,10.11,210,4.962,.964,12.61,20.62,21.18,20.63,41.08,292.8,0,6.592,6.928,0
2,99,0,2,15.91,16.15,18.06,17.74,17.28,.268,.339,.143,.149,0,12.52,2550
1,99,5,2,9.59,9.55,210.4,5.417,.91,11.86,20.39,20.91,20.33,42.03,292.8,0,6.71,6.348,0
1,99,10,2,9.86,9.8,215.3,6.223,1.016,12.54,20.22,20.8,20.24,43.16,292.8,0,6.937,6.935,0
1,99,15,2,8.85,8.81,216.5,5.263,1.031,11.5,20,20.55,19.95,44.3,292.9,0,7.12,6.293,0
2,99,15,2,15.87,16.1,17.99,17.66,17.2,.268,.338,.143,.149,0,12.51,2550
1,99,20,2,9.73,9.69,210.7,5.379,1.222,13.16,19.84,20.45,19.83,45.9,292.8,0,7.48,6.405,0
1,99,25,2,10.08,10.03,206.8,5.415,.916,12.38,19.68,20.33,19.71,47.7,292.8,0,7.88,6.57,0
1,99,30,2,9.02,8.99,210.6,4.729,.991,11.2,19.48,20.08,19.51,48.88,292.8,0,8.05,5.983,0
2,99,30,2,15.85,16.04,17.93,17.6,17.13,.268,.338,.143,.149,0,12.5,2550
1,99,35,2,8.15,8.08,221.3,7.61,.797,10.42,19.24,19.86,19.25,50.08,292.8,0,8.18,5.78,0
1,99,40,2,7.74,7.69,219.8,6.632,1.018,10.39,19,19.69,19.02,52.06,292.8,0,8.52,5.445,0
1,99,45,2,8.23,8.2,213.1,5.292,.934,10.19,19,19.62,19.05,54.84,292.7,0,9.26,5.448,0
2,99,45,2,15.85,16,17.87,17.55,17.06,.268,.338,.143,.149,.547,12.5,2550
1,99,50,2,8.58,8.55,211.7,5.006,.83,11.01,18.91,19.53,18.93,56.5,292.7,0,9.61,5.54,0
1,99,55,2,8.2,8.15,209.5,6.103,.91,10.29,18.83,19.47,18.88,58.19,292.7,0,9.97,5.445,0
1,99,100,2,7.76,7.73,209.8,5.143,.886,9.9,18.72,19.27,18.71,59.25,292.7,0,10.13,5.1,0
2,99,100,2,15.84,15.96,17.81,17.5,16.99,.268,.338,.143,.149,1.288,12.49,2550
1,99,105,2,7.65,7.61,206.3,6.133,.796,9.57,18.43,19.07,18.47,61.12,292.7,0,10.32,5.02,0
1,99,110,2,8.25,8.22,203.7,4.915,.897,9.96,18.4,19.04,18.49,62.84,292.7,0,10.69,5.528,0
1,99,115,2,7.65,7.62,205.1,5.736,.815,9.44,18.33,18.98,18.36,64.07,292.6,0,10.91,4.938,0
2,99,115,2,15.83,15.92,17.76,17.45,16.92,.268,.338,.143,.149,1.576,12.49,2550
1,99,120,2,7.77,7.73,204,5.748,.773,10.55,18.2,18.84,18.26,65.13,292.6,0,11.03,5.208,0
1,99,125,2,8.14,8.11,202.9,4.814,.705,10.09,18.1,18.78,18.16,66.12,292.6,0,11.15,5.495,0
1,99,130,2,7.6,7.58,200.5,4.669,.75,9.51,18.02,18.68,18.07,66.79,292.7,0,11.23,5.138,0
2,99,130,2,15.83,15.89,17.71,17.4,16.86,.268,.337,.143,.149,1.855,12.49,2550
1,99,135,2,7.46,7.43,200.7,5.21,.839,9.67,17.87,18.49,17.91,67.67,292.7,0,11.28,5.038,0
1,99,140,2,7.3,7.27,200,4.931,.688,8.95,17.66,18.31,17.7,68.6,292.7,0,11.29,4.773,0
1,99,145,2,7.89,7.86,200.9,4.792,.674,9.34,17.56,18.26,17.64,69.37,292.7,0,11.36,4.965,0
2,99,145,2,15.81,15.86,17.67,17.34,16.8,.268,.337,.143,.149,2.136,12.48,2550
1,99,150,2,7.75,7.72,201.2,4.921,.692,9.34,17.57,18.2,17.68,69.62,292.7,0,11.43,5.29,0
1,99,155,2,7.42,7.4,201.7,4.902,.641,8.85,17.49,18.11,17.55,70.3,292.7,0,11.49,4.963,0
1,99,200,2,7.15,7.12,201.4,4.882,.605,8.92,17.29,17.94,17.34,71.3,292.6,0,11.51,4.835,0
2,99,200,2,15.8,15.83,17.62,17.29,16.74,.268,.337,.143,.149,2.386,12.48,2550
1,99,205,2,6.724,6.701,201.3,4.755,.582,8.1,17.04,17.67,17.07,72.5,292.6,0,11.52,4.485,0
1,99,210,2,7.02,6.996,201,4.848,.563,8.56,16.89,17.62,16.99,73.3,292.6,0,11.54,4.695,0
1,99,215,2,6.946,6.928,201.1,4.107,.734,8.46,16.86,17.57,16.98,73.6,292.6,0,11.57,4.625,0
2,99,215,2,15.79,15.81,17.58,17.23,16.69,.268,.337,.143,.149,2.825,12.47,2550
1,99,220,2,6.783,6.757,203.6,4.931,.731,9.31,16.75,17.47,16.87,74.2,292.5,0,11.6,4.553,0
1,99,225,2,6.67,6.646,204.2,4.775,.547,8.04,16.62,17.33,16.72,75,292.5,0,11.62,4.268,0
1,99,230,2,6.591,6.56,203.5,5.641,.638,8.43,16.49,17.24,16.61,75.9,292.5,0,11.68,4.14,0
2,99,230,2,15.77,15.78,17.54,17.17,16.64,.268,.337,.143,.149,3.279,12.46,2550
1,99,235,2,6.548,6.524,204,4.898,.661,8.49,16.39,17.13,16.49,76.5,292.5,0,11.72,4.193,0
1,99,240,2,6.731,6.698,202.6,5.638,.722,8.4,16.38,17.11,16.51,76.9,292.5,0,11.78,4.393,0
1,99,245,2,6.709,6.69,202.4,4.352,.64,8.17,16.26,17.02,16.36,77.6,292.5,0,11.79,4.458,0
2,99,245,2,15.75,15.76,17.5,17.1,16.59,.268,.337,.143,.149,3.88,12.46,2550
1,99,250,2,6.684,6.659,204.1,4.98,.562,8.1,16.16,16.93,16.28,78.2,292.4,0,11.81,4.233,0
1,99,255,2,6.596,6.562,204.7,5.828,.652,8.1,16.1,16.81,16.21,78.4,292.4,0,11.8,4.225,0
1,99,300,2,6.799,6.765,204.5,5.74,.606,8.1,16.03,16.77,16.18,78.8,292.3,0,11.8,4.358,0
2,99,300,2,15.73,15.73,17.45,17.03,16.54,.268,.337,.143,.149,4.488,12.45,2550
1,99,305,2,7.25,7.23,207.4,4.181,.846,8.69,16.04,16.76,16.19,78.7,292.3,0,11.78,4.645,0
1,99,310,2,7.82,7.79,207.6,5.271,.919,10.32,16.05,16.78,16.22,78.6,292.3,0,11.78,5.033,0
1,99,315,2,7.66,7.62,207,5.437,.852,10.22,16.07,16.76,16.2,78.5,292.3,0,11.78,5.033,0
2,99,315,2,15.7,15.71,17.41,16.96,16.49,.268,.337,.143,.149,4.588,12.45,2550
1,99,320,2,7.81,7.77,206.5,5.662,.877,10.81,16.15,16.83,16.29,78.2,292.3,0,11.79,5.213,0
1,99,325,2,7.55,7.53,206.6,4.381,.842,9.83,16.11,16.78,16.22,78.3,292.3,0,11.78,4.885,0
1,99,330,2,7.81,7.78,207.2,5.573,.835,10.13,16.08,16.72,16.19,78.6,292.3,0,11.81,5.095,0
2,99,330,2,15.67,15.68,17.37,16.89,16.43,.268,.336,.143,.149,4.561,12.44,2550
1,99,335,2,7.89,7.86,207,5.053,.788,9.87,16.11,16.79,16.25,78.6,292.3,0,11.83,5.255,0
1,99,340,2,7.84,7.8,208.4,5.193,.833,9.67,16.08,16.74,16.2,78.7,292.3,0,11.83,5.02,0
1,99,345,2,8.09,8.06,209.9,4.994,.887,10,16.16,16.86,16.31,78.5,292.3,0,11.87,5.12,0
2,99,345,2,15.64,15.66,17.32,16.82,16.38,.268,.336,.143,.149,4.675,12.44,2550
1,99,350,2,8.41,8.38,209.7,4.914,.927,10.42,16.21,16.86,16.35,78.4,292.3,0,11.89,5.708,0
1,99,355,2,8.35,8.31,211.1,5.705,.784,10.13,16.24,16.83,16.36,78.2,292.3,0,11.89,5.585,0
1,99,400,2,8.41,8.38,209.9,4.749,1.086,11.5,16.23,16.85,16.34,78.3,292.3,0,11.89,5.503,0
2,99,400,2,15.61,15.63,17.27,16.74,16.34,.268,.336,.143,.149,4.577,12.43,2550
1,99,405,2,8.14,8.11,210.2,5.041,.982,10.52,16.21,16.82,16.32,78.4,292.3,0,11.9,5.303,0
1,99,410,2,8.2,8.17,209.5,5.086,.954,10.98,16.12,16.74,16.26,78.8,292.4,0,11.89,5.418,0
1,99,415,2,8.02,7.99,210.2,4.735,.841,10.39,16.09,16.7,16.18,79,292.4,0,11.89,5.283,0
2,99,415,2,15.58,15.61,17.23,16.68,16.28,.268,.336,.143,.149,4.775,12.43,2550
1,99,420,2,8,7.96,207.9,5.645,.822,9.9,16.01,16.6,16.09,79.3,292.4,0,11.88,5.085,0
1,99,425,2,7.98,7.96,209.8,4.708,.876,10.16,15.93,16.49,16.03,79.6,292.4,0,11.86,5.443,0
1,99,430,2,7.72,7.68,210.7,5.911,.747,9.38,15.83,16.39,15.9,80.1,292.4,0,11.84,5.093,0
2,99,430,2,15.56,15.58,17.18,16.61,16.23,.268,.336,.143,.149,5.138,12.42,2550
1,99,435,2,7.93,7.89,213.1,5.958,.872,10.19,15.82,16.39,15.95,80.1,292.4,0,11.84,5.445,0
1,99,440,2,7.47,7.44,214,5.625,.809,9.24,15.69,16.24,15.77,80.6,292.5,0,11.81,4.945,0
1,99,445,2,7.82,7.77,215.4,6.109,.891,10.49,15.62,16.22,15.74,80.9,292.5,0,11.81,5.27,0
2,99,445,2,15.53,15.56,17.14,16.55,16.18,.268,.336,.143,.149,5.474,12.42,2550
1,99,450,2,8.26,8.23,215.9,5.376,.776,10.29,15.63,16.26,15.76,80.9,292.6,0,11.82,5.568,0
1,99,455,2,7.94,7.9,218.3,5.956,.941,10.22,15.61,16.16,15.72,81,292.6,0,11.82,5.698,0
1,99,500,2,7.72,7.68,217,5.633,.778,9.77,15.53,16.08,15.59,81.3,292.6,0,11.8,5.34,0
2,99,500,2,15.51,15.54,17.09,16.49,16.14,.268,.336,.143,.149,5.85,12.42,2550
1,99,505,2,7.9,7.87,215.1,4.862,.876,9.93,15.49,16.04,15.59,81.6,292.6,0,11.8,5.263,0
1,99,510,2,8.16,8.12,213.8,5.59,.981,10.45,15.45,16.03,15.57,81.9,292.7,0,11.83,5.558,0
1,99,515,2,8.22,8.18,211.9,5.764,.883,10.19,15.45,16.02,15.57,82,292.6,0,11.83,5.38,0
2,99,515,2,15.48,15.51,17.05,16.43,16.09,.268,.336,.143,.149,6.191,12.41,2550
1,99,520,2,8.67,8.64,212.3,4.957,1.074,10.94,15.46,16.07,15.6,82,292.6,0,11.85,5.79,0
1,99,525,2,8.94,8.9,212.1,5.428,1.029,11.76,15.52,16.1,15.64,81.8,292.7,0,11.88,5.855,0
1,99,530,2,8.85,8.82,211.2,4.635,.859,11.11,15.5,16.03,15.6,81.9,292.7,0,11.88,5.935,0
2,99,530,2,15.45,15.49,17,16.38,16.04,.267,.336,.143,.149,6.251,12.4,2550
1,99,535,2,9.11,9.08,213.3,5.132,.813,11.01,15.46,16.04,15.61,82.2,292.7,0,11.88,6.105,0
1,99,540,2,9.02,8.99,212.9,4.838,.859,11.24,15.48,16.05,15.6,82.1,292.7,0,11.89,6.005,0
1,99,545,2,8.82,8.78,211.9,5.089,.91,10.68,15.43,15.97,15.51,82.3,292.7,0,11.87,5.783,0
2,99,545,2,15.43,15.46,16.96,16.32,15.99,.267,.336,.143,.149,6.445,12.4,2550
1,99,550,2,8.48,8.44,211.6,5.172,.886,10.52,15.3,15.81,15.36,82.8,292.8,0,11.84,5.59,0
1,99,555,2,8.19,8.15,210.8,5.149,.965,10.49,15.18,15.73,15.25,83.3,292.8,0,11.81,5.238,0
1,99,600,2,8.2,8.15,210.7,6.235,1.021,10.45,15.08,15.67,15.16,83.8,292.8,0,11.8,5.408,0
2,99,600,2,15.4,15.44,16.92,16.26,15.95,.267,.335,.143,.149,7.26,12.4,2550
1,99,605,2,8.95,8.91,210.3,5.721,1.002,11.5,15.13,15.75,15.27,83.7,292.9,0,11.84,5.86,0
1,99,610,2,8.8,8.76,213.5,5.458,1.016,11.4,15.18,15.77,15.31,83.5,293,0,11.86,6.045,0
1,99,615,2,8.21,8.17,213.7,5.598,.879,10.22,15.16,15.71,15.23,83.5,293,0,11.84,5.293,0
2,99,615,2,15.38,15.42,16.87,16.21,15.9,.267,.335,.143,.149,7.47,12.4,2550
1,99,620,2,8.17,8.14,214.4,4.821,.9,9.96,15.05,15.62,15.15,84,293.1,0,11.82,5.218,0
1,99,625,2,8.19,8.15,215.5,5.558,.824,10.29,15.05,15.62,15.16,84.2,293.1,0,11.85,5.513,.83
1,99,630,2,7.81,7.78,216.6,4.821,.908,10.19,14.98,15.51,15.09,84.3,293.1,0,11.81,5.37,2.307
2,99,630,2,15.35,15.4,16.83,16.16,15.85,.267,.335,.143,.149,8.06,12.39,2550
1,99,635,2,7.27,7.23,219,5.449,.783,9.44,14.8,15.31,14.86,84.9,293.2,0,11.73,5.058,6.383
1,99,640,2,7.05,7.02,218.2,5.556,.788,8.59,14.6,15.09,14.66,85.6,293.3,0,11.68,4.905,11.56
1,99,645,2,6.848,6.821,220.7,5.084,.857,9.54,14.52,15.04,14.6,86,293.4,0,11.67,4.76,17.66
2,99,645,2,15.32,15.38,16.79,16.1,15.81,.267,.335,.143,.149,9.44,12.39,2550
1,99,650,2,6.912,6.886,218.6,4.916,.676,8.92,14.44,14.97,14.54,86.5,293.4,0,11.67,4.665,24.3
1,99,655,2,7.03,7.01,219.7,4.861,.679,8.59,14.45,14.97,14.59,86.6,293.5,0,11.7,5.108,31.1
1,99,700,2,6.655,6.605,223.4,6.999,.872,9.31,14.5,14.93,14.6,86.6,293.6,0,11.74,5.04,56.35
2,99,700,2,15.29,15.35,16.74,16.05,15.77,.267,.335,.143,.149,9.86,12.4,2550
1,99,705,2,6.028,5.37,282.9,26.76,.656,7.94,14.61,14.88,14.68,86.1,294.1,0,11.75,4.823,78.4
1,99,710,2,5.364,4.731,274.4,27.82,.631,7.15,14.43,14.53,14.5,86.9,294.2,0,11.72,4.088,123.9
1,99,715,2,5.467,5.137,258.4,19.9,.85,7.15,14.76,15.05,15.02,86.1,294.2,0,11.92,4.46,142.5
2,99,715,2,15.27,15.33,16.7,16,15.72,.267,.335,.143,.149,8.03,12.4,2550
1,99,720,2,5.423,4.952,255.1,23.87,.796,6.958,15.07,15.17,15.22,84.7,294.3,0,11.96,4.41,148.7
1,99,725,2,6.221,5.907,292.7,18.2,.597,7.35,15.27,15.29,15.39,83.7,294.7,0,11.97,5.215,158.1
1,99,730,2,5.471,5.181,250.6,18.66,.854,7.32,15.1,15.08,15.13,83.1,294.5,0,11.71,4.355,114
2,99,730,2,15.25,15.31,16.66,15.95,15.68,.267,.335,.143,.149,6.173,12.46,2550
1,99,735,2,6.041,5.815,266.7,15.67,.749,7.48,15.03,15.06,15.08,83.4,294.7,0,11.7,4.9,145.7
1,99,740,2,5.9,5.767,276,12.13,.67,7.74,14.96,14.94,15.03,83.2,294.9,0,11.59,4.838,164.9
1,99,745,2,5.922,5.547,259.1,20.39,.66,7.51,14.92,14.92,15.03,83,294.7,0,11.52,4.853,187.9
2,99,745,2,15.24,15.29,16.62,15.92,15.64,.267,.335,.143,.149,5.638,12.5,2550
1,99,750,2,5.272,5.048,268.5,16.68,.654,6.893,15.17,15.18,15.32,82.4,294.9,0,11.65,4.343,183.3
1,99,755,2,6.217,6.143,262.6,8.86,.666,7.74,15.24,15.31,15.34,81.8,294.8,0,11.61,5.155,158.3
1,99,800,2,6.252,6.143,250.4,10.7,.852,8,15.39,15.45,15.52,81.3,294.7,0,11.65,5.103,229.1
2,99,800,2,15.24,15.27,16.58,15.93,15.59,.267,.335,.144,.149,4.977,12.59,2550
1,99,805,2,5.719,5.665,264.7,7.86,.741,7.42,15.76,15.78,15.96,80.2,294.8,0,11.8,4.78,246.8
1,99,810,2,7.05,6.996,232.1,6.884,.689,8.69,15.94,15.76,16.03,79.4,294.5,0,11.83,5.63,285.6
1,99,815,2,7.02,6.977,239.1,6.542,.773,8.89,16.18,16.05,16.27,78.6,294.6,0,11.91,5.753,284.8
2,99,815,2,15.25,15.26,16.55,15.95,15.55,.267,.335,.144,.149,4.045,12.67,2550
1,99,820,2,7.67,7.59,235.7,8.42,.772,9.24,16.55,16.36,16.68,77.3,294.6,0,12.01,6.255,322.4
1,99,825,2,8.62,8.57,225.6,6.556,.757,10,16.75,16.4,16.8,76.2,294.6,0,11.98,6.638,363.8
1,99,830,2,8.12,8.08,234.4,5.884,.946,11.04,17.08,16.76,17.16,74.7,294.7,0,12,6.678,424.5
2,99,830,2,15.27,15.25,16.52,16,15.52,.267,.334,.144,.149,3.405,12.81,2550
1,99,835,2,9.01,8.95,234.3,6.524,.898,11.43,17.31,16.93,17.39,73.2,294.7,0,11.91,7.37,447.6
1,99,840,2,8.08,8.02,239.2,6.651,.868,9.87,17.68,17.29,17.79,71.5,294.8,0,11.92,6.73,516.1
1,99,845,2,9.21,9.16,238.6,6.206,.967,11.66,18.06,17.51,18.03,69.11,294.8,0,11.76,7.66,458
2,99,845,2,15.3,15.25,16.5,16.06,15.49,.267,.334,.144,.149,2.483,12.96,2550
1,99,850,2,9.23,9.2,237.5,4.556,.898,11.11,18.15,17.7,18.12,67.86,294.7,0,11.59,7.58,455.2
1,99,855,2,8.75,8.72,234,4.767,1.144,10.78,18.89,18.35,18.95,65.41,294.7,0,11.72,7.17,503.3
1,99,900,2,8.48,8.45,234.2,5.354,1.075,10.98,19.12,18.63,19.14,63.38,294.7,0,11.47,6.925,470.4
2,99,900,2,15.36,15.25,16.5,16.16,15.46,.267,.334,.144,.149,1.817,13,2550
1,99,905,2,9,8.96,228.8,5.662,1.026,11.5,19.61,19.15,19.63,60.93,294.7,0,11.33,7.3,467.1
1,99,910,2,8.32,8.28,234.1,5.917,1.191,10.88,20.03,19.59,20.06,58.96,294.7,0,11.24,6.905,466.5
1,99,915,2,8.49,8.44,232.6,6.327,.985,10.98,20.58,19.97,20.58,56.17,294.7,0,11.02,6.988,564.1
2,99,915,2,15.43,15.27,16.5,16.3,15.43,.266,.334,.144,.149,1.297,13.08,2550
1,99,920,2,8.91,8.86,232.3,6.364,.769,10.39,20.68,20.12,20.52,53.85,294.6,0,10.51,7.36,394.2
1,99,925,2,8.56,8.52,229.3,5.63,.934,10.75,20.87,20.41,20.83,52.1,294.6,0,10.2,6.78,422.7
1,99,930,2,7.35,7.31,224.3,6.15,.863,9.05,21.17,20.72,21.1,51.8,294.6,0,10.38,6.085,443.1
2,99,930,2,15.54,15.3,16.51,16.48,15.42,.266,.334,.144,.149,.314,13.08,2550
1,99,935,2,7.65,7.59,223.1,7.17,.972,9.93,21.46,20.97,21.4,50.13,294.6,0,10.16,5.803,390.4
1,99,940,2,7.24,7.21,218.2,5.533,.749,8.89,21.53,21.05,21.41,49.57,294.5,0,10.06,5.255,382.2
1,99,945,2,7.56,7.53,218.8,5.372,.813,9.57,21.71,21.28,21.63,47.96,294.4,0,9.74,5.725,409.1
2,99,945,2,15.65,15.33,16.54,16.68,15.41,.266,.334,.144,.149,0,13.08,2550
1,99,950,2,7.89,7.85,224.2,5.266,.828,9.8,21.96,21.61,21.9,45.83,294.5,0,9.32,6.105,372.7
1,99,955,2,7.89,7.85,220.8,5.663,.579,9.31,22.16,21.88,22.09,44.64,294.5,0,9.11,5.78,348.8
1,99,1000,2,7.73,7.69,221.7,5.376,.642,8.92,22.36,22.08,22.3,43.75,294.5,0,9,6.048,365.1
2,99,1000,2,15.77,15.38,16.57,16.89,15.4,.266,.334,.144,.149,0,13.08,2550
1,99,1005,2,7.98,7.94,227.1,5.996,.774,9.73,22.69,22.35,22.66,41.43,294.5,0,8.5,6.37,459.5
1,99,1010,2,8.23,8.17,224.2,6.847,.864,9.6,23.14,22.64,23.06,40.16,294.6,0,8.45,6.475,513.1
1,99,1015,2,8.44,8.42,220.7,4.781,.598,9.8,23.57,22.82,23.42,38.94,294.6,0,8.37,6.368,691.8
2,99,1015,2,15.87,15.43,16.62,17.09,15.41,.266,.334,.144,.149,0,13.09,2550
1,99,1020,2,7.58,7.55,227.5,5.433,1.051,9.73,24.08,23.27,23.91,36.93,294.6,0,8.06,6.318,748
1,99,1025,2,7.53,7.44,223.1,9.01,.727,9.05,24.54,23.68,24.34,35.02,294.6,0,7.7,6,791
1,99,1030,2,7.25,7.16,220.7,9.11,.725,8.79,24.75,24.02,24.55,34.16,294.6,0,7.52,5.62,720
2,99,1030,2,15.97,15.49,16.68,17.28,15.43,.265,.334,.144,.149,0,13.12,2550
1,99,1035,2,7.72,7.59,219.9,10.49,.951,9.87,25.35,24.36,25.14,33.32,294.6,0,7.66,5.823,730
1,99,1040,2,7.9,7.74,225.7,11.6,1.34,10.58,25.55,24.72,25.34,30.27,294.6,0,6.461,6.008,637.9
1,99,1045,2,8.1,8.02,237.4,7.92,.972,10.62,25.59,24.84,25.4,28.03,294.6,0,5.441,6.598,644
2,99,1045,2,16.11,15.54,16.74,17.49,15.46,.265,.333,.144,.149,0,13.15,2550
1,99,1050,2,8.83,8.72,233,8.91,.815,10.55,25.96,25.11,25.79,26.54,294.5,0,4.964,7.01,770
1,99,1055,2,8.71,8.61,229.8,8.42,1.307,12.87,26.42,25.6,26.23,24.77,294.5,0,4.394,7.09,798
1,99,1100,2,9.62,9.48,236.4,9.83,1.339,12.51,26.27,25.5,26.04,22.46,294.5,0,2.901,7.81,559.6
2,99,1100,2,16.28,15.61,16.82,17.75,15.49,.265,.333,.144,.149,0,13.12,2550
1,99,1105,2,9.85,9.74,239.5,8.38,1.4,12.97,26.04,25.66,25.9,21.04,294.4,0,1.811,7.75,537.4
1,99,1110,2,10.08,9.93,237.1,9.68,2.089,14.54,26.92,26.35,26.97,18.58,294.3,0,.826,8.19,924
1,99,1115,2,9.63,9.34,240.2,14.04,1.605,13.1,27.35,26.47,27.16,16.37,294.1,0,-.577,8.07,944
2,99,1115,2,16.47,15.69,16.91,18.05,15.53,.264,.333,.144,.149,0,13.07,2550
1,99,1120,2,10.31,10.18,225.7,9.27,1.641,14.21,27.73,26.65,27.47,18.59,294.1,0,1.502,7.93,923
1,99,1125,2,10,9.81,232.2,11.09,1.498,13.79,27.68,26.65,27.42,17.87,294,0,.884,7.92,920
1,99,1130,2,10.54,10.37,242.2,10.15,1.044,12.61,27.82,26.81,27.54,16.03,293.9,0,-.441,8.61,925
2,99,1130,2,16.64,15.78,17,18.36,15.58,.264,.333,.144,.149,0,13.21,2550
1,99,1135,2,9.89,9.56,241.3,14.69,1.422,12.74,27.82,26.93,27.58,14.71,293.8,0,-1.572,8.03,931
1,99,1140,2,9.36,9.27,240.1,8.28,1.735,12.81,28.05,27.17,27.89,14.16,293.7,0,-1.888,7.61,935
1,99,1145,2,10.39,10.16,238.9,12.09,1.473,14.28,28.46,27.46,28.16,13.97,293.6,0,-1.754,8.48,947
2,99,1145,2,16.82,15.88,17.11,18.67,15.64,.264,.333,.144,.149,0,13.19,2550
1,99,1150,2,11.58,11.44,238.7,8.69,2.732,19.27,28.52,27.51,28.23,13.75,293.6,0,-1.912,9.5,913
1,99,1155,2,12.21,12.06,239.1,8.9,2.381,18.39,28.61,27.74,28.42,12.98,293.4,0,-2.606,9.94,949
1,99,1200,2,13.51,13.37,244.6,8.15,1.525,17.51,28.63,27.57,28.27,12.72,293.3,0,-2.855,10.94,959
2,99,1200,2,17.01,15.99,17.23,19.01,15.71,.263,.333,.144,.149,0,13.17,2550
1,99,1205,2,12.89,12.79,235.7,7.35,2.067,16.73,28.79,27.99,28.63,12.87,293.3,0,-2.583,10.68,961
1,99,1210,2,13.8,13.61,245.7,9.34,1.756,17.74,29.14,28.31,28.97,10.93,293.3,0,-4.463,11.04,954
1,99,1215,2,13.93,13.47,254.7,14.73,2.061,20.02,29.3,28.48,29.02,9.65,293.2,0,-5.947,11.54,942
2,99,1215,2,17.21,16.11,17.34,19.36,15.79,.263,.333,.144,.149,0,13.16,2550
1,99,1220,2,13.93,13.76,264,8.84,1.494,16.89,28.98,28.16,28.81,9.67,293.2,0,-6.148,11.39,945
1,99,1225,2,13.44,13.29,255.9,8.66,2.081,18.52,28.98,28.1,28.79,9.47,293.1,0,-6.415,10.93,958
1,99,1230,2,12.47,12.35,260,7.78,2.024,17.35,29.25,28.55,29.12,9.67,293,0,-5.976,10.32,959
2,99,1230,2,17.39,16.24,17.42,19.71,15.88,.262,.333,.144,.149,0,13.15,2550
1,99,1235,2,13.95,13.81,256.7,8.11,2.338,18.88,29.43,28.63,29.27,9.63,293,0,-5.884,11.17,971
1,99,1240,2,16.07,15.95,254.4,7.02,2.095,20.32,29.14,28.07,28.69,8.92,293,0,-7.07,13.19,970
1,99,1245,2,13.86,13.79,259.6,5.659,1.964,17.93,29.01,28.19,28.79,9.16,293.1,0,-6.831,11.4,980
2,99,1245,2,17.55,16.37,17.53,20.04,15.98,.262,.333,.144,.149,0,13.15,2550
1,99,1250,2,12.99,12.86,250.5,7.88,1.513,16.01,29,28.18,28.8,9.12,293.2,0,-6.889,10.58,985
1,99,1255,2,14.01,13.87,243.2,7.92,1.895,17.93,29.24,28.22,28.99,9.04,293.1,0,-6.838,11.03,994
1,99,1300,2,12.82,12.49,255.7,12.91,1.779,16.04,29.09,28.12,28.79,8.99,293.1,0,-7,10.5,987
2,99,1300,2,17.7,16.49,17.65,20.31,16.08,.261,.333,.144,.149,0,13.15,2550
1,99,1305,2,13.19,13.06,259.8,7.96,1.484,16.14,28.89,27.96,28.58,8.96,293,0,-7.2,11.02,989
1,99,1310,2,11.67,11.45,250.2,11.03,1.619,15.48,29.14,28.31,28.99,9.16,293,0,-6.734,9.63,990
1,99,1315,2,13.93,13.63,239.3,11.86,1.944,20.97,29.15,28.09,28.84,8.65,292.9,0,-7.45,11.29,988
2,99,1315,2,17.83,16.61,17.78,20.51,16.19,.26,.333,.144,.149,0,13.13,2550
1,99,1320,2,13.92,13.82,251.5,6.864,2.028,18.36,29.37,28.56,29.12,8.7,292.8,0,-7.23,11.51,992
1,99,1325,2,14.77,14.63,242.9,7.91,1.851,19.34,29.17,28.23,28.94,8.42,292.8,0,-7.78,12.08,990
1,99,1330,2,14.1,14,256.2,7.03,1.468,17.48,29.18,28.17,28.91,8.55,292.9,0,-7.57,11.25,984
2,99,1330,2,17.98,16.73,17.92,20.66,16.32,.26,.333,.144,.149,0,13.13,2550
1,99,1335,2,12.73,12.55,255.4,9.59,1.826,16.3,28.94,28.09,28.72,8.63,292.9,0,-7.63,10.54,978
1,99,1340,2,15.04,14.83,238.3,9.67,2.247,19.44,29.19,28.37,28.94,8.47,292.7,0,-7.69,12.18,973
1,99,1345,2,12.95,12.85,225,7.23,2.116,17.38,29.18,28.19,28.93,8.36,292.9,0,-7.87,10.21,968
2,99,1345,2,18.12,16.85,18.04,20.78,16.44,.259,.333,.144,.149,0,13.13,2550
1,99,1350,2,11.73,11.56,238.7,9.8,1.308,14.99,29.28,28.4,29.12,8.53,292.6,0,-7.53,9.62,959
1,99,1355,2,12.53,12.35,250.3,9.73,2.244,17.31,29.51,28.47,29.22,8.41,292.6,0,-7.55,10.07,953
1,99,1400,2,12.03,11.88,239.2,9.06,1.451,15.26,29.25,28.25,28.92,7.94,292.6,0,-8.46,10.03,953
2,99,1400,2,18.24,16.96,18.19,20.84,16.56,.259,.333,.144,.149,0,13.14,2550
1,99,1405,2,13.43,13.34,239.8,6.61,2.04,18.06,29.4,28.59,29.26,7.76,292.5,0,-8.64,10.9,943
1,99,1410,2,11.58,11.32,254.4,12.2,2.035,15.35,29.4,28.53,29.22,7.92,292.4,0,-8.4,9.38,930
1,99,1415,2,9.93,9.84,256.1,7.9,2.071,16.76,29.73,28.92,29.57,8.18,292.3,0,-7.74,8.13,928
2,99,1415,2,18.35,17.05,18.29,20.85,16.69,.258,.333,.144,.149,0,13.12,2550
1,99,1420,2,11.64,11.54,257.1,7.61,1.618,14.6,29.57,28.76,29.36,7.53,292.2,0,-8.9,9.6,923
1,99,1425,2,13.85,13.68,248.2,8.85,1.972,18.78,29.46,28.63,29.2,6.644,292.1,0,-10.56,11.57,920
1,99,1430,2,13.87,13.8,243.5,5.901,1.428,18.16,29.41,28.6,29.17,6.444,292.1,0,-10.96,11.45,914
2,99,1430,2,18.45,17.15,18.37,20.83,16.82,.258,.333,.144,.149,0,13.12,2550
1,99,1435,2,13.6,13.52,246.9,6.32,1.775,16.79,29.42,28.56,29.19,6.389,292.2,0,-11.05,11,902
1,99,1440,2,8.9,8.84,266.8,6.771,1.285,12.41,29.25,28.38,28.97,6.759,292,0,-10.49,7.36,886
1,99,1445,2,13.4,13.13,247.8,11.48,2.202,17.64,29.42,28.75,29.31,6.217,291.8,0,-11.44,10.94,897
2,99,1445,2,18.56,17.23,18.43,20.8,16.95,.257,.333,.144,.149,0,13.12,2550
1,99,1450,2,13.81,13.71,254.9,6.836,1.924,17.54,29.6,28.92,29.42,6.053,291.9,0,-11.61,11.24,887
1,99,1455,2,11.07,10.95,260.2,8.29,1.254,14.44,29.39,28.53,29.09,6.071,291.9,0,-11.71,9.01,870
1,99,1500,2,12.1,11.85,251.3,11.64,1.593,15.97,29.51,28.78,29.34,5.918,291.9,0,-11.97,9.96,859
2,99,1500,2,18.66,17.32,18.47,20.78,17.08,.257,.333,.144,.149,0,13.11,2550
1,99,1505,2,11.02,10.93,247.4,7.01,1.891,15.19,29.39,28.71,29.23,5.991,291.8,0,-11.89,8.95,850
1,99,1510,2,13.68,13.58,265.6,7.02,2.109,17.61,29.66,28.99,29.47,6.091,291.7,0,-11.5,11.24,844
1,99,1515,2,12,11.84,255.3,9.17,1.636,15.48,29.21,28.42,28.93,6.056,291.8,0,-11.88,9.79,828
2,99,1515,2,18.75,17.4,18.52,20.81,17.21,.256,.333,.144,.149,0,13.11,2550
1,99,1520,2,10.65,10.49,256.4,9.79,1.455,13.65,29.28,28.57,29.09,6.215,291.7,0,-11.52,8.73,816
1,99,1525,2,10.26,10.05,253.7,11.41,2.078,15.58,29.53,28.96,29.44,6.193,291.8,0,-11.39,8.21,802
1,99,1530,2,10.45,10.27,245.6,10.44,1.433,13.88,29.75,29.03,29.45,5.979,291.7,0,-11.65,8.79,740
2,99,1530,2,18.83,17.48,18.56,20.91,17.33,.256,.333,.144,.15,0,13.12,2550
1,99,1535,2,13.77,13.65,248.2,7.56,2.049,17.9,29.47,28.9,29.3,5.881,291.6,0,-12.04,11.51,772
1,99,1540,2,14.17,14.1,255.5,5.354,1.582,17.28,29.51,28.93,29.3,6.018,291.6,0,-11.75,11.41,758
1,99,1545,2,12.51,12.44,250.5,6.105,1.239,14.96,29.18,28.51,28.96,6.11,291.7,0,-11.78,10.15,741
2,99,1545,2,18.9,17.55,18.62,21.06,17.46,.255,.333,.144,.15,0,13.12,2550
1,99,1550,2,8.94,8.83,263.1,8.76,1.365,11.53,29.15,28.51,28.94,6.333,291.8,0,-11.36,7.28,722
1,99,1555,2,10.16,10.06,258.9,7.91,2.124,14.01,29.33,28.86,29.23,6.582,291.7,0,-10.77,8.4,710
1,99,1600,2,10.81,10.65,259.1,9.76,2.398,16.07,29.45,29.01,29.34,6.841,291.7,0,-10.2,8.83,691.1
2,99,1600,2,18.96,17.62,18.68,21.22,17.57,.255,.333,.144,.15,0,13.1,2550
1,99,1605,2,11.7,11.63,257.2,6.159,1.985,16.63,29.23,28.64,28.95,6.534,291.8,0,-10.91,9.48,677.7
1,99,1610,2,7.69,7.53,246.2,12.04,1.543,10.98,29.28,28.72,29.14,6.765,291.8,0,-10.46,6.248,662.7
1,99,1615,2,10.67,10.61,236.2,5.914,1.692,13.88,29.33,28.72,29.1,6.058,291.7,0,-11.78,8.65,648.2
2,99,1615,2,19,17.68,18.75,21.37,17.68,.254,.333,.144,.15,0,13.11,2550
1,99,1620,2,11.35,11.23,258.8,8.45,1.897,16.07,29.44,29.03,29.33,6.68,291.7,0,-10.49,9.25,655.7
1,99,1625,2,10.57,10.53,270.7,4.739,1.106,13.62,29.16,28.61,28.88,6.492,291.8,0,-11.05,8.81,597.7
1,99,1630,2,8.2,8.14,278,6.598,1.499,12.05,28.87,28.49,28.76,7.05,291.8,0,-10.23,6.815,568.6
2,99,1630,2,19.03,17.72,18.84,21.5,17.79,.254,.333,.144,.15,0,13.11,2550
1,99,1635,2,9.03,8.96,270.9,6.996,1.142,11.37,29.05,28.71,28.95,7.39,291.8,0,-9.53,7.27,544.6
1,99,1640,2,8.53,8.41,265.7,9.76,1.105,11.07,29.15,28.81,29.04,7.48,291.8,0,-9.31,7.1,565.5
1,99,1645,2,7.18,7.04,274.8,11.54,1.062,8.72,29.11,28.73,28.96,7.16,291.9,0,-9.89,5.963,537.3
2,99,1645,2,19.06,17.77,18.91,21.61,17.89,.254,.333,.144,.15,0,13.12,2550
1,99,1650,2,8.27,7.82,268.1,18.84,2.228,12.09,28.85,28.54,28.62,7.18,291.8,0,-10.05,6.663,368
1,99,1655,2,7.62,7.46,274.3,11.85,1.09,10.49,28.61,28.43,28.51,7.4,292,0,-9.86,6.233,492.8
1,99,1700,2,8.48,8.43,294.8,6.53,1.175,11.43,28.68,28.29,28.51,7.56,292,0,-9.52,6.838,516.5
2,99,1700,2,19.08,17.81,19,21.69,17.99,.253,.333,.144,.15,0,13.11,2550
1,99,1705,2,9.23,9.09,289.3,9.85,.941,11.5,28.57,28.24,28.43,7.44,292.1,0,-9.78,7.53,487.7
1,99,1710,2,9.5,9.43,289.5,6.66,1.335,12.74,28.3,28.03,28.05,7.03,292.1,0,-10.67,7.68,333.7
1,99,1715,2,7.83,7.79,294.6,6.246,1.043,11.04,27.77,27.74,27.57,6.91,292.1,0,-11.27,6.555,256.5
2,99,1715,2,19.08,17.84,19.06,21.76,18.08,.253,.333,.144,.15,0,13.12,2550
1,99,1720,2,9.18,9.13,297.9,5.965,1.359,12.12,27.42,27.56,27.26,6.987,292.2,0,-11.39,7.45,190.5
1,99,1725,2,10.36,10.31,286.7,5.299,1.684,14.05,27.14,27.42,27.04,6.827,292.2,0,-11.87,8.5,149.7
1,99,1730,2,7.6,7.56,288.1,5.873,1.192,10.78,26.82,27.09,26.69,7.56,292.4,0,-10.85,6.268,143.5
2,99,1730,2,19.07,17.86,19.1,21.79,18.17,.253,.333,.144,.15,0,12.78,2550
1,99,1735,2,8.51,8.46,286.5,6.106,.893,10.58,26.68,27.05,26.62,7.36,292.4,0,-11.27,6.795,138
1,99,1740,2,7.36,7.33,287.8,5.565,.969,9.87,26.42,26.79,26.36,7.71,292.5,0,-10.89,5.975,124.3
1,99,1745,2,6.689,6.654,294.3,5.905,.829,8.66,26.32,26.69,26.26,7.71,292.5,0,-10.97,5.483,110.7
2,99,1745,2,19.02,17.88,19.15,21.77,18.24,.253,.333,.144,.15,0,12.74,2550
1,99,1750,2,6.4,6.361,294.7,6.381,1.003,9.96,26.14,26.55,26.07,7.86,292.5,0,-10.85,4.975,93.8
1,99,1755,2,7.35,7.3,283.5,6.755,1.124,10.06,26.06,26.5,26.01,7.98,292.5,0,-10.74,5.938,86.3
1,99,1800,2,6.413,6.381,287.5,5.704,.585,8,25.78,26.24,25.72,8.38,292.6,0,-10.32,5.253,95.5
2,99,1800,2,18.95,17.89,19.22,21.71,18.32,.252,.333,.144,.15,0,12.72,2550
1,99,1805,2,6.559,6.532,291.9,5.166,.749,8.92,25.8,26.28,25.78,8.25,292.7,0,-10.51,5.138,108.6
1,99,1810,2,6.397,6.375,291.5,4.711,.694,7.84,25.78,26.27,25.77,8.29,292.8,0,-10.47,5.095,110.3
1,99,1815,2,5.853,5.814,285.3,6.598,.735,8.23,25.58,26.03,25.48,8.79,292.8,0,-9.89,4.58,101
2,99,1815,2,18.86,17.89,19.27,21.61,18.38,.252,.333,.144,.15,0,12.71,2550
1,99,1820,2,6.346,6.31,285.4,6.163,.804,8.53,25.23,25.68,25.15,9.19,292.8,0,-9.59,4.978,110.1
1,99,1825,2,7.55,7.53,290.5,4.595,.61,9.02,25.32,25.97,25.39,8.01,292.9,0,-11.23,6.008,81.3
1,99,1830,2,5.827,5.799,295.6,5.671,.569,7.25,25.16,25.65,25.08,8.36,293,0,-10.81,4.62,58.65
2,99,1830,2,18.76,17.88,19.31,21.47,18.44,.252,.333,.144,.15,0,12.69,2550
1,99,1835,2,6.423,6.39,296.8,5.846,.7,7.84,24.9,25.5,24.9,8.31,293,0,-11.07,5.095,37.4
1,99,1840,2,5.767,5.746,304.6,4.935,.636,7.32,24.61,25.17,24.51,8.94,293.1,0,-10.38,4.293,33.09
1,99,1845,2,4.814,4.8,311.5,4.389,.365,5.913,24.18,24.86,24.13,9.5,293.2,0,-9.95,3.533,24.9
2,99,1845,2,18.65,17.86,19.34,21.33,18.48,.252,.333,.144,.15,0,12.67,2550
1,99,1850,2,4.461,4.437,314.7,5.899,.58,5.782,23.97,24.66,23.95,9.83,293.3,0,-9.68,3.215,18.73
1,99,1855,2,4.45,4.42,312.1,6.655,.503,5.651,23.67,24.35,23.61,10.22,293.3,0,-9.42,3.305,14.56
1,99,1900,2,4.513,4.505,312.3,3.284,.417,5.553,23.25,23.97,23.16,10.69,293.3,0,-9.18,3.13,8.51
2,99,1900,2,18.54,17.84,19.37,21.18,18.51,.252,.333,.144,.15,0,12.65,2550
1,99,1905,2,4.722,4.712,312.6,3.805,.412,5.913,22.75,23.54,22.69,11.08,293.4,0,-9.1,3.328,4.168
1,99,1910,2,4.957,4.944,314.9,4.257,.361,5.88,22.45,23.34,22.44,11.23,293.4,0,-9.16,3.413,.925
1,99,1915,2,4.926,4.916,320.1,3.673,.355,5.717,22.34,23.28,22.41,11.25,293.3,0,-9.22,3.44,0
2,99,1915,2,18.41,17.8,19.4,21.03,18.52,.252,.333,.144,.15,0,12.65,2550
1,99,1920,2,4.87,4.86,319.7,3.649,.429,6.37,22.23,23.07,22.26,11.5,293.4,0,-9.04,3.398,0
1,99,1925,2,5.023,5.015,319.1,3.118,.403,6.272,21.96,22.79,21.97,11.86,293.4,0,-8.85,3.395,0
1,99,1930,2,4.958,4.946,315.1,4.002,.377,5.978,21.57,22.34,21.52,12.36,293.5,0,-8.63,3.35,0
2,99,1930,2,18.28,17.76,19.4,20.86,18.53,.251,.333,.144,.15,0,12.64,2550
1,99,1935,2,5.284,5.275,313.2,3.306,.465,6.566,21.04,21.94,21,12.91,293.6,0,-8.49,3.408,0
1,99,1940,2,5.446,5.437,312.7,3.232,.369,6.468,20.65,21.63,20.64,13.26,293.7,0,-8.45,3.513,0
1,99,1945,2,5.667,5.658,311.6,3.193,.459,6.599,20.22,21.15,20.2,13.66,293.8,0,-8.42,3.665,0
2,99,1945,2,18.14,17.71,19.4,20.67,18.53,.251,.333,.144,.15,0,12.63,2550
1,99,1950,2,5.808,5.795,311.2,3.755,.369,6.566,20,21.13,20.13,13.75,293.9,0,-8.5,3.918,0
1,99,1955,2,5.554,5.539,310.5,4.109,.43,6.566,19.96,21.02,20.03,13.93,294.1,0,-8.37,3.61,0
1,99,2000,2,5.342,5.332,309.9,3.545,.456,6.827,19.73,20.88,19.77,14.26,294.1,0,-8.26,3.353,0
2,99,2000,2,18,17.65,19.38,20.48,18.52,.251,.333,.144,.15,0,12.62,2550
1,99,2005,2,5.056,5.049,309,3.157,.342,5.945,19.49,20.72,19.56,14.65,294.2,0,-8.11,3.19,0
1,99,2010,2,5.04,5.035,309,2.525,.3,5.684,19.13,20.42,19.18,15.39,294.3,0,-7.76,3.012,0
1,99,2015,2,4.893,4.889,309.3,2.34,.293,5.423,18.83,20.32,18.93,15.89,294.4,0,-7.6,2.817,0
2,99,2015,2,17.86,17.59,19.34,20.28,18.5,.251,.333,.144,.15,0,12.61,2550
1,99,2020,2,4.379,4.374,310.7,2.599,.289,5.39,18.71,20.4,18.87,15.89,294.5,0,-7.69,2.377,0
1,99,2025,2,3.887,3.885,312,1.949,.194,4.312,18.56,20.48,18.7,16.3,294.6,0,-7.49,1.787,0
1,99,2030,2,3.443,3.441,310.6,1.79,.166,3.822,18.28,20.44,18.45,16.73,294.7,0,-7.38,1.42,0
2,99,2030,2,17.72,17.53,19.32,20.07,18.47,.251,.333,.144,.15,0,12.6,2550
1,99,2035,2,3.087,3.087,309.4,1.004,.107,3.365,18.09,20.38,18.21,17.04,294.8,0,-7.3,1.147,0
1,99,2040,2,3.01,3.009,310.3,1.207,.095,3.267,17.97,20.17,18.03,17.06,294.9,0,-7.38,.98,0
1,99,2045,2,2.801,2.801,312.8,.54,.112,3.103,17.86,19.91,17.91,17,295,0,-7.51,.822,0
2,99,2045,2,17.58,17.46,19.28,19.87,18.43,.251,.333,.144,.15,0,12.59,2550
1,99,2050,2,2.603,2.603,312.4,.165,.09,2.744,17.76,19.73,17.75,17.09,295.1,0,-7.52,.615,0
1,99,2055,2,2.127,2.126,311.4,1.148,.195,2.483,17.53,19.52,17.45,17.77,295.1,0,-7.22,.027,0
1,99,2100,2,1.634,1.632,306.7,3.124,.165,1.96,17.09,19.17,16.95,18.36,295.2,0,-7.16,0,0
2,99,2100,2,17.43,17.38,19.23,19.67,18.38,.251,.333,.144,.15,0,12.58,2550
1,99,2105,2,1.581,1.58,296.3,1.567,.233,2.025,16.72,18.91,16.44,19.14,295.3,0,-6.921,0,0
1,99,2110,2,2.057,2.055,293.9,2.154,.112,2.385,16.48,18.99,16.28,20.32,295.3,0,-6.35,.082,0
1,99,2115,2,2.197,2.196,294.6,1.65,.113,2.417,16.29,18.97,16.16,21,295.3,0,-6.087,.753,0
2,99,2115,2,17.28,17.31,19.18,19.46,18.33,.251,.333,.144,.15,0,12.57,2550
1,99,2120,2,2.535,2.534,293.1,1.714,.16,2.875,16.31,18.85,16.22,21.43,295.4,0,-5.805,1.39,0
1,99,2125,2,2.998,2.997,295.3,1.583,.082,3.234,16.19,18.72,16.32,22.78,295.4,0,-5.12,1.98,0
1,99,2130,2,3.182,3.182,296.8,1.232,.11,3.463,15.56,18.31,15.8,24.51,295.4,0,-4.692,1.725,0
2,99,2130,2,17.13,17.23,19.11,19.26,18.27,.25,.332,.144,.15,0,12.56,2550
1,99,2135,2,3.395,3.393,296.8,1.549,.126,3.855,14.87,18.12,15.11,26.82,295.4,0,-4.104,1.897,0
1,99,2140,2,3.841,3.838,298,2.111,.195,4.345,14.08,18.14,14.41,29.55,295.4,0,-3.502,2.2,0
1,99,2145,2,4.086,4.083,299.5,2.196,.15,4.41,13.87,17.95,14.38,28.59,295.4,0,-4.109,2.13,0
2,99,2145,2,16.98,17.15,19.04,19.06,18.22,.25,.332,.144,.15,0,12.56,2550
1,99,2150,2,4.022,4.019,298.7,2.124,.147,4.475,14.35,17.76,14.76,26.82,295.5,0,-4.531,2.287,0
1,99,2155,2,4.015,4.012,298.6,2.063,.154,4.377,14.02,17.23,14.2,28.85,295.5,0,-3.868,2.055,0
1,99,2200,2,4.059,4.054,295.1,2.829,.196,4.41,13.65,17.01,13.9,29.89,295.6,0,-3.72,2.107,0
2,99,2200,2,16.83,17.07,18.96,18.85,18.15,.25,.332,.144,.15,0,12.54,2550
1,99,2205,2,3.953,3.95,291.3,2.17,.176,4.345,13.12,16.99,13.4,32.32,295.7,0,-3.144,1.93,0
1,99,2210,2,3.729,3.726,289,2.498,.198,4.214,12.83,17.25,13.25,33.28,295.7,0,-3.01,1.75,0
1,99,2215,2,3.37,3.367,280.8,2.581,.083,3.626,12.77,17.06,13.43,32.51,295.8,0,-3.368,1.86,0
2,99,2215,2,16.69,16.99,18.88,18.64,18.08,.25,.332,.144,.15,0,12.53,2550
1,99,2220,2,3.125,3.125,276.1,.789,.081,3.299,13.21,16.96,14.02,30.98,295.9,0,-3.625,1.772,0
1,99,2225,2,3.024,3.016,267.2,4.063,.056,3.136,13.89,16.79,14.56,27.97,296,0,-4.381,1.77,.263
1,99,2230,2,2.801,2.797,256.3,3.331,.12,3.038,14.28,16.75,14.9,26.9,296,0,-4.559,1.71,.171
2,99,2230,2,16.56,16.91,18.8,18.45,18,.25,.332,.144,.15,0,12.52,2550
1,99,2235,2,2.816,2.809,245.9,4.224,.223,3.299,14.2,16.67,14.64,27.68,296.1,0,-4.251,1.597,0
1,99,2240,2,3.108,3.107,247.4,1.23,.063,3.267,13.63,17.01,13.94,29.51,296.1,0,-3.902,1.357,0
1,99,2245,2,3.183,3.182,250.6,1.471,.052,3.299,13.3,17.34,13.66,29.97,296.1,0,-3.978,.987,0
2,99,2245,2,16.44,16.82,18.72,18.26,17.92,.25,.332,.145,.15,0,12.52,2550
1,99,2250,2,3.079,3.072,247.2,3.904,.119,3.201,13.29,17.12,13.68,30.14,296.1,0,-3.918,.952,0
1,99,2255,2,3.223,3.223,242.5,.632,.101,3.397,13.17,16.71,13.7,31.34,296.1,0,-3.504,1.25,0
1,99,2300,2,3.423,3.423,243.6,.922,.065,3.528,13.02,16.91,13.81,30.84,296.1,0,-3.843,1.525,0
2,99,2300,2,16.32,16.74,18.63,18.08,17.84,.25,.331,.145,.15,0,12.51,2550
1,99,2305,2,3.374,3.371,252.1,2.414,.099,3.528,13.36,16.88,14.17,29.45,296,0,-4.154,1.592,0
1,99,2310,2,3.524,3.522,258.1,1.674,.106,3.724,13.67,16.93,14.34,28.48,296,0,-4.326,1.955,.105
1,99,2315,2,3.352,3.351,261,1.368,.101,3.626,13.79,16.85,14.51,27.84,296,0,-4.526,2.032,.273
2,99,2315,2,16.22,16.67,18.54,17.91,17.75,.25,.331,.145,.15,0,12.5,2550
1,99,2320,2,3.412,3.409,264.8,2.092,.127,3.659,14.11,16.92,14.72,27.49,296,0,-4.42,1.97,.586
1,99,2325,2,3.505,3.503,267,1.966,.141,3.822,13.88,16.77,14.33,29.07,296,0,-3.888,1.91,0
1,99,2330,2,3.729,3.725,272.6,2.683,.172,4.051,13.38,16.49,13.65,31.7,295.9,0,-3.175,1.902,0
2,99,2330,2,16.11,16.59,18.45,17.75,17.67,.249,.331,.145,.15,0,12.49,2550
1,99,2335,2,3.425,3.423,272.5,2.212,.137,3.724,12.8,15.9,12.98,34.59,295.9,0,-2.527,1.905,0
1,99,2340,2,3.029,3.028,270.3,1.443,.225,3.691,12.43,15.43,12.83,35.54,295.9,0,-2.489,1.6,0
1,99,2345,2,3.019,3.017,275.4,2.276,.156,3.299,12.44,15.29,12.91,36.3,295.9,0,-2.203,1.7,0
2,99,2345,2,16,16.51,18.36,17.59,17.59,.249,.331,.145,.15,0,12.48,2550
1,99,2350,2,3.251,3.247,278.2,2.591,.168,3.691,12.55,15.58,12.93,36.39,295.9,0,-2.073,1.655,0
1,99,2355,2,3.645,3.637,283.5,3.81,.236,4.247,12.53,15.38,12.83,35.79,296,0,-2.313,1.835,0
1,100,0,2,3.353,3.345,288.2,3.963,.271,4.279,12.75,15.19,13.06,33.88,295.9,0,-2.847,1.815,.005
2,100,0,2,15.9,16.44,18.27,17.44,17.5,.249,.331,.145,.15,0,12.48,2550
1,100,5,2,3.532,3.528,284.3,2.857,.142,3.855,12.93,14.94,13.12,34.75,296,0,-2.359,1.835,.007
1,100,10,2,3.828,3.822,284.2,3.003,.237,4.41,12.64,14.88,12.76,36.87,296,0,-1.823,1.955,0
1,100,15,2,3.976,3.96,291.1,5.025,.387,4.802,12.82,14.6,13.08,34.61,296,0,-2.503,2.39,.083
2,100,15,2,15.82,16.37,18.18,17.3,17.41,.249,.33,.145,.15,0,12.47,2550
1,100,20,2,4.618,4.608,296.3,3.771,.364,5.325,12.8,14.55,13.07,34.52,296,0,-2.571,2.937,.165
1,100,25,2,4.678,4.666,292.2,4.029,.368,5.586,13.16,14.42,13.37,32.62,296.1,0,-2.99,3.195,.132
1,100,30,2,3.529,3.511,282.7,5.9,.543,4.639,13.19,14.23,13.31,33.35,296.2,0,-2.674,2.212,0
2,100,30,2,15.75,16.3,18.08,17.17,17.32,.249,.33,.145,.15,0,12.47,2550
1,100,35,2,2.938,2.932,277.6,3.681,.151,3.234,12.93,14.21,13.05,34.96,296.3,0,-2.278,1.715,0
1,100,40,2,2.805,2.799,284.2,3.795,.179,3.201,12.91,14.4,13.06,34.22,296.2,0,-2.572,1.437,0
1,100,45,2,2.734,2.728,283.2,3.632,.123,3.071,12.97,14.71,13.11,34.18,296.3,0,-2.538,1.392,0
2,100,45,2,15.68,16.23,17.99,17.05,17.24,.249,.33,.145,.15,0,12.46,2550
1,100,50,2,2.79,2.779,268.7,4.928,.223,3.234,12.93,14.81,13.15,34.88,296.6,0,-2.304,1.525,0
1,100,55,2,2.503,2.487,250.4,6.475,.103,2.809,12.87,15.18,13.21,36.46,296.8,0,-1.774,1.295,0
1,100,100,2,2.429,2.391,230.7,10.09,.163,2.777,12.5,14.54,12.71,39.7,297,0,-.962,.935,0
2,100,100,2,15.62,16.17,17.92,16.94,17.15,.249,.33,.145,.15,0,12.46,2550
1,100,105,2,2.59,2.586,247.1,3.091,.119,2.809,12.43,14.88,12.77,36.42,297.1,0,-2.178,1.02,0
1,100,110,2,2.877,2.852,241.1,7.58,.121,3.071,12.69,14.91,12.95,36.94,297.1,0,-1.759,1.187,0
1,100,115,2,2.566,2.56,235.9,3.903,.128,2.809,12.41,14.05,12.59,40.11,297.2,0,-.908,1.08,0
2,100,115,2,15.57,16.11,17.84,16.84,17.07,.249,.329,.145,.15,0,12.45,2550
1,100,120,2,2.768,2.755,250.4,5.581,.12,3.005,12.21,14.17,12.52,40.25,297.3,0,-1.038,1.275,0
1,100,125,2,2.565,2.532,269.9,9.08,.295,3.201,12.37,14.17,12.69,38.58,297.5,0,-1.451,1.23,0
1,100,130,2,2.068,2.04,296.2,9.45,.232,2.646,12.56,13.97,12.85,37.94,297.6,0,-1.51,1.08,0
2,100,130,2,15.52,16.05,17.76,16.75,16.99,.249,.329,.145,.15,0,12.44,2550
1,100,135,2,2.211,2.203,297.2,4.614,.229,2.744,12.66,14.03,12.85,38.46,297.6,0,-1.242,1.045,0
1,100,140,2,2.569,2.565,294.9,3.218,.166,2.875,12.65,14.12,12.82,38.43,297.7,0,-1.262,1.207,0
1,100,145,2,2.09,2.085,308.3,4,.294,2.613,12.74,14.08,12.97,37.77,297.9,0,-1.419,.688,0
2,100,145,2,15.47,16,17.69,16.67,16.91,.249,.329,.145,.15,0,12.44,2550
1,100,150,2,2.519,2.502,303.4,6.544,.59,3.789,12.92,14.23,13.18,35.86,298,0,-1.952,1.299,.101
1,100,155,2,3.361,3.351,306.4,4.484,.254,3.822,13.2,14.51,13.47,34.21,298.1,0,-2.33,2.045,.661
1,100,200,2,3.249,3.237,314.2,4.916,.29,4.083,13.27,14.38,13.54,33,298.1,0,-2.746,1.817,.048
2,100,200,2,15.42,15.95,17.62,16.59,16.83,.249,.329,.145,.15,0,12.43,2550
1,100,205,2,3.7,3.683,317.5,5.558,.444,4.802,13.64,14.87,14.01,30.14,298.2,0,-3.623,2.352,.493
1,100,210,2,4.231,4.195,321.9,7.54,.573,5.651,14.13,15.26,14.5,27.96,298.3,0,-4.19,2.847,.841
1,100,215,2,4.677,4.66,325.8,4.827,.458,5.782,14.59,15.48,14.88,26.26,298.4,0,-4.612,3.24,.703
2,100,215,2,15.37,15.9,17.55,16.52,16.76,.249,.329,.145,.15,0,12.43,2550
1,100,220,2,5.23,5.211,324.7,4.767,.416,6.207,14.62,15.29,14.78,26.25,298.5,0,-4.589,3.725,0
1,100,225,2,5.864,5.799,331.9,8.53,.483,7.09,14.5,15.02,14.62,26.37,298.6,0,-4.626,4.445,0
1,100,230,2,5.375,5.363,338.7,3.939,.454,6.272,14.39,14.9,14.47,26.69,298.5,0,-4.564,3.9,0
2,100,230,2,15.32,15.85,17.46,16.44,16.68,.248,.328,.145,.15,0,12.42,2550
1,100,235,2,5.074,5.027,346,7.74,.535,6.337,14.23,14.74,14.35,27.09,298.5,0,-4.504,3.693,0
1,100,240,2,5.194,5.165,345.3,6.056,.54,6.566,14.22,14.69,14.35,27.07,298.6,0,-4.521,4.048,0
1,100,245,2,5.079,5.062,342.4,4.678,.692,6.827,14.07,14.42,14.13,28.05,298.9,0,-4.189,4.08,0
2,100,245,2,15.28,15.8,17.39,16.37,16.61,.248,.328,.145,.15,0,12.42,2550
1,100,250,2,5.382,5.341,347.4,7.11,.619,6.958,13.86,14.24,13.92,29.01,299.1,0,-3.924,3.925,0
1,100,255,2,5.067,5.04,358.1,5.879,.418,6.011,13.6,13.9,13.6,30.42,299,0,-3.53,3.79,0
1,100,300,2,4.868,4.833,12.34,6.911,.658,6.37,13.27,13.62,13.28,32.09,299.2,0,-3.11,3.495,0
2,100,300,2,15.23,15.76,17.32,16.31,16.54,.248,.328,.145,.15,0,12.41,2550
1,100,305,2,3.971,3.948,33.61,6.112,.432,5.194,13.03,13.36,13.07,33.46,299.5,0,-2.765,2.83,0
1,100,310,2,3.712,3.684,34.42,6.976,.429,4.606,12.8,13.1,12.82,35.56,299.8,0,-2.161,2.377,0
1,100,315,2,4.717,4.704,26.06,4.263,.352,5.717,12.54,12.93,12.58,37.9,299.7,0,-1.544,3.325,0
2,100,315,2,15.18,15.71,17.27,16.24,16.47,.248,.328,.145,.15,0,12.41,2550
1,100,320,2,4.866,4.856,26.45,3.594,.38,5.717,12.3,12.66,12.34,39.7,299.6,0,-1.136,3.483,0
1,100,325,2,5.07,5.05,27.6,5.033,.462,6.043,12.17,12.64,12.29,41.2,299.7,0,-.756,3.543,0
1,100,330,2,5.687,5.654,38.7,6.162,.583,7.28,12.34,12.84,12.54,41.69,299.7,0,-.444,3.883,0
2,100,330,2,15.14,15.66,17.22,16.18,16.4,.248,.328,.145,.15,0,12.4,2550
1,100,335,2,6.936,6.913,36.74,4.671,.694,8.92,12.59,13.08,12.8,41.92,299.6,0,-.151,5.053,.002
1,100,340,2,7.01,6.987,31.65,4.346,.694,8.75,12.79,13.13,12.94,42.22,299.6,0,.121,5.6,.041
1,100,345,2,6.258,6.24,31.83,4.254,.663,7.94,12.71,13.02,12.78,43.51,299.8,0,.456,4.688,0
2,100,345,2,15.09,15.62,17.17,16.11,16.34,.248,.327,.145,.15,0,12.4,2550
1,100,350,2,6.281,6.259,30.61,4.817,.559,7.61,12.62,12.98,12.71,44.35,299.8,0,.63,4.798,0
1,100,355,2,6.255,6.23,32.91,5.147,.879,8.62,12.62,13.03,12.75,44.45,299.9,0,.659,4.64,0
1,100,400,2,7.09,7.07,34.58,4.804,.823,8.98,12.76,13.19,12.92,43.29,299.8,0,.428,5.408,0
2,100,400,2,15.04,15.57,17.12,16.05,16.28,.247,.327,.145,.15,0,12.39,2550
1,100,405,2,6.941,6.913,33.38,5.081,.645,8.56,12.8,13.15,12.91,42.78,299.8,0,.305,5.205,0
1,100,410,2,6.352,6.335,34.45,4.105,.622,7.74,12.72,13.05,12.79,42.8,299.8,0,.235,4.795,0
1,100,415,2,6.277,6.258,34.56,4.453,.643,7.77,12.59,12.91,12.66,42.94,299.9,0,.17,4.493,0
2,100,415,2,14.99,15.53,17.07,15.98,16.21,.247,.327,.145,.15,0,12.39,2550
1,100,420,2,6.203,6.188,31.47,3.999,.737,8.1,12.44,12.79,12.51,43.22,300,0,.121,4.76,0
1,100,425,2,5.893,5.88,35.39,3.857,.529,6.893,12.3,12.63,12.38,43.5,300,0,.084,4.275,0
1,100,430,2,5.467,5.454,34.35,4.024,.593,6.991,12.13,12.49,12.21,43.85,300.1,0,.048,4.083,0
2,100,430,2,14.95,15.48,17.01,15.92,16.15,.247,.327,.145,.15,0,12.38,2550
1,100,435,2,5.327,5.312,33.62,4.256,.46,6.697,12,12.35,12.07,44.14,300.1,0,.019,3.928,0
1,100,440,2,5.299,5.285,33.39,4.077,.514,6.795,11.87,12.28,11.96,44.44,300.1,0,-.008,3.875,0
1,100,445,2,5.211,5.198,32.92,3.919,.43,6.239,11.79,12.18,11.88,44.47,300.1,0,-.071,3.775,0
2,100,445,2,14.9,15.44,16.96,15.86,16.09,.247,.327,.145,.15,0,12.38,2550
1,100,450,2,4.987,4.974,31.74,4.221,.527,6.566,11.64,12.04,11.74,44.9,300.1,0,-.07,3.588,0
1,100,455,2,5.042,5.033,33.99,3.565,.409,5.913,11.54,11.93,11.62,45.08,300.2,0,-.104,3.61,0
1,100,500,2,5.133,5.121,31.27,3.842,.428,6.272,11.42,11.82,11.52,45.25,300.2,0,-.161,3.663,0
2,100,500,2,14.85,15.39,16.9,15.8,16.03,.247,.327,.145,.15,0,12.38,2550
1,100,505,2,4.616,4.606,29.46,3.813,.378,5.488,11.29,11.67,11.35,45.59,300.4,0,-.183,3.353,0
1,100,510,2,4.583,4.575,26.76,3.388,.392,5.488,11.09,11.51,11.15,46.43,300.5,0,-.116,3.138,0
1,100,515,2,4.528,4.516,22.84,4.131,.36,5.194,10.86,11.31,10.93,47.26,300.6,0,-.08,3.203,0
2,100,515,2,14.8,15.35,16.85,15.73,15.97,.247,.327,.145,.15,0,12.37,2550
1,100,520,2,4.534,4.526,19.71,3.469,.314,5.749,10.61,11.04,10.64,48.41,300.7,0,.022,2.96,0
1,100,525,2,4.7,4.692,20.74,3.387,.331,5.325,10.35,10.86,10.43,49.13,300.8,0,-.019,3.21,0
1,100,530,2,4.941,4.931,19.71,3.714,.321,5.88,10.19,10.75,10.28,49.05,300.9,0,-.183,3.303,0
2,100,530,2,14.74,15.31,16.8,15.66,15.92,.247,.326,.145,.15,0,12.37,2550
1,100,535,2,4.533,4.524,21.5,3.571,.316,5.292,10.07,10.62,10.17,48.88,301,0,-.333,3.195,0
1,100,540,2,4.624,4.616,22.47,3.519,.349,5.521,9.96,10.47,10.04,49.08,301,0,-.375,3.133,0
1,100,545,2,4.431,4.42,22.59,4.102,.388,5.423,9.76,10.22,9.78,49.72,301,0,-.386,2.92,0
2,100,545,2,14.69,15.27,16.74,15.58,15.86,.247,.326,.145,.15,0,12.36,2550
1,100,550,2,4.891,4.883,19.61,3.331,.308,5.553,9.45,9.98,9.5,50.52,301.1,0,-.447,3.283,0
1,100,555,2,5.022,5.013,15.6,3.383,.401,5.815,9.24,9.76,9.28,51.13,301.1,0,-.482,3.255,0
1,100,600,2,5.207,5.195,14.87,3.844,.393,6.076,9,9.64,9.1,51.51,301.1,0,-.598,3.413,0
2,100,600,2,14.62,15.22,16.69,15.5,15.8,.247,.326,.145,.15,0,12.36,2550
1,100,605,2,5.734,5.721,15.92,3.81,.451,6.86,8.98,9.66,9.15,50.82,301.2,0,-.791,3.875,0
1,100,610,2,5.689,5.674,9.77,4.179,.404,6.795,8.94,9.52,9.02,50.72,301.3,0,-.856,3.86,0
1,100,615,2,6.027,6.013,6.088,3.96,.419,6.893,8.76,9.33,8.85,50.92,301.5,0,-.967,4.143,0
2,100,615,2,14.55,15.18,16.63,15.42,15.74,.247,.326,.145,.15,0,12.36,2550
1,100,620,2,6.255,6.239,7.05,4.135,.553,7.28,8.71,9.25,8.8,50.47,301.6,0,-1.128,4.33,.752
1,100,625,2,5.926,5.9,16.04,5.422,.562,7.61,8.63,9.26,8.77,50.24,301.4,0,-1.261,4.085,3.047
1,100,630,2,5.785,5.768,22.06,4.362,.47,6.697,8.81,9.4,8.99,48.96,301.3,0,-1.444,4.16,8.78
2,100,630,2,14.48,15.13,16.57,15.32,15.68,.247,.326,.145,.15,0,12.35,2550
1,100,635,2,5.926,5.912,17.21,4.001,.408,6.729,8.71,9.15,8.76,49.78,301.5,0,-1.309,4.093,15.84
1,100,640,2,5.794,5.781,16.32,3.853,.566,6.958,8.49,8.91,8.56,50.87,301.5,0,-1.226,4.068,23.06
1,100,645,2,5.287,5.27,21.68,4.523,.396,6.174,8.48,8.89,8.61,50.94,301.6,0,-1.215,3.87,42.24
2,100,645,2,14.41,15.08,16.51,15.22,15.62,.246,.326,.145,.15,0,12.35,2550
1,100,650,2,5.173,5.16,28.14,4.069,.539,6.501,8.68,9.1,8.88,50.19,301.6,0,-1.23,3.915,61.6
1,100,655,2,5.409,5.388,29.09,5.06,.587,6.664,8.96,9.43,9.18,49.19,301.7,0,-1.246,4.203,73.4
1,100,700,2,6.183,6.163,29.94,4.53,.616,7.61,9.46,9.96,9.77,46.98,301.7,0,-1.413,4.743,94.4
2,100,700,2,14.33,15.03,16.44,15.11,15.56,.246,.326,.145,.15,0,12.36,2550
1,100,705,2,6.493,6.471,28.68,4.662,.719,7.91,9.92,10.31,10.17,45.56,301.8,0,-1.407,4.998,107.3
1,100,710,2,6.124,6.105,30.46,4.518,.68,7.58,10.13,10.42,10.29,45.19,301.9,0,-1.325,4.555,98.6
1,100,715,2,5.95,5.918,37.02,5.989,.698,7.97,10.28,10.53,10.47,44.87,302.2,0,-1.289,4.228,130.7
2,100,715,2,14.26,14.98,16.38,15.01,15.5,.246,.325,.145,.15,0,12.36,2550
1,100,720,2,5.762,5.733,42.07,5.796,.7,7.71,10.52,10.69,10.69,44.53,302.4,0,-1.178,4.073,145.8
1,100,725,2,6.047,6.027,42.12,4.618,.678,7.64,10.72,10.85,10.89,44.29,302.5,0,-1.07,4.108,162.8
1,100,730,2,5.725,5.71,42.28,4.164,.607,6.991,10.99,11.09,11.17,43.81,302.6,0,-.973,3.985,180.5
2,100,730,2,14.2,14.93,16.32,14.92,15.45,.246,.325,.145,.15,0,12.37,2550
1,100,735,2,6.08,6.058,41.84,4.83,.841,7.64,11.25,11.33,11.43,43.09,302.7,0,-.969,4.27,199.5
1,100,740,2,6.443,6.419,42.03,5,.675,7.77,11.48,11.48,11.61,42.43,302.9,0,-.972,4.573,219.8
1,100,745,2,5.985,5.958,40.62,5.44,.789,7.94,11.63,11.55,11.75,42.08,303,0,-.951,4.425,237.5
2,100,745,2,14.14,14.88,16.26,14.85,15.38,.246,.325,.145,.15,0,12.39,2550
1,100,750,2,6.237,6.196,38.25,6.509,.643,7.97,11.74,11.7,11.9,41.97,302.9,0,-.885,4.528,254.8
1,100,755,2,6.198,6.158,44.77,6.478,.984,9.11,12.01,11.95,12.21,41.37,303,0,-.844,4.575,267.2
1,100,800,2,8.55,8.5,46.7,5.669,1.315,10.98,12.31,12.3,12.52,38.58,303,0,-1.511,6.158,299.3
2,100,800,2,14.09,14.83,16.2,14.81,15.32,.246,.325,.145,.15,0,12.43,2550
1,100,805,2,7.91,7.87,49.06,5.344,1.192,10.42,12.68,12.58,12.87,38.03,303.1,0,-1.377,5.753,310.4
1,100,810,2,8.72,8.7,47.19,4.125,.941,10.55,12.84,12.59,12.94,37.16,303.1,0,-1.546,6.053,333.1
1,100,815,2,7.35,7.31,39.49,5.46,1.004,9.77,13,12.81,13.17,37.68,303.4,0,-1.225,5.435,357.1
2,100,815,2,14.06,14.79,16.14,14.8,15.26,.245,.325,.145,.15,0,12.49,2550
1,100,820,2,7.75,7.71,36.55,5.742,.938,9.51,13.19,12.91,13.28,36.58,303.5,0,-1.451,5.87,374.7
1,100,825,2,7.99,7.93,34.69,7.04,1.087,9.96,13.37,13.04,13.42,35.76,303.6,0,-1.596,6.095,392.2
1,100,830,2,8.63,8.58,37.8,5.692,.8,10.42,13.36,13.01,13.43,35.22,303.7,0,-1.804,6.38,409.4
2,100,830,2,14.06,14.75,16.09,14.84,15.2,.245,.324,.145,.15,0,12.55,2550
1,100,835,2,7.88,7.85,44.17,4.957,.912,9.73,13.58,13.15,13.66,34.86,303.7,0,-1.752,5.75,429.3
1,100,840,2,8.49,8.43,42.95,6.751,1.302,11.11,13.93,13.45,14.02,33.79,303.8,0,-1.866,6.038,442.9
1,100,845,2,9.86,9.81,44.11,5.545,1.375,13.16,14,13.46,13.97,31.9,303.7,0,-2.571,7.12,467.3
2,100,845,2,14.08,14.71,16.05,14.92,15.14,.245,.324,.145,.15,0,12.63,2550
1,100,850,2,9.5,9.45,50.05,5.905,1.084,12.67,14.07,13.55,14.07,31.59,303.8,0,-2.631,6.995,482.2
1,100,855,2,9.06,9.01,40.23,6.051,1.519,12.32,14.3,13.76,14.29,31.97,303.9,0,-2.275,6.66,510.3
1,100,900,2,9.78,9.73,48.64,5.815,1.155,12.18,14.24,13.59,14.18,31.41,304,0,-2.563,7.19,530
2,100,900,2,14.15,14.69,16.03,15.03,15.09,.245,.324,.145,.15,0,12.73,2550
1,100,905,2,10.07,10.03,46.59,5.408,1.214,12.05,14.44,13.87,14.46,30.16,304,0,-2.935,7.24,539.9
1,100,910,2,10.74,10.71,45.15,4.144,1.156,13.79,14.43,13.76,14.38,29.2,304,0,-3.363,7.8,556.1
1,100,915,2,9.62,9.58,45.64,5.217,1.523,12.61,14.63,13.99,14.7,29.89,304,0,-2.882,6.565,577.1
2,100,915,2,14.27,14.69,16.01,15.18,15.05,.245,.324,.145,.15,0,12.84,2550
1,100,920,2,9.81,9.75,51.96,6.075,1.373,12.22,14.85,14.09,14.81,29.08,304,0,-3.057,7.4,572.7
1,100,925,2,8.66,8.61,48.15,6.044,1.303,11.11,15.03,14.26,15.06,29.55,304.1,0,-2.695,6.228,618.3
1,100,930,2,8.47,8.43,52.08,5.606,1.286,10.94,15.35,14.58,15.36,29.06,304.2,0,-2.645,6.435,636
2,100,930,2,14.41,14.7,16.01,15.36,15.01,.244,.324,.145,.15,0,12.93,2550
1,100,935,2,8.95,8.9,39.99,6.107,.944,10.91,15.37,14.52,15.21,28.66,304.3,0,-2.807,6.803,651.4
1,100,940,2,9.47,9.39,47.36,7.2,1.042,11.53,15.36,14.46,15.24,28.26,304.3,0,-3.003,7.2,668.4
1,100,945,2,8.91,8.83,43.71,7.62,1.174,10.88,15.4,14.63,15.38,28.26,304.4,0,-2.971,6.848,684
2,100,945,2,14.58,14.73,16.02,15.56,14.98,.244,.323,.145,.15,0,13,2550
1,100,950,2,9.54,9.47,57.58,7.1,1.353,12.9,15.78,14.82,15.7,26.1,304.4,0,-3.692,7.29,701
1,100,955,2,9.56,9.49,45.17,7.16,1.182,11.76,15.81,14.87,15.65,25.48,304.5,0,-3.981,7.18,715
1,100,1000,2,10,9.93,55.67,6.485,1.669,12.87,15.93,15.06,15.9,24.44,304.4,0,-4.434,7.82,730
2,100,1000,2,14.79,14.78,16.05,15.79,14.97,.244,.323,.145,.15,0,13.29,2550
1,100,1005,2,10.69,10.64,49.9,5.367,1.01,13.13,16,14.99,15.86,24.33,304.4,0,-4.426,7.94,745
1,100,1010,2,10.76,10.72,48.42,4.984,1.231,13.82,16.18,15.12,16.07,24.13,304.4,0,-4.383,7.76,759
1,100,1015,2,9.93,9.88,52.38,5.556,1.062,12.18,16.27,15.1,16.17,24.21,304.4,0,-4.264,7.28,772
2,100,1015,2,15.02,14.85,16.09,16.04,14.96,.244,.323,.145,.15,0,13.42,2550
1,100,1020,2,8.9,8.86,54,5.601,1.293,11.79,16.47,15.44,16.39,24.7,304.5,0,-3.84,6.88,786
1,100,1025,2,9.55,9.51,57.32,5.333,1.393,12.54,16.38,15.3,16.24,24.9,304.5,0,-3.803,7.52,798
1,100,1030,2,9.73,9.68,53.24,5.742,1.101,11.6,16.64,15.6,16.62,23.97,304.7,0,-4.096,7.24,811
2,100,1030,2,15.26,14.94,16.14,16.31,14.96,.243,.323,.145,.15,0,13.22,2550
1,100,1035,2,9.14,8.95,56.29,11.54,1.201,11.76,16.73,15.69,16.62,24.24,304.7,0,-3.872,6.978,823
1,100,1040,2,9.05,9,57.63,5.921,.91,11.56,17.08,15.9,16.92,24.59,304.7,0,-3.395,6.8,835
1,100,1045,2,8.9,8.81,59.92,8.01,1.349,12.05,17.11,15.88,16.94,24.81,304.7,0,-3.253,6.873,847
2,100,1045,2,15.53,15.04,16.21,16.59,14.98,.243,.323,.145,.15,0,13.23,2550
1,100,1050,2,8.93,8.88,63.86,6.129,1.074,10.81,17.27,15.98,17.05,24.1,304.6,0,-3.493,6.96,858
1,100,1055,2,8.57,8.52,51.71,6.146,1.398,11.96,17.24,15.98,16.98,24.47,304.7,0,-3.33,6.578,868
1,100,1100,2,9.41,9.36,51.39,6.147,1.017,11.99,17.46,16.12,17.27,23.6,304.7,0,-3.623,6.93,879
2,100,1100,2,15.81,15.15,16.28,16.89,15.01,.243,.322,.145,.15,0,13.31,2550
1,100,1105,2,7.85,7.74,56.25,9.89,1.055,10.29,17.46,16.2,17.37,24.73,304.7,0,-3.013,5.93,888
1,100,1110,2,8.89,8.82,66.95,7.09,1.683,11.53,17.55,16.21,17.32,23.26,304.7,0,-3.733,7.14,899
1,100,1115,2,8.9,8.81,66.28,8.12,.998,10.75,17.69,16.37,17.56,23.5,304.7,0,-3.477,6.865,907
2,100,1115,2,16.11,15.27,16.37,17.19,15.04,.243,.322,.145,.15,0,13.48,2550
1,100,1120,2,8.93,8.82,52.68,9.2,1.481,11.76,17.71,16.3,17.41,22.68,304.7,0,-3.928,6.795,915
1,100,1125,2,7.97,7.9,62.92,7.66,1.231,10.91,17.82,16.71,17.65,22.91,304.7,0,-3.705,6.4,924
1,100,1130,2,9.34,9.17,56.66,10.69,1.367,12.25,17.89,16.56,17.66,23.18,304.6,0,-3.501,7.01,933
2,100,1130,2,16.41,15.41,16.47,17.52,15.09,.242,.322,.145,.15,0,13.47,2550
1,100,1135,2,8.35,8.29,49.14,6.981,1.181,11.04,17.84,16.54,17.61,23.18,304.7,0,-3.535,6.415,941
1,100,1140,2,8.12,8.02,56.79,8.83,1.247,11.37,18.1,16.91,18,23.19,304.7,0,-3.318,6.118,948
1,100,1145,2,7.89,7.67,67.89,13.6,1.024,10.19,18.37,16.98,18.12,22.39,304.6,0,-3.558,6.255,954
2,100,1145,2,16.72,15.55,16.58,17.84,15.15,.242,.322,.145,.15,0,13.47,2550
1,100,1150,2,8.38,8.28,65.65,8.86,.878,10.68,18.24,17.03,18.07,22.41,304.6,0,-3.655,6.74,960
1,100,1155,2,7.95,7.8,58.57,11.14,1.165,10.65,18.35,17.09,18.22,22.6,304.6,0,-3.452,6.09,964
1,100,1200,2,7.72,7.61,65.91,9.45,1.263,10.26,18.37,17.03,18.08,22.59,304.6,0,-3.442,6.243,968
2,100,1200,2,17.03,15.7,16.7,18.18,15.21,.242,.322,.145,.15,0,13.47,2550
1,100,1205,2,7.42,7.22,69.19,13.36,.944,10.06,18.37,17.19,18.15,22.31,304.5,0,-3.602,5.96,972
1,100,1210,2,7.2,7.04,71.8,12.14,1.031,10.19,18.98,17.84,18.95,21.95,304.5,0,-3.319,5.743,978
1,100,1215,2,7.61,7.48,77.2,10.53,1.137,10.29,19.13,17.71,18.84,21.4,304.5,0,-3.525,6.235,982
2,100,1215,2,17.33,15.85,16.82,18.51,15.28,.242,.322,.145,.15,0,13.46,2550
1,100,1220,2,7.72,7.63,62.11,8.81,1.136,10.19,18.99,17.77,18.88,21.71,304.4,0,-3.455,6.055,982
1,100,1225,2,7.62,7.53,80.4,8.85,1.328,10.52,19.22,17.91,18.93,20.95,304.4,0,-3.733,6.225,987
1,100,1230,2,7.42,7.33,70.6,8.65,1.395,11.07,19.11,17.61,18.79,21.29,304.4,0,-3.615,5.843,988
2,100,1230,2,17.62,16.01,16.96,18.85,15.37,.241,.322,.145,.15,0,13.45,2550
1,100,1235,2,7.28,7.23,67.92,7.08,1.465,10.81,19.13,17.78,18.96,21.14,304.3,0,-3.694,5.773,990
1,100,1240,2,7.29,7.08,76.8,13.95,1.364,10.98,19.39,18.19,19.24,21.06,304.2,0,-3.534,5.81,991
1,100,1245,2,6.859,6.688,63.02,12.78,1.065,8.95,19.68,18.28,19.34,20.7,304.2,0,-3.519,5.45,991
2,100,1245,2,17.89,16.18,17.11,19.18,15.46,.241,.322,.145,.15,0,13.44,2550
1,100,1250,2,6.552,6.405,81.3,12.1,.982,9.57,19.7,18.44,19.46,21.23,304.2,0,-3.177,5.125,992
1,100,1255,2,6.769,6.644,74.2,11,1.289,10.09,19.63,18.21,19.41,20.92,304.1,0,-3.421,5.5,991
1,100,1300,2,6.924,6.768,86.7,12.13,1.438,10.26,19.74,18.39,19.51,21.16,304.2,0,-3.191,5.62,990
2,100,1300,2,18.14,16.33,17.26,19.48,15.56,.241,.322,.145,.15,0,13.42,2550
1,100,1305,2,6.574,6.394,69.91,13.38,.967,8.49,20.04,18.73,19.84,21.2,304.2,0,-2.917,5.318,989
1,100,1310,2,6.999,6.887,63.03,10.26,1.277,10.13,19.71,18.14,19.28,20.28,304.2,0,-3.757,5.468,986
1,100,1315,2,6.944,6.802,74.4,11.58,1.422,9.41,19.83,18.48,19.57,20.64,304.2,0,-3.437,5.535,985
2,100,1315,2,18.39,16.49,17.41,19.69,15.67,.24,.322,.145,.15,0,13.42,2550
1,100,1320,2,6.205,6.044,74.9,13.07,1.248,8.92,19.78,18.64,19.57,20.38,304.3,0,-3.636,5.058,982
1,100,1325,2,6.311,6.239,53.37,8.62,1.011,9.02,19.79,18.47,19.61,20.02,304.3,0,-3.859,4.955,979
1,100,1330,2,5.512,5.443,69.98,9.12,1.26,8.56,20.15,19.08,20.09,20.99,304.3,0,-2.962,4.578,975
2,100,1330,2,18.62,16.64,17.56,19.86,15.78,.24,.322,.145,.15,0,13.41,2550
1,100,1335,2,6.061,5.929,74.7,11.93,.882,8.04,20.04,18.79,19.77,20.14,304.2,0,-3.593,5.043,972
1,100,1340,2,5.21,5.109,77.9,11.28,1.195,7.94,20.02,18.91,19.83,20.82,304.2,0,-3.165,4.42,967
1,100,1345,2,7.09,6.992,62.57,9.69,1.004,9.93,20.1,18.81,19.78,20.23,304.2,0,-3.479,5.715,963
2,100,1345,2,18.85,16.79,17.7,19.99,15.9,.24,.322,.145,.15,0,13.4,2550
1,100,1350,2,5.258,5.05,74.9,16.08,1.54,8.33,20.08,19.03,19.86,20.51,304.1,0,-3.312,4.42,957
1,100,1355,2,7.52,7.46,55.85,7.12,1.237,10.13,20.55,19.21,20.41,20.15,304.1,0,-3.172,5.638,954
1,100,1400,2,5.814,5.763,59.94,7.61,1.588,9.02,20.09,18.65,19.76,20.12,304,0,-3.558,4.655,945
2,100,1400,2,19.09,16.94,17.82,20.07,16.02,.24,.322,.145,.15,0,13.4,2550
1,100,1405,2,6.333,6.162,75.4,13.33,2.008,10.55,20.6,19.62,20.5,20.43,304,0,-2.95,5.15,941
1,100,1410,2,5.955,5.866,57.77,9.91,1.014,8.13,20.35,19.01,19.99,19.82,303.9,0,-3.544,4.9,934
1,100,1415,2,5.938,5.63,72.4,18.44,1.148,9.6,20.51,19.59,20.32,20.11,303.9,0,-3.22,4.983,927
2,100,1415,2,19.29,17.07,17.93,20.06,16.15,.239,.322,.145,.15,0,13.39,2550
1,100,1420,2,6.299,6.111,79.7,13.97,.824,8.56,20.35,19.06,20.04,20.38,303.8,0,-3.171,5.163,920
1,100,1425,2,7.61,7.5,86.9,10.13,1.023,9.7,20.33,18.96,20.02,20.21,303.7,0,-3.305,6.295,912
1,100,1430,2,4.938,4.836,88,11.62,1.603,7.64,19.94,18.79,19.64,20.34,303.7,0,-3.543,4.143,903
2,100,1430,2,19.46,17.2,18.02,19.99,16.28,.239,.322,.145,.15,0,13.38,2550
1,100,1435,2,6.454,6.391,85.2,7.97,1.813,10.78,20.21,19.11,20.1,20.65,303.7,0,-3.114,5.165,895
1,100,1440,2,4.475,3.951,79.1,27.72,.668,6.174,20.43,19.41,20.24,19.88,303.6,0,-3.435,3.86,885
1,100,1445,2,6.393,6.329,67.42,8.1,1.083,8.66,20.71,19.65,20.61,20.31,303.5,0,-2.935,5.115,874
2,100,1445,2,19.62,17.33,18.09,19.89,16.41,.239,.322,.145,.15,0,13.38,2550
1,100,1450,2,6.338,6.237,72.1,10.2,1.149,9.08,20.57,19.56,20.4,20.51,303.5,0,-2.92,5.36,865
1,100,1455,2,7.62,7.54,95.4,8.47,1.546,10.88,20.74,19.36,20.43,19.84,303.5,0,-3.21,6.088,855
1,100,1500,2,5.948,5.873,93.2,9.06,1.325,9.18,20.4,19.25,20.2,20.24,303.5,0,-3.229,4.833,842
2,100,1500,2,19.73,17.45,18.13,19.79,16.55,.239,.323,.145,.15,0,13.38,2550
1,100,1505,2,6.196,6.058,91.1,12.08,1.331,8.79,20.49,19.28,20.2,20.08,303.5,0,-3.255,5,832
1,100,1510,2,4.728,4.606,87.4,13.03,1.588,8.66,20.38,19.47,20.25,20.15,303.4,0,-3.306,4.08,820
1,100,1515,2,6.742,6.65,65.88,9.45,.888,8.79,20.77,19.8,20.7,20.16,303.3,0,-2.984,5.573,809
2,100,1515,2,19.83,17.55,18.17,19.76,16.68,.238,.323,.145,.15,0,13.37,2550
1,100,1520,2,5.647,5.488,76.4,13.61,1.461,8.98,20.45,19.29,20.11,20.18,303.3,0,-3.232,4.638,794
1,100,1525,2,5.13,4.884,91.6,17.74,1.666,10.91,20.47,19.64,20.34,20.06,303.2,0,-3.292,4.168,772
1,100,1530,2,6.008,5.593,80.1,21.29,1.083,9.67,20.68,19.6,20.45,19.76,303.2,0,-3.309,4.868,732
2,100,1530,2,19.91,17.65,18.2,19.82,16.82,.238,.323,.145,.15,0,13.37,2550
1,100,1535,2,5.022,4.93,84.1,10.98,.987,6.925,20.62,19.7,20.35,19.98,303.1,0,-3.227,4.215,755
1,100,1540,2,5.106,5.013,93.4,10.95,.992,7.35,20.52,19.57,20.32,20.27,303,0,-3.111,4.27,741
1,100,1545,2,5.926,5.796,90.1,12.01,1.722,8.98,20.67,19.73,20.46,20.24,303,0,-3.006,4.828,727
2,100,1545,2,19.97,17.74,18.23,19.94,16.94,.238,.323,.145,.15,0,13.36,2550
1,100,1550,2,6.045,5.953,63.96,9.99,1.145,8.49,20.45,19.37,20.1,19.78,303,0,-3.488,4.988,712
1,100,1555,2,4.53,4.444,89.2,11.18,1.213,7.45,20.45,19.72,20.35,20.23,302.9,0,-3.192,3.835,697.2
1,100,1600,2,5.916,5.832,57.8,9.65,.87,7.71,20.84,19.91,20.65,20.13,302.9,0,-2.938,4.715,683.1
2,100,1600,2,20.02,17.82,18.27,20.11,17.07,.238,.323,.145,.15,0,13.35,2550
1,100,1605,2,4.751,4.605,74.5,14.24,1.304,7.61,20.71,19.74,20.44,19.69,302.9,0,-3.342,3.873,666.8
1,100,1610,2,6.072,5.957,53.48,11.17,1.437,8.82,20.73,19.74,20.55,19.96,302.8,0,-3.141,4.65,648.6
1,100,1615,2,5.697,5.467,79.6,16.29,1.631,8.46,20.72,19.71,20.45,19.89,302.8,0,-3.207,4.518,619.9
2,100,1615,2,20.06,17.89,18.32,20.28,17.19,.237,.324,.145,.15,0,13.35,2550
1,100,1620,2,5.841,5.762,95.8,9.46,.913,7.51,20.56,19.42,20.24,19.64,302.8,0,-3.483,4.605,590
1,100,1625,2,5.851,5.786,81,8.55,1.428,9.6,20.42,19.47,20.14,20.7,302.8,0,-2.913,4.543,551.1
1,100,1630,2,4.965,4.855,66.95,12.03,1.171,7.51,20.44,19.77,20.31,20.92,302.7,0,-2.76,4.063,520.4
2,100,1630,2,20.09,17.95,18.37,20.44,17.3,.237,.324,.145,.15,0,13.35,2550
1,100,1635,2,5.762,5.698,74.4,8.55,1.604,8.85,20.46,19.68,20.22,20.72,302.7,0,-2.862,4.745,532.8
1,100,1640,2,6.412,6.359,73.7,7.42,1.046,8.46,20.53,19.9,20.36,20.72,302.7,0,-2.809,5.103,525.3
1,100,1645,2,6.291,6.228,74.7,8.09,.861,8.07,20.48,19.74,20.28,20.7,302.7,0,-2.861,5.07,537
2,100,1645,2,20.11,18,18.44,20.57,17.41,.237,.324,.145,.15,0,13.35,2550
1,100,1650,2,5.629,5.499,77.7,12.34,1.211,8,20.3,19.52,20.08,20.41,302.7,0,-3.195,4.535,515.9
1,100,1655,2,5.036,4.999,71.7,6.981,1.026,7.19,20.25,19.48,20.06,20.52,302.8,0,-3.161,3.968,481.4
1,100,1700,2,4.81,4.747,86.6,9.26,.642,6.174,20.23,19.59,20.09,20.05,302.8,0,-3.488,3.858,464
2,100,1700,2,20.1,18.04,18.51,20.67,17.51,.237,.324,.145,.15,0,13.36,2550
1,100,1705,2,6.074,6.017,85.9,7.82,.985,8.79,20.33,19.63,20.11,20.39,302.8,0,-3.179,4.818,434.8
1,100,1710,2,6.503,6.459,74.6,6.689,1.047,8.75,20.01,19.44,19.79,20.6,302.7,0,-3.304,5.113,399.8
1,100,1715,2,6.135,6.106,75.5,5.59,.971,8.75,19.9,19.41,19.75,20.85,302.7,0,-3.231,4.92,398.7
2,100,1715,2,20.06,18.08,18.58,20.73,17.61,.237,.324,.145,.15,0,13.36,2550
1,100,1720,2,5.228,5.119,79.7,11.71,.726,6.827,19.88,19.41,19.74,20.74,302.8,0,-3.325,4.208,402.2
1,100,1725,2,5.954,5.913,83.4,6.733,.898,7.45,19.79,19.22,19.57,20.31,302.8,0,-3.665,4.683,383.1
1,100,1730,2,5.074,4.93,80.5,13.65,.843,7.15,19.72,19.36,19.61,20.85,302.9,0,-3.386,4.028,353.5
2,100,1730,2,20.01,18.11,18.64,20.77,17.7,.237,.325,.145,.15,0,13.36,2550
1,100,1735,2,5.534,5.432,72.4,10.98,.692,7.28,19.89,19.5,19.76,20.64,302.8,0,-3.381,4.335,331.6
1,100,1740,2,5.335,5.259,67.73,9.68,.793,6.729,19.78,19.3,19.6,20.81,302.9,0,-3.357,4.1,301.1
1,100,1745,2,5.229,5.194,65.54,6.604,.566,6.37,19.59,19.12,19.42,21.19,302.9,0,-3.276,3.91,296.7
2,100,1745,2,19.93,18.13,18.7,20.76,17.78,.237,.325,.145,.15,0,13.38,2550
1,100,1750,2,4.777,4.742,67.53,7.01,.484,5.782,19.57,19.17,19.4,21.42,302.9,0,-3.152,3.645,274.2
1,100,1755,2,4.644,4.611,68.84,6.895,.687,6.337,19.47,19.13,19.31,21.45,303,0,-3.218,3.68,257.1
1,100,1800,2,5.634,5.569,74.4,8.74,1.168,7.97,19.49,19.23,19.35,21.61,303,0,-3.098,4.235,237.3
2,100,1800,2,19.83,18.14,18.75,20.72,17.85,.237,.325,.145,.15,0,12.85,2550
1,100,1805,2,5.061,5.026,85.3,6.819,.542,6.239,19.22,19.04,19.06,21.69,303,0,-3.271,3.868,182.9
1,100,1810,2,5.034,5.005,78.1,6.109,.678,6.729,18.9,18.88,18.73,22.59,303.1,0,-3.009,3.708,131.2
1,100,1815,2,5.398,5.325,74.8,9.45,.5,6.697,18.48,18.65,18.38,22.91,303.1,0,-3.156,3.93,110.2
2,100,1815,2,19.73,18.13,18.79,20.66,17.92,.236,.325,.145,.15,0,12.76,2550
1,100,1820,2,4.336,4.3,80.6,7.37,.512,5.521,18.26,18.57,18.22,23.28,303.1,0,-3.129,3.13,84.4
1,100,1825,2,4.914,4.891,86.2,5.535,.746,6.566,17.98,18.5,17.97,23.24,303,0,-3.383,3.5,66.32
1,100,1830,2,5.425,5.406,86.8,4.768,.497,6.468,17.91,18.46,17.98,22.82,302.9,0,-3.676,4.06,61.77
2,100,1830,2,19.6,18.12,18.81,20.55,17.97,.236,.325,.145,.15,0,12.72,2550
1,100,1835,2,5.397,5.386,87.8,3.647,.574,6.762,17.79,18.36,17.86,23.15,303,0,-3.586,3.868,60.41
1,100,1840,2,4.663,4.656,86.4,3.142,.526,6.337,17.71,18.3,17.78,23.26,303,0,-3.593,3.235,57.45
1,100,1845,2,4.366,4.357,81.6,3.755,.42,5.259,17.45,18.08,17.42,24.15,303.1,0,-3.32,2.945,52.04
2,100,1845,2,19.46,18.1,18.82,20.42,18.01,.236,.325,.145,.15,0,12.7,2550
1,100,1850,2,4.238,4.232,80.9,3.135,.28,4.998,17.07,17.93,17.06,24.93,303.1,0,-3.218,2.747,37.03
1,100,1855,2,3.954,3.951,81.3,2.413,.237,4.541,16.68,17.82,16.74,25.62,303.1,0,-3.18,2.317,32.52
1,100,1900,2,3.982,3.979,83.5,2.334,.293,4.606,16.4,17.71,16.49,25.99,303.1,0,-3.23,2.415,17.55
2,100,1900,2,19.28,18.07,18.82,20.24,18.05,.236,.325,.145,.15,0,12.67,2550
1,100,1905,2,3.832,3.827,81.9,2.993,.281,4.508,16.16,17.59,16.26,26.37,303.2,0,-3.24,2.25,9.11
1,100,1910,2,3.632,3.627,83,2.713,.174,3.985,15.84,17.34,15.91,27.07,303.3,0,-3.16,2.082,2.982
1,100,1915,2,3.592,3.588,86.8,2.698,.312,4.475,15.39,17.18,15.61,27.76,303.4,0,-3.211,2.075,.015
2,100,1915,2,19.1,18.03,18.81,20.04,18.07,.236,.325,.145,.15,0,12.66,2550
1,100,1920,2,3.357,3.355,81.6,1.944,.18,3.789,15.23,16.96,15.43,28.26,303.5,0,-3.11,1.862,0
1,100,1925,2,3.455,3.454,81,.907,.169,3.887,14.72,16.72,14.84,29.38,303.6,0,-3.039,1.812,0
1,100,1930,2,3.466,3.466,79.7,.714,.093,3.724,14.23,16.56,14.44,30.35,303.7,0,-3.018,1.762,0
2,100,1930,2,18.92,17.98,18.78,19.83,18.08,.236,.325,.145,.15,0,12.65,2550
1,100,1935,2,3.612,3.611,79.1,1.02,.128,3.953,13.88,16.49,14.2,30.73,303.7,0,-3.153,1.812,0
1,100,1940,2,3.618,3.616,78.2,1.475,.102,3.855,13.72,16.33,14.11,31.16,303.8,0,-3.114,1.762,0
1,100,1945,2,3.358,3.358,78.6,1.094,.126,3.724,13.6,16.11,13.95,31.84,303.9,0,-2.934,1.615,0
2,100,1945,2,18.72,17.92,18.74,19.61,18.07,.236,.325,.145,.15,0,12.64,2550
1,100,1950,2,3.142,3.142,79,.555,.084,3.365,13.4,15.97,13.82,32.48,304,0,-2.835,1.515,0
1,100,1955,2,3.103,3.103,80,.488,.058,3.267,13.14,15.76,13.6,33.69,304.1,0,-2.579,1.7,0
1,100,2000,2,3.157,3.157,78.8,.163,.085,3.397,13.04,15.73,13.51,34.26,304.1,0,-2.447,1.597,0
2,100,2000,2,18.51,17.85,18.69,19.38,18.06,.236,.325,.145,.15,0,12.63,2550
1,100,2005,2,3.416,3.415,78.4,1.14,.138,3.757,13.01,15.88,13.47,34.06,304.3,0,-2.548,1.577,0
1,100,2010,2,3.028,3.028,75.8,1.041,.128,3.365,13,15.73,13.34,34.18,304.4,0,-2.516,1.072,0
1,100,2015,2,2.982,2.982,74.7,.211,.069,3.103,12.99,15.53,13.22,32.87,304.5,0,-3.035,1.01,0
2,100,2015,2,18.3,17.78,18.64,19.15,18.03,.236,.325,.146,.15,0,12.61,2550
1,100,2020,2,3.217,3.216,75.1,1.387,.204,3.626,12.88,15.32,13.04,32.92,304.5,0,-3.111,1.217,0
1,100,2025,2,3.608,3.607,76.3,.751,.157,3.92,12.63,15.27,12.83,34.37,304.6,0,-2.756,1.375,0
1,100,2030,2,3.846,3.845,77.3,1.804,.116,4.149,12.42,15.32,12.69,35.77,304.6,0,-2.414,1.73,0
2,100,2030,2,18.11,17.7,18.57,18.92,17.99,.236,.325,.146,.15,0,12.61,2550
1,100,2035,2,3.848,3.848,75.3,.998,.113,4.116,12.34,15.07,12.63,36.37,304.7,0,-2.261,1.557,0
1,100,2040,2,3.819,3.819,75.8,.966,.146,4.116,12.26,15.02,12.6,36.13,304.7,0,-2.423,1.632,0
1,100,2045,2,4.029,4.029,76.7,.613,.161,4.443,12.08,14.96,12.32,36.8,304.7,0,-2.333,1.86,0
2,100,2045,2,17.92,17.62,18.5,18.7,17.95,.236,.325,.146,.15,0,12.6,2550
1,100,2050,2,3.987,3.986,80.5,1.617,.127,4.247,11.76,14.83,11.99,38.11,304.8,0,-2.15,1.732,0
1,100,2055,2,3.776,3.775,81.9,1.147,.124,4.051,11.61,14.59,11.92,38.92,304.9,0,-2.007,1.727,0
1,100,2100,2,3.694,3.69,77.6,2.481,.147,4.018,11.69,14.47,12.05,38.78,305,0,-1.981,1.792,0
2,100,2100,2,17.74,17.54,18.42,18.49,17.89,.236,.325,.146,.15,0,12.59,2550
1,100,2105,2,3.812,3.809,74.3,1.903,.128,4.181,11.62,14.14,11.91,38.76,305.1,0,-2.055,1.527,0
1,100,2110,2,3.823,3.822,79.3,1.104,.109,4.279,11.39,14.09,11.65,39.75,305.1,0,-1.917,1.572,0
1,100,2115,2,3.827,3.826,81.8,1.007,.144,4.247,11.23,14.1,11.56,40.97,305.1,0,-1.654,1.845,0
2,100,2115,2,17.57,17.46,18.34,18.29,17.84,.236,.325,.146,.15,0,12.58,2550
1,100,2120,2,3.851,3.85,82.5,1.286,.167,4.279,11.38,14.07,11.75,40.76,305.2,0,-1.596,1.887,0
1,100,2125,2,3.891,3.891,79.5,.754,.114,4.083,11.46,13.84,11.72,40.63,305.2,0,-1.568,1.85,0
1,100,2130,2,3.689,3.688,80.1,1.445,.129,3.985,11.16,13.54,11.35,41.48,305.2,0,-1.552,1.67,0
2,100,2130,2,17.41,17.37,18.26,18.09,17.77,.235,.324,.146,.15,0,12.57,2550
1,100,2135,2,3.725,3.724,84.5,1.484,.185,4.181,11.01,13.54,11.33,41.97,305.2,0,-1.528,1.787,0
1,100,2140,2,3.863,3.861,83.1,1.434,.165,4.279,11.2,13.58,11.59,41.88,305.2,0,-1.391,1.897,0
1,100,2145,2,3.689,3.688,86.2,1.783,.197,4.247,11.25,13.35,11.54,41.49,305.2,0,-1.474,1.792,0
2,100,2145,2,17.25,17.29,18.17,17.9,17.7,.235,.324,.146,.15,0,12.56,2550
1,100,2150,2,3.505,3.503,88.3,1.583,.121,3.822,11.41,13.31,11.7,39.58,305.2,0,-1.96,1.82,0
1,100,2155,2,3.7,3.696,87.2,2.664,.237,4.214,11.38,13.22,11.64,39.53,305.1,0,-1.997,1.857,0
1,100,2200,2,3.885,3.883,82.2,2.062,.247,4.475,11.27,13.11,11.44,41.27,305.1,0,-1.53,2.015,0
2,100,2200,2,17.11,17.2,18.09,17.72,17.63,.235,.324,.146,.15,0,12.55,2550
1,100,2205,2,3.833,3.832,82.4,1.114,.16,4.214,11.07,12.99,11.24,41.93,305.1,0,-1.487,1.955,0
1,100,2210,2,3.9,3.897,80.3,1.997,.145,4.345,10.98,12.9,11.17,42.57,305.1,0,-1.37,1.925,0
1,100,2215,2,4.108,4.106,81.8,1.783,.22,4.769,10.9,12.79,11.08,43.32,305.1,0,-1.211,2.147,0
2,100,2215,2,16.97,17.12,18,17.54,17.55,.235,.324,.146,.15,0,12.55,2550
1,100,2220,2,4.293,4.288,83.8,2.978,.188,4.769,10.99,12.83,11.24,42.89,305,0,-1.265,2.317,0
1,100,2225,2,4.175,4.169,82.6,2.977,.229,4.867,11.09,12.77,11.35,42.51,305,0,-1.288,2.217,0
1,100,2230,2,4.316,4.312,81.3,2.52,.218,4.867,11.05,12.64,11.21,42.1,305.1,0,-1.459,2.337,0
2,100,2230,2,16.85,17.04,17.91,17.37,17.48,.235,.324,.146,.15,0,12.54,2550
1,100,2235,2,4.129,4.126,85,2.348,.257,4.704,10.86,12.51,11.06,42.96,305.1,0,-1.35,2.225,0
1,100,2240,2,3.986,3.982,86.2,2.523,.231,4.541,10.85,12.44,11.1,43.24,305.1,0,-1.275,2.28,0
1,100,2245,2,3.687,3.682,90.4,3.126,.282,4.475,10.9,12.35,11.17,42.86,305.1,0,-1.35,2.075,0
2,100,2245,2,16.73,16.95,17.82,17.21,17.39,.235,.324,.146,.15,0,12.53,2550
1,100,2250,2,4.451,4.445,95.3,2.963,.231,4.933,11,12.28,11.23,42.72,305.1,0,-1.308,2.587,0
1,100,2255,2,4.18,4.177,95.9,2.261,.211,4.704,10.91,12.05,11.04,43.13,305.1,0,-1.253,2.35,0
1,100,2300,2,4.188,4.181,95.4,3.397,.259,5.031,10.8,12.03,11,42.89,305.1,0,-1.427,2.405,0
2,100,2300,2,16.61,16.87,17.74,17.06,17.31,.235,.324,.146,.15,0,12.53,2550
1,100,2305,2,4.54,4.53,97.2,3.816,.351,5.619,10.92,12.24,11.2,42.09,305,0,-1.572,2.775,0
1,100,2310,2,4.146,4.138,97.7,3.633,.381,5.194,11.25,12.45,11.5,41.04,305,0,-1.619,2.545,0
1,100,2315,2,3.922,3.913,98.5,3.833,.433,5.488,11.32,12.45,11.53,40.97,305.1,0,-1.581,2.537,0
2,100,2315,2,16.5,16.79,17.66,16.91,17.23,.235,.323,.146,.151,0,12.51,2550
1,100,2320,2,3.828,3.819,93,3.975,.346,4.965,11.33,12.44,11.46,40.97,305,0,-1.566,2.36,0
1,100,2325,2,3.86,3.856,91.5,2.697,.206,4.345,11.05,12.26,11.17,41.97,305.1,0,-1.501,2.172,0
1,100,2330,2,3.876,3.874,91.1,1.774,.235,4.345,10.88,12.2,11.01,42.57,305.2,0,-1.458,2.205,0
2,100,2330,2,16.4,16.72,17.57,16.77,17.15,.235,.323,.146,.151,0,12.51,2550
1,100,2335,2,4.241,4.24,93,1.235,.131,4.541,10.65,11.97,10.79,43.38,305.1,0,-1.408,2.405,0
1,100,2340,2,4.084,4.081,96.6,2.318,.213,4.704,10.4,11.75,10.53,44.18,305.2,0,-1.391,2.342,0
1,100,2345,2,3.775,3.769,99.4,3.076,.29,4.769,10.29,11.59,10.45,44.75,305.2,0,-1.321,2.042,0
2,100,2345,2,16.29,16.64,17.49,16.63,17.07,.235,.323,.146,.151,0,12.5,2550
1,100,2350,2,3.551,3.548,100.3,2.55,.227,4.083,10.21,11.39,10.35,45.2,305.3,0,-1.255,1.962,0
1,100,2355,2,3.645,3.641,102,2.664,.218,4.181,10.07,11.23,10.2,46.06,305.4,0,-1.129,2.002,0
1,101,0,2,3.862,3.859,102.6,2.373,.23,4.247,9.97,11.06,10.1,46.93,305.5,0,-.971,2.182,0
2,101,0,2,16.19,16.56,17.4,16.49,16.99,.235,.323,.146,.151,0,12.5,2550
1,101,5,2,3.954,3.949,103.7,2.87,.233,4.41,9.9,10.99,10.06,47.39,305.4,0,-.902,2.205,0
1,101,10,2,4.029,4.021,104.4,3.478,.301,4.639,9.94,10.94,10.13,47.26,305.3,0,-.899,2.412,0
1,101,15,2,4.148,4.14,105,3.531,.343,4.9,10.08,10.89,10.25,46.95,305.3,0,-.865,2.502,0
2,101,15,2,16.09,16.49,17.32,16.35,16.9,.235,.323,.146,.151,0,12.5,2550
1,101,20,2,3.947,3.94,107.6,3.398,.294,4.671,10.1,10.84,10.25,46.98,305.3,0,-.839,2.422,0
1,101,25,2,3.469,3.465,107.2,2.95,.201,4.051,9.98,10.72,10.06,47.47,305.4,0,-.809,2.005,0
1,101,30,2,3.842,3.834,106.6,3.624,.294,4.475,9.75,10.75,9.87,48.24,305.4,0,-.8,2.157,0
2,101,30,2,16,16.42,17.24,16.22,16.82,.235,.323,.146,.151,0,12.48,2550
1,101,35,2,4.112,4.105,104.7,3.543,.358,5.194,9.77,10.84,9.97,48.13,305.4,0,-.809,2.467,0
1,101,40,2,4.306,4.3,106.6,2.996,.262,5.063,9.87,10.81,10.04,47.82,305.4,0,-.805,2.645,0
1,101,45,2,4.434,4.426,107.8,3.394,.282,5.063,9.9,10.77,10.05,48.07,305.2,0,-.714,2.802,0
2,101,45,2,15.91,16.34,17.16,16.1,16.74,.234,.322,.146,.151,0,12.48,2550
1,101,50,2,4.231,4.223,102.2,3.519,.268,4.802,9.88,10.71,10.04,48.17,305.1,0,-.696,2.74,0
1,101,55,2,4.147,4.14,101.4,3.372,.309,4.769,9.84,10.6,9.97,48.41,305.1,0,-.668,2.6,0
1,101,100,2,3.83,3.819,100.4,4.396,.322,4.9,9.79,10.57,9.93,48.53,305.2,0,-.683,2.412,0
2,101,100,2,15.82,16.27,17.07,15.98,16.66,.234,.322,.146,.151,0,12.47,2550
1,101,105,2,4.009,3.994,99.2,4.905,.347,5.031,9.71,10.61,9.85,49.05,305.2,0,-.609,2.532,0
1,101,110,2,4.257,4.252,102,3.015,.312,5.227,9.82,10.65,9.98,48.81,305.1,0,-.579,2.805,0
1,101,115,2,4.176,4.171,103.8,2.812,.284,4.867,9.73,10.55,9.86,49.16,305,0,-.562,2.54,0
2,101,115,2,15.74,16.2,16.99,15.86,16.58,.234,.322,.146,.151,0,12.47,2550
1,101,120,2,4.173,4.164,106.9,3.561,.308,4.867,9.69,10.52,9.83,49.58,304.9,0,-.486,2.72,0
1,101,125,2,4.145,4.14,107.4,2.858,.247,4.802,9.68,10.37,9.78,50.04,304.8,0,-.375,2.577,0
1,101,130,2,3.918,3.912,106.4,3.015,.316,4.802,9.53,10.18,9.63,50.85,304.8,0,-.291,2.417,0
2,101,130,2,15.66,16.13,16.91,15.76,16.49,.234,.322,.146,.151,0,12.46,2550
1,101,135,2,2.995,2.988,105.2,3.761,.301,3.855,9.44,10.11,9.53,51.34,304.9,0,-.245,1.727,0
1,101,140,2,2.898,2.873,115.3,7.43,.255,3.463,9.37,10.11,9.52,51.76,304.9,0,-.193,1.672,0
1,101,145,2,3.37,3.36,129.5,4.289,.347,4.116,9.52,10.36,9.76,51.4,304.9,0,-.153,2.15,0
2,101,145,2,15.58,16.06,16.84,15.65,16.41,.234,.322,.146,.151,0,12.46,2550
1,101,150,2,4.163,4.154,123.5,3.741,.322,4.998,9.81,10.51,10.05,50.18,304.9,0,-.217,2.865,.009
1,101,155,2,4.075,4.067,120.8,3.524,.35,4.965,9.93,10.54,10.1,49.96,304.8,0,-.165,2.717,0
1,101,200,2,4.118,4.104,119.9,4.691,.316,5.063,10.05,10.66,10.23,49.76,304.8,0,-.115,2.827,0
2,101,200,2,15.51,15.99,16.76,15.54,16.33,.234,.322,.146,.151,0,12.45,2550
1,101,205,2,4.423,4.413,116.5,3.795,.346,5.357,10.19,10.76,10.36,49.43,304.8,0,-.072,3.068,0
1,101,210,2,4.082,4.064,121,5.29,.422,5.063,10.22,10.73,10.35,49.57,304.8,0,-.011,2.89,0
1,101,215,2,3.633,3.622,127.5,4.522,.44,4.639,10.17,10.64,10.26,50.01,304.8,0,.057,2.365,0
2,101,215,2,15.44,15.93,16.68,15.45,16.26,.234,.321,.146,.151,0,12.44,2550
1,101,220,2,2.884,2.867,118.2,6.213,.544,4.116,10.13,10.63,10.27,49.95,305,0,.01,1.955,0
1,101,225,2,2.499,2.468,139.3,8.97,.262,3.038,10.17,10.7,10.33,49.94,305.1,0,.046,1.692,0
1,101,230,2,2.503,2.478,134,8.19,.224,3.071,10.15,10.74,10.3,50.72,305.2,0,.234,1.67,0
2,101,230,2,15.37,15.87,16.61,15.36,16.18,.234,.321,.146,.151,0,12.44,2550
1,101,235,2,3.534,3.512,113.7,6.355,.432,4.606,10.14,10.76,10.29,50.8,305,0,.245,2.405,0
1,101,240,2,4.285,4.282,102.6,2.222,.291,4.867,10.15,10.74,10.28,50.68,304.8,0,.221,2.76,0
1,101,245,2,3.109,3.099,97.1,4.747,.471,4.149,10.12,10.62,10.21,51.27,304.8,0,.35,1.777,0
2,101,245,2,15.32,15.81,16.54,15.29,16.1,.234,.321,.146,.151,0,12.43,2550
1,101,250,2,2.145,2.138,88.1,4.733,.298,3.038,10.04,10.59,10.14,51.7,305,0,.395,1.207,0
1,101,255,2,2.266,2.259,96.9,4.76,.281,2.94,9.98,10.67,10.1,52.16,305,0,.459,1.395,0
1,101,300,2,3.064,3.046,97.6,6.189,.275,3.626,10.04,10.74,10.16,52.07,305.1,0,.486,1.847,0
2,101,300,2,15.27,15.75,16.47,15.22,16.03,.234,.32,.146,.151,0,12.42,2550
1,101,305,2,2.504,2.489,83,6.195,.501,3.43,10.04,10.69,10.15,52.25,305.2,0,.533,1.482,0
1,101,310,2,2.185,2.161,85.5,8.58,.329,3.005,9.99,10.58,10.11,52.51,305.3,0,.557,1.425,0
1,101,315,2,3.947,3.944,105.7,2.5,.55,4.671,9.9,10.67,10.08,52.87,305.1,0,.569,2.635,0
2,101,315,2,15.22,15.7,16.41,15.15,15.96,.234,.32,.146,.151,.272,12.41,2550
1,101,320,2,3.615,3.57,101.3,8.99,.648,5.063,10.08,10.73,10.29,51.55,305.1,0,.387,2.482,.001
1,101,325,2,3.652,3.119,2.324,30.93,.582,4.835,10.3,10.59,10.36,51.53,305.5,0,.572,2.855,.037
1,101,330,2,2.597,2.538,358.3,12.28,1.146,4.377,10.01,10.31,10.1,52.82,305.7,0,.655,1.73,0
2,101,330,2,15.17,15.65,16.34,15.09,15.89,.234,.32,.146,.151,.272,12.4,2550
1,101,335,2,1.957,1.895,120.1,14.37,.577,2.613,9.95,10.44,10.03,52.94,305.6,0,.629,1.523,0
1,101,340,2,1.625,.928,98.9,53.03,.452,2.646,9.69,10.44,9.83,54.13,305.6,0,.697,1.153,0
1,101,345,2,3.715,3.661,325.5,9.69,.523,4.541,9.67,10.38,9.88,54.18,306,0,.691,2.86,0
2,101,345,2,15.13,15.6,16.28,15.03,15.82,.234,.32,.146,.151,1.044,12.4,2550
1,101,350,2,3.036,2.243,14.66,41.4,.451,4.116,9.94,10.7,10.21,52.12,305.8,0,.407,2.225,0
1,101,355,2,4.908,4.859,108.8,8.1,.799,6.37,10.07,11.08,10.26,51.22,305.4,0,.295,3.398,0
1,101,400,2,5.313,5.261,99.7,7.98,.319,5.978,10.01,10.87,10.14,50.92,305.1,0,.162,3.51,0
2,101,400,2,15.08,15.55,16.22,14.98,15.75,.234,.32,.146,.151,.234,12.39,2550
1,101,405,2,4.869,4.817,78.3,8.38,.584,6.664,10.02,10.82,10.18,50.26,305.2,0,-.001,3.393,0
1,101,410,2,2.92,2.817,85.8,15.25,.829,4.704,9.91,10.62,9.99,50.48,305.6,0,-.05,1.685,0
1,101,415,2,1.904,1.889,113.1,7.07,.43,2.744,9.78,10.65,9.93,50.15,305.9,0,-.255,1.242,0
2,101,415,2,15.03,15.51,16.17,14.92,15.69,.233,.32,.146,.151,.106,12.39,2550
1,101,420,2,2.285,2.136,64.99,20.65,.166,2.744,9.53,10.63,9.69,51.05,306,0,-.241,1.592,0
1,101,425,2,2.769,2.704,.212,12.42,.32,3.43,8.98,10.01,8.93,54.48,306.1,0,.132,1.495,0
1,101,430,2,1.571,1.226,67.06,37.95,.298,2.156,8.49,9.61,8.55,56.72,305.8,0,.235,1.166,0
2,101,430,2,14.97,15.46,16.11,14.85,15.63,.233,.319,.146,.151,1.161,12.38,2550
1,101,435,2,2.55,2.502,79.8,11.08,.477,3.365,7.97,9.47,8.17,58.97,305.7,0,.281,1.812,0
1,101,440,2,4.071,4.07,64.38,1.48,.291,4.573,7.57,9.53,7.74,61.06,305.6,0,.382,2.182,0
1,101,445,2,4.394,4.371,77.7,5.904,.142,4.933,7.54,9.79,7.67,60.95,305.5,0,.334,2.18,0
2,101,445,2,14.9,15.41,16.05,14.78,15.57,.233,.319,.146,.151,1.381,12.37,2550
1,101,450,2,4.346,4.344,89.5,1.548,.334,4.835,7.67,9.57,7.99,59.94,305.4,0,.221,2.302,0
1,101,455,2,2.56,2.548,83.6,5.475,.707,3.855,7.83,9.27,8.07,58.68,305.6,0,.086,.861,0
1,101,500,2,2.831,2.822,79,4.452,.818,4.116,8.1,9.58,8.37,57.41,305.6,0,.035,1.528,0
2,101,500,2,14.83,15.36,16,14.7,15.51,.233,.319,.146,.151,1.316,12.37,2550
1,101,505,2,4.164,4.162,84.9,2.024,.403,4.737,7.83,9.7,7.99,58.87,305.5,0,.134,2.337,0
1,101,510,2,1.664,1.613,84.3,14.19,.74,3.299,7.8,9.28,7.96,58.03,305.9,0,-.09,.414,0
1,101,515,2,1.657,1.512,317.9,23.95,.61,2.679,7.82,9.06,7.96,58.23,306.2,0,-.03,1.977,0
2,101,515,2,14.74,15.31,15.94,14.61,15.45,.233,.318,.146,.151,1.376,12.35,2550
1,101,520,2,1.347,1.319,305.9,11.57,.582,2.385,7.24,9.14,7.23,61.67,306.4,0,.208,1.672,0
1,101,525,2,.25,.159,48.1,42.76,.212,.751,6.842,9.23,6.963,63.04,306.5,0,.141,.554,0
1,101,530,2,.798,.742,119.7,21.4,.331,1.535,6.981,9.37,7.22,61.68,306.6,0,-.025,.098,0
2,101,530,2,14.66,15.26,15.88,14.52,15.39,.233,.318,.146,.151,1.66,12.35,2550
1,101,535,2,2.467,2.426,155.8,10.48,.929,4.704,7.64,10,8.29,58.02,306.6,0,-.244,1.65,.034
1,101,540,2,4.443,4.422,138.2,5.579,.39,5.586,7.9,10.2,8.42,57.34,306.4,0,-.16,2.827,.329
1,101,545,2,2.564,2.531,138,8.93,1.319,4.639,7.7,9.49,7.9,58.25,306.5,0,-.126,1.177,0
2,101,545,2,14.57,15.2,15.82,14.42,15.32,.233,.318,.146,.151,1.413,12.35,2550
1,101,550,2,1.65,1.582,5.255,16.27,.588,2.385,7.42,8.71,7.58,58.92,306.9,0,-.238,1.612,0
1,101,555,2,1.641,1.413,86.1,30.25,.367,2.45,7.38,9.2,7.65,58.62,307,0,-.337,.397,0
1,101,600,2,2.305,1.975,94.7,30.62,.238,2.94,7.63,9.63,8,57.05,306.9,0,-.477,1.312,0
2,101,600,2,14.48,15.15,15.75,14.31,15.26,.233,.318,.146,.151,1.46,12.34,2550
1,101,605,2,2.801,2.794,39.37,4.022,.266,3.299,6.909,8.3,6.849,60.82,306.9,0,-.283,1.342,0
1,101,610,2,3.494,3.486,45.11,3.678,.265,3.887,5.949,7.74,5.828,65.25,306.8,0,-.224,1.84,0
1,101,615,2,2.926,2.922,30.1,2.914,.236,3.463,5.656,7.34,5.714,65.88,307,0,-.365,1.152,0
2,101,615,2,14.39,15.09,15.69,14.21,15.2,.233,.318,.146,.151,1.677,12.33,2550
1,101,620,2,2.853,2.852,34.48,1.897,.285,3.397,5.691,7.23,5.839,66.68,307,0,-.173,1.322,.581
1,101,625,2,2.755,2.75,36.13,3.398,.129,3.071,5.825,6.809,5.943,67.07,307,0,.03,1.372,3.598
1,101,630,2,3.086,3.083,42.83,2.291,.256,3.561,5.778,6.83,5.803,67.81,307.1,0,.134,1.195,8.6
2,101,630,2,14.3,15.03,15.63,14.1,15.14,.233,.318,.146,.151,1.799,12.33,2550
1,101,635,2,3.403,3.382,59.24,6.369,.225,3.92,5.745,7.36,5.808,68.16,307.1,0,.172,1.552,13.57
1,101,640,2,3.825,3.812,78.2,4.795,.182,4.116,5.55,7.81,5.651,68.83,307.1,0,.123,1.682,20.96
1,101,645,2,2.834,2.819,80.9,5.91,.242,3.528,5.728,7.88,6.081,68.28,307.2,0,.18,1.18,39.63
2,101,645,2,14.21,14.97,15.56,13.99,15.07,.233,.318,.146,.151,1.878,12.33,2550
1,101,650,2,2.942,2.939,69.21,2.417,.178,3.365,6.14,7.36,6.464,67.45,307.2,0,.401,1.35,51.88
1,101,655,2,2.959,2.956,80.1,2.822,.294,3.528,6.211,7.32,6.47,67.41,307.4,0,.458,1.322,63.19
1,101,700,2,3.126,3.122,89.7,3.061,.237,3.724,6.606,7.92,7.02,65.98,307.4,0,.535,1.625,78.4
2,101,700,2,14.11,14.91,15.49,13.88,15.01,.233,.318,.146,.151,1.757,12.33,2550
1,101,705,2,3.587,3.585,85.1,2.25,.324,4.247,7.22,8.05,7.55,63.04,307.5,0,.485,2.03,93.1
1,101,710,2,3.286,3.278,88.5,3.993,.334,4.083,7.76,8.56,8.16,61.12,307.6,0,.567,2.002,109.7
1,101,715,2,3.445,3.427,79.2,5.758,.299,4.116,8.43,8.87,8.75,59.5,307.6,0,.82,2.38,126.9
2,101,715,2,14.03,14.85,15.42,13.78,14.94,.232,.318,.146,.151,1.416,12.33,2550
1,101,720,2,3.538,3.526,77.1,4.737,.403,4.279,8.69,8.86,8.88,58.26,307.7,0,.774,2.645,143.6
1,101,725,2,4.063,4.049,87,4.79,.471,5.096,9.05,9.31,9.33,56.89,307.6,0,.78,3.052,161.1
1,101,730,2,5.023,5.014,88.8,3.363,.496,6.239,9.57,9.71,9.83,54.24,307.6,0,.613,3.94,179
2,101,730,2,13.96,14.8,15.36,13.7,14.87,.232,.318,.146,.151,1.185,12.35,2550
1,101,735,2,4.887,4.874,95.9,4.123,.63,6.305,9.89,9.94,10.09,53.41,307.6,0,.698,3.7,197.2
1,101,740,2,4.463,4.437,95.3,6.168,.531,5.978,10.22,10.29,10.46,52.12,307.7,0,.663,3.67,215.6
1,101,745,2,4.316,4.298,93.5,5.289,.58,6.076,10.65,10.69,10.94,51.04,308,0,.766,3.34,229
2,101,745,2,13.9,14.74,15.29,13.65,14.81,.232,.318,.146,.151,.518,12.37,2550
1,101,750,2,5.327,5.291,99.7,6.643,.845,6.925,11.03,11.06,11.31,48.56,308.1,0,.438,4.103,250.9
1,101,755,2,6.315,6.266,112.2,7.12,.929,8.89,11.34,11.33,11.58,46.9,308.1,0,.241,4.963,264.1
1,101,800,2,5.707,5.659,111.9,7.43,.856,8.62,11.74,11.71,12.02,45.76,308.1,0,.266,4.498,291.7
2,101,800,2,13.87,14.69,15.23,13.62,14.74,.232,.318,.146,.151,0,12.41,2550
1,101,805,2,5.804,5.775,107.7,5.653,.984,7.68,12.04,11.97,12.28,43.77,308.4,0,-.062,4.665,302.7
1,101,810,2,6.809,6.769,109.4,6.262,.734,8.72,12.28,12.07,12.42,41.62,308.5,0,-.527,5.475,329.9
1,101,815,2,6.863,6.824,110.4,6.044,.998,9.05,12.6,12.32,12.73,39.99,308.5,0,-.783,5.373,355.8
2,101,815,2,13.85,14.64,15.17,13.65,14.67,.232,.318,.146,.151,0,12.57,2550
1,101,820,2,7.41,7.38,106.9,5.174,.713,8.92,12.79,12.43,12.89,38.21,308.4,0,-1.217,5.798,374.1
1,101,825,2,6.837,6.806,110.3,5.485,.821,8.46,13.04,12.61,13.14,37.38,308.4,0,-1.289,5.35,386.2
1,101,830,2,7.25,7.2,114,6.916,.754,8.89,13.37,12.98,13.45,35.96,308.4,0,-1.524,5.863,407.4
2,101,830,2,13.87,14.6,15.13,13.71,14.61,.232,.317,.146,.151,0,12.81,2550
1,101,835,2,7.68,7.64,114.5,6.07,.925,9.54,13.74,13.28,13.82,34.09,308.4,0,-1.911,6.22,429.2
1,101,840,2,8.57,8.54,108.5,5.028,.944,10.39,13.91,13.4,13.95,32.96,308.4,0,-2.211,6.66,450.3
1,101,845,2,7.58,7.51,111.2,7.68,1.066,9.41,14.28,13.74,14.34,32.59,308.4,0,-2.043,6.005,469.1
2,101,845,2,13.9,14.57,15.09,13.82,14.55,.232,.317,.146,.151,0,12.99,2550
1,101,850,2,8.08,8.02,113.5,7.13,.867,9.93,14.42,13.77,14.4,31.88,308.5,0,-2.213,6.355,486.9
1,101,855,2,7.89,7.8,113.1,8.77,.884,9.83,14.86,14.25,14.91,31.51,308.4,0,-1.992,6.088,505.1
1,101,900,2,8.62,8.6,112.5,4.087,.862,10.32,14.8,14,14.68,31.08,308.4,0,-2.221,6.88,522.8
2,101,900,2,13.96,14.54,15.07,13.97,14.5,.232,.317,.146,.151,0,13.13,2550
1,101,905,2,7.58,7.5,116.7,8.32,1.046,9.8,15.08,14.45,15.08,31.32,308.3,0,-1.887,6.253,539.9
1,101,910,2,7.69,7.62,119.6,7.25,1.171,10,15.34,14.51,15.27,31.15,308.3,0,-1.738,5.983,557.2
1,101,915,2,7.55,7.5,117.3,6.818,.788,9.08,15.5,14.76,15.5,30.8,308.4,0,-1.744,6.22,574.1
2,101,915,2,14.05,14.53,15.07,14.16,14.45,.232,.317,.146,.151,0,13.21,2550
1,101,920,2,7.13,7.07,116.4,7.63,.899,8.75,15.9,15.17,15.94,30.56,308.4,0,-1.513,5.75,570.2
1,101,925,2,7.51,7.39,116.1,10.37,.986,9.87,16.27,15.36,16.15,29.89,308.4,0,-1.491,6.018,599.6
1,101,930,2,7.78,7.73,117.6,6.931,1.174,9.9,16.39,15.42,16.29,29.53,308.4,0,-1.555,6.17,625
2,101,930,2,14.15,14.53,15.08,14.38,14.42,.232,.316,.146,.151,0,13.28,2550
1,101,935,2,8.36,8.28,121.6,7.59,.979,10.26,16.75,15.87,16.61,28.87,308.4,0,-1.546,6.828,642.1
1,101,940,2,8.5,8.42,127.5,7.69,1.056,10.58,16.66,15.55,16.45,29.09,308.4,0,-1.52,6.693,657
1,101,945,2,7.83,7.78,118.6,6.493,.936,10.09,16.77,15.77,16.63,29.11,308.4,0,-1.421,6.215,673.2
2,101,945,2,14.27,14.55,15.1,14.63,14.39,.232,.316,.146,.151,0,13.32,2550
1,101,950,2,7.49,7.4,121.6,8.53,.868,9.41,16.76,15.59,16.5,29.01,308.4,0,-1.471,6.075,686.3
1,101,955,2,7.77,7.72,122.7,6.352,.883,9.44,16.97,15.84,16.8,29.21,308.5,0,-1.207,6.335,702
1,101,1000,2,6.872,6.725,118.5,11.88,.965,8.66,17.18,16.17,17.01,29.23,308.5,0,-1.025,5.75,717
2,101,1000,2,14.42,14.59,15.14,14.92,14.38,.232,.316,.146,.151,0,13.18,2550
1,101,1005,2,7.46,7.38,121,8.51,1.149,10.45,17.34,16.25,17.13,29.03,308.7,0,-.981,6.108,731
1,101,1010,2,7.01,6.954,105,6.947,1.212,9.51,17.61,16.43,17.45,28.79,308.8,0,-.86,5.45,744
1,101,1015,2,7.95,7.91,110,6.156,.998,10.19,17.5,16.18,17.22,28.62,309,0,-1.034,6.375,758
2,101,1015,2,14.57,14.64,15.2,15.23,14.38,.231,.316,.146,.151,0,13.19,2550
1,101,1020,2,7.02,6.943,121.5,8.42,1.101,9.54,17.46,16.41,17.28,29.25,309,0,-.775,5.97,771
1,101,1025,2,6.963,6.893,105.8,8.1,1.122,8.89,17.9,16.86,17.82,28.98,308.9,0,-.531,5.67,785
1,101,1030,2,7.09,6.972,114.7,10.3,1.193,9.83,17.82,16.64,17.55,29.31,308.9,0,-.451,5.95,797
2,101,1030,2,14.75,14.71,15.27,15.56,14.39,.231,.316,.146,.151,0,13.24,2550
1,101,1035,2,6.863,6.772,126.2,9.34,1.1,8.95,18.02,16.8,17.76,29.25,308.9,0,-.304,5.723,808
1,101,1040,2,6.604,6.292,115.2,17.61,1.423,10.19,18,16.63,17.6,29.52,308.9,0,-.2,5.445,818
1,101,1045,2,5.689,5.614,111.4,9.27,1.423,8.59,17.89,16.65,17.54,28.98,309,0,-.536,4.88,829
2,101,1045,2,14.95,14.78,15.36,15.92,14.41,.231,.315,.146,.151,0,13.35,2550
1,101,1050,2,6.255,6.164,115.8,9.8,1.02,8.4,18.07,17.1,17.99,29.61,308.9,0,-.102,5.25,845
1,101,1055,2,6.741,6.683,110.2,7.53,1.45,10.19,17.99,16.73,17.63,29.68,308.8,0,-.134,5.638,853
1,101,1100,2,6.762,6.677,116.3,9.07,1.512,10.32,18.3,17.2,18.15,29.92,308.7,0,.23,5.548,863
2,101,1100,2,15.15,14.88,15.47,16.28,14.44,.231,.315,.146,.151,0,13.43,2550
1,101,1105,2,6.701,6.588,113.8,10.53,.94,9.54,18.46,17.33,18.23,29.94,308.6,0,.381,5.588,874
1,101,1110,2,6.526,6.472,110.5,7.39,1.36,9.96,18.69,17.46,18.48,29.59,308.6,0,.413,5.455,887
1,101,1115,2,6.302,6.213,109.6,9.62,.904,8.2,18.69,17.63,18.55,29.62,308.6,0,.427,5.223,890
2,101,1115,2,15.38,14.99,15.59,16.67,14.49,.231,.315,.146,.151,0,13.42,2550
1,101,1120,2,6.69,6.43,113.7,15.95,1.023,9.28,18.65,17.3,18.43,30.04,308.6,0,.588,5.48,901
1,101,1125,2,6.067,5.959,119.9,10.79,.866,7.94,18.92,17.56,18.6,29.92,308.5,0,.757,5.12,909
1,101,1130,2,6.842,6.713,106.4,11.14,1.248,9.8,18.82,17.47,18.47,29.5,308.3,0,.484,5.62,919
2,101,1130,2,15.62,15.1,15.72,17.06,14.55,.23,.315,.146,.151,0,13.42,2550
1,101,1135,2,6.959,6.834,112.6,10.87,1.218,9.77,18.85,17.68,18.66,30.1,308.2,0,.782,5.918,926
1,101,1140,2,5.708,5.585,117.2,11.88,1.128,8.43,19.23,18.09,18.98,29.76,308.2,0,.948,4.9,933
1,101,1145,2,5.887,5.77,130,11.41,.938,8.82,19.39,17.95,19.02,29.87,308.1,0,1.131,4.993,938
2,101,1145,2,15.86,15.22,15.86,17.47,14.62,.23,.315,.146,.151,0,13.41,2550
1,101,1150,2,6.718,6.514,114.3,14.11,1.288,9.51,19.56,18.33,19.23,29.48,308,0,1.094,5.625,945
1,101,1155,2,6.326,6.058,110.8,16.65,1.007,8.13,19.28,17.85,18.89,30.36,307.8,0,1.26,5.22,951
1,101,1200,2,6.008,5.932,104.5,9.12,1.215,8.49,19.42,18.17,19.28,30.46,307.8,0,1.426,5.168,957
2,101,1200,2,16.1,15.36,16.02,17.86,14.7,.23,.315,.146,.151,0,13.41,2550
1,101,1205,2,6.196,6.145,117.1,7.35,1.406,8.95,19.48,18.17,19.32,30.87,307.7,0,1.659,5.095,963
1,101,1210,2,5.915,5.855,109.6,8.15,1.26,9.08,19.47,18.26,19.17,30.75,307.6,0,1.595,5.07,966
1,101,1215,2,5.801,5.63,110.9,13.93,1.297,8.53,19.82,18.67,19.66,30.68,307.5,0,1.855,4.79,969
2,101,1215,2,16.35,15.5,16.18,18.26,14.79,.229,.315,.146,.151,0,13.41,2550
1,101,1220,2,5.23,5.122,122,11.67,.91,6.827,19.92,18.71,19.6,30.73,307.5,0,1.967,4.583,973
1,101,1225,2,4.828,4.706,118.2,12.9,1.188,7.42,20.17,19.08,19.95,30.84,307.4,0,2.228,4.15,975
1,101,1230,2,5.241,5.081,116.2,14.17,1.337,8.2,20.08,18.99,19.83,31.04,307.3,0,2.235,4.623,976
2,101,1230,2,16.59,15.64,16.35,18.66,14.89,.229,.315,.146,.151,0,13.39,2550
1,101,1235,2,5.731,5.578,111.4,13.2,1.235,9.24,20.26,18.86,19.91,30.79,307.2,0,2.278,4.613,978
1,101,1240,2,4.614,4.542,125.7,10.1,1.415,7.91,20.46,19.25,20.16,31.23,307.1,0,2.642,3.955,979
1,101,1245,2,5.612,5.535,106.2,9.54,.923,7.28,20.55,19.45,20.43,30.65,307.1,0,2.464,4.685,983
2,101,1245,2,16.85,15.79,16.53,19.05,15.01,.229,.315,.146,.151,0,13.38,2550
1,101,1250,2,5.275,5.185,125.7,10.57,1.762,8.79,21,19.61,20.74,30.48,307.1,0,2.762,4.508,983
1,101,1255,2,4.807,4.633,127.5,15.41,.992,6.697,20.98,19.69,20.54,30.23,306.9,0,2.642,4.02,980
1,101,1300,2,4.447,4.281,127.6,15.61,.968,6.991,21.08,19.85,20.77,30.44,306.9,0,2.813,3.768,981
2,101,1300,2,17.11,15.94,16.73,19.4,15.13,.229,.315,.146,.151,0,13.37,2550
1,101,1305,2,4.4,4.323,134,10.73,1.388,7.25,20.85,19.47,20.33,29.73,306.8,0,2.298,3.928,978
1,101,1310,2,4.762,4.665,107.2,11.59,1.417,8.07,20.94,19.78,20.64,29.62,306.6,0,2.318,4.013,977
1,101,1315,2,5.354,5.145,111.7,16.01,.947,7.02,21.11,19.99,20.89,29.43,306.5,0,2.372,4.403,977
2,101,1315,2,17.36,16.1,16.92,19.67,15.25,.228,.315,.146,.151,0,13.35,2550
1,101,1320,2,5.914,5.783,117.5,12.04,.98,8,21.33,20.03,21.09,29.06,306.5,0,2.392,4.875,974
1,101,1325,2,4.436,4.077,123.6,23.05,1.332,6.86,21.38,20.23,21.11,28.79,306.4,0,2.302,4.023,971
1,101,1330,2,5.945,5.668,118,17.5,1.266,8.69,21.71,20.27,21.45,29,306.4,0,2.675,4.79,968
2,101,1330,2,17.62,16.26,17.09,19.89,15.39,.228,.316,.146,.151,0,13.36,2550
1,101,1335,2,5.739,5.562,95.4,14.22,1.032,8.3,21.68,20.42,21.43,28.91,306.2,0,2.606,4.735,965
1,101,1340,2,5.192,5.148,147.7,7.43,1.023,7.19,21.97,20.52,21.52,27.79,306.2,0,2.311,4.493,962
1,101,1345,2,4.64,4.549,146.8,11.35,1.127,7.28,22.03,20.62,21.56,28.12,306.2,0,2.526,4.058,955
2,101,1345,2,17.86,16.41,17.27,20.09,15.53,.228,.316,.146,.151,0,13.32,2550
1,101,1350,2,5.786,5.631,120.8,13.29,1.434,8.98,22.03,20.84,21.61,28.02,306.1,0,2.475,5.075,949
1,101,1355,2,5.676,5.569,116.6,11.13,1.309,8.13,21.98,20.7,21.58,28.22,306.1,0,2.534,4.803,919
1,101,1400,2,4.752,4.489,117.1,19.05,1.216,7.09,21.9,20.64,21.59,28.01,306,0,2.361,3.878,904
2,101,1400,2,18.09,16.57,17.43,20.21,15.68,.228,.316,.146,.151,0,13.32,2550
1,101,1405,2,5.225,5.077,116.4,13.63,1.397,8.43,22.24,20.99,21.99,27.6,306,0,2.447,4.38,914
1,101,1410,2,4.62,4.513,134.4,12.36,1.169,7.15,22.21,21.06,21.8,26.8,305.9,0,2.02,4.008,915
1,101,1415,2,4.428,4.334,125,11.79,1.23,6.697,22.25,20.93,21.77,26.73,305.9,0,2.015,3.7,917
2,101,1415,2,18.28,16.71,17.57,20.22,15.83,.228,.316,.146,.151,0,13.33,2550
1,101,1420,2,3.553,3.513,113.3,8.6,1.1,6.011,22.19,21.09,21.8,26.99,305.9,0,2.093,3.058,905
1,101,1425,2,4.694,4.386,114,20.75,1.719,8.04,22.38,21.52,22.22,26.83,305.8,0,2.162,3.789,902
1,101,1430,2,5.256,4.966,129.8,19.04,1.026,8.33,22.53,21.17,22.15,26.83,305.8,0,2.3,4.393,895
2,101,1430,2,18.44,16.84,17.68,20.18,15.98,.227,.316,.146,.151,0,13.31,2550
1,101,1435,2,5.018,4.969,146.7,8.02,.814,7.38,22.69,21.33,22.18,25.78,305.7,0,1.888,4.223,879
1,101,1440,2,4.092,3.905,117.6,17.33,.881,6.272,22.76,21.57,22.31,25.29,305.6,0,1.682,3.618,861
1,101,1445,2,4.09,3.772,126.5,22.6,.851,6.174,22.76,21.63,22.43,25.63,305.6,0,1.859,3.298,867
2,101,1445,2,18.6,16.97,17.77,20.09,16.14,.227,.316,.146,.151,0,13.3,2550
1,101,1450,2,3.809,3.562,130.8,20.63,1.457,7.28,22.89,21.94,22.61,26.18,305.4,0,2.256,3.227,859
1,101,1455,2,5.994,5.778,129.5,15.36,.852,8.79,23.29,22.05,23.04,26.46,305.4,0,2.739,5.025,851
1,101,1500,2,6.108,6.015,145.4,10.03,1.242,8.85,23.15,21.69,22.53,25.36,305.3,0,2.042,5.25,841
2,101,1500,2,18.77,17.1,17.85,20.01,16.3,.227,.317,.146,.151,0,13.29,2550
1,101,1505,2,4.589,4.112,125,26.11,1.229,7.71,22.97,21.79,22.49,25.57,305.2,0,2.007,3.958,833
1,101,1510,2,5.479,5.09,111,21.57,1.24,8.53,23.26,22.13,22.96,25.64,305.2,0,2.28,4.61,825
1,101,1515,2,4.49,4.401,139.4,11.36,1.311,7.12,23.23,22,22.68,24.7,305.1,0,1.747,3.885,796
2,101,1515,2,18.92,17.22,17.91,20,16.46,.226,.317,.146,.151,0,13.29,2550
1,101,1520,2,5.23,5.027,118.6,15.98,1.493,7.81,23.27,22.23,23,26.04,305.1,0,2.502,4.253,796
1,101,1525,2,4.388,4.328,134.6,9.51,1.038,6.533,23.27,21.91,22.63,24.44,305,0,1.637,3.838,742
1,101,1530,2,6.491,6.421,122.6,8.39,.876,8.89,23.26,22.27,22.93,24.15,305,0,1.462,5.63,765
2,101,1530,2,19.05,17.34,17.96,20.08,16.62,.226,.317,.146,.151,0,13.29,2550
1,101,1535,2,5.176,5.042,123.1,13.06,1.766,9.08,23.11,22.15,22.75,25.1,304.9,0,1.861,4.423,730
1,101,1540,2,5.121,4.936,145.2,15.37,1.029,7.45,23.35,22.15,22.87,24.21,304.8,0,1.569,4.15,740
1,101,1545,2,6.175,6.064,124.2,10.87,1.073,7.84,23.31,22.08,22.87,24.1,304.8,0,1.486,5.063,704
2,101,1545,2,19.16,17.45,18.01,20.24,16.77,.226,.317,.146,.151,0,13.27,2550
1,101,1550,2,5.454,5.297,122.2,13.74,1.345,8.46,23.31,22.26,22.95,25.21,304.6,0,2.096,4.478,669.6
1,101,1555,2,5.385,5.179,138.5,15.85,.834,6.991,23.38,22.29,22.98,24.88,304.6,0,1.969,4.478,635.4
1,101,1600,2,6.603,6.505,124.8,9.85,1.732,9.8,23.28,22.23,22.91,25.11,304.6,0,2.015,5.44,629.1
2,101,1600,2,19.24,17.55,18.07,20.42,16.91,.226,.318,.146,.151,0,13.27,2550
1,101,1605,2,6.104,6,117.1,10.58,.787,7.48,23.14,22.01,22.7,24.97,304.6,0,1.83,4.903,632.3
1,101,1610,2,6.607,6.48,111.2,11.23,1.009,8.72,23.24,22.32,22.96,24.69,304.5,0,1.747,5.27,630.9
1,101,1615,2,5.592,5.49,139.5,10.94,1.04,7.64,23.26,22.28,22.88,24.66,304.5,0,1.752,4.748,650.8
2,101,1615,2,19.31,17.64,18.15,20.61,17.06,.226,.318,.146,.151,0,13.27,2550
1,101,1620,2,5.932,5.85,131.7,9.51,.745,7.64,23.3,22.15,22.87,25.13,304.4,0,2.044,4.863,623.5
1,101,1625,2,6.653,6.612,114.3,6.315,1.022,9.21,23.04,21.96,22.61,24.83,304.4,0,1.661,5.413,602.5
1,101,1630,2,6.155,6.106,124.3,7.17,1.104,8.33,22.95,22.01,22.66,25.22,304.3,0,1.809,5.055,555
2,101,1630,2,19.34,17.72,18.23,20.78,17.2,.225,.318,.146,.151,0,13.27,2550
1,101,1635,2,6.247,6.011,124.6,15.72,.93,8.36,23.12,22.31,22.82,24.52,304.3,0,1.56,5.26,525.9
1,101,1640,2,6.226,6.143,113.5,9.36,.765,8,22.99,22.2,22.76,25.07,304.2,0,1.756,5.02,511.5
1,101,1645,2,6.459,6.386,133.7,8.6,1.331,9.02,22.95,22.05,22.58,25.17,304.2,0,1.78,5.45,511
2,101,1645,2,19.35,17.78,18.32,20.91,17.33,.225,.318,.146,.151,0,13.28,2550
1,101,1650,2,6.306,6.248,126.2,7.81,1.041,8.23,22.83,21.95,22.5,25.2,304.2,0,1.693,5.098,481.3
1,101,1655,2,6.458,6.398,129.3,7.8,1.053,8.92,22.9,22.11,22.57,25.26,304.2,0,1.79,5.303,461.9
1,101,1700,2,6.604,6.442,131,12.67,.773,8.2,22.73,21.89,22.33,25.71,304.2,0,1.885,5.305,443.1
2,101,1700,2,19.35,17.84,18.41,21.02,17.45,.225,.318,.146,.151,0,13.27,2550
1,101,1705,2,6.611,6.542,125.3,8.33,1.132,9.24,22.62,21.91,22.29,26.03,304.3,0,1.961,5.463,438.2
1,101,1710,2,7.1,7.05,122.5,6.313,1.343,9.9,22.68,22.01,22.42,26.09,304.3,0,2.044,5.748,445.9
1,101,1715,2,6.408,6.36,126,7.04,1.283,9.15,22.63,22.06,22.39,26.39,304.2,0,2.161,5.28,419.1
2,101,1715,2,19.33,17.89,18.5,21.08,17.56,.225,.319,.146,.151,0,13.28,2550
1,101,1720,2,6.687,6.65,119.2,6.079,.989,8.79,22.53,21.87,22.2,26.39,304.2,0,2.075,5.24,351
1,101,1725,2,7.47,7.44,122.4,5.697,1.26,9.7,22.31,21.69,22.06,26.78,304.2,0,2.095,5.668,318.9
1,101,1730,2,5.614,5.477,129.3,12.63,.733,7.42,22.16,21.65,21.89,26.63,304.2,0,1.892,4.52,283.6
2,101,1730,2,19.28,17.92,18.58,21.12,17.67,.225,.319,.146,.151,0,13.3,2550
1,101,1735,2,6.017,5.967,137.7,7.38,1.015,8.2,22.09,21.69,21.84,26.99,304.2,0,2.012,4.823,278
1,101,1740,2,6.719,6.67,136.6,6.894,.849,8.49,22.15,21.68,21.92,26.99,304.2,0,2.07,5.405,324.3
1,101,1745,2,6.458,6.4,138.9,7.64,.799,7.74,22.23,21.7,21.92,27.04,304.2,0,2.159,5.103,311.7
2,101,1745,2,19.23,17.95,18.65,21.11,17.77,.225,.319,.146,.151,0,13.3,2550
1,101,1750,2,6.846,6.796,133.9,6.934,.855,9.05,22.09,21.51,21.73,27.1,304.3,0,2.071,5.628,275.9
1,101,1755,2,6.579,6.502,125.3,8.76,1.009,8.89,21.87,21.42,21.59,27.25,304.3,0,1.963,5.053,253.5
1,101,1800,2,8,7.98,128,3.714,.826,9.44,21.62,21.24,21.37,27.36,304.3,0,1.814,6.223,217.6
2,101,1800,2,19.16,17.97,18.72,21.08,17.86,.225,.319,.146,.151,0,12.81,2550
1,101,1805,2,6.58,6.532,131.6,6.901,.851,8.66,21.38,21.19,21.2,27.8,304.2,0,1.826,5.375,186.5
1,101,1810,2,6.37,6.276,127.2,9.8,1.269,9.02,21.34,21.23,21.17,27.99,304.3,0,1.892,4.8,165.9
1,101,1815,2,6.981,6.914,128.5,7.92,.875,8.95,21.11,21.08,20.92,28.06,304.3,0,1.73,5.55,120.2
2,101,1815,2,19.08,17.98,18.77,21,17.93,.225,.319,.146,.151,0,12.76,2550
1,101,1820,2,6.982,6.937,121.1,6.45,.787,8.59,20.86,20.93,20.75,28.24,304.4,0,1.61,5.26,134.8
1,101,1825,2,8.32,8.29,124.2,4.705,.646,9.73,20.76,20.79,20.64,28.04,304.4,0,1.429,6.485,110.6
1,101,1830,2,7.64,7.61,123.3,4.785,.727,8.98,20.5,20.68,20.39,28.39,304.4,0,1.38,5.64,72.9
2,101,1830,2,18.99,17.98,18.81,20.9,18,.225,.319,.146,.151,0,12.73,2550
1,101,1835,2,7.61,7.59,119.4,4.208,.697,9.08,20.3,20.57,20.24,28.48,304.5,0,1.254,6.058,61.14
1,101,1840,2,6.898,6.874,123.2,4.729,.882,8.59,20.11,20.46,20.07,28.93,304.6,0,1.306,5.193,58.77
1,101,1845,2,5.995,5.965,134.2,5.73,.676,7.45,19.94,20.27,19.88,29.88,304.6,0,1.603,4.615,63.92
2,101,1845,2,18.88,17.97,18.83,20.77,18.05,.225,.319,.146,.151,0,12.7,2550
1,101,1850,2,6.48,6.463,130.7,4.146,.568,7.91,19.77,20.15,19.73,30.12,304.6,0,1.57,4.95,52.46
1,101,1855,2,6.794,6.766,126,5.186,.674,8.2,19.55,19.98,19.52,30.29,304.7,0,1.464,4.945,35.1
1,101,1900,2,6.124,6.11,126.3,3.87,.591,8.04,19.32,19.77,19.25,30.46,304.6,0,1.342,4.49,23.91
2,101,1900,2,18.77,17.96,18.84,20.6,18.09,.225,.319,.146,.151,0,12.69,2550
1,101,1905,2,5.586,5.568,127,4.624,.639,7.02,19.02,19.56,19,30.93,304.7,0,1.291,4.138,13.64
1,101,1910,2,5.545,5.529,129.3,4.363,.498,6.893,18.67,19.34,18.66,31.44,304.7,0,1.219,3.898,6.541
1,101,1915,2,5.293,5.283,128.5,3.555,.404,6.207,18.45,19.09,18.49,31.67,304.7,0,1.133,3.928,1.952
2,101,1915,2,18.65,17.93,18.84,20.41,18.13,.224,.319,.146,.151,0,12.67,2550
1,101,1920,2,4.851,4.844,126.8,3.15,.343,5.586,18.06,18.77,18.06,32.24,304.8,0,1.045,3.375,0
1,101,1925,2,4.924,4.915,128.1,3.437,.387,5.88,17.73,18.51,17.77,32.74,304.8,0,.967,3.398,0
1,101,1930,2,5.138,5.128,127.2,3.556,.397,6.011,17.47,18.31,17.54,33.03,304.9,0,.864,3.49,0
2,101,1930,2,18.52,17.9,18.83,20.21,18.15,.224,.319,.146,.151,0,12.66,2550
1,101,1935,2,4.961,4.953,126.8,3.128,.348,5.749,17.23,18.1,17.29,33.22,304.9,0,.739,3.333,0
1,101,1940,2,4.818,4.814,128,2.326,.271,5.619,16.92,17.8,17.01,33.66,304.9,0,.649,3.258,0
1,101,1945,2,4.876,4.869,128.6,3.203,.393,5.684,16.72,17.64,16.83,34.06,304.9,0,.64,3.293,0
2,101,1945,2,18.39,17.87,18.81,20.01,18.16,.224,.319,.146,.151,0,12.65,2550
1,101,1950,2,5.022,5.013,128.6,3.422,.346,5.88,16.59,17.54,16.72,34.28,304.9,0,.619,3.368,0
1,101,1955,2,4.971,4.958,130,4.115,.442,6.011,16.42,17.37,16.55,34.56,304.9,0,.583,3.308,0
1,101,2000,2,4.612,4.604,129.2,3.251,.356,5.586,16.17,17.08,16.28,35.1,304.9,0,.578,3.088,0
2,101,2000,2,18.26,17.82,18.77,19.79,18.16,.224,.319,.146,.151,0,12.64,2550
1,101,2005,2,4.718,4.71,128.8,3.406,.334,5.423,15.93,16.9,16.04,35.55,305,0,.533,3.183,0
1,101,2010,2,4.803,4.795,126.8,3.177,.286,5.423,15.76,16.76,15.9,35.76,305,0,.472,3.105,0
1,101,2015,2,4.717,4.709,126.7,3.194,.276,5.292,15.56,16.52,15.65,36.18,305,0,.454,3.04,0
2,101,2015,2,18.12,17.77,18.72,19.57,18.14,.224,.319,.146,.151,0,12.63,2550
1,101,2020,2,4.546,4.541,125.4,2.532,.268,5.39,15.28,16.25,15.35,36.9,305.1,0,.484,2.862,0
1,101,2025,2,4.502,4.496,124.1,3.069,.277,5.129,14.96,15.98,15.07,37.71,305.1,0,.494,2.852,0
1,101,2030,2,4.472,4.464,125.7,3.309,.248,5.129,14.78,15.86,14.88,38.08,305.1,0,.467,2.74,0
2,101,2030,2,17.98,17.71,18.67,19.35,18.11,.224,.319,.146,.151,0,12.62,2550
1,101,2035,2,4.399,4.393,125.5,3.082,.321,5.227,14.65,15.71,14.79,38.21,305.1,0,.406,2.86,0
1,101,2040,2,4.666,4.658,126.7,3.282,.296,5.39,14.52,15.56,14.69,38.42,305.2,0,.365,2.915,0
1,101,2045,2,4.217,4.213,121.5,2.665,.225,4.802,14.24,15.21,14.31,39.1,305.2,0,.355,2.61,0
2,101,2045,2,17.85,17.65,18.61,19.13,18.08,.224,.319,.146,.151,0,12.61,2550
1,101,2050,2,4.077,4.074,120.2,2.084,.193,4.475,13.8,14.83,13.88,40.25,305.2,0,.361,2.35,0
1,101,2055,2,3.494,3.491,119.4,2.551,.423,4.279,13.51,14.62,13.61,40.97,305.2,0,.348,2.012,0
1,101,2100,2,3.524,3.515,123.8,4.13,.45,4.573,13.22,14.47,13.38,41.66,305.3,0,.316,1.962,0
2,101,2100,2,17.71,17.58,18.54,18.92,18.04,.224,.319,.146,.151,0,12.6,2550
1,101,2105,2,4.053,4.049,127.3,2.549,.245,4.671,13.26,14.5,13.47,41.47,305.3,0,.293,2.385,0
1,101,2110,2,3.751,3.748,127.7,2.332,.179,4.116,13.08,14.29,13.26,41.95,305.4,0,.288,2.16,0
1,101,2115,2,3.922,3.919,125.9,2.316,.229,4.345,12.95,14.27,13.17,42.18,305.4,0,.243,2.282,0
2,101,2115,2,17.58,17.52,18.47,18.71,17.99,.224,.318,.146,.151,0,12.59,2550
1,101,2120,2,4.092,4.087,126.6,2.754,.221,4.475,12.9,14.17,13.09,42.34,305.4,0,.249,2.352,0
1,101,2125,2,4.451,4.448,126.7,2.37,.185,4.835,12.79,14.04,13.01,42.41,305.4,0,.183,2.7,0
1,101,2130,2,4.368,4.361,125.3,3.282,.264,5.063,12.71,13.88,12.91,42.42,305.4,0,.111,2.602,0
2,101,2130,2,17.44,17.45,18.4,18.5,17.93,.224,.318,.146,.151,0,12.58,2550
1,101,2135,2,4.446,4.443,128,1.967,.232,4.998,12.64,13.76,12.82,42.47,305.4,0,.069,2.76,0
1,101,2140,2,4.68,4.676,125.8,2.568,.268,5.161,12.49,13.61,12.64,42.81,305.3,0,.039,2.847,0
1,101,2145,2,4.861,4.85,130,3.741,.343,5.651,12.51,13.55,12.72,42.64,305.4,0,-.001,3.193,0
2,101,2145,2,17.31,17.37,18.32,18.3,17.87,.224,.318,.146,.151,0,12.57,2550
1,101,2150,2,4.731,4.717,132.8,4.328,.391,6.174,12.61,13.65,12.88,42.59,305.4,0,.078,3.275,0
1,101,2155,2,4.816,4.8,132.4,4.583,.353,5.945,12.74,13.74,12.99,42.63,305.4,0,.203,3.245,0
1,101,2200,2,4.582,4.569,134.6,4.35,.376,5.455,12.69,13.69,12.9,43.15,305.5,0,.323,3.075,0
2,101,2200,2,17.18,17.3,18.24,18.1,17.8,.224,.318,.146,.151,0,12.57,2550
1,101,2205,2,4.424,4.412,136.7,4.102,.345,5.129,12.54,13.55,12.73,43.68,305.5,0,.356,2.862,0
1,101,2210,2,4.277,4.272,135.3,2.749,.329,4.9,12.41,13.44,12.64,44.11,305.6,0,.373,2.805,0
1,101,2215,2,3.92,3.911,138.7,3.842,.238,4.508,12.29,13.38,12.51,44.65,305.6,0,.432,2.452,0
2,101,2215,2,17.05,17.23,18.16,17.91,17.74,.224,.318,.146,.151,0,12.55,2550
1,101,2220,2,3.828,3.824,139.4,2.797,.347,4.9,12.17,13.29,12.45,45.1,305.6,0,.453,2.48,0
1,101,2225,2,4.041,4.034,137.3,3.376,.338,5.031,12.15,13.22,12.4,45.44,305.6,0,.542,2.485,0
1,101,2230,2,3.769,3.763,139.7,3.262,.333,4.769,11.98,13.05,12.2,46.3,305.7,0,.646,2.357,0
2,101,2230,2,16.93,17.15,18.07,17.73,17.67,.224,.318,.146,.151,0,12.55,2550
1,101,2235,2,3.882,3.875,136.3,3.592,.279,4.475,11.82,12.87,12.05,46.84,305.7,0,.66,2.315,0
1,101,2240,2,4.091,4.085,132.4,3.333,.293,4.965,11.73,12.82,11.96,47.42,305.7,0,.74,2.505,0
1,101,2245,2,3.909,3.901,131.2,3.66,.319,4.835,11.81,12.88,12.08,47.41,305.7,0,.806,2.512,0
2,101,2245,2,16.82,17.07,17.99,17.55,17.59,.223,.317,.146,.151,0,12.54,2550
1,101,2250,2,4.103,4.093,128.7,4.145,.352,5.031,11.97,12.97,12.23,47.15,305.7,0,.878,2.705,0
1,101,2255,2,4.148,4.14,126.7,3.596,.333,4.933,12.09,12.99,12.31,47.06,305.7,0,.959,2.625,0
1,101,2300,2,3.937,3.929,126.2,3.592,.287,4.802,12.08,12.91,12.27,47.26,305.7,0,1.011,2.54,0
2,101,2300,2,16.71,17,17.9,17.39,17.51,.223,.317,.146,.151,0,12.53,2550
1,101,2305,2,3.761,3.752,125.1,3.773,.271,4.443,12.02,12.82,12.17,47.71,305.7,0,1.088,2.335,0
1,101,2310,2,3.793,3.787,119.7,3.112,.257,4.279,11.98,12.75,12.13,48.11,305.7,0,1.162,2.43,0
1,101,2315,2,3.735,3.728,119.5,3.455,.32,4.475,11.97,12.74,12.13,48.37,305.7,0,1.227,2.287,0
2,101,2315,2,16.6,16.93,17.82,17.22,17.43,.223,.317,.146,.151,0,12.52,2550
1,101,2320,2,3.458,3.45,121.8,4.08,.329,4.312,12,12.77,12.15,48.54,305.7,0,1.297,2.18,0
1,101,2325,2,3.344,3.34,127.4,2.745,.261,4.051,11.93,12.7,12.06,48.86,305.8,0,1.326,2.145,0
1,101,2330,2,3.313,3.311,127.6,2.388,.181,4.018,11.8,12.5,11.91,49.38,305.8,0,1.351,2.045,0
2,101,2330,2,16.51,16.86,17.73,17.08,17.35,.223,.317,.146,.151,0,12.52,2550
1,101,2335,2,3.124,3.121,122.8,2.527,.208,3.561,11.6,12.4,11.71,49.97,305.8,0,1.338,1.89,0
1,101,2340,2,3.028,3.025,119,2.637,.253,3.561,11.58,12.43,11.72,50.04,305.8,0,1.337,1.717,0
1,101,2345,2,2.894,2.891,118.4,2.776,.273,3.495,11.55,12.46,11.72,50.35,305.8,0,1.393,1.705,0
2,101,2345,2,16.42,16.79,17.64,16.94,17.27,.223,.317,.146,.151,0,12.51,2550
1,101,2350,2,2.954,2.949,116.6,3.332,.289,3.561,11.46,12.39,11.63,50.74,305.7,0,1.42,1.765,0
1,101,2355,2,3.347,3.343,117.1,2.685,.275,3.985,11.42,12.33,11.58,51.22,305.6,0,1.506,1.95,0
1,102,0,2,3.355,3.351,121,2.816,.229,3.887,11.45,12.39,11.65,51.07,305.5,0,1.5,2.187,0
2,102,0,2,16.34,16.71,17.56,16.81,17.18,.223,.316,.146,.151,.848,12.51,2550
1,102,5,2,3.338,3.334,121.4,2.939,.261,4.018,11.43,12.25,11.59,51.18,305.5,0,1.503,2.122,0
1,102,10,2,3.175,3.17,120.6,3.329,.246,3.92,11.31,12.19,11.44,51.67,305.5,0,1.528,1.92,0
1,102,15,2,3.335,3.332,121,2.47,.235,3.855,11.27,12.21,11.42,52.04,305.5,0,1.587,2.137,0
2,102,15,2,16.26,16.65,17.48,16.69,17.1,.223,.316,.146,.151,1.042,12.5,2550
1,102,20,2,3.308,3.303,123.2,3.127,.289,3.985,11.18,12.1,11.33,52.48,305.5,0,1.622,1.98,0
1,102,25,2,3.246,3.239,127.1,3.739,.252,3.887,11.05,11.96,11.22,53.08,305.5,0,1.661,1.927,0
1,102,30,2,2.973,2.969,129.4,3.144,.189,3.397,10.91,11.78,11.08,53.76,305.5,0,1.707,1.802,0
2,102,30,2,16.18,16.58,17.4,16.57,17.02,.223,.316,.146,.151,1.116,12.49,2550
1,102,35,2,2.897,2.892,126.5,3.348,.207,3.397,10.74,11.7,10.91,54.54,305.6,0,1.751,1.592,0
1,102,40,2,2.983,2.981,122.8,2.518,.251,3.626,10.66,11.72,10.84,55,305.6,0,1.788,1.637,0
1,102,45,2,3.043,3.039,122.8,2.855,.198,3.463,10.62,11.73,10.81,55.63,305.6,0,1.913,1.622,0
2,102,45,2,16.1,16.52,17.33,16.46,16.94,.223,.316,.146,.151,1.205,12.48,2550
1,102,50,2,3.048,3.044,122.6,3.021,.214,3.561,10.61,11.66,10.81,56.11,305.5,0,2.02,1.702,0
1,102,55,2,3.564,3.562,118.8,2.057,.328,4.279,10.61,11.71,10.8,56.73,305.4,0,2.164,2,0
1,102,100,2,4.147,4.141,115,2.913,.263,4.704,10.71,11.79,10.93,57.15,305.2,0,2.362,2.572,0
2,102,100,2,16.02,16.46,17.25,16.35,16.86,.223,.315,.146,.151,1.258,12.48,2550
1,102,105,2,4.222,4.216,112.5,2.837,.34,5.031,10.75,11.68,10.91,57.45,305.1,0,2.465,2.557,0
1,102,110,2,3.958,3.952,113.7,3.141,.283,4.606,10.66,11.61,10.82,58.56,305.1,0,2.649,2.392,0
1,102,115,2,3.371,3.364,119,3.743,.327,4.377,10.67,11.69,10.84,59.45,305.2,0,2.865,1.925,0
2,102,115,2,15.94,16.4,17.18,16.24,16.79,.223,.315,.146,.151,1.332,12.48,2550
1,102,120,2,3.361,3.358,119.2,2.501,.254,3.985,10.72,11.78,10.91,59.76,305.2,0,2.977,2.017,0
1,102,125,2,3.51,3.504,121.8,3.326,.228,4.051,10.71,11.76,10.88,60.09,305.1,0,3.042,2.06,0
1,102,130,2,3.7,3.696,126.2,2.589,.19,4.181,10.63,11.68,10.8,60.63,305.1,0,3.096,2.167,0
2,102,130,2,15.86,16.33,17.1,16.12,16.71,.223,.315,.146,.151,1.438,12.47,2550
1,102,135,2,3.883,3.878,129.9,3.086,.223,4.475,10.52,11.57,10.69,61.61,305.1,0,3.21,2.245,0
1,102,140,2,3.694,3.688,129.1,3.375,.313,4.443,10.5,11.56,10.71,62.58,305.1,0,3.408,2.175,0
1,102,145,2,3.381,3.376,129.7,3.211,.293,4.083,10.53,11.54,10.73,63.14,305.1,0,3.561,1.955,0
2,102,145,2,15.78,16.27,17.03,16.02,16.63,.223,.315,.146,.151,1.564,12.46,2550
1,102,150,2,3.34,3.334,129.8,3.142,.271,4.083,10.53,11.62,10.75,63.92,305,0,3.733,1.9,0
1,102,155,2,3.272,3.269,132.5,2.635,.23,3.757,10.57,11.61,10.77,64.45,305,0,3.88,1.89,0
1,102,200,2,3.544,3.542,132.6,1.981,.197,3.953,10.61,11.55,10.82,65.16,305,0,4.07,2.142,.109
2,102,200,2,15.71,16.21,16.96,15.91,16.56,.223,.315,.146,.151,1.675,12.45,2550
1,102,205,2,3.745,3.743,130.9,2.002,.202,4.149,10.67,11.55,10.84,65.14,305,0,4.125,2.212,0
1,102,210,2,3.6,3.597,130.7,2.475,.251,4.181,10.66,11.61,10.83,65.65,304.9,0,4.221,2.027,0
1,102,215,2,3.409,3.406,130.7,2.38,.248,3.887,10.64,11.56,10.81,65.96,304.9,0,4.268,1.98,0
2,102,215,2,15.64,16.15,16.89,15.81,16.48,.223,.314,.146,.151,1.768,12.45,2550
1,102,220,2,3.357,3.356,130,1.565,.142,3.626,10.57,11.47,10.72,66.2,304.9,0,4.25,1.937,0
1,102,225,2,3.312,3.31,129,2.127,.185,3.822,10.43,11.37,10.53,66.69,304.8,0,4.229,1.76,0
1,102,230,2,3.532,3.53,131.4,1.877,.179,3.953,10.23,11.28,10.37,67.3,304.8,0,4.162,1.992,0
2,102,230,2,15.58,16.1,16.82,15.72,16.41,.223,.314,.146,.151,1.897,12.45,2550
1,102,235,2,3.708,3.705,131.4,2.343,.208,4.181,10.18,11.18,10.36,67.74,304.7,0,4.208,2.105,0
1,102,240,2,3.836,3.832,133.3,2.538,.309,4.606,10.22,11.18,10.42,68.31,304.7,0,4.365,2.335,0
1,102,245,2,4.108,4.104,134.7,2.238,.188,4.541,10.19,11.12,10.35,68.92,304.7,0,4.459,2.52,0
2,102,245,2,15.52,16.04,16.75,15.63,16.34,.223,.314,.146,.151,2.007,12.43,2550
1,102,250,2,4.066,4.063,132,2.207,.213,4.508,10.16,11.14,10.33,70.2,304.6,0,4.691,2.485,0
1,102,255,2,3.988,3.985,131.8,2.388,.258,4.475,10.25,11.18,10.46,70.5,304.5,0,4.835,2.412,0
1,102,300,2,3.913,3.91,130.9,2.548,.241,4.41,10.27,11.18,10.44,70.9,304.5,0,4.925,2.377,0
2,102,300,2,15.46,15.98,16.68,15.54,16.26,.222,.314,.146,.151,2.222,12.43,2550
1,102,305,2,3.855,3.851,131.5,2.554,.223,4.312,10.28,11.19,10.45,71.5,304.5,0,5.045,2.305,0
1,102,310,2,3.766,3.764,132.7,2.099,.229,4.214,10.24,11.17,10.42,72.2,304.5,0,5.149,2.242,0
1,102,315,2,3.464,3.461,133.8,2.369,.176,3.822,10.26,11.18,10.44,72.8,304.5,0,5.277,2.087,0
2,102,315,2,15.4,15.93,16.61,15.46,16.19,.223,.313,.146,.151,2.476,12.42,2550
1,102,320,2,3.545,3.542,136.6,2.097,.19,4.018,10.16,11.15,10.35,73.4,304.5,0,5.307,2.072,0
1,102,325,2,3.596,3.59,134.9,3.095,.227,4.083,10.09,11.12,10.3,74.3,304.4,0,5.4,2.04,0
1,102,330,2,3.675,3.671,136.6,2.561,.187,4.018,10.04,11,10.21,74.5,304.4,0,5.408,2.167,0
2,102,330,2,15.35,15.88,16.55,15.38,16.12,.222,.313,.146,.151,2.842,12.42,2550
1,102,335,2,3.849,3.846,137.6,2.305,.205,4.279,10,10.94,10.22,75.1,304.4,0,5.478,2.365,.049
1,102,340,2,3.988,3.983,140.3,2.994,.228,4.541,10.18,10.86,10.44,75.1,304.5,0,5.648,2.652,1.204
1,102,345,2,4.002,3.989,144.8,4.577,.328,4.835,10.36,11.01,10.59,74.3,304.5,0,5.658,2.622,.06
2,102,345,2,15.29,15.83,16.48,15.3,16.05,.222,.313,.146,.151,2.762,12.41,2550
1,102,350,2,3.793,3.755,166.9,8.06,.277,4.377,10.24,10.81,10.29,74.2,304.7,0,5.525,2.3,0
1,102,355,2,3.552,3.547,176.8,2.878,.377,4.181,9.74,10.18,9.75,76.7,304.7,0,5.521,1.942,.091
1,102,400,2,3.247,3.232,178.9,5.477,.341,4.475,10.03,10.52,10.23,77.8,304.8,0,6.005,1.882,1.03
2,102,400,2,15.24,15.78,16.42,15.23,15.98,.222,.313,.146,.151,2.953,12.4,2550
1,102,405,2,3.993,3.966,177.3,6.637,.508,5.129,10.61,11.12,10.93,77.2,304.7,0,6.441,2.715,1.668
1,102,410,2,3.908,3.89,175.9,5.465,.437,5.031,11.04,11.45,11.27,76.6,304.7,0,6.735,2.682,1.463
1,102,415,2,4.216,4.2,178.8,4.951,.528,5.455,11.44,11.81,11.66,78.2,304.7,0,7.4,2.84,1.623
2,102,415,2,15.19,15.74,16.36,15.16,15.92,.222,.313,.146,.151,2.96,12.39,2550
1,102,420,2,4.373,4.359,178.3,4.695,.439,5.553,11.87,12.21,12.08,79.2,304.7,0,7.97,3.045,1.727
1,102,425,2,4.032,4.002,175.6,7.02,.623,5.357,12.23,12.54,12.41,80.4,304.6,0,8.53,2.93,1.469
1,102,430,2,5.175,5.141,175,6.529,.828,8.04,12.62,12.91,12.79,82.2,304.7,0,9.21,3.685,1.486
2,102,430,2,15.16,15.69,16.3,15.1,15.85,.222,.312,.146,.151,3.781,12.39,2550
1,102,435,2,5.003,4.98,179.4,5.467,.558,6.011,12.9,13.12,13.03,82.8,304.8,0,9.59,3.608,1.228
1,102,440,2,5.182,5.153,183.6,6.084,.594,7.02,12.99,13.17,13.08,83.1,304.8,0,9.72,3.518,.672
1,102,445,2,5.455,5.439,181.9,4.475,.581,6.697,13.03,13.18,13.1,83.3,304.8,0,9.8,3.78,.275
2,102,445,2,15.14,15.65,16.25,15.07,15.79,.222,.312,.146,.151,4.971,12.38,2550
1,102,450,2,5.171,5.151,180.4,5.015,.625,6.631,13.04,13.21,13.13,83.3,304.9,0,9.8,3.7,.117
1,102,455,2,5.045,5.032,182.6,4.082,.5,6.272,13.08,13.26,13.17,83.2,305,0,9.82,3.693,0
1,102,500,2,4.695,4.67,183.9,5.84,.721,6.631,13.13,13.35,13.25,83.1,305,0,9.86,3.283,.002
2,102,500,2,15.14,15.61,16.19,15.05,15.73,.222,.312,.146,.151,5.338,12.38,2550
1,102,505,2,5.082,5.06,180.7,5.35,.532,6.305,13.31,13.56,13.44,83.5,305,0,10.09,3.658,.236
1,102,510,2,5.365,5.336,180.9,5.983,.569,6.893,13.54,13.82,13.69,84.1,305.1,0,10.41,3.945,.469
1,102,515,2,5.219,5.202,182,4.647,.628,6.468,13.85,14.13,14,84.7,305.1,0,10.81,3.738,.685
2,102,515,2,15.15,15.58,16.15,15.05,15.67,.222,.312,.146,.151,5.893,12.38,2550
1,102,520,2,5.108,5.072,184,6.761,.541,6.468,14.09,14.37,14.23,85.2,305.1,0,11.12,3.545,.672
1,102,525,2,5.627,5.595,188.4,6.122,.652,6.991,14.35,14.62,14.47,86,305.1,0,11.5,3.95,.667
1,102,530,2,6.027,6,188.6,5.411,.809,7.68,14.48,14.68,14.56,86.2,305.1,0,11.65,4.043,.403
2,102,530,2,15.16,15.56,16.11,15.06,15.61,.222,.312,.146,.151,7.37,12.37,2550
1,102,535,2,5.941,5.909,190.7,5.941,.628,7.25,14.53,14.72,14.62,86.3,305.2,0,11.73,4.043,.18
1,102,540,2,5.698,5.666,190.3,6.035,.743,7.77,14.57,14.77,14.64,86.4,305.2,0,11.78,3.8,.013
1,102,545,2,5.85,5.815,190.4,6.256,.619,7.19,14.62,14.81,14.69,86.5,305.2,0,11.85,3.978,0
2,102,545,2,15.19,15.54,16.07,15.08,15.56,.222,.312,.146,.151,8.39,12.37,2550
1,102,550,2,5.195,5.17,190.2,5.567,.696,6.631,14.68,14.86,14.73,86.8,305.2,0,11.95,3.52,0
1,102,555,2,6.38,6.352,187.1,5.334,.849,8.49,14.7,14.86,14.75,87.3,305.2,0,12.05,4.45,0
1,102,600,2,5.819,5.793,185.5,5.41,1.143,8.23,14.66,14.78,14.68,88,305.2,0,12.13,4.128,0
2,102,600,2,15.22,15.53,16.04,15.11,15.51,.222,.311,.146,.151,9.81,12.36,2550
1,102,605,2,5.882,5.867,183.7,4.03,.607,7.45,14.6,14.71,14.61,88.7,305.1,0,12.19,3.945,0
1,102,610,2,5.588,5.557,182,6.002,.744,7.09,14.57,14.69,14.6,89.3,305.1,0,12.25,3.893,0
1,102,615,2,4.97,4.942,187.1,5.989,.618,6.533,14.55,14.68,14.58,89.7,305.1,0,12.31,3.49,.244
2,102,615,2,15.24,15.52,16.01,15.14,15.47,.222,.311,.146,.151,12.8,12.36,2550
1,102,620,2,4.974,4.951,183.4,5.568,.618,6.468,14.54,14.69,14.59,89.9,305.1,0,12.32,3.438,.964
1,102,625,2,4.317,4.295,186,5.794,.468,5.129,14.54,14.69,14.6,89.9,305.1,0,12.33,2.985,2.465
1,102,630,2,3.784,3.764,178,5.925,.325,4.573,14.54,14.71,14.59,89.8,305.2,0,12.31,2.82,5.641
2,102,630,2,15.28,15.51,16,15.18,15.44,.222,.311,.146,.151,14.06,12.36,2550
1,102,635,2,3.833,3.807,184.2,6.596,.601,5.423,14.55,14.71,14.59,90.1,305.2,0,12.37,2.692,8.58
1,102,640,2,3.576,3.561,179.6,5.271,.393,4.41,14.53,14.7,14.59,90.2,305.3,0,12.38,2.51,11.92
1,102,645,2,3.665,3.654,174.7,4.439,.621,4.704,14.54,14.71,14.6,90.1,305.2,0,12.37,2.6,19.12
2,102,645,2,15.31,15.51,15.98,15.22,15.4,.222,.311,.146,.151,14.92,12.36,2550
1,102,650,2,3.578,3.571,171.7,3.644,.275,4.051,14.55,14.72,14.62,90,305.2,0,12.36,2.677,25.23
1,102,655,2,3.172,3.152,180.3,6.377,.359,4.051,14.56,14.75,14.63,89.9,305.2,0,12.36,2.235,23.9
1,102,700,2,3.072,3.06,176.4,5.185,.362,4.051,14.6,14.8,14.68,89.9,305.2,0,12.38,2.275,29.69
2,102,700,2,15.34,15.5,15.96,15.25,15.37,.222,.311,.146,.151,14.49,12.36,2550
1,102,705,2,2.958,2.948,174.4,4.7,.446,3.887,14.64,14.85,14.72,89.7,305.2,0,12.39,2.097,33.88
1,102,710,2,3.118,3.105,178.8,5.333,.407,4.279,14.66,14.86,14.71,89.8,305.2,0,12.42,2.122,35.35
1,102,715,2,2.958,2.94,172.1,6.324,.391,4.279,14.68,14.88,14.75,89.9,305.2,0,12.46,2.23,40.22
2,102,715,2,15.36,15.5,15.95,15.29,15.35,.222,.311,.146,.151,14.86,12.36,2550
1,102,720,2,3.143,3.103,156.9,9.04,.374,3.789,14.6,14.86,14.64,89.6,305,0,12.33,2.325,38.42
1,102,725,2,3.282,3.27,142.9,5.046,.325,3.92,14.51,14.84,14.6,89.7,304.9,0,12.27,2.507,51.42
1,102,730,2,3.318,3.306,140.6,4.846,.35,4.214,14.52,14.83,14.6,89.9,304.8,0,12.31,2.48,75.1
2,102,730,2,15.38,15.5,15.95,15.32,15.32,.222,.311,.146,.151,17.03,12.36,2550
1,102,735,2,3.028,3.018,135,4.683,.324,3.757,14.64,14.88,14.76,89.8,304.7,0,12.41,2.16,146.8
1,102,740,2,3.359,3.335,142.2,6.965,.399,4.247,15.08,15.18,15.29,89,304.7,0,12.69,2.82,223.9
1,102,745,2,3.612,3.581,154.1,7.5,.38,4.508,15.54,15.42,15.64,87.1,304.8,0,12.81,3.065,242.3
2,102,745,2,15.4,15.51,15.94,15.35,15.3,.222,.311,.146,.151,11.62,12.38,2550
1,102,750,2,3.517,3.495,164.5,6.296,.301,4.279,15.81,15.54,15.85,85.6,305.1,0,12.81,2.705,269.9
1,102,755,2,3.561,3.506,167.9,10.11,.386,4.345,16.04,15.69,16.11,84.4,305.2,0,12.81,2.802,278.5
1,102,800,2,3.832,3.802,167.7,7.22,.601,5.325,16.06,15.69,16.04,83.8,305.2,0,12.72,3.03,213.7
2,102,800,2,15.41,15.51,15.94,15.37,15.28,.222,.311,.146,.151,7.36,12.46,2550
1,102,805,2,3.601,3.585,158.8,5.355,.431,4.573,16.02,15.72,15.95,83.8,305.1,0,12.69,2.777,187.4
1,102,810,2,4.077,4.006,160.5,10.65,.51,5.227,16.21,15.91,16.22,83.3,305.1,0,12.8,3.255,316.7
1,102,815,2,4.147,4.118,165.1,6.77,.53,5.39,16.54,16.01,16.5,82,305.1,0,12.87,3.438,429.6
2,102,815,2,15.43,15.51,15.94,15.41,15.27,.222,.311,.146,.151,6.192,12.45,2550
1,102,820,2,4.542,4.483,169,9.26,.532,5.945,16.8,16.23,16.74,80.6,305.1,0,12.86,3.505,294.8
1,102,825,2,4.906,4.829,168,10.12,.69,6.631,16.69,16.18,16.51,80.7,305.2,0,12.77,3.893,251.3
1,102,830,2,4.3,4.228,178.5,10.5,.836,6.468,16.7,16.32,16.63,80.7,305.2,0,12.77,3.36,281.5
2,102,830,2,15.47,15.52,15.94,15.48,15.25,.222,.311,.146,.151,4.734,12.56,2550
1,102,835,2,4.481,4.43,181.6,8.61,.844,6.795,16.72,16.3,16.61,80.3,305.2,0,12.72,3.52,260.3
1,102,840,2,4.567,4.492,174.5,10.37,.724,6.141,16.7,16.25,16.6,80.6,305.2,0,12.77,3.72,262.3
1,102,845,2,4.286,4.233,181.2,9.03,.677,5.619,16.81,16.47,16.78,80.3,305.2,0,12.81,3.16,267.5
2,102,845,2,15.53,15.52,15.94,15.6,15.24,.222,.311,.146,.151,4.354,12.57,2550
1,102,850,2,4.681,4.617,179.7,9.52,.824,6.631,17.09,16.68,17.1,79.1,305.2,0,12.85,3.555,298.1
1,102,855,2,4.691,4.654,183.9,7.14,.512,5.978,17.14,16.65,17.08,78.7,305.2,0,12.81,3.538,338.4
1,102,900,2,4.897,4.874,182.2,5.594,.681,6.599,17.29,16.69,17.22,77.7,305.1,0,12.77,3.605,302.5
2,102,900,2,15.6,15.54,15.95,15.73,15.23,.222,.311,.146,.151,3.804,12.57,2550
1,102,905,2,4.88,4.837,191.9,7.64,.747,6.337,17.25,16.74,17.17,77.8,305.1,0,12.75,3.655,355.4
1,102,910,2,4.681,4.63,188,8.43,.587,6.076,17.29,16.77,17.2,77.5,305.1,0,12.73,3.49,316.1
1,102,915,2,3.859,3.797,201.7,10.29,.776,6.468,17.51,17.07,17.5,77.1,305.1,0,12.87,2.787,419.7
2,102,915,2,15.7,15.57,15.98,15.89,15.22,.222,.311,.146,.151,3.359,12.74,2550
1,102,920,2,4.183,4.137,190.5,8.54,.757,5.815,17.8,17.22,17.7,75.9,305.1,0,12.9,3.163,430.7
1,102,925,2,3.91,3.854,196,9.64,.966,5.945,17.84,17.34,17.74,75.4,305,0,12.83,2.89,371.6
1,102,930,2,3.945,3.89,180.1,9.55,.526,5.227,17.94,17.48,17.91,75.4,305,0,12.93,3.033,324.2
2,102,930,2,15.8,15.6,16.01,16.05,15.22,.222,.311,.146,.151,2.852,12.96,2550
1,102,935,2,3.984,3.95,169.6,7.45,.893,5.292,18.17,17.62,18.04,74.1,305,0,12.89,3.345,335.1
1,102,940,2,3.992,3.93,156.4,10.05,.394,5.096,18.11,17.59,17.97,74.3,305,0,12.87,3.333,360.8
1,102,945,2,4.616,4.499,166.5,12.94,.749,6.435,18.21,17.54,18.06,73.7,305,0,12.84,3.73,375.7
2,102,945,2,15.91,15.64,16.06,16.22,15.23,.222,.311,.146,.151,2.808,12.96,2550
1,102,950,2,4.766,4.686,162.2,10.47,.672,5.978,18.15,17.45,17.97,73.5,305.1,0,12.75,3.94,360.3
1,102,955,2,4.713,4.663,156.9,8.37,.534,5.945,18.21,17.57,18.14,73.7,305.2,0,12.84,3.81,366.9
1,102,1000,2,5.097,5.038,155.6,8.75,.808,6.697,18.44,17.73,18.25,72.8,305.3,0,12.89,4.225,392.4
2,102,1000,2,16.04,15.69,16.11,16.41,15.24,.222,.311,.146,.151,2.723,13.02,2550
1,102,1005,2,4.811,4.785,149.1,6.046,.713,6.403,18.47,17.71,18.23,72.7,305.4,0,12.89,4.003,415.3
1,102,1010,2,4.881,4.691,158.3,16,.983,6.729,18.69,17.91,18.47,71.9,305.5,0,12.93,4.028,446.4
1,102,1015,2,4.688,4.606,159,10.69,1.061,6.533,19.07,18.29,18.93,70.5,305.6,0,12.98,3.82,460.8
2,102,1015,2,16.16,15.75,16.17,16.6,15.27,.222,.311,.146,.151,2.468,13.06,2550
1,102,1020,2,5.194,5.079,158,12.08,.666,6.631,18.94,18,18.64,70.4,305.6,0,12.83,4.243,468.4
1,102,1025,2,3.868,3.645,168.4,19.46,.728,5.553,18.86,17.98,18.57,70.7,305.5,0,12.83,3.118,494.5
1,102,1030,2,3.726,3.635,157,12.67,.994,5.292,19.02,18.31,18.92,70.5,305.5,0,12.94,2.98,468.4
2,102,1030,2,16.27,15.81,16.23,16.78,15.29,.222,.311,.146,.151,2.212,13.11,2550
1,102,1035,2,5.2,5.099,159,11.28,.761,6.958,19.36,18.44,19.09,69.06,305.5,0,12.95,4.223,462.4
1,102,1040,2,4.447,4.345,165.3,12.28,.801,6.566,19.23,18.45,18.97,69.24,305.6,0,12.87,3.508,457.2
1,102,1045,2,5.687,5.644,146.7,7.08,.671,7.84,19.35,18.48,19.1,68.64,305.6,0,12.85,4.675,416.2
2,102,1045,2,16.38,15.87,16.3,16.97,15.32,.222,.311,.146,.151,2.123,13.11,2550
1,102,1050,2,5.458,5.424,150.3,6.411,.665,7.28,19.42,18.48,19.07,68.24,305.7,0,12.83,4.693,407.7
1,102,1055,2,5.158,5.117,169.2,7.19,.834,6.762,19.32,18.45,19.01,68.44,305.6,0,12.78,4.18,419.1
1,102,1100,2,4.897,4.844,165.9,8.37,.529,6.305,19.36,18.64,19.14,68.55,305.6,0,12.84,4.008,416.8
2,102,1100,2,16.51,15.93,16.37,17.18,15.36,.221,.311,.146,.151,2.074,13.09,2550
1,102,1105,2,5.732,5.619,153.2,11.36,.789,7.77,19.5,18.78,19.3,68.24,305.7,0,12.9,4.783,400.9
1,102,1110,2,6.576,6.426,152.2,12.24,1.035,8.69,19.61,18.82,19.35,67.69,305.8,0,12.88,5.295,379.6
1,102,1115,2,6.829,6.757,146,8.31,1.1,9.28,19.52,18.7,19.21,67.87,305.9,0,12.84,5.455,378.8
2,102,1115,2,16.63,16.01,16.45,17.39,15.4,.221,.311,.146,.151,2.087,13.1,2550
1,102,1120,2,5.823,5.785,155.3,6.528,.746,7.55,19.51,18.72,19.28,67.99,306.1,0,12.86,4.56,347.1
1,102,1125,2,5.317,5.193,164.3,12.36,1.078,7.45,19.39,18.64,19.15,68.4,306.3,0,12.84,4.068,279.3
1,102,1130,2,5.698,5.539,173.4,13.52,.911,7.51,19.27,18.69,19.07,68.85,306.4,0,12.82,4.428,223.1
2,102,1130,2,16.74,16.08,16.54,17.59,15.45,.221,.311,.146,.151,2.165,13.03,2550
1,102,1135,2,4.151,4.118,179.9,7.2,1.037,6.305,19.06,18.55,18.91,69.28,306.5,0,12.72,3.168,207.6
1,102,1140,2,3.602,3.559,177.6,8.93,.964,5.749,19.07,18.69,18.96,69.41,306.4,0,12.75,2.77,187.2
1,102,1145,2,4.07,4.041,167.8,6.792,.562,5.488,19.02,18.59,18.84,69.32,306.4,0,12.69,3.318,211.2
2,102,1145,2,16.83,16.14,16.63,17.77,15.51,.221,.311,.146,.151,2.228,12.98,2550
1,102,1150,2,4.112,3.939,194.2,16.59,.575,5.259,19.11,18.75,19.05,69.15,306.5,0,12.74,3.022,218.8
1,102,1155,2,3.863,3.797,194.4,10.65,.79,5.227,19.14,18.81,19.05,68.86,306.4,0,12.71,2.792,189.2
1,102,1200,2,3.867,3.84,195.9,6.847,.508,5.031,19.08,18.69,18.95,68.77,306.5,0,12.63,2.882,192.5
2,102,1200,2,16.91,16.21,16.72,17.92,15.56,.221,.311,.146,.151,2.192,12.97,2550
1,102,1205,2,3.319,3.217,172.8,14.19,.485,4.279,18.98,18.65,18.88,69.37,306.5,0,12.67,2.65,163.2
1,102,1210,2,3.533,3.471,165.8,10.71,.553,4.508,19.06,18.72,18.99,69.53,306.2,0,12.77,2.782,157.4
1,102,1215,2,3.793,3.697,166.6,12.89,.468,4.933,19.05,18.64,18.91,69.18,306.1,0,12.69,2.897,131.8
2,102,1215,2,16.97,16.27,16.81,18.03,15.63,.221,.311,.146,.151,2.303,12.92,2550
1,102,1220,2,4.098,4.06,161.3,7.8,.517,5.292,18.93,18.58,18.8,69.92,306,0,12.73,3.153,140.1
1,102,1225,2,4.576,4.547,167,6.457,.72,5.945,19.01,18.54,18.89,69.41,306,0,12.7,3.665,225
1,102,1230,2,4.612,4.472,161.8,14.1,.78,6.664,19.06,18.6,18.99,69.63,305.9,0,12.8,3.79,292.1
2,102,1230,2,17.01,16.33,16.9,18.12,15.69,.221,.311,.146,.151,2.267,12.91,2550
1,102,1235,2,5.318,5.286,145.9,6.305,.751,6.827,19.27,18.64,19.08,68.92,305.8,0,12.84,4.41,272.2
1,102,1240,2,4.694,4.67,146,5.691,.764,6.664,19.19,18.58,18.94,69.01,305.8,0,12.78,3.855,194.7
1,102,1245,2,4.87,4.77,147.3,11.64,.471,6.403,19.04,18.55,18.83,69.32,305.8,0,12.71,4.048,167.3
2,102,1245,2,17.05,16.38,16.98,18.18,15.75,.221,.311,.146,.151,2.253,12.98,2550
1,102,1250,2,5.003,4.925,162.3,10.09,.512,6.109,19.05,18.64,18.9,69.11,305.8,0,12.68,4.138,181.4
1,102,1255,2,4.935,4.836,163.5,11.48,.599,6.533,19.02,18.64,18.9,69.32,305.7,0,12.69,3.903,209.6
1,102,1300,2,5.14,5.075,153.8,9.09,.685,6.958,19.07,18.65,18.92,69.2,305.7,0,12.71,4.258,187.9
2,102,1300,2,17.08,16.42,17.04,18.23,15.81,.221,.311,.147,.151,2.287,12.98,2550
1,102,1305,2,4.605,4.537,150.9,9.82,.637,5.978,18.91,18.47,18.7,69.82,305.5,0,12.7,3.71,181.2
1,102,1310,2,5.48,5.425,149.7,8.07,.529,6.697,18.78,18.36,18.59,70.6,305.6,0,12.74,4.49,160.9
1,102,1315,2,5.054,5.029,144.1,5.631,.576,6.174,18.61,18.3,18.44,71.1,305.6,0,12.69,4.195,134.4
2,102,1315,2,17.11,16.46,17.11,18.28,15.87,.221,.311,.147,.151,2.472,12.95,2550
1,102,1320,2,4.828,4.799,155.5,6.296,.704,6.239,18.59,18.38,18.46,71.4,305.6,0,12.72,3.883,103
1,102,1325,2,4.843,4.791,156,8.33,.474,5.749,18.33,18.11,18.19,72.1,305.5,0,12.64,3.835,80.4
1,102,1330,2,4.684,4.658,149.9,5.962,.522,5.717,18.23,18.1,18.14,72.6,305.5,0,12.64,3.635,69.87
2,102,1330,2,17.13,16.5,17.17,18.32,15.92,.221,.311,.147,.151,2.786,12.86,2550
1,102,1335,2,4.499,4.479,147.1,5.467,.656,5.847,18.14,18.1,18.1,72.7,305.5,0,12.58,3.585,65.11
1,102,1340,2,4.022,4.001,144.3,5.845,.55,5.325,18.14,18.11,18.08,72.8,305.4,0,12.59,3.157,58.86
1,102,1345,2,4.703,4.667,143.2,7.07,.486,5.749,18,17.97,17.94,73.1,305.4,0,12.53,3.683,52.19
2,102,1345,2,17.14,16.53,17.22,18.35,15.97,.221,.311,.147,.151,2.989,12.8,2550
1,102,1350,2,4.794,4.774,145,5.194,.517,6.141,17.9,17.9,17.86,73.4,305.6,0,12.5,3.75,49.69
1,102,1355,2,4.788,4.777,139.1,3.913,.541,6.011,17.83,17.86,17.82,73.6,305.6,0,12.48,3.81,47.84
1,102,1400,2,4.805,4.78,137.6,5.745,.654,6.043,17.77,17.85,17.79,73.6,305.6,0,12.43,3.903,40.98
2,102,1400,2,17.13,16.56,17.27,18.35,16.02,.221,.311,.147,.151,3.121,12.76,2550
1,102,1405,2,3.795,3.776,140.8,5.763,.498,4.835,17.79,17.87,17.81,73.6,305.4,0,12.44,2.982,41.25
1,102,1410,2,3.667,3.633,136.5,7.81,.61,4.802,17.75,17.84,17.77,73.7,305.4,0,12.43,2.842,31.17
1,102,1415,2,3.552,3.501,142,9.69,.521,4.508,17.74,17.84,17.76,73.8,305.5,0,12.44,2.88,23.83
2,102,1415,2,17.1,16.58,17.32,18.32,16.07,.221,.311,.147,.151,3.178,12.72,2550
1,102,1420,2,4.088,4.066,138,5.932,.347,4.769,17.71,17.79,17.72,73.9,305.5,0,12.42,3.27,26.32
1,102,1425,2,3.938,3.924,147.7,4.939,.556,5.161,17.7,17.84,17.74,73.8,305.5,0,12.41,3.353,23.72
1,102,1430,2,4.229,4.216,142.4,4.398,.573,5.423,17.66,17.74,17.65,73.9,305.4,0,12.38,3.413,20.82
2,102,1430,2,17.07,16.59,17.35,18.27,16.1,.221,.311,.147,.151,3.214,12.69,2550
1,102,1435,2,3.585,3.564,131.2,6.156,.376,4.508,17.57,17.71,17.59,74.1,305.2,0,12.33,2.855,18.37
1,102,1440,2,3.27,3.252,143.6,6.133,.334,3.953,17.51,17.68,17.54,74.2,305.3,0,12.29,2.74,14.22
1,102,1445,2,3.169,3.152,150.3,5.809,.384,3.855,17.5,17.68,17.54,74.4,305.4,0,12.32,2.405,12.23
2,102,1445,2,17.03,16.59,17.38,18.21,16.14,.221,.311,.147,.151,3.335,12.66,2550
1,102,1450,2,3.127,3.081,137.3,9.73,.267,3.789,17.48,17.69,17.53,74.3,305.3,0,12.29,2.437,13.55
1,102,1455,2,3.477,3.46,132.3,5.701,.388,4.279,17.45,17.64,17.48,74.5,305.3,0,12.3,2.655,13.27
1,102,1500,2,2.759,2.732,124.3,8.04,.266,3.528,17.41,17.63,17.44,74.8,305.2,0,12.32,2.165,12.32
2,102,1500,2,16.99,16.6,17.39,18.14,16.17,.221,.312,.147,.151,3.468,12.65,2550
1,102,1505,2,2.84,2.822,128.3,6.591,.367,3.463,17.39,17.65,17.42,75.2,305.1,0,12.38,2.207,8.85
1,102,1510,2,3.576,3.563,130.5,4.741,.482,4.312,17.25,17.47,17.24,77.6,305.1,0,12.71,2.757,10.3
1,102,1515,2,2.775,2.729,148.8,10.35,.475,3.985,17.01,17.24,16.99,80.2,305.2,0,12.98,1.877,5.238
2,102,1515,2,16.95,16.59,17.41,18.06,16.19,.221,.312,.147,.151,6.697,12.64,2550
1,102,1520,2,2.661,2.432,213.7,23.77,.403,3.495,16.78,17.02,16.72,82.6,305.3,0,13.19,1.815,1.528
1,102,1525,2,3.216,3.123,270.6,13.75,.807,5.423,16.47,16.77,16.42,84.4,305.5,0,13.22,2.521,1.511
1,102,1530,2,2.192,2.165,304.7,8.85,.603,3.528,16.34,16.5,16.27,83.8,305.7,0,12.99,1.82,.441
2,102,1530,2,16.9,16.58,17.41,17.99,16.2,.221,.312,.147,.151,52.5,12.62,2550
1,102,1535,2,2.3,2.253,311.6,11.63,.398,3.332,16.05,16.02,15.84,86.9,305.7,.04,13.26,1.652,2.996
1,102,1540,2,6.808,6.721,273.9,9.16,1.629,8.79,15.24,14.91,14.77,88.7,305.8,.09,12.79,5.343,5.585
1,102,1545,2,4.317,4.237,295.6,11.03,1.446,7.35,14.31,14.16,14,92.8,305.8,.07,12.58,3.408,10.11
2,102,1545,2,16.87,16.58,17.4,17.91,16.22,.222,.312,.147,.151,100,12.61,2550
1,102,1550,2,3.462,3.361,14.65,13.85,1.14,5.782,14.06,13.97,13.84,94.7,305.3,.1,12.64,2.552,19.66
1,102,1555,2,7.36,7.34,33.36,4.805,1.031,9.28,13.86,13.81,13.63,96.2,304,.04,12.67,5.273,44.4
1,102,1600,2,9.75,9.7,45.49,5.403,.818,11.53,13.72,13.84,13.52,96.9,302.8,.01,12.65,6.55,96
2,102,1600,2,16.82,16.56,17.4,17.81,16.23,.234,.314,.147,.151,100,12.6,2550
1,102,1605,2,7.93,7.76,79.3,11.62,.813,9.7,13.76,13.98,13.73,97.1,303.2,0,12.73,6.085,143.8
1,102,1610,2,6.666,6.622,94.7,6.549,.908,9.24,13.96,14.23,13.95,96.8,304.1,0,12.86,5.295,171.9
1,102,1615,2,5.757,5.732,93.1,5.303,.776,7.68,14.09,14.57,14.14,95.5,304.4,0,12.78,4.48,101.3
2,102,1615,2,16.71,16.52,17.38,17.7,16.23,.237,.318,.147,.151,100,12.69,2550
1,102,1620,2,4.934,4.909,90.8,5.725,.628,6.337,14.3,14.65,14.25,94.4,304.4,0,12.82,3.695,54.44
1,102,1625,2,4.722,4.677,99,7.94,.612,5.945,14.49,14.79,14.41,94.4,304.4,0,12.99,3.45,25.71
1,102,1630,2,4.202,4.185,92,5.154,.504,5.488,14.65,14.97,14.57,94.5,304.2,0,13.17,3.145,55.5
2,102,1630,2,16.62,16.47,17.36,17.56,16.23,.237,.318,.147,.151,100,12.61,2550
1,102,1635,2,3.564,3.414,117.7,16.65,.678,5.259,14.89,15.18,14.82,94.5,304.5,0,13.4,2.802,40.34
1,102,1640,2,3.446,3.403,171.2,9.05,.307,4.083,15.04,15.28,14.93,94.1,305,0,13.48,2.457,20.4
1,102,1645,2,2.937,2.908,177.9,8.13,.513,3.887,14.98,15.17,14.88,94.1,304.9,.02,13.42,2.105,33.49
2,102,1645,2,16.56,16.43,17.33,17.42,16.22,.238,.318,.147,.151,100,12.57,2550
1,102,1650,2,3.528,3.513,192.8,5.346,.52,4.671,14.91,15.1,14.86,94.9,305.1,0,13.48,2.225,20.78
1,102,1655,2,3.135,3.082,182.4,10.54,.418,4.181,14.86,15.14,14.87,95.4,305,0,13.51,2.16,31.53
1,102,1700,2,3.398,3.379,170.5,6.054,.375,4.377,14.91,15.16,14.93,95.5,304.9,0,13.58,2.55,39.92
2,102,1700,2,16.52,16.4,17.3,17.31,16.21,.238,.318,.147,.151,100,12.56,2550
1,102,1705,2,3.031,3.011,184,6.649,.304,3.724,14.95,15.17,14.97,95.5,305,0,13.61,2.002,38.09
1,102,1710,2,3.047,3.025,190.3,6.918,.361,3.757,14.98,15.16,14.98,95.6,305,0,13.65,2.047,28.73
1,102,1715,2,3.444,3.43,181.7,5.187,.368,4.41,14.96,15.15,14.96,95.6,304.9,0,13.63,2.467,32.47
2,102,1715,2,16.49,16.36,17.26,17.21,16.19,.238,.318,.147,.151,100,12.55,2550
1,102,1720,2,5.084,5.065,175.2,4.859,1.086,7.06,14.94,15.19,15,95.6,305.1,0,13.61,3.7,31.79
1,102,1725,2,5.44,5.423,165,4.479,.87,7.06,14.95,15.19,15,95.5,305.3,.01,13.61,4.02,21.96
1,102,1730,2,4.586,4.565,170.9,5.468,.656,6.043,14.95,15.14,14.97,95.7,305.3,0,13.63,3.333,26.78
2,102,1730,2,16.46,16.34,17.21,17.12,16.17,.239,.318,.147,.151,100,12.55,2550
1,102,1735,2,4.279,4.26,182,5.384,.539,5.619,14.84,15.06,14.88,95.5,305.3,0,13.51,2.95,20.09
1,102,1740,2,3.667,3.651,185.7,5.299,.466,4.541,14.81,14.99,14.83,95.7,305.3,0,13.51,2.39,17.33
1,102,1745,2,4.103,4.093,185.1,3.997,.541,5.325,14.77,15,14.83,95.9,305.2,0,13.51,2.675,16.71
2,102,1745,2,16.44,16.31,17.17,17.05,16.14,.239,.318,.147,.151,100,12.53,2550
1,102,1750,2,5.249,5.219,182.9,6.159,.706,6.827,14.72,15,14.8,95.8,305.4,0,13.44,3.59,11.68
1,102,1755,2,5.132,5.118,188.5,4.313,.488,6.435,14.66,14.95,14.74,95.7,305.5,.01,13.37,3.353,9.82
1,102,1800,2,4.11,4.09,184,5.748,.44,5.357,14.69,14.93,14.75,96,305.5,0,13.44,2.632,10.4
2,102,1800,2,16.42,16.29,17.13,16.98,16.12,.239,.318,.147,.151,100,12.52,2550
1,102,1805,2,3.704,3.695,177.7,3.989,.62,5.194,14.71,14.91,14.75,96.3,305.4,0,13.51,2.567,12.81
1,102,1810,2,3.792,3.785,183.5,3.587,.654,4.9,14.66,14.9,14.73,96.4,305.4,0,13.47,2.612,9.03
1,102,1815,2,3.253,3.23,184.5,6.728,.502,4.214,14.6,14.81,14.66,96.4,305.4,.01,13.42,2.222,6.473
2,102,1815,2,16.39,16.28,17.09,16.91,16.09,.239,.317,.147,.151,100,12.52,2550
1,102,1820,2,2.444,2.434,185.2,5.385,.27,3.169,14.52,14.72,14.57,96.6,305.4,.01,13.37,1.515,6.377
1,102,1825,2,1.767,1.738,193.4,10.29,.333,2.646,14.44,14.64,14.48,96.8,305.4,0,13.32,.935,5.19
1,102,1830,2,1.824,1.812,200.3,6.642,.413,2.875,14.42,14.61,14.45,97.1,305.5,.01,13.35,.843,4.398
2,102,1830,2,16.37,16.27,17.06,16.85,16.06,.239,.317,.147,.151,100,12.5,2550
1,102,1835,2,2.012,1.966,173.7,12.27,.564,2.907,14.39,14.59,14.45,97.3,305.6,.02,13.34,1.174,4.279
1,102,1840,2,2.806,2.79,141.6,6.261,.341,3.593,14.36,14.53,14.41,97.4,305.5,.01,13.34,2.117,4.185
1,102,1845,2,2.778,2.769,121.3,4.551,.347,3.593,14.31,14.51,14.41,97.6,305.4,.01,13.33,2.152,4.098
2,102,1845,2,16.34,16.25,17.02,16.78,16.04,.239,.317,.147,.151,100,12.49,2550
1,102,1850,2,2.836,2.814,121.7,7.2,.298,3.626,14.35,14.5,14.42,97.9,305.4,0,13.41,2.117,3.579
1,102,1855,2,2.823,2.652,127.4,19.95,.489,3.659,14.33,14.5,14.41,98.1,305.4,.01,13.42,2.005,2.427
1,102,1900,2,3.286,3.25,120.7,8.43,.556,4.247,14.27,14.43,14.33,98.3,305.6,0,13.38,2.467,1.408
2,102,1900,2,16.3,16.23,16.98,16.71,16,.24,.317,.147,.151,100,12.49,2550
1,102,1905,2,2.436,2.406,165.1,8.94,.334,3.169,14.25,14.41,14.32,98.4,305.9,.02,13.39,1.675,.833
1,102,1910,2,2.322,2.247,164,14.51,.467,3.659,14.21,14.35,14.26,98.5,306,.01,13.36,1.635,.419
1,102,1915,2,1.65,1.59,209.8,15.44,.221,2.221,14.15,14.3,14.22,98.6,306.2,.01,13.33,1.21,.041
2,102,1915,2,16.26,16.22,16.95,16.64,15.98,.241,.317,.147,.151,100,12.48,2550
1,102,1920,2,2.565,2.548,250,6.656,.413,3.43,14.13,14.28,14.21,98.8,306.2,0,13.34,1.937,.03
1,102,1925,2,2.873,2.855,248.6,6.306,.275,3.463,14.2,14.36,14.28,99.1,306.2,.01,13.43,2.207,.081
1,102,1930,2,3.064,3.052,256.6,5.264,.421,4.051,14.22,14.37,14.31,99.2,306.1,0,13.47,2.362,.025
2,102,1930,2,16.22,16.2,16.9,16.56,15.95,.241,.317,.147,.151,100,12.47,2550
1,102,1935,2,3.304,3.28,272.6,6.975,.467,4.41,14.21,14.38,14.29,99.2,306.1,.01,13.47,2.85,.003
1,102,1940,2,3.242,3.199,289.2,9.32,.474,4.41,14,14.25,14.1,98.9,305.9,0,13.22,2.63,0
1,102,1945,2,2.427,2.411,293.6,6.595,.298,3.397,13.82,14.19,14.01,98.9,305.8,0,13.04,1.87,0
2,102,1945,2,16.18,16.18,16.86,16.48,15.91,.242,.317,.147,.151,100,12.46,2550
1,102,1950,2,2.157,2.138,286.3,7.55,.443,3.201,13.75,14.03,13.89,98.8,305.9,.01,12.96,1.75,0
1,102,1955,2,1.93,1.9,290.7,10.06,.271,2.711,13.62,13.92,13.77,98.8,306,0,12.84,1.387,0
1,102,2000,2,3.618,3.525,315.5,13.05,.632,5.031,13.56,13.82,13.7,98.9,306.1,0,12.79,2.855,0
2,102,2000,2,16.13,16.16,16.82,16.41,15.88,.242,.318,.147,.151,100,12.46,2550
1,102,2005,2,2.424,2.403,328.7,7.54,.518,3.724,13.35,13.59,13.5,98.7,306.2,0,12.57,1.865,0
1,102,2010,2,.785,.783,342.6,3.07,.695,2.091,13.22,13.49,13.39,98.8,306.2,0,12.45,.507,0
1,102,2015,2,.021,.021,339.1,.027,.049,.163,13.08,13.39,13.26,98.8,306.2,0,12.32,0,0
2,102,2015,2,16.1,16.14,16.78,16.34,15.85,.243,.318,.147,.151,100,12.45,2550
1,102,2020,2,0,0,0,0,0,0,13.02,13.33,13.2,98.9,306.3,0,12.28,0,0
1,102,2025,2,.809,.117,104.9,70.3,.504,1.568,13.05,13.36,13.26,99,306.3,.01,12.33,.722,0
1,102,2030,2,1.974,1.972,140.9,2.985,.24,2.319,13.17,13.5,13.38,99.2,306.2,.01,12.47,1.61,0
2,102,2030,2,16.05,16.12,16.74,16.27,15.81,.243,.318,.147,.151,100,12.43,2550
1,102,2035,2,2.858,2.851,154.7,3.784,.476,3.757,13.29,13.57,13.48,99.3,306.3,.01,12.61,2.227,0
1,102,2040,2,3.523,3.468,171.2,10.12,.242,4.247,13.36,13.54,13.49,99.4,306.3,0,12.68,2.395,0
1,102,2045,2,4.337,4.33,190.2,3.352,.308,5.161,13.22,13.35,13.28,99.2,306.2,.01,12.52,2.737,0
2,102,2045,2,16.01,16.1,16.7,16.2,15.78,.243,.318,.147,.151,100,12.43,2550
1,102,2050,2,4.726,4.698,187.1,6.275,.458,5.651,13.11,13.26,13.18,99.4,306.1,0,12.44,2.997,0
1,102,2055,2,4.179,4.168,178.8,4.102,.446,5.063,13.09,13.24,13.16,99.5,305.9,.01,12.44,2.85,0
1,102,2100,2,4.801,4.789,178.1,4.068,.456,5.945,13.08,13.28,13.18,99.7,305.7,0,12.46,3.238,0
2,102,2100,2,15.96,16.07,16.66,16.12,15.74,.243,.318,.147,.151,100,12.43,2550
1,102,2105,2,5.38,5.371,173.3,3.284,.499,6.468,13.14,13.32,13.24,99.8,305.4,0,12.53,3.925,0
1,102,2110,2,5.498,5.483,177.2,4.343,.445,6.468,13.18,13.37,13.27,99.9,305.3,0,12.58,3.81,0
1,102,2115,2,5.566,5.552,181.7,4.089,.647,7.74,13.19,13.37,13.27,99.9,305.4,0,12.59,3.835,0
2,102,2115,2,15.91,16.05,16.62,16.05,15.7,.243,.318,.147,.151,100,12.41,2550
1,102,2120,2,7.6,7.59,180.5,3.411,.625,8.98,13.14,13.33,13.22,99.9,305.4,.01,12.55,5.44,0
1,102,2125,2,8.67,8.64,174.8,4.161,.59,10.49,13,13.37,13.12,99.8,305.3,.01,12.38,6.265,0
1,102,2130,2,8.51,8.48,176.5,4.871,.704,10.32,12.81,13.43,13.11,99.5,305.3,.01,12.16,6.208,0
2,102,2130,2,15.86,16.02,16.57,15.98,15.67,.244,.318,.147,.151,100,12.41,2550
1,102,2135,2,7.38,7.34,181.6,5.502,.662,8.98,12.76,13.42,13.12,99,305.5,.01,12.04,5.2,0
1,102,2140,2,8.42,8.39,177.2,4.936,.974,11.2,12.77,13.35,13.09,98.2,305.5,0,11.94,6.17,.005
1,102,2145,2,8.92,8.89,172.9,5.124,1.163,10.94,12.81,13.26,13.05,97.6,305.5,.01,11.89,6.843,.066
2,102,2145,2,15.81,16,16.53,15.91,15.63,.244,.318,.147,.151,100,12.39,2550
1,102,2150,2,9.88,9.85,177.1,4.209,.972,12.25,12.76,13.32,13.05,96.7,305.1,0,11.71,7.12,.002
1,102,2155,2,10,9.98,177.1,3.9,.914,11.86,12.77,13.27,13,96.3,305,.01,11.65,7.19,.11
1,102,2200,2,8.58,8.55,176.6,4.713,1.332,11.56,12.81,13.23,13,96.2,305,0,11.68,6.158,.26
2,102,2200,2,15.76,15.97,16.49,15.84,15.59,.244,.318,.147,.151,100,12.38,2550
1,102,2205,2,8.81,8.79,175.9,4.176,1.106,11.53,12.89,13.27,13.05,96.6,305,0,11.8,6.333,.321
1,102,2210,2,8.33,8.3,177.9,5.09,1.109,10.49,12.9,13.28,13.05,96.9,305,0,11.86,6.053,.176
1,102,2215,2,8.97,8.95,180.1,4.44,.783,10.78,12.93,13.3,13.07,96.9,304.9,0,11.9,6.393,.248
2,102,2215,2,15.71,15.94,16.44,15.75,15.55,.244,.319,.147,.151,100,12.38,2550
1,102,2220,2,9.44,9.41,175,4.301,.893,11.79,12.93,13.37,13.12,96.8,304.6,0,11.88,6.77,.313
1,102,2225,2,9.17,9.15,174.8,4.274,.862,11.27,12.96,13.37,13.15,96.5,304.5,0,11.86,6.683,.214
1,102,2230,2,9.52,9.49,177.4,4.566,.97,11.5,12.92,13.38,13.13,96.1,304.5,.01,11.76,6.795,.4
2,102,2230,2,15.65,15.91,16.39,15.67,15.51,.244,.319,.147,.151,100,12.37,2550
1,102,2235,2,8.36,8.3,189.2,6.709,1.116,10.58,12.92,13.38,13.12,95.2,304.9,0,11.63,5.585,.472
1,102,2240,2,7.95,7.91,194.9,5.54,.826,9.41,12.92,13.27,13.06,95.6,305.1,0,11.69,5.335,.335
1,102,2245,2,7.7,7.67,191,5.119,.817,10.32,12.94,13.24,13.05,96.2,305.1,0,11.8,5.153,.048
2,102,2245,2,15.59,15.88,16.35,15.59,15.47,.245,.319,.147,.151,100,12.37,2550
1,102,2250,2,8.56,8.54,186.7,4.3,.946,11.11,12.9,13.19,13,96.5,305,0,11.81,5.768,0
1,102,2255,2,8.8,8.76,184.9,4.961,.936,10.94,12.83,13.1,12.92,96.9,304.9,.01,11.79,6.168,0
1,102,2300,2,8.44,8.4,186.2,5.23,.904,10.49,12.76,13.06,12.86,97.1,304.7,0,11.76,5.715,0
2,102,2300,2,15.54,15.85,16.29,15.51,15.43,.245,.32,.147,.151,100,12.36,2550
1,102,2305,2,8.78,8.76,182.3,4.222,.707,10.22,12.72,13.1,12.87,97.1,304.6,0,11.72,6.088,.026
1,102,2310,2,8.78,8.75,178.9,4.673,.889,10.75,12.73,13.09,12.89,97.2,304.6,.01,11.75,6.71,.141
1,102,2315,2,8.93,8.91,177.1,4.401,.889,11.24,12.77,13.2,12.95,97.2,304.5,0,11.79,6.303,.199
2,102,2315,2,15.5,15.81,16.25,15.44,15.39,.245,.32,.147,.151,100,12.36,2550
[truncated: 609,001 more chars]
