# Supplementary material for: Effects of irrigation rates on cotton yield as affected by soil physical properties and topography in the southern high plains
Source: PLoS One. 2021 Oct 26;16(10):e0258496. doi: 10.1371/journal.pone.0258496 (PMC8547627; doi:10.1371/journal.pone.0258496)
Supplement: S5 File — (ZIP) [file pone.0258496.s009.zip › ABER1705.txt]

1,121,0,2,3.542,3.542,120.8,.7,.086,3.789,6.193,9.19,6.768,69.8,297.3,0,.912,1.487,0
2,121,0,2,12.34,13.76,13.9,12.61,14.41,.153,.235,.149,.156,2.719,12.51,2550
1,121,5,2,3.639,3.634,123.8,2.898,.157,4.149,5.946,8.88,6.372,71,297.3,0,.919,1.507,0
1,121,10,2,3.87,3.867,123.1,2.3,.227,4.443,5.884,8.93,6.323,71.5,297.2,0,.943,1.665,0
1,121,15,2,3.646,3.644,123.6,1.683,.172,4.149,6.045,8.96,6.548,70.6,297.2,0,.919,1.672,0
2,121,15,2,12.25,13.69,13.82,12.47,14.33,.153,.235,.149,.156,2.493,12.51,2550
1,121,20,2,3.309,3.308,123.1,1.354,.147,3.659,6.16,8.68,6.596,69.97,297.2,0,.914,1.292,0
1,121,25,2,3.262,3.261,123.6,1.387,.097,3.463,6.133,8.54,6.539,69.75,297.2,0,.846,1.287,0
1,121,30,2,2.884,2.878,118.7,3.792,.128,3.169,6.066,8.48,6.456,69.92,297.2,0,.816,1.092,0
2,121,30,2,12.16,13.61,13.74,12.32,14.25,.153,.235,.149,.156,2.397,12.5,2550
1,121,35,2,2.896,2.892,112.8,2.895,.104,3.169,5.981,8.5,6.369,69.46,297.2,0,.646,1.21,0
1,121,40,2,3.052,3.051,106.9,1.194,.055,3.201,5.778,8.32,6.073,70.6,297.2,0,.674,1.167,0
1,121,45,2,3.367,3.366,106.3,.539,.127,3.626,5.485,8.49,5.742,71.8,297.2,0,.633,1.197,0
2,121,45,2,12.08,13.54,13.66,12.19,14.17,.153,.235,.149,.156,2.512,12.5,2550
1,121,50,2,3.38,3.377,110.6,2.1,.079,3.626,5.323,8.55,5.682,72.8,297.2,0,.662,1.315,0
1,121,55,2,3.427,3.425,116.1,1.849,.081,3.593,5.182,8.46,5.592,73.7,297.1,0,.69,1.395,0
1,121,100,2,3.242,3.24,116.8,1.785,.107,3.528,5.097,8.19,5.577,74.1,297.2,0,.697,1.545,0
2,121,100,2,12.01,13.48,13.58,12.06,14.09,.153,.235,.149,.156,2.728,12.49,2550
1,121,105,2,2.998,2.996,115.9,1.998,.085,3.169,5.237,8.13,5.85,73.2,297.2,0,.649,1.592,0
1,121,110,2,3.27,3.261,117.8,4.15,.226,4.051,5.375,7.96,5.864,71.5,297.2,0,.478,1.702,0
1,121,115,2,3.117,3.114,121.7,2.545,.159,3.626,5.478,7.95,5.952,70.3,297.2,0,.341,1.497,0
2,121,115,2,11.93,13.41,13.5,11.94,14.01,.153,.235,.149,.156,2.486,12.49,2550
1,121,120,2,3.041,3.038,123,2.146,.113,3.332,5.528,7.94,6.091,69.81,297.2,0,.292,1.702,0
1,121,125,2,2.59,2.587,114.8,2.48,.174,2.94,5.402,7.82,6.025,70.3,297.3,0,.275,1.357,0
1,121,130,2,2.389,2.387,112.9,1.824,.271,2.875,5.531,7.62,6.063,68.7,297.3,0,.078,1.172,0
2,121,130,2,11.86,13.34,13.42,11.82,13.94,.153,.235,.149,.156,2.325,12.48,2550
1,121,135,2,3.021,3.005,119.9,5.963,.265,3.561,5.601,7.78,6.011,68.88,297.3,0,.179,1.537,0
1,121,140,2,3.221,3.217,131.4,3.009,.138,3.463,5.407,7.88,5.895,69.9,297.3,0,.196,1.537,0
1,121,145,2,3.437,3.435,133.3,1.952,.156,3.822,5.282,7.83,5.777,70.8,297.2,0,.246,1.44,0
2,121,145,2,11.78,13.28,13.35,11.71,13.86,.154,.234,.149,.156,2.357,12.48,2550
1,121,150,2,3.201,3.19,139.6,4.78,.361,3.953,5.188,7.7,5.736,71.2,297.2,0,.232,1.635,0
1,121,155,2,3.343,3.332,139.8,4.821,.249,4.051,5.133,7.21,5.753,70.9,297.2,0,.132,2.04,0
1,121,200,2,4.363,4.345,137.8,5.18,.651,5.325,4.879,7.52,5.19,73.6,297.1,0,.401,2.215,0
2,121,200,2,11.71,13.21,13.28,11.6,13.78,.153,.234,.149,.156,2.322,12.47,2550
1,121,205,2,1.817,1.731,164,17.67,.588,3.365,4.884,6.971,5.205,72.9,297.2,0,.27,.489,0
1,121,210,2,2.271,2.219,158.6,12.28,.554,3.528,4.497,5.927,4.627,73.2,297.2,0,-.043,.867,0
1,121,215,2,2.209,2.068,165,20.41,.819,4.181,4.346,5.894,4.589,73.4,297.1,0,-.147,.763,0
2,121,215,2,11.64,13.15,13.2,11.48,13.7,.154,.234,.149,.156,2.525,12.47,2550
1,121,220,2,3.065,2.691,241.8,28.31,.872,4.802,4.576,6.301,5.056,72.2,297.1,0,-.164,3.241,.599
1,121,225,2,3.797,3.754,159.3,8.71,.825,5.39,5.851,6.979,6.294,65.88,297.1,0,-.187,2.82,1.029
1,121,230,2,5.018,4.994,154.2,5.592,.651,6.435,6.006,7.79,6.5,65.89,297,0,-.043,3.525,.611
2,121,230,2,11.59,13.09,13.13,11.38,13.62,.153,.234,.149,.156,1.789,12.46,2550
1,121,235,2,4.091,4.081,159.9,4.147,.583,4.9,5.937,7.26,6.027,67.33,296.9,0,.186,2.277,.008
1,121,240,2,3.203,3.185,169.4,6.075,.38,3.953,5.349,6.737,5.384,69.44,296.9,0,.053,1.805,0
1,121,245,2,3.644,3.607,171.9,8.21,.435,5.227,4.821,6.473,4.957,72.2,296.9,0,.076,1.942,0
2,121,245,2,11.53,13.03,13.06,11.27,13.55,.153,.234,.149,.156,2.005,12.46,2550
1,121,250,2,2.276,2.25,170.8,8.65,.447,3.299,4.854,6.271,5.129,71.7,296.8,0,.013,1.277,0
1,121,255,2,2.647,2.634,174,5.595,.312,3.495,4.695,5.936,4.898,72.2,296.8,0,-.044,1.202,0
1,121,300,2,2.537,2.527,175.6,5.045,.25,3.136,4.48,6.062,4.713,73.2,296.8,0,-.052,1.037,0
2,121,300,2,11.48,12.98,12.99,11.17,13.47,.153,.234,.149,.156,2.268,12.45,2550
1,121,305,2,2.69,2.683,177.3,4.338,.341,3.528,4.243,5.999,4.546,74.6,296.9,0,-.022,1.112,0
1,121,310,2,3.503,3.492,178.2,4.422,.33,4.181,4.345,6.324,4.847,74.3,296.9,0,.011,2.005,0
1,121,315,2,3.692,3.683,177.9,3.938,.236,4.247,4.51,6.469,4.92,74.5,296.9,0,.219,2.035,0
2,121,315,2,11.43,12.92,12.92,11.08,13.4,.154,.234,.149,.156,2.478,12.45,2550
1,121,320,2,3.851,3.844,178.6,3.29,.218,4.345,4.389,6.356,4.614,75.4,297,0,.261,1.91,0
1,121,325,2,3.823,3.821,184.7,1.799,.226,4.345,4.03,6.266,4.195,77.2,297,0,.246,1.9,0
1,121,330,2,3.076,3.074,184.9,2.247,.277,3.659,3.703,6.104,3.878,78.4,297.1,0,.133,1.297,0
2,121,330,2,11.38,12.86,12.85,10.98,13.32,.153,.234,.149,.156,2.668,12.45,2550
1,121,335,2,2.241,2.238,180.7,2.929,.357,2.94,3.542,5.944,3.857,79.6,297.2,0,.189,.252,0
1,121,340,2,1.509,1.499,167.3,6.569,.251,2.058,3.71,5.61,3.976,79.5,297.3,0,.323,0,0
1,121,345,2,.864,.848,157.4,11.1,.212,1.405,3.647,5.186,3.689,79.1,297.3,0,.201,0,0
2,121,345,2,11.33,12.81,12.78,10.89,13.25,.154,.233,.149,.156,4.048,12.44,2550
1,121,350,2,2.083,2.076,168.8,4.603,.407,2.646,3.404,5.196,3.703,80.6,297.3,0,.221,.828,0
1,121,355,2,2.57,2.566,172.9,3.177,.168,2.94,3.778,5.78,4.34,80.2,297.3,0,.505,1.14,0
1,121,400,2,3.158,3.154,181.2,2.781,.233,3.528,3.829,6.076,4.366,79,297.4,0,.354,1.412,0
2,121,400,2,11.28,12.76,12.71,10.8,13.18,.154,.233,.149,.156,4.023,12.44,2550
1,121,405,2,2.677,2.677,185.7,1.164,.408,3.495,3.297,5.916,3.719,79.4,297.4,0,-.077,.456,0
1,121,410,2,2.087,2.087,189.1,.916,.081,2.254,2.869,5.763,3.149,81.1,297.4,0,-.2,0,0
1,121,415,2,1.681,1.675,195.6,4.63,.15,2.091,2.948,5.819,3.26,82.1,297.4,0,.035,0,0
2,121,415,2,11.23,12.71,12.65,10.71,13.1,.154,.233,.149,.156,4.818,12.44,2550
1,121,420,2,1.743,1.742,201.5,1.762,.111,1.993,3.17,5.806,3.453,81.6,297.5,0,.175,0,0
1,121,425,2,1.674,1.673,202,2.096,.207,1.993,3.316,5.853,3.484,81.8,297.5,0,.336,0,0
1,121,430,2,1.781,1.007,9.51,51.22,1.67,4.9,3.27,5.258,3.286,82.2,297.6,0,.354,1.157,0
2,121,430,2,11.17,12.66,12.58,10.62,13.03,.153,.233,.149,.156,8.17,12.43,2550
1,121,435,2,2.879,2.875,17.54,3.002,1.129,4.737,2.429,4.097,2.215,83.9,297.8,0,-.17,1.586,0
1,121,440,2,3.635,3.627,17.75,3.875,.491,4.475,2.139,4.093,2.237,87,297.9,0,.042,2.422,0
1,121,445,2,2.772,2.766,29.31,3.816,.422,3.691,2.136,2.927,2.162,88,297.9,0,.187,1.57,0
2,121,445,2,11.11,12.6,12.52,10.53,12.96,.153,.233,.149,.156,6.599,12.43,2550
1,121,450,2,2.325,2.324,35.07,1.354,.125,2.548,2.011,2.549,1.971,88,297.9,0,.077,1.115,0
1,121,455,2,2.771,2.769,34.48,2.597,.2,3.397,1.71,2.252,1.626,88.5,297.9,0,-.135,1.417,0
1,121,500,2,3.024,3.016,42.79,4.193,.243,3.659,1.433,1.863,1.391,88.9,297.9,0,-.338,1.587,0
2,121,500,2,11.04,12.55,12.45,10.44,12.89,.153,.233,.149,.156,7.63,12.42,2550
1,121,505,2,3.047,3.027,59.61,6.561,.228,3.463,1.204,1.795,1.116,88.9,297.8,0,-.559,1.48,0
1,121,510,2,2.64,2.637,66.76,2.691,.198,3.169,.913,1.858,.846,89.7,297.9,0,-.73,.987,0
1,121,515,2,2.436,2.426,64.35,5.138,.202,2.809,.774,2.409,.823,90.6,297.9,0,-.729,.496,0
2,121,515,2,10.97,12.5,12.39,10.35,12.82,.153,.233,.149,.156,8.65,12.42,2550
1,121,520,2,2.5,2.497,63.07,2.522,.196,2.907,.913,2.592,1.004,90.8,298,0,-.555,.837,0
1,121,525,2,2.564,2.563,63.16,1.53,.21,3.038,1.051,2.663,1.216,90.4,298,0,-.483,.96,0
1,121,530,2,2.592,2.59,57.12,2.556,.229,3.103,1.154,2.79,1.29,90.1,298.1,0,-.435,.887,0
2,121,530,2,10.91,12.44,12.32,10.25,12.74,.153,.232,.149,.156,9.9,12.41,2550
1,121,535,2,3.182,3.18,52.05,1.835,.171,3.593,1.278,2.967,1.462,89.5,297.9,0,-.399,1.482,.009
1,121,540,2,2.806,2.804,61.42,2.282,.246,3.43,1.425,2.973,1.558,88.5,297.9,0,-.409,1.437,.001
1,121,545,2,3.227,3.216,68.82,4.606,.223,3.626,1.38,3.052,1.478,87.9,298,0,-.542,1.527,.001
2,121,545,2,10.84,12.39,12.26,10.16,12.67,.153,.232,.149,.156,6.878,12.4,2550
1,121,550,2,3.046,3.04,85,3.356,.131,3.299,1.257,2.963,1.384,87.2,298,0,-.77,1.442,.048
1,121,555,2,2.882,2.869,87.8,5.376,.291,3.365,1.241,3.106,1.479,87.6,298,0,-.729,1.39,1.343
1,121,600,2,2.318,2.314,95.6,3.317,.105,2.548,1.185,2.644,1.391,88.3,298.1,0,-.68,.638,2.592
2,121,600,2,10.78,12.34,12.19,10.08,12.6,.153,.232,.149,.156,7.48,12.4,2550
1,121,605,2,2.511,2.508,98.4,2.992,.176,2.777,1.23,2.554,1.384,89,298.2,0,-.518,.664,6.831
1,121,610,2,2.194,2.192,91.4,2.231,.146,2.679,1.397,2.896,1.663,89.1,298.2,0,-.343,.616,15.44
1,121,615,2,2.374,2.373,91.9,1.467,.348,2.842,1.676,3.028,2.032,87.8,298.2,0,-.274,1.08,23.42
2,121,615,2,10.71,12.29,12.13,9.99,12.53,.153,.232,.149,.156,8.49,12.4,2550
1,121,620,2,2.278,2.277,95.9,1.66,.275,2.711,1.892,3.344,2.359,86.8,298.3,0,-.219,.762,36.17
1,121,625,2,1.45,1.44,94,6.663,.25,1.895,2.203,3.365,2.776,87,298.3,0,.112,0,32.3
1,121,630,2,1.628,1.62,91.8,5.677,.157,1.993,2.681,3.537,3.194,85.6,298.3,0,.338,.032,40.64
2,121,630,2,10.65,12.24,12.06,9.9,12.46,.153,.232,.148,.156,6.623,12.4,2550
1,121,635,2,1.688,1.674,70.3,7.28,.189,2.123,3.025,3.864,3.552,83.9,298.3,0,.406,.123,71.7
1,121,640,2,1.887,1.865,80.3,8.8,.124,2.221,3.483,4.101,3.965,82.4,298.3,0,.593,.611,92.8
1,121,645,2,2.105,2.045,81.7,13.75,.22,2.581,3.723,4.173,4.102,82.3,298.3,0,.806,.854,108.9
2,121,645,2,10.59,12.19,12,9.83,12.39,.153,.232,.148,.156,4.082,12.42,2550
1,121,650,2,1.834,1.826,69.68,5.329,.399,2.548,4.118,4.702,4.511,81.3,298.3,0,1.012,.771,126.2
1,121,655,2,.884,.88,70.7,5.195,.301,1.535,4.718,5.089,5.246,79.9,298.5,0,1.352,.106,142.6
1,121,700,2,.973,.962,61.05,8.59,.209,1.503,5.367,5.693,6.016,77.3,298.6,0,1.515,.217,159.6
2,121,700,2,10.54,12.14,11.94,9.76,12.32,.153,.232,.148,.156,2.665,12.43,2550
1,121,705,2,1.294,1.287,90.5,5.838,.178,1.764,5.754,5.962,6.262,74.7,298.6,0,1.417,.881,177.5
1,121,710,2,1.62,1.584,69.53,11.97,.285,2.123,6.085,6.255,6.428,73.7,298.5,0,1.55,1.175,196.3
1,121,715,2,1.824,1.81,88.8,7,.257,2.385,6.592,6.727,6.969,72,298.5,0,1.713,1.385,215.1
2,121,715,2,10.49,12.1,11.88,9.73,12.26,.153,.232,.148,.156,1.941,12.43,2550
1,121,720,2,1.776,1.755,79.7,8.85,.351,2.352,7.09,7.2,7.43,69.12,298.4,0,1.611,1.535,233.9
1,121,725,2,2.005,1.999,67.29,4.545,.361,2.744,7.7,7.8,8.09,67.64,298.4,0,1.882,1.517,251
1,121,730,2,2.132,2.11,59.2,8.28,.229,2.548,8.19,8.12,8.47,65.18,298.4,0,1.833,1.667,264.9
2,121,730,2,10.46,12.05,11.83,9.73,12.19,.153,.231,.148,.156,1.405,12.46,2550
1,121,735,2,2.156,2.144,42.24,5.922,.256,2.679,8.48,8.41,8.78,63.1,298.4,0,1.667,1.67,283.4
1,121,740,2,2.722,2.715,37.27,4.044,.282,3.136,8.77,8.69,9.01,61.05,298.4,0,1.483,2.24,306.4
1,121,745,2,3.078,3.073,31.05,3.302,.384,3.855,9.08,8.91,9.24,60.31,298.3,0,1.602,2.547,324.2
2,121,745,2,10.44,12.01,11.78,9.77,12.13,.153,.231,.148,.156,1.076,12.51,2550
1,121,750,2,3.096,3.078,33.41,6.123,.292,3.561,9.39,9.28,9.57,58.2,298.3,0,1.398,2.547,339.7
1,121,755,2,3.051,3.014,25,8.89,.388,3.92,9.83,9.71,10.07,57.36,298.4,0,1.608,2.457,365.7
1,121,800,2,2.801,2.789,25,5.433,.324,3.463,10.25,10.05,10.48,56.33,298.5,0,1.739,2.252,386.1
2,121,800,2,10.43,11.98,11.75,9.87,12.06,.153,.231,.148,.156,.313,12.62,2550
1,121,805,2,2.354,2.327,31.7,8.63,.399,3.953,10.54,10.43,10.77,55.72,298.5,0,1.86,1.992,404
1,121,810,2,2.888,2.851,25.17,9.2,.356,3.561,10.92,10.77,11.15,54.74,298.5,0,1.955,2.412,422.8
1,121,815,2,3.161,3.145,20.62,5.767,.321,3.789,11.24,10.95,11.37,54.21,298.6,0,2.114,2.685,438.8
2,121,815,2,10.45,11.95,11.74,10.03,12.01,.153,.231,.148,.156,0,12.76,2550
1,121,820,2,2.53,2.512,27,6.827,.343,3.201,11.64,11.38,11.87,54.36,298.7,0,2.515,2.032,459.3
1,121,825,2,3.496,3.467,23,7.38,.456,4.639,12.12,11.79,12.35,54.16,298.7,0,2.898,2.777,478.3
1,121,830,2,4.688,4.618,29.17,9.9,.483,5.945,12.56,12.17,12.72,51.46,298.7,0,2.593,3.588,498.2
2,121,830,2,10.49,11.93,11.74,10.24,11.96,.153,.231,.148,.156,0,12.92,2550
1,121,835,2,4.888,4.86,44.24,6.116,.586,6.174,12.84,12.25,12.92,49.39,298.8,0,2.282,3.475,516.2
1,121,840,2,4.35,4.306,44.32,8.11,.719,5.815,13.2,12.64,13.26,47.51,298.9,0,2.068,3.298,534.1
1,121,845,2,4.66,4.641,58.72,5.17,.356,5.455,13.14,12.49,13.19,46.51,299,0,1.729,3.803,552
2,121,845,2,10.55,11.93,11.76,10.52,11.92,.153,.231,.148,.156,0,13.03,2550
1,121,850,2,4.194,4.154,54.13,7.91,.697,5.684,13.38,12.76,13.43,46.62,299,0,1.973,3.423,570.3
1,121,855,2,4.207,4.173,48.47,7.26,.521,5.292,13.65,12.97,13.69,45.9,299,0,2.007,3.218,587.7
1,121,900,2,3.986,3.944,64.05,8.38,.64,5.39,13.94,13.34,13.95,43.89,299.1,0,1.648,3.273,606.2
2,121,900,2,10.65,11.95,11.81,10.85,11.89,.153,.231,.148,.156,0,13.12,2550
1,121,905,2,3.759,3.702,73.7,9.95,.675,5.325,14.26,13.59,14.36,43.43,299.1,0,1.791,3.022,623.9
1,121,910,2,3.167,3.105,67.51,11.32,.539,4.247,14.47,13.86,14.48,42.57,299.1,0,1.703,2.72,639.6
1,121,915,2,3.145,3.061,70.5,13.24,.5,4.671,14.8,14.31,14.88,42,299.1,0,1.809,2.652,656.5
2,121,915,2,10.81,11.99,11.88,11.22,11.88,.153,.231,.148,.156,0,13.18,2550
1,121,920,2,2.746,2.622,53.87,17.23,.702,4.345,15.14,14.55,15.17,40.93,299.1,0,1.757,2.287,671.7
1,121,925,2,3.4,3.355,42.43,9.29,.439,4.769,15.17,14.64,15.15,40,299.1,0,1.476,2.797,686.4
1,121,930,2,3.541,3.473,34.61,11.19,.577,5.194,15.53,15.02,15.47,39.07,299,0,1.464,2.945,702
2,121,930,2,11.02,12.06,11.97,11.62,11.88,.153,.231,.148,.156,0,13.25,2550
1,121,935,2,3.945,3.915,35.77,7.06,.812,5.553,16.06,15.41,16.1,38.23,299,0,1.625,3.123,718
1,121,940,2,5.154,5.121,40.92,6.452,.927,7.02,16.5,15.71,16.49,35.97,299.1,0,1.183,3.893,734
1,121,945,2,5.37,5.336,36.07,6.458,.704,6.697,16.88,16.11,16.87,34.35,299.2,0,.892,4.16,749
2,121,945,2,11.31,12.16,12.08,12.07,11.9,.153,.231,.148,.156,0,13.34,2550
1,121,950,2,4.691,4.652,36.76,7.37,.839,6.468,17.17,16.52,17.13,33.99,299.3,0,.994,3.688,720
1,121,955,2,4.964,4.917,40.05,7.87,.948,6.599,17.42,16.57,17.32,33.79,299.4,0,1.133,3.855,776
1,121,1000,2,4.462,4.361,38.79,12.2,.639,6.37,17.87,17.18,17.82,33.39,299.4,0,1.344,3.723,790
2,121,1000,2,11.66,12.29,12.21,12.55,11.93,.153,.231,.148,.156,0,13.16,2550
1,121,1005,2,5.229,5.185,36.44,7.39,1.12,7.55,17.98,17.03,17.8,32.68,299.5,0,1.156,4.115,801
1,121,1010,2,6.025,5.997,31.83,5.534,.83,7.77,17.87,16.89,17.68,32.08,299.5,0,.81,4.77,815
1,121,1015,2,5.957,5.935,32.53,4.868,.876,7.64,18.01,16.99,17.84,32.14,299.5,0,.95,4.58,828
2,121,1015,2,12.05,12.44,12.36,13.07,11.98,.153,.231,.148,.156,0,13.17,2550
1,121,1020,2,5.929,5.859,42.46,8.8,.853,8.23,18.05,17.09,17.98,32.19,299.5,0,1.014,4.44,840
1,121,1025,2,5.874,5.805,38.05,8.78,1.018,7.87,18.18,17.17,18.02,32.01,299.3,0,1.041,4.553,853
1,121,1030,2,5.531,5.24,41.84,18.59,.743,7.12,18.63,17.61,18.58,31.61,299.3,0,1.256,4.243,865
2,121,1030,2,12.49,12.61,12.54,13.6,12.06,.153,.231,.148,.156,0,13.2,2550
1,121,1035,2,5.683,5.623,32.56,8.37,.972,8.23,18.72,17.83,18.57,30.98,299.4,0,1.054,4.53,874
1,121,1040,2,5.557,5.489,49.69,8.96,1.178,8.43,18.73,17.76,18.56,30.57,299.5,0,.887,4.233,885
1,121,1045,2,5.177,5.101,50.32,9.79,1.148,7.84,19.1,18.13,19.01,29.9,299.5,0,.896,4.033,897
2,121,1045,2,12.94,12.79,12.73,14.15,12.15,.153,.231,.148,.156,0,13.26,2550
1,121,1050,2,4.771,4.675,48.16,11.5,.774,6.207,19.41,18.36,19.24,29.24,299.6,0,.852,3.655,908
1,121,1055,2,5.709,5.607,57.88,10.84,.947,7.74,19.62,18.46,19.33,28.83,299.5,0,.843,4.458,916
1,121,1100,2,4.967,4.907,67.83,8.86,.899,6.468,19.75,18.9,19.71,29.39,299.5,0,1.209,4.043,926
2,121,1100,2,13.4,12.99,12.94,14.71,12.25,.153,.231,.148,.156,0,13.41,2550
1,121,1105,2,5.97,5.791,62.56,14.04,1.3,9.54,20.14,19.11,20,27.22,299.5,0,.496,4.685,937
1,121,1110,2,5.101,5.046,63.63,8.45,.941,7.81,20.2,19.12,19.98,27.17,299.5,0,.524,4.083,947
1,121,1115,2,5.795,5.715,75.7,9.49,.798,7.97,20.38,19.4,20.19,26.98,299.5,0,.577,4.673,954
2,121,1115,2,13.86,13.2,13.16,15.27,12.37,.153,.231,.148,.156,0,13.39,2550
1,121,1120,2,5.397,5.206,75.3,15.23,1.124,7.94,20.4,19.48,20.24,26.84,299.4,0,.522,4.338,961
1,121,1125,2,4.865,4.801,72.5,9.28,.646,6.501,20.56,19.5,20.31,26.73,299.5,0,.601,3.885,968
1,121,1130,2,5.914,5.733,75.6,14.17,.962,8.36,20.98,19.69,20.85,26.06,299.5,0,.602,4.455,977
2,121,1130,2,14.32,13.42,13.4,15.83,12.51,.153,.231,.148,.156,0,13.37,2550
1,121,1135,2,5.383,5.276,58.93,11.43,1.069,8.36,21.12,19.91,20.93,25.9,299.5,0,.638,4.078,981
1,121,1140,2,4.883,4.768,64.15,12.44,1.112,7.22,21.14,20.01,20.8,24.59,299.6,0,-.04,4.04,987
1,121,1145,2,5.158,4.823,68.26,20.64,.733,6.697,21.28,20.32,21.1,25.48,299.5,0,.553,4.053,993
2,121,1145,2,14.76,13.64,13.65,16.4,12.67,.153,.232,.148,.156,0,13.38,2550
1,121,1150,2,5.043,4.856,82.7,15.62,.844,7.19,21.61,20.43,21.48,25.44,299.5,0,.811,3.9,996
1,121,1155,2,4.96,4.884,82.2,10.04,.947,6.86,21.68,20.64,21.4,23.77,299.6,0,-.054,4.035,1002
1,121,1200,2,4.732,4.676,70.6,8.78,1.076,8.07,21.72,20.7,21.51,23.6,299.5,0,-.13,3.858,1005
2,121,1200,2,15.18,13.87,13.91,16.96,12.84,.153,.232,.148,.156,0,13.36,2550
1,121,1205,2,4.946,4.832,97.4,12.3,1.104,7.19,22,20.9,21.78,22.68,299.5,0,-.435,3.94,1011
1,121,1210,2,5.128,5.079,89.5,7.89,1.205,8.56,21.72,20.68,21.43,23.06,299.3,0,-.422,4.248,1012
1,121,1215,2,5.882,5.732,90.5,12.93,1.77,9.18,21.88,20.96,21.72,22.93,299.2,0,-.379,4.868,1018
2,121,1215,2,15.59,14.09,14.18,17.51,13.02,.153,.232,.148,.156,0,13.35,2550
1,121,1220,2,5.604,5.452,92.6,13.35,1.08,8,22.02,20.7,21.66,22.2,299.1,0,-.696,4.413,1022
1,121,1225,2,5.959,5.898,81.5,8.18,1.538,8.46,21.86,20.79,21.66,22.36,299,0,-.724,4.81,1024
1,121,1230,2,4.184,3.961,95,18.73,1.312,7.32,21.86,20.99,21.7,23.36,299.1,0,-.147,3.435,1023
2,121,1230,2,15.98,14.33,14.45,18.06,13.21,.153,.232,.148,.156,0,13.35,2550
1,121,1235,2,4.792,4.674,111.5,12.73,.833,6.762,22.28,21.28,22.18,22.7,299,0,-.18,3.815,1027
1,121,1240,2,4.716,4.536,102.9,15.83,.893,6.501,22.54,21.39,22.32,21.66,299.1,0,-.593,3.865,1027
1,121,1245,2,5.347,4.989,112.6,20.95,1.33,8.43,22.39,21.05,22.11,21.41,299.1,0,-.874,4.168,1027
2,121,1245,2,16.31,14.55,14.73,18.59,13.41,.154,.233,.148,.155,0,13.33,2550
1,121,1250,2,4.318,3.959,82.7,23.36,.866,6.664,22.29,21.2,21.97,21.22,299.1,0,-1.08,3.558,1027
1,121,1255,2,5.678,5.637,124.6,6.887,.991,8.26,22.37,21.18,22.1,21.03,299.1,0,-1.13,4.593,1028
1,121,1300,2,4.076,3.793,96.3,21.34,1.125,6.468,22.18,21.06,21.78,20.83,299.1,0,-1.415,3.555,1025
2,121,1300,2,16.62,14.77,15.01,19.1,13.62,.154,.233,.148,.155,0,13.34,2550
1,121,1305,2,4.234,4.131,65.04,12.65,1.282,6.599,22.14,21.09,21.87,20.44,299,0,-1.705,3.358,1024
1,121,1310,2,3.6,3.541,47.07,10.29,.946,5.292,22.31,21.23,22.09,20.07,299,0,-1.794,2.89,1021
1,121,1315,2,3.797,3.549,78.4,20.7,1.463,8.07,22.36,21.78,22.39,22.12,299,0,-.462,3.237,1016
2,121,1315,2,16.9,14.98,15.3,19.59,13.84,.153,.233,.148,.155,0,13.33,2550
1,121,1320,2,4.604,4.54,89.4,9.56,1.433,7.61,22.37,21.13,22.04,21.29,298.9,0,-.964,3.678,1015
1,121,1325,2,3.909,3.786,81.1,14.36,1.16,6.958,22.55,21.5,22.41,21.62,298.9,0,-.617,3.207,1012
1,121,1330,2,3.455,3.29,109.6,17.69,.942,5.553,22.61,21.54,22.31,21.67,299,0,-.544,2.915,1009
2,121,1330,2,17.18,15.18,15.58,20.07,14.06,.154,.234,.148,.155,0,13.33,2550
1,121,1335,2,5.276,5.068,79.5,16.08,1.268,8.59,22.91,21.88,22.71,21.54,298.9,0,-.391,4.165,1006
1,121,1340,2,4.769,4.706,77.8,9.35,.831,6.272,22.88,21.69,22.49,20.61,298.9,0,-1.001,3.788,1000
1,121,1345,2,4.07,3.947,77.5,14.1,1.623,7.35,22.47,21.41,22.22,20.3,298.9,0,-1.528,3.31,994
2,121,1345,2,17.46,15.38,15.86,20.47,14.29,.153,.234,.148,.155,0,13.32,2550
1,121,1350,2,3.021,2.943,87.1,13.02,1.322,5.553,22.44,21.48,22.22,20.24,299,0,-1.59,2.347,991
1,121,1355,2,2.371,1.944,95.2,34.38,1.166,4.443,22.43,21.86,22.41,21,299.1,0,-1.137,2.027,981
1,121,1400,2,4.471,4.369,65.52,12.28,1.638,6.795,22.9,21.83,22.7,20.86,299.2,0,-.83,3.756,976
2,121,1400,2,17.68,15.58,16.13,20.75,14.52,.153,.235,.148,.155,0,13.31,2550
1,121,1405,2,3.411,3.287,74.6,15.46,.67,5.096,22.6,21.52,22.31,21.09,299.2,0,-.904,2.87,968
1,121,1410,2,2.281,1.935,77.3,31.52,1.464,5.553,22.5,21.74,22.3,20.2,299.2,0,-1.569,1.924,961
1,121,1415,2,2.305,2.037,104.9,27.6,1.225,4.639,22.55,22.07,22.58,20.86,299.2,0,-1.108,2.055,953
2,121,1415,2,17.91,15.76,16.37,20.88,14.75,.153,.235,.148,.155,0,13.31,2550
1,121,1420,2,2.828,2.692,146.6,17.8,.488,4.051,22.83,22.04,22.8,20.74,299.1,0,-.954,2.252,947
1,121,1425,2,2.128,1.835,164.7,30.07,.77,3.953,23.21,22.26,23.03,21.11,299,0,-.413,1.632,938
1,121,1430,2,3.499,3.418,85.8,12.3,.691,5.325,23.12,22.06,22.75,20.48,299,0,-.884,2.91,930
2,121,1430,2,18.17,15.95,16.58,20.87,14.99,.153,.236,.148,.155,0,13.3,2550
1,121,1435,2,1.9,1.83,83,15.41,1.4,4.867,22.71,21.86,22.47,19.54,299,0,-1.83,1.54,920
1,121,1440,2,2.943,2.816,99,16.71,1.283,4.933,22.66,21.87,22.46,20.29,299,0,-1.366,2.54,910
1,121,1445,2,1.611,.582,155.7,63.1,1.053,3.724,22.66,22.17,22.67,20.41,299,0,-1.312,1.644,899
2,121,1445,2,18.43,16.14,16.75,20.84,15.23,.153,.236,.148,.155,0,13.3,2550
1,121,1450,2,2.8,2.686,76.8,16.03,1.505,5.749,22.95,22.43,23.01,20.72,298.9,0,-.858,2.212,867
1,121,1455,2,4.001,3.885,57.05,13.79,.849,6.533,23.15,22.3,22.98,20.68,298.9,0,-.728,3.26,847
1,121,1500,2,4.941,4.812,78.3,13.11,1.045,7.68,23.32,22.36,23.03,21.36,298.8,0,-.144,4.125,872
2,121,1500,2,18.66,16.31,16.89,20.86,15.46,.153,.236,.148,.155,0,13.28,2550
1,121,1505,2,3.738,3.696,97.7,8.59,1.106,6.043,23.09,22.04,22.66,20.18,298.9,0,-1.101,3.268,862
1,121,1510,2,1.765,1.423,113.1,35.67,.833,3.691,22.77,22.15,22.67,21.26,298.8,0,-.686,1.439,848
1,121,1515,2,3.241,3.06,54.55,19.1,.874,4.998,23.15,22.53,23.07,20.41,298.7,0,-.9,2.777,835
2,121,1515,2,18.88,16.48,17.01,20.98,15.68,.153,.237,.148,.155,0,13.28,2550
1,121,1520,2,3.516,3.368,82.3,16.64,.888,4.867,23.32,22.67,23.15,20.8,298.7,0,-.508,2.967,823
1,121,1525,2,4.345,4.288,97.4,9.28,.815,6.566,23.42,22.53,23.15,20.72,298.7,0,-.487,3.713,812
1,121,1530,2,3.97,3.548,122,26.41,.865,5.847,23.2,22.17,22.85,20.21,298.7,0,-.99,3.298,800
2,121,1530,2,19.08,16.63,17.13,21.18,15.91,.153,.237,.148,.155,0,13.27,2550
1,121,1535,2,3.153,3.012,125.8,17.11,.724,4.704,23,22.13,22.73,20.35,298.6,0,-1.056,2.67,786
1,121,1540,2,2.867,2.7,121.4,19.52,.961,4.802,23.29,22.36,23.02,20.3,298.6,0,-.857,2.63,773
1,121,1545,2,1.903,1.792,67.14,18.95,1.11,3.92,23.09,22.26,22.77,19.4,298.6,0,-1.618,1.696,756
2,121,1545,2,19.26,16.79,17.26,21.41,16.12,.153,.238,.148,.155,0,13.27,2550
1,121,1550,2,.937,.666,79,41.81,.745,3.005,22.98,22.7,23.01,19.97,298.5,0,-1.327,.776,739
1,121,1555,2,3.42,3.284,101.1,16.13,.939,6.011,23.34,22.74,23.26,21.23,298.5,0,-.219,2.837,726
1,121,1600,2,4.408,3.918,134.8,26.99,1.851,7.97,23.39,22.58,23.16,20.81,298.5,0,-.445,3.61,711
2,121,1600,2,19.39,16.93,17.4,21.63,16.33,.153,.238,.148,.155,0,13.27,2550
1,121,1605,2,4.618,4.564,171.3,8.76,1.437,7.77,23.32,22.17,22.8,20.26,298.5,0,-.872,3.61,698.4
1,121,1610,2,2.573,2.334,130.8,24.69,1.158,4.769,23.24,22.53,23.01,20.69,298.4,0,-.634,2.09,682.1
1,121,1615,2,2.912,2.843,131.8,12.42,.77,4.9,23.3,22.54,22.97,20.48,298.4,0,-.724,2.402,666
2,121,1615,2,19.49,17.05,17.54,21.84,16.54,.153,.239,.148,.155,0,13.26,2550
1,121,1620,2,4.832,4.766,106.7,9.5,.973,7.02,23.5,22.58,23.16,20.77,298.4,0,-.375,3.795,650.9
1,121,1625,2,4.704,4.562,106.2,14.07,1.307,6.631,23.26,22.31,22.89,20.38,298.4,0,-.826,3.938,634.6
1,121,1630,2,3.972,3.938,125,7.48,.756,5.259,23.19,22.24,22.82,20.11,298.4,0,-1.052,3.475,618.2
2,121,1630,2,19.56,17.17,17.69,22.03,16.74,.153,.239,.148,.155,0,13.25,2550
1,121,1635,2,1.84,1.557,127.9,31.79,.672,3.201,23,22.37,22.71,19.89,298.4,0,-1.363,1.4,598.4
1,121,1640,2,3.163,2.618,154.1,33.61,.542,4.508,23.19,22.6,23.03,20.54,298.4,0,-.777,2.497,581.4
1,121,1645,2,3.1,3.022,100.3,12.87,.733,5.129,23.21,22.53,22.93,20.61,298.3,0,-.718,2.647,563.3
2,121,1645,2,19.59,17.26,17.83,22.17,16.93,.153,.24,.148,.155,0,13.26,2550
1,121,1650,2,3.807,3.76,109.1,8.99,.731,5.553,23.06,22.41,22.82,20.4,298.3,0,-.975,3.17,546.5
1,121,1655,2,4.246,4.22,86.6,6.373,.791,5.717,23.16,22.38,22.96,21.03,298.2,0,-.484,3.29,529
1,121,1700,2,3.908,3.862,68.59,8.85,1.05,6.631,23.21,22.43,23,21.28,298.2,0,-.286,3.04,510.5
2,121,1700,2,19.59,17.34,17.97,22.27,17.12,.153,.24,.148,.155,0,13.25,2550
1,121,1705,2,4.399,4.084,66.76,21.66,.771,6.141,23.27,22.5,22.98,21.21,298.2,0,-.28,3.493,492
1,121,1710,2,4.375,4.316,112.2,9.35,1.381,8.23,23.25,22.51,22.97,20.77,298.3,0,-.576,3.615,473.8
1,121,1715,2,4.153,4.1,106.4,9.09,1.045,7.12,22.96,22.25,22.65,21,298.4,0,-.665,3.44,454.6
2,121,1715,2,19.57,17.41,18.1,22.32,17.29,.153,.24,.148,.155,0,13.23,2550
1,121,1720,2,2.623,2.274,93.1,29.55,.782,4.704,22.89,22.33,22.65,21.37,298.3,0,-.486,2.327,434.8
1,121,1725,2,2.894,2.82,72.4,12.97,.617,4.279,22.93,22.41,22.67,21.65,298.3,0,-.277,2.267,414.7
1,121,1730,2,3.771,3.55,101.3,19.58,.57,5.292,23.01,22.48,22.8,21.95,298.3,0,-.032,3.025,396.4
2,121,1730,2,19.54,17.47,18.21,22.34,17.46,.153,.241,.148,.155,0,13.25,2550
1,121,1735,2,4.361,4.263,101.3,12.12,.598,5.455,23,22.47,22.71,21.84,298.3,0,-.106,3.64,377.9
1,121,1740,2,4.351,4.261,105.5,11.64,.751,6.272,22.82,22.3,22.56,22.1,298.3,0,-.091,3.4,358.4
1,121,1745,2,4.58,4.482,96.8,11.82,.791,5.88,22.82,22.39,22.59,21.95,298.3,0,-.179,3.638,339.3
2,121,1745,2,19.49,17.51,18.32,22.31,17.6,.153,.241,.148,.155,0,13.26,2550
1,121,1750,2,3.553,3.482,88.5,11.41,.554,4.671,22.72,22.26,22.43,22.24,298.3,0,-.09,2.842,319.7
1,121,1755,2,5.27,5.173,96.6,10.97,.794,6.762,22.69,22.38,22.48,22.72,298.3,0,.179,3.928,301.4
1,121,1800,2,5.224,5.169,101.7,8.32,.807,6.991,22.48,22.05,22.2,22.58,298.3,0,-.073,3.995,283
2,121,1800,2,19.43,17.55,18.41,22.24,17.74,.153,.241,.148,.155,0,12.94,2550
1,121,1805,2,4.87,4.834,98.7,6.971,.917,6.991,22.3,22.04,22.06,22.41,298.3,0,-.325,3.968,264.2
1,121,1810,2,5.699,5.625,97,9.22,1.028,7.51,22.23,22.09,22.05,23.46,298.2,0,.237,4.303,245.5
1,121,1815,2,5.921,5.838,97.9,9.58,.938,7.61,22.22,22.09,22.03,23.64,298.2,0,.324,4.44,227.1
2,121,1815,2,19.34,17.57,18.48,22.14,17.87,.153,.242,.148,.155,0,12.77,2550
1,121,1820,2,5.994,5.958,102.6,6.236,.687,7.71,22.01,21.9,21.81,23.79,298.2,0,.236,4.51,208.1
1,121,1825,2,5.81,5.763,107.8,7.29,.711,7.28,21.9,21.88,21.75,23.84,298.2,0,.179,4.365,189.8
1,121,1830,2,5.357,5.326,101.1,6.189,.8,7.12,21.78,21.8,21.63,24.01,298.1,0,.176,4.015,170.7
2,121,1830,2,19.23,17.59,18.54,21.98,17.98,.153,.242,.148,.155,0,12.71,2550
1,121,1835,2,5.993,5.967,97.4,5.378,.655,7.61,21.59,21.68,21.42,24.37,298,0,.223,4.273,152.6
1,121,1840,2,5.954,5.931,90,4.965,.545,7.12,21.4,21.61,21.26,24.82,298,0,.311,4.345,134.9
1,121,1845,2,5.564,5.552,86.9,3.756,.501,6.664,21.24,21.48,21.11,25.41,298,0,.492,4.03,117.8
2,121,1845,2,19.1,17.58,18.58,21.79,18.07,.153,.242,.148,.155,0,12.69,2550
1,121,1850,2,5.377,5.359,85.6,4.639,.647,6.958,20.97,21.3,20.83,26.48,297.9,0,.826,3.745,100.8
1,121,1855,2,4.802,4.788,88.6,4.261,.579,6.272,20.78,21.25,20.67,27.06,298,0,.964,3.345,84.6
1,121,1900,2,5.011,4.996,93.5,4.363,.594,6.403,20.62,21.16,20.54,26.71,298,0,.651,3.543,69.88
2,121,1900,2,18.95,17.57,18.59,21.55,18.15,.153,.242,.148,.155,0,12.69,2550
1,121,1905,2,6.091,6.074,93.9,4.313,.725,7.48,20.39,20.89,20.3,27.12,297.9,0,.669,4.358,55.95
1,121,1910,2,5.598,5.589,92.2,3.302,.449,6.729,20.04,20.62,19.95,27.66,297.9,0,.642,3.743,42.26
1,121,1915,2,5.202,5.193,90.6,3.424,.396,6.109,19.65,20.36,19.59,28.93,298,0,.919,3.475,29.56
2,121,1915,2,18.8,17.54,18.59,21.29,18.21,.153,.242,.148,.155,0,12.67,2550
1,121,1920,2,5.061,5.052,96.2,3.392,.389,6.337,19.25,20.04,19.21,30.17,298,0,1.15,3.333,16.79
1,121,1925,2,5.454,5.446,92.9,3.119,.445,6.664,18.95,19.8,18.91,30.81,298,0,1.186,3.633,9.83
1,121,1930,2,5.363,5.355,92,3.25,.402,6.337,18.58,19.51,18.55,31.89,298,0,1.339,3.48,2.215
2,121,1930,2,18.64,17.51,18.58,21,18.26,.153,.243,.148,.155,0,12.65,2550
1,121,1935,2,5.097,5.091,93.4,2.845,.345,6.076,18.21,19.19,18.22,32.89,298,0,1.441,3.19,.139
1,121,1940,2,5.028,5.019,96.1,3.574,.382,6.141,17.89,18.96,17.97,33.55,298,0,1.439,3.278,0
1,121,1945,2,4.806,4.8,96.4,2.868,.333,5.684,17.65,18.75,17.71,34.55,298.1,0,1.633,3.005,0
2,121,1945,2,18.47,17.46,18.55,20.71,18.3,.153,.243,.148,.155,0,12.65,2550
1,121,1950,2,4.419,4.412,95.3,3.149,.313,5.292,17.25,18.39,17.24,36.14,298.1,0,1.9,2.687,0
1,121,1955,2,4.525,4.521,96.5,2.558,.294,5.161,16.87,18.12,16.96,37.25,298.1,0,1.985,2.762,0
1,121,2000,2,4.535,4.526,96.9,3.647,.395,5.39,16.66,17.89,16.79,38.33,298.2,0,2.191,2.852,0
2,121,2000,2,18.3,17.41,18.5,20.41,18.31,.153,.243,.148,.155,0,12.64,2550
1,121,2005,2,4.812,4.801,97.3,3.985,.457,6.272,16.61,17.83,16.76,39.08,298.2,0,2.409,3.06,0
1,121,2010,2,4.868,4.858,96.7,3.744,.336,5.913,16.46,17.67,16.58,39.78,298.3,0,2.526,2.992,0
1,121,2015,2,4.903,4.895,95.1,3.302,.344,5.945,16.32,17.48,16.44,40.17,298.4,0,2.54,3.075,0
2,121,2015,2,18.12,17.36,18.44,20.12,18.32,.154,.243,.148,.155,0,12.62,2550
1,121,2020,2,4.882,4.875,94.4,2.934,.373,6.337,16.13,17.3,16.24,40.49,298.4,0,2.484,3.077,0
1,121,2025,2,4.655,4.649,95.5,3.044,.367,5.619,15.86,17.02,15.93,41.62,298.5,0,2.624,2.847,0
1,121,2030,2,5.047,5.039,96.7,3.169,.487,6.337,15.74,16.93,15.91,42.22,298.5,0,2.707,3.323,0
2,121,2030,2,17.94,17.29,18.37,19.82,18.31,.154,.243,.148,.155,0,12.62,2550
1,121,2035,2,5.082,5.074,93.9,3.258,.432,5.978,15.72,16.85,15.83,42.82,298.6,0,2.882,3.142,0
1,121,2040,2,4.918,4.909,97.7,3.449,.396,5.847,15.52,16.64,15.64,43.8,298.7,0,3.023,3.233,0
1,121,2045,2,4.938,4.93,103,3.324,.356,5.651,15.39,16.39,15.47,44.95,298.7,0,3.264,3.105,0
2,121,2045,2,17.76,17.22,18.29,19.53,18.29,.153,.243,.148,.155,0,12.61,2550
1,121,2050,2,5.076,5.07,105,2.912,.278,5.782,15.07,16.02,15.12,46.68,298.8,0,3.5,3.087,0
1,121,2055,2,4.963,4.959,106,2.525,.308,5.651,14.72,15.74,14.79,48.03,298.8,0,3.582,2.962,0
1,121,2100,2,4.781,4.773,108.2,3.323,.26,5.292,14.43,15.55,14.52,49.23,298.9,0,3.66,2.907,0
2,121,2100,2,17.59,17.15,18.2,19.25,18.25,.153,.243,.148,.155,0,12.6,2550
1,121,2105,2,4.675,4.667,108.3,3.223,.336,5.455,14.24,15.44,14.4,49.71,299,0,3.63,2.765,0
1,121,2110,2,4.866,4.859,106.3,3.252,.33,5.553,14.16,15.32,14.34,49.96,299,0,3.622,3.047,0
1,121,2115,2,5.013,5.005,111.7,3.342,.322,5.978,14.16,15.33,14.35,49.74,299.1,0,3.562,3.208,0
2,121,2115,2,17.43,17.08,18.11,18.99,18.21,.153,.243,.148,.155,0,12.59,2550
1,121,2120,2,5.228,5.214,112.5,4.219,.347,5.978,14.3,15.5,14.57,48.68,299.1,0,3.394,3.4,0
1,121,2125,2,5.097,5.086,111.9,3.808,.375,5.978,14.4,15.45,14.56,48.5,299.2,0,3.427,3.353,0
1,121,2130,2,5.307,5.298,115,3.339,.413,6.141,14.29,15.34,14.47,49.01,299.2,0,3.479,3.385,0
2,121,2130,2,17.28,17,18.02,18.73,18.16,.153,.243,.148,.155,0,12.57,2550
1,121,2135,2,5.399,5.38,116.7,4.724,.421,6.533,14.25,15.34,14.43,49.03,299.2,0,3.447,3.498,0
1,121,2140,2,5.396,5.385,118.5,3.669,.506,6.599,14.3,15.36,14.53,48.64,299.2,0,3.385,3.605,0
1,121,2145,2,5.425,5.412,121,3.944,.47,6.566,14.36,15.35,14.54,48.41,299.3,0,3.37,3.68,0
2,121,2145,2,17.13,16.92,17.92,18.47,18.1,.153,.242,.148,.155,0,12.56,2550
1,121,2150,2,5.262,5.251,123.3,3.668,.479,6.501,14.35,15.27,14.49,47.87,299.3,0,3.203,3.673,0
1,121,2155,2,4.802,4.789,124.5,4.254,.465,5.782,14.08,15,14.18,48.66,299.3,0,3.191,3.083,0
1,121,2200,2,4.867,4.856,122.7,3.831,.489,6.043,13.88,14.9,14.05,48.88,299.3,0,3.073,3.283,0
2,121,2200,2,16.98,16.84,17.82,18.23,18.03,.153,.242,.147,.155,0,12.55,2550
1,121,2205,2,5.361,5.35,125.4,3.56,.358,6.272,13.84,14.81,14.01,48.95,299.3,0,3.056,3.638,0
1,121,2210,2,5.249,5.234,125.9,4.259,.358,6.043,13.71,14.66,13.87,49.17,299.4,0,3.004,3.465,0
1,121,2215,2,5.077,5.07,126.4,3.026,.404,5.88,13.66,14.59,13.82,48.97,299.4,0,2.903,3.505,0
2,121,2215,2,16.84,16.76,17.72,18,17.96,.153,.242,.147,.155,0,12.55,2550
1,121,2220,2,4.82,4.808,125.5,3.95,.388,5.782,13.47,14.39,13.59,49.54,299.4,0,2.89,3.17,0
1,121,2225,2,4.756,4.745,122.5,3.756,.361,5.586,13.31,14.31,13.48,50.06,299.4,0,2.896,3.088,0
1,121,2230,2,4.66,4.653,123.7,3.11,.27,5.259,13.12,14.09,13.21,51.19,299.4,0,3.027,2.975,0
2,121,2230,2,16.71,16.68,17.62,17.79,17.89,.153,.242,.147,.155,0,12.54,2550
1,121,2235,2,4.531,4.523,126.2,3.3,.278,5.259,12.76,13.76,12.88,52.34,299.5,0,3.013,2.862,0
1,121,2240,2,4.801,4.79,127.8,3.915,.477,6.109,12.63,13.63,12.79,52.57,299.5,0,2.955,3.147,0
1,121,2245,2,5.161,5.153,126.8,3.256,.389,6.011,12.68,13.65,12.89,52.06,299.4,0,2.864,3.523,0
2,121,2245,2,16.59,16.6,17.52,17.58,17.81,.153,.242,.147,.155,0,12.53,2550
1,121,2250,2,5.54,5.528,130.2,3.715,.364,6.533,12.71,13.65,12.93,51.82,299.4,0,2.827,3.833,0
1,121,2255,2,5.758,5.74,135.2,4.55,.477,7.06,12.72,13.7,12.94,51.65,299.4,0,2.786,3.893,0
1,121,2300,2,5.994,5.973,136.6,4.884,.566,7.25,12.88,13.86,13.22,50.66,299.3,0,2.673,4.503,0
2,121,2300,2,16.46,16.52,17.42,17.37,17.73,.153,.242,.147,.155,0,12.52,2550
1,121,2305,2,5.846,5.824,133.6,5.037,.599,7.22,13.07,14,13.33,49.95,299.3,0,2.651,4.315,0
1,121,2310,2,5.723,5.71,130.1,3.939,.49,6.893,13.12,13.93,13.32,49.88,299.3,0,2.67,4.083,0
1,121,2315,2,4.882,4.87,127.9,3.987,.502,6.141,12.95,13.73,13.04,50.95,299.4,0,2.808,3.42,0
2,121,2315,2,16.34,16.44,17.32,17.18,17.64,.153,.242,.147,.155,0,12.51,2550
1,121,2320,2,4.673,4.659,127.4,4.463,.422,5.619,12.61,13.45,12.71,52.54,299.4,0,2.928,3.128,0
1,121,2325,2,4.556,4.542,126.3,4.456,.398,5.521,12.4,13.31,12.53,53.35,299.4,0,2.952,3.032,0
1,121,2330,2,4.598,4.589,132,3.703,.444,5.782,12.25,13.18,12.41,54.07,299.4,0,2.998,3.005,0
2,121,2330,2,16.22,16.36,17.22,16.99,17.56,.153,.242,.147,.155,0,12.51,2550
1,121,2335,2,4.882,4.863,134.2,5.082,.503,6.043,12.25,13.26,12.5,54.03,299.4,0,2.989,3.3,0
1,121,2340,2,4.677,4.661,140.8,4.715,.341,5.521,12.16,13.15,12.37,54.63,299.4,0,3.056,3.153,0
1,121,2345,2,5.022,5.006,138.9,4.598,.505,6.272,12.13,13.14,12.43,54.67,299.4,0,3.04,3.468,0
2,121,2345,2,16.11,16.28,17.12,16.81,17.47,.153,.242,.147,.155,0,12.5,2550
1,121,2350,2,4.906,4.888,139.6,4.88,.401,5.782,12.17,13.08,12.42,54.62,299.3,0,3.061,3.43,0
1,121,2355,2,4.819,4.809,141.5,3.694,.374,5.782,12.07,12.99,12.28,55.11,299.4,0,3.094,3.255,0
1,122,0,2,5.141,5.126,143.4,4.469,.53,6.239,11.98,12.96,12.27,55.33,299.4,0,3.071,3.715,0
2,122,0,2,16,16.21,17.03,16.64,17.39,.153,.241,.147,.155,0,12.5,2550
1,122,5,2,5.214,5.194,143,5.078,.486,6.403,12.06,12.99,12.37,54.86,299.4,0,3.025,3.8,0
1,122,10,2,4.897,4.882,139.8,4.587,.45,6.207,12.08,12.91,12.3,54.63,299.4,0,2.98,3.683,0
1,122,15,2,5.302,5.285,136.9,4.712,.433,6.37,12,12.96,12.22,54.65,299.3,0,2.919,3.74,0
2,122,15,2,15.9,16.13,16.93,16.47,17.3,.153,.241,.147,.155,0,12.48,2550
1,122,20,2,5.31,5.291,141,4.78,.59,6.893,12.02,12.98,12.29,54.37,299.4,0,2.866,3.898,0
1,122,25,2,5.635,5.614,140.6,4.925,.498,6.697,12.13,13.07,12.43,53.82,299.3,0,2.827,4.003,0
1,122,30,2,5.162,5.145,140.5,4.604,.598,6.664,12.07,12.97,12.28,54.12,299.3,0,2.846,3.658,0
2,122,30,2,15.8,16.06,16.84,16.31,17.21,.153,.241,.147,.155,0,12.49,2550
1,122,35,2,5.143,5.129,139.6,4.255,.484,6.468,12.01,12.93,12.26,54.01,299.3,0,2.767,3.675,0
1,122,40,2,5.521,5.499,143.4,5.023,.499,6.599,12.03,12.87,12.3,53.86,299.3,0,2.746,4.153,0
1,122,45,2,5.497,5.475,144.2,5.167,.49,6.827,12.08,12.91,12.33,53.68,299.3,0,2.739,4.028,0
2,122,45,2,15.7,15.98,16.74,16.15,17.12,.153,.241,.147,.155,0,12.48,2550
1,122,50,2,4.92,4.906,147.9,4.273,.449,6.762,11.93,12.71,12.07,54.57,299.3,0,2.832,3.438,0
1,122,55,2,4.966,4.949,145.9,4.792,.438,6.239,11.7,12.52,11.87,55.45,299.3,0,2.84,3.53,0
1,122,100,2,5.036,5.023,142.6,4.158,.454,6.141,11.61,12.56,11.85,55.62,299.2,0,2.807,3.51,0
2,122,100,2,15.61,15.91,16.65,16,17.03,.153,.241,.147,.155,0,12.47,2550
1,122,105,2,5.263,5.251,144.1,3.786,.447,6.337,11.58,12.54,11.86,55.75,299.2,0,2.81,3.82,0
1,122,110,2,4.963,4.939,144.7,5.733,.482,6.076,11.57,12.43,11.82,55.79,299.3,0,2.814,3.593,0
1,122,115,2,4.606,4.593,144.2,4.231,.419,5.978,11.47,12.38,11.69,56.13,299.3,0,2.805,3.18,0
2,122,115,2,15.51,15.84,16.56,15.86,16.95,.153,.241,.147,.155,.037,12.47,2550
1,122,120,2,4.371,4.353,144,5.204,.46,5.88,11.38,12.33,11.62,56.26,299.3,0,2.757,3.042,0
1,122,125,2,4.859,4.845,144.1,4.482,.637,6.697,11.22,12.12,11.45,56.93,299.2,0,2.769,3.325,0
1,122,130,2,5.06,5.04,143.8,5.052,.442,6.174,11.2,12.09,11.45,57.04,299.1,0,2.778,3.475,0
2,122,130,2,15.42,15.77,16.48,15.73,16.86,.153,.24,.147,.155,.269,12.46,2550
1,122,135,2,5.473,5.455,148.8,4.679,.479,6.729,11.1,12.03,11.34,57.41,299.1,0,2.779,3.675,0
1,122,140,2,5.597,5.585,146.7,3.815,.463,6.958,11.21,12.1,11.49,56.75,299.2,0,2.713,4.035,0
1,122,145,2,5.055,5.044,143.7,3.781,.478,6.011,11.15,11.96,11.37,56.97,299.2,0,2.719,3.705,0
2,122,145,2,15.34,15.7,16.39,15.59,16.77,.153,.24,.147,.155,.37,12.45,2550
1,122,150,2,4.528,4.516,143.3,4.089,.426,5.619,10.98,11.84,11.18,57.53,299.2,0,2.699,3.135,0
1,122,155,2,4.488,4.477,146.3,4.11,.424,5.423,10.89,11.79,11.11,57.96,299.1,0,2.717,2.977,0
1,122,200,2,4.675,4.652,149.8,5.594,.508,6.239,10.89,11.93,11.19,58.29,299.1,0,2.796,3.38,0
2,122,200,2,15.25,15.64,16.3,15.46,16.68,.153,.24,.147,.155,.926,12.45,2550
1,122,205,2,4.863,4.847,149.4,4.692,.421,6.109,11.02,11.98,11.32,57.79,299,0,2.792,3.365,0
1,122,210,2,4.618,4.606,152.2,4.279,.389,5.586,10.99,11.91,11.2,57.83,299,0,2.775,3.11,0
1,122,215,2,4.222,4.21,149,4.232,.474,5.586,10.85,11.8,11.02,58.5,299,0,2.801,2.717,0
2,122,215,2,15.17,15.57,16.22,15.34,16.6,.153,.24,.147,.155,.623,12.45,2550
1,122,220,2,3.967,3.955,151.8,4.372,.367,4.769,10.71,11.67,10.92,59.13,299,0,2.824,2.642,0
1,122,225,2,3.465,3.455,151.6,4.373,.315,4.279,10.53,11.52,10.7,60.03,299,0,2.869,2.04,0
1,122,230,2,3.414,3.402,150.8,4.648,.298,4.443,10.29,11.41,10.5,61.19,299,0,2.911,2.007,0
2,122,230,2,15.08,15.5,16.14,15.21,16.51,.153,.24,.147,.155,1.118,12.44,2550
1,122,235,2,3.178,3.173,149,3.272,.273,3.887,10.08,11.28,10.33,61.99,299,0,2.894,1.842,0
1,122,240,2,3.385,3.382,148.9,2.541,.198,3.887,9.88,11.15,10.18,62.84,298.9,0,2.9,1.977,0
1,122,245,2,3.331,3.328,147.8,2.251,.189,3.887,9.67,11.06,9.97,63.63,298.9,0,2.88,1.77,0
2,122,245,2,15,15.44,16.06,15.1,16.43,.153,.24,.147,.155,1.245,12.43,2550
1,122,250,2,3.484,3.478,151.5,3.095,.227,4.149,9.44,10.94,9.76,64.68,298.8,0,2.885,1.82,0
1,122,255,2,3.553,3.55,153.8,2.221,.129,3.822,9.32,10.87,9.59,65.31,298.8,0,2.909,1.75,0
1,122,300,2,3.537,3.53,153.6,3.43,.222,4.018,9.16,10.73,9.46,66.05,298.8,0,2.919,1.76,0
2,122,300,2,14.93,15.38,15.98,14.98,16.34,.153,.24,.147,.155,1.363,12.44,2550
1,122,305,2,3.257,3.254,151.9,2.488,.216,3.855,9.05,10.57,9.39,66.64,298.9,0,2.939,1.645,0
1,122,310,2,3.312,3.308,152.6,2.71,.187,3.691,8.87,10.46,9.2,67.34,298.9,0,2.917,1.625,0
1,122,315,2,3.497,3.493,155.1,2.745,.241,4.051,8.77,10.44,9.13,67.92,299,0,2.94,1.767,0
2,122,315,2,14.85,15.32,15.9,14.86,16.26,.153,.239,.147,.155,1.458,12.43,2550
1,122,320,2,3.844,3.839,157.6,2.838,.203,4.279,8.78,10.33,9.08,68.05,299,0,2.978,1.91,0
1,122,325,2,3.982,3.977,164,3.056,.225,4.671,8.77,10.21,9,68.39,299.1,0,3.034,2.085,0
1,122,330,2,3.905,3.897,160.3,3.536,.252,4.541,8.89,10.27,9.15,68.15,299,0,3.1,2.232,0
2,122,330,2,14.76,15.26,15.82,14.75,16.17,.153,.239,.147,.155,1.485,12.42,2550
1,122,335,2,3.952,3.946,163.1,3.094,.241,4.475,9.09,10.35,9.4,67.21,299,0,3.093,2.385,0
1,122,340,2,3.661,3.653,162.9,3.766,.294,4.443,9.18,10.33,9.41,66.91,299.1,0,3.113,2.122,0
1,122,345,2,3.319,3.316,161.3,2.697,.243,3.985,9.04,10.14,9.18,67.43,299,0,3.092,1.81,0
2,122,345,2,14.68,15.19,15.75,14.63,16.1,.153,.239,.147,.155,1.463,12.42,2550
1,122,350,2,3.364,3.362,164.8,2.177,.098,3.659,8.71,9.86,8.79,68.82,299,0,3.061,1.617,0
1,122,355,2,2.849,2.845,170.6,2.826,.285,3.332,8.18,9.67,8.25,70.7,299,0,2.94,1.365,0
1,122,400,2,2.798,2.793,174.2,3.466,.212,3.561,7.72,9.69,7.87,72.6,298.9,0,2.881,.535,0
2,122,400,2,14.59,15.13,15.67,14.52,16.01,.153,.239,.147,.155,1.891,12.41,2550
1,122,405,2,3.033,3.027,175.5,3.382,.239,3.757,7.53,9.65,7.72,73.7,298.9,0,2.909,1.115,0
1,122,410,2,3.185,3.178,175,3.793,.241,3.822,7.33,9.4,7.48,74.4,299,0,2.832,1.162,0
1,122,415,2,3.064,3.059,167.4,3.209,.173,3.593,7.06,9.31,7.33,75.6,298.9,0,2.811,1.1,0
2,122,415,2,14.51,15.07,15.6,14.41,15.94,.153,.239,.147,.155,2.421,12.41,2550
1,122,420,2,3.012,3.009,172.2,2.511,.148,3.365,6.947,9.22,7.22,76.4,298.9,0,2.851,.957,0
1,122,425,2,2.932,2.928,178.3,3.216,.156,3.332,6.643,9,6.835,77.6,298.8,0,2.771,.863,0
1,122,430,2,3.25,3.248,185.7,1.782,.186,3.822,6.335,8.94,6.527,79.2,298.8,0,2.766,1.09,0
2,122,430,2,14.43,15.01,15.52,14.3,15.85,.153,.239,.147,.155,3.194,12.41,2550
1,122,435,2,3.798,3.796,182.9,2.014,.207,4.214,6.149,9.04,6.375,81.3,298.7,0,2.943,1.337,0
1,122,440,2,3.88,3.878,180.2,1.514,.139,4.116,6.2,9.22,6.489,82,298.7,0,3.109,1.217,0
1,122,445,2,3.819,3.818,182.2,1.042,.117,4.018,6.281,9.16,6.528,81.9,298.7,0,3.166,1.255,0
2,122,445,2,14.35,14.96,15.46,14.19,15.78,.153,.238,.147,.155,3.774,12.4,2550
1,122,450,2,3.921,3.921,180.6,.818,.084,4.116,6.277,9.41,6.502,81.9,298.6,0,3.169,1.195,0
1,122,455,2,3.742,3.741,181.7,1.424,.082,3.887,6.214,9.24,6.398,82.3,298.6,0,3.17,1.225,0
1,122,500,2,3.766,3.765,187.5,1.392,.157,3.985,6.051,9,6.244,83.1,298.5,0,3.162,1.345,0
2,122,500,2,14.26,14.89,15.38,14.08,15.7,.153,.238,.147,.155,3.956,12.4,2550
1,122,505,2,4.076,4.076,190.6,1.153,.066,4.247,6.023,8.95,6.276,83.8,298.5,0,3.241,1.47,0
1,122,510,2,3.809,3.807,192.6,1.503,.149,4.116,6.121,8.67,6.369,83.9,298.4,0,3.35,1.245,0
1,122,515,2,3.987,3.984,192.9,2.172,.293,4.606,6.31,8.72,6.586,83.1,298.3,0,3.4,1.49,0
2,122,515,2,14.17,14.84,15.31,13.98,15.62,.153,.238,.147,.155,4.168,12.39,2550
1,122,520,2,4.65,4.648,186.7,1.677,.128,4.933,6.408,8.98,6.645,82.6,298.2,0,3.416,1.78,0
1,122,525,2,4.527,4.524,189.4,1.764,.138,4.802,6.46,8.88,6.694,82.4,298.2,0,3.434,1.715,0
1,122,530,2,4.049,4.047,195.2,1.75,.196,4.475,6.502,8.8,6.721,82.1,298.1,0,3.409,1.517,0
2,122,530,2,14.09,14.77,15.24,13.88,15.54,.153,.238,.147,.155,3.828,12.39,2550
1,122,535,2,4.209,4.207,195.6,1.822,.228,4.769,6.426,8.82,6.634,82.1,298.1,0,3.337,1.597,0
1,122,540,2,4.3,4.296,193.5,2.458,.138,4.606,6.502,8.89,6.786,82,298.1,0,3.395,1.597,0
1,122,545,2,4.277,4.272,189.7,2.569,.196,4.737,6.673,8.83,6.94,81.4,298.1,0,3.454,1.637,0
2,122,545,2,14.01,14.71,15.17,13.78,15.46,.153,.238,.147,.155,3.795,12.39,2550
1,122,550,2,4.354,4.349,189.7,2.855,.189,4.802,6.823,9.03,7.09,80.8,298.1,0,3.502,1.727,.513
1,122,555,2,4.047,4.04,189.3,3.268,.216,4.475,7.03,9.11,7.29,80.2,298.1,0,3.594,1.512,1.987
1,122,600,2,3.16,3.153,190.2,3.618,.436,4.083,7.13,9.06,7.37,79.9,298.2,0,3.641,.929,3.49
2,122,600,2,13.94,14.66,15.1,13.69,15.38,.153,.238,.147,.155,3.49,12.39,2550
1,122,605,2,1.334,1.282,178.4,16.08,.712,2.515,7.13,8.81,7.35,79.8,298.3,0,3.615,.365,5.583
1,122,610,2,1.762,1.744,31.87,7.78,.877,2.842,7.18,8.48,7.33,79.6,298.4,0,3.631,1.55,12
1,122,615,2,2.643,2.625,41.92,6.691,.176,3.005,6.79,8.03,6.845,80.7,298.4,0,3.448,1.525,21.19
2,122,615,2,13.87,14.6,15.03,13.6,15.31,.153,.238,.147,.155,3.712,12.38,2550
1,122,620,2,1.905,1.833,69.79,15.78,.286,2.515,6.91,9.17,7.28,80.8,298.4,0,3.588,1.53,35.54
1,122,625,2,1.753,1.689,132.5,15.45,.236,2.254,7.51,9.9,8.17,78.5,298.4,0,3.748,1.037,29.61
1,122,630,2,1.944,1.924,160.8,8.12,.231,2.548,8.33,10.15,9.08,76.1,298.4,0,4.089,1.077,32.51
2,122,630,2,13.8,14.55,14.97,13.51,15.23,.153,.237,.147,.155,3.037,12.38,2550
1,122,635,2,2.354,2.352,170.6,1.821,.245,2.907,8.68,10.04,9.12,75.6,298.4,0,4.328,.957,64.13
1,122,640,2,3.04,3.034,179.2,3.582,.237,3.463,8.82,10.33,9.21,76.2,298.4,0,4.574,1.075,91.6
1,122,645,2,3.16,3.154,184,3.677,.184,3.691,9.31,10.42,9.77,75,298.4,0,4.809,1.417,107.4
2,122,645,2,13.73,14.5,14.9,13.42,15.16,.153,.237,.147,.155,2.601,12.39,2550
1,122,650,2,2.779,2.769,184.4,4.667,.194,3.234,9.79,10.41,10.16,72.8,298.5,0,4.848,1.33,123.1
1,122,655,2,2.41,2.394,175.7,6.705,.253,3.038,10.17,10.75,10.55,72.1,298.6,0,5.065,1.2,139.2
1,122,700,2,1.26,1.239,154.1,10.48,.285,2.189,10.86,11.25,11.28,70,298.7,0,5.305,.665,155.7
2,122,700,2,13.67,14.45,14.84,13.35,15.08,.153,.237,.147,.155,1.966,12.41,2550
1,122,705,2,1.053,1.016,119.3,15.31,.301,1.764,11.58,11.83,12.05,67.02,298.8,0,5.36,.464,172.5
1,122,710,2,1.418,1.298,122,23.59,.219,2.123,12.28,12.41,12.75,65.02,298.9,0,5.578,.998,190.9
1,122,715,2,1.46,1.449,81.2,6.86,.253,1.927,12.59,12.56,12.81,62.91,299,0,5.397,1.307,207.7
2,122,715,2,13.62,14.4,14.77,13.3,15.01,.153,.237,.147,.155,1.508,12.41,2550
1,122,720,2,1.163,1.147,57.7,9.38,.219,1.535,12.72,12.76,13.04,62.83,299,0,5.502,1.012,224.9
1,122,725,2,.745,.717,61.64,15.8,.186,1.274,12.96,13.08,13.36,62.67,299,0,5.687,.421,238.6
1,122,730,2,1.297,1.255,143.4,14.64,.464,2.417,13.38,13.4,13.71,60.79,299,0,5.643,1.051,257.8
2,122,730,2,13.59,14.36,14.72,13.29,14.94,.153,.237,.148,.155,1.332,12.44,2550
1,122,735,2,2.078,2.06,162.3,7.55,.351,2.875,13.82,13.61,13.89,59.11,299,0,5.65,1.71,272.5
1,122,740,2,2.082,2.056,170.7,9.02,.276,3.038,14.15,13.93,14.19,58.41,299,0,5.785,1.707,300.3
1,122,745,2,2.332,2.304,168.8,8.99,.469,3.267,14.59,14.4,14.71,57.98,298.9,0,6.084,1.837,311.2
2,122,745,2,13.57,14.31,14.67,13.32,14.87,.153,.237,.148,.155,1.18,12.48,2550
1,122,750,2,3.164,3.141,173.9,6.948,.545,4.769,15.09,15.01,15.23,56.9,299,0,6.272,2.422,335.6
1,122,755,2,4.655,4.615,180.5,7.48,.446,5.945,15.95,15.92,16.18,54.18,299,0,6.354,3.533,358.1
1,122,800,2,4.216,4.189,176.3,6.526,.704,6.011,16.42,16.15,16.45,52.37,299,0,6.304,3.455,378.4
2,122,800,2,13.57,14.28,14.63,13.4,14.8,.153,.237,.148,.155,.398,12.58,2550
1,122,805,2,4.121,4.099,173.6,6.009,.542,5.325,16.7,16.32,16.69,51.74,299,0,6.379,3.2,396.1
1,122,810,2,4.813,4.779,180.4,6.797,.704,6.174,17.11,16.78,17.17,50.65,298.9,0,6.451,3.653,415.1
1,122,815,2,4.724,4.676,187.3,8.17,.711,6.272,17.48,17.21,17.59,49.82,298.9,0,6.543,3.438,431.2
2,122,815,2,13.58,14.25,14.61,13.53,14.74,.153,.236,.148,.155,0,12.73,2550
1,122,820,2,4.004,3.97,185.3,7.48,.476,5.129,18.03,17.63,18.15,49.36,298.9,0,6.899,2.882,451.7
1,122,825,2,3.916,3.876,191.1,8.23,.528,5.063,18.63,18.23,18.72,47.77,298.9,0,6.969,2.812,470.1
1,122,830,2,4.266,4.213,202.5,8.97,.593,5.325,19.06,18.83,19.17,46.64,298.9,0,7.01,3.113,488
2,122,830,2,13.62,14.23,14.61,13.72,14.69,.153,.236,.148,.155,0,12.85,2550
1,122,835,2,5.559,5.48,200.3,9.61,1.1,7.45,19.83,19.48,19.92,44.72,298.9,0,7.09,3.903,506.9
1,122,840,2,6.288,6.23,201.7,7.75,.754,8.17,19.95,19.41,19.86,43.91,298.9,0,6.942,4.51,524.2
1,122,845,2,5.687,5.621,203.3,8.71,.719,7.19,20.24,19.73,20.18,43.67,298.8,0,7.12,4.048,542.7
2,122,845,2,13.68,14.23,14.63,13.95,14.64,.153,.236,.148,.155,0,12.97,2550
1,122,850,2,5.605,5.527,206.6,9.57,.955,7.42,20.61,20.09,20.58,42.92,298.7,0,7.2,4.07,559.9
1,122,855,2,5.543,5.483,204.2,8.38,.66,7.51,20.85,20.29,20.8,42.85,298.7,0,7.38,3.98,577.1
1,122,900,2,5.939,5.882,204.9,7.92,1.164,8.43,21.23,20.72,21.19,41.76,298.7,0,7.35,4.243,595.7
2,122,900,2,13.78,14.24,14.66,14.24,14.6,.153,.236,.148,.155,0,13.05,2550
1,122,905,2,7.01,6.963,200.1,6.906,.989,9.31,21.53,20.87,21.44,40.64,298.6,0,7.23,5.123,613.4
1,122,910,2,6.928,6.876,210.8,7,.796,8.89,21.69,20.99,21.55,40.23,298.6,0,7.22,4.955,630.2
1,122,915,2,5.883,5.816,210.8,8.65,.783,7.48,22.19,21.54,22.12,39.98,298.5,0,7.57,4.135,647.8
2,122,915,2,13.91,14.28,14.72,14.57,14.58,.153,.236,.148,.155,0,13.1,2550
1,122,920,2,6.363,6.323,212.9,6.476,.773,8.04,22.35,21.55,22.09,38.98,298.5,0,7.34,4.673,663.9
1,122,925,2,6.323,6.212,218.4,10.71,.875,8.13,22.69,21.88,22.52,38.36,298.5,0,7.41,4.908,679.8
1,122,930,2,6.274,6.202,215.6,8.69,.934,8.46,22.99,22.27,22.81,37.79,298.4,0,7.45,4.615,695
2,122,930,2,14.09,14.34,14.79,14.93,14.57,.153,.236,.148,.155,0,13.15,2550
1,122,935,2,6.142,6.071,208.5,8.72,.834,7.97,23.13,22.36,22.91,36.98,298.4,0,7.27,4.585,710
1,122,940,2,6.65,6.584,209.4,8.09,.663,8.59,23.35,22.53,23.2,36,298.4,0,7.07,4.87,725
1,122,945,2,7.01,6.968,206.5,6.569,.853,8.79,23.65,22.81,23.5,34.58,298.4,0,6.762,5.06,741
2,122,945,2,14.29,14.42,14.89,15.33,14.58,.153,.236,.148,.155,0,13.2,2550
1,122,950,2,7.36,7.31,204.9,6.812,.901,9.64,23.83,23.01,23.59,33.96,298.4,0,6.661,5.403,713
1,122,955,2,7.64,7.57,201.3,7.92,1.088,9.96,24.28,23.46,24.16,33.02,298.3,0,6.638,5.288,771
1,122,1000,2,8.47,8.39,202,7.65,.952,10.65,24.29,23.29,23.96,32.13,298.3,0,6.268,6.008,784
2,122,1000,2,14.54,14.52,15.01,15.75,14.6,.153,.236,.148,.155,0,13.15,2550
1,122,1005,2,8.08,8,201.2,7.88,.983,10.49,24.53,23.6,24.29,31.59,298.2,0,6.235,5.78,797
1,122,1010,2,7.32,7.24,200,8.81,1.245,10.71,24.65,23.8,24.46,31.68,298.2,0,6.371,5.235,809
1,122,1015,2,8.89,8.79,199.3,8.41,.888,10.85,24.86,24,24.59,29.93,298.2,0,5.748,6.61,822
2,122,1015,2,14.81,14.64,15.14,16.2,14.64,.153,.236,.148,.155,0,13.12,2550
1,122,1020,2,8.15,8.07,200,8.06,1.133,10.19,25.21,24.23,25.06,29.86,298.2,0,6.01,5.543,836
1,122,1025,2,9.1,9.05,197.1,6.329,1.068,10.91,25.45,24.46,25.15,28.6,298.2,0,5.605,6.573,848
1,122,1030,2,8.51,8.47,208.4,5.282,1.491,11.01,25.46,24.59,25.24,28.66,298,0,5.647,6.173,859
2,122,1030,2,15.1,14.77,15.29,16.65,14.69,.153,.236,.148,.155,0,13.15,2550
1,122,1035,2,7.93,7.82,204.8,9.9,1.274,11.37,25.81,24.85,25.62,28.25,298,0,5.737,5.715,870
1,122,1040,2,7.32,7.26,202.5,7.54,.965,9.51,25.94,24.98,25.66,28.43,297.9,0,5.932,5.245,881
1,122,1045,2,7.05,6.893,197.5,12.24,1.121,9.28,26.19,25.17,25.89,28.43,297.8,0,6.136,5.305,893
2,122,1045,2,15.39,14.92,15.46,17.13,14.77,.153,.236,.148,.155,0,13.21,2550
1,122,1050,2,7.55,7.47,204.5,7.89,.959,10.29,26.42,25.4,26.11,27.19,297.8,0,5.702,5.42,901
1,122,1055,2,7.14,7.07,204.9,8.2,.937,9.18,26.67,25.47,26.38,27.29,297.7,0,5.952,4.898,909
1,122,1100,2,7.13,6.986,208.2,11.49,1.007,10,26.89,25.72,26.58,26.63,297.7,0,5.796,5.11,918
2,122,1100,2,15.7,15.08,15.64,17.6,14.85,.153,.236,.148,.155,0,13.18,2550
1,122,1105,2,8.89,8.82,188.7,7.32,1.057,11.3,26.98,25.85,26.64,25.48,297.7,0,5.253,6.428,932
1,122,1110,2,8.25,8.2,183.1,6.505,1.065,10.22,27.06,25.92,26.78,25.7,297.6,0,5.442,5.885,941
1,122,1115,2,7.46,7.36,194.7,9.43,1.181,10.49,27.32,26,27,25.28,297.5,0,5.416,5.113,947
2,122,1115,2,16.01,15.24,15.84,18.09,14.95,.153,.236,.148,.155,0,13.17,2550
1,122,1120,2,8.05,7.94,191.8,9.43,1.364,10.58,27.38,26.26,27.06,24.32,297.4,0,4.933,5.935,956
1,122,1125,2,8.12,8.03,195.5,8.52,.896,10.19,27.55,26.38,27.28,24.01,297.3,0,4.888,5.628,966
1,122,1130,2,8.17,8.03,204.9,10.52,1.126,10.91,27.93,26.87,27.71,23.31,297.1,0,4.783,5.86,970
2,122,1130,2,16.33,15.42,16.04,18.58,15.07,.153,.236,.148,.155,0,13.16,2550
1,122,1135,2,8.45,8.33,199.6,9.38,1.172,11.27,28.11,26.96,27.8,22.56,297,0,4.472,5.89,978
1,122,1140,2,8.75,8.68,191.9,7.38,1.486,11.79,28.38,27.35,28.13,22.29,297,0,4.52,6.275,986
1,122,1145,2,9.96,9.87,194.9,7.55,.983,11.92,28.5,27.47,28.19,20.35,297,0,3.368,7.12,996
2,122,1145,2,16.64,15.6,16.26,19.08,15.2,.153,.236,.148,.155,0,13.15,2550
1,122,1150,2,10.44,10.39,197,5.409,1.035,13,28.35,27.23,27.99,19.97,296.9,0,2.991,7.58,1001
1,122,1155,2,8.85,8.76,204.7,8.33,1.496,12.51,28.88,27.95,28.76,20.06,296.8,0,3.46,6.213,1007
1,122,1200,2,8.55,8.4,205.6,10.72,1.453,12.09,29.15,28.07,28.87,19.6,296.8,0,3.364,6.348,1009
2,122,1200,2,16.94,15.78,16.48,19.58,15.33,.153,.236,.148,.155,0,13.14,2550
1,122,1205,2,9.76,9.65,203.2,8.4,1.483,13.2,28.88,27.69,28.53,19.51,296.8,0,3.084,6.94,1013
1,122,1210,2,9.27,9.15,205.8,9.32,1.198,12.58,28.95,27.84,28.71,19.55,296.7,0,3.169,6.553,1017
1,122,1215,2,8.75,8.53,205.2,12.78,1.246,11.27,29.02,27.8,28.77,18.38,296.6,0,2.355,6.065,1014
2,122,1215,2,17.23,15.97,16.71,20.06,15.48,.153,.237,.148,.155,0,13.14,2550
1,122,1220,2,8.91,8.79,207.6,9.48,.976,11.2,29.23,27.95,28.88,18.7,296.5,0,2.778,6.235,1015
1,122,1225,2,9.34,9.19,204.8,10.4,1.588,12.71,29.4,28.35,29.13,17.73,296.4,0,2.157,6.745,1023
1,122,1230,2,9.05,8.95,213.4,8.84,1.167,11.73,29.51,28.25,29.16,16.09,296.3,0,.952,6.718,1025
2,122,1230,2,17.5,16.16,16.95,20.52,15.64,.153,.237,.148,.155,0,13.13,2550
1,122,1235,2,9.05,8.94,205,8.72,1.326,13.1,29.56,28.41,29.32,15.48,296.2,0,.467,6.355,1031
1,122,1240,2,8.84,8.72,201.6,9.49,1.052,10.71,29.6,28.41,29.3,15.46,296.2,0,.45,6.31,1026
1,122,1245,2,8.45,8.18,208.4,14.61,1.364,10.98,29.73,28.68,29.44,15.47,296,0,.583,6.148,1030
2,122,1245,2,17.77,16.34,17.19,20.96,15.81,.153,.237,.148,.155,0,13.12,2550
1,122,1250,2,8.29,8.17,200.9,9.7,1.263,10.91,30.02,28.9,29.75,15.4,296,0,.738,5.943,1025
1,122,1255,2,7.94,7.81,201.4,10.71,1.413,12.18,29.91,28.69,29.5,15,295.9,0,.305,5.868,1027
1,122,1300,2,8.77,8.67,209.1,8.84,1.398,12.12,30.19,29.21,29.98,13.08,295.8,0,-1.348,6.385,1028
2,122,1300,2,18.03,16.52,17.44,21.38,15.99,.153,.237,.148,.155,0,13.11,2550
1,122,1305,2,9.07,8.94,214.1,9.53,1.351,12.09,30.3,29.01,29.9,13.13,295.7,0,-1.166,6.678,1031
1,122,1310,2,9.05,8.91,218,10.08,1.181,11.53,30,28.86,29.72,14.01,295.6,0,-.532,6.953,1014
1,122,1315,2,8.68,8.6,205.2,7.82,1.317,11.89,30.43,29.5,30.23,13.39,295.6,0,-.861,6.188,1024
2,122,1315,2,18.28,16.7,17.68,21.78,16.18,.153,.238,.148,.155,0,13.1,2550
1,122,1320,2,7.27,7.2,207.6,7.9,1.333,10.29,30.54,29.48,30.29,12.52,295.5,0,-1.673,5.313,1011
1,122,1325,2,10.11,9.99,192.6,8.93,1.55,13.56,30.61,29.32,30.2,12.94,295.5,0,-1.126,7.02,1010
1,122,1330,2,7.4,7.17,194.9,14.4,1.094,11.76,30.46,29.37,30.08,13.54,295.4,0,-.628,5.523,1008
2,122,1330,2,18.51,16.88,17.92,22.17,16.37,.152,.238,.148,.155,0,13.08,2550
1,122,1335,2,8.18,7.46,219.9,24.17,1.506,10.91,30.78,29.87,30.6,12.93,295.3,0,-1.029,6.418,1003
1,122,1340,2,7.09,6.814,226.5,15.9,1.469,10.06,30.63,29.37,30.22,12.48,295.3,0,-1.592,5.51,994
1,122,1345,2,8.71,8.39,221.3,15.34,1.668,12.25,30.86,29.93,30.69,12.89,295.2,0,-.983,6.628,991
2,122,1345,2,18.72,17.05,18.16,22.49,16.56,.152,.238,.148,.155,0,13.08,2550
1,122,1350,2,7.26,6.937,219,17.18,1.552,12.9,31.1,30.12,30.82,13.09,295.1,0,-.596,5.638,984
1,122,1355,2,9.15,9.01,221.9,10.19,1.803,14.73,30.94,29.94,30.61,12.48,295,0,-1.349,7.13,981
1,122,1400,2,8.77,8.57,200.5,12.19,1.897,12.74,31.05,29.88,30.66,12.9,295,0,-.818,6.295,974
2,122,1400,2,18.9,17.21,18.39,22.73,16.76,.152,.238,.148,.155,0,13.08,2550
1,122,1405,2,7.98,7.9,187,7.97,1.207,10.55,30.84,29.81,30.51,13.17,294.9,0,-.725,5.775,968
1,122,1410,2,9.09,8.56,208.7,19.44,1.589,12.94,31.27,30.47,31.15,12.25,294.7,0,-1.373,6.688,966
1,122,1415,2,7.58,7.37,221.1,13.41,1.623,11.83,31.52,30.59,31.24,11.93,294.6,0,-1.517,6.093,965
2,122,1415,2,19.07,17.36,18.58,22.85,16.96,.152,.239,.148,.155,0,13.07,2550
1,122,1420,2,7.95,7.77,202.6,12.17,1.575,12.61,31.48,30.34,31.17,11.86,294.6,0,-1.627,5.728,956
1,122,1425,2,8.76,8.6,211.3,10.66,1.998,13.26,31.4,30.2,31.05,11.65,294.4,0,-1.923,6.025,824
1,122,1430,2,7.07,7.03,198.3,6.409,1.613,11.04,31.01,30.18,30.77,12.3,294.3,0,-1.499,4.823,873
2,122,1430,2,19.24,17.51,18.76,22.86,17.17,.152,.239,.148,.155,0,13.01,2550
1,122,1435,2,8.93,8.8,188.8,9.68,1.558,12.12,31.71,30.83,31.55,12.23,294.2,0,-1.034,6.323,941
1,122,1440,2,9.01,8.26,217.3,23.41,2.618,16.46,32.23,31.35,32.05,11,294,0,-2.103,7.04,930
1,122,1445,2,7.46,7.38,235.4,8.2,2.01,12.54,31.8,30.75,31.42,10.03,294,0,-3.6,6.195,917
2,122,1445,2,19.4,17.65,18.91,22.87,17.37,.152,.239,.147,.155,0,13.05,2550
1,122,1450,2,9.17,9,225.7,10.93,1.968,14.44,32.28,31.45,32.17,9.82,293.9,0,-3.557,7.04,874
1,122,1455,2,9.48,9.35,240.9,9.47,1.76,13.72,32.42,31.51,32.17,8.53,293.8,0,-5.252,7.6,914
1,122,1500,2,10.17,10.08,242.3,7.91,1.671,13.75,32.25,31.25,31.9,8.22,293.7,0,-5.854,8.32,897
2,122,1500,2,19.56,17.79,19.04,22.92,17.57,.152,.239,.147,.155,0,13.04,2550
1,122,1505,2,9.21,9.07,231.7,10.05,1.959,12.94,32.4,31.53,32.2,8.54,293.7,0,-5.271,7.32,880
1,122,1510,2,9.29,9.2,223.8,8.38,1.994,14.05,32.43,31.73,32.32,8.54,293.6,0,-5.232,6.94,867
1,122,1515,2,9.63,9.56,230,7.18,1.181,13.36,32.32,31.33,32,8.26,293.5,0,-5.733,7.54,857
2,122,1515,2,19.7,17.91,19.15,23.03,17.76,.152,.24,.147,.155,0,13.02,2550
1,122,1520,2,9.39,9.3,240.2,8.23,1.618,13.13,32.32,31.5,32.11,8.29,293.4,0,-5.688,7.58,844
1,122,1525,2,10.45,10.24,224.8,11.49,1.523,13.39,32.18,31.33,31.89,8.2,293.4,0,-5.933,7.75,826
1,122,1530,2,10.6,10.34,230.8,12.61,1.696,14.8,32.26,31.55,32.05,8.21,293.2,0,-5.849,8.41,819
2,122,1530,2,19.81,18.03,19.26,23.2,17.95,.152,.24,.147,.155,0,13.02,2550
1,122,1535,2,10.63,10.56,225.5,6.537,1.329,13.26,32.34,31.59,32.08,8.09,293.2,0,-5.978,8.43,804
1,122,1540,2,10.52,10.4,223.2,8.83,2.607,18.16,32.43,31.79,32.26,8.46,293.1,0,-5.348,8.08,790
1,122,1545,2,10.55,10.42,238.6,8.97,1.477,15.55,32.61,32.01,32.48,8.29,293,0,-5.47,8.46,788
2,122,1545,2,19.91,18.14,19.38,23.38,18.14,.152,.24,.147,.155,0,13.02,2550
1,122,1550,2,9.39,9.33,236.9,6.935,1.331,13.59,32.56,31.69,32.23,8.01,293,0,-5.958,7.41,772
1,122,1555,2,7.49,7.25,241.9,14.4,1.805,11.99,32.52,31.92,32.32,8.19,292.9,0,-5.709,6.11,748
1,122,1600,2,11.67,11.57,240.4,7.4,1.572,15.75,32.44,31.73,32.17,7.37,292.7,0,-7.11,9.37,741
2,122,1600,2,19.97,18.24,19.51,23.55,18.31,.152,.241,.147,.155,0,13.01,2550
1,122,1605,2,12.49,12.34,245,8.89,1.629,15.52,32.43,31.92,32.28,7.34,292.7,0,-7.17,10.09,734
1,122,1610,2,11.03,10.96,237.7,6.162,1.604,15.81,32.24,31.59,31.98,7.49,292.7,0,-7.05,8.93,714
1,122,1615,2,8.78,8.68,247.7,8.44,1.253,12.35,32.12,31.57,31.9,7.13,292.7,0,-7.75,6.895,617.1
2,122,1615,2,20.02,18.33,19.63,23.7,18.49,.152,.241,.147,.155,0,12.95,2550
1,122,1620,2,11.81,11.7,239.5,8.11,2.524,16.24,32.19,31.69,31.98,7.32,292.6,0,-7.36,9.31,612.8
1,122,1625,2,10.76,10.67,247.9,7.4,1.236,12.97,32.03,31.53,31.85,7.33,292.6,0,-7.46,8.63,665.3
1,122,1630,2,9.47,9.38,241.7,8.1,1.057,12.22,31.86,31.41,31.53,7.64,292.5,0,-7.06,7.51,412.6
2,122,1630,2,20.06,18.41,19.76,23.82,18.65,.152,.241,.147,.155,0,12.87,2550
1,122,1635,2,11.67,11.61,232.1,6.004,1.601,15.88,31.61,31.36,31.5,7.67,292.5,0,-7.19,9.16,599
1,122,1640,2,9.22,9.17,236,6.165,1.599,12.71,31.76,31.35,31.63,7.62,292.5,0,-7.17,7.46,625
1,122,1645,2,9.99,9.9,234.7,7.61,1.039,12.54,31.99,31.56,31.78,7.83,292.5,0,-6.65,7.75,455.6
2,122,1645,2,20.08,18.47,19.88,23.91,18.81,.152,.241,.147,.155,0,12.82,2550
1,122,1650,2,7.83,7.68,231.4,11.18,1.157,10.98,31.03,31.05,30.78,7.94,292.4,0,-7.17,6.075,369.7
1,122,1655,2,10.88,10.29,237.7,18.87,2.061,15.22,31.83,31.81,31.9,7.73,292.3,0,-6.935,8.44,559.2
1,122,1700,2,10.21,10.1,238,8.6,1.241,12.77,32.15,31.85,32.04,7.74,292.4,0,-6.683,8.29,554.6
2,122,1700,2,20.07,18.53,19.99,23.96,18.96,.152,.242,.147,.155,0,12.79,2550
1,122,1705,2,9.91,9.74,232.9,10.42,1.748,14.01,31.84,31.45,31.59,7.57,292.4,0,-7.2,7.84,529.8
1,122,1710,2,9.04,8.99,230.5,6.349,1.63,12.9,31.72,31.48,31.51,7.97,292.3,0,-6.623,7.11,409.8
1,122,1715,2,11.28,11.23,236.5,5.142,1.562,14.08,31.62,31.45,31.54,7.79,292.2,0,-6.981,8.7,500.1
2,122,1715,2,20.04,18.57,20.1,23.97,19.1,.152,.242,.147,.155,0,12.88,2550
1,122,1720,2,8.53,8.46,243.4,6.983,1.526,12.61,31.73,31.47,31.58,7.73,292.3,0,-7.02,6.808,478.6
1,122,1725,2,10.47,10.31,233.6,10.06,1.845,13.88,31.73,31.46,31.54,7.81,292.2,0,-6.885,8.12,449
1,122,1730,2,10.7,10.5,235.7,10.98,1.856,14.99,31.56,31.36,31.36,7.84,292.2,0,-6.954,8.31,365.9
2,122,1730,2,20,18.61,20.19,23.95,19.23,.152,.242,.147,.155,0,12.86,2550
1,122,1735,2,7.97,7.91,240.1,6.838,1.185,10.29,31.28,31.15,31.11,8.02,292.2,0,-6.869,6.38,388.5
1,122,1740,2,7.85,7.76,233,8.51,1.52,12.58,31.16,31.08,30.95,8.08,292.2,0,-6.852,6.083,238.7
1,122,1745,2,10.18,10.13,240.9,5.781,1.019,12.51,30.91,31.08,30.85,7.79,292.2,0,-7.5,7.93,334.6
2,122,1745,2,19.95,18.63,20.27,23.91,19.35,.152,.242,.147,.155,0,12.79,2550
1,122,1750,2,9.07,9.03,241,5.382,1.69,12.22,31.15,31.17,31.02,7.96,292.2,0,-7.04,7.01,348.4
1,122,1755,2,8.15,8.12,239.6,4.638,1.002,10.52,30.8,30.95,30.51,7.9,292.2,0,-7.4,6.268,126.8
1,122,1800,2,8.2,8.1,242.5,8.72,1.169,10.85,30.16,30.58,30.04,8.35,292.2,0,-7.17,6.375,146.4
2,122,1800,2,19.9,18.65,20.35,23.87,19.46,.152,.243,.147,.155,0,12.75,2550
1,122,1805,2,7.56,7.52,241.2,6.319,1.328,10.58,30.21,30.62,30.19,8.72,292.2,0,-6.579,5.788,280
1,122,1810,2,9.99,9.93,230.3,6.062,1.299,12.48,30.58,30.89,30.51,8.23,292.1,0,-7.04,7.63,272.3
1,122,1815,2,8.74,8.68,230.9,6.489,1.234,12.02,30.58,30.85,30.45,8.31,292.1,0,-6.91,6.783,226.3
2,122,1815,2,19.83,18.65,20.4,23.79,19.56,.152,.243,.147,.155,0,12.75,2550
1,122,1820,2,8.37,8.32,231,6.361,.927,10.36,30.33,30.62,30.14,8.23,292.1,0,-7.22,6.33,200.9
1,122,1825,2,8.8,8.76,233.6,5.601,1.201,11.11,30.19,30.58,30.07,8.79,292,0,-6.479,6.875,195.1
1,122,1830,2,8.46,8.42,230.8,5.255,.83,10.06,30.11,30.55,29.98,8.86,292.1,0,-6.432,6.355,174.3
2,122,1830,2,19.75,18.65,20.46,23.68,19.64,.152,.243,.147,.155,0,12.72,2550
1,122,1835,2,7.24,7.21,229.8,5.131,.796,9.67,29.85,30.33,29.71,9.15,292,0,-6.217,5.335,143.6
1,122,1840,2,7.63,7.54,224.8,9.12,1.438,11.63,29.6,30.16,29.5,9.27,292,0,-6.239,5.515,135.1
1,122,1845,2,7.81,7.79,225.5,4.69,1.651,10.62,29.54,30.15,29.44,9.18,292,0,-6.412,5.86,117.9
2,122,1845,2,19.65,18.64,20.5,23.54,19.72,.152,.243,.147,.155,0,12.7,2550
1,122,1850,2,5.371,5.346,227,5.526,.556,6.631,28.94,29.5,28.7,10.24,292,0,-5.444,3.733,98.5
1,122,1855,2,5.341,5.324,219.1,4.622,.403,6.37,28.29,29.12,28.05,10.91,292,0,-5.106,3.138,76.8
1,122,1900,2,5.063,5.043,210.2,5.028,.427,6.043,27.68,28.71,27.45,12.05,291.9,0,-4.285,2.705,62.82
2,122,1900,2,19.55,18.62,20.52,23.38,19.78,.152,.243,.147,.155,0,12.69,2550
1,122,1905,2,5.289,5.28,207.9,3.334,.434,6.337,27.01,28.24,26.86,12.97,291.9,0,-3.836,2.857,53.73
1,122,1910,2,5.648,5.632,206.8,4.226,.462,6.991,26.55,27.84,26.39,13.3,291.9,0,-3.86,3.067,24.89
1,122,1915,2,5.61,5.597,207.2,3.875,.406,6.599,26.1,27.6,26.02,13.71,291.9,0,-3.809,2.97,10.01
2,122,1915,2,19.45,18.6,20.54,23.21,19.83,.152,.243,.147,.155,0,12.67,2550
1,122,1920,2,5.088,5.078,202.1,3.413,.327,6.174,25.36,27.14,25.2,14.98,291.9,0,-3.233,2.512,5.498
1,122,1925,2,4.653,4.651,200.5,1.817,.191,5.129,24.07,26.38,23.86,17.43,292,0,-2.25,2.012,2.907
1,122,1930,2,4.918,4.913,195.3,2.686,.357,5.684,23.04,26.01,22.96,19.09,291.9,0,-1.863,1.98,0
2,122,1930,2,19.33,18.57,20.54,23.01,19.87,.152,.243,.147,.155,0,12.66,2550
1,122,1935,2,5.12,5.118,195.6,1.773,.158,5.521,22.48,25.79,22.56,19.84,291.9,0,-1.798,2.04,0
1,122,1940,2,4.985,4.983,200.5,1.679,.134,5.325,21.9,25.6,21.99,21.17,292,0,-1.411,1.957,0
1,122,1945,2,5.087,5.086,201.9,1.449,.312,5.586,21.32,25.49,21.64,21.9,292,0,-1.426,1.94,0
2,122,1945,2,19.2,18.53,20.53,22.8,19.89,.152,.243,.147,.155,0,12.65,2550
1,122,1950,2,4.724,4.723,201.4,1.462,.105,5.031,20.9,24.91,21.13,22.88,292,0,-1.187,1.742,0
1,122,1955,2,4.33,4.329,201,1.124,.119,4.639,20.15,24.39,20.49,24.24,292.1,0,-1.032,1.755,0
1,122,2000,2,4.483,4.478,196.5,2.542,.1,4.769,19.67,24.27,20.13,25.02,292,0,-1.012,1.507,0
2,122,2000,2,19.06,18.48,20.51,22.56,19.9,.152,.243,.147,.155,0,12.63,2550
1,122,2005,2,4.67,4.668,193,1.326,.153,4.965,19.06,23.87,19.5,27.14,292,0,-.435,1.545,0
1,122,2010,2,4.971,4.97,195.9,.782,.131,5.357,18.21,23.7,18.76,29.31,292,0,-.115,1.707,0
1,122,2015,2,5.047,5.045,197.7,1.311,.093,5.423,17.79,23.56,18.41,30.07,292.1,0,-.127,1.805,0
2,122,2015,2,18.9,18.43,20.48,22.31,19.9,.152,.243,.147,.155,0,12.62,2550
1,122,2020,2,4.984,4.984,197.5,.6,.094,5.194,17.7,23.55,18.23,30.55,292.1,0,.012,1.797,0
1,122,2025,2,4.954,4.952,199.3,1.357,.162,5.521,17.4,23.23,17.99,31.36,292,0,.107,1.882,0
1,122,2030,2,4.808,4.805,201.9,1.93,.133,5.129,17.24,22.74,17.99,31.63,292.1,0,.086,1.84,0
2,122,2030,2,18.74,18.37,20.44,22.05,19.89,.152,.243,.147,.155,0,12.61,2550
1,122,2035,2,4.433,4.43,209,2.298,.212,4.965,17.35,22.12,18.06,30.86,292.1,0,-.153,1.757,0
1,122,2040,2,4.926,4.921,206.2,2.487,.231,5.749,17.68,21.53,18.25,29.74,292.1,0,-.369,1.877,0
1,122,2045,2,5.357,5.353,201.6,2.24,.189,5.913,17.79,21.34,18.24,29.89,292.1,0,-.207,2.242,0
2,122,2045,2,18.57,18.3,20.38,21.78,19.87,.152,.243,.147,.155,0,12.6,2550
1,122,2050,2,5.425,5.42,200.3,2.277,.248,6.043,17.95,21.42,18.36,29.57,292.2,0,-.211,2.292,0
1,122,2055,2,5.544,5.537,202.5,2.924,.302,6.403,18.56,22.1,19.19,27.77,292.2,0,-.546,2.55,.075
1,122,2100,2,5.352,5.34,206.5,3.824,.302,5.978,19.33,22.3,19.79,26.05,292.3,0,-.756,2.345,.067
2,122,2100,2,18.4,18.23,20.32,21.51,19.84,.152,.243,.147,.155,0,12.59,2550
1,122,2105,2,4.797,4.789,209.4,3.308,.294,5.619,19.41,21.97,19.67,25.9,292.3,0,-.77,2.08,0
1,122,2110,2,4.059,3.98,224.7,11.3,.326,4.704,19.36,21.75,19.72,25.54,292.5,0,-.992,2.147,0
1,122,2115,2,3.747,3.65,292.8,13.08,.403,4.769,19.23,20.73,19.23,26.27,292.6,0,-.731,2.45,0
2,122,2115,2,18.24,18.16,20.24,21.25,19.8,.152,.243,.147,.155,0,12.58,2550
1,122,2120,2,4.623,4.259,269.6,22.74,1.335,8.4,19.44,21.5,20.21,23.93,292.7,0,-1.925,3.478,2.275
1,122,2125,2,4.887,4.722,259.3,14.88,.912,6.86,21.69,23.49,22.15,19.69,292.7,0,-2.559,3.705,2.852
1,122,2130,2,4.942,4.885,270.4,8.71,.926,7.22,22.72,24.02,22.91,18.23,292.9,0,-2.736,3.763,2.331
2,122,2130,2,18.09,18.08,20.16,20.99,19.75,.152,.243,.147,.155,0,12.57,2550
1,122,2135,2,3.67,3.608,263,10.55,.545,4.671,21.76,22.67,21.61,20.29,292.9,0,-2.094,2.557,0
1,122,2140,2,4.279,4.215,260.2,9.91,.321,4.998,20.88,22.71,20.86,21.81,293,0,-1.844,2.292,0
1,122,2145,2,3.928,3.848,252.1,11.58,.638,6.043,20.54,22.73,20.83,21.92,293.1,0,-2.059,2.36,0
2,122,2145,2,17.95,18,20.07,20.75,19.69,.152,.243,.147,.155,0,12.56,2550
1,122,2150,2,4.513,4.494,246.5,5.197,.639,5.586,20.5,22.48,20.69,21.96,293.1,0,-2.065,2.672,0
1,122,2155,2,5.02,5.004,245,4.469,.529,6.043,20.64,22.93,20.88,21.49,292.9,0,-2.236,2.925,0
1,122,2200,2,5.182,5.165,245.5,4.675,.458,6.631,20.44,22.34,20.57,21.99,292.9,0,-2.097,3.135,0
2,122,2200,2,17.83,17.92,19.98,20.53,19.62,.152,.243,.147,.155,0,12.56,2550
1,122,2205,2,5.197,5.181,246.7,4.441,.497,6.631,20.51,22.03,20.64,22.01,292.9,0,-2.023,3.275,0
1,122,2210,2,5.182,5.165,245.7,4.566,.396,6.762,20.22,21.55,20.25,22.69,292.9,0,-1.858,3.238,0
1,122,2215,2,5.306,5.288,246.1,4.698,.386,6.37,20.02,21.34,20.1,23,292.9,0,-1.844,3.663,0
2,122,2215,2,17.72,17.84,19.89,20.32,19.55,.152,.243,.147,.155,0,12.55,2550
1,122,2220,2,5.296,5.278,243.2,4.81,.437,6.403,19.88,21.01,19.92,23.56,293,0,-1.64,3.578,0
1,122,2225,2,5.373,5.359,239.4,4.158,.365,6.076,19.53,20.5,19.49,24.95,293,0,-1.167,3.465,0
1,122,2230,2,5.74,5.717,238.4,5.123,.482,7.12,19.14,20.17,19.16,26.33,293.1,0,-.772,3.903,0
2,122,2230,2,17.6,17.77,19.8,20.13,19.48,.152,.243,.147,.155,0,12.54,2550
1,122,2235,2,5.651,5.63,240.9,4.846,.469,7.19,19.02,20.15,19.15,27.28,293.2,0,-.395,3.898,0
1,122,2240,2,5.367,5.345,237.1,5.239,.422,6.305,19.07,20.05,19.14,27.93,293.2,0,-.043,3.758,0
1,122,2245,2,5.5,5.48,230.7,4.818,.507,6.991,18.89,19.97,19,29.3,293.2,0,.455,3.79,0
2,122,2245,2,17.5,17.69,19.71,19.95,19.4,.152,.243,.147,.155,0,12.52,2550
1,122,2250,2,6.824,6.799,225.9,4.918,.721,8.75,19.29,20.39,19.54,30.02,293.3,0,1.12,4.935,0
1,122,2255,2,6.895,6.858,225,5.939,.661,8.75,19.72,20.73,19.9,30.4,293.2,0,1.653,4.698,0
1,122,2300,2,7.1,7.06,223.1,5.586,.604,8.53,19.92,20.79,20.06,30.57,293.3,0,1.897,5.168,0
2,122,2300,2,17.4,17.62,19.62,19.79,19.31,.152,.243,.148,.155,0,12.52,2550
1,122,2305,2,6.527,6.503,227.6,4.884,.665,8.46,19.88,20.71,19.91,30.93,293.3,0,2.024,4.533,0
1,122,2310,2,6.591,6.562,222.7,5.426,.715,8.23,19.67,20.5,19.73,31.75,293.3,0,2.2,4.668,0
1,122,2315,2,6.845,6.823,217.7,4.545,.661,8.66,19.51,20.37,19.6,33.43,293.3,0,2.775,4.58,0
2,122,2315,2,17.31,17.55,19.54,19.64,19.24,.152,.243,.148,.155,0,12.52,2550
1,122,2320,2,6.925,6.896,217.3,5.221,.846,9.21,19.61,20.5,19.78,34.76,293.3,0,3.395,4.495,0
1,122,2325,2,6.818,6.789,215.7,5.237,.736,8.56,19.77,20.55,19.85,34.83,293.3,0,3.558,4.408,0
1,122,2330,2,7.01,6.993,214.7,4.068,.693,8.89,19.48,20.31,19.51,36.32,293.3,0,3.885,4.353,0
2,122,2330,2,17.23,17.48,19.47,19.5,19.16,.152,.242,.148,.155,0,12.51,2550
1,122,2335,2,6.914,6.893,214.8,4.437,.742,8.53,19.45,20.21,19.5,37.08,293.3,0,4.146,4.433,0
1,122,2340,2,6.347,6.325,214.4,4.765,.609,7.71,19.27,20,19.25,38.37,293.3,0,4.468,3.848,0
1,122,2345,2,6.428,6.4,210.7,5.292,.697,8.17,18.94,19.8,18.97,40.27,293.3,0,4.852,3.758,0
2,122,2345,2,17.16,17.41,19.39,19.37,19.07,.152,.242,.148,.155,0,12.5,2550
1,122,2350,2,7.18,7.15,210.9,5.334,.633,8.72,19.14,20.08,19.35,40.9,293.3,0,5.239,4.445,0
1,122,2355,2,6.88,6.85,210.1,5.349,.6,8.1,19.3,20.12,19.39,41.46,293.2,0,5.567,4.373,0
1,123,0,2,6.965,6.937,210.7,5.174,.721,9.05,19.27,20.11,19.37,42.47,293.2,0,5.88,4.338,0
2,123,0,2,17.1,17.35,19.31,19.25,19,.152,.242,.148,.155,0,12.49,2550
1,123,5,2,6.783,6.756,211.8,5.142,.673,8.3,19.33,20.13,19.37,42.81,293.2,0,6.046,4.175,0
1,123,10,2,6.238,6.216,215.6,4.901,.652,7.91,19.21,19.98,19.26,43.45,293.3,0,6.153,3.96,0
1,123,15,2,6.39,6.367,215.9,4.823,.667,8.07,19.07,19.92,19.15,43.98,293.2,0,6.198,4.053,0
2,123,15,2,17.04,17.29,19.23,19.14,18.92,.152,.242,.148,.155,0,12.49,2550
1,123,20,2,6.012,5.981,216,5.765,.595,7.45,18.89,19.75,18.97,44.62,293.3,0,6.243,3.81,0
1,123,25,2,5.621,5.587,226.5,6.357,.579,6.925,18.74,19.59,18.79,44.84,293.4,0,6.178,3.97,0
1,123,30,2,4.942,4.905,241.5,7.05,.497,6.207,18.52,19.38,18.54,45.18,293.6,0,6.094,3.393,0
2,123,30,2,16.99,17.23,19.17,19.03,18.84,.152,.242,.148,.155,0,12.49,2550
1,123,35,2,5.671,5.433,289,16.58,1.17,8.72,17.9,18.61,17.73,46.5,294.1,0,5.952,4.04,0
1,123,40,2,8.15,8.11,306.3,5.269,.865,10.06,17.43,18.41,17.69,43.97,294.5,0,4.75,5.89,0
1,123,45,2,6.618,6.486,288.2,11.45,.862,8.79,18.39,19.75,18.81,40.39,294.4,0,4.416,4.83,.067
2,123,45,2,16.94,17.18,19.1,18.93,18.76,.152,.242,.148,.155,0,12.49,2550
1,123,50,2,6.64,6.545,286.6,9.69,1.203,9.64,18.87,19.92,19.01,39.57,294.4,0,4.542,4.805,.019
1,123,55,2,9.58,9.4,337.7,11.35,1.095,12.9,17.35,16.33,16.28,53.02,294.8,0,7.17,7.31,.032
1,123,100,2,8.85,8.81,341.6,5.765,.976,11.01,14.36,13.85,13.77,67.06,294.9,0,7.92,6.845,0
2,123,100,2,16.89,17.13,19.02,18.83,18.69,.152,.242,.148,.155,.835,12.47,2550
1,123,105,2,7.75,7.66,348.3,8.99,1.162,10.58,13.36,13.23,13.13,72.4,294.9,0,8.1,6.22,0
1,123,110,2,8.37,8.33,356,5.596,.844,10.62,12.92,12.98,12.84,75.2,295,0,8.23,6.463,0
1,123,115,2,7.22,7.17,359.4,6.944,.817,9.02,12.67,12.8,12.65,77.1,294.9,0,8.34,5.378,0
2,123,115,2,16.84,17.08,18.92,18.72,18.61,.152,.242,.148,.155,2.497,12.46,2550
1,123,120,2,6.107,6.084,3.645,5.005,.759,7.61,12.46,12.63,12.44,78.6,294.8,0,8.42,4.548,0
1,123,125,2,6.047,5.979,3.592,8.56,.675,7.55,12.27,12.53,12.29,79.8,294.9,0,8.45,4.268,0
1,123,130,2,6.022,5.999,5.252,5.023,.588,7.25,12.16,12.41,12.2,80.7,294.7,0,8.53,4.443,0
2,123,130,2,16.79,17.03,18.85,18.61,18.54,.152,.241,.148,.155,3.912,12.46,2550
1,123,135,2,5.898,5.88,5.208,4.492,.472,7.38,12.08,12.39,12.12,81.6,294.7,0,8.6,4.23,0
1,123,140,2,5.195,5.085,7.52,11.75,.4,6.239,11.92,12.18,11.9,82.3,294.7,0,8.58,3.558,0
1,123,145,2,5.447,5.338,3.082,11.46,.586,6.827,11.74,12.1,11.78,83.4,294.8,0,8.59,3.928,0
2,123,145,2,16.73,16.98,18.8,18.49,18.47,.152,.241,.148,.155,5.14,12.46,2550
1,123,150,2,6.422,6.403,356.3,4.385,.478,7.51,11.76,12.1,11.87,83.6,295.1,0,8.64,4.643,0
1,123,155,2,6.743,6.71,358.4,5.692,.643,8.26,11.79,12.13,11.91,83.9,295.1,0,8.72,4.793,0
1,123,200,2,7.4,7.37,7.46,4.844,.682,9.34,11.83,12.17,11.91,84.7,295,0,8.9,5.315,0
2,123,200,2,16.67,16.93,18.73,18.36,18.4,.152,.241,.148,.155,5.766,12.45,2550
1,123,205,2,6.873,6.848,10.21,4.935,.644,8.95,11.81,12.15,11.89,85.8,295.1,0,9.06,5.028,0
1,123,210,2,6.225,6.2,7.2,5.111,.676,7.68,11.79,12.12,11.86,86.6,295.2,0,9.17,4.598,0
1,123,215,2,6.049,6.028,356.2,4.752,.719,7.87,11.89,12.33,12.05,87,295.3,0,9.34,4.75,0
2,123,215,2,16.6,16.88,18.66,18.22,18.33,.152,.241,.148,.155,7.13,12.43,2550
1,123,220,2,7.62,7.5,9.29,10.42,.844,9.44,12.1,12.54,12.28,86.8,295.4,0,9.51,5.798,0
1,123,225,2,8.16,8.12,21.06,5.173,.827,10.42,12.19,12.57,12.33,86.5,295.2,0,9.55,6.2,0
1,123,230,2,7.28,7.06,4.99,13.97,1.105,9.51,12.19,12.58,12.29,86.4,295.5,0,9.53,5.568,0
2,123,230,2,16.53,16.82,18.59,18.08,18.26,.152,.241,.148,.155,8.01,12.43,2550
1,123,235,2,7.56,7.47,3.765,8.84,.995,10.45,12.21,12.56,12.31,86.2,295.5,0,9.5,5.675,0
1,123,240,2,7.96,7.93,5.174,5.307,1.253,10.88,12.23,12.56,12.32,85.8,295.6,0,9.47,5.875,0
1,123,245,2,7.01,6.706,3.97,16.97,.844,8.85,12.15,12.5,12.24,85.8,295.7,0,9.4,5.248,0
2,123,245,2,16.46,16.77,18.51,17.94,18.18,.152,.241,.148,.155,7.62,12.43,2550
1,123,250,2,7.27,7.23,4.432,5.954,.854,8.98,12.12,12.46,12.23,85.7,295.7,0,9.35,5.515,0
1,123,255,2,6.937,6.909,2.122,5.185,.901,9.11,12.09,12.47,12.2,85.7,295.8,0,9.32,5.17,0
1,123,300,2,7.44,7.42,5.909,4.441,.836,9.05,12.13,12.51,12.25,85.6,295.7,0,9.33,5.593,0
2,123,300,2,16.4,16.72,18.43,17.8,18.11,.152,.241,.148,.155,7.49,12.42,2550
1,123,305,2,8.24,8.21,7.44,4.747,.984,10.13,12.08,12.45,12.18,85.9,295.7,0,9.34,6.015,0
1,123,310,2,8.13,8.11,9.74,4.899,.881,10.36,12.12,12.54,12.26,85.7,295.8,0,9.34,5.993,0
1,123,315,2,8.26,8.2,10.66,6.628,.892,10.71,12.17,12.58,12.31,85.5,296,0,9.35,6.37,0
2,123,315,2,16.34,16.67,18.35,17.67,18.04,.152,.241,.148,.155,7.01,12.41,2550
1,123,320,2,8.52,8.48,13.9,5.648,1.321,11.43,12.2,12.64,12.34,85.2,296,0,9.35,6.258,0
1,123,325,2,8.61,8.58,16.21,4.782,1.121,11.07,12.23,12.59,12.34,85,296.1,0,9.32,6.648,0
1,123,330,2,8.96,8.92,16.61,5.132,.932,10.85,12.15,12.49,12.24,85.1,296.1,0,9.27,6.763,0
2,123,330,2,16.29,16.62,18.28,17.54,17.96,.151,.241,.148,.155,6.436,12.41,2550
1,123,335,2,8.78,8.75,15.71,4.743,1.092,11.24,12.07,12.41,12.16,85.3,296.2,0,9.23,6.493,0
1,123,340,2,6.911,6.886,11.45,4.834,.76,9.18,11.86,12.09,11.86,86,296.3,0,9.15,5.113,0
1,123,345,2,6.976,6.934,14.86,6.324,.942,9.24,11.66,12,11.71,86.9,296.4,0,9.11,5.185,0
2,123,345,2,16.23,16.57,18.19,17.42,17.89,.151,.24,.148,.155,6.967,12.4,2550
1,123,350,2,7.18,7.15,17.23,5.513,.689,8.72,11.6,11.95,11.69,86.7,296.4,0,9.02,5.39,0
1,123,355,2,8.06,8.04,16.48,4.101,1.077,10.88,11.53,11.91,11.64,86.3,296.4,0,8.89,6.018,0
1,123,400,2,7.38,7.36,16.78,4.675,.856,9.77,11.43,11.76,11.49,86.2,296.6,0,8.77,5.433,0
2,123,400,2,16.18,16.52,18.12,17.3,17.82,.151,.24,.148,.155,6.885,12.4,2550
1,123,405,2,6.801,6.769,19.33,5.538,.798,8.75,11.29,11.63,11.37,86.4,296.6,0,8.67,5.265,0
1,123,410,2,7.85,7.81,21.51,5.201,1.173,10.49,11.29,11.69,11.44,85.8,296.6,0,8.57,5.965,0
1,123,415,2,7.96,7.92,23.92,5.598,.82,10.13,11.36,11.71,11.49,84.8,296.6,0,8.47,6.138,0
2,123,415,2,16.12,16.47,18.05,17.19,17.74,.151,.24,.148,.155,6.325,12.4,2550
1,123,420,2,7.05,7.01,21.52,5.686,.823,9.77,11.23,11.49,11.27,85.2,296.8,0,8.41,5.413,0
1,123,425,2,7.81,7.78,22.24,5.23,.959,9.96,11.1,11.38,11.16,85.8,296.8,0,8.39,5.958,0
1,123,430,2,7.56,7.54,19.39,4.366,.935,9.6,10.94,11.19,11,86.3,297,0,8.32,5.818,0
2,123,430,2,16.06,16.43,17.97,17.07,17.66,.151,.24,.148,.155,6.392,12.39,2550
1,123,435,2,7.88,7.85,15.36,4.471,.794,10,10.76,11.01,10.8,86.8,297.1,0,8.24,6.06,0
1,123,440,2,8.51,8.48,13.25,4.065,.774,10.06,10.61,10.9,10.68,86.8,297.1,0,8.1,6.323,0
1,123,445,2,7.9,7.87,17.36,4.999,.951,10.03,10.47,10.74,10.54,86.8,297.1,0,7.96,5.835,0
2,123,445,2,15.99,16.38,17.89,16.97,17.59,.151,.24,.148,.155,6.838,12.39,2550
1,123,450,2,7.99,7.95,13.78,5.203,1.113,10.06,10.34,10.6,10.39,87,297.2,0,7.87,5.983,0
1,123,455,2,7.65,7.62,9.15,4.499,.855,9.83,10.22,10.44,10.26,87.5,297.2,0,7.85,5.593,0
1,123,500,2,8.01,7.98,9.78,4.778,.843,10.26,10.17,10.4,10.23,87.9,297.3,0,7.85,6.208,0
2,123,500,2,15.93,16.34,17.81,16.86,17.52,.151,.24,.148,.155,7.12,12.38,2550
1,123,505,2,7.07,7.03,11.1,5.696,.874,9.41,10.07,10.3,10.12,88.2,297.5,0,7.81,5.29,0
1,123,510,2,6.691,6.65,9.02,6.35,.74,8,9.96,10.17,10,88.8,297.6,0,7.8,4.87,0
1,123,515,2,7.76,7.72,3.162,5.292,.954,9.73,9.91,10.11,10,89.1,297.8,0,7.8,6.04,0
2,123,515,2,15.87,16.29,17.74,16.75,17.44,.151,.24,.148,.155,7.83,12.38,2550
1,123,520,2,8.04,7.98,.897,6.423,.936,10.09,9.93,10.12,10,89.2,297.9,0,7.84,6.098,0
1,123,525,2,6.929,6.825,4.038,9.92,.882,8.75,9.84,9.97,9.85,89.8,297.8,0,7.83,5.16,0
1,123,530,2,6.519,6.44,1.28,8.93,.659,7.84,9.72,9.84,9.73,90.9,297.8,0,7.9,5.028,0
2,123,530,2,15.81,16.24,17.65,16.64,17.37,.151,.24,.148,.155,8.95,12.38,2550
1,123,535,2,6.207,5.947,3.545,16.58,.779,8.17,9.63,9.77,9.65,91.5,297.7,0,7.91,4.63,0
1,123,540,2,6.378,6.349,5.31,5.424,.796,8.33,9.56,9.74,9.61,91.8,297.7,0,7.88,4.835,0
1,123,545,2,7.03,6.982,3.116,6.929,1.204,9.67,9.52,9.73,9.59,91.8,297.8,0,7.84,5.623,0
2,123,545,2,15.76,16.2,17.58,16.54,17.3,.151,.24,.148,.155,10.92,12.37,2550
1,123,550,2,7.96,7.86,358.8,9.15,.922,10,9.53,9.74,9.61,91.5,298,0,7.82,6.008,0
1,123,555,2,8.33,8.24,355.6,8.5,1.125,10.85,9.49,9.65,9.56,91.6,298.3,0,7.78,6.488,.463
1,123,600,2,8.86,8.8,356.2,6.604,1.02,11.14,9.46,9.63,9.54,91.5,298.5,0,7.75,6.978,1.889
2,123,600,2,15.7,16.15,17.5,16.44,17.23,.151,.239,.148,.155,10.28,12.37,2550
1,123,605,2,8.97,8.93,356.4,5.164,1.013,11.24,9.46,9.62,9.54,91.4,298.6,0,7.73,6.813,4.746
1,123,610,2,9.51,9.36,357.2,10.24,1.184,12.81,9.45,9.59,9.53,91.5,298.8,0,7.73,7.23,8.49
1,123,615,2,9.52,9.41,358.5,8.55,1.082,12.71,9.45,9.55,9.52,91.5,298.9,0,7.74,7.33,12.38
2,123,615,2,15.65,16.1,17.41,16.34,17.15,.151,.239,.148,.155,9.85,12.36,2550
1,123,620,2,9.52,9.09,360,17.28,1.223,12.38,9.45,9.58,9.53,91.5,298.9,0,7.75,7.28,15.52
1,123,625,2,8.52,8.48,1.398,5.458,.715,10.03,9.5,9.64,9.59,91.6,299.1,0,7.8,6.443,20.69
1,123,630,2,9.24,8.97,359.7,13.8,1.245,12.02,9.58,9.75,9.7,91.3,299.2,0,7.84,6.895,28.68
2,123,630,2,15.6,16.06,17.33,16.25,17.08,.151,.239,.148,.155,9.3,12.37,2550
1,123,635,2,10.31,10.27,357.1,5.263,1.534,13.69,9.7,9.87,9.82,90.9,299.4,0,7.88,7.83,36.9
1,123,640,2,10.33,10.05,358.2,13.33,1.386,13.13,9.84,10.02,9.97,90.1,299.5,0,7.9,7.76,49.05
1,123,645,2,11.05,10.69,357.5,14.57,1.167,13.39,9.93,10.08,10.05,89.6,299.6,0,7.9,8.63,60.58
2,123,645,2,15.55,16.01,17.25,16.16,17.01,.151,.239,.148,.155,7.97,12.37,2550
1,123,650,2,10.74,10.69,357.8,5.634,1.161,13.79,10.01,10.14,10.12,89.6,299.6,0,7.96,8.16,70.5
1,123,655,2,10.8,10.75,357.5,5.169,1.266,13.65,10.14,10.29,10.26,89.2,299.8,0,8.03,8.29,82
1,123,700,2,11.14,11.1,358.3,5.374,1.728,14.24,10.26,10.37,10.37,88.5,299.9,0,8.04,8.61,92.4
2,123,700,2,15.51,15.97,17.17,16.08,16.94,.151,.239,.148,.155,6.958,12.39,2550
1,123,705,2,11.18,10.59,358.5,18.73,1.352,14.24,10.36,10.42,10.48,87.9,300,0,8.03,8.65,119.7
1,123,710,2,10.65,10.56,5.672,7.67,1.21,13.59,10.47,10.5,10.57,86.9,300.2,0,7.98,8.18,114.9
1,123,715,2,11.78,11.51,.763,12.35,2.049,15.45,10.44,10.34,10.45,85.7,300.3,0,7.76,8.83,120.6
2,123,715,2,15.47,15.93,17.09,16.01,16.87,.151,.239,.148,.155,5.625,12.41,2550
1,123,720,2,11.55,11.48,1.345,6.623,1.519,15.48,10.2,10.13,10.22,85.5,300.4,0,7.49,8.72,107.3
1,123,725,2,11.93,11.87,3.128,5.347,1.392,15.84,10.16,10.11,10.2,85.2,300.5,0,7.4,9.04,129.8
1,123,730,2,12.35,12.31,4.581,4.65,1.556,16.2,10.15,10.05,10.19,84.9,300.6,0,7.35,9.56,165.7
2,123,730,2,15.44,15.89,17.02,15.96,16.8,.151,.239,.148,.155,4.776,12.45,2550
1,123,735,2,10.29,10.25,8.48,5.317,1.484,13.82,10.26,10.18,10.35,84.9,300.6,0,7.45,7.7,154.7
1,123,740,2,10.39,10.34,8.78,5.978,1.537,14.54,10.32,10.2,10.32,84.5,300.7,0,7.43,7.95,136.6
1,123,745,2,10.11,10.06,8.72,5.445,1.435,13.52,10.24,10.18,10.28,85,300.7,0,7.44,7.9,157.2
2,123,745,2,15.42,15.86,16.96,15.92,16.74,.151,.239,.148,.155,4.454,12.51,2550
1,123,750,2,9.2,9.14,1.787,6.154,.988,11.56,10.55,10.51,10.72,84.6,300.7,0,7.68,7.11,236.9
1,123,755,2,10.79,10.74,2.392,5.239,1.166,13.69,10.59,10.37,10.59,83.6,300.7,0,7.54,8.19,210.7
1,123,800,2,11.48,11.45,1.149,4.336,.983,13.33,10.48,10.23,10.48,83.8,300.7,0,7.48,8.89,281
2,123,800,2,15.41,15.82,16.9,15.89,16.67,.151,.238,.148,.155,4.176,12.55,2550
1,123,805,2,11.36,11.31,.735,5.397,1.059,13.65,10.86,10.6,11,82.4,300.7,0,7.58,8.51,390.7
1,123,810,2,10.9,10.72,.218,10.36,1.477,14.05,11.14,10.75,11.17,80.8,300.8,0,7.58,8.31,314.6
1,123,815,2,11.2,11.13,5.09,6.127,1.341,14.5,11.34,11.05,11.46,79.8,301,0,7.58,8.55,413.2
2,123,815,2,15.4,15.8,16.84,15.89,16.62,.151,.238,.148,.155,3.4,12.68,2550
1,123,820,2,11.06,10.98,5.14,7.17,.96,12.94,11.68,11.29,11.75,77.9,301.1,0,7.57,8.41,428.2
1,123,825,2,11.05,10.88,10.47,9.94,1.21,14.63,11.85,11.42,11.91,76.7,301.1,0,7.5,8.56,477.2
1,123,830,2,10.74,10.7,9.42,4.979,1.501,14.08,12.47,11.99,12.59,74.1,301.1,0,7.59,8.15,508.8
2,123,830,2,15.38,15.77,16.79,15.9,16.56,.151,.238,.148,.155,2.636,12.83,2550
1,123,835,2,10.6,10.53,13.48,6.657,1.465,13.52,12.75,12.33,12.89,72.6,301.1,0,7.56,8.22,516.3
1,123,840,2,11.03,10.99,20.14,5.087,1.11,14.08,13.07,12.43,13.07,70.8,301,0,7.5,8.43,533.4
1,123,845,2,12.08,12.02,12.03,5.748,1.128,14.57,13.14,12.47,13.06,69.4,301,0,7.29,9.45,550.7
2,123,845,2,15.37,15.76,16.75,15.95,16.5,.151,.238,.148,.155,2.082,13.02,2550
1,123,850,2,10.99,10.93,14.59,5.909,1.294,13.56,13.39,12.8,13.43,68.27,301.1,0,7.29,8.38,569.3
1,123,855,2,10.37,10.31,20.72,6.4,1.42,14.21,13.77,13.15,13.82,66.38,301.1,0,7.24,8,588.2
1,123,900,2,12.41,12.37,25.67,4.98,1.429,16.1,13.96,13.24,13.9,63.2,301,0,6.72,9.49,604.3
2,123,900,2,15.38,15.75,16.72,16.04,16.45,.151,.238,.148,.155,1.711,13.12,2550
1,123,905,2,12.45,12.37,25.87,6.502,1.598,16.14,13.94,13.33,13.96,62.03,301.1,0,6.44,9.59,621.7
1,123,910,2,11.53,11.38,19.93,9.24,1.872,14.86,14.37,13.7,14.34,60.46,301.2,0,6.472,9.08,637.1
1,123,915,2,11.52,11.47,23.32,5.402,1.473,14.83,14.3,13.54,14.21,59.95,301.2,0,6.29,9.22,654.3
2,123,915,2,15.42,15.75,16.72,16.2,16.41,.151,.238,.148,.155,1.372,13.19,2550
1,123,920,2,11.56,11.51,32.66,5.204,1.136,14.77,14.47,13.76,14.43,58.46,301.2,0,6.092,8.87,670.7
1,123,925,2,12.15,12.09,23.66,5.778,1.782,16.4,14.72,14.01,14.74,57.31,301.3,0,6.034,9.41,686.2
1,123,930,2,11.23,11.15,27.33,6.738,1.598,14.24,14.87,14.09,14.83,57.45,301.4,0,6.207,8.75,700
2,123,930,2,15.49,15.77,16.72,16.39,16.38,.151,.238,.148,.155,1.177,13.28,2550
1,123,935,2,10.48,10.41,28.08,6.6,1.239,13.23,14.87,13.92,14.7,58.46,301.5,0,6.45,8.32,714
1,123,940,2,11.67,11.52,12.93,9.15,2.01,15.16,15.03,14.1,14.93,57.55,301.5,0,6.376,8.94,730
1,123,945,2,11.92,11.85,23.19,5.964,1.362,15.19,14.76,13.72,14.56,57.65,301.5,0,6.156,9.25,746
2,123,945,2,15.61,15.8,16.74,16.61,16.35,.151,.238,.148,.155,1.163,13.17,2550
1,123,950,2,11.8,11.72,19.15,6.579,1.201,14.83,14.74,13.74,14.57,58.74,301.5,0,6.398,9.38,739
1,123,955,2,11.89,11.78,17.99,7.85,1.378,15.42,14.85,13.87,14.72,58.14,301.5,0,6.362,9.31,755
1,123,1000,2,11.58,11.51,17.32,6.076,1.282,14.14,15.01,13.79,14.84,58.67,301.6,0,6.627,8.64,787
2,123,1000,2,15.77,15.85,16.76,16.86,16.34,.151,.238,.148,.155,1.172,13.16,2550
1,123,1005,2,11.36,11.29,14.94,6.366,1.198,13.98,14.92,13.74,14.72,58.5,301.8,0,6.508,8.85,812
1,123,1010,2,10.33,10.26,22.5,6.487,1.363,13.07,14.81,13.67,14.59,58.76,301.8,0,6.472,8.26,830
1,123,1015,2,10.52,10.39,13.54,9.1,1.291,13.95,15.16,14.02,15.05,58.72,301.9,0,6.782,8.1,865
2,123,1015,2,15.96,15.91,16.81,17.13,16.34,.151,.238,.148,.155,1.142,13.19,2550
1,123,1020,2,10.97,10.89,12.93,7.31,1.186,13.72,15.17,13.78,14.87,58.19,301.9,0,6.657,8.41,869
1,123,1025,2,11.27,11.23,18.75,4.91,1.219,13.72,15.24,13.95,15.01,57.45,301.9,0,6.547,8.78,799
1,123,1030,2,10.47,10.37,18.79,7.78,1.371,12.67,15.01,13.86,14.79,57.81,301.8,0,6.417,7.95,599.1
2,123,1030,2,16.18,15.99,16.86,17.42,16.34,.15,.238,.148,.155,1.12,13.11,2550
1,123,1035,2,10.38,10.33,17.53,5.706,1.451,13.62,14.91,13.9,14.83,58.91,301.9,0,6.597,7.65,765
1,123,1040,2,10.19,10.12,12.01,6.593,1.137,13.72,15.3,14.26,15.21,57.85,301.8,0,6.69,8.18,886
1,123,1045,2,9.57,9.45,17.93,9.14,1.812,12.81,15.66,14.48,15.53,56.59,301.8,0,6.712,7.52,894
2,123,1045,2,16.41,16.08,16.94,17.73,16.37,.15,.238,.148,.155,1.117,13.09,2550
1,123,1050,2,10.63,10.55,22.14,6.926,1.19,13.46,15.57,14.22,15.28,56.79,301.8,0,6.676,8.43,902
1,123,1055,2,9.8,9.69,24.47,8.77,1.266,12.58,15.7,14.52,15.62,56.35,301.8,0,6.682,7.55,912
1,123,1100,2,9.43,9.33,17.74,8.27,1.044,12.12,15.91,14.61,15.67,55.28,301.8,0,6.609,7.41,921
2,123,1100,2,16.66,16.18,17.03,18.04,16.4,.15,.238,.148,.155,1.026,13.53,2550
1,123,1105,2,11,10.9,15.44,7.67,1.511,14.08,16.02,14.63,15.75,54.87,301.9,0,6.598,8.64,933
1,123,1110,2,10.07,9.89,12.68,10.71,1.674,13.59,16.19,14.98,16.12,54.66,301.9,0,6.698,7.91,941
1,123,1115,2,10.54,10.41,23.5,8.95,1.495,13.98,16.52,15.16,16.35,53.18,301.8,0,6.605,7.99,949
2,123,1115,2,16.91,16.29,17.12,18.35,16.45,.151,.238,.148,.155,.067,13.52,2550
1,123,1120,2,10.93,10.65,10.54,13.07,1.373,14.34,16.28,14.9,15.95,54.17,301.9,0,6.651,8.75,955
1,123,1125,2,10.38,10.32,18.92,6.335,1.775,14.73,16.38,14.92,16.08,53.42,301.9,0,6.542,8.06,965
1,123,1130,2,10.44,10.35,22.27,7.54,1.432,13,16.54,15.18,16.3,52.79,301.9,0,6.52,8.12,972
2,123,1130,2,17.18,16.41,17.23,18.68,16.51,.151,.238,.148,.155,0,13.51,2550
1,123,1135,2,10.1,10.03,20.61,6.497,1.431,13.23,16.53,15.17,16.31,52.88,301.9,0,6.534,7.92,977
1,123,1140,2,10,9.85,23.38,10.02,1.239,12.61,16.89,15.65,16.71,51.62,301.9,0,6.519,7.85,984
1,123,1145,2,10.51,10.43,15.9,6.894,1.733,14.6,16.91,15.54,16.81,52.05,301.9,0,6.652,8.17,990
2,123,1145,2,17.45,16.54,17.35,19.02,16.58,.151,.238,.148,.155,0,13.51,2550
1,123,1150,2,9.8,9.74,9.01,6.417,1.497,13.62,16.93,15.4,16.59,51.54,302,0,6.535,7.91,994
1,123,1155,2,9.46,9.41,10.24,6,1.053,12.38,17.03,15.76,16.83,51.72,301.9,0,6.668,7.54,1000
1,123,1200,2,9.18,9.11,12.95,7.15,1.313,11.86,17.24,15.82,16.99,51.25,301.9,0,6.73,7.21,915
2,123,1200,2,17.72,16.67,17.47,19.37,16.66,.151,.238,.148,.155,0,13.35,2550
1,123,1205,2,8.72,8.32,3.512,17.48,1.52,11.5,17.34,15.88,17.11,51.37,301.9,0,6.852,6.87,1008
1,123,1210,2,9.52,9.43,19.37,7.78,1.301,12.05,17.35,15.99,17.19,50.12,301.9,0,6.51,7.49,1014
1,123,1215,2,8.91,8.7,15.54,12.39,1.47,12.77,17.32,15.9,17.04,50.23,301.8,0,6.517,6.983,1013
2,123,1215,2,18,16.82,17.6,19.72,16.75,.151,.238,.148,.155,0,13.5,2550
1,123,1220,2,9.35,9.17,8.46,11.33,1.271,12.51,17.57,16.12,17.44,50.25,301.7,0,6.747,7.23,1015
1,123,1225,2,8.86,8.83,9.31,4.763,1.739,12.28,17.71,16.1,17.34,49.27,301.7,0,6.596,6.988,1018
1,123,1230,2,8.79,8.71,12.67,7.84,1.692,12.38,17.58,16.19,17.33,49.56,301.8,0,6.561,7.04,1021
2,123,1230,2,18.25,16.97,17.75,20.08,16.86,.151,.238,.148,.155,0,13.49,2550
1,123,1235,2,8.9,8.7,4.033,11.88,1.761,12.94,18.01,16.56,17.74,48.23,301.7,0,6.554,7.13,1028
1,123,1240,2,8.9,8.8,10.36,8.75,1.491,11.5,17.92,16.31,17.62,48.1,301.7,0,6.439,6.763,1026
1,123,1245,2,8.38,8.22,13.99,10.94,1.509,11.4,17.88,16.44,17.55,48.52,301.7,0,6.522,6.618,1026
2,123,1245,2,18.51,17.12,17.89,20.43,16.97,.15,.238,.148,.155,0,13.49,2550
1,123,1250,2,8.56,8.44,12.32,9.56,1.277,12.25,17.98,16.48,17.65,48.16,301.6,0,6.506,6.79,1025
1,123,1255,2,9.24,9.14,10.31,8.24,1.473,12.22,17.98,16.44,17.7,47.68,301.6,0,6.368,7.29,1028
1,123,1300,2,8.51,8.31,6.96,12.63,1.319,11.69,18.23,16.61,17.89,46.33,301.6,0,6.186,6.668,1030
2,123,1300,2,18.75,17.28,18.05,20.79,17.09,.15,.238,.148,.155,0,13.47,2550
1,123,1305,2,7.98,7.78,11.87,12.75,1.052,10.78,18.15,16.76,17.95,46.2,301.6,0,6.072,6.433,1025
1,123,1310,2,8.14,8.02,21.38,9.9,1.286,11.73,18.09,16.71,17.86,47.1,301.6,0,6.29,6.625,1023
1,123,1315,2,9.65,9.56,9.97,7.87,1.247,11.92,18.3,16.88,18.05,46.21,301.5,0,6.212,7.62,1022
2,123,1315,2,18.98,17.43,18.21,21.15,17.22,.15,.238,.148,.155,0,13.47,2550
1,123,1320,2,8.21,8.07,11.84,10.51,1.534,11.89,18.27,16.98,18.08,45.86,301.6,0,6.079,6.793,1024
1,123,1325,2,8.06,7.94,13.65,10.16,1.183,10.58,18.66,17.45,18.42,44.83,301.6,0,6.1,6.53,1066
1,123,1330,2,6.953,6.891,24.82,7.66,1.308,10.06,18.46,16.98,18.09,45.37,301.6,0,6.091,5.693,1016
2,123,1330,2,19.21,17.59,18.37,21.5,17.35,.15,.239,.148,.155,0,13.46,2550
1,123,1335,2,6.189,6.072,11.99,11.12,1.182,9.47,18.34,17.13,18.17,46.48,301.6,0,6.329,4.94,1017
1,123,1340,2,7.52,7.28,359.3,14.23,1.181,10.88,18.92,17.81,18.82,44.08,301.6,0,6.093,6.185,1008
1,123,1345,2,8.04,7.95,353.1,8.46,1.291,10.52,19.3,17.73,18.95,41.97,301.6,0,5.725,6.358,1005
2,123,1345,2,19.44,17.75,18.55,21.8,17.49,.151,.239,.148,.155,0,13.45,2550
1,123,1350,2,8.29,7.94,15.41,16.77,1.041,10.32,18.98,17.51,18.74,43.78,301.6,0,6.055,6.375,950
1,123,1355,2,9.29,9.23,11.43,6.682,1.336,11.86,19.41,17.95,19.2,41.66,301.6,0,5.725,7.39,1005
1,123,1400,2,8.11,7.92,357,12.38,1.137,10.75,19.08,17.66,18.71,41.66,301.7,0,5.443,6.578,1020
2,123,1400,2,19.64,17.89,18.7,22.01,17.64,.151,.239,.148,.155,0,13.45,2550
1,123,1405,2,8.28,8.12,352.6,11.4,1.75,11.89,19.38,17.94,19.14,41.5,301.7,0,5.653,6.69,989
1,123,1410,2,9.39,9.32,.588,6.754,1.693,12.74,19.32,17.66,18.79,41.01,301.8,0,5.432,7.44,960
1,123,1415,2,7.93,7.64,357.3,15.51,1.3,10.32,18.87,17.58,18.6,42.45,301.9,0,5.524,6.403,924
2,123,1415,2,19.81,18.03,18.83,22.12,17.79,.151,.239,.148,.155,0,13.43,2550
1,123,1420,2,8.83,8.72,353.5,9.14,1.309,12.25,19.42,18.05,19.24,41.69,301.8,0,5.751,7.06,1078
1,123,1425,2,8.51,8.15,357.6,16.6,1.424,11.27,20.11,18.57,19.86,41.48,301.9,0,6.285,6.735,1101
1,123,1430,2,9.31,9.19,2.702,9.22,1.395,12.48,20.37,18.62,19.86,40.55,301.9,0,6.186,7.53,1035
2,123,1430,2,19.97,18.18,18.94,22.14,17.95,.151,.239,.148,.155,0,13.43,2550
1,123,1435,2,8.7,8.64,348.1,7.11,1.089,11.07,19.55,17.99,19.06,41.42,302,0,5.768,7.02,1000
1,123,1440,2,9.38,9.22,349.1,10.39,1.381,12.97,19.67,17.98,19.39,41.44,302,0,5.885,7.43,1031
1,123,1445,2,8.71,8.5,2.732,12.44,1.729,15.55,19.86,18.38,19.62,42.34,302,0,6.352,6.97,1026
2,123,1445,2,20.1,18.32,19.04,22.15,18.11,.15,.24,.148,.155,0,13.41,2550
1,123,1450,2,10.02,9.78,359.8,12.35,1.238,12.77,20.14,18.4,19.68,40.76,301.9,0,6.06,7.89,912
1,123,1455,2,9.51,9.44,3.871,6.982,1.264,13.03,19.62,18.12,19.14,40.83,301.9,0,5.633,7.42,558.2
1,123,1500,2,8.07,7.99,7.88,8.09,1.536,12.05,19.36,18.26,19.22,41.47,301.9,0,5.62,6.36,821
2,123,1500,2,20.21,18.44,19.12,22.2,18.26,.15,.24,.148,.155,0,13.4,2550
1,123,1505,2,8.76,8.68,11.77,8.16,1.61,13.2,19.19,18.05,18.76,41.33,301.9,0,5.427,6.943,538.9
1,123,1510,2,9.59,9.54,4.874,5.967,1.31,12.25,19.43,18.26,19.33,39.89,301.8,0,5.144,7.52,941
1,123,1515,2,10.03,9.69,6.202,14.82,1.125,12.61,19.67,18.39,19.36,40.07,301.8,0,5.419,7.74,547.8
2,123,1515,2,20.32,18.57,19.2,22.33,18.42,.15,.24,.148,.155,0,13.41,2550
1,123,1520,2,8.95,8.87,11.41,7.28,1.2,11.4,19.46,18.35,19.27,41.11,301.8,0,5.586,7.09,902
1,123,1525,2,8.79,8.62,16.15,11.12,1.978,12.74,19.84,18.6,19.62,39.2,301.7,0,5.245,6.808,879
1,123,1530,2,9.09,9,353.3,8.21,1.082,11.79,19.99,18.58,19.78,37.51,301.7,0,4.771,7.19,819
2,123,1530,2,20.4,18.69,19.29,22.48,18.57,.15,.241,.148,.155,0,13.41,2550
1,123,1535,2,8.53,8.38,357.9,10.64,1.368,11.14,19.97,18.7,19.6,37.56,301.7,0,4.771,6.87,791
1,123,1540,2,8.13,8,14.92,10.34,2.381,12.67,20.1,18.98,19.8,38.71,301.6,0,5.307,6.49,727
1,123,1545,2,8.39,8.25,9.69,10.66,1.217,10.45,19.55,18.64,19.23,39.16,301.6,0,4.988,6.668,493.6
2,123,1545,2,20.46,18.79,19.37,22.61,18.73,.15,.241,.148,.155,0,13,2550
1,123,1550,2,7.87,7.77,12.2,9.1,1.658,12.18,19.77,18.62,19.53,38.46,301.5,0,4.928,6.445,760
1,123,1555,2,8.47,8.43,10.6,5.318,1.346,11.66,19.21,18.32,18.86,39.67,301.5,0,4.874,6.565,456.2
1,123,1600,2,7.34,7.19,359.6,11.67,1.012,10.16,19.56,18.57,19.43,39.09,301.4,0,4.977,5.868,727
2,123,1600,2,20.52,18.87,19.46,22.73,18.87,.15,.241,.148,.155,0,12.84,2550
1,123,1605,2,7.45,7.35,15.91,9.31,1.025,10.19,19.48,18.64,19.18,38.77,301.4,0,4.788,5.903,484.5
1,123,1610,2,7.12,7.04,23.27,8.38,.968,9.11,19.69,18.85,19.47,39.42,301.3,0,5.2,5.68,543.8
1,123,1615,2,7.99,7.84,10.82,11.4,1.029,10.29,19.82,18.84,19.66,39.14,301.3,0,5.216,6.173,709
2,123,1615,2,20.56,18.95,19.56,22.84,19.01,.15,.241,.148,.155,0,13.23,2550
1,123,1620,2,8.36,8.33,3.086,5.148,.902,10.13,19.77,18.62,19.44,38.27,301.5,0,4.856,6.603,647.9
1,123,1625,2,7.5,7.45,355,6.27,1.051,9.47,19.54,18.63,19.26,38.15,301.5,0,4.616,5.905,464.9
1,123,1630,2,7.8,7.62,6.102,12.28,1.81,13.03,19.57,18.73,19.38,37.95,301.4,0,4.568,6.253,552.5
2,123,1630,2,20.58,19,19.65,22.91,19.15,.15,.242,.148,.155,0,12.98,2550
1,123,1635,2,8.41,8.17,2.881,13.63,.869,10.55,19.46,18.67,19.24,37.77,301.4,0,4.405,6.545,386.6
1,123,1640,2,8.41,8.36,2.813,6.105,1.028,10.94,19.43,18.73,19.3,37.16,301.4,0,4.16,6.618,576.3
1,123,1645,2,7.33,7.27,9.11,7.58,1.299,9.83,19.36,18.61,19.11,37.5,301.5,0,4.221,5.775,424.7
2,123,1645,2,20.59,19.05,19.73,22.94,19.27,.151,.242,.148,.155,0,12.89,2550
1,123,1650,2,7.55,7.43,20.11,9.99,1.015,9.96,19.64,18.77,19.52,37.43,301.5,0,4.44,5.935,547.7
1,123,1655,2,6.881,6.858,10.66,4.718,1.056,8.95,19.28,18.6,18.94,37.01,301.5,0,3.972,5.33,304.9
1,123,1700,2,7.81,7.75,12.22,7.13,.969,10.39,19.41,18.7,19.25,37.91,301.6,0,4.421,6.003,394.9
2,123,1700,2,20.58,19.08,19.81,22.95,19.39,.151,.242,.148,.155,0,12.81,2550
1,123,1705,2,6.807,6.762,15.41,6.598,1.569,9.44,19.04,18.5,18.82,39.89,301.8,0,4.804,5.07,298.8
1,123,1710,2,6.933,6.859,357.2,8.33,.993,9.41,19.08,18.66,18.96,39,301.8,0,4.523,5.415,191.6
1,123,1715,2,5.955,5.907,3.66,7.31,.76,7.81,18.97,18.68,18.91,39.83,301.9,0,4.72,4.77,340.5
2,123,1715,2,20.54,19.1,19.88,22.92,19.5,.151,.242,.148,.155,0,12.8,2550
1,123,1720,2,7.58,7.53,12.95,6.737,1.578,11.17,19.31,18.78,19.24,39.64,301.9,0,4.951,5.82,431.4
1,123,1725,2,8.95,8.92,5.268,4.772,1.054,11.3,19.22,18.51,18.85,38.98,301.9,0,4.635,6.715,193.4
1,123,1730,2,6.446,6.414,6.877,5.694,.846,8.75,18.4,18.19,18.22,40.5,302.1,0,4.461,4.845,110.3
2,123,1730,2,20.48,19.12,19.94,22.86,19.59,.15,.242,.148,.155,0,12.77,2550
1,123,1735,2,6.618,6.504,17.2,10.61,1.257,9.51,18.9,18.82,19.11,39.8,302.2,0,4.649,5.138,442.1
1,123,1740,2,6.515,6.462,22.31,7.3,1.161,9.57,19.39,18.82,19.22,38.52,302,0,4.624,5.073,277.9
1,123,1745,2,7,6.894,16.26,10.11,.782,8.69,18.75,18.48,18.54,39.67,302,0,4.478,5.255,158.2
2,123,1745,2,20.4,19.11,19.99,22.76,19.68,.15,.243,.148,.155,0,12.76,2550
1,123,1750,2,7.71,7.66,10.25,6.645,1.433,10.71,18.95,18.68,18.93,38.99,302.2,0,4.404,5.948,325.9
1,123,1755,2,6.81,6.753,7.75,7.41,.862,9.31,19.08,18.69,18.98,38.68,302.2,0,4.411,5.385,293
1,123,1800,2,6.124,6.095,2.702,5.543,.97,8.53,19.04,18.66,18.88,38.45,302.2,0,4.3,4.868,281.6
2,123,1800,2,20.31,19.1,20.02,22.62,19.76,.15,.243,.148,.155,0,12.74,2550
1,123,1805,2,7.33,7.16,3.119,12.07,1.086,9.51,19.21,18.86,19.06,37.46,302.2,0,4.079,5.793,234.4
1,123,1810,2,6.922,6.779,.313,11.64,.877,9.02,18.81,18.58,18.61,38.87,302.3,0,4.249,5.348,97.4
1,123,1815,2,6.823,6.767,5.755,7.32,.822,8.59,18.58,18.52,18.55,39.8,302.3,0,4.376,5.075,155.3
2,123,1815,2,20.21,19.08,20.04,22.47,19.82,.15,.243,.148,.155,0,12.72,2550
1,123,1820,2,7.12,7.11,11.64,3.898,.709,8.72,18.49,18.45,18.4,40,302.4,0,4.371,5.355,68.56
1,123,1825,2,6.404,6.371,22.68,5.847,1.117,8.82,18.27,18.3,18.22,41.08,302.3,0,4.54,5.003,46.7
1,123,1830,2,8.18,8.14,20.88,5.853,.905,10.03,18.1,18.15,18.07,39.81,302.4,0,3.958,6.35,43.54
2,123,1830,2,20.1,19.05,20.04,22.31,19.87,.151,.243,.148,.155,0,12.69,2550
1,123,1835,2,7.95,7.93,14.78,4.033,.922,10.42,17.99,18.07,17.98,40.62,302.3,0,4.147,6.07,37.05
1,123,1840,2,7.3,7.23,14.86,7.68,.695,8.82,17.91,18,17.91,41.51,302.3,0,4.372,5.795,36.26
1,123,1845,2,7.73,7.7,17.91,4.472,.647,9.21,17.82,17.92,17.83,41.38,302.4,0,4.251,5.868,23.9
2,123,1845,2,19.98,19.01,20.04,22.12,19.9,.15,.243,.148,.155,0,12.68,2550
1,123,1850,2,7.51,7.47,14.27,6.096,1.182,9.73,17.73,17.85,17.74,41.16,302.4,0,4.099,5.64,16.31
1,123,1855,2,11.02,10.95,20.81,6.35,1.287,14.73,17.39,17.3,17.23,46.78,302.5,0,5.568,8.45,8.95
1,123,1900,2,10.74,10.7,19.91,5.05,1.134,13.3,16.95,16.94,16.88,49.89,302.5,0,6.096,8.13,9.56
2,123,1900,2,19.86,18.96,20.02,21.92,19.93,.15,.243,.148,.155,.17,12.64,2550
1,123,1905,2,9.42,9.36,17.55,6.61,1.583,13.13,16.77,16.84,16.76,51,302.8,0,6.245,7.16,7.42
1,123,1910,2,10.9,10.84,17.97,5.802,1.352,14.11,16.6,16.68,16.58,51.6,302.8,0,6.259,8.36,9.25
1,123,1915,2,13.41,13.35,17.57,5.243,1.673,17.31,16.26,16.18,16.11,55,302.7,0,6.84,10.21,20.82
2,123,1915,2,19.73,18.92,19.98,21.71,19.95,.15,.243,.148,.155,1.073,12.63,2550
1,123,1920,2,12.56,12.5,19.84,5.617,1.839,15.71,15.64,15.57,15.51,58.07,302.9,0,7.06,9.62,17.16
1,123,1925,2,13.24,13.18,17.04,5.585,1.36,16.3,15.17,15.13,15.08,59.37,303,0,6.943,10.15,11.05
1,123,1930,2,12.23,12.17,12.87,5.514,1.86,16.89,14.8,14.81,14.76,59.24,303.4,0,6.574,9.29,3.19
2,123,1930,2,19.59,18.86,19.92,21.49,19.95,.15,.243,.148,.155,1.276,12.62,2550
1,123,1935,2,13.81,13.76,12.12,5.081,1.893,17.93,14.36,14.32,14.3,58.32,303.6,0,5.953,10.38,.289
1,123,1940,2,12.13,12.08,13.3,5.298,1.619,16.24,14.09,14.11,14.07,59.4,303.8,0,5.964,9.31,0
1,123,1945,2,13.6,13.55,13.35,5.149,1.391,16.99,13.82,13.79,13.77,59.95,304,0,5.852,10.33,0
2,123,1945,2,19.45,18.8,19.85,21.26,19.94,.15,.243,.148,.155,1.265,12.61,2550
1,123,1950,2,14.66,14.59,14.44,5.528,1.288,17.64,13.55,13.58,13.55,59.6,304.1,0,5.525,11.08,0
1,123,1955,2,13.34,13.29,13.42,5.18,1.63,17.25,13.28,13.28,13.25,58.77,304.4,0,5.081,10.07,0
1,123,2000,2,12.52,12.47,12.37,4.996,1.406,15.97,13.07,13.12,13.08,58.18,304.6,0,4.748,9.63,0
2,123,2000,2,19.32,18.73,19.78,21.02,19.92,.15,.243,.148,.155,1.237,12.61,2550
1,123,2005,2,11.98,11.92,10.92,5.54,1.717,15.42,12.9,12.96,12.92,57.74,304.7,0,4.493,9.05,0
1,123,2010,2,10.24,10.18,12.45,5.929,1.139,13.33,12.83,12.92,12.88,58.04,304.9,0,4.501,7.79,0
1,123,2015,2,11.44,11.39,15.85,5.511,1.371,14.41,12.77,12.88,12.85,57.19,304.9,0,4.239,8.81,0
2,123,2015,2,19.18,18.66,19.71,20.78,19.9,.15,.243,.148,.155,1.184,12.59,2550
1,123,2020,2,11.55,11.51,15.42,4.917,2.197,16.3,12.72,12.8,12.76,56.87,305,0,4.113,8.66,0
1,123,2025,2,12.4,12.33,14.42,6.116,1.58,15.75,12.55,12.64,12.57,56.53,305.1,0,3.876,9.46,0
1,123,2030,2,13.97,13.92,13.12,5.185,1.453,17.25,12.38,12.42,12.39,56.35,305.5,0,3.685,10.45,0
2,123,2030,2,19.04,18.59,19.64,20.54,19.87,.15,.243,.148,.155,1.145,12.58,2550
1,123,2035,2,11.58,11.54,12.6,4.961,1.925,15.84,12.23,12.32,12.25,57.4,305.7,0,3.797,9.01,0
1,123,2040,2,11.77,11.7,17.3,5.981,1.098,13.95,12.11,12.18,12.16,57.5,305.7,0,3.715,9.01,0
1,123,2045,2,9.21,9.15,15.25,6.381,1.357,12.32,12.02,12.09,12.06,58.41,305.7,0,3.848,7.12,0
2,123,2045,2,18.9,18.52,19.55,20.3,19.82,.15,.243,.148,.155,1.166,12.57,2550
1,123,2050,2,10.1,10.06,18.96,5.048,.857,11.89,11.92,12.03,11.99,58.38,305.4,0,3.755,7.85,0
1,123,2055,2,9.23,9.2,19.39,4.587,1.133,11.17,11.88,11.98,11.94,59.51,305.5,0,3.977,7.15,0
1,123,2100,2,8.66,8.63,16.54,5.161,1.022,10.81,11.86,11.96,11.94,60.37,305.8,0,4.158,6.48,0
2,123,2100,2,18.76,18.44,19.48,20.07,19.77,.15,.243,.148,.155,1.211,12.56,2550
1,123,2105,2,9.1,9.05,20.93,6.011,1.297,11.92,11.89,12.03,11.98,59.77,305.7,0,4.047,6.855,0
1,123,2110,2,9.37,9.35,18.68,3.577,.775,11.2,11.88,11.98,11.95,59.69,305.7,0,4.023,7.1,0
1,123,2115,2,8.05,8.01,19.29,5.982,.878,10.42,11.86,11.96,11.93,60.39,306,0,4.165,6.02,0
2,123,2115,2,18.62,18.35,19.4,19.84,19.71,.15,.243,.148,.155,1.239,12.55,2550
1,123,2120,2,8.25,8.2,21.5,5.867,1.056,10.62,11.84,11.97,11.93,59.13,305.8,0,3.86,6.165,0
1,123,2125,2,8.94,8.91,21.49,4.122,.86,10.81,11.83,11.94,11.91,58.73,305.9,0,3.757,6.74,0
1,123,2130,2,7.57,7.54,20.71,5.68,.905,10.03,11.81,11.92,11.87,59.19,306,0,3.845,5.798,0
2,123,2130,2,18.49,18.27,19.33,19.62,19.65,.15,.243,.148,.155,1.216,12.55,2550
1,123,2135,2,8.09,8.04,19.7,5.823,1.258,10.19,11.77,11.86,11.82,59.12,306,0,3.785,6.24,0
1,123,2140,2,7.26,7.23,16.52,5.266,.868,9.77,11.7,11.81,11.75,59.86,306.1,0,3.894,5.428,0
1,123,2145,2,7.19,7.15,13.6,5.659,.812,8.85,11.66,11.78,11.73,60.33,306.2,0,3.967,5.59,0
2,123,2145,2,18.36,18.19,19.25,19.42,19.58,.15,.243,.148,.155,1.252,12.54,2550
1,123,2150,2,7.08,7.06,8.22,4.775,.923,9.34,11.65,11.79,11.72,59.47,306.3,0,3.758,5.315,0
1,123,2155,2,7.62,7.6,12.75,4.537,.86,9.51,11.63,11.81,11.73,57.75,306.3,0,3.34,5.82,0
1,123,2200,2,7.72,7.69,14.12,5.363,1.002,9.96,11.66,11.85,11.77,55.29,306.4,0,2.772,5.943,0
2,123,2200,2,18.25,18.11,19.16,19.23,19.51,.15,.243,.148,.155,1.194,12.53,2550
1,123,2205,2,9.09,9.06,18.8,4.76,1.063,11.3,11.69,11.87,11.8,52,306.5,0,1.955,6.87,0
1,123,2210,2,8.01,7.95,15.66,6.714,1.41,10.75,11.67,11.81,11.73,51.87,306.6,0,1.902,6.12,0
1,123,2215,2,9.41,9.38,17.68,4.357,.991,11.11,11.59,11.74,11.66,51.39,306.6,0,1.71,7.23,0
2,123,2215,2,18.13,18.03,19.06,19.05,19.44,.15,.242,.148,.155,.438,12.52,2550
1,123,2220,2,9.19,9.16,17.68,4.923,1.16,12.12,11.52,11.68,11.59,52.04,306.7,0,1.819,7.12,0
1,123,2225,2,7.66,7.62,16.36,5.634,.88,9.57,11.44,11.53,11.49,53.39,306.8,0,2.087,5.998,0
1,123,2230,2,9.96,9.92,19.36,5.48,1.058,12.48,11.38,11.49,11.45,52.78,306.7,0,1.882,7.6,0
2,123,2230,2,18.03,17.95,18.97,18.88,19.36,.15,.242,.148,.155,.864,12.52,2550
1,123,2235,2,9.51,9.49,20.25,4.064,1.322,12.51,11.33,11.47,11.39,53.17,306.8,0,1.936,7.23,0
1,123,2240,2,8.97,8.93,19.05,4.825,1.056,11.3,11.28,11.43,11.35,54.02,306.9,0,2.106,6.743,0
1,123,2245,2,8.92,8.87,16.63,6.103,1.304,11.6,11.22,11.37,11.29,54.58,306.9,0,2.195,6.7,0
2,123,2245,2,17.92,17.87,18.87,18.71,19.28,.15,.242,.148,.155,1.049,12.51,2550
1,123,2250,2,8.84,8.81,14.54,4.899,1.124,11.27,11.16,11.29,11.22,54.95,306.9,0,2.235,6.795,0
1,123,2255,2,7.83,7.8,15.28,4.736,.79,10.49,11.1,11.22,11.14,55.73,306.9,0,2.366,5.865,0
1,123,2300,2,7.5,7.47,13.51,5.193,1.026,9.31,11.03,11.16,11.1,56.3,307,0,2.447,5.543,0
2,123,2300,2,17.82,17.8,18.78,18.55,19.2,.15,.242,.148,.155,1.108,12.5,2550
1,123,2305,2,7.62,7.59,14.59,4.593,.908,9.77,11.01,11.12,11.07,56.45,307,0,2.46,5.798,0
1,123,2310,2,7.27,7.25,17.41,4.363,.813,8.82,10.96,11.08,11.01,56.96,306.9,0,2.537,5.495,0
1,123,2315,2,7.2,7.18,17.2,4.501,.606,8.69,10.9,11.04,10.98,57.32,306.9,0,2.575,5.268,0
2,123,2315,2,17.72,17.72,18.7,18.4,19.12,.15,.242,.148,.155,1.151,12.49,2550
1,123,2320,2,7.59,7.57,16.5,4.39,.849,9.34,10.91,11.06,10.99,57.12,306.9,0,2.534,5.73,0
1,123,2325,2,6.749,6.725,14.96,4.818,1.207,9.77,10.91,11.09,11.01,56.97,306.9,0,2.502,5.328,0
1,123,2330,2,6.662,6.638,13.65,4.862,.976,9.08,10.94,11.14,11.04,56.74,306.9,0,2.47,4.938,0
2,123,2330,2,17.62,17.65,18.61,18.25,19.04,.15,.242,.148,.155,1.153,12.49,2550
1,123,2335,2,6.642,6.616,13.93,5.108,.956,8.82,10.97,11.16,11.07,56.39,306.9,0,2.416,5.103,0
1,123,2340,2,6.228,6.202,12.7,5.25,.943,8.75,10.99,11.17,11.1,56.12,307,0,2.364,4.843,0
1,123,2345,2,6.176,6.146,11.74,5.565,.806,8.89,10.99,11.15,11.08,56,307,0,2.336,4.708,0
2,123,2345,2,17.52,17.57,18.53,18.11,18.95,.15,.242,.148,.155,1.128,12.48,2550
1,123,2350,2,7.25,7.22,10.48,4.916,.987,9.41,11,11.19,11.09,55.56,307,0,2.232,5.495,0
1,123,2355,2,6.533,6.507,11.32,5.129,.883,8.33,10.99,11.14,11.06,56,307,0,2.338,4.79,0
1,124,0,2,6.889,6.857,10.38,5.472,.8,8.69,10.96,11.13,11.06,55.83,307,0,2.262,5.113,0
2,124,0,2,17.44,17.5,18.45,17.98,18.87,.15,.241,.148,.155,1.119,12.48,2550
1,124,5,2,7.18,7.15,10.22,5.028,1.027,9.51,10.99,11.18,11.1,55.33,307,0,2.168,5.263,0
1,124,10,2,6.43,6.399,12.09,5.579,.85,8.49,11,11.18,11.08,55.6,307.1,0,2.246,4.86,0
1,124,15,2,6.358,6.329,8.23,5.532,.668,8.2,10.97,11.16,11.05,55.9,307.1,0,2.291,4.83,0
2,124,15,2,17.35,17.43,18.36,17.85,18.79,.15,.241,.148,.155,1.11,12.47,2550
1,124,20,2,6.288,6.257,6.794,5.636,1.071,9.34,10.93,11.07,10.99,56.56,307.1,0,2.413,4.765,0
1,124,25,2,6.8,6.769,6.459,5.462,.855,8.56,10.9,11.07,10.99,56.5,307.1,0,2.38,5.113,0
1,124,30,2,6.732,6.694,3.974,6.11,.734,8.46,10.9,11.04,10.96,56.96,307.1,0,2.482,5.11,0
2,124,30,2,17.26,17.36,18.28,17.73,18.71,.15,.241,.148,.155,1.145,12.47,2550
1,124,35,2,6.812,6.66,3.77,12.1,.932,9.15,10.87,11.04,10.94,57.34,307.1,0,2.548,5.008,0
1,124,40,2,8.14,8.11,5.317,5.142,1.171,10.45,10.82,10.98,10.89,57.83,307,0,2.618,6.27,0
1,124,45,2,7.65,7.62,5.812,4.865,.904,9.7,10.79,10.94,10.85,58.42,307,0,2.729,5.933,0
2,124,45,2,17.18,17.29,18.19,17.61,18.62,.15,.241,.148,.155,1.181,12.46,2550
1,124,50,2,6.89,6.861,5.392,5.242,.757,8.92,10.74,10.87,10.8,59.09,307.1,0,2.846,5.065,0
1,124,55,2,6.992,6.966,5.978,5.004,1.015,8.62,10.71,10.87,10.78,59.43,307.1,0,2.894,5.138,0
1,124,100,2,7.18,7.14,5.965,6.037,.838,9.28,10.7,10.86,10.78,59.56,307,0,2.914,5.61,0
2,124,100,2,17.1,17.23,18.11,17.49,18.54,.15,.241,.148,.155,1.226,12.45,2550
1,124,105,2,7.58,7.55,5.004,4.83,.903,9.57,10.69,10.89,10.77,59.66,307,0,2.928,5.768,0
1,124,110,2,6.679,6.572,3.871,10.24,.817,8.53,10.67,10.82,10.73,60.23,307,0,3.037,5.02,0
1,124,115,2,6.744,6.708,5.904,5.884,.86,8.66,10.62,10.8,10.69,60.59,307,0,3.08,5.058,0
2,124,115,2,17.02,17.16,18.03,17.39,18.46,.15,.241,.148,.155,1.253,12.44,2550
1,124,120,2,7.09,7.06,6.173,4.646,.921,9.38,10.58,10.78,10.66,60.64,306.9,0,3.054,5.215,0
1,124,125,2,7.26,7.24,6.459,4.499,.772,9.47,10.52,10.75,10.59,61.03,306.9,0,3.083,5.268,0
1,124,130,2,7.14,7.12,5.673,4.856,.796,8.92,10.46,10.75,10.54,61.07,306.8,0,3.038,5.215,0
2,124,130,2,16.95,17.1,17.96,17.28,18.38,.15,.241,.148,.155,1.296,12.44,2550
1,124,135,2,6.482,6.43,2.982,7.24,.851,8.49,10.35,10.65,10.41,61.63,306.8,0,3.067,4.778,0
1,124,140,2,6.34,6.313,5.105,5.232,.802,8.3,10.25,10.55,10.32,62.21,306.8,0,3.098,4.848,0
1,124,145,2,6.355,6.211,4.04,12.2,.76,8.43,10.21,10.53,10.32,62.34,306.9,0,3.095,4.81,0
2,124,145,2,16.87,17.04,17.88,17.18,18.31,.149,.24,.148,.155,1.361,12.43,2550
1,124,150,2,6.089,6.062,5.801,5.39,.752,7.68,10.15,10.46,10.22,62.34,306.9,0,3.036,4.478,0
1,124,155,2,6.435,6.408,5.921,5.242,.634,8.26,9.98,10.36,10.05,62.85,306.9,0,2.996,4.958,0
1,124,200,2,6.245,6.222,3.505,4.926,.676,8.04,9.89,10.27,9.98,63.1,306.8,0,2.968,4.738,0
2,124,200,2,16.79,16.98,17.81,17.08,18.23,.149,.24,.148,.155,1.413,12.42,2550
1,124,205,2,6.303,6.272,3.063,5.66,.815,8.1,9.79,10.18,9.88,63.37,306.8,0,2.928,4.695,0
1,124,210,2,5.692,5.637,2.532,7.98,.635,7.38,9.69,10.1,9.76,63.8,306.8,0,2.936,4.17,0
1,124,215,2,6.189,6.137,4.261,7.44,.686,7.97,9.6,10.01,9.68,64.01,306.6,0,2.896,4.515,0
2,124,215,2,16.71,16.91,17.74,16.97,18.15,.149,.24,.148,.155,1.46,12.42,2550
1,124,220,2,5.89,5.868,2.047,5.046,.608,7.19,9.52,9.91,9.6,64.36,306.6,0,2.89,4.31,0
1,124,225,2,5.978,5.955,1.45,4.986,.806,8.04,9.43,9.8,9.49,64.88,306.6,0,2.924,4.243,0
1,124,230,2,5.643,5.615,357.8,5.71,.585,7.09,9.29,9.65,9.36,65.48,306.7,0,2.916,4.21,0
2,124,230,2,16.62,16.85,17.67,16.85,18.07,.149,.24,.149,.155,1.515,12.41,2550
1,124,235,2,6.326,6.297,354.8,5.495,.796,8.59,9.21,9.65,9.32,65.72,306.6,0,2.895,4.668,0
1,124,240,2,6.198,6.168,354,5.583,.675,7.61,9.13,9.51,9.21,66.07,306.6,0,2.895,4.69,0
1,124,245,2,5.984,5.961,356.2,5.016,.628,7.51,9.02,9.35,9.08,66.68,306.5,0,2.921,4.373,0
2,124,245,2,16.53,16.79,17.59,16.72,18,.149,.24,.149,.155,1.587,12.4,2550
1,124,250,2,5.45,5.268,354.6,14.8,.6,7.42,8.88,9.28,8.95,67.32,306.5,0,2.919,3.89,0
1,124,255,2,5.431,5.411,355.7,4.954,.557,6.566,8.76,9.17,8.85,67.68,306.6,0,2.884,4.028,0
1,124,300,2,5.405,5.291,355.1,11.8,.617,6.729,8.69,9.1,8.78,67.94,306.6,0,2.864,4,0
2,124,300,2,16.44,16.73,17.52,16.6,17.92,.149,.24,.149,.155,1.702,12.4,2550
1,124,305,2,5.16,5.142,353.2,4.758,.424,6.011,8.54,8.92,8.59,68.64,306.5,0,2.87,3.783,0
1,124,310,2,5.083,5.066,347.5,4.651,.491,6.403,8.42,8.83,8.52,69.17,306.5,0,2.867,3.803,0
1,124,315,2,5.375,5.348,346.3,5.733,.579,7.09,8.34,8.75,8.42,69.78,306.5,0,2.914,3.94,0
2,124,315,2,16.35,16.66,17.45,16.47,17.84,.149,.24,.149,.155,1.848,12.39,2550
1,124,320,2,4.949,4.935,345.3,4.279,.526,6.305,8.21,8.56,8.28,70.5,306.5,0,2.926,3.733,0
1,124,325,2,5.184,5.167,342.1,4.578,.441,6.076,8.09,8.46,8.17,70.9,306.6,0,2.896,3.86,0
1,124,330,2,5.111,5.097,339,4.197,.445,6.37,8.01,8.39,8.1,71.5,306.7,0,2.933,3.77,0
2,124,330,2,16.25,16.6,17.37,16.34,17.77,.149,.239,.149,.155,2.013,12.38,2550
1,124,335,2,4.978,4.954,340.3,5.706,.531,6.533,7.89,8.32,7.97,72.1,306.8,0,2.943,3.593,0
1,124,340,2,5.237,5.225,341.9,3.798,.521,6.337,7.89,8.32,8.02,72.1,306.7,0,2.944,3.868,0
1,124,345,2,5.153,5.142,342.8,3.799,.576,6.664,7.86,8.25,7.97,72.2,306.7,0,2.933,3.79,0
2,124,345,2,16.16,16.53,17.29,16.21,17.68,.149,.239,.149,.155,2.161,12.37,2550
1,124,350,2,4.473,4.461,339.8,4.293,.427,5.521,7.71,8.13,7.76,72.8,306.7,0,2.9,3.21,0
1,124,355,2,4.293,4.28,337.5,4.539,.426,5.423,7.6,8.03,7.68,73.2,306.7,0,2.876,3.158,0
1,124,400,2,4.104,4.084,338.4,5.573,.499,5.423,7.52,7.93,7.58,73.7,306.8,0,2.889,2.97,0
2,124,400,2,16.06,16.46,17.21,16.07,17.6,.149,.239,.149,.155,2.338,12.36,2550
1,124,405,2,4.246,4.226,340.4,5.569,.475,5.521,7.39,7.79,7.47,74.3,306.8,0,2.884,3.138,0
1,124,410,2,4.712,4.693,340.9,5.08,.432,5.913,7.35,7.82,7.48,74.5,306.8,0,2.885,3.468,0
1,124,415,2,4.992,4.971,339.6,5.322,.524,6.599,7.41,7.85,7.55,74.3,306.8,0,2.895,3.645,0
2,124,415,2,15.97,16.4,17.13,15.94,17.52,.149,.239,.149,.155,2.506,12.36,2550
1,124,420,2,4.889,4.873,336.9,4.559,.444,6.141,7.38,7.78,7.48,74.2,306.8,0,2.85,3.478,0
1,124,425,2,4.878,4.864,342.4,4.474,.502,6.141,7.26,7.63,7.33,74.7,306.8,0,2.824,3.683,0
1,124,430,2,5.083,5.066,344.7,4.717,.473,6.305,7.07,7.44,7.15,75.6,306.8,0,2.817,3.8,0
2,124,430,2,15.88,16.33,17.05,15.81,17.44,.149,.239,.149,.155,2.608,12.35,2550
1,124,435,2,5.206,5.185,344.7,5.133,.463,6.239,6.954,7.34,7.03,76.1,306.8,0,2.808,3.85,0
1,124,440,2,4.994,4.974,339.9,5.138,.472,6.239,6.856,7.27,6.936,76.5,306.7,0,2.786,3.515,0
1,124,445,2,4.835,4.814,339.5,5.303,.573,6.305,6.842,7.28,6.971,76.3,306.8,0,2.73,3.583,0
2,124,445,2,15.79,16.26,16.96,15.67,17.35,.149,.239,.149,.155,2.825,12.34,2550
1,124,450,2,4.887,4.866,334.6,5.242,.441,5.749,6.797,7.32,6.936,76.1,306.8,0,2.646,3.425,0
1,124,455,2,4.62,4.599,331.6,5.529,.431,5.782,6.855,7.42,7.01,75.1,306.8,0,2.532,3.238,0
1,124,500,2,4.779,4.764,336.2,4.534,.398,5.913,6.859,7.44,7.01,74.9,306.9,0,2.489,3.31,0
2,124,500,2,15.7,16.2,16.88,15.55,17.27,.149,.238,.149,.155,2.791,12.34,2550
1,124,505,2,4.703,4.692,336.3,3.841,.507,6.109,6.935,7.51,7.11,74.3,306.9,0,2.455,3.433,0
1,124,510,2,4.008,3.995,334.4,4.535,.404,4.9,6.903,7.32,6.986,74.2,306.9,0,2.403,2.952,0
1,124,515,2,4.182,4.164,334.8,5.404,.404,5.292,6.663,7.12,6.718,75.1,306.9,0,2.35,2.907,0
2,124,515,2,15.61,16.13,16.79,15.42,17.19,.149,.238,.149,.155,2.757,12.34,2550
1,124,520,2,4.255,4.238,333.4,5.15,.429,5.096,6.605,7.07,6.7,75.5,306.9,0,2.372,3.07,0
1,124,525,2,4.014,4.002,335.2,4.45,.333,4.573,6.479,6.916,6.555,76,306.9,0,2.336,2.875,0
1,124,530,2,3.73,3.693,326,8.01,.328,4.737,6.326,6.731,6.382,76.5,306.9,0,2.283,2.687,0
2,124,530,2,15.52,16.06,16.71,15.3,17.1,.149,.238,.149,.155,2.977,12.33,2550
1,124,535,2,4.241,4.212,322.1,6.67,.358,5.292,6.046,6.396,6.042,77.9,306.9,0,2.259,2.842,0
1,124,540,2,4.239,4.226,331.9,4.527,.417,5.194,5.926,6.401,6.031,78.3,306.9,0,2.227,3.047,0
1,124,545,2,4.234,4.213,328.2,5.614,.455,5.292,5.91,6.458,6.005,78.3,306.9,0,2.2,2.897,0
2,124,545,2,15.43,16,16.63,15.17,17.02,.149,.238,.149,.155,3.347,12.33,2550
1,124,550,2,3.945,3.937,321.9,3.814,.292,4.704,5.753,6.115,5.775,78.7,306.9,0,2.134,2.702,0
1,124,555,2,4.322,4.31,323,4.267,.349,5.096,5.575,5.957,5.619,79.7,307,0,2.138,2.97,.777
1,124,600,2,4.435,4.42,320.7,4.687,.357,5.259,5.519,5.87,5.588,80.1,307,0,2.146,3.168,3.401
2,124,600,2,15.34,15.93,16.55,15.05,16.93,.149,.238,.149,.155,3.656,12.32,2550
1,124,605,2,4.249,4.235,319.9,4.663,.362,5.063,5.352,5.599,5.371,80.8,307,0,2.106,3.153,5.918
1,124,610,2,4.669,4.654,326.1,4.592,.365,5.423,5.315,5.757,5.479,81,307.1,0,2.114,3.29,11.81
1,124,615,2,4.469,4.459,324.6,3.903,.381,5.619,5.579,6.027,5.77,79.9,307.1,0,2.166,3.133,16.2
2,124,615,2,15.25,15.87,16.47,14.93,16.85,.149,.238,.149,.155,3.721,12.32,2550
1,124,620,2,4.402,4.391,321.2,4.094,.335,5.227,5.759,6.115,5.931,79,307.2,0,2.191,3.248,21.45
1,124,625,2,4.107,4.089,321.7,5.321,.396,4.965,5.842,6.05,5.951,78.9,307.2,0,2.251,3.17,22.52
1,124,630,2,4.316,4.305,327.9,4.15,.414,5.194,5.91,6.131,6.051,79.1,307.2,0,2.341,3.313,21.59
2,124,630,2,15.17,15.8,16.38,14.81,16.76,.149,.237,.149,.155,3.319,12.33,2550
1,124,635,2,4.453,4.432,326.7,5.677,.452,5.815,6.083,6.268,6.238,78.5,307.2,0,2.405,3.493,36.45
1,124,640,2,4.635,4.619,324.5,4.689,.397,5.749,6.287,6.485,6.463,77.8,307.2,0,2.483,3.495,91.6
1,124,645,2,4.878,4.86,325.2,4.959,.482,6.011,6.609,6.773,6.798,76.5,307.3,0,2.546,3.975,117.5
2,124,645,2,15.08,15.74,16.29,14.69,16.67,.149,.237,.149,.155,2.968,12.34,2550
1,124,650,2,5.478,5.46,329.3,4.605,.452,6.37,6.881,6.981,7.04,75.3,307.3,0,2.588,4.3,134.6
1,124,655,2,5.332,5.314,329.6,4.635,.656,6.664,7.25,7.38,7.44,73.8,307.3,0,2.649,4.145,152.5
1,124,700,2,5.536,5.507,329.8,5.912,.637,7.19,7.62,7.72,7.82,72.1,307.3,0,2.694,4.395,170
2,124,700,2,15,15.67,16.2,14.59,16.59,.149,.237,.149,.155,2.48,12.34,2550
1,124,705,2,5.701,5.674,330.7,5.558,.61,6.893,8.06,8.15,8.27,70.2,307.4,0,2.739,4.508,187.7
1,124,710,2,5.748,5.722,332.5,5.48,.723,7.35,8.47,8.53,8.67,68.47,307.4,0,2.771,4.488,206.3
1,124,715,2,6.466,6.443,334.3,4.872,.586,7.68,8.85,8.83,9.01,66.4,307.5,0,2.7,5.253,225.5
2,124,715,2,14.94,15.61,16.12,14.5,16.5,.149,.237,.149,.155,2.019,12.35,2550
1,124,720,2,6.614,6.585,336.7,5.34,.821,8.66,9.13,9.07,9.25,65.21,307.6,0,2.71,5.155,244.2
1,124,725,2,6.695,6.674,335.8,4.538,.688,7.71,9.4,9.19,9.46,64.56,307.7,0,2.824,5.255,255.4
1,124,730,2,6.393,6.362,335.9,5.633,.872,8.82,9.69,9.57,9.83,63.53,307.7,0,2.871,5.003,281.8
2,124,730,2,14.88,15.56,16.03,14.45,16.42,.149,.237,.149,.155,1.741,12.37,2550
1,124,735,2,6.664,6.634,337.3,5.393,.798,8.53,10.04,9.87,10.13,61.98,307.8,0,2.855,5.403,291.1
1,124,740,2,6.932,6.902,335.5,5.313,.96,9.21,10.38,10.25,10.55,60.78,307.9,0,2.899,5.43,320.7
1,124,745,2,7.15,7.12,337.7,5.575,1.034,9.44,10.92,10.74,11.09,58.03,307.9,0,2.754,5.448,327.2
2,124,745,2,14.83,15.5,15.95,14.43,16.33,.149,.237,.149,.155,1.526,12.43,2550
1,124,750,2,7.11,7.07,333.6,5.818,.784,8.62,11.31,10.96,11.39,56.33,307.9,0,2.705,5.48,358.9
1,124,755,2,6.509,6.427,341.4,9.06,1.579,10.16,11.71,11.49,11.89,55,307.9,0,2.732,4.998,376.8
1,124,800,2,8.79,8.76,347,5.088,.803,10.39,11.98,11.57,12,49.5,307.9,0,1.549,6.763,397.8
2,124,800,2,14.8,15.45,15.89,14.47,16.25,.149,.236,.149,.155,1.238,12.53,2550
1,124,805,2,8.59,8.55,344.4,5.951,.867,10.58,12.13,11.7,12.15,48.97,307.9,0,1.537,6.723,416.8
1,124,810,2,8.22,8.17,347.5,6.324,.879,10.09,12.41,11.98,12.49,47.94,307.9,0,1.497,6.238,436.3
1,124,815,2,9.21,9.17,342.4,5.372,.919,10.68,12.58,12,12.58,46.96,308,0,1.368,6.87,452.5
2,124,815,2,14.77,15.4,15.83,14.54,16.18,.149,.236,.149,.155,.443,12.68,2550
1,124,820,2,8.85,8.82,345.9,5.241,.969,10.78,12.66,12.04,12.64,46.71,308,0,1.37,6.813,474.3
1,124,825,2,8.42,8.34,346.6,7.84,.854,9.87,12.91,12.37,12.95,46,308,0,1.38,6.533,493.1
1,124,830,2,8.58,8.53,338.9,6.209,1.015,10.75,13.09,12.43,13.06,45.06,308,0,1.262,6.81,511.3
2,124,830,2,14.76,15.37,15.78,14.67,16.11,.149,.236,.149,.155,0,12.86,2550
1,124,835,2,8.3,8.27,335.2,5.503,.916,10.19,13.2,12.48,13.18,45.18,308,0,1.392,6.395,529.1
1,124,840,2,8.29,8.2,350.6,8.05,1.267,10.62,13.53,12.89,13.49,43.98,308.1,0,1.318,6.613,547.6
1,124,845,2,8.9,8.8,352.8,8.76,1.179,11.66,13.42,12.7,13.34,43.45,308.1,0,1.062,6.778,564.8
2,124,845,2,14.77,15.34,15.76,14.83,16.05,.149,.236,.149,.155,0,13.01,2550
1,124,850,2,8.4,8.16,354.8,13.56,.981,10.32,13.56,12.8,13.49,43.03,308.2,0,1.053,6.605,582.9
1,124,855,2,8.12,8.07,351.9,6.048,.957,10.19,13.68,12.85,13.59,42.78,308.2,0,1.075,6.35,600.3
1,124,900,2,6.761,6.674,.205,9.15,1.098,9.96,13.8,13.07,13.8,42.53,308.2,0,1.106,5.145,616.8
2,124,900,2,14.79,15.33,15.76,15.04,15.99,.149,.236,.149,.155,0,13.1,2550
1,124,905,2,7.47,7.3,349.6,12.11,.964,9.11,13.97,13.07,13.83,41.37,308.2,0,.88,5.98,634.7
1,124,910,2,6.822,6.778,346.2,6.519,1.439,9.38,14.06,13.22,14.01,41.19,308.2,0,.902,5.445,651.8
1,124,915,2,6.748,6.567,354,13.27,1.269,9.77,14.36,13.45,14.27,40.04,308.1,0,.782,5.318,669.1
2,124,915,2,14.83,15.34,15.78,15.29,15.95,.149,.236,.149,.155,0,13.17,2550
1,124,920,2,6.864,6.788,350.3,8.48,1.101,9.15,14.66,13.71,14.57,39.19,308.1,0,.754,5.423,685.3
1,124,925,2,6.756,6.645,351.4,10.36,1.16,8.98,14.69,13.75,14.57,39.12,308.1,0,.754,5.603,700
1,124,930,2,7.22,7.08,8.28,11.29,1.383,10.62,15,13.94,14.86,37.94,308.1,0,.606,5.598,716
2,124,930,2,14.91,15.38,15.82,15.56,15.91,.149,.236,.149,.155,0,13.23,2550
1,124,935,2,7.16,6.868,346.4,16.34,1.368,12.35,14.9,13.69,14.58,38.11,308.1,0,.579,5.808,731
1,124,940,2,7.98,7.81,345.9,11.84,1.323,10.68,14.76,13.69,14.53,37.37,308.1,0,.193,6.353,747
1,124,945,2,8.5,8.45,348.9,5.976,.98,10.42,15.07,14.04,14.92,36.17,308,0,.02,6.68,764
2,124,945,2,15.03,15.43,15.87,15.87,15.89,.149,.236,.149,.155,0,13.3,2550
1,124,950,2,8.21,8.12,2.363,8.52,.935,10.45,15.3,14.27,15.2,36.58,308,0,.377,6.475,769
1,124,955,2,8.79,8.74,350.6,6.217,1.389,11.37,15.35,14.13,15.1,34.43,308,0,-.391,6.893,753
1,124,1000,2,7.81,7.72,354.5,8.69,1.436,10.85,15.55,14.43,15.45,35.48,308,0,.18,5.958,804
2,124,1000,2,15.2,15.51,15.93,16.21,15.89,.149,.235,.149,.155,0,13.17,2550
1,124,1005,2,7.44,7.33,353.7,9.9,1.297,10.36,15.79,14.72,15.72,34.54,308.1,0,.028,5.855,818
1,124,1010,2,7.38,7.21,352.9,12.3,1.715,10.94,16.1,14.67,15.75,34.06,308.2,0,.099,5.863,829
1,124,1015,2,7.59,7.51,342.9,8.45,2.049,10.49,15.71,14.53,15.45,35.28,308.2,0,.241,6.038,839
2,124,1015,2,15.38,15.61,16.01,16.57,15.9,.149,.235,.149,.155,0,13.17,2550
1,124,1020,2,7.14,7.07,348.3,8.19,1.615,10.55,15.75,14.49,15.35,34.74,308.2,0,.071,5.963,852
1,124,1025,2,6.077,5.824,345.2,16.53,1.158,9.54,15.89,15.05,15.92,35,308.2,0,.292,4.958,864
1,124,1030,2,6.875,6.767,341.9,10.19,1.425,9.44,16.41,15.18,16.19,33.07,308.2,0,-.024,5.678,874
2,124,1030,2,15.58,15.72,16.11,16.95,15.92,.149,.235,.149,.155,0,13.2,2550
1,124,1035,2,7.37,7.22,350.3,11.62,1.359,10.03,16.45,15.1,16.09,33.3,308.2,0,.097,6.11,887
1,124,1040,2,7.68,7.29,356.4,18.31,1.427,10.45,16.36,15.07,16.09,33.43,308.2,0,.08,6.115,898
1,124,1045,2,7.68,7.63,351.7,6.781,1.203,10.58,16.6,15.29,16.42,32.99,308.1,0,.099,6.048,912
2,124,1045,2,15.81,15.85,16.22,17.34,15.95,.149,.235,.149,.155,0,13.3,2550
1,124,1050,2,6.625,6.53,344.2,9.7,1.267,9.6,16.72,15.29,16.32,32.52,308.1,0,.011,5.58,919
1,124,1055,2,6.923,6.843,351.7,8.75,1.35,9.83,16.82,15.59,16.6,32.78,308,0,.208,5.6,928
1,124,1100,2,6.653,6.511,.63,11.85,1.485,9.34,17.05,15.91,16.83,32.9,308,0,.447,5.348,937
2,124,1100,2,16.05,15.99,16.35,17.75,16,.149,.235,.149,.155,0,13.51,2550
1,124,1105,2,7.65,7.36,349.5,15.8,1.398,10.78,17.36,16.08,17.15,31.63,307.9,0,.185,6.23,951
1,124,1110,2,8.42,8.3,344.6,9.67,1.441,11.69,17.35,15.84,16.97,31.38,308,0,.07,6.72,957
1,124,1115,2,5.559,5.34,357.1,16.09,1.221,8.33,17.42,16.19,17.28,32.61,307.9,0,.645,4.585,961
2,124,1115,2,16.3,16.15,16.49,18.18,16.07,.149,.235,.149,.155,0,13.49,2550
1,124,1120,2,7.08,6.987,345.1,9.1,1.64,11.2,17.67,16.33,17.44,31.05,308,0,.2,5.785,971
1,124,1125,2,5.641,5.457,355.1,14.62,1.362,9.6,17.54,16.25,17.29,31.81,308,0,.415,4.54,976
1,124,1130,2,6.85,6.767,355.8,8.89,1.342,9.8,17.86,16.62,17.67,30.65,307.9,0,.187,5.54,983
2,124,1130,2,16.56,16.32,16.64,18.61,16.14,.149,.235,.149,.155,0,13.47,2550
1,124,1135,2,7.15,6.949,2.899,13.62,1.669,10.39,18.2,16.84,18.12,30.01,307.8,0,.188,5.553,992
1,124,1140,2,7.89,7.8,19.02,8.78,.937,10.45,18.03,16.49,17.61,29.45,307.7,0,-.204,6.465,998
1,124,1145,2,6.894,6.464,.719,20.24,1.353,10,17.9,16.54,17.68,30.29,307.7,0,.063,5.36,1001
2,124,1145,2,16.84,16.49,16.81,19.05,16.23,.149,.235,.149,.155,0,13.47,2550
1,124,1150,2,6.438,6.319,12.2,10.99,.93,8.33,18.13,16.66,17.81,30.05,307.5,0,.149,5.323,1008
1,124,1155,2,6.482,6.296,8.91,13.7,1.511,10.78,18.13,16.91,17.97,30.27,307.5,0,.246,5.23,1011
1,124,1200,2,8.07,7.68,358.8,17.74,1.08,11.01,18.19,16.91,17.91,28.19,307.4,0,-.655,6.58,1017
2,124,1200,2,17.13,16.68,16.99,19.5,16.34,.149,.236,.149,.155,0,13.47,2550
1,124,1205,2,7.7,7.5,353.5,13.02,1.119,9.96,18.39,16.98,18.16,27.02,307.3,0,-1.052,6.065,1023
1,124,1210,2,6.675,6.379,12.77,17.05,1.143,9.47,18.65,17.29,18.4,28.12,307.2,0,-.312,5.42,1024
1,124,1215,2,7.15,7.08,358.4,7.82,1.521,10.81,18.8,17.28,18.46,28.94,307.2,0,.21,5.673,1025
2,124,1215,2,17.45,16.86,17.17,19.93,16.45,.149,.236,.149,.155,0,13.46,2550
1,124,1220,2,6.537,6.378,3.576,12.6,2.702,11.66,18.58,17.31,18.36,29.37,307.1,0,.217,5.208,1026
1,124,1225,2,5.612,5.415,2.361,15.15,1.342,9.64,18.61,17.08,18.2,29.02,307.1,0,.085,4.615,1028
1,124,1230,2,7.74,7.41,348.5,16.8,1.749,11.86,19.04,17.83,18.98,28.4,307,0,.148,6.23,1030
2,124,1230,2,17.75,17.05,17.37,20.35,16.57,.149,.236,.149,.155,0,13.45,2550
1,124,1235,2,8.01,7.8,343.8,13.23,1.667,11.83,19.1,17.7,18.86,27.74,306.9,0,-.111,6.288,1032
1,124,1240,2,6.851,6.719,5.087,11.23,2.072,9.93,19.06,17.46,18.56,27.75,306.8,0,-.141,5.603,1035
1,124,1245,2,7.87,7.68,349.7,12.45,1.253,10.58,19.11,17.73,18.91,27.29,306.7,0,-.323,6.183,1036
2,124,1245,2,18.04,17.24,17.55,20.76,16.71,.149,.236,.149,.155,0,13.46,2550
1,124,1250,2,7.63,7.57,351.7,6.892,1.463,10.91,19.12,17.41,18.65,27.04,306.7,0,-.435,6.263,1037
1,124,1255,2,5.97,5.784,356.5,14.29,1.302,9.73,18.97,17.91,18.76,27.7,306.6,0,-.239,4.845,1033
1,124,1300,2,7.47,7.26,349.2,13.52,1.904,11.4,19.54,18.08,19.29,26.65,306.5,0,-.277,6.025,1034
2,124,1300,2,18.31,17.42,17.74,21.15,16.85,.149,.236,.149,.155,0,13.44,2550
1,124,1305,2,7.67,7.52,9.01,11.44,1.433,10.62,19.57,18.26,19.34,26.3,306.5,0,-.428,6.333,1032
1,124,1310,2,5.147,4.912,1.206,17.31,.884,6.664,19.27,18,18.97,27.52,306.5,0,-.076,4.185,1026
1,124,1315,2,6.362,6.173,354.8,13.97,1.474,9.54,19.57,18.22,19.37,26.67,306.6,0,-.245,5.125,1025
2,124,1315,2,18.55,17.61,17.94,21.53,17,.149,.236,.149,.155,0,13.44,2550
1,124,1320,2,6.555,6.333,341.4,14.91,1.75,10.98,20.02,18.65,19.82,25.43,306.6,0,-.509,5.35,1024
1,124,1325,2,7.76,7.64,357.7,9.81,1.042,10.42,19.9,18.37,19.57,25.51,306.5,0,-.573,6.283,1023
1,124,1330,2,4.782,4.671,357.2,12.31,1.74,8.72,19.58,18.13,19.1,26.11,306.5,0,-.529,3.975,1017
2,124,1330,2,18.79,17.79,18.14,21.9,17.16,.149,.237,.149,.155,0,13.42,2550
1,124,1335,2,5.72,5.466,351.1,17.04,1.865,8.95,19.66,18.5,19.43,26.03,306.4,0,-.494,4.738,1010
1,124,1340,2,5.291,5.214,.381,9.73,1.433,8.79,19.68,18.47,19.42,25.75,306.3,0,-.63,4.293,1007
1,124,1345,2,5.413,5.062,10.91,20.62,1.612,8.13,20.2,19.1,20.08,25.33,306.4,0,-.416,4.565,1005
2,124,1345,2,19.01,17.95,18.35,22.21,17.33,.149,.237,.149,.155,0,13.43,2550
1,124,1350,2,6.045,5.957,1.129,9.81,2.227,10.29,20.33,19.29,20.17,25.57,306.3,0,-.183,4.963,996
1,124,1355,2,7.76,7.49,2.397,15.12,1.755,11.99,20.15,18.5,19.68,24.67,306.2,0,-.806,6.328,994
1,124,1400,2,5.963,5.864,6.12,10.45,1.745,9.57,20.07,18.67,19.68,25.59,306.2,0,-.387,4.835,986
2,124,1400,2,19.22,18.11,18.54,22.45,17.49,.149,.237,.149,.155,0,13.4,2550
1,124,1405,2,5.445,5.17,18.7,18.18,1.642,9.64,20,18.87,19.79,25.51,306.1,0,-.483,4.41,977
1,124,1410,2,6.749,6.561,354.7,13.51,1.155,10,20.56,19.36,20.44,24.76,306.1,0,-.428,5.503,974
1,124,1415,2,6.475,6.171,1.52,17.56,1.277,9.67,20.66,19.19,20.24,24.65,306.1,0,-.396,5.258,965
2,124,1415,2,19.43,18.26,18.71,22.57,17.67,.149,.237,.149,.155,0,13.41,2550
1,124,1420,2,4.369,4.274,11.26,11.95,1.472,7.61,20.11,18.77,19.66,25.89,306,0,-.196,3.618,953
1,124,1425,2,5.882,5.792,10.3,10,1.546,9.34,20.2,19.38,20.27,25.99,305.9,0,-.07,4.713,946
1,124,1430,2,6.944,6.88,8.96,7.78,.996,8.92,20.75,19.58,20.43,24.33,305.9,0,-.498,5.68,940
2,124,1430,2,19.63,18.41,18.87,22.58,17.84,.149,.238,.149,.155,0,13.4,2550
1,124,1435,2,5.669,5.602,3.793,8.78,1.61,10.06,20.63,19.46,20.36,24.75,305.9,0,-.373,4.835,931
1,124,1440,2,5.856,5.681,19.66,14.01,1.336,8.2,20.68,19.54,20.39,24.72,305.8,0,-.347,5.025,923
1,124,1445,2,5.666,5.496,4.768,14.05,1.482,9.02,20.83,19.55,20.53,24.47,305.7,0,-.356,4.538,901
2,124,1445,2,19.84,18.56,19,22.58,18.02,.149,.238,.149,.155,0,13.4,2550
1,124,1450,2,4.682,4.513,352.1,15.41,1.446,11.37,20.67,19.37,20.25,24.56,305.7,0,-.438,3.743,855
1,124,1455,2,8,7.62,11.67,17.63,1.615,11.56,20.98,19.73,20.75,23.76,305.6,0,-.63,6.328,893
1,124,1500,2,5.227,5.18,18.47,7.7,1.693,9.18,20.83,19.4,20.36,24.03,305.5,0,-.603,4.29,880
2,124,1500,2,20.05,18.7,19.1,22.6,18.2,.149,.238,.149,.155,0,13.38,2550
1,124,1505,2,7.73,7.17,347.3,21.72,1.314,11.4,20.93,19.84,20.73,23.26,305.4,0,-.947,6.36,870
1,124,1510,2,4.907,4.828,321.9,10.27,.91,7.15,21.11,19.75,20.79,23.34,305.4,0,-.761,4.083,858
1,124,1515,2,6.916,6.633,351.3,16.4,1.339,10.55,21.38,20.11,21.11,23.47,305.3,0,-.459,5.54,848
2,124,1515,2,20.24,18.83,19.19,22.66,18.37,.149,.239,.149,.155,0,13.37,2550
1,124,1520,2,6.255,5.95,348.4,17.89,1.229,9.05,21.16,19.95,20.85,23.63,305.2,0,-.549,5.075,834
1,124,1525,2,4.912,4.781,16.98,13.21,1.225,7.77,21.07,19.75,20.69,24.13,305.2,0,-.348,3.988,820
1,124,1530,2,6.228,6.113,359.3,11.01,1.586,9.02,20.96,19.96,20.8,24.22,305.1,0,-.385,4.973,806
2,124,1530,2,20.41,18.95,19.27,22.8,18.54,.149,.239,.149,.155,0,13.37,2550
1,124,1535,2,5.08,4.966,340.8,12.13,1.925,9.44,21.05,19.76,20.62,23.69,305.1,0,-.601,4.235,795
1,124,1540,2,4.764,4.644,9.21,12.83,1.533,8.75,20.95,20.07,20.82,24.79,305,0,-.085,3.848,780
1,124,1545,2,4.201,3.852,352.8,23.34,1.167,7.15,21.24,20.2,21.02,24.27,305,0,-.133,3.433,766
2,124,1545,2,20.54,19.06,19.37,22.97,18.7,.149,.239,.149,.155,0,13.37,2550
1,124,1550,2,5.196,5.067,359.3,12.74,1.122,6.893,21.16,19.96,20.79,23.74,305,0,-.489,4.21,750
1,124,1555,2,5.679,5.597,5.107,9.73,1.313,8.85,21.24,20.31,21.11,23.99,304.9,0,-.292,4.453,736
1,124,1600,2,5.146,5.073,355.6,9.68,1.095,7.91,21.35,20.55,21.16,23.3,304.9,0,-.584,4.385,722
2,124,1600,2,20.65,19.17,19.47,23.15,18.86,.149,.24,.149,.155,0,13.35,2550
1,124,1605,2,6.199,6.12,354.7,9.16,1.875,9.93,21.65,20.42,21.27,22.61,304.9,0,-.741,4.993,706
1,124,1610,2,6.275,6.148,353,11.52,1.16,9.11,21.34,20.45,21.16,23.14,304.8,0,-.677,5.038,690.1
1,124,1615,2,6.785,6.709,3.07,8.52,.947,9.31,21.73,20.68,21.43,22.77,304.7,0,-.578,5.43,675.1
2,124,1615,2,20.74,19.26,19.57,23.32,19.01,.149,.24,.149,.155,0,13.34,2550
1,124,1620,2,6.853,6.803,350.4,6.929,1.234,9.15,21.47,20.3,21.13,22.24,304.7,0,-1.103,5.578,658.2
1,124,1625,2,6.855,6.673,348.2,13.21,1.195,9.02,21.52,20.61,21.27,22.12,304.7,0,-1.137,5.715,643.5
1,124,1630,2,6.373,6.31,339.3,8.08,.868,8.4,21.43,20.36,21.07,22.12,304.8,0,-1.203,5.235,625.9
2,124,1630,2,20.81,19.34,19.67,23.47,19.16,.149,.24,.149,.155,0,13.35,2550
1,124,1635,2,5.01,4.805,338.2,16.39,.921,7.12,21.73,20.91,21.52,22.22,304.7,0,-.903,4.103,608.1
1,124,1640,2,4.327,4.076,349.6,19.52,.746,6.109,21.46,20.45,21.02,22.86,304.7,0,-.753,3.568,587.7
1,124,1645,2,6.148,6.04,355.4,10.73,.965,8.95,21.41,20.54,21.24,23.33,304.7,0,-.514,4.843,571.7
2,124,1645,2,20.84,19.41,19.76,23.58,19.31,.149,.24,.149,.155,0,13.33,2550
1,124,1650,2,5.538,5.361,5.98,14.46,.843,6.958,21.51,20.65,21.31,23.49,304.7,0,-.342,4.433,554
1,124,1655,2,4.965,4.911,7.21,8.47,1.241,7.32,21.5,20.54,21.11,23.16,304.7,0,-.536,4.08,535.7
1,124,1700,2,5.289,5.177,13.08,11.83,1.081,8.56,21.56,20.68,21.26,23.14,304.6,0,-.508,4.22,516.1
2,124,1700,2,20.83,19.46,19.87,23.66,19.45,.149,.241,.149,.155,0,13.34,2550
1,124,1705,2,4.565,4.43,350.4,13.97,.534,5.945,21.48,20.61,21.19,22.92,304.7,0,-.691,3.58,498.1
1,124,1710,2,6.169,5.953,355.3,15.16,1.471,10.19,21.65,20.88,21.42,21.86,304.6,0,-1.188,4.863,481.3
1,124,1715,2,7.13,7.09,343,6.175,1.059,9.28,21.73,20.9,21.47,21.31,304.6,0,-1.462,5.573,465.2
2,124,1715,2,20.82,19.51,19.98,23.7,19.58,.149,.241,.149,.155,0,13.33,2550
1,124,1720,2,6.761,6.678,342.6,8.99,.973,9.28,21.63,20.82,21.3,21.94,304.5,0,-1.158,5.378,444.9
1,124,1725,2,6.295,6.238,343.9,7.69,.899,7.94,21.51,20.71,21.19,22.47,304.5,0,-.932,5.083,425.2
1,124,1730,2,5.256,5.226,3.879,6.078,.788,7.12,21.41,20.72,21.15,23.04,304.5,0,-.674,4.058,406.3
2,124,1730,2,20.8,19.54,20.04,23.71,19.7,.149,.241,.149,.155,0,13.34,2550
1,124,1735,2,5.167,5.044,.885,12.49,1.052,7.12,21.25,20.59,20.96,22.97,304.4,0,-.852,4.26,387.8
1,124,1740,2,3.52,3.435,343.1,12.55,1.41,5.945,21.26,20.66,20.95,22.8,304.4,0,-.948,2.95,366.8
1,124,1745,2,2.941,2.84,352.4,14.41,1.387,5.063,21.3,20.79,20.98,23.02,304.4,0,-.786,2.472,346.6
2,124,1745,2,20.75,19.56,20.13,23.68,19.82,.149,.241,.149,.155,0,12.82,2550
1,124,1750,2,5.551,5.507,3.068,7.22,1.052,7.38,21.32,20.82,21.07,22.52,304.4,0,-1.055,4.235,329.2
1,124,1755,2,4.075,4.031,355.5,8.49,.815,6.337,21.3,20.86,21.07,22.45,304.4,0,-1.117,3.298,309.6
1,124,1800,2,5.036,4.962,350.1,9.83,.749,6.631,21.18,20.78,20.92,22.42,304.3,0,-1.228,4.125,290.5
2,124,1800,2,20.68,19.57,20.21,23.61,19.92,.149,.242,.149,.155,0,12.76,2550
1,124,1805,2,3.893,3.793,347.6,12.95,.705,5.553,21.18,20.79,20.95,22.43,304.3,0,-1.23,3.155,271.2
1,124,1810,2,5.041,4.984,348.5,8.65,.696,6.795,21.28,20.94,21.08,22.14,304.2,0,-1.313,3.993,252.4
1,124,1815,2,5.609,5.57,354.7,6.731,.715,7.15,21.17,20.82,20.97,22.95,304.3,0,-.933,4.4,233.1
2,124,1815,2,20.6,19.58,20.27,23.52,20.02,.149,.242,.149,.155,0,12.72,2550
1,124,1820,2,4.569,4.529,9.48,7.57,.759,6.729,21.1,20.78,20.85,23.34,304.3,0,-.758,3.55,214.2
1,124,1825,2,4.563,4.514,11.85,8.33,.702,6.076,20.81,20.5,20.55,23.63,304.2,0,-.832,3.395,195
1,124,1830,2,3.424,3.355,348.7,11.55,.477,4.443,20.76,20.64,20.58,23.66,304.2,0,-.859,2.857,175.7
2,124,1830,2,20.5,19.56,20.31,23.38,20.1,.149,.242,.149,.155,0,12.7,2550
1,124,1835,2,2.674,2.654,7.06,7.01,.286,3.267,20.73,20.64,20.53,23.67,304.2,0,-.873,2.03,157.5
1,124,1840,2,3.163,3.087,357.9,12.55,.806,5.259,20.64,20.57,20.46,23.74,304.1,0,-.918,2.382,139.4
1,124,1845,2,3.694,3.64,5.344,9.85,.613,5.031,20.55,20.52,20.37,24.41,304.1,0,-.617,2.755,122.5
2,124,1845,2,20.39,19.54,20.35,23.21,20.16,.149,.242,.149,.155,0,12.68,2550
1,124,1850,2,3.423,3.369,4.033,10.18,.41,4.247,20.44,20.47,20.27,24.58,304.1,0,-.619,2.692,106
1,124,1855,2,3.608,3.598,9.81,4.183,.508,4.737,20.09,20.13,19.85,26.18,304.1,0,-.054,2.485,89
1,124,1900,2,3.534,3.53,12.87,2.502,.272,4.149,19.74,19.93,19.54,27.05,304.1,0,.09,2.28,73.7
2,124,1900,2,20.27,19.51,20.37,23,20.22,.149,.242,.149,.155,0,12.67,2550
1,124,1905,2,3.446,3.443,13.15,2.473,.224,3.887,19.37,19.8,19.25,27.55,304.1,0,.028,1.965,58.88
1,124,1910,2,3.415,3.411,15.91,2.665,.333,4.083,19.07,19.87,19,27.78,304.1,0,-.105,1.93,45.14
1,124,1915,2,3.058,3.057,11.82,1.776,.197,3.495,18.79,19.63,18.69,28.63,304.1,0,.061,1.485,32.54
2,124,1915,2,20.13,19.47,20.38,22.77,20.27,.149,.242,.149,.155,0,12.66,2550
1,124,1920,2,2.763,2.762,10.35,1.822,.108,3.038,18.35,19.32,18.19,29.69,304.1,0,.175,1.42,21.32
1,124,1925,2,2.561,2.559,3.937,2.113,.152,3.005,18.03,19.43,18.03,30.14,304.1,0,.108,1.22,12.84
1,124,1930,2,2.476,2.473,8.76,3.046,.172,2.842,17.87,19.34,17.9,30.35,304.1,0,.072,1.2,3.447
2,124,1930,2,19.99,19.42,20.37,22.51,20.3,.149,.242,.149,.155,0,12.65,2550
1,124,1935,2,3.034,3.031,18.12,2.583,.184,3.463,17.51,19.08,17.51,31.34,304.1,0,.195,1.507,.058
1,124,1940,2,2.92,2.92,17.8,.697,.098,3.169,16.93,18.83,16.98,32.63,304.2,0,.243,1.422,0
1,124,1945,2,2.791,2.789,27.1,1.755,.13,3.136,16.61,18.75,16.77,32.87,304.2,0,.068,1.275,0
2,124,1945,2,19.82,19.36,20.35,22.24,20.31,.149,.242,.149,.155,0,12.63,2550
1,124,1950,2,2.805,2.8,35.38,3.431,.17,3.267,16.55,18.15,16.74,32.7,304.3,0,-.054,1.305,0
1,124,1955,2,2.684,2.683,38.54,1.416,.121,2.973,16.13,17.49,16.05,34.35,304.3,0,.241,1.15,0
1,124,2000,2,3.214,3.214,39.88,1.065,.215,3.593,15.39,17.33,15.35,36.51,304.3,0,.432,1.272,0
2,124,2000,2,19.64,19.3,20.3,21.97,20.32,.149,.243,.149,.155,0,12.63,2550
1,124,2005,2,3.473,3.473,44.06,.536,.059,3.626,15.03,17.66,15.12,37.19,304.3,0,.369,1.262,0
1,124,2010,2,3.44,3.438,46.91,2.227,.102,3.626,14.86,17.52,15.01,37.31,304.3,0,.264,1.37,0
1,124,2015,2,3.536,3.535,51.47,.628,.097,3.659,14.7,17.46,14.83,37.52,304.3,0,.196,1.352,0
2,124,2015,2,19.44,19.22,20.26,21.69,20.31,.149,.243,.149,.155,0,12.61,2550
1,124,2020,2,3.034,3.033,60.28,1.877,.116,3.365,14.4,17.37,14.54,37.99,304.3,0,.105,1.41,0
1,124,2025,2,2.928,2.928,61.79,.904,.09,3.103,14.24,17.05,14.47,37.88,304.3,0,-.071,1.387,0
1,124,2030,2,3.062,3.062,60.1,.717,.149,3.43,14.13,16.68,14.35,38.17,304.3,0,-.062,1.342,0
2,124,2030,2,19.24,19.14,20.19,21.41,20.28,.149,.243,.149,.155,.135,12.6,2550
1,124,2035,2,3.023,3.022,62.95,1.438,.151,3.43,14.01,16.61,14.22,38.62,304.3,0,-.012,1.397,0
1,124,2040,2,3.213,3.212,64.9,1.005,.126,3.495,13.76,16.36,14,39.85,304.3,0,.192,1.545,0
1,124,2045,2,2.861,2.857,59.47,2.869,.199,3.397,13.51,15.71,13.77,40.72,304.3,0,.262,1.325,0
2,124,2045,2,19.04,19.04,20.12,21.13,20.25,.149,.242,.149,.155,.731,12.59,2550
1,124,2050,2,3.241,3.237,56.28,2.67,.196,3.724,13.28,15.29,13.42,41.32,304.4,0,.255,1.325,0
1,124,2055,2,3.515,3.509,62.07,3.115,.281,4.149,13.15,15.39,13.3,40.37,304.4,0,-.169,1.562,0
1,124,2100,2,4.334,4.332,68.38,2.014,.199,4.606,13.05,15.69,13.25,41.66,304.4,0,.163,1.685,0
2,124,2100,2,18.84,18.95,20.04,20.86,20.21,.149,.242,.149,.155,.964,12.59,2550
1,124,2105,2,3.986,3.985,74.6,1.136,.146,4.279,12.84,16.07,13.02,44.13,304.5,0,.753,1.617,0
1,124,2110,2,3.861,3.861,74.9,.101,.121,4.116,12.8,16.35,13.07,44.64,304.5,0,.874,1.537,0
1,124,2115,2,3.786,3.786,74.8,.551,.104,3.985,12.74,16.3,13,44.99,304.6,0,.93,1.447,0
2,124,2115,2,18.66,18.85,19.95,20.6,20.15,.149,.242,.149,.155,1.131,12.57,2550
1,124,2120,2,3.802,3.802,75.2,.623,.078,4.051,12.58,16.12,12.85,45.45,304.6,0,.926,1.535,0
1,124,2125,2,3.807,3.807,75.4,.853,.138,4.051,12.54,15.85,12.87,45.61,304.6,0,.94,1.707,0
1,124,2130,2,3.634,3.634,73.3,.716,.099,3.92,12.4,15.55,12.67,46.35,304.6,0,1.034,1.512,0
2,124,2130,2,18.47,18.74,19.86,20.34,20.09,.149,.242,.149,.155,1.17,12.56,2550
1,124,2135,2,3.9,3.9,72.4,.758,.067,4.018,12.03,15.15,12.2,47.15,304.6,0,.938,1.505,0
1,124,2140,2,4.002,4.001,73.2,1.182,.072,4.247,11.78,15.03,11.95,47.63,304.6,0,.85,1.587,0
1,124,2145,2,4.081,4.08,74.6,1.11,.126,4.41,11.41,14.88,11.45,48.94,304.6,0,.88,1.59,0
2,124,2145,2,18.3,18.64,19.76,20.08,20.02,.149,.242,.149,.155,1.215,12.55,2550
1,124,2150,2,4.249,4.248,75.2,.874,.158,4.639,11.01,14.68,11.11,50.65,304.6,0,.986,1.767,0
1,124,2155,2,4.175,4.175,75.2,.775,.253,4.704,10.77,14.35,11.01,51.97,304.6,0,1.124,1.675,0
1,124,2200,2,3.525,3.525,74.6,.757,.102,3.757,10.69,13.88,10.95,52.2,304.6,0,1.111,1.202,0
2,124,2200,2,18.13,18.54,19.66,19.84,19.94,.149,.242,.149,.155,1.304,12.54,2550
1,124,2205,2,3.942,3.941,75.2,.825,.16,4.312,10.69,13.72,10.98,52.15,304.6,0,1.096,1.515,0
1,124,2210,2,4.37,4.368,72.4,1.604,.285,4.998,10.61,13.72,10.86,52.83,304.6,0,1.201,1.92,0
1,124,2215,2,5.071,5.07,69.65,.976,.179,5.619,10.45,13.21,10.73,53.73,304.6,0,1.282,2.215,0
2,124,2215,2,17.97,18.44,19.55,19.61,19.85,.149,.242,.149,.155,1.342,12.54,2550
1,124,2220,2,5.144,5.141,69.36,1.873,.228,5.521,10.72,12.83,11.06,52.68,304.6,0,1.258,2.55,0
1,124,2225,2,4.682,4.675,67.89,3.026,.303,5.423,10.98,12.78,11.3,51.98,304.6,0,1.315,2.387,0
1,124,2230,2,4.347,4.341,70,2.993,.261,4.9,11.2,12.62,11.37,51.11,304.7,0,1.281,2.337,0
2,124,2230,2,17.82,18.34,19.45,19.38,19.77,.149,.242,.149,.155,1.292,12.53,2550
1,124,2235,2,3.79,3.787,71.7,2.434,.41,4.639,11.08,12.48,11.22,51.53,304.7,0,1.282,1.88,0
1,124,2240,2,2.594,2.588,77.1,4.163,.311,3.397,10.96,12.34,11.13,51.64,304.8,0,1.203,1.165,0
1,124,2245,2,1.62,1.603,93.6,8.41,.45,2.352,10.93,12.33,11.09,51.34,304.8,0,1.101,.254,0
2,124,2245,2,17.68,18.24,19.35,19.16,19.68,.149,.241,.149,.155,1.334,12.52,2550
1,124,2250,2,.696,.648,163.1,21.24,.173,1.078,10.82,12.15,10.93,52.48,304.8,0,1.299,.632,0
1,124,2255,2,1.493,1.432,97.3,16.33,.692,3.136,10.8,12.38,11.17,52.15,304.8,0,1.193,.278,0
1,124,2300,2,2.819,2.809,81.4,4.722,.311,3.626,11.37,13.14,11.83,49.45,304.8,0,.985,1.867,.431
2,124,2300,2,17.54,18.14,19.24,18.95,19.58,.149,.241,.149,.155,1.41,12.51,2550
1,124,2305,2,2.845,2.842,76.7,2.505,.193,3.397,11.2,13.18,11.56,50.54,304.8,0,1.124,1.605,.004
1,124,2310,2,2.957,2.955,72.2,2.048,.123,3.299,10.92,13.02,11.24,51.67,304.8,0,1.181,1.48,0
1,124,2315,2,3.203,3.202,68.26,1.514,.16,3.822,10.83,12.94,11.05,51.81,304.8,0,1.137,1.6,0
2,124,2315,2,17.41,18.04,19.13,18.75,19.49,.149,.241,.149,.155,1.376,12.51,2550
1,124,2320,2,3.479,3.477,67.71,2.013,.154,3.822,10.68,12.83,10.91,52.24,304.7,0,1.11,1.735,0
1,124,2325,2,3.468,3.467,69.25,1.314,.123,3.887,10.42,12.47,10.51,53.06,304.7,0,1.084,1.407,0
1,124,2330,2,3.212,3.211,70.8,1.172,.165,3.528,10.04,12.08,10.06,54.28,304.8,0,1.046,.982,0
2,124,2330,2,17.28,17.94,19.02,18.55,19.39,.149,.241,.149,.155,1.405,12.5,2550
1,124,2335,2,3.048,3.047,70.3,1.591,.11,3.299,9.8,11.58,9.85,55.17,304.9,0,1.057,.882,0
1,124,2340,2,3.188,3.187,68.87,1.64,.113,3.43,9.66,11.5,9.77,55.92,304.9,0,1.103,1.137,0
1,124,2345,2,3.044,3.044,69.49,.732,.078,3.234,9.6,11.5,9.76,56.36,304.9,0,1.158,1.097,0
2,124,2345,2,17.16,17.85,18.91,18.36,19.29,.149,.241,.149,.155,1.512,12.5,2550
1,124,2350,2,2.897,2.897,71.4,1.251,.097,3.071,9.42,11.44,9.66,57.44,304.9,0,1.253,1.122,0
1,124,2355,2,2.943,2.943,69.44,.447,.122,3.201,9.3,11.38,9.59,57.85,304.9,0,1.237,.977,0
1,125,0,2,2.907,2.906,65.51,1.6,.112,3.234,9.34,11.15,9.53,57.55,304.9,0,1.202,1.032,0
2,125,0,2,17.04,17.76,18.81,18.18,19.19,.149,.241,.149,.155,1.647,12.48,2550
1,125,5,2,3.445,3.443,67.11,1.981,.286,4.149,9.33,11.24,9.53,57.08,304.9,0,1.083,1.445,0
1,125,10,2,3.911,3.908,67.44,2.033,.155,4.214,9.16,11.36,9.31,57.98,304.9,0,1.143,1.62,0
1,125,15,2,3.923,3.922,66.13,1.153,.112,4.149,8.84,11.2,8.95,59.14,305,0,1.119,1.357,0
2,125,15,2,16.91,17.66,18.7,18,19.09,.149,.24,.149,.155,1.597,12.48,2550
1,125,20,2,3.421,3.419,64.73,1.946,.338,3.887,8.72,10.81,8.82,59.46,305,0,1.076,1.155,0
1,125,25,2,2.62,2.618,62.99,1.892,.221,3.103,8.62,10.43,8.77,59.14,305,0,.918,.887,0
1,125,30,2,2.403,2.403,61.9,1.455,.09,2.613,8.7,10.49,8.95,58.19,305.1,0,.769,.897,0
2,125,30,2,16.79,17.57,18.6,17.82,18.99,.149,.24,.149,.155,1.618,12.47,2550
1,125,35,2,2.733,2.732,63.45,1.742,.181,3.234,8.95,10.79,9.19,57.07,305,0,.739,1.09,0
1,125,40,2,2.869,2.866,61.31,2.453,.128,3.169,9.02,10.92,9.21,56.43,305,0,.651,1.262,0
1,125,45,2,3.159,3.158,58.87,1.195,.195,3.691,9.09,11.08,9.3,55.62,305,0,.512,1.52,0
2,125,45,2,16.67,17.48,18.5,17.65,18.89,.149,.24,.149,.155,1.553,12.46,2550
1,125,50,2,3.917,3.917,57.16,.895,.19,4.214,9,11.22,9.16,55.99,304.9,0,.524,1.842,0
1,125,55,2,4.108,4.107,58.61,1.244,.216,4.41,8.6,11.19,8.62,57.29,304.8,0,.463,1.745,0
1,125,100,2,3.884,3.884,60.1,.836,.153,4.214,8.13,11.04,8.15,59.27,304.8,0,.497,1.587,0
2,125,100,2,16.56,17.39,18.39,17.49,18.79,.149,.24,.149,.155,1.549,12.46,2550
1,125,105,2,3.434,3.433,60.41,1.591,.253,3.887,7.95,10.66,8.04,60.19,304.7,0,.537,1.315,0
1,125,110,2,3.035,3.032,58.56,2.395,.318,3.626,7.98,10.43,8.14,60.17,304.7,0,.561,1.037,0
1,125,115,2,2.849,2.847,57,2.043,.19,3.267,8.08,10.41,8.3,59.36,304.7,0,.469,.753,0
2,125,115,2,16.45,17.3,18.29,17.33,18.68,.149,.24,.149,.155,1.622,12.45,2550
1,125,120,2,2.06,2.058,56.42,2.874,.488,2.842,8.18,10.37,8.36,57.86,304.8,0,.218,.064,0
1,125,125,2,.467,.43,30.01,20.97,.423,1.568,8.37,10.13,8.53,58.04,304.8,0,.431,1.087,.057
1,125,130,2,.047,.03,339.2,24.81,.09,.327,8.67,10.11,8.9,58.59,304.8,0,.833,1.223,.525
2,125,130,2,16.34,17.21,18.2,17.18,18.59,.149,.239,.149,.155,1.867,12.44,2550
1,125,135,2,.6,.563,232.1,16.83,.514,1.633,8.1,10.46,8.46,62.08,304.8,0,1.096,1.384,0
1,125,140,2,.445,.401,147.1,24.2,.275,1.176,7.9,10.65,8.24,62.61,304.8,0,1.024,.346,0
1,125,145,2,1.032,1.008,101,12.36,.373,1.699,8.09,10.94,8.64,61.86,304.8,0,1.038,.022,.009
2,125,145,2,16.24,17.12,18.1,17.03,18.49,.149,.239,.149,.155,2.072,12.43,2550
1,125,150,2,.951,.949,86,3.661,.17,1.339,8.55,11.28,9.22,59.12,304.8,0,.849,0,.011
1,125,155,2,.745,.74,95.5,6.687,.137,1.176,8.72,11.38,9.17,58.01,304.8,0,.747,0,0
1,125,200,2,.535,.535,102.1,0,.085,.686,9.02,11.3,9.28,57.24,304.8,0,.835,.415,.031
2,125,200,2,16.14,17.04,18,16.88,18.38,.149,.239,.149,.155,2.068,12.42,2550
1,125,205,2,.615,.478,185.9,37.32,.371,1.111,7.9,11.03,8.48,63.68,304.8,0,1.238,1.365,0
1,125,210,2,.893,.883,188.5,8.67,.117,1.078,7.46,10.84,8.55,66.06,304.9,0,1.338,.95,.014
1,125,215,2,.756,.744,156.4,10.36,.053,.849,8.29,10.97,9.29,60.7,304.9,0,.96,0,.25
2,125,215,2,16.05,16.96,17.9,16.74,18.28,.149,.239,.149,.155,3.373,12.42,2550
1,125,220,2,.449,.449,145.5,.084,.137,.719,8.71,11.03,9.19,58.64,304.8,0,.887,0,0
1,125,225,2,1.244,1.209,210.3,13.62,.72,2.254,8.9,10.73,9.09,58.63,304.9,0,1.052,1.12,.362
1,125,230,2,1.558,1.549,196.4,6.367,.401,2.025,8.06,10.33,8.32,63.57,304.8,0,1.372,.784,0
2,125,230,2,15.95,16.87,17.81,16.6,18.19,.149,.239,.149,.155,2.545,12.42,2550
1,125,235,2,.758,.743,161.6,11.19,.039,.849,7.81,10.42,8.11,65.37,304.8,0,1.526,0,0
1,125,240,2,.768,.757,136.5,9.63,.184,1.176,7.68,10.75,7.85,66.44,304.7,0,1.625,0,0
1,125,245,2,1.331,1.331,123.1,.796,.075,1.437,7.74,10.97,8,66,304.7,0,1.591,0,0
2,125,245,2,15.86,16.79,17.72,16.46,18.09,.149,.238,.149,.155,3.2,12.4,2550
1,125,250,2,1.613,1.613,122.3,.101,.241,2.123,7.89,11.04,8.43,64.24,304.8,0,1.366,.645,.118
1,125,255,2,2.533,2.528,113.1,3.362,.191,2.809,7.97,11.49,8.76,63.4,304.7,0,1.262,1.38,.88
1,125,300,2,2.376,2.376,107.9,.158,.296,2.777,7.82,11.59,8.76,64,304.7,0,1.252,1.234,.437
2,125,300,2,15.77,16.71,17.62,16.32,17.99,.149,.238,.149,.155,2.763,12.4,2550
1,125,305,2,1.52,1.495,126.4,10.28,.197,1.797,7.54,10.8,8.03,65.48,304.8,0,1.296,.028,0
1,125,310,2,1.253,1.248,152.1,5.214,.243,1.699,7.01,9.89,7.38,69.46,304.9,0,1.603,.716,0
1,125,315,2,1.97,1.967,140.9,3.464,.232,2.45,6.98,10.41,7.64,68.4,304.8,0,1.37,.52,0
2,125,315,2,15.68,16.63,17.53,16.19,17.89,.149,.238,.149,.155,3.638,12.38,2550
1,125,320,2,2.672,2.672,131.9,.614,.106,2.875,7.45,11.37,8.41,67.51,304.8,0,1.629,1.112,.641
1,125,325,2,2.729,2.728,134.2,1.416,.085,2.907,7.98,11.46,8.66,66.92,304.9,0,2.004,.586,.374
1,125,330,2,1.581,1.334,155.6,31.87,.669,2.548,7.48,10.51,7.77,68.4,304.9,0,1.83,.781,0
2,125,330,2,15.59,16.55,17.44,16.06,17.79,.149,.238,.149,.155,3.912,12.39,2550
1,125,335,2,1.05,1.004,168.6,16.89,.214,1.797,6.263,9.16,6.624,71.8,304.9,0,1.353,.255,0
1,125,340,2,1.396,1.384,116.7,7.72,.193,1.862,6.213,9.07,6.555,71.8,304.8,0,1.314,0,0
1,125,345,2,1.009,.903,126,26.27,.304,1.666,6.548,9.24,6.703,71,304.8,0,1.47,.114,0
2,125,345,2,15.5,16.48,17.35,15.93,17.7,.149,.238,.149,.155,4.349,12.38,2550
1,125,350,2,2.709,2.699,211.5,4.833,.628,3.397,6.189,9.11,6.504,72.7,304.9,0,1.463,1.967,0
1,125,355,2,2.603,2.583,189.2,7.16,.128,2.875,5.967,10.02,6.546,74.1,304.9,0,1.512,1.145,0
1,125,400,2,1.915,1.914,177.9,1.632,.271,2.45,6.124,10.33,6.93,73.1,304.8,0,1.468,.515,0
2,125,400,2,15.42,16.4,17.26,15.81,17.6,.149,.237,.149,.155,4.696,12.37,2550
1,125,405,2,1.973,1.938,194.9,10.68,.375,2.646,6.16,10.14,6.864,72.6,304.9,0,1.405,.94,0
1,125,410,2,3.585,3.569,222.3,5.491,.452,4.247,6.409,9.86,7.06,71,305,0,1.338,2.135,.129
1,125,415,2,3.009,2.994,224.1,5.819,.538,3.724,6.639,9.44,7.13,71.4,305,0,1.638,1.35,.001
2,125,415,2,15.33,16.32,17.18,15.69,17.5,.149,.237,.149,.155,4.254,12.36,2550
1,125,420,2,2.758,2.752,209,3.783,.238,3.103,6.837,9.81,7.31,69.75,305,0,1.502,1.312,0
1,125,425,2,2.74,2.733,227.5,4.183,.118,2.973,6.98,9.27,7.38,68.22,305,0,1.335,1.272,.009
1,125,430,2,2.207,2.2,230.7,4.288,.245,2.744,6.738,8.84,7.02,69.01,305,0,1.265,.334,0
2,125,430,2,15.25,16.25,17.09,15.58,17.41,.149,.237,.149,.155,3.515,12.36,2550
1,125,435,2,2.387,2.38,239.6,4.389,.205,2.777,6.609,8.81,6.864,69.6,305,0,1.26,.83,0
1,125,440,2,2.583,2.571,236,5.385,.24,2.973,6.516,8.79,6.68,69.73,305,0,1.199,1.1,0
1,125,445,2,1.903,1.9,224.1,3.348,.077,2.091,6.299,9.37,6.498,70.8,305,0,1.212,.636,0
2,125,445,2,15.17,16.18,17,15.46,17.32,.149,.237,.149,.155,3.848,12.34,2550
1,125,450,2,1.65,1.648,237.7,2.718,.15,1.862,6.342,9.34,6.635,70.1,304.9,0,1.108,.759,.013
1,125,455,2,1.353,1.347,225.6,5.377,.034,1.47,6.813,9.67,7.12,67.56,304.8,0,1.048,.286,.194
1,125,500,2,1.485,1.456,245.7,11.31,.141,1.797,6.986,9.57,7.04,67.6,304.8,0,1.217,.544,0
2,125,500,2,15.1,16.1,16.92,15.35,17.23,.148,.237,.149,.155,3.417,12.34,2550
1,125,505,2,1.045,1.03,213.9,9.62,.128,1.372,6.962,9.83,7.05,66.62,304.8,0,.996,.119,0
1,125,510,2,1.432,1.414,225.3,9.11,.356,2.156,7.02,10.06,7.15,66.55,304.8,0,1.038,.429,0
1,125,515,2,3.043,3.037,246,3.572,.388,3.495,6.636,9.55,6.643,68.7,304.9,0,1.102,1.8,.107
2,125,515,2,15.03,16.03,16.83,15.24,17.13,.149,.236,.149,.155,3.417,12.33,2550
1,125,520,2,3.259,3.254,235.5,3.226,.217,3.789,5.698,9.87,5.848,74.4,304.9,0,1.31,1.487,0
1,125,525,2,3.571,3.564,230.5,3.627,.253,3.92,5.745,10.28,6.23,74.6,305,0,1.385,1.59,0
1,125,530,2,3.12,3.111,238.1,4.364,.134,3.397,6.008,9.76,6.557,73.1,305,0,1.365,1.165,0
2,125,530,2,14.95,15.96,16.75,15.13,17.04,.148,.236,.149,.155,4.349,12.32,2550
1,125,535,2,3.077,3.072,242.1,3.172,.126,3.365,6.293,9.13,6.788,71,305,0,1.244,1.252,0
1,125,540,2,2.853,2.849,231.2,3.295,.152,3.201,6.181,9.42,6.562,71.7,304.9,0,1.26,1.017,0
1,125,545,2,3.423,3.414,240.5,4.182,.145,3.691,6.181,9.4,6.519,71.6,305,0,1.25,1.495,.025
2,125,545,2,14.88,15.9,16.67,15.03,16.95,.148,.236,.149,.155,4.025,12.32,2550
1,125,550,2,3.368,3.364,246,2.99,.176,3.691,5.816,8.79,6.07,73.7,305,0,1.286,1.267,.35
1,125,555,2,3.352,3.346,244.5,3.438,.158,3.659,5.789,9.08,6.158,73.9,305,0,1.297,1.407,2.834
1,125,600,2,3.182,3.178,250.9,3.037,.146,3.43,5.942,8.93,6.292,73.2,305.1,0,1.323,1.607,5.832
2,125,600,2,14.81,15.83,16.59,14.93,16.87,.148,.236,.149,.155,4.176,12.32,2550
1,125,605,2,3.334,3.331,256.1,2.457,.173,3.691,6,8.42,6.355,73.1,305.1,0,1.353,1.71,8.7
1,125,610,2,2.979,2.975,261.7,2.955,.115,3.169,6.004,8.18,6.36,73,305.1,0,1.34,1.425,11.53
1,125,615,2,2.855,2.852,262.7,2.75,.122,3.201,6.08,8.3,6.529,72.6,305.2,0,1.346,1.32,14.67
2,125,615,2,14.74,15.77,16.51,14.83,16.78,.148,.236,.149,.155,3.606,12.31,2550
1,125,620,2,2.949,2.947,260.7,2.101,.134,3.201,6.347,8.56,6.827,71.6,305.2,0,1.405,1.342,17.92
1,125,625,2,2.859,2.857,263,1.636,.282,3.299,6.61,8.9,7.16,71,305.2,0,1.53,1.12,22.26
1,125,630,2,2.595,2.594,265.1,1.87,.382,3.267,6.905,8.92,7.49,70.3,305.2,0,1.682,1.04,23.22
2,125,630,2,14.68,15.7,16.43,14.73,16.69,.148,.236,.149,.155,3.056,12.32,2550
1,125,635,2,2.238,2.237,269.5,1.688,.131,2.483,7.31,9.22,8.02,69.64,305.3,0,1.92,.785,29.53
1,125,640,2,1.984,1.982,269.1,2.445,.448,2.581,7.75,9.65,8.56,68.4,305.3,0,2.09,.644,75.8
1,125,645,2,2.101,2.097,268.8,3.592,.171,2.483,8.3,9.73,9.16,65.68,305.3,0,2.041,1.067,118
2,125,645,2,14.62,15.64,16.35,14.65,16.61,.148,.235,.149,.155,2.521,12.32,2550
1,125,650,2,1.912,1.906,262.9,4.549,.238,2.515,8.85,9.82,9.66,63.79,305.4,0,2.155,1.185,134.5
1,125,655,2,2.186,2.18,266,4.38,.247,2.679,9.31,10.06,9.94,62.31,305.4,0,2.254,1.45,151.7
1,125,700,2,2.121,2.112,262.7,5.413,.376,2.973,9.79,10.38,10.36,62.64,305.5,0,2.768,1.462,168.1
2,125,700,2,14.57,15.58,16.28,14.57,16.53,.148,.235,.149,.155,2,12.33,2550
1,125,705,2,1.852,1.836,262.9,7.49,.209,2.646,10.22,10.75,10.77,61.06,305.5,0,2.819,1.605,185.5
1,125,710,2,1.587,1.568,266,8.71,.196,2.025,10.71,11.3,11.4,59.69,305.6,0,2.951,1.447,203.2
1,125,715,2,1.804,1.783,257.6,8.68,.315,2.385,11.33,11.85,12.01,57.12,305.6,0,2.918,1.435,221.6
2,125,715,2,14.53,15.53,16.21,14.52,16.44,.148,.235,.149,.155,1.705,12.34,2550
1,125,720,2,1.751,1.729,250.3,9.05,.373,2.483,11.95,12.38,12.52,52.86,305.6,0,2.409,1.59,239.6
1,125,725,2,2.12,2.092,234.8,9.39,.366,3.103,12.5,12.87,12.95,49.61,305.6,0,2.042,1.802,250.3
1,125,730,2,2.74,2.72,230.5,6.915,.291,3.43,12.99,12.97,13.2,47.39,305.5,0,1.851,2.345,275.9
2,125,730,2,14.51,15.48,16.14,14.5,16.36,.148,.235,.149,.155,1.226,12.35,2550
1,125,735,2,2.928,2.904,222.9,7.34,.389,4.181,13.26,13.19,13.45,46.94,305.5,0,1.963,2.2,286
1,125,740,2,3.467,3.434,217.9,7.87,.528,4.508,13.65,13.57,13.84,46.22,305.5,0,2.104,2.592,314.2
1,125,745,2,3.531,3.501,214.8,7.42,.707,5.031,14.14,14.06,14.32,45.41,305.6,0,2.298,2.587,319.6
2,125,745,2,14.49,15.43,16.09,14.53,16.29,.148,.235,.149,.155,1.041,12.37,2550
1,125,750,2,3.513,3.478,215.5,8.14,.529,4.737,14.51,14.38,14.67,43.55,305.6,0,2.052,2.707,351.1
1,125,755,2,3.758,3.72,213.7,8.06,.441,4.606,14.83,14.64,14.95,42.21,305.5,0,1.908,2.822,368.8
1,125,800,2,3.821,3.792,217.2,7.02,.583,5.292,15.15,14.85,15.25,41.26,305.5,0,1.878,2.93,388.5
2,125,800,2,14.49,15.39,16.05,14.59,16.21,.148,.234,.149,.155,.069,12.41,2550
1,125,805,2,3.921,3.892,216.9,6.978,.418,4.933,15.38,15.07,15.45,40.21,305.4,0,1.727,2.945,406.9
1,125,810,2,4.728,4.647,220.2,10.59,.406,5.651,15.76,15.26,15.81,39.28,305.4,0,1.738,3.575,425
1,125,815,2,4.693,4.609,224,10.83,.834,6.501,15.63,15.08,15.53,38.87,305.5,0,1.481,3.715,440.2
2,125,815,2,14.5,15.35,16.02,14.71,16.14,.148,.234,.149,.155,0,12.59,2550
1,125,820,2,4.462,4.418,216.2,7.98,.437,5.619,15.81,15.37,15.83,38.47,305.6,0,1.499,3.243,460.8
1,125,825,2,5.021,4.987,208.9,6.618,.615,6.076,16.29,15.7,16.25,37.11,305.6,0,1.425,3.62,479.4
1,125,830,2,4.451,4.312,210.3,14.32,.593,5.586,16.53,15.97,16.59,37.23,305.6,0,1.684,3.228,497.2
2,125,830,2,14.53,15.33,16.01,14.88,16.08,.148,.234,.149,.155,0,12.77,2550
1,125,835,2,4.503,4.34,216.6,15.42,.76,5.978,16.73,15.96,16.65,36.5,305.5,0,1.584,3.408,515
1,125,840,2,4.726,4.655,206.2,9.89,.65,6.043,16.81,16.14,16.69,35.84,305.5,0,1.405,3.4,532
1,125,845,2,4.573,4.497,204.6,10.44,.486,5.815,16.87,16.16,16.81,34.86,305.4,0,1.079,3.368,549.6
2,125,845,2,14.58,15.32,16.01,15.08,16.03,.148,.234,.149,.155,0,12.94,2550
1,125,850,2,4.724,4.644,199,10.53,.631,5.815,17.21,16.57,17.19,33.99,305.4,0,1.029,3.495,568
1,125,855,2,4.288,4.188,204.7,12.34,.618,5.815,17.39,16.67,17.29,33.37,305.4,0,.932,3.288,584.4
1,125,900,2,4.038,3.944,201.8,12.36,.89,5.684,17.76,17.02,17.74,33.19,305.4,0,1.177,2.947,602.2
2,125,900,2,14.65,15.32,16.03,15.32,15.98,.148,.234,.149,.155,0,13.04,2550
1,125,905,2,3.99,3.899,210,12.2,.484,5.651,17.83,17.07,17.71,32.59,305.3,0,.993,3.027,618.7
1,125,910,2,4.094,4.029,214.7,10.19,.699,5.488,18.07,17.37,18.04,32.2,305.3,0,1.028,3.18,635.8
1,125,915,2,3.983,3.829,206.6,15.93,.583,5.292,18.09,17.34,17.97,32.22,305.3,0,1.056,3.06,651.6
2,125,915,2,14.76,15.35,16.07,15.6,15.95,.148,.234,.149,.155,0,13.1,2550
1,125,920,2,4.337,4.289,195.5,8.54,.555,5.913,18.2,17.33,18.03,31.78,305.3,0,.968,3.245,666.2
1,125,925,2,3.872,3.788,206.7,11.97,.82,5.749,18.18,17.4,17.98,31.59,305.3,0,.86,3.085,681.5
1,125,930,2,3.68,3.468,207.3,19.44,.672,4.933,18.56,17.71,18.41,31.92,305.2,0,1.332,2.855,696.4
2,125,930,2,14.91,15.4,16.13,15.92,15.93,.148,.234,.149,.155,0,13.15,2550
1,125,935,2,3.966,3.815,211.7,15.83,.589,5.129,18.68,17.73,18.51,31.28,305.2,0,1.164,3.055,711
1,125,940,2,3.629,3.489,220.2,15.9,.729,5.063,18.81,17.88,18.65,31.09,305.1,0,1.18,2.995,725
1,125,945,2,3.707,3.61,216.2,13.15,.775,5.325,19.14,18.34,19.06,30.98,305.1,0,1.416,3.1,740
2,125,945,2,15.11,15.48,16.2,16.26,15.93,.148,.234,.149,.155,0,13.2,2550
1,125,950,2,3.706,3.598,199.2,13.83,.969,6.174,19.2,18.42,19.02,31.39,305.1,0,1.645,2.75,752
1,125,955,2,3.782,3.632,211.6,16.17,.774,4.998,19.12,18.29,18.93,30.51,305.2,0,1.195,3.068,722
1,125,1000,2,3.753,3.616,192.7,15.44,.997,5.717,19.42,18.59,19.28,31.14,305.2,0,1.72,2.773,779
2,125,1000,2,15.34,15.58,16.29,16.63,15.94,.148,.234,.149,.155,0,13.25,2550
1,125,1005,2,3.506,3.384,193.6,15.09,.747,5.096,19.51,18.7,19.35,30.8,305.1,0,1.647,2.61,791
1,125,1010,2,3.261,3.184,176.3,12.49,.833,5.096,19.66,18.66,19.45,30.4,305.1,0,1.594,2.625,803
1,125,1015,2,3.684,3.561,178.3,14.79,.921,6.174,20.04,18.94,19.85,30.27,305.1,0,1.865,2.967,817
2,125,1015,2,15.61,15.69,16.4,17.02,15.96,.148,.234,.149,.155,0,13.14,2550
1,125,1020,2,4.002,3.893,191,13.37,.86,5.847,20.17,19.05,19.82,29.49,305.2,0,1.61,3.113,828
1,125,1025,2,2.899,2.809,209.4,14.23,.825,4.737,20.03,19.2,19.83,29.68,305.1,0,1.581,2.105,839
1,125,1030,2,4.135,3.924,190.8,18.3,.505,5.488,20.61,19.66,20.52,29.11,305.1,0,1.801,3.147,852
2,125,1030,2,15.91,15.83,16.53,17.44,16,.148,.233,.149,.155,0,13.16,2550
1,125,1035,2,3.525,3.4,162.2,15.24,.701,5.031,20.93,19.62,20.5,28.66,305,0,1.858,3.02,863
1,125,1040,2,4.055,4.01,180.5,8.57,1.161,6.501,21.07,19.78,20.74,27.97,305,0,1.647,3.18,874
1,125,1045,2,2.965,2.89,177.4,12.84,1.694,6.435,20.81,19.84,20.55,27.84,304.9,0,1.365,2.454,884
2,125,1045,2,16.23,15.98,16.67,17.88,16.05,.148,.233,.149,.155,0,13.2,2550
1,125,1050,2,3.843,3.749,180,12.68,.929,5.815,21.03,19.89,20.67,27.94,304.9,0,1.598,3.202,894
1,125,1055,2,2.883,2.713,176.7,19.66,.693,4.475,20.99,19.97,20.7,27.98,304.8,0,1.588,2.315,902
1,125,1100,2,3.653,3.43,168.4,20.02,.699,5.717,21.36,20.26,21.07,27.76,304.7,0,1.782,2.907,913
2,125,1100,2,16.56,16.14,16.83,18.33,16.12,.148,.234,.149,.155,0,13.3,2550
1,125,1105,2,4.075,3.961,185.6,13.56,1.055,5.978,21.66,20.33,21.33,27.04,304.7,0,1.67,3.052,924
1,125,1110,2,3.737,3.63,197,13.71,.967,5.717,21.38,20.26,20.98,27.17,304.6,0,1.509,2.91,930
1,125,1115,2,2.932,2.854,179.4,13.24,.943,4.769,21.43,20.63,21.14,27.1,304.6,0,1.505,2.427,936
2,125,1115,2,16.89,16.32,17,18.8,16.2,.148,.234,.149,.155,0,13.29,2550
1,125,1120,2,3.37,3.16,187.3,20.24,1.056,5.651,21.67,21.01,21.6,27.15,304.5,0,1.739,2.692,945
1,125,1125,2,3.503,3.105,194.6,27.31,1.073,6.076,21.84,20.86,21.51,25.63,304.5,0,1.095,2.901,952
1,125,1130,2,2.11,2.05,199.5,13.71,.658,3.855,21.68,20.88,21.48,26.46,304.4,0,1.4,1.58,956
2,125,1130,2,17.22,16.51,17.19,19.29,16.3,.148,.234,.149,.155,0,13.29,2550
1,125,1135,2,3.918,3.782,212.5,15.07,1.116,6.762,21.94,20.99,21.66,26.07,304.4,0,1.418,3.19,963
1,125,1140,2,3.239,2.818,213.6,29.19,.927,5.227,22.1,21.35,21.97,25.55,304.3,0,1.276,2.625,970
1,125,1145,2,3.844,3.519,228,23.57,.729,5.259,22.5,21.47,22.32,25.06,304.2,0,1.341,3.175,977
2,125,1145,2,17.55,16.7,17.39,19.78,16.41,.148,.234,.149,.155,0,13.29,2550
1,125,1150,2,5.691,5.637,204.2,7.87,1.156,7.42,22.66,21.37,22.36,24.83,304.2,0,1.345,4.08,984
1,125,1155,2,4.352,4.288,212.3,9.85,1.305,6.664,22.53,21.22,22.12,24.58,304.1,0,1.101,3.33,988
1,125,1200,2,3.212,2.935,202.6,23.79,2.111,6.762,22.37,21.39,22.15,25.12,304.1,0,1.264,2.282,987
2,125,1200,2,17.89,16.9,17.6,20.26,16.53,.148,.234,.149,.155,0,13.3,2550
1,125,1205,2,3.21,3.132,184.2,12.64,.992,4.965,22.57,21.5,22.3,25.45,304,0,1.605,2.423,992
1,125,1210,2,1.851,1.768,166.9,16.84,1.057,4.181,22.69,21.84,22.51,24.8,303.8,0,1.36,1.542,993
1,125,1215,2,2.306,1.907,246.6,33.7,.996,4.116,22.86,22.21,22.89,24.18,303.7,0,1.147,2.104,996
2,125,1215,2,18.23,17.11,17.82,20.73,16.66,.148,.234,.149,.155,0,13.29,2550
1,125,1220,2,2.743,2.299,195.8,32.61,.967,4.998,23.02,22.34,23.02,24.43,303.5,0,1.417,2.185,995
1,125,1225,2,4.637,4.456,198.5,16,1.012,6.599,23.29,22.15,23.02,24.23,303.4,0,1.524,3.49,1000
1,125,1230,2,3.513,3.26,201,21.75,1.517,6.239,23.34,22.13,23,23.95,303.4,0,1.413,2.885,1004
2,125,1230,2,18.55,17.32,18.05,21.19,16.81,.148,.234,.149,.155,0,13.28,2550
1,125,1235,2,3.665,3.528,225.6,15.64,1.168,6.533,23.46,22.38,23.17,23.36,303.3,0,1.177,3.085,1006
1,125,1240,2,2.54,2.286,219.8,25.6,.923,5.194,23.29,22.67,23.15,24.07,303.1,0,1.436,2.247,1006
1,125,1245,2,4.29,4.187,207.4,12.53,1.131,6.533,23.72,22.92,23.59,23.41,303,0,1.418,3.215,1009
2,125,1245,2,18.87,17.53,18.28,21.63,16.96,.148,.234,.149,.155,0,13.28,2550
1,125,1250,2,3.348,3.233,198.4,15.06,1.744,6.109,23.84,22.81,23.5,22.84,303,0,1.186,2.618,1009
1,125,1255,2,5.068,4.857,248.1,16.49,1.079,6.991,24.24,23.16,24.08,21.96,302.8,0,.974,4.25,1012
1,125,1300,2,3.598,3.121,248.9,29.47,.994,5.619,24.38,23.31,24.17,21.73,302.7,0,.942,3.073,1010
2,125,1300,2,19.17,17.74,18.51,22.07,17.12,.148,.235,.149,.155,0,13.26,2550
1,125,1305,2,3.097,2.974,255.1,16.17,.763,5.161,24.37,23.36,24.12,21.51,302.6,0,.799,2.727,1007
1,125,1310,2,4.57,4.493,226.1,10.55,1.411,7.55,24.25,23.37,23.94,21.88,302.5,0,.932,3.918,1007
1,125,1315,2,3.094,3.012,207.1,13.16,1.145,5.553,24.26,23.29,23.91,22.03,302.5,0,1.038,2.542,1006
2,125,1315,2,19.45,17.95,18.76,22.5,17.29,.148,.235,.149,.155,0,13.26,2550
1,125,1320,2,1.746,1.433,200.5,34.29,.889,3.789,24.68,23.79,24.55,22.63,302.4,0,1.731,1.308,1000
1,125,1325,2,3.069,2.936,153.5,16.86,.888,5.227,24.74,23.61,24.23,21.89,302.3,0,1.321,2.762,994
1,125,1330,2,1.368,1.041,222.7,37.37,.911,3.887,24.61,24.08,24.5,21.97,302.3,0,1.271,1.135,990
2,125,1330,2,19.73,18.15,19,22.9,17.47,.148,.235,.149,.155,0,13.25,2550
1,125,1335,2,3.431,3.168,210.2,22.43,1.131,6.207,24.71,23.78,24.45,21.24,302.3,0,.898,2.98,987
1,125,1340,2,1.548,1.303,226.8,32.25,.695,3.201,24.48,23.87,24.25,20.87,302.1,0,.472,1.457,978
1,125,1345,2,2.933,2.736,174.9,21.01,1.066,6.076,24.56,24.07,24.59,22.18,302,0,1.358,2.242,973
2,125,1345,2,19.98,18.34,19.23,23.23,17.65,.148,.236,.149,.155,0,13.24,2550
1,125,1350,2,3.681,3.565,203.7,14.36,1.278,6.207,24.88,24.09,24.66,20.83,302,0,.775,2.877,971
1,125,1355,2,3.747,3.676,223.1,11.09,1.828,7.38,25.14,24.26,24.84,20.55,301.9,0,.798,3.023,967
1,125,1400,2,1.262,1.15,290.3,23.55,.857,2.94,25.15,24.55,25.12,19.8,301.8,0,.313,1.033,957
2,125,1400,2,20.22,18.52,19.45,23.5,17.84,.148,.236,.149,.155,0,13.23,2550
1,125,1405,2,1.234,1.138,217.7,21.91,.963,3.593,25.24,24.82,25.28,20.65,301.7,0,.943,1.048,949
1,125,1410,2,2.123,2.03,204.2,16.98,1.03,4.149,25.5,24.95,25.51,20.32,301.7,0,.929,1.391,941
1,125,1415,2,4.154,3.804,208.8,23.49,1.252,6.37,25.62,24.62,25.3,20.11,301.6,0,.898,3.285,937
2,125,1415,2,20.44,18.69,19.66,23.66,18.03,.148,.236,.149,.155,0,13.21,2550
1,125,1420,2,3.831,3.676,195.2,16.31,.8,5.684,25.84,24.85,25.61,20.46,301.6,0,1.293,2.992,932
1,125,1425,2,1.927,1.867,182.6,14.31,.755,3.267,25.78,24.84,25.44,19.75,301.5,0,.774,1.536,922
1,125,1430,2,2.504,2.412,187,15.53,.976,4.671,25.75,25.15,25.54,19.95,301.3,0,.88,1.945,910
2,125,1430,2,20.66,18.86,19.84,23.72,18.22,.148,.236,.149,.155,0,13.21,2550
1,125,1435,2,3.812,3.707,249.7,13.44,1.274,6.435,26.11,25.15,26,18.9,301.2,0,.44,3.335,907
1,125,1440,2,1.859,1.653,236.8,26.98,.803,3.593,26.06,25.43,26.14,19.31,301.2,0,.704,1.515,894
1,125,1445,2,3.356,3.208,182.4,16.99,1.665,6.468,26.13,25.21,25.88,19.56,301.1,0,.924,2.697,848
2,125,1445,2,20.87,19.03,19.99,23.75,18.42,.148,.237,.149,.155,0,13.2,2550
1,125,1450,2,4.808,4.693,194.3,12.53,1.129,7.74,26.36,25.51,26.1,20.01,301.1,0,1.413,3.493,861
1,125,1455,2,3.227,3.029,183.6,20.1,1.032,5.978,26.61,25.54,26.13,19.4,301,0,1.201,2.575,868
1,125,1500,2,3.932,3.805,207.4,14.58,1.519,7.32,26.53,25.51,26.14,18.99,300.9,0,.846,3.05,859
2,125,1500,2,21.06,19.19,20.12,23.81,18.61,.148,.237,.149,.155,0,13.19,2550
1,125,1505,2,2.945,2.567,190.5,29.01,1.761,7.68,26.51,25.73,26.23,19.26,300.8,0,1.01,2.22,849
1,125,1510,2,3.66,3.544,231.1,14.37,1.115,6.207,26.68,25.87,26.44,18.55,300.7,0,.646,3.005,837
1,125,1515,2,4.08,3.889,243.6,17.52,1.016,6.925,26.54,25.71,26.29,18.26,300.7,0,.333,3.355,825
2,125,1515,2,21.23,19.34,20.23,23.91,18.8,.148,.237,.149,.155,0,13.18,2550
1,125,1520,2,2.467,2.296,274,21.34,.856,3.953,26.54,25.82,26.42,18.3,300.6,0,.36,2.347,813
1,125,1525,2,2.331,1.9,195.9,34.83,1.237,5.815,26.52,25.99,26.48,19.33,300.5,0,1.074,1.82,798
1,125,1530,2,3.643,3.475,193,17.4,.816,5.325,26.62,25.69,26.25,18.86,300.5,0,.819,2.767,787
2,125,1530,2,21.36,19.48,20.34,24.06,18.98,.148,.238,.149,.155,0,13.17,2550
1,125,1535,2,2.395,2.12,191.6,26.93,1.39,4.345,26.6,25.81,26.23,18.72,300.4,0,.704,2.05,773
1,125,1540,2,2.944,2.78,251.6,19.1,.938,5.488,26.84,26.39,26.83,18.18,300.3,0,.505,2.53,761
1,125,1545,2,4.207,4.099,244.6,12.98,1.012,6.501,27.09,26.18,26.84,18.05,300.3,0,.604,3.598,750
2,125,1545,2,21.49,19.62,20.45,24.24,19.16,.148,.238,.149,.155,0,13.16,2550
1,125,1550,2,2.563,2.476,286.5,14.93,.597,3.724,26.97,26.21,26.74,17.75,300.2,0,.292,2.196,734
1,125,1555,2,1.828,1.497,138.6,34.47,.988,4.867,26.92,26.3,26.73,18.42,300.1,0,.738,1.536,718
1,125,1600,2,2.549,2.326,210.8,23.98,1.325,5.357,26.85,26.33,26.68,18.49,300.1,0,.738,2.13,704
2,125,1600,2,21.59,19.74,20.57,24.44,19.34,.148,.239,.148,.156,0,13.14,2550
1,125,1605,2,3.264,3.134,232.2,16.17,.973,5.357,27.13,26.48,26.97,18.38,300,0,.884,2.637,688.6
1,125,1610,2,2.322,2.181,239.4,19.93,.918,4.606,27.16,26.42,26.92,17.91,299.9,0,.558,1.957,672.7
1,125,1615,2,1.547,1.449,196.7,20.35,.928,3.332,27.1,26.48,26.88,17.97,299.8,0,.554,1.144,655.4
2,125,1615,2,21.69,19.85,20.7,24.62,19.51,.148,.239,.148,.156,0,13.13,2550
1,125,1620,2,2.306,2.092,221.7,23.54,1.13,5.684,27.35,27.02,27.28,18.47,299.8,0,1.126,1.73,638.9
1,125,1625,2,3.066,2.774,232.6,24.63,1.756,8.2,27.43,26.56,27.05,17.85,299.8,0,.724,2.526,624.6
1,125,1630,2,2.218,2.14,181.6,15.13,.791,3.626,27.21,26.47,26.86,18.48,299.7,0,1.02,1.765,606.9
2,125,1630,2,21.76,19.95,20.82,24.79,19.68,.148,.239,.148,.156,0,13.12,2550
1,125,1635,2,3.741,3.682,159.2,10.17,1.166,6.207,27.39,26.57,27.01,19.46,299.7,0,1.853,3.095,592.3
1,125,1640,2,2.726,2.56,178,20.01,.902,4.606,27.27,26.51,26.84,18.73,299.6,0,1.241,1.951,576.1
1,125,1645,2,3.549,3.31,182.5,21.04,.972,5.717,27.23,26.55,26.86,18.22,299.6,0,.838,2.725,558.4
2,125,1645,2,21.82,20.05,20.94,24.92,19.84,.148,.24,.148,.156,0,13.12,2550
1,125,1650,2,2.686,2.525,184.6,19.79,1.297,6.729,27.35,26.65,27.04,19.06,299.7,0,1.552,1.9,540.7
1,125,1655,2,2.977,2.927,185.2,10.53,.97,5.357,27.36,26.75,27.06,18.48,299.6,0,1.137,2.27,522.3
1,125,1700,2,3.312,3.179,206.3,16.19,.675,4.573,27.5,26.96,27.24,18.28,299.6,0,1.098,2.59,503.3
2,125,1700,2,21.84,20.13,21.06,25.03,19.99,.148,.24,.148,.156,0,13.11,2550
1,125,1705,2,4.201,4.069,167.1,14.34,1.216,7.19,27.33,26.51,26.9,18.95,299.6,0,1.458,3.193,485.4
1,125,1710,2,4.706,3.038,178.8,48.22,1.533,9.83,27.13,26.39,26.7,18.99,299.5,0,1.313,3.945,468.2
1,125,1715,2,3.813,3.577,214.3,20.15,.76,5.423,27.18,26.5,26.89,17.96,299.5,0,.615,3.022,450.6
2,125,1715,2,21.84,20.19,21.18,25.11,20.14,.148,.24,.148,.156,0,13.13,2550
1,125,1720,2,2.564,2.498,174.6,13.02,.902,4.051,27.03,26.4,26.66,18.22,299.5,0,.683,2.145,431.2
1,125,1725,2,3.688,3.573,182.8,14.31,1.02,5.815,27.04,26.45,26.67,18.5,299.5,0,.904,2.81,412.3
1,125,1730,2,4.534,4.49,171.2,8,1.215,7.51,26.93,26.37,26.59,18.65,299.5,0,.921,3.433,393.4
2,125,1730,2,21.82,20.24,21.28,25.15,20.28,.148,.24,.148,.156,0,13.13,2550
1,125,1735,2,3.097,3.046,164.2,10.44,.641,4.508,27.01,26.47,26.65,18.99,299.4,0,1.222,2.462,375.1
1,125,1740,2,3.227,3.197,161.6,7.87,.881,5.455,27.04,26.46,26.56,18.5,299.4,0,.903,2.615,356.2
1,125,1745,2,3.513,3.455,168,10.45,.614,4.933,27.05,26.44,26.55,18.56,299.3,0,.952,2.817,337.6
2,125,1745,2,21.76,20.28,21.38,25.15,20.41,.148,.241,.148,.156,0,12.81,2550
1,125,1750,2,4.083,3.985,188.4,12.55,.634,5.357,26.95,26.52,26.58,18.33,299.3,0,.713,2.992,319
1,125,1755,2,3.183,3.167,183.3,5.803,.913,5.749,26.85,26.57,26.51,18.47,299.2,0,.728,2.527,300.4
1,125,1800,2,3.66,3.637,190,6.489,.652,5.325,26.81,26.5,26.46,18.64,299.2,0,.82,2.56,281.1
2,125,1800,2,21.69,20.31,21.47,25.11,20.53,.148,.241,.148,.156,0,12.75,2550
1,125,1805,2,3.451,3.399,168.6,9.9,.363,4.279,26.79,26.5,26.45,19.35,299.1,0,1.313,2.54,262.7
1,125,1810,2,2.679,2.639,172.9,9.87,.782,4.573,26.85,26.6,26.46,19.24,299.1,0,1.276,2.072,243.6
1,125,1815,2,4.135,4.119,176,5.101,.789,6.043,26.72,26.47,26.33,18.83,299.1,0,.891,3.035,225.5
2,125,1815,2,21.6,20.32,21.54,25.03,20.64,.148,.241,.148,.156,0,12.72,2550
1,125,1820,2,4.614,4.576,179.6,7.43,.679,6.599,26.48,26.37,26.15,19.39,299,0,1.098,3.195,206.8
1,125,1825,2,3.677,3.644,164.3,7.7,.519,4.998,26.38,26.35,26.08,20.16,299,0,1.543,2.672,188.5
1,125,1830,2,3.934,3.904,162.1,7.13,.928,6.109,26.39,26.31,26.02,20.39,298.9,0,1.705,2.927,171.7
2,125,1830,2,21.5,20.33,21.59,24.91,20.74,.148,.241,.148,.156,0,12.7,2550
1,125,1835,2,5.321,5.287,156,6.456,.68,6.435,26.27,26.23,25.89,20.47,298.8,0,1.657,4.013,154.6
1,125,1840,2,5.277,5.164,167.3,11.86,.738,7.84,26.08,26.23,25.75,20.43,298.8,0,1.487,3.833,137.1
1,125,1845,2,4.797,4.791,180.2,2.716,.464,5.978,25.72,25.98,25.42,20.71,298.8,0,1.379,3.075,119.5
2,125,1845,2,21.38,20.32,21.64,24.76,20.82,.148,.242,.148,.156,0,12.7,2550
1,125,1850,2,4.379,4.368,176.7,3.967,.441,5.096,25.34,25.91,25.11,21.4,298.8,0,1.521,2.717,102.6
1,125,1855,2,3.54,3.533,174,3.697,.503,5.063,25.1,25.77,24.9,22.27,298.7,0,1.863,2.192,86.9
1,125,1900,2,3.658,3.649,172.7,3.904,.323,4.671,24.81,25.6,24.62,22.74,298.7,0,1.913,2.222,71.8
2,125,1900,2,21.26,20.31,21.67,24.57,20.89,.148,.242,.148,.156,0,12.67,2550
1,125,1905,2,3.709,3.702,164.6,3.403,.222,4.737,24.39,25.37,24.15,24.5,298.7,0,2.59,2.037,57.11
1,125,1910,2,4.629,4.624,165.4,2.619,.393,5.619,24.21,25.2,24.06,24.39,298.7,0,2.381,2.887,44.93
1,125,1915,2,4.413,4.407,166.1,2.906,.274,5.063,23.92,24.96,23.68,24.81,298.7,0,2.372,2.487,32.19
2,125,1915,2,21.12,20.28,21.68,24.36,20.95,.148,.242,.148,.156,0,12.67,2550
1,125,1920,2,4.452,4.446,163.2,2.99,.234,4.933,23.51,24.72,23.32,25.74,298.7,0,2.542,2.485,21.17
1,125,1925,2,4.908,4.86,148.1,7.98,1.11,8.49,23.03,24.19,22.82,27.63,298.7,0,3.119,3.002,11.81
1,125,1930,2,6.835,6.817,152.3,4.093,.464,8.13,22.77,23.76,22.84,27.4,298.7,0,2.789,4.943,5.441
2,125,1930,2,20.97,20.24,21.67,24.11,20.99,.148,.242,.148,.156,0,12.65,2550
1,125,1935,2,6.45,6.439,152.4,3.275,.479,7.74,22.6,23.37,22.54,28.17,298.8,0,3.032,4.568,1.43
1,125,1940,2,6.03,6.016,150.8,3.908,.486,7.64,22.21,23.09,22.15,29.23,298.8,0,3.204,4.04,0
1,125,1945,2,5.637,5.625,149.5,3.649,.511,6.86,21.8,22.77,21.77,30.05,298.9,0,3.242,3.825,0
2,125,1945,2,20.82,20.2,21.65,23.86,21.02,.148,.242,.148,.156,0,12.64,2550
1,125,1950,2,5.983,5.969,152.6,3.826,.46,7.02,21.55,22.5,21.59,30.44,298.9,0,3.208,4.183,0
1,125,1955,2,6.225,6.201,154.3,5.061,.613,7.77,21.33,22.25,21.37,30.98,298.9,0,3.267,4.24,0
1,125,2000,2,6.339,6.317,152.5,4.781,.485,7.38,21.19,22.09,21.22,31.32,299,0,3.298,4.323,0
2,125,2000,2,20.66,20.15,21.62,23.59,21.04,.148,.242,.148,.156,0,12.64,2550
1,125,2005,2,5.844,5.833,152.7,3.489,.473,6.795,20.91,21.83,20.91,32.01,299,0,3.365,3.94,0
1,125,2010,2,5.561,5.547,151.2,4.098,.409,6.795,20.65,21.58,20.7,32.51,299.2,0,3.356,3.865,0
1,125,2015,2,5.63,5.621,148.8,3.271,.387,6.697,20.41,21.42,20.5,32.94,299.2,0,3.333,3.808,0
2,125,2015,2,20.5,20.09,21.57,23.32,21.04,.148,.242,.148,.156,0,12.62,2550
1,125,2020,2,5.646,5.629,148.7,4.539,.528,7.38,20.2,21.22,20.32,33.26,299.2,0,3.292,3.858,0
1,125,2025,2,5.61,5.599,149.9,3.626,.507,7.15,20.06,21.06,20.18,33.53,299.3,0,3.285,3.78,0
1,125,2030,2,5.901,5.881,148.5,4.757,.486,7.12,19.87,20.95,19.97,33.9,299.3,0,3.272,3.965,0
2,125,2030,2,20.34,20.02,21.51,23.05,21.03,.148,.242,.148,.156,0,12.61,2550
1,125,2035,2,5.947,5.931,147.5,4.137,.44,7.25,19.77,20.85,19.92,33.98,299.3,0,3.215,4.128,0
1,125,2040,2,5.841,5.83,147.5,3.614,.44,7.02,19.66,20.64,19.8,34.23,299.3,0,3.22,4.038,0
1,125,2045,2,5.478,5.468,146.8,3.409,.439,6.566,19.41,20.48,19.51,35.08,299.4,0,3.347,3.633,0
2,125,2045,2,20.19,19.95,21.44,22.78,21.01,.148,.242,.148,.156,0,12.61,2550
1,125,2050,2,5.467,5.456,147.3,3.642,.381,6.435,19.17,20.25,19.31,35.66,299.5,0,3.368,3.645,0
1,125,2055,2,5.335,5.326,145.7,3.388,.454,6.305,18.99,20.08,19.1,36.39,299.5,0,3.487,3.525,0
1,125,2100,2,5.247,5.236,148.1,3.697,.431,6.337,18.7,19.85,18.83,37.21,299.5,0,3.553,3.355,0
2,125,2100,2,20.04,19.88,21.37,22.52,20.98,.148,.242,.148,.156,0,12.59,2550
1,125,2105,2,5.152,5.139,148.2,4.036,.445,6.011,18.56,19.7,18.75,37.31,299.5,0,3.464,3.493,0
1,125,2110,2,5.235,5.222,148.8,3.998,.525,7.19,18.43,19.6,18.58,37.9,299.6,0,3.566,3.315,0
1,125,2115,2,5.225,5.208,148.8,4.633,.34,5.913,18.39,19.61,18.63,37.63,299.6,0,3.437,3.463,0
2,125,2115,2,19.89,19.8,21.28,22.27,20.94,.148,.242,.148,.156,0,12.58,2550
1,125,2120,2,5.035,5.022,148.2,4.09,.431,6.403,18.2,19.39,18.34,38.67,299.6,0,3.645,3.157,0
1,125,2125,2,4.961,4.954,147.6,3.208,.344,5.847,17.98,19.13,18.12,39.46,299.6,0,3.732,3.238,0
1,125,2130,2,5.083,5.071,147.6,3.895,.439,6.305,17.78,18.95,17.93,40.12,299.7,0,3.791,3.195,0
2,125,2130,2,19.75,19.72,21.19,22.03,20.89,.148,.242,.148,.156,0,12.57,2550
1,125,2135,2,5.633,5.617,145.4,4.227,.439,6.566,17.76,18.95,18,39.79,299.7,0,3.66,3.845,0
1,125,2140,2,5.708,5.696,143.1,3.625,.459,6.631,17.86,18.96,18.11,39.65,299.7,0,3.702,3.973,0
1,125,2145,2,5.26,5.251,144.5,3.361,.412,6.239,17.72,18.76,17.86,40.47,299.8,0,3.858,3.515,0
2,125,2145,2,19.62,19.64,21.1,21.79,20.83,.148,.242,.148,.156,0,12.56,2550
1,125,2150,2,5.456,5.443,142.8,3.877,.426,6.566,17.59,18.65,17.78,40.92,299.8,0,3.9,3.72,0
1,125,2155,2,5.309,5.301,141.2,3.159,.324,6.043,17.44,18.41,17.57,41.81,299.8,0,4.064,3.573,0
1,125,2200,2,4.883,4.872,144.4,3.865,.422,5.88,17.14,18.22,17.28,42.89,299.9,0,4.155,3.253,0
2,125,2200,2,19.49,19.56,21.01,21.57,20.77,.148,.242,.148,.156,.27,12.55,2550
1,125,2205,2,4.626,4.618,145.1,3.442,.367,5.423,16.94,18,17.08,43.61,299.9,0,4.209,2.905,0
1,125,2210,2,4.71,4.699,149.4,3.833,.4,5.815,16.68,17.86,16.88,44.27,299.9,0,4.192,3.085,0
1,125,2215,2,4.911,4.9,147.3,3.918,.365,5.684,16.6,17.78,16.8,44.28,299.8,0,4.121,3.145,0
2,125,2215,2,19.36,19.48,20.91,21.35,20.71,.148,.242,.148,.156,.869,12.55,2550
1,125,2220,2,4.572,4.565,146.9,3.265,.317,5.39,16.46,17.58,16.64,44.86,299.8,0,4.176,2.87,0
1,125,2225,2,4.444,4.435,149.5,3.797,.374,5.488,16.3,17.49,16.52,45.2,299.9,0,4.14,2.852,0
1,125,2230,2,4.627,4.619,150.4,3.353,.355,5.357,16.2,17.47,16.44,45.65,299.9,0,4.191,2.94,0
2,125,2230,2,19.24,19.4,20.82,21.14,20.64,.148,.242,.148,.156,1.06,12.54,2550
1,125,2235,2,4.678,4.664,151,4.525,.329,5.521,16.18,17.47,16.46,45.55,299.9,0,4.146,3.142,0
1,125,2240,2,4.788,4.771,152.5,4.82,.391,6.043,16.22,17.43,16.48,45.16,299.9,0,4.059,2.97,0
1,125,2245,2,4.638,4.625,154.8,4.362,.373,5.815,16.16,17.27,16.31,44.92,299.8,0,3.936,2.935,0
2,125,2245,2,19.12,19.32,20.72,20.94,20.56,.148,.242,.148,.156,1.065,12.53,2550
1,125,2250,2,4.518,4.508,150.8,3.748,.322,5.423,15.93,17.07,16.06,46.04,299.8,0,4.073,2.795,0
1,125,2255,2,4.552,4.544,149.4,3.405,.331,5.227,15.79,17,16.01,46.62,299.8,0,4.121,2.83,0
1,125,2300,2,4.513,4.505,144.2,3.5,.321,5.423,15.63,16.87,15.84,47.26,299.8,0,4.168,2.715,0
2,125,2300,2,19.01,19.24,20.62,20.74,20.48,.148,.241,.148,.156,1.111,12.52,2550
1,125,2305,2,4.545,4.535,144.5,3.775,.38,5.357,15.54,16.74,15.78,47.5,299.8,0,4.157,2.962,0
1,125,2310,2,4.566,4.557,146.7,3.642,.343,5.259,15.47,16.68,15.74,47.7,299.8,0,4.153,2.882,0
1,125,2315,2,4.131,4.121,151.3,4.041,.301,4.933,15.42,16.54,15.61,47.91,299.8,0,4.172,2.632,0
2,125,2315,2,18.89,19.16,20.52,20.55,20.4,.148,.241,.148,.156,1.135,12.51,2550
1,125,2320,2,3.947,3.942,143.9,2.876,.229,4.573,15.08,16.29,15.23,49.5,299.8,0,4.322,2.317,0
1,125,2325,2,3.898,3.895,141.5,2.372,.216,4.41,14.82,16.14,15.04,50.46,299.9,0,4.355,2.317,0
1,125,2330,2,3.67,3.667,137.8,2.44,.19,4.116,14.68,16.01,14.89,51.09,300,0,4.397,2.155,0
2,125,2330,2,18.78,19.08,20.42,20.36,20.32,.148,.241,.148,.156,1.236,12.51,2550
1,125,2335,2,3.686,3.683,138.4,2.502,.189,4.279,14.39,15.93,14.57,52.24,300,0,4.446,2.047,0
1,125,2340,2,3.821,3.818,139.7,2.444,.18,4.279,14.13,15.79,14.4,53.28,300,0,4.49,2.142,0
1,125,2345,2,3.85,3.845,138.5,3.063,.239,4.345,14.08,15.67,14.37,53.36,299.9,0,4.465,2.172,0
2,125,2345,2,18.67,19,20.32,20.18,20.24,.148,.241,.148,.156,1.354,12.5,2550
1,125,2350,2,3.944,3.942,135,1.984,.228,4.508,13.97,15.61,14.2,53.62,300,0,4.433,2.082,0
1,125,2355,2,3.931,3.929,135.9,1.844,.168,4.377,13.9,15.63,14.14,53.62,300,0,4.365,2.08,0
1,126,0,2,3.835,3.831,132.9,2.706,.139,4.181,13.76,15.6,13.98,54.52,300.1,0,4.474,2.052,0
2,126,0,2,18.56,18.92,20.23,20.01,20.15,.148,.241,.148,.156,1.398,12.49,2550
1,126,5,2,3.805,3.803,126.3,1.761,.203,4.312,13.61,15.48,13.86,55.86,300.1,0,4.677,1.967,0
1,126,10,2,4.061,4.06,123.8,1.432,.197,4.475,13.6,15.29,13.85,56.71,300.1,0,4.879,2.215,0
1,126,15,2,3.781,3.779,123.1,1.668,.188,4.312,13.6,15.12,13.82,56.79,300.1,0,4.9,2.072,0
2,126,15,2,18.46,18.84,20.13,19.83,20.07,.148,.241,.148,.156,1.486,12.48,2550
1,126,20,2,3.055,3.043,112.6,5.161,.289,3.561,13.27,14.83,13.39,57.66,300.2,0,4.81,1.657,0
1,126,25,2,3.881,3.878,113.5,2.065,.197,4.214,12.77,14.73,13.02,57.78,300.2,0,4.386,1.982,0
1,126,30,2,3.603,3.6,114,2.398,.204,4.116,12.61,14.49,12.83,58.7,300.2,0,4.458,1.707,0
2,126,30,2,18.35,18.76,20.04,19.67,19.98,.148,.241,.149,.156,1.601,12.48,2550
1,126,35,2,3.795,3.792,118.9,2.519,.204,4.247,12.53,14.37,12.83,58.39,300.2,0,4.307,2.047,0
1,126,40,2,3.821,3.818,123.7,2.319,.188,4.214,12.62,14.2,12.88,59.07,300.3,0,4.553,2.04,0
1,126,45,2,3.672,3.67,118.9,1.935,.259,4.181,12.55,13.97,12.74,60.09,300.2,0,4.725,1.977,0
2,126,45,2,18.25,18.69,19.94,19.5,19.89,.148,.24,.149,.156,1.631,12.47,2550
1,126,50,2,3.498,3.489,115.6,4.084,.229,4.116,12.31,13.77,12.46,61.3,300.2,0,4.787,1.787,0
1,126,55,2,3.914,3.906,114,3.533,.187,4.345,12.25,13.76,12.49,59.93,300.2,0,4.416,2.157,0
1,126,100,2,3.94,3.931,121,3.76,.212,4.443,12.4,13.82,12.69,58.76,300.2,0,4.284,2.28,0
2,126,100,2,18.14,18.61,19.85,19.34,19.8,.148,.24,.149,.156,1.684,12.47,2550
1,126,105,2,4.032,4.029,122.2,2.232,.218,4.475,12.51,13.7,12.74,58.42,300.2,0,4.296,2.357,0
1,126,110,2,4.051,4.047,122.5,2.333,.233,4.671,12.46,13.59,12.63,58.47,300.1,0,4.27,2.312,0
1,126,115,2,3.985,3.983,122.2,2.15,.216,4.508,12.33,13.54,12.47,59.02,300.1,0,4.276,2.252,0
2,126,115,2,18.04,18.53,19.75,19.18,19.71,.148,.24,.149,.156,1.6,12.46,2550
1,126,120,2,3.805,3.804,126.5,1.7,.16,4.247,12.2,13.47,12.35,59.46,300.1,0,4.261,2.105,0
1,126,125,2,3.816,3.815,123.3,1.308,.129,4.181,11.93,13.35,12.06,60.98,300.1,0,4.361,2.15,0
1,126,130,2,3.808,3.804,122.7,2.564,.202,4.181,11.74,13.25,11.91,62.19,300,0,4.459,2.05,0
2,126,130,2,17.94,18.46,19.66,19.02,19.62,.148,.24,.149,.156,1.707,12.46,2550
1,126,135,2,3.712,3.698,130,4.923,.183,4.116,11.62,13.16,11.82,62.39,300,0,4.397,1.92,0
1,126,140,2,4.045,4.04,139.7,3.035,.214,4.639,11.57,13.3,11.87,62.45,300,0,4.362,2.102,0
1,126,145,2,3.495,3.491,146.7,2.658,.255,4.247,11.6,13.21,11.94,61.47,300.1,0,4.169,1.88,0
2,126,145,2,17.84,18.38,19.56,18.87,19.53,.148,.24,.149,.156,1.781,12.45,2550
1,126,150,2,3.135,3.125,140.4,4.545,.193,3.724,11.59,13.07,11.93,61.39,300.1,0,4.142,1.707,0
1,126,155,2,3.086,3.083,130.9,2.594,.128,3.463,11.42,12.87,11.62,62.4,300.2,0,4.216,1.585,0
1,126,200,2,3.037,3.035,123.8,2.041,.143,3.365,11.13,12.81,11.36,63.98,300.2,0,4.296,1.555,0
2,126,200,2,17.74,18.3,19.47,18.72,19.44,.148,.24,.149,.156,1.874,12.44,2550
1,126,205,2,3.174,3.165,132.5,4.097,.109,3.495,11.1,12.84,11.38,64.87,300.2,0,4.459,1.507,0
1,126,210,2,2.703,2.697,144.9,3.805,.443,3.43,10.89,12.74,11.1,64.6,300.2,0,4.209,.943,0
1,126,215,2,2.73,2.725,138.5,3.541,.151,3.103,10.17,12.48,10.43,66.84,300.2,0,4.01,.692,0
2,126,215,2,17.64,18.23,19.37,18.57,19.35,.148,.239,.149,.156,2.275,12.44,2550
1,126,220,2,2.691,2.689,139.5,2.025,.152,3.038,10.3,12.59,10.83,67.32,300.2,0,4.236,1.052,0
1,126,225,2,2.797,2.791,135.8,3.472,.19,3.201,10.47,12.6,10.99,66.07,300.2,0,4.135,1.157,0
1,126,230,2,2.804,2.792,144.5,5.354,.201,3.234,10.56,12.54,11.06,65.24,300.2,0,4.043,1.207,0
2,126,230,2,17.55,18.15,19.28,18.43,19.26,.148,.239,.149,.156,2.326,12.43,2550
1,126,235,2,2.42,2.415,147.3,3.539,.179,3.038,10.19,12.31,10.49,64.75,300.2,0,3.599,.371,0
1,126,240,2,2.339,2.337,141.2,2.57,.093,2.581,9.73,12.11,10.07,67.51,300.3,0,3.745,.358,0
1,126,245,2,2.342,2.34,129.9,2.292,.12,2.679,10.07,12.01,10.55,68.53,300.3,0,4.264,1.035,0
2,126,245,2,17.45,18.08,19.18,18.29,19.17,.148,.239,.149,.156,2.746,12.42,2550
1,126,250,2,2.62,2.617,129.3,2.564,.161,3.005,10.36,12.18,10.78,66.43,300.3,0,4.103,1.172,0
1,126,255,2,2.596,2.594,126.7,2.357,.149,2.94,10.41,12.17,10.77,66.11,300.3,0,4.081,1.142,0
1,126,300,2,2.724,2.722,119.2,2.64,.16,3.136,10.39,12.04,10.7,67.41,300.3,0,4.334,1.227,0
2,126,300,2,17.35,18,19.09,18.15,19.09,.148,.239,.149,.156,2.709,12.42,2550
1,126,305,2,2.547,2.546,118.7,1.419,.135,2.842,10.23,11.93,10.54,67.77,300.3,0,4.265,1.12,0
1,126,310,2,2.356,2.354,117.6,2.09,.275,3.005,10.14,11.78,10.42,67.92,300.3,0,4.208,.955,0
1,126,315,2,3.025,3.023,115.3,2.277,.143,3.397,10.12,11.74,10.43,67.5,300.2,0,4.109,1.515,0
2,126,315,2,17.24,17.93,19,18.02,19,.148,.239,.149,.156,2.828,12.41,2550
1,126,320,2,3.034,3.033,113,1.83,.312,3.593,10.04,11.61,10.25,67.89,300.2,0,4.11,1.552,0
1,126,325,2,3.498,3.496,113.7,2.141,.164,3.92,9.84,11.59,10.08,68.34,300.2,0,4.018,1.745,0
1,126,330,2,3.389,3.388,118.7,1.549,.146,3.757,9.85,11.69,10.14,68.4,300.2,0,4.036,1.665,0
2,126,330,2,17.13,17.85,18.91,17.88,18.91,.148,.239,.149,.156,2.698,12.41,2550
1,126,335,2,3.331,3.327,122.4,2.683,.274,4.116,9.9,11.6,10.2,68.35,300.2,0,4.078,1.682,0
1,126,340,2,3.569,3.566,125.4,2.398,.238,4.149,10.09,11.49,10.38,67.27,300.2,0,4.03,1.955,0
1,126,345,2,3.368,3.367,118.8,1.504,.153,3.789,10.08,11.28,10.23,68.3,300.2,0,4.23,1.77,0
2,126,345,2,17.02,17.77,18.83,17.75,18.81,.148,.238,.149,.156,2.559,12.4,2550
1,126,350,2,3.47,3.469,118.3,1.688,.149,3.855,9.93,11.32,10.13,68.84,300.2,0,4.2,1.735,0
1,126,355,2,3.48,3.476,120.4,2.545,.199,3.985,9.96,11.41,10.25,68.29,300.2,0,4.114,1.89,0
1,126,400,2,3.569,3.567,119.3,1.836,.193,3.92,10.09,11.51,10.39,67.64,300.2,0,4.109,1.865,0
2,126,400,2,16.92,17.7,18.74,17.62,18.73,.148,.238,.149,.156,2.534,12.39,2550
1,126,405,2,3.292,3.29,125.4,2.102,.161,3.691,10.1,11.38,10.33,67.6,300.3,0,4.11,1.682,0
1,126,410,2,3.364,3.362,132.3,2.228,.171,3.789,10,11.34,10.19,67.67,300.3,0,4.024,1.725,0
1,126,415,2,3.375,3.374,134.4,1.366,.189,3.822,9.85,11.3,10.05,68.43,300.3,0,4.045,1.545,0
2,126,415,2,16.83,17.62,18.65,17.5,18.64,.148,.238,.149,.156,2.549,12.38,2550
1,126,420,2,2.613,2.611,135.7,2.528,.279,3.299,9.7,11.15,9.92,68.25,300.3,0,3.864,1.042,0
1,126,425,2,2.126,2.119,133.8,4.877,.19,2.711,9.53,11.01,9.79,68.51,300.3,0,3.765,.8,0
1,126,430,2,2.456,2.454,127.1,2.014,.188,2.875,9.55,11.05,9.82,68.33,300.3,0,3.749,1.06,0
2,126,430,2,16.75,17.55,18.56,17.37,18.55,.148,.238,.149,.156,2.74,12.37,2550
1,126,435,2,3.186,3.185,126.8,1.367,.281,3.561,9.51,11.13,9.78,69.82,300.2,0,4.003,1.532,0
1,126,440,2,3.279,3.277,123.8,1.849,.255,3.626,9.5,11.14,9.77,70.8,300.1,0,4.194,1.535,0
1,126,445,2,2.873,2.871,118.6,2.026,.194,3.201,9.41,10.94,9.64,71,300.1,0,4.15,1.407,0
2,126,445,2,16.68,17.48,18.48,17.26,18.46,.148,.238,.149,.156,2.995,12.37,2550
1,126,450,2,2.476,2.472,114.5,3.223,.229,2.973,9.35,10.78,9.56,70.6,300.1,0,4.019,1.115,0
1,126,455,2,2.58,2.577,111.3,2.888,.192,3.071,9.23,10.75,9.44,70.4,300.1,0,3.847,1.21,0
1,126,500,2,2.631,2.624,120.6,4.276,.152,3.038,9.05,10.81,9.34,70.6,300.1,0,3.725,1.205,0
2,126,500,2,16.6,17.41,18.39,17.15,18.37,.148,.237,.149,.156,3.101,12.37,2550
1,126,505,2,2.89,2.887,128.2,2.439,.161,3.267,9.1,10.84,9.42,71.1,300.1,0,3.879,1.325,0
1,126,510,2,3.18,3.178,135.3,2.379,.138,3.495,9.05,10.86,9.44,71.7,300,0,3.945,1.492,0
1,126,515,2,3.196,3.195,139,1.894,.218,3.626,9.05,10.87,9.47,71.5,299.9,0,3.912,1.577,0
2,126,515,2,16.52,17.34,18.31,17.03,18.28,.148,.237,.149,.156,3.11,12.36,2550
1,126,520,2,2.81,2.809,143.3,1.928,.146,3.201,9.02,10.76,9.43,71.5,299.9,0,3.886,1.305,0
1,126,525,2,3.252,3.25,140.2,1.972,.169,3.724,8.92,10.75,9.38,71.4,299.9,0,3.778,1.527,0
1,126,530,2,2.922,2.918,137.5,3.209,.181,3.234,8.88,10.69,9.34,71.3,299.8,0,3.711,1.315,0
2,126,530,2,16.44,17.28,18.23,16.92,18.2,.148,.237,.149,.156,3.069,12.36,2550
1,126,535,2,2.691,2.686,135.7,3.293,.175,3.234,8.94,10.68,9.3,70.6,299.9,0,3.618,1.227,0
1,126,540,2,2.83,2.829,133.8,1.598,.17,3.201,8.91,10.58,9.22,70.4,299.9,0,3.565,1.45,0
1,126,545,2,2.642,2.641,128.7,1.827,.121,2.907,8.86,10.45,9.13,71,299.9,0,3.634,1.12,0
2,126,545,2,16.36,17.21,18.14,16.81,18.11,.148,.237,.149,.156,3.082,12.35,2550
1,126,550,2,2.721,2.718,129.7,2.588,.238,3.332,8.83,10.38,9.12,72.1,299.9,0,3.826,1.202,.915
1,126,555,2,2.927,2.925,130.3,2.325,.154,3.299,8.87,10.4,9.17,72.1,299.9,0,3.855,1.4,3.534
1,126,600,2,2.859,2.858,132.9,1.849,.146,3.267,8.95,10.43,9.25,70.7,299.9,0,3.652,1.347,6.771
2,126,600,2,16.28,17.14,18.06,16.71,18.03,.148,.237,.149,.156,3.233,12.35,2550
1,126,605,2,2.934,2.932,131.4,2.459,.197,3.365,9.03,10.61,9.38,69.87,299.8,0,3.566,1.405,10.23
1,126,610,2,2.72,2.712,132.6,4.493,.232,3.234,9.27,10.77,9.66,69.29,299.8,0,3.676,1.23,13.93
1,126,615,2,2.469,2.465,139.7,3.472,.19,2.94,9.49,10.83,9.88,68.75,299.8,0,3.774,1.107,17.3
2,126,615,2,16.21,17.07,17.98,16.61,17.95,.148,.237,.149,.156,2.774,12.35,2550
1,126,620,2,2.602,2.598,140.6,3.19,.21,3.299,9.69,10.91,10.08,68.14,299.8,0,3.837,1.232,20.68
1,126,625,2,2.909,2.903,143.6,3.76,.216,3.43,9.99,11.14,10.37,67.35,299.9,0,3.952,1.48,24.52
1,126,630,2,2.997,2.991,142.1,3.431,.221,3.43,10.4,11.34,10.74,66.17,299.9,0,4.092,1.587,27.81
2,126,630,2,16.14,17.01,17.91,16.5,17.86,.148,.236,.149,.156,2.426,12.35,2550
1,126,635,2,2.711,2.706,132.8,3.375,.236,3.234,10.8,11.54,11.11,64.64,300,0,4.138,1.552,31.51
1,126,640,2,2.682,2.668,119.4,5.925,.215,3.169,11.11,11.68,11.41,64.39,300,0,4.368,1.71,58.26
1,126,645,2,3.025,3.015,119.5,4.541,.365,3.855,11.43,11.9,11.74,63.99,300,0,4.576,2.047,115.4
2,126,645,2,16.07,16.95,17.83,16.41,17.78,.148,.236,.149,.156,2.071,12.36,2550
1,126,650,2,3.012,2.995,130.8,6.151,.318,3.822,11.78,12.2,12.06,61.51,300.1,0,4.345,2.057,132.6
1,126,655,2,3.001,2.962,139.4,9.17,.478,4.018,12.22,12.59,12.49,60.39,300.1,0,4.493,2.102,149.5
1,126,700,2,4.338,4.306,145.8,6.995,.633,5.847,13.08,13.66,13.49,55.73,300.2,0,4.155,3.23,168
2,126,700,2,16.02,16.89,17.75,16.33,17.7,.148,.236,.149,.156,1.714,12.37,2550
1,126,705,2,4.617,4.603,151.6,4.445,.554,5.815,13.82,14.11,14.02,52.33,300.2,0,3.962,3.573,185.5
1,126,710,2,3.997,3.974,157.2,6.181,.548,5.325,14.19,14.23,14.28,51.8,300.3,0,4.149,2.975,202.2
1,126,715,2,4.265,4.245,158.3,5.527,.454,5.194,14.55,14.56,14.65,50.29,300.3,0,4.067,3.338,220.1
2,126,715,2,15.97,16.83,17.69,16.27,17.62,.148,.236,.149,.156,1.343,12.37,2550
1,126,720,2,4.553,4.53,155,5.776,.604,5.945,15.09,15.08,15.18,48.59,300.3,0,4.072,3.633,238.5
1,126,725,2,4.176,4.15,158.7,6.446,.644,5.88,15.6,15.5,15.68,47.35,300.4,0,4.165,3.087,249.6
1,126,730,2,4.538,4.51,163.1,6.429,.461,5.749,15.95,15.81,16.02,45.81,300.4,0,4.021,3.448,272.6
2,126,730,2,15.94,16.78,17.62,16.25,17.54,.148,.236,.149,.156,1.178,12.4,2550
1,126,735,2,4.775,4.755,166.4,5.194,.457,6.239,16.37,16.11,16.42,44.31,300.4,0,3.924,3.62,287.4
1,126,740,2,5.474,5.451,169.7,5.287,.603,6.925,16.62,16.45,16.65,42.13,300.5,0,3.455,4.283,312.3
1,126,745,2,4.972,4.949,170.3,5.475,.561,6.305,17.06,16.77,17.12,41.52,300.5,0,3.63,3.775,320.6
2,126,745,2,15.93,16.73,17.56,16.25,17.47,.148,.236,.149,.156,.385,12.44,2550
1,126,750,2,5.344,5.306,171.7,6.786,.566,6.468,17.44,17.15,17.49,39.79,300.5,0,3.376,4.075,349.4
1,126,755,2,5.069,5.024,172.2,7.58,.802,6.501,17.91,17.72,17.97,38.53,300.5,0,3.343,4.058,369.5
1,126,800,2,5.853,5.836,172.2,4.326,.732,7.32,18.23,17.82,18.2,36.93,300.5,0,3.04,4.405,389.2
2,126,800,2,15.93,16.69,17.51,16.31,17.4,.148,.235,.149,.156,0,12.53,2550
1,126,805,2,5.923,5.889,173.9,6.155,.854,8.49,18.51,18.03,18.5,36.82,300.5,0,3.24,4.348,406.8
1,126,810,2,5.904,5.858,171.3,7.15,.887,7.94,18.95,18.57,18.97,36.02,300.5,0,3.31,4.453,424.7
1,126,815,2,5.734,5.68,175.2,7.9,.674,6.958,19.5,19.07,19.56,34.55,300.4,0,3.207,4.198,443.9
2,126,815,2,15.94,16.65,17.48,16.41,17.33,.148,.235,.149,.156,0,12.66,2550
1,126,820,2,6.186,6.154,179.2,5.786,.617,7.22,19.66,19.09,19.55,33.3,300.5,0,2.846,4.68,462.7
1,126,825,2,5.835,5.79,181.5,7.06,.761,7.28,19.81,19.33,19.73,33.06,300.5,0,2.876,4.485,480.1
1,126,830,2,6.271,6.222,182.2,7.2,.725,7.81,20.2,19.64,20.12,32.44,300.5,0,2.943,4.63,498.6
2,126,830,2,15.97,16.63,17.45,16.55,17.27,.148,.235,.149,.156,0,12.81,2550
1,126,835,2,5.635,5.586,189.3,7.52,.756,7.94,20.61,20.14,20.66,32.26,300.5,0,3.213,3.92,516.1
1,126,840,2,6.909,6.864,186.9,6.57,.9,8.56,20.85,20.2,20.72,31.31,300.6,0,3.005,5.023,533.6
1,126,845,2,7.04,6.999,185.1,5.86,1.058,9.08,21.01,20.32,20.84,30.96,300.6,0,2.993,5.293,551.2
2,126,845,2,16.02,16.61,17.45,16.74,17.21,.148,.235,.149,.156,0,12.94,2550
1,126,850,2,7.18,7.11,188.6,7.9,1.05,9.87,21.31,20.74,21.22,30.84,300.6,0,3.184,5.083,569.1
1,126,855,2,7.66,7.61,198.1,6.545,.865,9.9,21.54,20.76,21.35,29.92,300.6,0,2.964,5.48,586.1
1,126,900,2,7.25,7.18,198,7.85,1.12,9.9,21.75,21.13,21.66,30.09,300.5,0,3.221,5.19,603.2
2,126,900,2,16.09,16.62,17.46,16.97,17.17,.148,.235,.149,.156,0,13.02,2550
1,126,905,2,6.776,6.69,184.5,9.15,1.282,8.75,22.27,21.63,22.12,29.64,300.5,0,3.447,4.983,619.5
1,126,910,2,7.16,7.06,191.8,9.61,.945,9.05,22.65,21.97,22.52,28.5,300.5,0,3.223,5.19,637.2
1,126,915,2,7.73,7.65,191.4,8.22,.842,9.51,22.68,21.88,22.47,28.07,300.5,0,3.038,5.68,653.7
2,126,915,2,16.2,16.64,17.49,17.23,17.13,.148,.235,.149,.156,0,13.08,2550
1,126,920,2,8.14,8.05,188.2,8.84,1.244,11.2,22.72,21.86,22.51,27.97,300.5,0,3.028,5.893,668.9
1,126,925,2,8.4,8.3,194.1,8.72,.92,11.04,22.8,21.86,22.63,27.63,300.6,0,2.93,6.035,684.7
1,126,930,2,7.74,7.66,202.4,8.17,1.052,10.03,22.96,21.93,22.67,27.51,300.5,0,3.002,5.55,699.3
2,126,930,2,16.34,16.69,17.54,17.52,17.11,.148,.235,.149,.156,0,13.13,2550
1,126,935,2,8.02,7.93,180.4,8.5,1.053,10.29,23.18,22.17,22.99,27.6,300.6,0,3.225,5.89,716
1,126,940,2,7.66,7.59,182.7,7.89,1.016,10.09,23.14,22.18,22.82,27.42,300.6,0,3.105,5.815,730
1,126,945,2,6.668,6.608,191.1,7.64,.807,8.36,23.47,22.53,23.24,27.33,300.5,0,3.328,4.815,743
2,126,945,2,16.51,16.76,17.61,17.85,17.11,.148,.235,.149,.156,0,13.17,2550
1,126,950,2,6.752,6.656,189.7,9.65,1.088,9.31,23.69,22.79,23.49,27.3,300.5,0,3.495,4.838,757
1,126,955,2,7.66,7.58,184.3,8.3,.662,9.44,23.82,22.82,23.55,26.62,300.5,0,3.262,5.638,727
1,126,1000,2,7.67,7.61,197.4,7.03,1.088,10.55,24.01,22.93,23.73,26.15,300.5,0,3.17,5.525,782
2,126,1000,2,16.7,16.84,17.69,18.19,17.11,.148,.234,.149,.156,0,13.16,2550
1,126,1005,2,8.02,7.99,191,5.43,1.185,9.83,24.07,22.94,23.85,26.26,300.5,0,3.275,5.663,795
1,126,1010,2,6.855,6.797,192.5,7.43,1.161,9.18,24.3,23.2,24.02,25.86,300.4,0,3.255,4.998,808
1,126,1015,2,7.55,7.47,192.4,8.45,1.243,10,24.35,23.28,24.1,25.62,300.4,0,3.174,5.503,820
2,126,1015,2,16.92,16.95,17.79,18.55,17.13,.148,.234,.149,.156,0,13.14,2550
1,126,1020,2,7.22,6.997,188.9,14.23,1.028,9.38,24.65,23.58,24.45,25.47,300.4,0,3.338,5.21,832
1,126,1025,2,8.36,8.32,180.8,5.4,1.055,10.55,25.09,23.79,24.67,24.49,300.4,0,3.158,6.23,846
1,126,1030,2,7.74,7.67,178.7,8.11,1.175,10.36,25.08,23.82,24.8,25.17,300.3,0,3.524,5.588,855
2,126,1030,2,17.16,17.06,17.9,18.93,17.17,.148,.234,.149,.156,0,13.15,2550
1,126,1035,2,6.952,6.825,195.5,10.94,1.046,9.15,25.32,24.06,24.95,24.42,300.3,0,3.305,5.01,866
1,126,1040,2,7.34,7.28,190.1,7.12,1.128,9.7,25.25,23.99,24.9,24.6,300.3,0,3.353,5.48,877
1,126,1045,2,7.86,7.79,191.9,7.56,.949,9.64,25.37,24.3,25.1,24.11,300.3,0,3.169,5.655,889
2,126,1045,2,17.42,17.2,18.04,19.31,17.22,.148,.234,.149,.156,0,13.23,2550
1,126,1050,2,7.72,7.67,195,6.902,.957,9.93,25.53,24.39,25.25,23.67,300.3,0,3.052,5.545,899
1,126,1055,2,7.63,7.56,191.4,7.41,1.276,10.29,25.94,24.84,25.72,23.38,300.2,0,3.211,5.555,909
1,126,1100,2,7.33,7.21,190.1,10.31,.773,9.15,26.09,24.87,25.74,23.28,300.2,0,3.279,5.473,920
2,126,1100,2,17.69,17.35,18.17,19.72,17.28,.148,.234,.149,.156,0,13.2,2550
1,126,1105,2,7.42,7.25,184,12.29,.998,10.39,26.28,25.1,25.99,23.21,300.1,0,3.384,5.55,928
1,126,1110,2,7.2,7.08,185.4,10.45,1.056,9.73,26.63,25.46,26.32,23,300.1,0,3.545,5.395,935
1,126,1115,2,7.21,7.09,183.1,10.47,1.381,9.96,26.93,25.7,26.7,22.83,300,0,3.685,5.278,944
2,126,1115,2,17.96,17.5,18.33,20.13,17.35,.147,.234,.149,.156,0,13.18,2550
1,126,1120,2,6.48,6.336,188.8,12.08,1.338,9.41,27.02,25.92,26.74,22.88,300,0,3.792,4.923,951
1,126,1125,2,8.37,8.25,195.1,9.8,1.14,11.07,27.19,25.84,26.83,21.62,300,0,3.151,5.968,959
1,126,1130,2,6.881,6.727,194.3,12.12,1.238,9.47,27.15,25.82,26.81,22.25,299.9,0,3.511,4.87,964
2,126,1130,2,18.24,17.67,18.49,20.55,17.44,.147,.234,.149,.156,0,13.16,2550
1,126,1135,2,8.09,7.83,185.4,14.53,1.195,11.86,27.49,26.33,27.25,21,299.9,0,2.985,5.885,972
1,126,1140,2,8.23,8.11,168.8,9.66,1.072,10.49,27.98,26.71,27.62,20.82,299.8,0,3.263,6.393,979
1,126,1145,2,7.88,7.82,182.1,7.18,1.149,10.09,28,26.61,27.54,20.13,299.8,0,2.817,5.99,986
2,126,1145,2,18.52,17.84,18.67,20.98,17.53,.147,.234,.149,.156,0,13.17,2550
1,126,1150,2,7.61,7.52,174.2,8.93,1.248,9.87,27.97,26.6,27.56,20.42,299.7,0,2.99,5.995,990
1,126,1155,2,7.73,7.69,189.2,5.97,1.097,9.77,28.3,27.06,27.93,19.63,299.6,0,2.712,5.543,995
1,126,1200,2,8.01,7.91,176.9,8.88,1.476,10.98,28.53,27.37,28.24,19.63,299.6,0,2.888,5.945,1000
2,126,1200,2,18.79,18.02,18.85,21.4,17.64,.147,.235,.149,.156,0,13.15,2550
1,126,1205,2,8.49,8.42,179.7,7.63,1.063,10.52,28.47,27.31,28.14,18.89,299.6,0,2.321,6.443,1004
1,126,1210,2,8.13,8.04,190,8.7,.961,10.19,28.7,27.49,28.36,18.5,299.5,0,2.226,6.015,1007
1,126,1215,2,8.72,8.62,172.4,8.68,1.353,11.73,28.91,27.62,28.61,18.74,299.4,0,2.561,6.67,1011
2,126,1215,2,19.05,18.21,19.04,21.82,17.76,.147,.235,.149,.156,0,13.14,2550
1,126,1220,2,7.3,7.24,180.7,7.73,1.228,9.96,28.77,27.51,28.35,18.79,299.3,0,2.489,5.553,1013
1,126,1225,2,7.57,7.42,174.4,11.49,1.206,10.06,28.94,27.87,28.67,18.63,299.3,0,2.5,5.75,1019
1,126,1230,2,7.81,7.72,182.3,8.23,1.306,10.42,29.32,28.15,29.11,18.03,299.1,0,2.349,5.783,1031
2,126,1230,2,19.29,18.39,19.24,22.24,17.88,.147,.235,.149,.156,0,13.13,2550
1,126,1235,2,7.34,7.26,165.6,8.39,1.229,10.09,29.3,28.08,28.96,18.18,299.1,0,2.446,5.878,989
1,126,1240,2,8.61,8.13,178,19.21,.915,10.98,29.3,27.99,28.89,17.7,299,0,2.09,6.5,959
1,126,1245,2,8.11,7.99,176,9.63,1.258,10.91,29.49,28.25,29.22,17.54,299,0,2.11,5.975,1007
2,126,1245,2,19.53,18.57,19.44,22.64,18.03,.147,.235,.149,.156,0,13.12,2550
1,126,1250,2,8.16,7.97,166.4,12.18,1.515,11.69,29.91,28.61,29.68,17.94,298.9,0,2.741,6.065,1056
1,126,1255,2,9.33,9.21,169.1,9.06,1.495,11.76,29.94,28.38,29.46,16.92,298.9,0,1.975,7.12,1067
1,126,1300,2,8.4,8.13,165.8,14.57,1.411,13.26,29.86,28.37,29.46,17.25,298.7,0,2.181,6.17,1062
2,126,1300,2,19.75,18.75,19.65,23.04,18.17,.147,.235,.149,.156,0,13.09,2550
1,126,1305,2,8.92,8.81,169.6,9.05,1.253,11.53,30,28.47,29.55,17.03,298.7,0,2.106,6.7,1029
1,126,1310,2,8.69,8.63,174.5,7.02,1.416,11.89,30.01,28.56,29.64,16.85,298.7,0,1.969,6.43,1086
1,126,1315,2,8.86,8.74,160.5,9.64,1.937,14.47,29.93,28.45,29.42,16.78,298.7,0,1.846,7.11,1093
2,126,1315,2,19.96,18.92,19.86,23.42,18.32,.147,.235,.149,.156,0,13.09,2550
1,126,1320,2,8.3,8.24,169.9,6.759,1.509,11.83,29.89,28.55,29.44,16.6,298.6,0,1.673,6.535,933
1,126,1325,2,7.77,7.68,172.7,8.84,1.745,12.12,29.89,28.83,29.6,17.14,298.5,0,2.102,6.093,999
1,126,1330,2,8.74,8.66,159.4,7.51,1.195,10.88,30.05,28.73,29.68,16.5,298.5,0,1.715,6.863,918
2,126,1330,2,20.16,19.08,20.08,23.79,18.48,.147,.236,.149,.156,0,13.09,2550
1,126,1335,2,8.13,8.07,152,7.16,1.081,11.53,30.11,28.84,29.69,16.48,298.4,0,1.746,6.313,856
1,126,1340,2,8.22,8.09,162.7,10.19,1.446,11.96,30.09,28.9,29.63,15.96,298.4,0,1.291,6.588,826
1,126,1345,2,8.42,8.31,169.5,9.03,1.568,11.3,29.73,28.66,29.3,16.27,298.4,0,1.275,6.308,777
2,126,1345,2,20.33,19.24,20.29,24.11,18.64,.147,.236,.149,.156,0,13.08,2550
1,126,1350,2,8.11,8.05,160.3,6.697,.925,9.83,29.7,28.68,29.39,15.82,298.3,0,.872,6.525,922
1,126,1355,2,7.22,7.13,168.8,8.99,.947,8.95,29.99,28.92,29.7,16.01,298.2,0,1.261,5.585,924
1,126,1400,2,8.64,8.57,170.5,6.993,1.166,10.75,30.26,29.17,29.94,15.95,298.2,0,1.417,6.683,943
2,126,1400,2,20.48,19.38,20.49,24.36,18.81,.147,.236,.149,.156,0,13.08,2550
1,126,1405,2,7.95,7.84,163.4,9.82,1.111,10.91,30.42,29.27,30.01,15.49,298.1,0,1.146,6.483,993
1,126,1410,2,6.394,6.274,189.9,11.12,1.357,8.82,30.6,29.4,30.27,15.79,298,0,1.537,4.603,981
1,126,1415,2,5.407,5.175,177.7,16.79,1.582,9.44,30.53,29.46,30.17,16.03,298,0,1.683,4.02,975
2,126,1415,2,20.6,19.51,20.69,24.52,18.98,.147,.236,.149,.156,0,13.08,2550
1,126,1420,2,8.08,8.01,190.4,7.62,1.393,10.62,30.74,29.48,30.39,15.33,298,0,1.254,5.945,966
1,126,1425,2,6.684,6.513,167.7,12.92,.762,8.36,30.93,29.7,30.6,15.55,298,0,1.586,5.22,965
1,126,1430,2,7.13,7.03,168.5,9.51,1.077,9.47,31.17,29.84,30.77,15.09,297.9,0,1.37,5.403,952
2,126,1430,2,20.72,19.63,20.86,24.59,19.15,.147,.237,.149,.156,0,13.07,2550
1,126,1435,2,5.596,5.393,184.8,15.43,1.778,9.34,31.02,29.95,30.74,15.5,297.7,0,1.608,4.058,938
1,126,1440,2,7.75,7.56,196.1,12.58,1.216,10.62,31.42,30.01,31,14.86,297.7,0,1.345,5.408,931
1,126,1445,2,6.336,6.273,193.2,8.1,1.509,8.89,31.21,29.95,30.82,14.8,297.6,0,1.114,4.553,870
2,126,1445,2,20.88,19.75,21.01,24.66,19.32,.147,.237,.149,.156,0,13.03,2550
1,126,1450,2,7.19,7.04,200,11.44,1.744,11.73,31.03,29.87,30.66,14.41,297.5,0,.643,5.225,900
1,126,1455,2,7.71,7.52,169.3,12.76,2.132,11.6,31.17,30.1,30.91,14.78,297.5,0,1.088,6.018,902
1,126,1500,2,7.38,7.18,169.3,13.48,1.687,10.71,31.12,29.94,30.72,15.28,297.4,0,1.498,5.625,872
2,126,1500,2,21.05,19.87,21.13,24.73,19.49,.147,.237,.149,.156,0,13.06,2550
1,126,1505,2,8.94,8.84,183.1,8.46,.859,10.94,31.12,29.93,30.72,14.56,297.4,0,.852,6.648,818
1,126,1510,2,6.164,6.09,172,8.89,1.251,8.85,30.71,29.69,30.28,14.75,297.3,0,.707,4.73,795
1,126,1515,2,6.993,6.843,171.8,11.84,1.244,11.07,30.92,29.97,30.59,15.12,297.2,0,1.21,5.415,855
2,126,1515,2,21.22,19.99,21.25,24.84,19.65,.147,.237,.149,.156,0,13.05,2550
1,126,1520,2,6.071,5.955,207.8,11.17,1.144,8.46,31.06,30.32,30.78,14.61,297.1,0,.839,4.478,793
1,126,1525,2,6.497,6.343,165.9,12.5,1.245,9.73,31.15,30.12,30.84,15.75,297.1,0,1.939,4.893,817
1,126,1530,2,8.11,8.01,162.2,9.05,1.53,11.76,31.28,30.23,30.91,15.01,297,0,1.386,6.333,822
2,126,1530,2,21.36,20.11,21.36,24.99,19.81,.147,.238,.149,.156,0,13.04,2550
1,126,1535,2,8.12,7.89,179.2,13.69,1.316,11.24,31.36,30.43,31.07,15.26,297,0,1.667,5.993,802
1,126,1540,2,8.22,7.99,172.4,13.58,1.694,11.47,31.22,30.22,30.74,14.66,296.9,0,1.021,6.413,783
1,126,1545,2,8.38,8.19,153.6,12.14,1.155,10.94,31.26,30.36,30.95,15.41,296.8,0,1.721,6.703,768
2,126,1545,2,21.48,20.22,21.47,25.16,19.96,.147,.238,.149,.156,0,13.05,2550
1,126,1550,2,7.82,7.69,185.2,10.17,1.308,10.58,31.48,30.58,31.18,14.87,296.8,0,1.406,5.655,764
1,126,1555,2,7.76,7.7,167.4,7.11,.924,9.8,31.5,30.56,31.13,14.95,296.7,0,1.498,5.96,754
1,126,1600,2,9.04,8.96,174.7,7.77,1.19,11.86,31.21,30.37,30.8,14.99,296.7,0,1.314,6.723,609.6
2,126,1600,2,21.57,20.33,21.58,25.32,20.11,.147,.238,.149,.156,0,13.04,2550
1,126,1605,2,8.15,8.06,151.6,8.63,1.096,11.04,30.88,30.01,30.43,15.36,296.6,0,1.395,6.58,596.9
1,126,1610,2,6.519,6.156,164.5,19.12,1.429,8.62,30.83,30.15,30.51,15.63,296.5,0,1.588,4.763,505.3
1,126,1615,2,7.34,6.963,181.8,18.26,1.536,10.52,30.59,30.05,30.27,14.83,296.6,0,.69,5.393,445.1
2,126,1615,2,21.65,20.42,21.7,25.48,20.27,.147,.238,.149,.156,0,13.05,2550
1,126,1620,2,8.34,8.17,170.7,11.43,2.334,13.2,30.5,30.03,30.29,15.17,296.6,0,.926,6.41,530.9
1,126,1625,2,6.3,5.836,164.3,21.98,1.229,9.6,30.84,30.3,30.66,15.71,296.4,0,1.662,4.848,625.3
1,126,1630,2,5.955,5.75,189.8,15.05,1.153,7.91,30.98,30.37,30.69,15.32,296.4,0,1.429,4.215,574.2
2,126,1630,2,21.69,20.5,21.82,25.6,20.41,.147,.239,.149,.156,0,13.05,2550
1,126,1635,2,8.19,7.97,187.9,13.14,1.767,11.83,31.16,30.63,30.95,15.02,296.4,0,1.297,6.075,616.1
1,126,1640,2,8.59,8.36,166.6,13.47,1.535,12.18,30.79,30.04,30.42,14.95,296.5,0,.957,6.453,581.7
1,126,1645,2,7.75,7.66,163,8.68,1.03,10.26,30.79,30.05,30.44,14.9,296.3,0,.909,6.175,556.4
2,126,1645,2,21.71,20.57,21.92,25.68,20.56,.147,.239,.149,.156,0,13.04,2550
1,126,1650,2,9.5,9.4,176.1,8.41,1.203,11.69,30.76,30.19,30.41,14.81,296.4,0,.812,7.12,478.8
1,126,1655,2,7.62,7.48,173.1,10.92,1.12,10.49,30.29,29.9,29.97,15.4,296.3,0,.979,5.638,433
1,126,1700,2,7.58,7.54,151.3,5.856,.983,10.78,30.44,30.07,30.21,15.22,296.2,0,.934,5.988,410.3
2,126,1700,2,21.73,20.63,22.03,25.71,20.69,.147,.239,.148,.156,0,13.06,2550
1,126,1705,2,7.43,6.788,157.8,23.75,1.494,13.95,30.44,30.1,30.17,15.66,296.2,0,1.32,5.56,408.6
1,126,1710,2,9.28,9.2,178.4,7.7,1.486,12.15,30.44,30.09,30.19,14.99,296.3,0,.721,6.52,431.1
1,126,1715,2,7.49,7.44,181.9,6.46,1.475,10.39,30.28,29.89,30.05,15.27,296.2,0,.852,5.155,415.1
2,126,1715,2,21.72,20.68,22.12,25.73,20.82,.147,.239,.148,.156,0,13.06,2550
1,126,1720,2,7.4,7.27,178.3,10.78,.958,9.67,30.34,30.1,30.14,15.29,296.2,0,.91,5.31,401.5
1,126,1725,2,7.55,7.44,165.5,9.77,1.099,10.29,30.38,30.11,30.18,15.4,296.1,0,1.048,5.545,408.2
1,126,1730,2,6.899,6.847,168.3,7.06,.991,10.32,30.37,30.01,30.08,15.36,296.1,0,.993,5.215,393.5
2,126,1730,2,21.7,20.72,22.21,25.72,20.94,.147,.24,.148,.156,0,13.06,2550
1,126,1735,2,7.79,7.74,165.2,6.096,.985,10.26,30.37,30.14,30.14,15.5,296.1,0,1.122,5.945,336.2
1,126,1740,2,7.16,7.13,159.1,4.549,1.504,10.68,30.12,29.85,29.77,15.1,296,0,.576,5.513,325.2
1,126,1745,2,7.53,7.38,171.6,11.35,1.276,10.55,30.03,29.82,29.74,15.25,296,0,.638,5.463,302.8
2,126,1745,2,21.67,20.74,22.28,25.67,21.05,.147,.24,.148,.156,0,13.08,2550
1,126,1750,2,8.29,8.22,163.9,7.43,1.037,10.55,29.75,29.73,29.5,15.7,296,0,.821,6.17,246.6
1,126,1755,2,7.94,7.89,148.7,6.44,.913,10.19,29.65,29.56,29.37,16.8,296,0,1.651,5.943,226.6
1,126,1800,2,6.446,6.402,163.9,6.67,.941,8.69,29.37,29.47,29.11,16.9,296,0,1.517,4.77,184
2,126,1800,2,21.62,20.76,22.34,25.61,21.15,.147,.24,.148,.156,0,12.75,2550
1,126,1805,2,6.64,6.612,165.1,5.318,.825,8.59,29.24,29.43,29.09,16.42,296,0,1.028,5.028,246.7
1,126,1810,2,6.544,6.515,159,5.417,1.063,8.62,29.48,29.56,29.33,16.54,296,0,1.311,4.963,250.9
1,126,1815,2,8.86,8.84,152.8,4.39,1.064,11.53,29.38,29.31,29.07,17.25,296,0,1.809,6.735,217.8
2,126,1815,2,21.57,20.77,22.39,25.51,21.24,.147,.24,.148,.156,0,12.73,2550
1,126,1820,2,8.65,8.59,145.2,7.13,1.224,11.11,29.04,29.02,28.7,18.23,295.9,0,2.289,6.685,167.1
1,126,1825,2,9.35,9.32,137.4,5.088,1.01,11.14,28.66,28.85,28.45,18.58,296,0,2.253,7.11,146.3
1,126,1830,2,7.49,7.43,140.4,7.26,1.152,9.87,28.61,28.84,28.47,18.99,296,0,2.515,5.823,190
2,126,1830,2,21.5,20.78,22.43,25.39,21.31,.147,.24,.148,.156,0,12.7,2550
1,126,1835,2,8.82,8.78,151.2,5.553,1.044,11.43,28.8,29.02,28.67,18.29,296,0,2.147,6.658,181.3
1,126,1840,2,8.23,8.16,143.7,7.72,.93,11.47,28.75,28.89,28.5,18.56,296,0,2.309,6.17,152.2
1,126,1845,2,8.58,8.55,145.2,5.145,.99,10.91,28.51,28.71,28.27,18.95,296,0,2.404,6.58,126
2,126,1845,2,21.42,20.77,22.46,25.25,21.38,.147,.24,.148,.156,0,12.69,2550
1,126,1850,2,8.89,8.86,142.1,4.585,1.573,13.16,28.18,28.39,27.91,19.31,296,0,2.397,6.933,100.4
1,126,1855,2,8.32,8.3,143.6,4.302,.893,10.58,27.85,28.13,27.62,19.69,295.9,0,2.397,6.275,91.7
1,126,1900,2,8.16,8.14,145.3,4.257,.678,10.45,27.54,27.96,27.35,20.02,295.9,0,2.383,6.205,50.22
2,126,1900,2,21.34,20.76,22.47,25.08,21.43,.147,.241,.148,.156,0,12.68,2550
1,126,1905,2,7.95,7.94,144.8,3.93,.872,10.52,27.22,27.69,27.07,20.52,295.9,0,2.46,6.063,34
1,126,1910,2,7.84,7.82,142.6,4.692,.796,9.77,26.92,27.51,26.83,20.88,296,0,2.458,5.875,24.37
1,126,1915,2,7.52,7.5,142.3,4.029,.693,9.47,26.59,27.26,26.5,21.36,296,0,2.504,5.643,19.35
2,126,1915,2,21.26,20.74,22.47,24.9,21.47,.147,.241,.148,.156,0,12.66,2550
1,126,1920,2,7.17,7.16,141.7,3.727,.623,8.4,26.31,26.97,26.24,21.75,296,0,2.53,5.41,14.44
1,126,1925,2,7.17,7.15,141.8,4.126,.648,8.69,25.98,26.74,25.91,22.3,296.1,0,2.606,5.263,12.43
1,126,1930,2,7.06,7.05,144.9,3.86,.605,8.36,25.71,26.48,25.65,22.82,296.1,0,2.699,4.963,5.779
2,126,1930,2,21.16,20.71,22.46,24.69,21.5,.147,.241,.148,.156,0,12.66,2550
1,126,1935,2,6.762,6.746,145,3.952,.55,8.04,25.33,26.2,25.28,23.48,296.1,0,2.781,4.745,.989
1,126,1940,2,6.534,6.518,144.4,3.982,.544,7.68,25.05,25.91,25.05,23.9,296.2,0,2.797,4.718,0
1,126,1945,2,6.391,6.379,143.7,3.413,.408,7.48,24.75,25.64,24.72,24.58,296.2,0,2.93,4.44,0
2,126,1945,2,21.06,20.67,22.43,24.48,21.52,.147,.241,.148,.156,0,12.64,2550
1,126,1950,2,6.153,6.138,143.3,3.968,.472,7.35,24.42,25.38,24.43,25.24,296.2,0,3.022,4.26,0
1,126,1955,2,6.2,6.187,141.5,3.62,.488,7.51,24.17,25.13,24.21,25.74,296.3,0,3.092,4.388,0
1,126,2000,2,6.009,5.993,141.7,4.088,.482,7.25,23.9,24.88,23.92,26.44,296.3,0,3.237,4.17,0
2,126,2000,2,20.95,20.63,22.4,24.26,21.53,.147,.241,.148,.156,0,12.63,2550
1,126,2005,2,5.811,5.801,141.6,3.421,.402,6.795,23.64,24.65,23.65,27.03,296.4,0,3.321,3.993,0
1,126,2010,2,5.668,5.654,141.8,3.981,.523,7.58,23.32,24.33,23.35,27.7,296.5,0,3.399,3.908,0
1,126,2015,2,5.841,5.826,141.5,4.035,.493,6.991,23.2,24.24,23.28,27.88,296.5,0,3.384,4.153,0
2,126,2015,2,20.84,20.59,22.35,24.03,21.53,.147,.241,.148,.156,0,12.62,2550
1,126,2020,2,5.889,5.876,141.3,3.928,.41,6.827,23.02,24.04,23.06,28.21,296.6,0,3.394,4.038,0
1,126,2025,2,5.885,5.872,141.3,3.826,.459,7.02,22.84,23.89,22.93,28.49,296.6,0,3.386,4.078,0
1,126,2030,2,6.195,6.183,141.4,3.624,.42,7.19,22.75,23.83,22.86,28.68,296.7,0,3.404,4.23,0
2,126,2030,2,20.72,20.54,22.3,23.79,21.52,.147,.241,.148,.156,0,12.61,2550
1,126,2035,2,6.176,6.159,142,4.247,.509,7.45,22.69,23.75,22.8,28.8,296.7,0,3.407,4.235,0
1,126,2040,2,6.319,6.307,142.3,3.603,.569,7.71,22.64,23.67,22.74,29.01,296.7,0,3.469,4.435,0
1,126,2045,2,6.315,6.297,142.9,4.287,.519,7.38,22.52,23.51,22.59,29.48,296.8,0,3.583,4.353,0
2,126,2045,2,20.6,20.49,22.24,23.56,21.5,.147,.241,.149,.156,0,12.61,2550
1,126,2050,2,6.382,6.365,143.1,4.19,.53,7.48,22.38,23.39,22.5,29.75,296.8,0,3.596,4.59,0
1,126,2055,2,6.51,6.485,145.2,5.04,.527,7.74,22.36,23.32,22.47,29.84,296.9,0,3.618,4.628,0
1,126,2100,2,6.857,6.841,147.9,3.869,.599,8.36,22.28,23.29,22.42,29.98,296.9,0,3.62,4.815,0
2,126,2100,2,20.49,20.43,22.17,23.33,21.48,.147,.241,.149,.156,0,12.59,2550
1,126,2105,2,6.781,6.756,148,4.87,.532,8.04,22.29,23.25,22.39,29.96,296.9,0,3.613,4.883,0
1,126,2110,2,6.62,6.599,148.6,4.592,.591,8.13,22.25,23.15,22.33,30.06,296.9,0,3.631,4.58,0
1,126,2115,2,6.426,6.411,149.4,3.881,.623,8.17,22.17,23.1,22.27,30.19,297,0,3.616,4.67,0
2,126,2115,2,20.37,20.37,22.1,23.11,21.44,.147,.241,.149,.156,0,12.58,2550
1,126,2120,2,6.449,6.426,149.7,4.83,.514,7.84,22.12,23.05,22.2,30.31,297,0,3.634,4.525,0
1,126,2125,2,6.395,6.381,149.9,3.802,.618,7.84,22.07,22.97,22.16,30.47,297.1,0,3.662,4.658,0
1,126,2130,2,6.224,6.207,149.5,4.13,.62,7.84,21.92,22.79,21.97,30.81,297.1,0,3.688,4.34,0
2,126,2130,2,20.26,20.3,22.02,22.89,21.4,.147,.241,.149,.156,0,12.57,2550
1,126,2135,2,5.969,5.951,148.7,4.421,.63,7.64,21.74,22.68,21.8,31.23,297.2,0,3.727,4.218,0
1,126,2140,2,6.428,6.409,150.5,4.341,.579,8.04,21.67,22.66,21.8,31.3,297.2,0,3.692,4.735,0
1,126,2145,2,6.52,6.503,151.8,4.21,.66,8.46,21.72,22.64,21.81,31.25,297.2,0,3.722,4.6,0
2,126,2145,2,20.15,20.24,21.93,22.69,21.35,.147,.241,.149,.156,0,12.57,2550
1,126,2150,2,6.623,6.608,151.7,3.82,.602,8.1,21.68,22.61,21.76,31.28,297.2,0,3.702,4.593,0
1,126,2155,2,6.663,6.642,151.6,4.517,.713,8.2,21.62,22.52,21.71,31.36,297.2,0,3.684,4.748,0
1,126,2200,2,6.778,6.765,151.5,3.579,.604,8.53,21.54,22.44,21.6,31.56,297.2,0,3.7,4.77,0
2,126,2200,2,20.05,20.17,21.85,22.49,21.29,.147,.241,.149,.156,0,12.55,2550
1,126,2205,2,6.68,6.662,150.9,4.215,.633,8.2,21.45,22.37,21.54,31.72,297.2,0,3.693,4.693,0
1,126,2210,2,6.267,6.246,150.4,4.689,.477,7.25,21.24,22.15,21.28,32.2,297.2,0,3.725,4.27,0
1,126,2215,2,6.25,6.239,148.8,3.333,.423,7.84,21.07,21.98,21.14,32.53,297.2,0,3.717,4.415,0
2,126,2215,2,19.95,20.11,21.77,22.31,21.23,.147,.241,.149,.156,0,12.55,2550
1,126,2220,2,5.775,5.764,147.7,3.671,.366,6.501,20.8,21.72,20.79,33.21,297.3,0,3.774,3.813,0
1,126,2225,2,5.355,5.344,144.9,3.575,.405,6.403,20.39,21.28,20.35,34.4,297.3,0,3.91,3.598,0
1,126,2230,2,5.425,5.412,142.4,4.08,.402,6.631,19.87,20.83,19.87,35.9,297.2,0,4.059,3.578,0
2,126,2230,2,19.86,20.04,21.68,22.13,21.17,.147,.24,.149,.156,0,12.55,2550
1,126,2235,2,5.216,5.208,143.1,3.171,.375,6.076,19.53,20.5,19.58,36.85,297.2,0,4.127,3.53,0
1,126,2240,2,5.307,5.294,144.8,3.896,.455,6.305,19.3,20.31,19.43,37.48,297.2,0,4.167,3.665,0
1,126,2245,2,5.268,5.256,146.4,3.958,.399,6.468,19.17,20.18,19.29,37.94,297.2,0,4.22,3.415,0
2,126,2245,2,19.77,19.98,21.6,21.96,21.11,.147,.24,.149,.156,0,12.53,2550
1,126,2250,2,5.175,5.169,147.4,2.876,.356,6.109,18.95,19.95,19.07,38.59,297.2,0,4.267,3.49,0
1,126,2255,2,5.153,5.144,148.8,3.46,.328,6.011,18.73,19.85,18.87,39.27,297.2,0,4.324,3.305,0
1,126,2300,2,5.159,5.149,149.9,3.577,.406,6.337,18.71,19.83,18.92,39.24,297.2,0,4.291,3.47,0
2,126,2300,2,19.68,19.91,21.51,21.79,21.04,.147,.24,.149,.156,0,12.53,2550
1,126,2305,2,5.1,5.091,149.9,3.294,.348,6.011,18.63,19.78,18.79,39.62,297.3,0,4.353,3.323,0
1,126,2310,2,5.111,5.094,152,4.624,.54,7.22,18.56,19.73,18.77,39.83,297.2,0,4.364,3.358,0
1,126,2315,2,5.189,5.176,152.8,4.058,.408,6.207,18.61,19.78,18.83,39.6,297.2,0,4.33,3.46,0
2,126,2315,2,19.59,19.84,21.43,21.63,20.97,.147,.24,.149,.156,0,12.52,2550
1,126,2320,2,5.266,5.257,152.9,3.426,.424,6.239,18.6,19.68,18.75,39.66,297.2,0,4.342,3.513,0
1,126,2325,2,5.135,5.124,156.4,3.737,.384,6.403,18.5,19.56,18.63,39.94,297.2,0,4.355,3.303,0
1,126,2330,2,5.001,4.993,156.3,3.23,.375,5.815,18.33,19.31,18.4,40.47,297.2,0,4.388,3.16,0
2,126,2330,2,19.49,19.78,21.35,21.46,20.9,.147,.24,.149,.156,0,12.51,2550
1,126,2335,2,5.283,5.269,159.9,4.136,.418,6.37,18.2,19.27,18.32,40.73,297.2,0,4.37,3.48,0
1,126,2340,2,5.21,5.198,161.5,3.816,.402,6.011,18.14,19.19,18.24,41.05,297.3,0,4.42,3.34,0
1,126,2345,2,5.314,5.303,160.8,3.765,.392,6.403,18.1,19.11,18.21,41.22,297.3,0,4.447,3.515,0
2,126,2345,2,19.4,19.71,21.27,21.3,20.83,.147,.24,.149,.156,0,12.51,2550
1,126,2350,2,5.432,5.418,161.2,4.085,.386,6.305,18.06,19.06,18.19,41.42,297.3,0,4.474,3.643,0
1,126,2355,2,5.202,5.193,157.8,3.462,.359,6.207,17.98,18.93,18.07,41.67,297.3,0,4.491,3.433,0
1,127,0,2,5.32,5.308,156.8,3.864,.431,6.141,17.81,18.83,17.93,42.15,297.3,0,4.501,3.49,0
2,127,0,2,19.3,19.65,21.18,21.14,20.76,.147,.24,.149,.156,0,12.5,2550
1,127,5,2,5.528,5.516,159.1,3.865,.431,6.435,17.76,18.79,17.9,42.38,297.3,0,4.535,3.618,0
1,127,10,2,5.44,5.426,158.6,4.042,.422,6.501,17.74,18.73,17.87,42.55,297.3,0,4.573,3.725,0
1,127,15,2,5.465,5.455,155.5,3.491,.356,6.305,17.61,18.58,17.73,43.16,297.2,0,4.653,3.65,0
2,127,15,2,19.21,19.57,21.1,20.98,20.68,.147,.24,.149,.156,.135,12.49,2550
1,127,20,2,5.388,5.377,156.6,3.588,.318,6.305,17.48,18.46,17.59,43.63,297.2,0,4.688,3.483,0
1,127,25,2,5.508,5.498,158.1,3.421,.384,6.468,17.37,18.36,17.47,43.92,297.2,0,4.688,3.388,0
1,127,30,2,5.11,5.102,161.2,3.279,.314,6.011,17.16,18.1,17.24,44.73,297.2,0,4.756,3.215,0
2,127,30,2,19.12,19.51,21.01,20.83,20.61,.147,.24,.149,.156,.927,12.48,2550
1,127,35,2,4.879,4.874,164.4,2.589,.268,5.455,16.89,17.86,16.95,45.59,297.3,0,4.779,3.125,0
1,127,40,2,4.871,4.865,166.6,2.788,.252,5.684,16.59,17.69,16.63,46.45,297.3,0,4.775,2.827,0
1,127,45,2,4.855,4.852,165.1,2.242,.253,5.423,16.39,17.52,16.48,47.05,297.3,0,4.777,2.855,0
2,127,45,2,19.03,19.44,20.93,20.69,20.53,.147,.239,.149,.156,1.102,12.48,2550
1,127,50,2,4.936,4.932,165,2.242,.24,5.455,16.19,17.44,16.26,47.56,297.4,0,4.752,2.68,0
1,127,55,2,4.853,4.848,164,2.575,.268,5.423,16.01,17.4,16.11,48.37,297.3,0,4.829,2.627,0
1,127,100,2,4.875,4.867,165.5,3.272,.293,5.586,16.04,17.37,16.24,48.51,297.3,0,4.89,2.75,0
2,127,100,2,18.95,19.37,20.85,20.55,20.45,.147,.239,.149,.156,1.152,12.47,2550
1,127,105,2,4.334,4.328,168.4,2.876,.203,4.867,15.98,17.26,16.09,48.82,297.3,0,4.932,2.387,0
1,127,110,2,3.965,3.962,167.2,2.1,.209,4.475,15.63,16.97,15.72,50.09,297.3,0,4.979,2.03,0
1,127,115,2,3.32,3.317,164.1,2.453,.22,3.822,15.22,16.65,15.33,51.69,297.3,0,5.048,1.577,0
2,127,115,2,18.86,19.31,20.77,20.41,20.37,.147,.239,.149,.156,1.251,12.47,2550
1,127,120,2,3.119,3.115,164,2.992,.21,3.659,14.87,16.39,15.02,53.02,297.2,0,5.086,1.422,0
1,127,125,2,3.139,3.135,164.9,3.054,.19,3.593,14.56,16.2,14.77,54.18,297.2,0,5.109,1.457,0
1,127,130,2,3.238,3.233,167.3,3.118,.214,3.822,14.28,16.01,14.55,55.13,297.2,0,5.101,1.465,0
2,127,130,2,18.78,19.24,20.68,20.27,20.29,.147,.239,.149,.156,1.44,12.46,2550
1,127,135,2,3.597,3.591,170.7,3.153,.166,3.953,14.15,15.97,14.48,55.58,297.1,0,5.096,1.717,0
1,127,140,2,3.745,3.74,177.5,2.744,.247,4.279,14.12,16.1,14.44,55.95,297.1,0,5.157,1.662,0
1,127,145,2,3.799,3.795,174.9,2.685,.179,4.443,14.15,16.17,14.47,55.96,297,0,5.19,1.842,0
2,127,145,2,18.69,19.17,20.61,20.14,20.21,.147,.239,.149,.156,1.5,12.46,2550
1,127,150,2,3.653,3.649,172.9,2.626,.173,4.181,14.04,16.12,14.34,56.37,297,0,5.191,1.662,0
1,127,155,2,3.64,3.638,169,1.492,.125,4.018,13.85,15.95,14.14,57.02,297,0,5.179,1.665,0
1,127,200,2,3.417,3.414,171,2.329,.168,3.757,13.67,15.78,13.92,57.76,297,0,5.196,1.482,0
2,127,200,2,18.59,19.11,20.52,20,20.13,.147,.239,.149,.156,1.583,12.45,2550
1,127,205,2,3.114,3.108,184.9,3.406,.108,3.397,13.15,15.54,13.37,59.22,297,0,5.074,.932,0
1,127,210,2,3.386,3.381,185.3,2.967,.243,3.822,12.78,15.11,13.07,60.48,297,0,5.026,1.25,0
1,127,215,2,3.995,3.992,180,2.277,.182,4.508,12.54,14.97,12.8,62.03,297,0,5.157,1.467,0
2,127,215,2,18.5,19.04,20.45,19.86,20.05,.147,.239,.149,.156,1.881,12.44,2550
1,127,220,2,4.194,4.189,179.1,2.79,.193,4.704,12.71,15.2,13.08,62.04,296.9,0,5.313,1.76,0
1,127,225,2,4.194,4.189,177.9,2.783,.215,4.671,13.03,15.19,13.35,61.2,296.9,0,5.416,1.857,0
1,127,230,2,4.159,4.155,178.6,2.608,.199,4.573,13.2,15.08,13.48,60.56,296.9,0,5.431,1.96,0
2,127,230,2,18.4,18.97,20.37,19.73,19.97,.147,.238,.149,.156,1.816,12.43,2550
1,127,235,2,4.315,4.309,183,3.087,.289,4.933,13.15,14.87,13.31,60.69,296.8,0,5.409,1.817,0
1,127,240,2,4.806,4.804,179.5,1.668,.148,5.227,12.94,14.53,13.11,61.45,296.8,0,5.397,2.38,0
1,127,245,2,4.833,4.827,180,2.663,.234,5.325,12.99,14.65,13.26,61.47,296.8,0,5.443,2.427,0
2,127,245,2,18.3,18.9,20.29,19.59,19.89,.147,.238,.149,.156,1.807,12.43,2550
1,127,250,2,4.611,4.607,182.8,2.458,.317,5.325,13.15,14.8,13.39,61.02,296.8,0,5.491,2.315,0
1,127,255,2,4.115,4.108,177.7,3.38,.296,4.802,13.09,14.76,13.35,61.41,296.8,0,5.524,2.127,0
1,127,300,2,4.059,4.056,178.6,2.07,.264,4.671,13.06,14.67,13.33,61.35,296.9,0,5.481,2.037,0
2,127,300,2,18.2,18.83,20.21,19.46,19.81,.147,.238,.149,.156,1.816,12.42,2550
1,127,305,2,4.193,4.19,181,2.045,.164,4.541,12.91,14.54,13.1,61.91,296.9,0,5.472,1.91,0
1,127,310,2,4.164,4.158,184,3.026,.197,4.639,12.7,14.33,12.86,62.76,297,0,5.465,1.877,0
1,127,315,2,3.937,3.934,182.5,2.107,.147,4.214,12.34,14.06,12.45,64.07,297,0,5.426,1.695,0
2,127,315,2,18.11,18.76,20.13,19.33,19.73,.147,.238,.149,.156,1.955,12.42,2550
1,127,320,2,3.874,3.873,183.9,1.227,.104,4.149,12.01,13.95,12.13,65.48,297,0,5.431,1.57,0
1,127,325,2,3.534,3.529,178.9,3.114,.159,3.789,11.72,13.83,11.85,66.63,296.9,0,5.403,1.375,0
1,127,330,2,3.506,3.503,183.4,2.455,.17,3.822,11.35,13.73,11.58,67.86,296.9,0,5.316,1.297,0
2,127,330,2,18.03,18.69,20.05,19.2,19.65,.147,.238,.149,.156,2.366,12.41,2550
1,127,335,2,3.65,3.647,181.1,2.452,.169,4.051,11.07,13.57,11.29,68.92,296.9,0,5.271,1.17,0
1,127,340,2,3.865,3.863,182.3,2.082,.165,4.247,10.92,13.63,11.23,69.36,296.9,0,5.221,1.282,0
1,127,345,2,4.074,4.07,181.4,2.458,.184,4.541,10.84,13.6,11.15,69.85,296.9,0,5.248,1.415,0
2,127,345,2,17.94,18.62,19.97,19.08,19.56,.147,.238,.149,.156,2.821,12.41,2550
1,127,350,2,4.235,4.231,180.2,2.336,.194,4.769,11.02,13.67,11.38,69.77,296.9,0,5.398,1.572,0
1,127,355,2,4.316,4.312,179.6,2.371,.186,4.933,11.3,13.79,11.65,68.92,296.9,0,5.484,1.682,0
1,127,400,2,4.362,4.359,179,2.321,.215,4.835,11.47,13.85,11.84,68.33,296.9,0,5.526,1.835,0
2,127,400,2,17.85,18.55,19.89,18.95,19.48,.147,.238,.149,.156,2.639,12.4,2550
1,127,405,2,4.562,4.56,181.1,1.874,.215,5.063,11.62,13.86,11.93,68.11,296.9,0,5.615,1.972,0
1,127,410,2,4.67,4.667,181.7,1.944,.16,5.161,11.83,13.86,12.1,67.55,297,0,5.693,2.007,0
1,127,415,2,4.872,4.868,183.1,2.297,.201,5.259,12.08,13.88,12.33,66.77,297,0,5.764,2.255,0
2,127,415,2,17.77,18.49,19.81,18.83,19.4,.147,.237,.149,.156,2.449,12.39,2550
1,127,420,2,4.894,4.89,182.5,2.149,.248,5.553,12.24,13.99,12.45,66.53,297.1,0,5.86,2.182,0
1,127,425,2,4.745,4.742,181.3,1.767,.186,5.194,12.33,13.92,12.57,66.3,297.1,0,5.901,2.302,0
1,127,430,2,4.522,4.515,177.5,3.154,.301,5.194,12.36,13.92,12.6,66.12,297.1,0,5.885,2.322,0
2,127,430,2,17.68,18.42,19.73,18.71,19.31,.147,.237,.149,.156,2.34,12.39,2550
1,127,435,2,4.414,4.405,177.2,3.477,.308,5.227,12.36,14,12.65,66.08,297.1,0,5.876,2.242,0
1,127,440,2,4.197,4.192,178.5,2.794,.251,4.737,12.38,13.96,12.63,65.9,297.1,0,5.862,1.992,0
1,127,445,2,4.208,4.202,180.3,3.013,.195,4.639,12.14,13.85,12.29,66.73,297.1,0,5.81,1.83,0
2,127,445,2,17.6,18.35,19.65,18.6,19.23,.147,.237,.149,.156,2.369,12.38,2550
1,127,450,2,4.235,4.229,179.5,3.229,.219,4.9,11.97,13.72,12.12,67.48,297.1,0,5.815,1.965,0
1,127,455,2,4.205,4.199,173.3,3.118,.233,4.704,11.83,13.66,12.05,68.24,297.1,0,5.841,2.05,0
1,127,500,2,4.308,4.304,171.9,2.415,.239,4.933,12,13.72,12.34,67.8,297.1,0,5.904,2.29,0
2,127,500,2,17.53,18.29,19.58,18.48,19.15,.147,.237,.149,.156,2.518,12.38,2550
1,127,505,2,4.063,4.058,174.2,2.799,.251,4.933,12.13,13.71,12.41,67.26,297.2,0,5.918,2.1,0
1,127,510,2,4.052,4.047,174.8,2.927,.223,4.475,12.06,13.66,12.31,67.57,297.2,0,5.911,1.957,0
1,127,515,2,3.845,3.841,175.6,2.518,.18,4.279,11.91,13.47,12.09,68.32,297.2,0,5.927,1.822,0
2,127,515,2,17.46,18.22,19.5,18.38,19.07,.147,.237,.149,.156,2.55,12.37,2550
1,127,520,2,3.634,3.628,179,3.328,.129,4.018,11.66,13.25,11.78,69.3,297.3,0,5.899,1.487,0
1,127,525,2,3.416,3.413,183,2.321,.163,3.822,11.32,13.12,11.41,70.5,297.3,0,5.827,1.212,0
1,127,530,2,3.183,3.17,173.6,5.195,.129,3.528,10.89,12.91,11.01,72,297.4,0,5.72,1.175,0
2,127,530,2,17.39,18.16,19.42,18.27,18.99,.147,.237,.149,.156,3.141,12.37,2550
1,127,535,2,2.903,2.898,163.3,3.538,.12,3.169,10.78,12.74,11.06,72.9,297.5,0,5.782,1.15,0
1,127,540,2,2.709,2.701,157.1,4.397,.29,3.561,10.87,12.62,11.15,72.9,297.5,0,5.879,.985,0
1,127,545,2,3.333,3.326,164.4,3.581,.261,4.116,10.86,12.74,11.25,72.9,297.6,0,5.871,1.495,.036
2,127,545,2,17.32,18.09,19.34,18.17,18.91,.147,.236,.149,.156,3.695,12.36,2550
1,127,550,2,3.283,3.279,164.1,2.969,.201,3.659,11.02,12.91,11.44,72.5,297.6,0,5.936,1.567,1.656
1,127,555,2,3.468,3.462,165.1,3.434,.229,4.051,11.02,12.99,11.37,72.5,297.7,0,5.938,1.565,3.919
1,127,600,2,4.12,4.106,166.2,4.608,.41,5.063,11.3,13.34,11.8,72.2,297.7,0,6.144,2.072,8.08
2,127,600,2,17.25,18.03,19.27,18.07,18.82,.147,.236,.149,.156,3.366,12.36,2550
1,127,605,2,4.404,4.395,164.8,3.76,.381,5.357,12.17,13.8,12.72,69.29,297.7,0,6.364,2.622,13.11
1,127,610,2,4.074,4.064,164.8,3.894,.293,4.769,12.59,13.8,12.92,67.47,297.8,0,6.385,2.46,15.92
1,127,615,2,3.834,3.828,164.9,3.303,.273,4.541,12.67,13.72,12.93,67.35,297.8,0,6.434,2.182,18.81
2,127,615,2,17.18,17.97,19.2,17.97,18.74,.147,.236,.149,.156,2.585,12.36,2550
1,127,620,2,3.526,3.517,165.9,4.157,.257,4.214,12.74,13.74,12.99,67.19,297.9,0,6.463,2.012,22.04
1,127,625,2,3.509,3.501,165.7,3.896,.326,4.443,12.88,13.76,13.12,66.75,297.9,0,6.499,2.11,25.83
1,127,630,2,3.419,3.41,162.9,4.239,.325,4.181,13.11,13.88,13.36,66.37,298,0,6.628,1.997,29.27
2,127,630,2,17.11,17.91,19.12,17.88,18.67,.147,.236,.149,.156,2.449,12.36,2550
1,127,635,2,3.406,3.387,162.6,6.097,.394,4.443,13.42,14.07,13.66,65.38,298.1,0,6.705,2.19,33.38
1,127,640,2,3.415,3.39,172.8,6.921,.332,4.214,13.72,14.21,13.96,64.22,298.2,0,6.732,2.255,52
1,127,645,2,3.651,3.627,177.7,6.534,.475,4.867,14,14.45,14.24,63.48,298.4,0,6.818,2.295,118.5
2,127,645,2,17.05,17.85,19.05,17.78,18.59,.147,.236,.149,.156,2.174,12.37,2550
1,127,650,2,3.844,3.819,174.6,6.541,.424,5.031,14.41,14.84,14.67,62.08,298.4,0,6.885,2.617,136.1
1,127,655,2,4.018,4.001,174.3,5.3,.483,5.423,14.88,15.22,15.12,60.86,298.5,0,7.03,2.815,151.9
1,127,700,2,4.413,4.388,172,6.053,.542,5.717,15.35,15.6,15.54,59.57,298.5,0,7.15,3.183,141.6
2,127,700,2,17,17.8,18.99,17.71,18.51,.147,.236,.149,.156,1.877,12.38,2550
1,127,705,2,4.759,4.743,171.3,4.731,.496,5.945,15.6,15.84,15.74,58.73,298.5,0,7.18,3.37,176.1
1,127,710,2,5.301,5.279,169.5,5.144,.916,7.45,16.04,16.14,16.21,57.44,298.6,0,7.27,3.933,201.8
1,127,715,2,5.795,5.766,174,5.726,.806,7.55,16.51,16.64,16.68,55.91,298.6,0,7.3,4.333,215.7
2,127,715,2,16.97,17.74,18.92,17.65,18.44,.147,.235,.149,.156,1.68,12.39,2550
1,127,720,2,6.359,6.334,173.6,5.08,.834,8.56,16.95,17.05,17.08,54.61,298.6,0,7.37,4.778,221.2
1,127,725,2,7.4,7.38,174.6,4.394,.843,9.47,17.43,17.51,17.55,53.01,298.6,0,7.38,5.508,249.2
1,127,730,2,7.25,7.22,172.8,5.718,.73,8.79,17.89,17.89,17.97,51.79,298.6,0,7.45,5.473,269.7
2,127,730,2,16.94,17.69,18.86,17.63,18.36,.147,.235,.149,.156,1.482,12.4,2550
1,127,735,2,7.24,7.2,172.3,5.823,.783,9.02,18.32,18.24,18.38,50.6,298.5,0,7.51,5.408,288.5
1,127,740,2,8.68,8.65,171.5,4.822,.744,10.06,18.47,18.25,18.44,49.65,298.6,0,7.38,6.513,308.4
1,127,745,2,8.4,8.36,171.3,5.206,.979,10.55,18.66,18.39,18.64,49.3,298.6,0,7.45,6.498,321.2
2,127,745,2,16.93,17.65,18.8,17.63,18.29,.147,.235,.149,.156,1.343,12.45,2550
1,127,750,2,8.25,8.22,170.3,5.274,1.017,10.55,18.98,18.71,18.97,48.81,298.6,0,7.59,6.118,348.4
1,127,755,2,8.89,8.86,175.6,4.239,.829,10.75,19.32,19.06,19.31,47.77,298.6,0,7.58,6.828,369.8
1,127,800,2,9.17,9.12,174.5,5.98,1.259,11.76,19.67,19.43,19.67,47,298.6,0,7.67,6.745,388.5
2,127,800,2,16.94,17.61,18.76,17.69,18.22,.147,.235,.149,.156,1.264,12.54,2550
1,127,805,2,9.31,9.26,180.3,6.065,1.02,11.43,20.05,19.68,20.01,46.42,298.5,0,7.82,6.605,406
1,127,810,2,10.35,10.29,180.5,6.158,.939,12.12,20.16,19.73,20.02,46.3,298.6,0,7.88,7.7,422.3
1,127,815,2,10.13,10.08,181.3,5.822,1.258,12.84,20.38,20.02,20.34,46.24,298.6,0,8.06,7.48,443.3
2,127,815,2,16.95,17.58,18.73,17.78,18.16,.147,.235,.149,.156,1.206,12.66,2550
1,127,820,2,10.2,10.15,177.6,5.795,1.293,12.71,20.79,20.38,20.76,46.05,298.7,0,8.35,7.48,461.5
1,127,825,2,11.04,11.01,176.6,4.238,1.595,14.11,21.08,20.51,20.93,45.53,298.8,0,8.45,8.22,478.3
1,127,830,2,11.12,11.06,179.9,5.878,.953,13.1,21.11,20.62,21,45.81,298.7,0,8.57,8.31,495.3
2,127,830,2,16.99,17.56,18.71,17.9,18.1,.146,.235,.149,.156,1.183,12.8,2550
1,127,835,2,10.26,10.19,173.7,6.914,1.195,13,21.44,20.96,21.33,45.21,298.8,0,8.66,7.85,513.6
1,127,840,2,10.68,10.63,174.8,5.859,1.614,13.39,21.63,20.99,21.48,44.69,298.9,0,8.66,7.88,531.4
1,127,845,2,10.84,10.76,173.1,6.942,1.542,14.34,21.89,21.26,21.73,44.35,298.9,0,8.78,8.36,550.3
2,127,845,2,17.04,17.54,18.69,18.07,18.05,.146,.235,.149,.156,1.156,12.93,2550
1,127,850,2,11.09,11.03,175.2,5.979,1.127,14.01,21.98,21.25,21.79,44.46,299,0,8.89,8.1,568
1,127,855,2,10.86,10.82,171.2,4.844,1.076,13.88,22.08,21.28,21.83,44.15,299,0,8.88,8.41,585.5
1,127,900,2,10.78,10.73,176.7,5.236,1.228,13.85,22.1,21.35,21.86,44.29,299.1,0,8.94,8.24,603.1
2,127,900,2,17.12,17.54,18.7,18.26,18,.146,.234,.149,.156,1.133,13.01,2550
1,127,905,2,10.97,10.92,169.6,5.364,1.153,14.01,22.29,21.59,22.09,43.87,299.1,0,8.97,8.49,620
1,127,910,2,10.48,10.43,178.2,5.385,1.198,12.61,22.62,21.81,22.41,42.97,299.1,0,8.97,7.86,637.2
1,127,915,2,10.23,10.19,176,5.114,1.067,12.74,22.71,21.83,22.51,42.8,299.2,0,8.99,7.36,652.7
2,127,915,2,17.22,17.57,18.72,18.49,17.97,.146,.234,.149,.156,1.093,13.07,2550
1,127,920,2,10.24,10.16,182.6,7.48,1.231,12.74,23.18,22.4,23.02,41.62,299.2,0,8.99,7.51,667.2
1,127,925,2,10.27,10.21,181.2,6.187,1.302,12.35,23.37,22.44,23.13,40.62,299.2,0,8.8,7.42,682
1,127,930,2,10.93,10.86,183.5,6.415,1.25,13.16,23.55,22.64,23.29,39.77,299.3,0,8.66,7.94,697.8
2,127,930,2,17.35,17.61,18.76,18.75,17.96,.146,.234,.149,.156,.72,13.12,2550
1,127,935,2,11.3,11.25,182.9,5.535,1.054,13.62,23.53,22.57,23.23,39.61,299.4,0,8.59,8.36,713
1,127,940,2,10.1,10.01,185.7,7.45,1.632,13.52,23.93,23.1,23.78,39.18,299.3,0,8.77,7.12,728
1,127,945,2,10.38,10.34,184.7,4.627,1.176,12.67,23.99,22.96,23.72,38.55,299.3,0,8.6,7.28,740
2,127,945,2,17.5,17.67,18.8,19.02,17.95,.146,.234,.149,.156,.067,13.16,2550
1,127,950,2,9.71,9.61,172.5,8.22,1.229,12.25,24.6,23.75,24.42,37.56,299.3,0,8.75,7.53,755
1,127,955,2,10.08,10.04,179.5,5.331,1.133,12.54,24.59,23.59,24.29,37.15,299.2,0,8.58,7.56,730
1,127,1000,2,10.35,10.28,168.3,6.594,1.265,13.26,25.01,23.92,24.79,35.87,299.3,0,8.44,7.81,775
2,127,1000,2,17.67,17.74,18.87,19.32,17.95,.147,.234,.149,.156,0,13.25,2550
1,127,1005,2,10.76,10.66,174,7.56,1.187,13.39,25.38,24.33,25.12,34.2,299.2,0,8.07,7.97,795
1,127,1010,2,9.18,9.13,181.8,6.023,1.477,12.12,25.72,24.76,25.5,34.82,299.2,0,8.61,6.62,806
1,127,1015,2,10.22,10.15,178.6,6.656,1.12,12.41,25.96,24.89,25.62,33.05,299.2,0,8.08,7.7,817
2,127,1015,2,17.86,17.83,18.95,19.64,17.96,.146,.234,.149,.156,0,13.14,2550
1,127,1020,2,10.23,10.15,170.3,7.14,1.326,13.36,26.14,25.17,25.86,32.47,299.2,0,7.97,7.97,829
1,127,1025,2,10.61,10.5,176.9,8.36,1.274,13.1,26.31,25.2,25.97,32.06,299.2,0,7.93,8.04,839
1,127,1030,2,9.75,9.66,176.5,7.81,1.37,13.23,26.52,25.37,26.15,32.13,299.1,0,8.15,7.45,849
2,127,1030,2,18.07,17.95,19.04,19.97,17.99,.146,.234,.149,.156,0,13.15,2550
1,127,1035,2,11.07,10.97,182.9,7.76,1.849,14.21,26.48,25.27,26.09,30.91,299.1,0,7.56,8.13,860
1,127,1040,2,11.64,11.59,177.2,5.305,1.048,14.11,26.34,25.07,25.87,31.24,299.2,0,7.59,8.74,875
1,127,1045,2,10.69,10.58,173.1,8.31,1.449,15.42,26.45,25.34,26.23,31.44,299,0,7.78,8.06,887
2,127,1045,2,18.28,18.07,19.14,20.32,18.03,.146,.234,.149,.156,0,13.2,2550
1,127,1050,2,10.86,10.77,175.1,7.49,1.111,13.92,26.77,25.57,26.42,30.56,298.9,0,7.64,8.23,904
1,127,1055,2,10.85,10.79,171.9,6.101,1.417,13.69,26.86,25.56,26.5,30.86,298.8,0,7.85,8.14,931
1,127,1100,2,11.98,11.9,172.1,6.393,1.11,14.47,26.96,25.57,26.55,29.72,298.8,0,7.41,8.78,870
2,127,1100,2,18.5,18.2,19.26,20.68,18.08,.146,.234,.149,.156,0,13.17,2550
1,127,1105,2,10.93,10.87,174.3,5.912,1.837,14.9,26.79,25.75,26.45,30.33,298.7,0,7.55,8.35,751
1,127,1110,2,11.37,11.3,171.9,6.33,1.477,14.5,27.07,26.14,26.81,28.67,298.8,0,6.982,8.87,892
1,127,1115,2,11.41,11.35,167.9,5.995,1.373,14.7,27.54,26.46,27.24,27.61,298.8,0,6.838,8.93,867
2,127,1115,2,18.73,18.34,19.39,21.05,18.15,.146,.234,.149,.156,0,13.18,2550
1,127,1120,2,11.49,11.36,173.3,8.55,1.574,15.09,27.37,26.24,27,28.16,298.7,0,6.982,8.77,931
1,127,1125,2,11.27,11.12,160.1,9.3,1.302,14.08,27.86,26.62,27.51,26.72,298.6,0,6.645,8.74,897
1,127,1130,2,11.43,11.3,164.6,8.66,1.48,14.54,27.91,26.93,27.65,26.2,298.5,0,6.401,8.86,878
2,127,1130,2,18.94,18.49,19.53,21.42,18.23,.146,.234,.149,.156,0,13.16,2550
1,127,1135,2,12.55,12.46,160.7,6.647,1.343,15.35,28.12,26.87,27.72,25.45,298.5,0,6.173,9.76,984
1,127,1140,2,12.12,12,167.2,8.02,1.519,14.73,28.03,26.55,27.6,25.05,298.3,0,5.877,9.18,994
1,127,1145,2,12.24,12.18,174.5,6.017,1.437,15.52,28.09,26.74,27.66,26.09,298.3,0,6.491,9.37,1000
2,127,1145,2,19.14,18.64,19.68,21.77,18.31,.146,.234,.149,.156,0,13.15,2550
1,127,1150,2,12.12,12.02,170,7.33,1.332,14.96,28.13,26.82,27.74,26.4,298.3,0,6.696,9.25,967
1,127,1155,2,11.58,11.51,168.1,6.417,1.376,15.55,28.13,26.84,27.73,26.55,298.2,0,6.775,8.92,942
1,127,1200,2,11.24,11.04,160.2,10.64,1.111,13.59,28.45,27.01,28.12,27.18,298,0,7.37,8.68,957
2,127,1200,2,19.32,18.79,19.83,22.12,18.41,.146,.234,.149,.156,0,13.15,2550
1,127,1205,2,11.89,11.78,164.3,7.92,1.607,15.94,28.01,26.83,27.57,27.18,298,0,7,9.01,771
1,127,1210,2,12.42,12.27,160.3,8.91,1.568,15.22,28.65,27.41,28.41,25.58,298,0,6.679,9.62,1026
1,127,1215,2,10.92,10.76,166,9.84,1.197,14.01,28.65,27.24,28.18,25.54,297.9,0,6.648,8.36,838
2,127,1215,2,19.5,18.93,19.99,22.45,18.51,.146,.234,.149,.156,0,13.14,2550
1,127,1220,2,11.14,11.01,166.5,8.85,1.411,14.18,27.9,26.87,27.34,27.05,297.8,0,6.856,8.44,459.1
1,127,1225,2,11.36,11.22,156,9.13,1.573,14.83,28.01,27.44,27.98,27.2,297.8,0,7.01,8.95,878
1,127,1230,2,11.8,11.71,155.6,7.06,1.606,15.52,28.68,27.22,28.28,25.85,297.8,0,6.847,9.17,1028
2,127,1230,2,19.68,19.08,20.15,22.79,18.62,.146,.235,.149,.156,0,13.15,2550
1,127,1235,2,12.04,11.93,165.2,7.69,1.379,15.88,28.97,27.79,28.74,24.37,297.7,0,6.25,9.14,1019
1,127,1240,2,12.04,11.9,170.7,8.93,1.112,14.77,29.12,27.74,28.73,23.97,297.7,0,6.143,9.2,1017
1,127,1245,2,12.01,11.89,165.6,8.22,1.987,17.08,29.19,27.83,28.85,24.8,297.6,0,6.677,9.14,1020
2,127,1245,2,19.84,19.21,20.32,23.11,18.74,.146,.235,.149,.156,0,13.14,2550
1,127,1250,2,11.26,11.15,161.4,7.99,2.238,16.86,29.38,28.21,29.07,24.84,297.6,0,6.849,8.99,993
1,127,1255,2,11.62,11.5,173.1,7.97,1.622,14.96,29.38,28.07,29.02,23.52,297.5,0,6.082,8.45,942
1,127,1300,2,11.51,11.37,158.8,9.18,1.518,14.67,29.19,27.55,28.63,25.39,297.4,0,7,8.91,995
2,127,1300,2,19.99,19.35,20.49,23.38,18.86,.146,.235,.149,.156,0,13.13,2550
1,127,1305,2,12.14,11.98,164.3,9.19,2.202,18.26,29.46,28.22,29.19,24.46,297.4,0,6.697,9.29,1009
1,127,1310,2,12.17,12.08,172.5,7.14,1.538,16.92,29.13,27.9,28.67,24.28,297.4,0,6.33,8.99,782
1,127,1315,2,11.25,11.18,157.1,6.47,1.55,16.07,29.16,27.9,28.8,25.08,297.4,0,6.816,8.84,1025
2,127,1315,2,20.15,19.47,20.65,23.66,18.99,.146,.235,.149,.156,0,13.12,2550
1,127,1320,2,11.43,11.31,146.3,8.01,1.557,14.57,29.93,28.76,29.67,24.54,297.2,0,7.14,9.2,1048
1,127,1325,2,10.32,10.21,148.7,8.28,1.707,13.88,30.02,28.53,29.49,24.13,297.1,0,6.967,8.15,709
1,127,1330,2,10.86,10.7,163.7,9.84,1.647,14.5,29.05,28.07,28.43,23.58,297.2,0,5.859,8.36,384.7
2,127,1330,2,20.31,19.6,20.81,23.95,19.12,.146,.235,.149,.156,0,13.11,2550
1,127,1335,2,11.68,11.57,165.1,7.74,2.233,16.89,28.91,28.18,28.79,23.75,297.2,0,5.845,8.89,747
1,127,1340,2,12.17,12.08,159.5,7.07,1.769,15.68,29.16,28.12,28.9,23.43,297.2,0,5.859,9.53,968
1,127,1345,2,11.67,11.54,161.2,8.45,1.685,14.96,29.78,28.66,29.55,23.36,297.1,0,6.317,9.09,1036
2,127,1345,2,20.45,19.73,20.97,24.2,19.25,.146,.235,.149,.156,0,13.12,2550
1,127,1350,2,12.33,12.21,163.2,8,1.523,15.45,30.04,28.58,29.6,23.09,297.2,0,6.37,9.53,1036
1,127,1355,2,11.33,11.14,159.4,10.6,1.859,16.2,29.82,28.37,29.34,23.24,297,0,6.272,8.87,933
1,127,1400,2,11.4,11.2,166.8,10.63,1.825,19.14,29.48,28.3,29,22.72,296.9,0,5.686,8.83,819
2,127,1400,2,20.56,19.84,21.13,24.39,19.38,.146,.236,.149,.156,0,13.1,2550
1,127,1405,2,11.1,10.9,159.1,10.74,1.715,15.94,29.64,28.46,29.36,23.3,296.9,0,6.165,8.65,949
1,127,1410,2,10.65,10.56,164.7,7.33,1.424,14.44,30.02,28.58,29.71,22.96,296.8,0,6.269,8.08,1045
1,127,1415,2,11.43,11.33,168.3,7.53,1.471,13.92,30.23,28.75,29.82,22.21,296.9,0,5.977,8.66,978
2,127,1415,2,20.67,19.95,21.28,24.5,19.52,.146,.236,.149,.156,0,13.1,2550
1,127,1420,2,10.25,10.11,159.7,9.58,1.479,15.29,29.79,28.3,29.26,22.93,296.8,0,6.066,8.14,950
1,127,1425,2,11.29,11.19,150.4,7.71,2.079,15.42,29.85,28.48,29.42,23.05,296.8,0,6.191,9.08,931
1,127,1430,2,11.24,11.11,151.9,8.61,1.649,15.75,29.8,28.43,29.24,23.25,296.8,0,6.262,9.04,920
2,127,1430,2,20.79,20.05,21.41,24.55,19.66,.146,.236,.149,.156,0,13.1,2550
1,127,1435,2,10.02,9.77,158,12.85,1.297,12.97,29.96,28.75,29.65,23.07,296.7,0,6.278,7.9,914
1,127,1440,2,10.99,10.89,161.1,7.56,1.988,15.22,30.02,28.63,29.58,22.49,296.6,0,5.975,8.55,902
1,127,1445,2,11.27,11.17,155,7.61,1.818,17.22,30.11,28.85,29.7,22.46,296.5,0,6.033,8.93,840
2,127,1445,2,20.92,20.15,21.52,24.63,19.79,.146,.236,.149,.156,0,13.1,2550
1,127,1450,2,11.32,11.25,150,6.556,2.139,14.93,30.24,28.89,29.79,21.85,296.5,0,5.747,8.89,889
1,127,1455,2,11.69,11.57,161.7,8.02,1.221,14.6,30.15,28.92,29.79,21.67,296.5,0,5.56,9.01,882
1,127,1500,2,11.75,11.65,151.6,7.46,1.536,15.84,30.24,29.02,29.79,20.62,296.4,0,4.943,9.58,873
2,127,1500,2,21.04,20.26,21.62,24.7,19.93,.146,.236,.149,.156,0,13.1,2550
1,127,1505,2,11.8,11.55,159.6,11.7,1.627,15.22,30.13,28.92,29.61,20.48,296.3,0,4.756,9.45,861
1,127,1510,2,11.01,10.85,168.6,10.04,2.258,15.52,30.05,29,29.68,20.57,296.3,0,4.751,8.52,855
1,127,1515,2,11.32,11.25,157.7,6.667,1.766,14.99,29.96,28.69,29.48,20.54,296.3,0,4.67,8.87,840
2,127,1515,2,21.16,20.36,21.71,24.8,20.06,.146,.237,.149,.156,0,13.1,2550
1,127,1520,2,11.16,11.09,162.9,6.635,2.053,15.94,30.02,28.94,29.7,20.59,296.1,0,4.747,8.73,797
1,127,1525,2,10.32,10.24,158.4,7.36,1.808,17.57,30.09,29.01,29.79,20.24,296,0,4.552,8.03,800
1,127,1530,2,9.69,9.54,156.7,10.18,1.057,11.76,30.18,29.03,29.75,20.31,295.8,0,4.679,7.69,783
2,127,1530,2,21.26,20.45,21.79,24.92,20.19,.146,.237,.149,.156,0,13.1,2550
1,127,1535,2,10.99,10.89,158,7.92,1.809,14.9,30.34,29.26,29.96,19.99,295.8,0,4.59,8.52,777
1,127,1540,2,11.03,10.92,152.6,8.01,1.108,14.41,29.98,28.58,29.42,19.65,295.7,0,4.072,8.57,763
1,127,1545,2,11.63,11.47,152,9.55,1.597,15.45,29.86,28.81,29.45,19.11,295.7,0,3.581,9.16,754
2,127,1545,2,21.35,20.53,21.89,25.07,20.32,.146,.237,.149,.156,0,13.09,2550
1,127,1550,2,11.54,11.42,152.3,8.41,1.303,14.6,30,29.06,29.72,19.32,295.6,0,3.843,8.91,741
1,127,1555,2,9.75,9.59,155.6,10.45,1.112,12.35,30.08,28.98,29.69,20.18,295.5,0,4.509,7.66,725
1,127,1600,2,10.91,10.8,157.7,8,1.65,14.21,29.97,28.93,29.5,20.16,295.5,0,4.409,8.57,710
2,127,1600,2,21.42,20.61,21.98,25.21,20.46,.146,.237,.149,.156,0,13.09,2550
1,127,1605,2,10.88,10.76,154.2,8.5,1.163,13.23,30.02,29.09,29.69,19.6,295.4,0,4.06,8.58,694.5
1,127,1610,2,11.12,10.96,153.4,9.43,1.536,14.08,30.04,28.98,29.62,19.67,295.4,0,4.13,8.6,678
1,127,1615,2,11.85,11.8,161.3,5.146,1.37,14.93,29.98,29.04,29.61,19.12,295.4,0,3.689,9.16,663.7
2,127,1615,2,21.49,20.68,22.07,25.34,20.58,.146,.237,.149,.156,0,13.09,2550
1,127,1620,2,10.85,10.72,159.3,9.01,1.091,13.49,29.9,28.97,29.56,19.34,295.4,0,3.787,8.28,646.7
1,127,1625,2,10.23,10.17,151.1,6.305,1.294,13.49,29.97,29.22,29.69,20.07,295.3,0,4.356,8.21,630.5
1,127,1630,2,9.77,9.69,149,7.4,1.3,12.84,30.12,29.29,29.73,20.01,295.2,0,4.43,7.86,611.6
2,127,1630,2,21.54,20.75,22.16,25.45,20.7,.146,.238,.149,.156,0,13.1,2550
1,127,1635,2,12.01,11.97,154.6,4.19,1.301,14.31,29.95,28.98,29.48,19.63,295.3,0,4.031,9.35,594.7
1,127,1640,2,10.72,10.68,151.3,5.095,1.336,14.7,29.79,28.92,29.38,19.63,295.3,0,3.899,8.37,578.4
1,127,1645,2,10.74,10.67,159.5,6.658,1.159,13.62,29.76,28.88,29.39,20.23,295.3,0,4.292,7.98,560.7
2,127,1645,2,21.58,20.8,22.25,25.54,20.82,.146,.238,.149,.156,0,13.1,2550
1,127,1650,2,10.04,9.91,153.9,9.3,1.357,13.62,29.62,28.83,29.23,20.2,295.3,0,4.16,7.94,543
1,127,1655,2,11.04,10.99,149.3,5.471,1.913,14.86,29.58,28.84,29.22,20.3,295.2,0,4.196,8.89,525.6
1,127,1700,2,10.88,10.82,149.8,5.936,1.589,13.65,29.5,28.72,29.13,20.42,295.2,0,4.224,8.52,507.8
2,127,1700,2,21.6,20.84,22.34,25.6,20.93,.146,.238,.149,.156,0,13.11,2550
1,127,1705,2,12.11,12.03,143.7,6.408,1.353,14.99,29.38,28.7,29.02,20.25,295.2,0,4.003,9.71,490.1
1,127,1710,2,11.66,11.6,141.3,6.023,1.352,14.44,29.29,28.62,28.93,20.53,295.2,0,4.128,9.15,470.8
1,127,1715,2,12.13,12.05,148.3,6.36,1.62,15.52,29.3,28.71,28.99,20.23,295.2,0,3.929,9.5,454.2
2,127,1715,2,21.61,20.89,22.42,25.65,21.04,.146,.238,.149,.156,0,13.1,2550
1,127,1720,2,9.61,9.51,147.7,8.3,1.008,11.73,29.26,28.73,28.97,20.48,295.2,0,4.069,7.46,433.3
1,127,1725,2,11.94,11.88,146.6,5.68,1.529,14.73,29.32,28.71,28.9,20.23,295.2,0,3.945,9.35,415.2
1,127,1730,2,11.49,11.41,139.3,6.74,1.645,16.07,29,28.51,28.67,20.36,295.2,0,3.781,9.1,397
2,127,1730,2,21.61,20.92,22.5,25.66,21.14,.146,.239,.149,.156,0,13.11,2550
1,127,1735,2,11.01,10.95,149.1,5.793,1.207,14.05,28.95,28.52,28.63,20.2,295.2,0,3.628,8.45,378
1,127,1740,2,11.06,10.99,145.4,6.47,1.262,13.98,28.93,28.52,28.63,20.2,295.2,0,3.614,8.69,359.4
1,127,1745,2,10.61,10.52,142.6,7.4,1.351,13.16,28.88,28.54,28.57,20.2,295.2,0,3.57,8.52,342.3
2,127,1745,2,21.6,20.94,22.56,25.64,21.23,.146,.239,.149,.156,0,13.12,2550
1,127,1750,2,10.8,10.72,150.8,7.24,1.517,14.11,28.8,28.44,28.49,20.22,295.2,0,3.521,8.38,324.3
1,127,1755,2,10.4,10.32,148.9,7.09,1.403,13.75,28.67,28.35,28.35,20.12,295.2,0,3.351,8.12,305.8
1,127,1800,2,11.25,11.19,150.1,5.652,1.203,13.3,28.59,28.28,28.24,19.77,295.3,0,3.049,8.62,286.3
2,127,1800,2,21.57,20.96,22.61,25.59,21.32,.146,.239,.149,.156,0,12.76,2550
1,127,1805,2,9.94,9.89,145,5.751,1.205,12.67,28.4,28.12,28.07,19.8,295.3,0,2.916,7.73,267.9
1,127,1810,2,9.26,9.19,149.4,6.844,1.144,11.96,28.35,28.2,28.05,20.2,295.3,0,3.151,7.07,249.2
1,127,1815,2,9.84,9.79,145,5.394,1.287,12.54,28.28,28.08,27.95,20.15,295.3,0,3.062,7.67,231.6
2,127,1815,2,21.53,20.97,22.66,25.51,21.39,.146,.239,.149,.156,0,12.72,2550
1,127,1820,2,9.77,9.72,145.7,5.744,1.146,12.61,28.1,27.99,27.8,20.31,295.4,0,3.026,7.62,213.1
1,127,1825,2,9.54,9.48,153.4,6.24,.899,11.4,27.96,27.86,27.66,20.45,295.4,0,3.007,7.4,195.3
1,127,1830,2,10.35,10.28,152.4,6.528,1.076,12.71,27.79,27.74,27.49,20.7,295.5,0,3.04,8.03,177.3
2,127,1830,2,21.49,20.97,22.7,25.42,21.47,.146,.239,.149,.156,0,12.69,2550
1,127,1835,2,9.97,9.93,152.7,4.893,1.164,12.15,27.64,27.66,27.38,20.66,295.5,0,2.895,7.56,160
1,127,1840,2,9.4,9.36,154,5.559,.971,11.96,27.49,27.54,27.23,20.79,295.5,0,2.859,7.01,143.9
1,127,1845,2,9.75,9.7,152.8,5.91,1.114,12.18,27.37,27.5,27.13,20.66,295.5,0,2.675,7.32,125.3
2,127,1845,2,21.43,20.97,22.71,25.29,21.52,.146,.239,.149,.156,0,12.67,2550
1,127,1850,2,9.26,9.22,148.9,4.887,1.248,11.96,27.2,27.34,26.97,21.33,295.5,0,2.979,7.16,108.4
1,127,1855,2,8.18,8.15,148.7,4.68,1.228,11.14,26.99,27.2,26.76,21.65,295.4,0,3.011,6.153,92.8
1,127,1900,2,8.19,8.15,148.2,5.475,.862,10,26.85,27.09,26.65,21.92,295.4,0,3.071,6.158,77.5
2,127,1900,2,21.37,20.96,22.73,25.13,21.57,.146,.239,.149,.156,0,12.67,2550
1,127,1905,2,8.7,8.65,147.4,5.624,1.342,11.14,26.58,26.91,26.39,22.59,295.3,0,3.269,6.57,62.17
1,127,1910,2,9.08,9.05,148,4.719,.861,11.04,26.45,26.86,26.31,22.75,295.4,0,3.261,6.848,50.68
1,127,1915,2,9.02,8.99,148.3,4.465,1.013,11.6,26.24,26.69,26.11,23.17,295.4,0,3.336,6.905,38.29
2,127,1915,2,21.29,20.94,22.73,24.94,21.61,.146,.239,.149,.156,0,12.66,2550
1,127,1920,2,9.28,9.26,147.7,4.184,.968,11.63,26.08,26.54,25.97,23.35,295.4,0,3.311,6.933,27.7
1,127,1925,2,7.79,7.77,146.6,4.242,.858,10.03,25.75,26.23,25.58,23.74,295.4,0,3.274,5.755,17
1,127,1930,2,6.962,6.938,144.3,4.712,.615,8.4,25.31,25.85,25.16,24.63,295.4,0,3.416,5.23,8.24
2,127,1930,2,21.22,20.92,22.71,24.75,21.64,.146,.239,.149,.156,0,12.64,2550
1,127,1935,2,7.46,7.43,145.4,4.656,.651,9.18,24.99,25.69,24.96,24.99,295.4,0,3.353,5.505,2.848
1,127,1940,2,7.24,7.23,143,3.817,.588,8.53,24.77,25.46,24.78,25.21,295.4,0,3.296,5.523,.313
1,127,1945,2,7.24,7.22,142,4.248,.648,9.02,24.54,25.27,24.55,25.71,295.4,0,3.379,5.355,0
2,127,1945,2,21.13,20.89,22.68,24.53,21.66,.146,.24,.149,.156,0,12.64,2550
1,127,1950,2,7.35,7.32,142.2,4.351,.766,9.21,24.34,25.04,24.36,26.07,295.5,0,3.405,5.595,0
1,127,1955,2,7.06,7.04,142.2,4.229,.614,8.33,24.14,24.89,24.13,26.43,295.5,0,3.429,5.05,0
1,127,2000,2,6.549,6.534,140.9,3.959,.604,8.07,23.85,24.67,23.87,26.82,295.6,0,3.396,4.723,0
2,127,2000,2,21.04,20.85,22.64,24.32,21.66,.146,.24,.149,.156,0,12.62,2550
1,127,2005,2,6.248,6.231,138.6,4.285,.571,8.04,23.58,24.4,23.58,27.19,295.6,0,3.353,4.493,0
1,127,2010,2,6.401,6.381,138.3,4.475,.539,7.87,23.46,24.37,23.52,27.24,295.6,0,3.283,4.64,0
1,127,2015,2,6.457,6.44,137.5,4.09,.637,8,23.36,24.2,23.38,27.4,295.7,0,3.281,4.77,0
2,127,2015,2,20.95,20.82,22.6,24.09,21.66,.146,.24,.149,.156,0,12.62,2550
1,127,2020,2,5.969,5.951,139.4,4.467,.538,7.58,23.11,23.96,23.07,27.99,295.8,0,3.36,4.018,0
1,127,2025,2,5.464,5.449,137.8,4.263,.354,6.174,22.67,23.62,22.66,28.84,295.8,0,3.413,3.693,0
1,127,2030,2,5.599,5.585,133.8,3.993,.482,6.795,22.42,23.41,22.44,29.35,295.9,0,3.44,3.823,0
2,127,2030,2,20.85,20.77,22.54,23.87,21.65,.146,.24,.149,.156,0,12.6,2550
1,127,2035,2,5.307,5.298,133,3.267,.387,6.141,22.19,23.11,22.19,29.83,295.9,0,3.471,3.605,0
1,127,2040,2,5.185,5.173,130.6,3.799,.368,6.076,21.83,22.79,21.81,30.7,296,0,3.568,3.413,0
1,127,2045,2,6.099,6.082,130.1,4.272,.506,7.35,21.71,22.76,21.83,30.68,296,0,3.457,4.295,0
2,127,2045,2,20.75,20.73,22.48,23.65,21.63,.146,.24,.149,.156,0,12.59,2550
1,127,2050,2,6.765,6.745,131.6,4.381,.792,8.92,21.84,22.82,21.97,30.38,296,0,3.428,4.825,0
1,127,2055,2,7.19,7.17,133,3.977,.673,9.08,21.95,22.82,22.04,30.22,296.1,0,3.453,5.183,0
1,127,2100,2,7,6.99,133.4,3.718,.585,8.56,21.84,22.63,21.87,30.55,296.1,0,3.51,5.063,0
2,127,2100,2,20.64,20.67,22.42,23.44,21.6,.146,.24,.149,.156,0,12.58,2550
1,127,2105,2,7.52,7.5,135.2,4.026,.602,8.85,21.82,22.63,21.91,30.74,296.2,0,3.579,5.563,0
1,127,2110,2,7.23,7.2,135.9,4.618,.671,8.95,21.72,22.49,21.76,31.15,296.2,0,3.679,5.288,0
1,127,2115,2,7.31,7.29,134.2,4.164,.566,8.62,21.65,22.4,21.69,31.39,296.3,0,3.724,5.453,0
2,127,2115,2,20.54,20.62,22.34,23.22,21.56,.146,.239,.149,.156,0,12.58,2550
1,127,2120,2,7.14,7.12,134.5,4.809,.597,8.89,21.54,22.25,21.56,31.77,296.3,0,3.792,5.42,0
1,127,2125,2,7.16,7.13,135.4,4.784,.706,8.66,21.39,22.11,21.41,32.19,296.4,0,3.849,5.348,0
1,127,2130,2,7.83,7.8,136.9,4.886,.71,9.34,21.35,22.15,21.45,32.49,296.5,0,3.938,5.763,0
2,127,2130,2,20.44,20.56,22.27,23.01,21.52,.146,.239,.149,.156,0,12.56,2550
1,127,2135,2,7.88,7.86,137,4.252,.834,9.93,21.42,22.12,21.52,32.5,296.5,0,4.006,6.153,0
1,127,2140,2,7.69,7.67,137.1,3.957,.694,9.34,21.27,21.95,21.29,33.08,296.5,0,4.123,5.715,0
1,127,2145,2,7.54,7.51,139.6,4.972,.768,9.64,21.08,21.81,21.14,33.61,296.5,0,4.186,5.685,0
2,127,2145,2,20.34,20.5,22.18,22.81,21.47,.146,.239,.149,.156,0,12.56,2550
1,127,2150,2,7.93,7.91,141.2,3.802,.708,9.96,21.05,21.76,21.11,33.85,296.6,0,4.255,5.885,0
1,127,2155,2,7.71,7.69,140.9,3.772,.715,9.41,20.9,21.58,20.94,34.42,296.6,0,4.358,5.785,0
1,127,2200,2,7.97,7.95,139.9,4.14,.97,10.58,20.75,21.51,20.86,34.9,296.6,0,4.425,6.035,0
2,127,2200,2,20.24,20.44,22.1,22.62,21.42,.146,.239,.149,.156,0,12.55,2550
1,127,2205,2,8.52,8.49,139.5,4.235,.898,10.78,20.92,21.65,21.06,34.58,296.6,0,4.445,6.48,0
1,127,2210,2,8.41,8.38,139.2,4.513,.844,10.58,20.93,21.6,21.04,34.73,296.6,0,4.513,6.48,0
1,127,2215,2,8.08,8.05,141.6,5.301,.815,10.32,20.89,21.54,20.96,35.09,296.7,0,4.618,6.215,0
2,127,2215,2,20.15,20.37,22.02,22.43,21.36,.146,.239,.149,.156,0,12.54,2550
1,127,2220,2,8.57,8.53,143.1,4.867,.924,10.85,20.87,21.62,21.01,35.38,296.7,0,4.719,6.408,0
1,127,2225,2,8.99,8.95,144.9,5.454,.854,11.6,20.92,21.65,21.05,35.5,296.6,0,4.8,6.635,0
1,127,2230,2,9.11,9.08,146.1,4.717,.99,12.25,20.92,21.6,21.02,35.73,296.6,0,4.895,7,0
2,127,2230,2,20.06,20.31,21.94,22.26,21.3,.146,.239,.149,.156,0,12.54,2550
1,127,2235,2,9.38,9.35,145.7,4.572,.856,11.11,20.9,21.55,20.99,35.93,296.6,0,4.955,7.08,0
1,127,2240,2,9.58,9.54,146.3,5.29,.85,11.83,20.89,21.54,20.99,36.27,296.6,0,5.077,7.44,0
1,127,2245,2,9.47,9.43,146.5,4.957,.94,11.43,20.91,21.53,20.99,36.56,296.6,0,5.208,7.49,0
2,127,2245,2,19.98,20.25,21.85,22.1,21.24,.146,.239,.149,.156,0,12.52,2550
1,127,2250,2,9.16,9.12,147.3,5.389,.965,11.76,20.87,21.48,20.95,36.95,296.7,0,5.321,7.04,0
1,127,2255,2,9.2,9.18,145.8,4.044,.743,10.75,20.81,21.4,20.87,37.33,296.7,0,5.405,6.938,0
1,127,2300,2,8.48,8.45,145.4,4.935,.848,10.94,20.64,21.21,20.65,37.91,296.7,0,5.48,6.298,0
2,127,2300,2,19.9,20.18,21.76,21.94,21.17,.146,.239,.149,.156,0,12.52,2550
1,127,2305,2,7.98,7.95,144.9,4.381,.734,9.47,20.42,21.03,20.45,38.5,296.7,0,5.508,5.953,0
1,127,2310,2,8.25,8.23,144.4,4.254,.821,10.03,20.28,20.91,20.35,38.83,296.7,0,5.508,6.163,0
1,127,2315,2,8.48,8.46,144.4,4.328,.923,10.39,20.16,20.89,20.25,39.47,296.7,0,5.629,6.338,0
2,127,2315,2,19.82,20.12,21.68,21.79,21.1,.146,.239,.149,.156,0,12.51,2550
1,127,2320,2,8.27,8.24,146.3,4.673,.846,10.58,20.19,20.8,20.28,39.55,296.7,0,5.685,6.493,0
1,127,2325,2,7.85,7.83,145.8,3.561,.648,9.41,19.97,20.54,20.02,40.14,296.7,0,5.699,5.873,0
1,127,2330,2,7.59,7.56,144.6,5.105,.903,9.77,19.74,20.4,19.8,40.78,296.7,0,5.725,5.61,0
2,127,2330,2,19.76,20.06,21.6,21.65,21.04,.146,.239,.149,.156,0,12.51,2550
1,127,2335,2,7.58,7.56,145,4.611,.712,9.6,19.58,20.25,19.65,41.37,296.8,0,5.781,5.725,0
1,127,2340,2,7.63,7.6,148.4,4.578,.816,9.73,19.5,20.15,19.6,41.73,296.8,0,5.836,5.77,0
1,127,2345,2,7.5,7.48,147.8,4.02,.819,9.24,19.39,20.05,19.46,42.38,296.9,0,5.957,5.54,0
2,127,2345,2,19.68,20,21.51,21.52,20.96,.146,.239,.149,.156,.307,12.5,2550
1,127,2350,2,7.47,7.44,148,4.799,.729,9.41,19.26,19.91,19.32,43.02,296.8,0,6.049,5.535,0
1,127,2355,2,7.82,7.79,147.7,4.422,.882,10.06,19.23,19.89,19.35,43.35,296.8,0,6.138,5.918,0
1,128,0,2,8.08,8.04,147.3,5.351,.799,9.96,19.15,19.77,19.26,43.86,296.9,0,6.228,6.098,0
2,128,0,2,19.62,19.94,21.43,21.39,20.89,.146,.238,.149,.156,.965,12.5,2550
1,128,5,2,7.9,7.86,147.6,5.544,.714,9.38,19.08,19.73,19.18,44.22,296.9,0,6.285,5.838,0
1,128,10,2,7.69,7.67,150.1,4.835,.76,9.44,18.96,19.6,19.04,44.67,296.9,0,6.323,5.743,0
1,128,15,2,7.65,7.62,149.4,5.031,.748,9.18,18.86,19.42,18.92,45.09,296.9,0,6.359,5.903,0
2,128,15,2,19.55,19.89,21.35,21.26,20.82,.146,.238,.149,.156,1.075,12.49,2550
1,128,20,2,6.907,6.885,150.6,4.534,.827,8.69,18.63,19.19,18.64,45.97,296.9,0,6.434,5.245,0
1,128,25,2,6.852,6.827,148.8,4.845,.66,8.56,18.35,18.96,18.41,46.86,296.9,0,6.456,5.093,0
1,128,30,2,6.309,6.293,150.3,4.052,.504,7.51,18.15,18.75,18.2,47.56,297,0,6.488,4.665,0
2,128,30,2,19.48,19.83,21.28,21.14,20.75,.146,.238,.149,.156,1.146,12.49,2550
1,128,35,2,6.387,6.366,148.1,4.663,.603,8.04,17.94,18.59,18.03,48.33,297,0,6.532,4.73,0
1,128,40,2,6.264,6.248,147.9,4.109,.559,7.77,17.77,18.45,17.85,49.01,297,0,6.574,4.503,0
1,128,45,2,6.263,6.245,146.7,4.368,.626,7.87,17.6,18.31,17.69,49.74,297,0,6.629,4.548,0
2,128,45,2,19.42,19.77,21.2,21.01,20.68,.146,.238,.149,.156,1.213,12.48,2550
1,128,50,2,5.863,5.844,150.2,4.629,.536,7.12,17.46,18.11,17.55,50.21,297,0,6.638,4.323,0
1,128,55,2,5.474,5.455,150.1,4.755,.568,7.02,17.24,17.94,17.34,50.91,297,0,6.639,3.9,0
1,128,100,2,4.895,4.879,152.6,4.714,.433,6.174,17.03,17.72,17.1,51.57,297,0,6.634,3.43,0
2,128,100,2,19.35,19.72,21.13,20.89,20.61,.146,.238,.149,.156,1.278,12.47,2550
1,128,105,2,4.774,4.758,155.4,4.71,.444,5.945,16.81,17.58,16.85,52.29,297.1,0,6.628,3.243,0
1,128,110,2,4.257,4.248,156,3.712,.359,5.129,16.55,17.29,16.57,53.21,297.1,0,6.639,2.757,0
1,128,115,2,4.085,4.075,154.4,3.947,.383,5.227,16.24,17.02,16.27,54.25,297.1,0,6.638,2.642,0
2,128,115,2,19.28,19.66,21.04,20.76,20.54,.146,.238,.149,.156,1.384,12.47,2550
1,128,120,2,3.867,3.859,153.2,3.664,.349,4.737,15.98,16.87,16.05,55.26,297.1,0,6.663,2.462,0
1,128,125,2,3.595,3.589,153.1,3.489,.287,4.475,15.73,16.69,15.82,56.14,297.1,0,6.663,2.157,0
1,128,130,2,3.403,3.392,151,4.628,.298,4.573,15.47,16.51,15.6,57.05,297.1,0,6.655,2.04,0
2,128,130,2,19.21,19.61,20.97,20.64,20.47,.146,.238,.149,.156,1.519,12.46,2550
1,128,135,2,3.585,3.575,147.1,4.178,.343,4.377,15.28,16.36,15.51,57.78,297.1,0,6.665,2.322,0
1,128,140,2,3.717,3.709,147.5,3.809,.351,4.41,15.11,16.33,15.35,58.46,297,0,6.669,2.207,0
1,128,145,2,3.725,3.719,151,3.365,.235,4.279,15.01,16.24,15.24,58.84,297.1,0,6.666,2.235,0
2,128,145,2,19.13,19.55,20.9,20.51,20.4,.146,.238,.149,.156,1.629,12.46,2550
1,128,150,2,3.653,3.649,147.9,2.903,.236,4.345,14.94,16.12,15.21,59.21,297.1,0,6.691,2.287,0
1,128,155,2,3.601,3.598,144.5,2.256,.265,4.247,14.77,16.06,15.02,59.95,297.1,0,6.719,2.027,0
1,128,200,2,3.208,3.203,141,3.098,.162,3.659,14.56,15.96,14.76,60.74,297,0,6.709,1.62,0
2,128,200,2,19.05,19.49,20.82,20.38,20.33,.146,.237,.149,.156,1.757,12.45,2550
1,128,205,2,3.036,3.034,137.5,2.235,.195,3.397,14.33,15.84,14.51,61.61,297,0,6.7,1.527,0
1,128,210,2,3.091,3.087,139,2.961,.185,3.724,14.18,15.75,14.4,62.2,296.9,0,6.695,1.58,0
1,128,215,2,3.353,3.351,136.9,1.89,.172,3.855,14.1,15.71,14.38,62.73,296.8,0,6.741,1.782,0
2,128,215,2,18.96,19.44,20.75,20.25,20.26,.146,.237,.149,.156,2.029,12.45,2550
1,128,220,2,3.516,3.513,135.6,2.406,.193,4.051,14.01,15.66,14.28,63.11,296.8,0,6.745,1.772,0
1,128,225,2,3.176,3.173,131.5,2.479,.157,3.495,13.94,15.47,14.18,63.54,296.8,0,6.776,1.6,0
1,128,230,2,3.002,2.999,128.5,2.77,.238,3.495,13.87,15.36,14.11,64.22,296.8,0,6.861,1.532,0
2,128,230,2,18.88,19.38,20.67,20.11,20.18,.146,.237,.149,.156,2.127,12.44,2550
1,128,235,2,2.85,2.847,124.6,2.349,.148,3.397,13.7,15.32,13.94,65.8,296.8,0,7.05,1.402,0
1,128,240,2,2.71,2.706,119,2.87,.173,3.136,13.57,15.23,13.82,67.25,296.8,0,7.24,1.345,0
1,128,245,2,2.208,2.195,107.4,6.223,.248,2.646,13.32,15.03,13.58,67.65,296.8,0,7.1,1.12,0
2,128,245,2,18.79,19.32,20.6,19.98,20.11,.146,.237,.149,.156,2.724,12.43,2550
1,128,250,2,2.187,2.184,98.2,3.049,.188,2.515,13.08,14.78,13.34,65.75,296.8,0,6.469,1.405,0
1,128,255,2,2.688,2.686,97.8,2.453,.171,3.169,12.89,14.75,13.17,66.71,296.8,0,6.502,1.587,0
1,128,300,2,2.899,2.897,101,1.579,.109,3.234,12.73,14.64,13.02,67.84,296.8,0,6.588,1.662,0
2,128,300,2,18.69,19.25,20.52,19.84,20.03,.146,.237,.149,.156,2.708,12.43,2550
1,128,305,2,2.846,2.843,99.9,2.446,.159,3.169,12.54,14.52,12.95,68.96,296.8,0,6.646,1.595,0
1,128,310,2,2.994,2.992,101.2,2.194,.135,3.299,12.59,14.53,12.95,69.67,296.8,0,6.834,1.71,0
1,128,315,2,2.928,2.925,97.8,2.164,.096,3.201,12.38,14.39,12.76,71.3,296.8,0,6.971,1.565,0
2,128,315,2,18.6,19.18,20.44,19.71,19.96,.146,.237,.149,.156,3.275,12.42,2550
1,128,320,2,2.874,2.873,98.4,1.521,.144,3.234,12.19,14.28,12.68,71.6,296.8,0,6.845,1.48,0
1,128,325,2,3.543,3.536,108.2,3.69,.313,4.573,12.19,14.41,12.69,72.7,296.8,0,7.07,1.717,0
1,128,330,2,4.036,4.034,113.4,1.718,.188,4.737,12.44,14.44,12.78,73.4,296.8,0,7.43,2.107,0
2,128,330,2,18.49,19.12,20.37,19.59,19.88,.146,.237,.149,.156,3.902,12.42,2550
1,128,335,2,3.919,3.917,116.1,1.966,.154,4.41,12.57,14.25,12.83,73.4,296.8,0,7.56,2.015,0
1,128,340,2,3.715,3.712,120.5,2.292,.179,4.149,12.64,14.25,12.93,73,296.8,0,7.54,2.077,0
1,128,345,2,3.54,3.538,124,1.969,.204,4.051,12.75,14.14,13.01,71.4,296.8,0,7.34,1.945,0
2,128,345,2,18.38,19.06,20.29,19.46,19.81,.146,.237,.149,.156,3.636,12.41,2550
1,128,350,2,3.62,3.618,126.8,1.77,.191,4.051,12.73,13.99,12.93,71.5,296.8,0,7.33,2.097,0
1,128,355,2,3.761,3.758,127,2.072,.167,4.149,12.7,13.96,12.9,71.6,296.8,0,7.33,2.147,0
1,128,400,2,3.559,3.557,129.2,2.148,.189,3.953,12.57,13.89,12.72,72.3,296.8,0,7.33,1.972,0
2,128,400,2,18.28,18.98,20.21,19.33,19.73,.146,.236,.149,.156,3.472,12.4,2550
1,128,405,2,3.581,3.58,130.5,1.343,.172,3.887,12.4,13.91,12.56,73,296.8,0,7.32,1.955,0
1,128,410,2,3.818,3.815,133.6,2.084,.216,4.345,12.28,13.89,12.52,73.6,296.9,0,7.33,2.062,0
1,128,415,2,4.003,4,138.4,2.326,.151,4.345,12.33,13.81,12.61,73.2,296.9,0,7.28,2.247,0
2,128,415,2,18.19,18.92,20.13,19.21,19.65,.146,.236,.149,.156,3.803,12.39,2550
1,128,420,2,3.718,3.717,139.6,1.07,.154,4.214,12.29,13.69,12.51,73.1,296.9,0,7.24,1.982,0
1,128,425,2,3.444,3.442,142,1.544,.111,3.691,12.07,13.48,12.3,73.8,296.9,0,7.16,1.8,0
1,128,430,2,3.332,3.331,143.2,1.833,.153,3.659,11.86,13.23,12.12,74.8,296.9,0,7.16,1.717,0
2,128,430,2,18.11,18.85,20.06,19.09,19.57,.145,.236,.149,.156,3.962,12.39,2550
1,128,435,2,3.55,3.549,140.8,1.503,.187,3.985,11.74,13.07,12.03,75.4,296.9,0,7.17,1.9,0
1,128,440,2,3.699,3.698,138.6,1.473,.14,4.083,11.66,13.12,11.9,75.9,296.9,0,7.18,1.905,0
1,128,445,2,3.604,3.602,140.4,1.866,.158,3.985,11.58,12.98,11.85,76.2,296.9,0,7.17,1.937,0
2,128,445,2,18.04,18.78,19.98,18.97,19.49,.145,.236,.149,.156,4.416,12.38,2550
1,128,450,2,3.59,3.587,141.5,2.494,.188,3.953,11.54,12.81,11.81,76.4,296.9,0,7.17,2.037,0
1,128,455,2,3.528,3.526,140.5,1.917,.16,3.985,11.51,12.61,11.75,76.5,296.8,0,7.15,1.997,0
1,128,500,2,3.441,3.437,143.1,2.896,.141,3.855,11.42,12.54,11.63,76.8,296.9,0,7.13,1.795,0
2,128,500,2,17.98,18.72,19.9,18.86,19.42,.145,.236,.149,.156,4.592,12.38,2550
1,128,505,2,3.545,3.531,148,5.092,.393,4.737,11.4,12.74,11.71,77.7,296.9,0,7.27,2.022,0
1,128,510,2,4.185,4.176,148.7,3.775,.412,5.129,11.84,13.29,12.38,77.7,296.9,0,7.68,2.647,.057
1,128,515,2,4.07,4.062,148.7,3.58,.307,4.802,12.23,13.48,12.67,76.7,296.9,0,7.87,2.492,.013
2,128,515,2,17.91,18.66,19.82,18.75,19.34,.145,.236,.149,.156,4.46,12.37,2550
1,128,520,2,4.07,4.06,146.7,4.078,.328,4.769,12.42,13.61,12.8,76.6,296.9,0,8.03,2.575,0
1,128,525,2,4.483,4.473,143.6,3.911,.309,5.39,12.54,13.71,12.91,76.7,296.9,0,8.15,2.855,0
1,128,530,2,4.565,4.558,143.2,3.161,.278,5.292,12.63,13.73,12.93,76.6,296.9,0,8.23,2.88,0
2,128,530,2,17.84,18.6,19.75,18.65,19.26,.146,.235,.149,.156,4.379,12.37,2550
1,128,535,2,4.637,4.63,142.5,3.293,.306,5.488,12.7,13.75,13.01,77,296.8,0,8.36,2.982,0
1,128,540,2,4.654,4.642,142.5,4.014,.365,5.586,12.85,13.8,13.15,76.9,296.9,0,8.48,3.132,0
1,128,545,2,4.466,4.455,138.8,3.989,.297,5.129,12.9,13.76,13.11,77,297,0,8.55,2.917,.006
2,128,545,2,17.78,18.54,19.67,18.54,19.18,.146,.235,.149,.156,4.535,12.37,2550
1,128,550,2,4.192,4.178,140.3,4.688,.444,5.325,12.76,13.61,12.94,77.6,297,0,8.53,2.717,.83
1,128,555,2,4.442,4.434,143.3,3.568,.307,5.194,12.75,13.65,12.99,78.1,297.1,0,8.61,2.907,3.23
1,128,600,2,4.625,4.615,142.7,3.635,.365,5.619,12.85,13.71,13.13,78.3,297.2,0,8.73,3.228,6.861
2,128,600,2,17.72,18.48,19.6,18.45,19.1,.145,.235,.149,.156,4.887,12.36,2550
1,128,605,2,4.337,4.325,143.2,4.219,.345,5.161,12.92,13.7,13.16,78.3,297.3,0,8.8,2.94,10.83
1,128,610,2,4.554,4.544,143.9,3.863,.364,5.39,13,13.7,13.25,78.4,297.4,0,8.9,3.198,15.18
1,128,615,2,4.536,4.521,142.9,4.774,.421,5.651,13.15,13.79,13.38,78.4,297.4,0,9.03,3.31,19.5
2,128,615,2,17.67,18.42,19.53,18.35,19.03,.145,.235,.149,.156,4.786,12.36,2550
1,128,620,2,4.65,4.637,141.8,4.237,.413,5.521,13.35,13.91,13.55,78.1,297.5,0,9.17,3.285,23.53
1,128,625,2,4.693,4.683,143.2,3.766,.503,5.913,13.6,14.11,13.81,77.7,297.6,0,9.33,3.558,27.7
1,128,630,2,4.469,4.454,144.9,4.764,.54,5.651,13.88,14.27,14.05,77.1,297.7,0,9.48,3.343,31.73
2,128,630,2,17.63,18.36,19.45,18.27,18.96,.145,.235,.149,.156,4.494,12.35,2550
1,128,635,2,4.457,4.444,146.1,4.363,.442,5.488,14.13,14.45,14.27,76.7,297.8,0,9.64,3.403,35.78
1,128,640,2,5.077,5.056,146.8,5.234,.627,6.599,14.4,14.67,14.52,76.2,297.8,0,9.8,3.843,51.72
1,128,645,2,5.358,5.334,150,5.338,.504,6.403,14.71,14.92,14.82,75.6,298,0,9.97,4.208,112.4
2,128,645,2,17.59,18.32,19.39,18.19,18.88,.145,.235,.149,.156,4.037,12.36,2550
1,128,650,2,5.595,5.568,160.3,5.689,.543,6.86,15.03,15.17,15.12,75,298.2,0,10.15,4.2,128.9
1,128,655,2,5.623,5.578,173,7.18,.588,7.25,15.26,15.37,15.37,74.5,298.6,0,10.28,4.15,147.3
1,128,700,2,5.33,5.296,168.9,6.453,.993,7.68,15.45,15.48,15.55,73.8,298.7,0,10.31,4.005,139
2,128,700,2,17.56,18.27,19.32,18.13,18.81,.145,.235,.149,.156,3.602,12.37,2550
1,128,705,2,5.857,5.834,158.6,5.038,.629,7.25,15.63,15.62,15.71,73.4,298.4,0,10.39,4.578,171.2
1,128,710,2,6.191,6.151,157.2,6.471,.9,7.87,15.89,15.8,15.93,72.8,298.5,0,10.52,4.845,187.5
1,128,715,2,5.69,5.646,154.6,7.15,.82,7.48,16.04,15.9,16.01,72.6,298.7,0,10.61,4.523,162.4
2,128,715,2,17.54,18.22,19.26,18.09,18.74,.145,.234,.15,.156,3.282,12.37,2550
1,128,720,2,5.469,5.441,152.7,5.848,.629,6.664,16.18,16.06,16.18,72.5,298.8,0,10.73,4.278,148.2
1,128,725,2,6.054,6.011,153.6,6.839,.897,7.87,16.36,16.19,16.37,72.6,298.8,0,10.91,4.508,157.8
1,128,730,2,6.216,6.162,156.4,7.53,.751,7.74,16.37,16.17,16.35,72.6,299,0,10.92,4.905,113.2
2,128,730,2,17.53,18.18,19.2,18.07,18.67,.145,.234,.15,.156,3.04,12.39,2550
1,128,735,2,5.942,5.896,147.5,7.14,.741,7.25,16.41,16.24,16.41,72.8,299,0,10.99,4.553,137.6
1,128,740,2,5.371,5.333,150.4,6.749,.702,7.45,16.64,16.44,16.66,72.4,299,0,11.12,4.115,163.1
1,128,745,2,5.33,5.286,153.6,7.38,.911,7.42,16.74,16.49,16.73,72.4,299.1,0,11.23,4.108,125.5
2,128,745,2,17.54,18.15,19.15,18.08,18.6,.145,.234,.15,.156,2.9,12.4,2550
1,128,750,2,5.843,5.802,151.4,6.797,.621,7.15,16.86,16.69,16.87,72.9,299.1,0,11.44,4.71,118.1
1,128,755,2,6.692,6.672,158.5,4.347,.67,8.56,17.07,16.9,17.08,73.1,299.1,0,11.67,5.318,152.5
1,128,800,2,7.45,7.41,155,5.603,.972,9.15,17.2,16.97,17.18,73.7,299,0,11.92,5.985,165.2
2,128,800,2,17.56,18.12,19.1,18.13,18.54,.145,.234,.15,.156,2.979,12.4,2550
1,128,805,2,7.73,7.7,155.9,5.401,.912,9.34,17.34,17.03,17.31,73.8,299,0,12.07,5.825,208.4
1,128,810,2,6.808,6.758,157.6,6.941,.649,8.04,17.64,17.25,17.66,73,299,0,12.19,5.16,250.2
1,128,815,2,7.39,7.33,164.2,7.68,.919,9.15,17.76,17.33,17.66,72.7,299.1,0,12.23,5.758,220.8
2,128,815,2,17.6,18.1,19.07,18.2,18.48,.145,.234,.15,.156,2.875,12.42,2550
1,128,820,2,7.48,7.44,161.9,5.924,1.009,9.83,17.77,17.33,17.67,73.1,299.1,0,12.31,5.725,199.3
1,128,825,2,7.65,7.6,167.1,6.556,.865,9.47,17.67,17.24,17.56,73.9,299.1,0,12.39,5.82,209.7
1,128,830,2,8.2,8.14,167.2,6.742,1.08,10.36,17.68,17.19,17.6,74.5,299.2,0,12.52,5.998,230.3
2,128,830,2,17.66,18.1,19.05,18.28,18.43,.145,.234,.15,.156,2.937,12.45,2550
1,128,835,2,7.78,7.69,161.7,8.47,1.027,10.36,17.94,17.47,17.9,74.3,299.1,0,12.72,6.015,295.7
1,128,840,2,8.17,8.07,172.8,8.63,.996,10.42,17.98,17.37,17.87,74.3,299.1,0,12.75,6.125,334.2
1,128,845,2,8.44,8.39,168.1,5.897,1.051,10.94,18.24,17.46,18.13,73.3,299.1,0,12.79,6.568,485.5
2,128,845,2,17.73,18.1,19.03,18.38,18.38,.146,.234,.15,.156,2.768,12.48,2550
1,128,850,2,7.3,7.19,167.8,9.73,1.069,9.64,18.62,17.74,18.53,72.1,299,0,12.9,5.458,491.2
1,128,855,2,7.31,7.28,162.4,5.423,1.037,9.51,18.45,17.43,18.09,71.8,299.2,0,12.69,5.6,308.1
1,128,900,2,6.368,6.32,162.5,7.07,1.03,8.46,18.56,17.83,18.44,72.1,299.1,0,12.84,5.218,482.4
2,128,900,2,17.8,18.11,19.03,18.49,18.34,.145,.234,.15,.156,2.61,12.59,2550
1,128,905,2,7.41,7.34,157.5,7.81,1.256,10.55,18.94,17.97,18.82,70.7,299,0,12.91,5.84,601.7
1,128,910,2,8.23,8.19,159.3,5.954,1.197,10.58,19.17,17.91,18.8,69.17,298.9,0,12.79,6.573,627.4
1,128,915,2,7.41,7.3,150.9,9.85,1.11,10.75,19.32,18.21,19.05,68.96,298.9,0,12.89,5.893,638.8
2,128,915,2,17.89,18.13,19.03,18.62,18.31,.145,.234,.15,.156,2.465,12.64,2550
1,128,920,2,7.78,7.69,150.8,8.7,1.185,10.49,19.45,18.06,19.05,68.05,298.9,0,12.82,6.143,653
1,128,925,2,7.56,7.46,154.7,8.98,.852,9.6,19.59,18.28,19.22,67.7,298.8,0,12.86,6.108,666.4
1,128,930,2,7.66,7.6,146.9,7.32,.722,9.54,19.85,18.47,19.44,66.59,298.8,0,12.85,6.243,680.2
2,128,930,2,18,18.16,19.04,18.8,18.29,.145,.233,.15,.156,2.312,13.01,2550
1,128,935,2,7.43,7.36,140.1,7.92,.785,10.06,19.73,18.34,19.21,67.18,298.8,0,12.88,6.193,690.9
1,128,940,2,6.887,6.771,141.3,10.53,1.145,9.38,19.77,18.5,19.35,67.57,298.9,0,13,5.893,710
1,128,945,2,7.52,7.38,156.8,10.91,1.202,9.73,20.15,18.78,19.8,66.61,298.9,0,13.14,5.813,724
2,128,945,2,18.12,18.2,19.07,19.01,18.28,.145,.233,.15,.156,2.226,13.12,2550
1,128,950,2,7.05,7,138.3,6.915,1.202,9.51,20.4,19.03,20.02,66.37,298.9,0,13.31,5.66,736
1,128,955,2,7.37,7.32,145.3,6.593,1.174,9.9,20.72,19.29,20.18,64.96,298.9,0,13.28,6.353,738
1,128,1000,2,6.908,6.799,149.1,10.17,1.156,9.18,20.69,19.18,20.17,65.34,299,0,13.34,5.658,732
2,128,1000,2,18.27,18.27,19.1,19.28,18.27,.145,.233,.15,.156,2.097,13.18,2550
1,128,1005,2,6.863,6.804,149.3,7.53,1.087,9.18,20.81,19.38,20.29,65.13,299,0,13.41,5.71,770
1,128,1010,2,6.782,6.629,139.5,12.15,.872,8.56,21.16,19.67,20.68,64.36,299,0,13.55,5.623,790
1,128,1015,2,6.822,6.744,157.1,8.66,.828,8.66,21.47,20.02,21.04,63.26,299,0,13.57,5.51,801
2,128,1015,2,18.44,18.36,19.16,19.59,18.28,.145,.233,.15,.156,1.992,13.24,2550
1,128,1020,2,7.21,7.13,151.2,8.52,1.213,9.77,21.41,19.78,20.84,63.38,299,0,13.55,5.833,812
1,128,1025,2,6.831,6.729,147.4,9.9,1.124,9.96,21.87,20.54,21.5,61.9,299,0,13.62,5.738,826
1,128,1030,2,7.12,7.03,160.9,9.22,1.414,10.06,21.68,20.05,21.05,62.34,299.1,0,13.55,5.85,835
2,128,1030,2,18.62,18.45,19.23,19.94,18.3,.146,.233,.15,.156,1.911,13.19,2550
1,128,1035,2,6.819,6.712,147.2,10.18,1.216,9.7,21.71,20.21,21.23,62.34,299.1,0,13.58,5.65,848
1,128,1040,2,7.06,6.945,145.5,10.36,.977,10.06,21.87,20.16,21.26,61.7,299.1,0,13.57,5.998,861
1,128,1045,2,7.61,7.44,149.5,12.09,.825,9.64,22.03,20.37,21.55,61.37,299.1,0,13.64,6.158,871
2,128,1045,2,18.82,18.57,19.33,20.31,18.33,.146,.233,.15,.156,1.833,13.25,2550
1,128,1050,2,7.21,7.06,153.2,11.79,1.247,9.73,22.41,20.88,21.98,60.54,299.1,0,13.77,5.803,885
1,128,1055,2,7.75,7.58,140.8,12.06,1.15,10.45,22.43,20.75,21.9,60.18,299.1,0,13.7,6.363,892
1,128,1100,2,6.922,6.774,144.1,11.87,.958,9.83,22.43,20.75,21.78,60.02,299.1,0,13.67,5.72,903
2,128,1100,2,19.03,18.69,19.44,20.69,18.37,.145,.233,.15,.156,1.678,13.25,2550
1,128,1105,2,7.76,7.71,144.2,6.698,1.084,9.93,22.69,21.13,22.22,59.39,299.1,0,13.74,6.395,926
1,128,1110,2,8.08,8.02,139.8,7.18,.93,10.19,22.68,20.91,22.01,59.4,299.2,0,13.74,6.898,958
1,128,1115,2,9.01,8.93,135.2,7.98,1.231,11.63,22.76,20.92,22.21,59.58,299.2,0,13.85,7.38,991
2,128,1115,2,19.25,18.83,19.56,21.09,18.43,.145,.233,.15,.156,1.642,13.29,2550
1,128,1120,2,8.15,8.04,147.5,9.42,.923,11.17,22.54,20.6,21.85,60.41,299.2,0,13.86,6.65,943
1,128,1125,2,9.41,9.28,134.7,9.27,1.463,12.32,22.28,20.28,21.61,61.32,299.2,0,13.84,7.77,902
1,128,1130,2,8.61,8.5,136.6,9.2,1.039,11.07,22.17,20.53,21.64,61.86,299.1,0,13.88,7.06,796
2,128,1130,2,19.48,18.98,19.7,21.49,18.5,.145,.234,.15,.156,1.657,13.22,2550
1,128,1135,2,8.33,8.17,144,11.34,1.055,11.07,22.17,20.37,21.66,62.15,299.1,0,13.94,6.548,917
1,128,1140,2,7.86,7.76,143.7,9.03,1.46,11.6,21.99,20.11,21.3,62.78,299.1,0,13.93,6.61,912
1,128,1145,2,8.39,8.22,144.7,11.38,1.108,11.04,22.13,20.43,21.6,62.34,299,0,13.96,6.795,831
2,128,1145,2,19.7,19.13,19.86,21.9,18.58,.145,.234,.15,.156,1.638,13.3,2550
1,128,1150,2,8.07,7.99,147.2,8.15,1.352,11.37,21.96,20.37,21.48,63.13,299,0,13.99,6.568,709
1,128,1155,2,8.38,8.22,149.2,10.97,1.407,12.25,21.83,20.33,21.24,63.25,299.1,0,13.9,6.94,576.6
1,128,1200,2,8.54,8.47,144.7,7.09,1.138,10.81,21.64,20.19,21.12,64.11,299.2,0,13.93,6.905,606.6
2,128,1200,2,19.9,19.29,20.03,22.3,18.67,.145,.234,.15,.156,1.676,13.29,2550
1,128,1205,2,8.27,8.19,144.7,7.71,1.343,10.45,21.53,20.21,21.07,64.82,299.2,0,14,6.718,559.1
1,128,1210,2,8.56,8.44,152.1,9.51,1.036,11.4,21.9,20.45,21.43,63.43,299.2,0,14.01,7.11,608.6
1,128,1215,2,9.52,9.37,153.3,10.24,1.241,11.99,21.61,20.23,21.14,64.39,299.2,0,13.96,7.51,531.7
2,128,1215,2,20.07,19.43,20.2,22.66,18.77,.145,.234,.15,.156,1.707,13.3,2550
1,128,1220,2,9.53,9.44,142.7,7.92,1.182,12.09,21.52,20,21.03,64.56,299.1,0,13.92,7.53,486
1,128,1225,2,8.63,8.54,149.1,8.31,1.027,10.78,21.4,20.25,21.01,65.34,299,0,14,6.865,453.7
1,128,1230,2,8.96,8.87,152.7,8.03,1.157,11.6,21.55,20.45,21.19,64.57,299,0,13.95,7.02,431.8
2,128,1230,2,20.2,19.57,20.38,22.96,18.88,.146,.234,.15,.156,1.761,13.32,2550
1,128,1235,2,8.21,8.15,146.2,6.941,.889,10.42,21.56,20.5,21.26,64.9,299.1,0,14.04,6.585,410.2
1,128,1240,2,8.27,8.21,146.1,7.16,1.614,11.69,21.85,20.93,21.54,63.67,299,0,14.02,6.685,370.6
1,128,1245,2,8.52,8.46,150.1,6.505,1.294,10.88,21.59,20.47,21.16,64.59,299,0,13.99,6.62,377.9
2,128,1245,2,20.3,19.69,20.56,23.18,19,.146,.234,.15,.156,1.771,13.33,2550
1,128,1250,2,8.56,8.5,160.8,6.761,1.133,10.62,21.62,20.63,21.32,64.4,298.9,0,13.98,6.76,395.5
1,128,1255,2,8.64,8.54,146.9,8.77,1.154,11.63,21.63,20.87,21.39,64.55,298.9,0,14.02,6.92,318.2
1,128,1300,2,8.26,8.08,151.3,11.84,1.328,12.54,21.81,21.01,21.59,63.96,298.8,0,14.05,6.353,312.6
2,128,1300,2,20.35,19.8,20.73,23.33,19.12,.146,.235,.15,.156,1.788,13.34,2550
1,128,1305,2,9.16,9.11,154,6.14,1.638,13.03,21.76,20.84,21.44,64.2,298.8,0,14.06,7,316.1
1,128,1310,2,8.2,8.14,160.5,6.906,1.013,10.68,21.97,21.23,21.81,63.61,298.7,0,14.11,6.215,336.6
1,128,1315,2,9.54,9.43,150.8,8.42,1.159,11.53,21.9,21.01,21.58,63.72,298.7,0,14.07,7.42,310
2,128,1315,2,20.39,19.87,20.87,23.4,19.23,.146,.235,.15,.156,1.798,13.36,2550
1,128,1320,2,8.37,8.3,154.7,7.25,1.359,10.68,21.88,21.24,21.71,63.96,298.6,0,14.11,6.728,321
1,128,1325,2,9.2,9.1,149.4,8.6,1.003,11.73,22.05,21.24,21.74,63.04,298.6,0,14.05,7.14,296.8
1,128,1330,2,9.03,8.97,155,6.671,1.373,12.12,21.99,21.14,21.69,63.18,298.6,0,14.03,6.92,342.6
2,128,1330,2,20.41,19.94,21,23.44,19.34,.146,.235,.15,.156,1.786,13.34,2550
1,128,1335,2,9.84,9.78,152,6.122,1.074,12.71,21.96,21.15,21.64,63.18,298.6,0,14,7.88,335
1,128,1340,2,8.94,8.9,153.6,5.215,1.342,11.89,22.08,21.32,21.88,62.95,298.5,0,14.05,6.873,349.9
1,128,1345,2,9.41,9.33,150.8,7.73,1.05,11.53,22.19,21.28,21.89,62.31,298.5,0,14.01,7.46,367.8
2,128,1345,2,20.42,19.99,21.11,23.44,19.45,.146,.235,.15,.156,1.735,13.34,2550
1,128,1350,2,8.47,8.36,153,9.01,.876,10.85,22.21,21.47,22.02,62.45,298.4,0,14.06,6.538,348.6
1,128,1355,2,8.97,8.9,149,6.698,1.133,10.91,22.53,21.64,22.27,61.52,298.4,0,14.12,6.745,349.1
1,128,1400,2,9.63,9.57,150.1,6.286,.878,11.27,22.46,21.45,22.06,61.36,298.4,0,14.02,7.75,435.3
2,128,1400,2,20.42,20.03,21.21,23.42,19.55,.146,.235,.15,.156,1.679,13.34,2550
1,128,1405,2,9.15,9.1,144.4,5.82,1.232,11.73,22.66,21.71,22.41,60.91,298.3,0,14.09,7.26,531.5
1,128,1410,2,10.28,10.18,145,7.75,1.022,12.32,23.06,21.86,22.7,58.99,298.2,0,13.98,8.22,581.9
1,128,1415,2,9.14,9.08,149.3,6.705,1.319,12.61,23.09,22.03,22.71,59.24,298.1,0,14.06,7.51,529.4
2,128,1415,2,20.43,20.06,21.29,23.4,19.64,.146,.235,.15,.156,1.543,13.31,2550
1,128,1420,2,8.05,7.89,146.5,11.41,1.086,10.36,23.35,22.25,23.04,58.33,298,0,14.07,6.593,627.7
1,128,1425,2,9.79,9.62,142.3,10.63,1.29,12.15,23.44,22.18,23.01,57.78,298,0,14.01,7.81,577.9
1,128,1430,2,8.15,8.05,140.9,8.66,1.344,10.68,23.55,22.48,23.23,57.88,298,0,14.13,6.77,637.2
2,128,1430,2,20.45,20.1,21.36,23.39,19.72,.146,.236,.15,.156,1.44,13.31,2550
1,128,1435,2,7.72,7.63,147.2,8.65,1.198,10.88,24.02,22.85,23.64,56.27,297.8,0,14.13,6.34,590.2
1,128,1440,2,9.46,9.4,137.6,6.155,.981,11.69,23.85,22.46,23.37,56.43,297.8,0,14.03,7.66,741
1,128,1445,2,9.03,8.93,142.1,8.58,1.317,11.56,24.16,22.81,23.68,56.04,297.9,0,14.2,7.46,631.2
2,128,1445,2,20.48,20.13,21.41,23.39,19.79,.146,.236,.15,.156,1.387,13.28,2550
1,128,1450,2,8.86,8.8,138.3,6.6,1.432,11.76,23.99,22.74,23.51,56.12,297.9,0,14.07,7.28,581.2
1,128,1455,2,8.52,8.48,142.2,5.274,1.703,12.32,23.98,22.87,23.56,55.97,297.8,0,14.02,6.893,484.7
1,128,1500,2,9.01,8.88,137.6,9.93,1.425,12.22,23.92,22.78,23.43,56.64,297.8,0,14.14,7.48,503.5
2,128,1500,2,20.54,20.16,21.47,23.44,19.86,.146,.236,.15,.156,1.387,13.27,2550
1,128,1505,2,8.87,8.84,147.1,4.891,.861,11.34,23.66,22.6,23.18,57.15,297.7,0,14.04,7.27,393.6
1,128,1510,2,9.06,8.94,137.7,9.27,1.209,11.76,23.47,22.48,23.04,58.06,297.7,0,14.1,6.998,347.3
1,128,1515,2,8.97,8.88,151,7.9,1.169,11.07,23.33,22.28,22.97,58.43,297.7,0,14.07,7.06,474.3
2,128,1515,2,20.61,20.2,21.52,23.51,19.92,.146,.236,.15,.156,1.492,13.27,2550
1,128,1520,2,9.03,9,144.6,5.242,1.489,12.05,23.5,22.55,23.17,57.89,297.6,0,14.09,7.16,360.9
1,128,1525,2,8.24,8.16,138.9,7.81,1.482,11.01,23.43,22.68,23.16,58.57,297.5,0,14.2,6.585,317
1,128,1530,2,9.27,9.21,138.8,6.554,1.255,12.02,23.56,22.68,23.15,57.84,297.6,0,14.13,7.48,313.8
2,128,1530,2,20.68,20.24,21.57,23.6,19.98,.146,.236,.15,.156,1.508,13.28,2550
1,128,1535,2,8.98,8.89,134.4,7.78,1.512,11.99,23.19,22.44,22.88,59.26,297.5,0,14.16,7.34,362.9
1,128,1540,2,9.45,9.41,137.4,4.913,.913,11.89,23.22,22.32,22.9,58.65,297.5,0,14.03,7.29,363.6
1,128,1545,2,9.6,9.53,140.1,7.07,.87,11.73,23.18,22.36,22.86,58.64,297.5,0,13.99,7.62,318.6
2,128,1545,2,20.73,20.29,21.62,23.67,20.04,.146,.236,.15,.156,1.535,13.28,2550
1,128,1550,2,8.61,8.54,138.6,7.14,1.258,11.43,23.21,22.5,22.94,58.45,297.4,0,13.97,6.853,311
1,128,1555,2,9.06,8.97,132.2,7.89,.995,10.98,23.23,22.56,22.95,59.11,297.4,0,14.16,7.25,263.6
1,128,1600,2,9.26,9.21,127.2,5.977,1.084,11.34,22.91,22.27,22.59,60.23,297.4,0,14.15,7.37,243.2
2,128,1600,2,20.77,20.33,21.68,23.71,20.11,.146,.236,.15,.156,1.578,12.96,2550
1,128,1605,2,8.34,8.3,127.1,5.377,.867,10.16,22.83,22.38,22.65,60.76,297.4,0,14.2,6.615,234.9
1,128,1610,2,9.49,9.42,127.1,6.854,1.419,14.21,22.78,22.26,22.55,60.36,297.4,0,14.07,7.55,210.2
1,128,1615,2,9.94,9.88,129.6,6.297,1.026,11.92,22.68,22.24,22.46,60.83,297.3,0,14.09,7.7,191
2,128,1615,2,20.79,20.36,21.73,23.73,20.17,.146,.236,.15,.156,1.655,12.81,2550
1,128,1620,2,9.74,9.7,127.8,5.066,1.345,12.22,22.55,22.14,22.37,61.36,297.3,0,14.1,7.62,193.1
1,128,1625,2,9.17,9.07,132.1,8.56,1.075,11.3,22.6,22.3,22.46,61.64,297.3,0,14.21,7.3,163.4
1,128,1630,2,10.34,10.27,129.9,6.331,.953,12.41,22.44,22.01,22.22,61.9,297.4,0,14.13,8.05,179.4
2,128,1630,2,20.8,20.4,21.78,23.73,20.23,.146,.237,.15,.156,1.837,12.77,2550
1,128,1635,2,9.91,9.83,134.3,7.39,1.21,12.35,22.32,21.94,22.15,62.93,297.3,0,14.27,7.71,181
1,128,1640,2,10.04,9.99,133.3,5.918,1.004,12.28,22.34,21.85,22.1,62.7,297.4,0,14.23,7.87,205.6
1,128,1645,2,9.71,9.64,138.8,6.467,1.074,11.83,22.27,21.85,22.09,62.65,297.4,0,14.16,7.52,187.4
2,128,1645,2,20.8,20.42,21.82,23.7,20.29,.146,.237,.15,.156,1.788,12.77,2550
1,128,1650,2,9.15,9.07,137.5,7.6,1.428,12.18,22.28,21.89,22.08,62.61,297.4,0,14.16,7.33,170.5
1,128,1655,2,9.75,9.69,144.9,6.206,1.028,11.92,22.27,21.86,22.07,62.8,297.4,0,14.19,7.77,192
1,128,1700,2,9.38,9.3,135.7,7.1,1.505,12.28,22.28,21.81,22.07,62.56,297.4,0,14.14,7.29,200.1
2,128,1700,2,20.78,20.45,21.86,23.65,20.34,.146,.237,.15,.156,1.815,12.75,2550
1,128,1705,2,9.48,9.44,139.1,5.336,1.246,12.64,22.33,21.93,22.16,62.23,297.5,0,14.11,7.62,205.7
1,128,1710,2,10.43,10.38,133.5,5.461,1.136,12.97,22.09,21.64,21.84,63.74,297.5,0,14.25,8.01,149.1
1,128,1715,2,9.78,9.73,139.6,5.915,1.043,12.18,22.02,21.7,21.83,63.91,297.5,0,14.23,7.88,159.9
2,128,1715,2,20.76,20.46,21.88,23.58,20.39,.146,.237,.15,.156,1.821,12.73,2550
1,128,1720,2,10.12,10.05,135,6.34,1.025,12.64,22.02,21.63,21.85,64.3,297.6,0,14.32,8.03,202
1,128,1725,2,10.1,10.04,141.1,6.274,1.091,12.35,22.01,21.64,21.83,63.26,297.5,0,14.07,7.92,161.5
1,128,1730,2,9.23,9.18,137.4,5.999,1.242,11.4,22.02,21.74,21.89,62.63,297.5,0,13.93,7.35,165.5
2,128,1730,2,20.74,20.46,21.9,23.5,20.44,.146,.237,.15,.156,1.832,12.72,2550
1,128,1735,2,10.24,10.19,136.6,5.225,1.035,12.84,21.96,21.66,21.78,62.84,297.5,0,13.93,8.05,115.4
1,128,1740,2,9.91,9.88,140.8,4.412,1.017,12.35,21.92,21.68,21.77,63.37,297.4,0,14.01,7.64,122.4
1,128,1745,2,9.29,9.22,135,6.825,1.248,11.89,21.9,21.67,21.74,64.09,297.4,0,14.16,7.23,112
2,128,1745,2,20.71,20.47,21.91,23.42,20.47,.146,.237,.15,.156,1.87,12.7,2550
1,128,1750,2,9.54,9.46,144.4,7.22,1.328,12.81,21.79,21.56,21.62,64.64,297.5,0,14.19,7.63,96.7
1,128,1755,2,10.13,10.09,146.3,5.171,1.175,12.28,21.66,21.41,21.49,65.13,297.5,0,14.18,7.9,123.6
1,128,1800,2,9.88,9.83,139.3,5.948,1.381,13.03,21.67,21.47,21.51,65.14,297.5,0,14.19,7.74,91
2,128,1800,2,20.68,20.46,21.91,23.34,20.5,.146,.237,.15,.157,1.983,12.69,2550
1,128,1805,2,10.24,10.19,139.3,5.931,1,12.77,21.47,21.27,21.29,66.41,297.5,0,14.3,8.08,78.6
1,128,1810,2,10.51,10.47,144,5.292,1.054,12.74,21.38,21.2,21.23,67.11,297.5,0,14.37,8.24,84.6
1,128,1815,2,10.81,10.77,148.1,4.683,1.164,12.87,21.33,21.17,21.2,66.6,297.5,0,14.21,8.38,80.5
2,128,1815,2,20.65,20.46,21.91,23.25,20.52,.146,.237,.15,.157,2.135,12.67,2550
1,128,1820,2,9.98,9.92,143.4,6.194,1.13,12.15,21.27,21.17,21.17,66.16,297.5,0,14.06,8,67.97
1,128,1825,2,9.8,9.75,144.5,5.943,.899,11.69,21.25,21.16,21.15,66.45,297.4,0,14.11,7.58,57.2
1,128,1830,2,9.51,9.48,139.3,4.532,1.176,12.38,21.2,21.13,21.1,67.13,297.3,0,14.21,7.48,44.08
2,128,1830,2,20.61,20.45,21.9,23.16,20.54,.146,.237,.15,.157,2.141,12.65,2550
1,128,1835,2,9.67,9.6,144.4,6.773,1.274,12.87,21.13,21.09,21.02,68.17,297.3,0,14.37,7.68,34.89
1,128,1840,2,10.85,10.81,150.4,5.078,1.247,13.65,21.01,20.95,20.89,69.03,297.4,0,14.45,8.12,27.29
1,128,1845,2,9.75,9.71,146.3,5.107,1.291,12.41,20.89,20.88,20.82,69.84,297.3,0,14.52,7.6,35.37
2,128,1845,2,20.57,20.44,21.88,23.05,20.56,.146,.237,.15,.157,2.392,12.63,2550
1,128,1850,2,10.51,10.46,141.3,5.532,1.114,12.9,20.83,20.78,20.72,70.1,297.3,0,14.51,8.2,38.19
1,128,1855,2,10.12,10.09,142.2,4.408,1.258,12.67,20.72,20.7,20.62,70.7,297.3,0,14.55,7.93,25.51
1,128,1900,2,9.88,9.82,146,6.289,1.527,13.95,20.68,20.75,20.63,70.6,297.4,0,14.48,7.87,25.51
2,128,1900,2,20.53,20.42,21.86,22.94,20.56,.146,.237,.15,.157,2.588,12.63,2550
1,128,1905,2,10.17,10.12,146,5.439,1.04,12.54,20.69,20.76,20.66,70.1,297.4,0,14.4,7.89,27.73
1,128,1910,2,10.41,10.36,143.2,5.426,1.087,12.32,20.61,20.67,20.55,70.5,297.5,0,14.4,8.08,13.06
1,128,1915,2,10.44,10.4,145.9,5.407,1.081,12.94,20.53,20.61,20.5,71,297.6,0,14.44,8.15,5.198
2,128,1915,2,20.48,20.4,21.84,22.83,20.56,.146,.237,.15,.157,2.634,12.62,2550
1,128,1920,2,9.19,9.13,148.2,6.587,1.402,12.38,20.52,20.62,20.49,71.4,297.6,0,14.52,6.955,2.514
1,128,1925,2,9.98,9.94,150.4,5.143,1.154,12.54,20.46,20.56,20.41,71.9,297.7,0,14.56,7.67,3.385
1,128,1930,2,10.33,10.28,147,5.384,1.2,13.07,20.37,20.49,20.35,72.2,297.7,0,14.54,7.97,2.174
2,128,1930,2,20.43,20.38,21.81,22.71,20.56,.146,.237,.15,.157,2.847,12.61,2550
1,128,1935,2,9.74,9.71,145.3,4.658,1.196,12.38,20.3,20.46,20.29,72.3,297.8,0,14.5,7.54,1.178
1,128,1940,2,9.99,9.92,153.1,6.795,1.239,12.67,20.27,20.41,20.26,72.4,297.9,0,14.48,7.71,.363
1,128,1945,2,9.99,9.96,151.3,4.799,1.165,12.28,20.21,20.35,20.2,72.8,297.9,0,14.5,7.8,0
2,128,1945,2,20.38,20.36,21.77,22.59,20.56,.146,.237,.15,.157,2.966,12.61,2550
1,128,1950,2,9.81,9.77,153.1,5.333,1.237,12.77,20.21,20.36,20.21,72.7,298,0,14.5,7.63,0
1,128,1955,2,10.4,10.35,158,5.747,1.362,13.56,20.15,20.33,20.15,72.7,298.1,0,14.44,7.85,0
1,128,2000,2,10.35,10.31,158.7,4.891,1.469,12.87,20.08,20.26,20.07,73,298.2,0,14.43,7.75,0
2,128,2000,2,20.33,20.33,21.74,22.46,20.55,.146,.237,.15,.157,3.038,12.59,2550
1,128,2005,2,10.1,10.04,153.7,6.126,1.426,13.33,20.06,20.23,20.06,73.3,298.2,0,14.47,7.63,0
1,128,2010,2,9.05,9.02,155,4.982,1.1,11.96,20.06,20.22,20.08,73.4,298.3,0,14.49,6.998,0
1,128,2015,2,10.09,10.04,153.3,5.458,1.29,12.81,20.09,20.24,20.1,73.5,298.3,0,14.55,7.76,0
2,128,2015,2,20.27,20.3,21.69,22.33,20.53,.146,.237,.15,.157,3.131,12.59,2550
1,128,2020,2,10.04,10.01,153.1,4.926,1.058,12.41,20.1,20.23,20.1,73.7,298.4,0,14.59,7.54,0
1,128,2025,2,10.26,10.23,158.1,4.364,1.088,12.25,20.06,20.17,20.04,74.1,298.4,0,14.63,7.79,0
1,128,2030,2,10.47,10.41,157.9,6.544,1.028,12.77,20.01,20.12,19.96,74.6,298.3,0,14.68,7.62,0
2,128,2030,2,20.22,20.27,21.65,22.21,20.51,.146,.237,.15,.157,3.268,12.58,2550
1,128,2035,2,11.45,11.42,156.1,4.076,1.261,14.11,19.87,19.97,19.82,75.2,298.3,0,14.68,9,0
1,128,2040,2,10.15,10.09,156.6,6.332,1.294,12.35,19.73,19.83,19.66,76.2,298.3,0,14.74,7.68,0
1,128,2045,2,10.67,10.64,165.4,4.663,1.429,13.39,19.51,19.55,19.39,77.3,298.4,0,14.76,7.83,0
2,128,2045,2,20.16,20.23,21.6,22.08,20.49,.146,.237,.15,.157,3.777,12.58,2550
1,128,2050,2,11.17,11.11,160.1,5.556,1.63,14.57,19.28,19.37,19.23,78.5,298.4,0,14.77,8.53,0
1,128,2055,2,11.24,11.19,159.1,5.514,1.131,14.11,19.18,19.3,19.13,79.1,298.5,0,14.8,8.58,0
1,128,2100,2,10.32,10.27,160.9,5.403,1.327,13.88,19.06,19.17,19.02,80,298.4,0,14.85,7.69,0
2,128,2100,2,20.12,20.2,21.55,21.97,20.46,.146,.237,.15,.157,4.617,12.56,2550
1,128,2105,2,8.85,8.81,160,5.106,1.314,11.76,18.99,19.15,18.97,80.5,298.4,0,14.88,6.698,0
1,128,2110,2,9.93,9.9,157.8,4.764,1.405,14.08,19.02,19.17,19.02,80.3,298.4,0,14.87,7.72,0
1,128,2115,2,10.3,10.25,156,5.466,1.364,14.01,19.03,19.17,19.03,80.1,298.5,0,14.84,7.82,0
2,128,2115,2,20.07,20.17,21.5,21.86,20.43,.146,.237,.15,.157,4.998,12.56,2550
1,128,2120,2,9.67,9.63,153.2,5.47,1.202,12.51,18.98,19.08,18.95,80.5,298.5,0,14.88,7.41,0
1,128,2125,2,9.9,9.86,154.3,5.249,1.242,12.71,18.91,19,18.87,81.1,298.5,0,14.91,7.77,0
1,128,2130,2,9.61,9.56,156.7,6.053,1.133,12.58,18.83,18.9,18.79,81.4,298.6,0,14.89,7.36,0
2,128,2130,2,20.02,20.13,21.45,21.75,20.4,.146,.237,.15,.157,5.301,12.55,2550
1,128,2135,2,9.8,9.75,153.8,5.841,1.106,12.25,18.71,18.73,18.64,82.1,298.6,0,14.9,7.66,0
1,128,2140,2,9.63,9.59,151.3,5.132,1.357,12.74,18.56,18.59,18.48,83.2,298.6,0,14.96,7.55,0
1,128,2145,2,8.99,8.93,153.7,6.777,1.304,12.12,18.43,18.43,18.35,84.4,298.6,0,15.06,6.708,0
2,128,2145,2,19.97,20.1,21.4,21.64,20.37,.146,.237,.15,.157,6.469,12.54,2550
1,128,2150,2,10.75,10.69,154.9,6.168,1.374,13.79,18.27,18.26,18.18,85.5,298.7,0,15.11,7.99,0
1,128,2155,2,8.94,8.9,153.9,5.715,.855,10.85,18.17,18.2,18.12,86.5,298.7,0,15.18,6.74,0
1,128,2200,2,9.35,9.32,153.1,4.796,.807,11.3,18.14,18.13,18.08,87.2,298.8,0,15.28,7.3,0
2,128,2200,2,19.93,20.06,21.35,21.54,20.33,.146,.237,.15,.157,8.81,12.54,2550
1,128,2205,2,9,8.96,151.4,5.144,1.193,11.56,18.1,18.09,18.03,87.9,298.8,0,15.36,6.918,0
1,128,2210,2,8.4,8.37,148.9,4.908,1.08,10.55,18.01,18.01,17.97,88.6,298.8,0,15.4,6.518,0
1,128,2215,2,7.98,7.94,150.1,5.357,.989,10.62,17.95,17.99,17.92,88.7,298.9,0,15.36,6.108,0
2,128,2215,2,19.89,20.03,21.3,21.44,20.29,.146,.237,.15,.157,11.16,12.53,2550
1,128,2220,2,8.35,8.33,148.6,4.089,.881,10.32,17.93,17.98,17.92,88.8,299,0,15.35,6.398,.001
1,128,2225,2,7.84,7.8,153,5.907,1.479,10.26,17.88,17.92,17.85,89.1,299,0,15.35,6.073,0
1,128,2230,2,9.04,8.98,157.5,6.93,1.139,11.56,17.86,17.92,17.84,88.9,299.2,0,15.31,6.915,0
2,128,2230,2,19.85,20,21.24,21.35,20.26,.146,.237,.15,.157,12.25,12.53,2550
1,128,2235,2,8.8,8.76,156.9,5.68,1.092,11.43,17.83,17.92,17.85,88.7,299.2,0,15.24,6.713,.003
1,128,2240,2,7.19,7.16,150.1,4.954,.881,9.02,17.81,17.82,17.76,89.4,299.3,0,15.34,5.463,0
1,128,2245,2,7.31,7.27,152.2,5.979,1.129,9.28,17.71,17.74,17.67,90,299.3,0,15.34,5.725,0
2,128,2245,2,19.81,19.96,21.19,21.27,20.22,.146,.237,.15,.157,13.64,12.52,2550
1,128,2250,2,7.35,7.31,153.5,6.231,.879,9.18,17.63,17.65,17.6,90.4,299.3,0,15.34,5.628,0
1,128,2255,2,7.02,6.993,149.3,4.86,1.022,8.95,17.56,17.59,17.55,91,299.3,0,15.37,5.353,0
1,128,2300,2,7.45,7.41,151.3,5.528,.834,9.08,17.55,17.57,17.52,91.3,299.4,0,15.42,5.59,0
2,128,2300,2,19.78,19.93,21.14,21.18,20.18,.146,.237,.15,.157,17.02,12.52,2550
1,128,2305,2,7.19,7.17,153.7,4.833,.646,8.75,17.47,17.53,17.46,91.8,299.4,0,15.41,5.628,0
1,128,2310,2,7.12,7.1,155.2,5.036,.746,8.49,17.45,17.56,17.49,91.8,299.4,0,15.39,5.185,0
1,128,2315,2,5.725,5.698,158,5.506,.684,7.38,17.48,17.63,17.53,91.6,299.4,0,15.39,4.218,0
2,128,2315,2,19.74,19.9,21.09,21.1,20.14,.146,.237,.15,.157,19.42,12.5,2550
1,128,2320,2,5.918,5.895,160.1,5.079,.903,7.64,17.52,17.69,17.59,91,299.4,0,15.33,4.555,0
1,128,2325,2,5.597,5.567,161,5.975,.676,6.925,17.57,17.75,17.65,90.4,299.4,0,15.28,4.153,0
1,128,2330,2,5.91,5.879,160,5.838,.937,7.84,17.62,17.83,17.71,89.8,299.3,0,15.22,4.378,0
2,128,2330,2,19.7,19.87,21.04,21.03,20.1,.146,.237,.15,.157,15.73,12.5,2550
1,128,2335,2,6.701,6.662,159.1,6.148,.783,8.3,17.7,17.95,17.81,88.7,299.3,0,15.12,5.088,.004
1,128,2340,2,7.51,7.46,159.9,6.779,1.257,10.45,17.8,18.07,17.93,87.4,299.3,0,14.98,5.618,.012
1,128,2345,2,7.58,7.56,156.4,4.501,1,9.73,17.9,18.15,18,86,299.2,0,14.84,5.715,0
2,128,2345,2,19.67,19.84,20.99,20.95,20.06,.146,.237,.15,.157,11.66,12.5,2550
1,128,2350,2,6.373,6.326,153.6,6.967,.685,7.94,17.95,18.16,18.02,85.5,299.1,0,14.8,4.855,0
1,128,2355,2,5.246,5.225,149.6,5.022,.743,6.827,17.97,18.12,17.98,85.7,299.1,0,14.87,4.105,0
1,129,0,2,5.733,5.71,149.1,5.193,.819,7.51,17.95,18.12,17.98,85.7,299.2,0,14.85,4.46,0
2,129,0,2,19.64,19.81,20.95,20.88,20.02,.146,.237,.15,.157,10.13,12.5,2550
1,129,5,2,5.624,5.581,153.1,7.07,.885,7.97,17.96,18.17,18.02,85.3,299.2,0,14.78,4.175,0
1,129,10,2,6.128,6.088,157.2,6.551,.829,8.49,18,18.23,18.07,84.5,299.2,0,14.68,4.623,0
1,129,15,2,7.5,7.46,158.6,5.811,.896,9.11,18.04,18.27,18.12,83.6,299.1,0,14.55,5.548,0
2,129,15,2,19.6,19.78,20.9,20.81,19.98,.146,.237,.15,.157,8.98,12.49,2550
1,129,20,2,6.914,6.864,163.4,6.887,1.019,9.41,18.08,18.29,18.13,83.1,299.1,0,14.5,5.103,0
1,129,25,2,8.08,8.04,162.2,5.521,.726,9.83,18.13,18.31,18.17,82.6,299.1,0,14.46,6.043,0
1,129,30,2,7.18,7.16,161.9,4.45,1.052,9.47,18.13,18.31,18.16,82.4,299,0,14.42,5.358,0
2,129,30,2,19.57,19.76,20.86,20.75,19.94,.146,.237,.15,.157,7.76,12.48,2550
1,129,35,2,7.12,7.09,159.7,4.963,.735,8.72,18.12,18.3,18.15,82.4,298.9,0,14.41,5.353,0
1,129,40,2,6.278,6.255,156.7,4.908,.636,7.51,18.12,18.29,18.14,82.3,298.8,0,14.39,4.648,0
1,129,45,2,5.018,4.978,141.8,7.23,.691,6.827,18.08,18.22,18.06,82.7,298.8,0,14.43,3.885,0
2,129,45,2,19.54,19.73,20.81,20.68,19.9,.146,.237,.15,.157,7.58,12.48,2550
1,129,50,2,5.389,5.372,141.6,4.532,.444,6.337,17.98,18.08,17.95,83.7,298.8,0,14.52,4.29,0
1,129,55,2,5.042,5.015,140.3,5.937,.778,6.566,17.9,18.05,17.91,84.1,298.8,0,14.51,3.888,0
1,129,100,2,5.191,5.168,141.3,5.384,.698,6.697,17.89,18.02,17.89,84.3,298.8,0,14.53,3.888,0
2,129,100,2,19.5,19.7,20.77,20.62,19.86,.146,.236,.15,.157,8.37,12.48,2550
1,129,105,2,5.664,5.65,143.5,4.041,.666,7.45,17.86,18.03,17.89,84.3,298.9,0,14.51,4.48,0
1,129,110,2,5.214,5.183,144.2,6.285,.741,6.925,17.87,18.01,17.88,84.4,298.8,0,14.53,4.075,0
1,129,115,2,5.242,5.213,147.1,6.086,.72,6.631,17.85,18,17.88,84.4,298.8,0,14.52,4.175,0
2,129,115,2,19.47,19.67,20.72,20.56,19.82,.146,.236,.15,.157,8.41,12.47,2550
1,129,120,2,5.636,5.614,145.7,5.06,.667,7.32,17.83,17.98,17.86,84.5,298.7,0,14.51,4.315,0
1,129,125,2,5.782,5.759,144.6,5.144,.652,7.58,17.81,17.97,17.85,84.5,298.6,0,14.51,4.478,0
1,129,130,2,5.916,5.899,144.9,4.36,.58,7.22,17.81,17.97,17.84,84.5,298.6,0,14.51,4.48,0
2,129,130,2,19.44,19.64,20.68,20.51,19.78,.146,.236,.15,.157,8.49,12.47,2550
1,129,135,2,5.549,5.524,144.5,5.398,.757,7.25,17.81,17.96,17.83,84.6,298.6,0,14.51,4.238,0
1,129,140,2,5.122,5.105,146,4.673,.6,6.501,17.79,17.94,17.81,84.7,298.5,0,14.51,3.688,0
1,129,145,2,5.274,5.235,150.4,6.982,.614,6.762,17.77,17.94,17.8,84.7,298.5,0,14.51,4.043,0
2,129,145,2,19.41,19.61,20.64,20.45,19.74,.146,.236,.15,.157,8.51,12.46,2550
1,129,150,2,5.337,5.32,150.7,4.602,.567,7.06,17.76,17.93,17.79,84.8,298.4,0,14.5,4.08,0
1,129,155,2,5.974,5.935,158.6,6.564,.787,7.71,17.77,17.97,17.82,84.7,298.4,0,14.49,4.488,0
1,129,200,2,6.089,6.067,158.8,4.872,.646,7.28,17.8,17.99,17.84,84.4,298.3,0,14.47,4.598,0
2,129,200,2,19.38,19.58,20.6,20.4,19.7,.146,.236,.15,.157,8.47,12.45,2550
1,129,205,2,6.357,6.313,154.6,6.785,.824,7.87,17.79,17.92,17.79,84.6,298.2,0,14.49,4.785,0
1,129,210,2,6.389,6.357,159.7,5.672,.682,7.68,17.73,17.87,17.74,84.9,298.2,0,14.5,4.91,0
1,129,215,2,6.448,6.43,160.2,4.24,.969,8.4,17.69,17.84,17.7,85.1,298.2,0,14.5,4.818,0
2,129,215,2,19.35,19.56,20.56,20.35,19.66,.146,.236,.15,.157,8.69,12.44,2550
1,129,220,2,6.062,6.04,159.4,4.882,.715,7.87,17.66,17.82,17.7,85.2,298.2,0,14.49,4.485,0
1,129,225,2,5.349,5.329,158.9,4.965,.592,7.02,17.64,17.81,17.66,85.4,298.2,0,14.49,4.05,0
1,129,230,2,6.278,6.253,155.6,5.094,.815,7.91,17.59,17.77,17.62,85.6,298.2,0,14.48,4.62,0
2,129,230,2,19.32,19.53,20.52,20.3,19.63,.146,.236,.15,.157,8.99,12.44,2550
1,129,235,2,6.111,6.092,156.2,4.497,.607,7.58,17.59,17.73,17.6,85.8,298.2,0,14.51,4.643,0
1,129,240,2,5.14,5.115,155.1,5.636,.572,6.239,17.55,17.69,17.56,86,298.3,0,14.51,3.97,0
1,129,245,2,5.456,5.426,152.1,6,.851,7.09,17.5,17.66,17.52,86.3,298.3,0,14.52,4.233,0
2,129,245,2,19.29,19.5,20.48,20.25,19.59,.146,.236,.15,.157,9.43,12.44,2550
1,129,250,2,5.109,5.089,152.7,5.08,.533,6.109,17.49,17.63,17.5,86.6,298.3,0,14.55,3.895,0
1,129,255,2,5.131,5.1,152.3,6.321,.533,6.337,17.46,17.6,17.48,86.7,298.3,0,14.55,4.1,0
1,129,300,2,5.213,5.192,150.3,5.126,.532,6.697,17.44,17.59,17.46,86.9,298.2,0,14.56,4.063,0
2,129,300,2,19.26,19.48,20.45,20.2,19.55,.146,.236,.15,.157,9.92,12.43,2550
1,129,305,2,5.266,5.246,151.8,4.945,.64,6.435,17.41,17.55,17.42,87.1,298.2,0,14.58,3.93,0
1,129,310,2,5.612,5.592,148.6,4.909,.553,6.533,17.39,17.53,17.4,87.3,298.2,0,14.59,4.323,0
1,129,315,2,5.665,5.635,151.1,5.837,.573,7.02,17.35,17.51,17.39,87.5,298.2,0,14.58,4.375,0
2,129,315,2,19.23,19.45,20.41,20.16,19.52,.146,.236,.15,.157,10.33,12.42,2550
1,129,320,2,5.792,5.761,151.9,6.002,.49,7.22,17.34,17.49,17.37,87.6,298.2,0,14.59,4.338,0
1,129,325,2,5.585,5.561,150.1,5.294,.675,7.28,17.33,17.5,17.38,87.7,298.2,0,14.6,4.165,0
1,129,330,2,5.983,5.961,149.3,4.989,.89,7.68,17.32,17.48,17.36,87.8,298.2,0,14.6,4.718,0
2,129,330,2,19.21,19.43,20.38,20.11,19.48,.146,.236,.15,.157,10.61,12.42,2550
1,129,335,2,6.115,6.099,148.1,4.089,.807,7.48,17.31,17.47,17.34,87.9,298.2,0,14.62,4.825,0
1,129,340,2,5.279,5.254,145.1,5.565,.573,6.501,17.3,17.45,17.32,88,298.3,0,14.62,3.97,0
1,129,345,2,5.404,5.386,146.4,4.738,.851,6.827,17.29,17.45,17.33,88.1,298.3,0,14.63,4.278,0
2,129,345,2,19.18,19.4,20.34,20.07,19.45,.146,.236,.15,.157,10.94,12.41,2550
1,129,350,2,4.554,4.525,146.1,6.467,.603,5.978,17.31,17.45,17.34,88.1,298.4,0,14.65,3.575,0
1,129,355,2,4.633,4.624,145.8,3.562,.748,6.37,17.31,17.45,17.34,88.2,298.4,0,14.66,3.655,0
1,129,400,2,4.297,4.28,144.6,5.173,.665,5.782,17.31,17.45,17.33,88.2,298.4,0,14.67,3.2,0
2,129,400,2,19.15,19.38,20.31,20.02,19.41,.146,.236,.15,.157,11.04,12.41,2550
1,129,405,2,4.366,4.331,146.4,7.28,.624,6.011,17.3,17.45,17.33,88.3,298.5,0,14.67,3.41,0
1,129,410,2,4.319,4.292,140.4,6.292,.449,5.357,17.3,17.45,17.33,88.3,298.5,0,14.68,3.278,0
1,129,415,2,4.218,4.193,140.2,6.129,.594,5.749,17.28,17.43,17.31,88.4,298.4,0,14.68,3.378,0
2,129,415,2,19.13,19.35,20.27,19.98,19.37,.146,.236,.15,.157,11.21,12.4,2550
1,129,420,2,4.345,4.322,139.1,5.814,.52,5.553,17.27,17.42,17.3,88.4,298.4,0,14.67,3.335,0
1,129,425,2,4.135,4.095,146.2,7.96,.782,5.913,17.24,17.38,17.26,88.5,298.4,0,14.66,3.177,0
1,129,430,2,4.398,4.344,139.9,8.97,.782,5.945,17.23,17.38,17.26,88.5,298.4,0,14.64,3.228,0
2,129,430,2,19.11,19.33,20.24,19.94,19.34,.146,.236,.15,.157,11.38,12.4,2550
1,129,435,2,4.541,4.515,141.1,6.084,.61,5.815,17.2,17.35,17.22,88.7,298.5,0,14.65,3.49,0
1,129,440,2,4.381,4.356,130.9,6.1,.683,5.684,17.18,17.32,17.19,88.8,298.5,0,14.65,3.24,0
1,129,445,2,4.735,4.727,135.9,3.426,.468,5.88,17.13,17.29,17.16,89,298.5,0,14.64,3.653,0
2,129,445,2,19.08,19.31,20.2,19.9,19.31,.146,.236,.15,.157,11.97,12.39,2550
1,129,450,2,4.668,4.649,133.6,5.133,.567,6.239,17.12,17.28,17.15,89.1,298.5,0,14.64,3.553,0
1,129,455,2,4.843,4.824,132.8,5.158,.646,6.011,17.1,17.25,17.12,89.2,298.5,0,14.63,3.775,0
1,129,500,2,4.53,4.513,129.8,4.844,.625,5.782,17.08,17.23,17.1,89.4,298.6,0,14.64,3.443,0
2,129,500,2,19.06,19.28,20.17,19.86,19.27,.146,.236,.15,.157,12.39,12.38,2550
1,129,505,2,5.027,5.009,129.7,4.784,.533,6.403,17.05,17.23,17.09,89.4,298.6,0,14.63,3.748,0
1,129,510,2,4.643,4.619,127.3,5.828,.505,5.651,17.04,17.21,17.07,89.5,298.6,0,14.63,3.545,0
1,129,515,2,4.344,4.324,129.8,5.586,.517,5.88,17.01,17.18,17.04,89.7,298.6,0,14.64,3.383,0
2,129,515,2,19.04,19.26,20.14,19.83,19.24,.146,.235,.15,.157,12.86,12.38,2550
1,129,520,2,4.3,4.282,129.6,5.281,.462,5.259,16.99,17.18,17.03,89.8,298.7,0,14.63,3.238,0
1,129,525,2,4.559,4.547,131.5,4.189,.575,5.684,17,17.2,17.05,89.7,298.7,0,14.62,3.355,0
1,129,530,2,4.587,4.569,126.8,5.081,.417,5.619,17,17.2,17.05,89.6,298.8,0,14.62,3.338,0
2,129,530,2,19.02,19.24,20.11,19.79,19.21,.146,.235,.15,.157,12.94,12.38,2550
1,129,535,2,4.868,4.854,126.6,4.328,.379,5.619,17,17.18,17.04,89.6,298.8,0,14.62,3.733,0
1,129,540,2,5.013,5.003,127.6,3.572,.533,6.239,17,17.18,17.04,89.6,298.9,0,14.61,3.815,0
1,129,545,2,4.601,4.587,125.8,4.407,.464,5.88,17.01,17.17,17.04,89.6,299,0,14.63,3.49,.001
2,129,545,2,18.99,19.22,20.08,19.75,19.18,.146,.235,.15,.157,12.87,12.38,2550
1,129,550,2,3.782,3.762,120.2,5.896,.396,4.704,16.97,17.14,17.01,89.8,299,0,14.62,2.747,.15
1,129,555,2,4.363,4.354,119.7,3.56,.565,5.39,16.92,17.09,16.96,89.7,299.1,0,14.56,3.17,.51
1,129,600,2,4.216,4.208,119.4,3.538,.397,4.998,16.89,17.06,16.92,89.8,299.1,0,14.54,3.285,1.015
2,129,600,2,18.97,19.19,20.05,19.72,19.15,.146,.235,.15,.157,13.1,12.37,2550
1,129,605,2,4.537,4.509,122.9,6.424,.511,5.651,16.88,17.04,16.9,90,299.1,0,14.56,3.328,1.76
1,129,610,2,4.897,4.875,118.5,5.404,.443,5.815,16.87,17.03,16.9,90.2,299.2,0,14.57,3.718,2.966
1,129,615,2,4.652,4.642,117.8,3.749,.752,5.945,16.87,17.03,16.9,90.2,299.3,0,14.57,3.525,4.238
2,129,615,2,18.95,19.17,20.02,19.68,19.12,.146,.235,.15,.157,13.19,12.37,2550
1,129,620,2,5.007,4.983,115.8,5.628,.512,6.076,16.84,17.02,16.9,90.1,299.4,0,14.54,3.628,4.489
1,129,625,2,4.796,4.784,120,4.08,.471,5.847,16.83,16.96,16.85,90.4,299.5,0,14.59,3.45,4.244
1,129,630,2,4.344,4.328,113.8,4.87,.541,5.619,16.8,16.93,16.82,90.9,299.5,0,14.63,3.042,5.983
2,129,630,2,18.93,19.15,19.99,19.64,19.08,.146,.235,.15,.157,13.61,12.37,2550
1,129,635,2,5.487,5.475,112.1,3.752,.592,6.729,16.79,16.97,16.85,90.7,299.5,0,14.59,4.11,8.39
1,129,640,2,5.631,5.614,115.7,4.475,.536,6.631,16.83,16.99,16.88,90.4,299.6,0,14.57,4.205,9.43
1,129,645,2,5.569,5.548,113.3,4.975,.518,6.599,16.84,16.97,16.87,90.4,299.6,0,14.6,4.05,11.66
2,129,645,2,18.91,19.13,19.96,19.61,19.06,.146,.235,.15,.157,13.01,12.37,2550
1,129,650,2,5.853,5.839,110.6,3.896,.651,6.925,16.81,16.91,16.82,90.6,299.7,0,14.59,4.395,10.61
1,129,655,2,5.026,5.002,107.8,5.617,.623,6.599,16.69,16.75,16.63,91.7,299.7,0,14.66,3.675,9.89
1,129,700,2,5.127,5.106,109.7,5.202,.608,6.174,16.59,16.73,16.59,92.6,299.8,0,14.71,3.908,14.86
2,129,700,2,18.89,19.11,19.93,19.57,19.02,.146,.235,.15,.157,16.28,12.36,2550
1,129,705,2,5.538,5.522,108.6,4.334,.543,6.501,16.59,16.79,16.64,92.5,299.9,0,14.7,3.955,22.06
1,129,710,2,5.795,5.777,110.1,4.474,.621,6.991,16.63,16.78,16.68,92.1,300,0,14.66,4.278,20.25
1,129,715,2,5.312,5.289,110.4,5.385,.807,6.827,16.61,16.69,16.6,92.7,300.1,0,14.74,3.845,25.52
2,129,715,2,18.88,19.1,19.9,19.54,18.99,.146,.235,.15,.157,16.35,12.36,2550
1,129,720,2,5.192,5.175,110.8,4.603,.671,6.729,16.52,16.57,16.5,93.4,300.2,0,14.77,3.773,22.23
1,129,725,2,5.197,5.181,99.8,4.542,.503,6.631,16.42,16.49,16.41,93.8,300.2,0,14.74,4.01,18.02
1,129,730,2,4.95,4.936,98.5,4.281,.624,5.978,16.39,16.52,16.44,94,300.2,0,14.75,3.58,27.85
2,129,730,2,18.86,19.07,19.87,19.51,18.97,.146,.235,.15,.157,19.18,12.37,2550
1,129,735,2,4.905,4.892,99.9,4.052,.656,6.076,16.47,16.61,16.56,93.9,300.2,0,14.81,3.508,37.75
1,129,740,2,4.467,4.451,103,4.884,.519,5.749,16.55,16.69,16.63,93.5,300.3,0,14.82,3.228,22.97
1,129,745,2,4.877,4.86,108.4,4.827,.511,6.174,16.55,16.67,16.6,93.4,300.3,0,14.8,3.618,21.69
2,129,745,2,18.85,19.06,19.85,19.48,18.94,.146,.235,.15,.157,17.47,12.36,2550
1,129,750,2,4.633,4.611,112.1,5.601,.593,6.174,16.54,16.68,16.58,93.9,300.3,0,14.87,3.475,29.59
1,129,755,2,5.01,4.961,110.4,8.04,.755,6.925,16.56,16.72,16.62,93.9,300.4,0,14.9,3.635,41.92
1,129,800,2,5.763,5.751,117.5,3.785,.572,7.02,16.59,16.73,16.65,93.7,300.4,0,14.89,4.313,48.79
2,129,800,2,18.83,19.04,19.82,19.45,18.91,.146,.235,.15,.157,18.44,12.36,2550
1,129,805,2,6.043,6.028,117.8,4.031,.63,7.22,16.6,16.63,16.6,94,300.4,0,14.94,4.518,65.95
1,129,810,2,6.412,6.397,120,3.855,.568,7.61,16.56,16.6,16.57,94.5,300.4,0,14.99,4.758,66.31
1,129,815,2,6.271,6.254,118.1,4.202,.724,7.68,16.55,16.62,16.58,94.5,300.4,0,14.98,4.815,58.39
2,129,815,2,18.83,19.02,19.79,19.42,18.88,.146,.235,.15,.157,20.14,12.36,2550
1,129,820,2,6.636,6.613,119.4,4.821,.593,7.64,16.56,16.64,16.61,94.3,300.4,0,14.96,5.035,67.34
1,129,825,2,6.28,6.256,124.2,4.978,.827,7.97,16.64,16.67,16.69,94.2,300.5,0,15.01,4.843,75.7
1,129,830,2,6.764,6.748,123.6,3.962,.568,8.26,16.65,16.6,16.68,94,300.4,0,14.99,5.075,91.1
2,129,830,2,18.82,19.01,19.76,19.39,18.85,.146,.235,.15,.157,17.11,12.37,2550
1,129,835,2,6.642,6.614,120.3,5.239,.681,7.94,16.67,16.59,16.68,94,300.5,0,15.01,5.253,94
1,129,840,2,6.345,6.324,119.4,4.581,.785,7.91,16.66,16.61,16.69,94.2,300.5,0,15.03,4.808,87
1,129,845,2,6.347,6.33,120.7,4.192,.936,8.13,16.72,16.63,16.77,94.2,300.5,0,15.08,4.923,118
2,129,845,2,18.81,18.99,19.73,19.37,18.82,.146,.235,.15,.157,15.8,12.38,2550
1,129,850,2,6.836,6.82,118,4.031,.703,8.33,16.74,16.58,16.76,93.6,300.6,0,15.01,5.063,114.6
1,129,855,2,6.647,6.63,117.1,4.109,.754,7.94,16.72,16.57,16.75,93.5,300.6,0,14.98,5.095,111.6
1,129,900,2,6.816,6.784,120.3,5.61,.862,8.79,16.82,16.67,16.87,93.3,300.6,0,15.04,5.2,146.9
2,129,900,2,18.81,18.98,19.71,19.35,18.8,.146,.235,.15,.157,13.22,12.38,2550
1,129,905,2,7.19,7.16,122.2,5.137,.871,8.85,16.97,16.82,17.06,92.6,300.6,0,15.08,5.573,181.7
1,129,910,2,7.16,7.13,123.2,5.042,.733,8.92,17.12,16.9,17.18,91.7,300.5,0,15.06,5.55,178.5
1,129,915,2,7.51,7.49,119.8,4.044,.682,9.11,17.22,16.96,17.23,90.8,300.5,0,15.02,5.683,148.2
2,129,915,2,18.82,18.97,19.68,19.35,18.78,.146,.235,.15,.157,9.93,12.41,2550
1,129,920,2,7.66,7.63,121.4,5.009,.408,8.75,17.2,16.96,17.19,90.7,300.5,0,14.97,5.955,158.8
1,129,925,2,7.38,7.35,123.5,5.478,.718,8.89,17.28,17.11,17.32,90.2,300.5,0,14.98,5.905,155.8
1,129,930,2,7.56,7.54,124.5,4.139,.739,8.95,17.4,17.19,17.43,89.6,300.4,0,14.98,5.955,176.4
2,129,930,2,18.83,18.97,19.66,19.36,18.75,.146,.235,.15,.157,8.97,12.42,2550
1,129,935,2,6.948,6.915,133.4,5.598,.8,8.36,17.64,17.44,17.73,88.9,300.3,0,15.09,5.373,222.9
1,129,940,2,7.03,7,127.2,5.26,.606,8.43,18.02,17.65,18.08,87.3,300.3,0,15.18,5.525,343.9
1,129,945,2,7.53,7.52,124.4,3.907,.712,8.75,18.39,17.85,18.42,85.7,300.3,0,15.25,6.068,410
2,129,945,2,18.84,18.96,19.64,19.38,18.73,.146,.235,.15,.157,6.001,12.43,2550
1,129,950,2,7.25,7.21,125,5.492,.808,8.69,18.76,18.09,18.73,83.9,300.3,0,15.28,5.575,381.3
1,129,955,2,6.843,6.803,127.2,6.237,.899,8.82,18.89,18.31,18.79,83.1,300.3,0,15.25,5.693,385.4
1,129,1000,2,7.19,7.11,121.7,8.6,.698,8.66,19.04,18.41,18.97,82.7,300.4,0,15.32,5.823,427.4
2,129,1000,2,18.87,18.96,19.63,19.42,18.71,.146,.235,.15,.157,4.141,12.71,2550
1,129,1005,2,7.93,7.9,126.5,5.668,.895,10.03,19.46,18.78,19.43,80.5,300.4,0,15.31,6.413,449.2
1,129,1010,2,7.44,7.4,126.2,5.745,.745,9.44,19.57,18.85,19.45,79.6,300.4,0,15.25,6.06,391.9
1,129,1015,2,8.16,8.11,129.9,6.212,1.127,10.26,19.59,18.78,19.42,79.1,300.3,0,15.17,6.27,386
2,129,1015,2,18.91,18.96,19.61,19.48,18.69,.146,.234,.15,.157,3.451,12.91,2550
1,129,1020,2,8.57,8.52,132.8,5.864,.949,10.75,19.52,18.63,19.28,78.7,300.3,0,15.03,6.648,386
1,129,1025,2,8.7,8.67,127,5.185,.981,10.49,19.49,18.75,19.31,79.4,300.3,0,15.13,6.86,438.6
1,129,1030,2,7.58,7.48,136,8.86,.868,9.77,19.73,19.13,19.62,78.2,300.3,0,15.14,6.428,520
2,129,1030,2,18.97,18.97,19.61,19.59,18.67,.146,.234,.15,.157,3.422,12.94,2550
1,129,1035,2,8.5,8.46,141.3,5.637,.972,10.55,20.35,19.17,20.15,75.9,300.3,0,15.27,6.935,881
1,129,1040,2,8.57,8.5,134.7,7.37,.88,10.32,20.73,19.21,20.38,74.4,300.3,0,15.3,7.01,897
1,129,1045,2,8.45,8.41,127.5,5.216,1.08,11.2,20.92,19.45,20.57,74,300.3,0,15.41,7.03,924
2,129,1045,2,19.05,19,19.61,19.73,18.67,.146,.234,.15,.157,2.772,13.13,2550
1,129,1050,2,8.32,8.27,128.1,6.484,.959,11.04,20.7,19.44,20.33,74.4,300.2,0,15.28,6.825,563
1,129,1055,2,8.43,8.35,135.2,7.56,1.111,10.52,20.77,19.54,20.51,73.6,300.2,0,15.18,6.94,861
1,129,1100,2,7.79,7.72,138.1,7.75,1.085,10,21.39,19.85,21.07,70.9,300.1,0,15.19,6.455,949
2,129,1100,2,19.15,19.04,19.63,19.91,18.66,.146,.234,.15,.157,2.473,13.07,2550
1,129,1105,2,8.26,8.17,134.5,8.74,.813,10.03,21.64,20.04,21.23,70.2,300.1,0,15.27,6.718,859
1,129,1110,2,8.01,7.89,134.9,9.83,1.19,11.04,21.57,20.04,21.16,70.1,300.1,0,15.19,6.678,888
1,129,1115,2,8.2,8.13,139.4,7.39,.939,9.77,21.67,19.9,21.12,68.94,300.1,0,15.04,6.908,925
2,129,1115,2,19.29,19.09,19.66,20.15,18.67,.146,.234,.15,.157,2.156,13.05,2550
1,129,1120,2,7.94,7.83,135.5,9.28,1.089,10.16,21.33,19.76,20.85,71,300.2,0,15.16,6.778,921
1,129,1125,2,7.6,7.49,128.8,9.51,1.25,10.22,21.66,20.08,21.31,70.2,300.1,0,15.31,6.153,859
1,129,1130,2,7.93,7.85,138.9,7.84,1.248,11.34,21.92,20.26,21.46,68.3,300.1,0,15.12,6.695,998
2,129,1130,2,19.45,19.16,19.71,20.46,18.68,.146,.234,.15,.157,2.056,13.07,2550
1,129,1135,2,8.28,8.14,141.8,10.16,1.211,10.71,22.25,20.6,21.89,67.07,300,0,15.15,6.773,1134
1,129,1140,2,7.55,7.48,151.2,7.48,1.18,10.03,22.62,20.83,22.13,64.63,300,0,14.94,6.22,1137
1,129,1145,2,7.66,7.51,148.6,11.51,1.336,10.91,22.99,21.23,22.48,63.31,300,0,14.97,6.313,989
2,129,1145,2,19.64,19.25,19.78,20.82,18.71,.146,.234,.15,.157,1.646,13.12,2550
1,129,1150,2,8.11,8,142,9.59,1.028,10.81,22.93,20.91,22.24,64.18,299.9,0,15.12,6.615,1023
1,129,1155,2,7.83,7.77,139.3,7.3,1.355,10.32,22.75,21.02,22.08,63.84,299.9,0,14.87,6.523,717
1,129,1200,2,7.07,7,142.5,7.96,1.296,10.85,22.38,20.77,21.78,64.42,299.8,0,14.68,5.825,685.1
2,129,1200,2,19.85,19.36,19.87,21.22,18.74,.146,.234,.15,.157,1.59,13.07,2550
1,129,1205,2,7.28,7.04,153.1,14.73,1.053,9.57,22.92,21.28,22.65,63.14,299.8,0,14.86,5.758,1061
1,129,1210,2,6.971,6.87,143.9,9.73,1.162,9.47,23.02,21.23,22.34,62.68,299.7,0,14.84,5.788,668.5
1,129,1215,2,6.953,6.915,141.5,5.993,.966,8.75,22.33,20.79,21.6,63.92,299.7,0,14.51,5.755,426.6
2,129,1215,2,20.07,19.48,19.98,21.65,18.79,.146,.234,.15,.157,1.505,13,2550
1,129,1220,2,7.21,7.1,139.7,10.12,1.044,10.32,21.86,20.86,21.45,66.14,299.6,0,14.6,5.99,353.4
1,129,1225,2,7.1,6.988,147.2,10.28,.69,8.66,21.83,20.83,21.44,65.5,299.6,0,14.42,5.643,373.5
1,129,1230,2,7.61,7.52,132.7,8.53,.827,9.38,21.66,20.72,21.31,67.05,299.5,0,14.61,6.12,266.5
2,129,1230,2,20.28,19.61,20.12,22.08,18.85,.146,.235,.15,.157,1.771,12.94,2550
1,129,1235,2,7.03,6.991,143.9,6.04,1.004,9.08,21.66,20.89,21.45,66.19,299.5,0,14.42,5.598,370.9
1,129,1240,2,7.32,7.23,147.5,8.72,.767,9.54,22.01,21.05,21.76,65.02,299.4,0,14.47,5.963,487.2
1,129,1245,2,7.25,7.22,137.2,5.731,1.055,9.28,22.02,20.91,21.64,65.03,299.4,0,14.48,5.655,357.6
2,129,1245,2,20.44,19.75,20.27,22.45,18.93,.146,.235,.15,.157,1.705,12.95,2550
1,129,1250,2,6.706,6.501,140.5,14.17,1.066,8.56,22,21.14,21.72,65.04,299.4,0,14.47,5.503,334.3
1,129,1255,2,7.15,6.973,145.1,12.78,1.025,9.11,21.81,21,21.45,65.83,299.4,0,14.48,5.688,236.7
1,129,1300,2,7.01,6.947,159.7,7.98,.836,9.05,21.68,20.88,21.41,65.29,299.3,0,14.23,5.355,311.4
2,129,1300,2,20.54,19.86,20.43,22.72,19.02,.146,.235,.151,.157,1.735,12.91,2550
1,129,1305,2,7.09,6.82,144.6,15.92,.903,9.02,21.75,20.95,21.47,66.11,299.3,0,14.48,5.84,382.3
1,129,1310,2,6.461,6.359,144.3,10.2,.936,8.92,22.04,21.14,21.86,66.05,299.1,0,14.74,5.265,591.5
1,129,1315,2,7.64,7.58,146.2,7.48,.872,9.54,22.71,21.4,22.32,63.14,299,0,14.67,6.183,636.5
2,129,1315,2,20.59,19.96,20.59,22.89,19.13,.146,.235,.151,.157,1.596,12.93,2550
1,129,1320,2,6.8,6.742,140.6,7.5,1.131,10.03,22.79,21.48,22.3,62.45,298.9,0,14.58,5.803,738
1,129,1325,2,7.22,7.15,125.5,7.94,.934,9.18,22.85,21.54,22.48,63.61,298.8,0,14.91,6.058,721
1,129,1330,2,7.91,7.83,135.7,8.4,1.053,9.83,23.08,21.68,22.67,62.27,298.8,0,14.8,6.555,783
2,129,1330,2,20.63,20.04,20.73,23,19.23,.146,.235,.151,.157,1.431,13.1,2550
1,129,1335,2,7.49,7.43,148,7.14,1.265,10.68,23.24,21.68,22.72,60.65,298.7,0,14.55,6.065,651.4
1,129,1340,2,8.02,7.9,134.7,9.71,1.148,10.16,23.12,21.79,22.64,61.66,298.7,0,14.69,6.178,524
1,129,1345,2,7.21,7.08,131.6,10.87,1.32,10.62,23.23,22,22.98,61.58,298.6,0,14.76,5.873,749
2,129,1345,2,20.68,20.11,20.86,23.07,19.33,.146,.235,.151,.157,1.394,13.15,2550
1,129,1350,2,7.25,7.1,135,11.61,1.42,11.63,23.55,22.27,23.11,59.69,298.5,0,14.59,5.813,587.3
1,129,1355,2,6.838,6.766,131.4,8.34,1.328,10.19,23.09,21.89,22.66,60.89,298.4,0,14.47,5.488,401.6
1,129,1400,2,6.681,6.51,134.2,12.96,.959,9.44,23.04,22.04,22.74,60.59,298.3,0,14.35,5.445,694.9
2,129,1400,2,20.75,20.17,20.97,23.17,19.43,.146,.235,.151,.157,1.378,13.11,2550
1,129,1405,2,7.67,7.51,133.3,11.76,1.427,10.78,23.76,22.57,23.47,58.73,298.2,0,14.53,6.393,639
1,129,1410,2,8.26,8.15,127.2,9.27,1.272,11.4,23.31,22.21,22.8,58.83,298.1,0,14.16,6.67,361.7
1,129,1415,2,8.59,8.49,143.7,8.87,1.4,12.25,23.11,22.26,22.86,59.7,298.1,0,14.2,6.705,546.8
2,129,1415,2,20.84,20.23,21.07,23.29,19.52,.146,.236,.151,.157,1.339,13.08,2550
1,129,1420,2,8.53,8.39,141.2,10.32,1.112,10.94,24.05,22.93,23.82,56.15,298,0,14.13,7.1,721
1,129,1425,2,8.06,7.99,141.9,7.26,1.166,11.04,24.14,22.75,23.68,54.81,297.9,0,13.85,6.208,497.6
1,129,1430,2,7.81,7.68,140.3,10.5,1.128,9.87,23.73,22.65,23.26,56.66,297.8,0,13.98,6.173,389.8
2,129,1430,2,20.92,20.31,21.17,23.4,19.61,.146,.236,.151,.157,1.242,13.18,2550
1,129,1435,2,8.56,8.52,132.6,5.366,1.358,11.27,23.95,22.72,23.67,57.38,297.8,0,14.36,6.71,741
1,129,1440,2,8.32,8.22,128.7,8.63,1.151,11.07,23.99,22.91,23.73,57.62,297.7,0,14.46,6.525,660.6
1,129,1445,2,9.59,9.53,141,6.617,1.357,12.05,24.72,23.33,24.44,54.82,297.6,0,14.37,7.64,977
2,129,1445,2,20.99,20.37,21.27,23.5,19.7,.146,.236,.151,.157,1.205,13.28,2550
1,129,1450,2,8.65,8.5,128.5,10.47,.967,10.85,24.15,22.74,23.47,56.56,297.5,0,14.32,6.988,370.3
1,129,1455,2,8.59,8.53,141.7,6.467,1.211,10.88,23.93,22.89,23.58,55.23,297.4,0,13.77,6.76,430.5
1,129,1500,2,8.72,8.62,128.9,8.51,1.052,11.56,23.97,22.85,23.62,56.61,297.3,0,14.18,6.91,555.5
2,129,1500,2,21.05,20.44,21.35,23.58,19.78,.146,.236,.151,.157,1.262,13.25,2550
1,129,1505,2,9.2,9.16,135.7,5.316,1.121,12.18,23.73,22.76,23.34,57.54,297.3,0,14.2,7.39,379.3
1,129,1510,2,9.43,9.33,132.2,8.31,1.027,11.66,23.81,22.73,23.44,58.17,297.3,0,14.44,7.51,501.5
1,129,1515,2,9.38,9.2,135.3,11.14,1.322,12.22,23.72,22.77,23.48,58.69,297.2,0,14.48,7.48,528.9
2,129,1515,2,21.12,20.5,21.43,23.67,19.87,.146,.236,.151,.157,1.329,13.26,2550
1,129,1520,2,10.7,10.58,128.9,8.62,1.459,13.52,24.14,22.94,23.85,57.17,297.2,0,14.48,8.31,675.6
1,129,1525,2,11.1,11.02,129.3,6.85,1.144,13.85,23.75,22.6,23.38,59.24,297.1,0,14.66,8.77,631.1
1,129,1530,2,10.61,10.52,126.9,7.47,1.137,13.3,23.66,22.51,23.2,59.32,297.1,0,14.6,8.5,393
2,129,1530,2,21.18,20.56,21.5,23.76,19.95,.146,.236,.151,.157,1.34,13.27,2550
1,129,1535,2,9.88,9.79,133.7,7.68,1.295,12.41,23.4,22.64,23.2,58.77,297,0,14.22,7.79,415.3
1,129,1540,2,9.76,9.69,140,6.743,1.016,12.84,23.66,22.79,23.39,58.13,296.9,0,14.29,7.86,550.7
1,129,1545,2,9.91,9.72,131.9,11,1.172,12.9,23.78,22.82,23.35,57.78,296.9,0,14.31,7.67,278.7
2,129,1545,2,21.22,20.61,21.58,23.83,20.04,.146,.236,.151,.157,1.363,13.28,2550
1,129,1550,2,10.48,10.13,134.7,14.64,1.423,13.2,23.89,22.96,23.76,58.48,296.8,0,14.58,8.03,704
1,129,1555,2,9.61,9.51,131,8.32,.988,12.32,24.05,22.94,23.67,57.61,296.8,0,14.51,7.83,562.4
1,129,1600,2,10.04,10,135.4,4.866,1.197,12.71,24.01,22.86,23.66,57.46,296.7,0,14.44,7.92,599.5
2,129,1600,2,21.26,20.66,21.65,23.9,20.12,.146,.237,.151,.157,1.298,13.28,2550
1,129,1605,2,9.59,9.54,133.5,5.801,1.179,12.64,23.5,22.6,23.06,59.32,296.6,0,14.45,7.88,334.2
1,129,1610,2,9.67,9.55,131.4,8.9,1.112,11.63,23.28,22.54,22.92,60.17,296.6,0,14.47,7.55,264.6
1,129,1615,2,9.92,9.86,134.4,6.051,1.004,12.51,23.36,22.66,23.17,60.13,296.6,0,14.53,7.89,460.4
2,129,1615,2,21.28,20.7,21.72,23.95,20.2,.146,.237,.151,.157,1.427,13.27,2550
1,129,1620,2,10.28,10.23,136,5.966,1.283,13.52,23.25,22.51,22.93,60.39,296.6,0,14.5,8.13,301.5
1,129,1625,2,10.37,10.31,139,6.397,1.301,12.71,23.59,22.86,23.46,59.08,296.5,0,14.47,8.28,602
1,129,1630,2,10.53,10.42,138.2,8.29,1.02,13.07,23.76,22.66,23.38,58.72,296.5,0,14.54,8.3,542.5
2,129,1630,2,21.31,20.74,21.78,23.99,20.28,.146,.237,.151,.157,1.407,13.28,2550
1,129,1635,2,10.39,10.31,135.3,7.04,1.208,13.13,23.77,22.73,23.39,59.2,296.5,0,14.66,8.19,530.8
1,129,1640,2,10.42,10.38,131.6,5.234,1.366,13.33,23.63,22.55,23.14,59.93,296.5,0,14.72,8.38,384.8
1,129,1645,2,10.11,10.05,130.1,6.213,1.635,14.7,23.22,22.4,22.92,61.44,296.6,0,14.73,7.98,346.8
2,129,1645,2,21.32,20.78,21.84,24.02,20.35,.146,.237,.151,.157,1.421,13.22,2550
1,129,1650,2,10.09,10.02,137.1,6.743,.911,11.96,22.96,22.35,22.73,62.44,296.6,0,14.74,8.13,344.7
1,129,1655,2,9.75,9.71,135,5.452,1.381,13.33,23.1,22.39,22.82,62.15,296.5,0,14.79,7.72,333.8
1,129,1700,2,9.59,9.54,138.8,6.182,1.104,12.97,22.9,22.24,22.61,62.4,296.5,0,14.66,7.53,327.7
2,129,1700,2,21.33,20.8,21.9,24.03,20.42,.146,.237,.151,.157,1.545,12.89,2550
1,129,1705,2,10.31,10.19,136.9,8.9,1.327,13.52,23.18,22.37,22.93,62.33,296.4,0,14.9,8.28,412.3
1,129,1710,2,10.02,9.95,139.8,6.831,.944,12.12,23.2,22.37,22.85,61.98,296.3,0,14.84,8.05,355.8
1,129,1715,2,11.06,11.02,144.4,4.907,.859,12.84,22.72,22.01,22.35,63.68,296.3,0,14.81,8.69,301.8
2,129,1715,2,21.33,20.82,21.94,24.03,20.48,.146,.237,.151,.157,1.53,12.86,2550
1,129,1720,2,11.08,10.97,144.6,8.32,1.127,13.59,22.88,22.09,22.57,63.57,296.3,0,14.92,8.58,319.1
1,129,1725,2,11.08,11.01,143,6.448,1.283,13.56,22.79,22.11,22.5,63.9,296.2,0,14.92,8.67,404.1
1,129,1730,2,11.69,11.64,142.4,5.322,1.123,13.82,22.84,21.79,22.4,64.98,296.2,0,15.22,9.19,433.4
2,129,1730,2,21.33,20.85,21.98,24.01,20.55,.146,.237,.151,.157,1.589,12.92,2550
1,129,1735,2,10.67,10.6,141.9,6.954,1.081,12.67,22.65,21.87,22.25,65.03,296.2,0,15.05,8.49,250.1
1,129,1740,2,11.07,11.04,133.1,4.161,1.268,14.41,22.23,21.58,21.9,67.06,296.2,0,15.14,8.56,259.7
1,129,1745,2,11.94,11.9,131.1,4.683,1.243,14.47,21.94,21.36,21.6,68.81,296.2,0,15.26,9.36,171.2
2,129,1745,2,21.32,20.87,22.02,23.99,20.6,.146,.237,.151,.157,1.795,12.79,2550
1,129,1750,2,11.15,11.11,133.2,5.04,1.16,14.05,21.45,21.06,21.18,70.1,296,0,15.07,8.73,142.7
1,129,1755,2,11.51,11.46,133.7,5.206,1.32,14.37,21.26,20.97,21.06,70.7,295.9,0,15.03,8.99,148.1
1,129,1800,2,10.96,10.9,135.8,6.03,1.241,14.31,21.08,20.93,20.94,71.7,295.7,0,15.08,8.51,142.6
2,129,1800,2,21.3,20.87,22.05,23.94,20.65,.146,.237,.151,.157,2.141,12.73,2550
1,129,1805,2,11.92,11.88,132.8,5.008,1.301,14.44,21.35,21.01,21.25,71.2,295.6,0,15.22,9.36,225.2
1,129,1810,2,10.89,10.82,135,6.29,1.237,13.79,21.06,20.87,20.84,72.1,295.7,0,15.13,8.34,52.31
1,129,1815,2,10.79,10.75,138.7,5.14,.956,12.81,20.81,20.75,20.69,72.3,295.8,0,14.97,8.66,70
2,129,1815,2,21.28,20.88,22.07,23.89,20.7,.146,.238,.151,.157,2.312,12.69,2550
1,129,1820,2,10.3,10.25,136.2,6.011,1.107,12.25,20.67,20.68,20.58,72.7,295.9,0,14.91,8.17,50.06
1,129,1825,2,10.3,10.26,136.6,4.88,1.419,13.65,20.63,20.63,20.57,73.5,295.9,0,15.05,7.9,52.59
1,129,1830,2,10.85,10.81,140,4.885,1.312,13.2,20.55,20.55,20.48,74,296,0,15.07,8.37,55.81
2,129,1830,2,21.24,20.88,22.09,23.79,20.74,.146,.238,.151,.157,2.622,12.67,2550
1,129,1835,2,10.59,10.56,137.6,4.891,1.406,13.69,20.43,20.36,20.33,75,296.2,0,15.16,8.03,54.52
1,129,1840,2,8.74,8.71,142.7,5.336,.909,10.94,20.28,20.26,20.21,75.8,296.1,0,15.17,6.693,40.3
1,129,1845,2,9.71,9.66,130.3,6.036,1.44,12.25,20.19,20.09,20.07,77.4,296.1,0,15.41,7.46,25.66
2,129,1845,2,21.18,20.87,22.09,23.67,20.77,.146,.238,.151,.157,3.068,12.66,2550
1,129,1850,2,9.89,9.81,134,6.965,1.217,13,19.85,19.76,19.7,79.1,296.2,0,15.42,7.64,39.72
1,129,1855,2,10.39,10.36,135.7,4.038,1.254,12.94,19.63,19.62,19.54,80,296.2,0,15.39,7.99,35.95
1,129,1900,2,10.34,10.3,133.1,4.998,1.348,13.13,19.47,19.52,19.41,80.9,296,0,15.4,7.95,27.44
2,129,1900,2,21.12,20.86,22.09,23.52,20.8,.146,.238,.151,.157,4.072,12.65,2550
1,129,1905,2,10.67,10.63,131.8,4.875,1.306,14.01,19.38,19.44,19.33,81.4,296,0,15.41,8.36,19.49
1,129,1910,2,9.68,9.63,132.9,5.708,1.116,12.54,19.34,19.4,19.32,81.7,296,0,15.42,7.46,11.55
1,129,1915,2,9.86,9.8,135,5.964,1.504,13.36,19.36,19.39,19.32,81.8,295.9,0,15.47,7.35,7.15
2,129,1915,2,21.05,20.84,22.07,23.36,20.81,.146,.238,.151,.157,4.581,12.63,2550
1,129,1920,2,10.08,10.03,135.8,5.753,1.094,12.9,19.2,19.26,19.14,82.4,295.9,0,15.42,7.93,4.182
1,129,1925,2,10.57,10.54,131.9,4.623,1.109,12.81,19.03,19.13,18.95,83.4,295.9,0,15.45,7.9,2.459
1,129,1930,2,9.3,9.26,135.7,5.532,1.587,12.74,18.89,19.06,18.86,84.6,295.9,0,15.53,7.17,1.494
2,129,1930,2,20.99,20.81,22.05,23.19,20.82,.146,.238,.151,.157,5.83,12.61,2550
1,129,1935,2,9.92,9.85,133.4,6.777,1.333,12.35,18.87,19.09,18.89,84.9,296,0,15.57,7.51,.998
1,129,1940,2,10.04,9.99,129,6.141,1.649,13.52,18.94,19.05,18.93,85,296,0,15.66,7.78,.889
1,129,1945,2,9.95,9.92,130.4,4.318,1.028,12.05,18.82,18.93,18.79,85.5,295.8,0,15.62,7.65,.009
2,129,1945,2,20.92,20.78,22.01,23.02,20.83,.146,.238,.151,.157,6.665,12.61,2550
1,129,1950,2,10.03,10,126.3,4.424,.953,12.22,18.74,18.85,18.7,86,295.8,0,15.63,7.74,0
1,129,1955,2,9.88,9.84,127.7,4.974,1.243,12.45,18.58,18.75,18.55,86.5,295.9,0,15.58,7.69,0
1,129,2000,2,9.7,9.67,131.4,4.9,1.239,12.25,18.47,18.68,18.46,86.7,295.9,0,15.49,7.57,0
2,129,2000,2,20.85,20.76,21.97,22.85,20.82,.146,.238,.151,.157,8.12,12.6,2550
1,129,2005,2,8.81,8.77,132.1,5.446,1.061,11.5,18.37,18.62,18.39,87.1,296,0,15.48,6.765,0
1,129,2010,2,9.57,9.52,131.2,5.738,1.205,12.02,18.42,18.63,18.46,87.4,296,0,15.57,7.38,.008
1,129,2015,2,9.88,9.85,137.5,4.492,1.172,12.77,18.49,18.68,18.52,87,296.2,0,15.57,7.69,.025
2,129,2015,2,20.79,20.72,21.93,22.68,20.81,.146,.238,.151,.157,8.66,12.6,2550
1,129,2020,2,8.93,8.9,138.1,4.897,.995,11.63,18.5,18.69,18.54,87.2,296.3,0,15.61,6.88,.04
1,129,2025,2,8.22,8.17,138,6.324,1.1,10.98,18.55,18.7,18.58,87,296.4,0,15.63,6.443,.045
1,129,2030,2,8.42,8.36,136.4,6.545,1.386,11.47,18.6,18.74,18.63,86.8,296.6,0,15.64,6.488,0
2,129,2030,2,20.72,20.68,21.87,22.51,20.79,.146,.238,.151,.157,8.05,12.58,2550
1,129,2035,2,8.56,8.53,136.5,5.24,1.486,11.89,18.64,18.77,18.67,86.6,296.7,0,15.64,6.86,0
1,129,2040,2,8.27,8.22,135.9,6.509,.899,10.36,18.71,18.84,18.72,86.4,296.8,0,15.68,6.368,0
1,129,2045,2,8.94,8.87,138.6,7.07,1.375,12.45,18.75,18.92,18.8,85.9,297,0,15.63,6.715,0
2,129,2045,2,20.65,20.64,21.81,22.35,20.76,.146,.238,.151,.157,7.66,12.57,2550
1,129,2050,2,8.6,8.52,136.9,8.13,1.323,12.05,18.82,18.97,18.84,85.2,297,0,15.58,6.828,0
1,129,2055,2,9.76,9.67,141.2,7.72,1.303,13.56,18.81,18.99,18.85,85,297,0,15.53,7.45,0
1,129,2100,2,10.17,10.13,144.5,5.174,1.21,12.28,18.86,18.97,18.86,84.9,296.8,0,15.54,7.95,0
2,129,2100,2,20.59,20.6,21.75,22.2,20.74,.146,.238,.151,.157,7.04,12.58,2550
1,129,2105,2,7.98,7.93,134.6,6.316,1.24,11.89,18.79,18.87,18.75,85.6,296.9,0,15.62,6.38,0
1,129,2110,2,8.01,7.97,127.4,5.775,.794,10.85,18.63,18.74,18.56,86.9,296.9,0,15.68,6.23,0
1,129,2115,2,8.14,8.1,130.7,5.387,1.251,10.42,18.44,18.6,18.41,87.8,297,0,15.65,6.203,0
2,129,2115,2,20.53,20.56,21.69,22.06,20.7,.146,.238,.151,.157,8.85,12.56,2550
1,129,2120,2,8.8,8.76,133.4,5.431,1.15,11.34,18.41,18.59,18.44,88.2,297.1,0,15.71,6.633,0
1,129,2125,2,8.8,8.76,134.7,5.691,.935,10.75,18.49,18.64,18.5,88.3,297.1,0,15.8,6.913,0
1,129,2130,2,8.38,8.35,134.2,4.81,1.089,10.78,18.51,18.63,18.52,88.5,297.1,0,15.86,6.663,0
2,129,2130,2,20.48,20.52,21.63,21.94,20.66,.146,.238,.151,.157,9.48,12.56,2550
1,129,2135,2,8.16,8.12,131,5.365,1.262,10.98,18.49,18.59,18.48,88.8,297.1,0,15.88,6.29,0
1,129,2140,2,8.06,8.04,132.8,4.033,1.088,9.9,18.4,18.53,18.39,89.2,296.9,0,15.86,6.238,0
1,129,2145,2,9.12,9.08,132.4,5.225,1.019,11.04,18.34,18.48,18.33,89.6,296.7,0,15.87,7.06,0
2,129,2145,2,20.43,20.49,21.56,21.82,20.62,.146,.238,.151,.157,10.86,12.54,2550
1,129,2150,2,8.65,8.61,134.2,4.953,.949,10.85,18.3,18.46,18.31,90,296.6,0,15.89,6.845,0
1,129,2155,2,8.79,8.76,131.6,4.54,.955,11.76,18.25,18.42,18.25,90.3,296.5,0,15.9,6.723,0
1,129,2200,2,8.53,8.5,131.4,5.352,.94,10.62,18.21,18.41,18.22,90.5,296.6,0,15.91,6.688,0
2,129,2200,2,20.38,20.45,21.5,21.71,20.58,.146,.238,.151,.157,12.78,12.54,2550
1,129,2205,2,7.89,7.87,127.6,4.252,1.088,10.16,18.09,18.27,18.09,90.9,296.5,0,15.86,6.1,0
1,129,2210,2,8.37,8.34,127.5,4.564,1.037,11.04,18.04,18.23,18.07,91.4,296.4,0,15.9,6.643,0
1,129,2215,2,7.99,7.95,128.3,5.357,.854,10.16,18.03,18.2,18.07,91.8,296.4,0,15.95,6.34,0
2,129,2215,2,20.34,20.41,21.45,21.6,20.54,.146,.237,.151,.157,15.22,12.54,2550
1,129,2220,2,7.8,7.77,128.5,4.836,.806,9.7,18.02,18.2,18.05,92,296.3,0,15.98,6.14,0
1,129,2225,2,8.67,8.66,128.1,3.745,.993,10.98,18.09,18.32,18.16,91.9,296.3,0,16.03,6.57,0
1,129,2230,2,8.31,8.27,130.8,5.84,.915,10.42,18.16,18.41,18.24,91.5,296.3,0,16.01,6.485,0
2,129,2230,2,20.29,20.38,21.39,21.5,20.5,.146,.237,.151,.157,15.43,12.53,2550
1,129,2235,2,8.82,8.8,130.8,4.148,1.105,11.01,18.25,18.48,18.32,91.1,296.4,0,16.04,6.965,0
1,129,2240,2,8.39,8.36,130.6,5.334,.952,10.36,18.32,18.52,18.38,90.8,296.4,0,16.06,6.493,0
1,129,2245,2,8.42,8.39,128.1,4.848,.731,10.03,18.36,18.53,18.4,90.7,296.3,0,16.07,6.46,0
2,129,2245,2,20.25,20.34,21.33,21.4,20.45,.146,.237,.151,.157,13.68,12.53,2550
1,129,2250,2,7.58,7.54,126.6,5.232,.981,9.47,18.38,18.56,18.43,90.6,296.4,0,16.09,5.798,0
1,129,2255,2,6.99,6.952,127.2,5.957,.803,9.05,18.4,18.56,18.45,90.7,296.5,0,16.11,5.133,0
1,129,2300,2,6.987,6.95,126.5,5.911,.87,8.62,18.41,18.54,18.44,90.8,296.6,0,16.15,5.403,0
2,129,2300,2,20.21,20.31,21.27,21.3,20.4,.146,.237,.151,.157,13.41,12.53,2550
1,129,2305,2,7.63,7.59,127.4,6.186,.831,9.67,18.43,18.56,18.45,91.1,296.7,0,16.2,5.88,0
1,129,2310,2,6.337,6.317,126.6,4.545,.863,8.07,18.45,18.6,18.49,91,296.8,0,16.21,5.045,0
1,129,2315,2,5.7,5.669,125.1,5.934,.806,7.06,18.48,18.63,18.52,91,296.9,0,16.23,4.34,0
2,129,2315,2,20.17,20.27,21.21,21.21,20.36,.146,.237,.151,.157,13.85,12.52,2550
1,129,2320,2,5.826,5.771,124.4,7.87,.556,7.25,18.48,18.64,18.51,91.2,296.9,0,16.28,4.35,0
1,129,2325,2,6.49,6.464,126.1,5.099,.732,8.4,18.5,18.67,18.53,91.4,296.9,0,16.33,4.81,0
1,129,2330,2,5.823,5.805,130.4,4.468,.594,7.42,18.51,18.68,18.54,91.5,296.9,0,16.36,4.608,0
2,129,2330,2,20.14,20.24,21.16,21.14,20.31,.146,.237,.151,.157,16.26,12.52,2550
1,129,2335,2,6.664,6.645,127.2,4.41,1,8.36,18.53,18.7,18.57,91.6,296.8,0,16.39,4.885,0
1,129,2340,2,6.907,6.884,130.2,4.709,.663,8.36,18.55,18.71,18.58,91.5,296.7,0,16.39,5.358,0
1,129,2345,2,6.613,6.578,134.6,5.964,.924,8.2,18.57,18.73,18.61,91.6,296.6,0,16.43,5.163,0
2,129,2345,2,20.11,20.21,21.1,21.06,20.27,.146,.237,.151,.157,15.43,12.51,2550
1,129,2350,2,6.635,6.615,136.2,4.355,.862,8.4,18.61,18.78,18.66,91.6,296.5,0,16.45,5.153,.008
1,129,2355,2,5.905,5.875,138,5.813,.761,7.35,18.64,18.79,18.68,91.5,296.6,0,16.46,4.953,0
1,130,0,2,5.81,5.774,139,6.351,.925,7.64,18.66,18.81,18.69,91.6,296.7,0,16.51,4.353,0
2,130,0,2,20.08,20.18,21.05,21,20.22,.146,.237,.151,.157,15.08,12.5,2550
1,130,5,2,5.285,5.24,138.6,7.5,.751,6.697,18.67,18.83,18.71,91.6,296.7,0,16.51,3.978,0
1,130,10,2,5.287,5.263,133.6,5.478,.808,6.729,18.66,18.81,18.69,91.7,296.8,0,16.54,4.035,0
1,130,15,2,5.22,5.206,130.9,4.245,.726,6.599,18.67,18.81,18.69,91.9,296.7,0,16.57,4.088,0
2,130,15,2,20.06,20.15,21.01,20.94,20.18,.146,.237,.151,.157,15.89,12.5,2550
1,130,20,2,5.101,5.085,131.2,4.528,.61,6.468,18.65,18.8,18.68,92.1,296.6,0,16.59,4.025,0
1,130,25,2,5.278,5.261,126.9,4.579,.652,6.697,18.64,18.78,18.65,92.3,296.6,0,16.6,4.005,0
1,130,30,2,5.1,5.083,124.3,4.645,.652,6.958,18.61,18.76,18.63,92.5,296.4,0,16.62,3.748,0
2,130,30,2,20.03,20.12,20.95,20.88,20.13,.146,.237,.151,.157,18.39,12.5,2550
1,130,35,2,4.921,4.898,129.8,5.55,.683,6.631,18.59,18.75,18.61,92.8,296.5,0,16.64,3.703,0
1,130,40,2,4.773,4.752,134.1,5.42,.649,6.174,18.59,18.77,18.63,93.1,296.5,0,16.68,3.615,0
1,130,45,2,4.946,4.93,133.3,4.641,.661,6.697,18.61,18.78,18.63,93.1,296.4,0,16.71,3.665,0
2,130,45,2,20.01,20.1,20.92,20.83,20.09,.146,.237,.151,.157,21.76,12.49,2550
1,130,50,2,4.814,4.794,129.5,5.278,.519,6.043,18.58,18.76,18.61,93.3,296.3,0,16.71,3.873,0
1,130,55,2,4.787,4.776,124.5,3.942,.641,6.272,18.55,18.72,18.56,93.6,296.2,0,16.73,3.693,0
1,130,100,2,5.373,5.357,127,4.372,.508,6.729,18.53,18.74,18.57,93.7,296.3,0,16.73,4.075,0
2,130,100,2,19.98,20.07,20.87,20.78,20.05,.146,.237,.151,.157,27.18,12.49,2550
1,130,105,2,5.172,5.15,127.5,5.293,.564,6.664,18.53,18.73,18.56,93.8,296.2,0,16.75,3.928,0
1,130,110,2,5.401,5.39,126.9,3.538,.483,6.305,18.52,18.74,18.57,93.9,296.2,0,16.76,3.995,0
1,130,115,2,4.931,4.908,123.3,5.517,.544,6.109,18.5,18.7,18.52,94.2,296.2,0,16.78,3.933,0
2,130,115,2,19.96,20.05,20.83,20.73,20.01,.146,.237,.151,.157,35.52,12.49,2550
1,130,120,2,5.196,5.179,119.3,4.555,.459,6.337,18.48,18.7,18.5,94.5,296.2,0,16.8,3.755,0
1,130,125,2,5.199,5.178,117.8,5.127,.427,6.435,18.47,18.71,18.49,94.7,296.1,0,16.84,3.833,0
1,130,130,2,4.827,4.815,120,4.036,.42,6.37,18.44,18.66,18.46,95,296.1,0,16.86,3.643,0
2,130,130,2,19.94,20.03,20.79,20.68,19.97,.146,.237,.151,.157,49.39,12.48,2550
1,130,135,2,5.378,5.364,120.6,4.008,.62,6.631,18.4,18.6,18.41,95.3,296,0,16.87,4.108,0
1,130,140,2,5.106,5.087,124.4,4.989,.538,6.403,18.37,18.57,18.36,95.7,295.8,.01,16.9,3.883,0
1,130,145,2,5.645,5.611,125.3,6.31,.902,7.91,18.35,18.55,18.35,96,295.6,0,16.93,4.323,.002
2,130,145,2,19.92,20,20.76,20.63,19.92,.146,.237,.151,.157,79.2,12.47,2550
1,130,150,2,6.272,6.253,123.1,4.459,.699,7.68,18.39,18.67,18.43,96.1,295.4,0,16.98,4.765,.094
1,130,155,2,6.344,6.311,122.9,5.837,.796,8.85,18.41,18.75,18.47,96.1,295.3,0,17,4.738,.464
1,130,200,2,6.121,6.105,118.6,4.104,.61,7.45,18.45,18.77,18.49,95.9,295.2,0,17.01,4.645,1.076
2,130,200,2,19.9,19.98,20.72,20.57,19.89,.146,.237,.151,.157,99,12.48,2550
1,130,205,2,5.442,5.408,124.8,6.47,.674,7.28,18.45,18.75,18.48,95.9,295.3,0,17,4.125,1.18
1,130,210,2,5.106,5.082,130.1,5.509,.527,6.272,18.46,18.72,18.48,96,295.5,.01,17.02,3.92,1.247
1,130,215,2,5.223,5.211,130.7,3.878,.578,6.207,18.43,18.68,18.44,96.1,295.6,0,17.02,3.82,1.031
2,130,215,2,19.88,19.97,20.69,20.52,19.85,.146,.236,.151,.157,99,12.46,2550
1,130,220,2,5.373,5.347,133.7,5.592,.638,7.06,18.43,18.69,18.45,96.3,295.8,0,17.05,4.308,.85
1,130,225,2,5.498,5.458,141,6.903,.707,7.06,18.5,18.81,18.53,96.4,295.8,0,17.13,4.138,1.038
1,130,230,2,6.709,6.673,143.8,5.975,.7,8.82,18.51,18.92,18.6,96.3,295.9,0,17.13,4.985,.808
2,130,230,2,19.86,19.95,20.65,20.47,19.82,.146,.236,.151,.157,99.2,12.47,2550
1,130,235,2,5.792,5.755,144.9,6.552,.751,7.74,18.5,18.88,18.58,96.2,295.6,.01,17.1,4.323,0
1,130,240,2,6.045,6.004,148.1,6.624,.708,7.64,18.46,18.93,18.6,96.4,295.6,.01,17.09,4.688,.059
1,130,245,2,7.42,7.39,159.6,5.534,.727,9.73,18.53,19,18.67,96.5,296,0,17.17,5.588,.408
2,130,245,2,19.85,19.92,20.61,20.42,19.78,.146,.236,.151,.157,100,12.46,2550
1,130,250,2,6.656,6.623,167.3,5.639,.962,9.44,18.62,19.14,18.78,96.2,296,0,17.22,5.13,.62
1,130,255,2,6.544,6.513,174.7,5.627,.987,8.62,18.67,19.09,18.76,95.9,296.1,0,17.21,4.705,.082
1,130,300,2,7.03,7.01,178,4.808,.78,9.02,18.67,19.08,18.77,95.9,296.4,0,17.22,5.193,.11
2,130,300,2,19.82,19.9,20.57,20.38,19.75,.146,.236,.151,.157,100,12.45,2550
1,130,305,2,6.852,6.824,175.3,5.162,.794,9.31,18.73,19.08,18.78,96,296.6,0,17.29,4.715,.188
1,130,310,2,5.669,5.578,174,10.29,1.369,8.3,18.68,18.95,18.69,96.2,296.5,.03,17.27,4.038,.003
1,130,315,2,3.654,3.505,199,16.35,1.103,6.109,18.58,18.88,18.62,96.4,295.8,.01,17.21,2.59,0
2,130,315,2,19.8,19.88,20.54,20.33,19.71,.146,.236,.151,.157,100,12.44,2550
1,130,320,2,5.107,5.042,198.7,9.18,.688,6.337,18.61,19.03,18.71,96.5,296.3,0,17.25,3.408,.042
1,130,325,2,6.262,5.966,235.8,17.61,2.576,17.8,18.66,18.97,18.7,96.7,296.7,.01,17.33,4.393,.246
1,130,330,2,13.47,13.35,242.4,7.52,2.562,20.68,17.17,17.1,16.77,89.2,296.9,.05,14.7,10.46,.309
2,130,330,2,19.78,19.86,20.51,20.28,19.67,.146,.236,.151,.157,100,12.45,2550
1,130,335,2,7.03,7,247.4,5.287,1.985,11.66,15.89,15.89,15.71,88.4,296.4,.01,13.37,5.39,0
1,130,340,2,3.836,3.783,245.4,9.45,1.002,6.076,15.58,15.48,15.34,90.6,296.2,.01,13.43,2.805,0
1,130,345,2,2.19,1.908,182.8,29.06,.474,2.875,15.43,15.32,15.21,91.8,295.8,0,13.48,1.617,.029
2,130,345,2,19.76,19.84,20.46,20.24,19.64,.146,.236,.151,.157,100,12.44,2550
1,130,350,2,1.573,1.52,107.8,14.94,.768,3.234,15.41,15.29,15.22,93,295.3,0,13.66,1.557,.008
1,130,355,2,6.883,6.861,122,4.565,1.636,9.15,15.44,15.49,15.34,93.8,295.4,0,13.82,5.21,.364
1,130,400,2,7.93,7.9,124.3,4.298,.722,9.51,15.05,14.99,14.86,94.6,295.1,.01,13.57,6.06,.025
2,130,400,2,19.72,19.82,20.42,20.18,19.61,.147,.236,.151,.157,100,12.44,2550
1,130,405,2,6.216,6.203,127.3,3.763,.847,7.94,14.74,14.92,14.68,95.3,295.2,0,13.38,4.728,0
1,130,410,2,5.574,5.524,120.4,7.68,.736,7.06,14.68,14.91,14.64,95.6,294.9,0,13.37,4.098,.012
1,130,415,2,4.02,3.993,120.4,6.678,.704,5.651,14.56,14.88,14.55,95.7,294.8,0,13.26,2.945,0
2,130,415,2,19.65,19.79,20.39,20.09,19.57,.147,.236,.151,.157,100,12.43,2550
1,130,420,2,4.242,4.236,134.9,3.259,.65,5.782,14.57,15.07,14.61,95.8,295.2,0,13.3,2.915,.216
1,130,425,2,4.545,4.521,128.7,5.841,.934,6.762,14.68,14.88,14.65,96.1,295.4,0,13.45,3.543,.551
1,130,430,2,4.073,4.065,125.2,3.617,.539,4.933,14.66,14.81,14.64,96.7,295.4,0,13.52,3.205,.262
2,130,430,2,19.56,19.75,20.36,19.99,19.53,.147,.236,.151,.157,100,12.42,2550
1,130,435,2,4.129,4.114,123.8,4.874,.463,5.39,14.65,14.85,14.64,97,295.5,0,13.56,3.348,.278
1,130,440,2,3.218,3.197,133.4,6.556,.499,4.247,14.65,15.01,14.67,97.2,295.4,0,13.58,2.252,.758
1,130,445,2,3.346,3.341,136,2.987,.247,3.887,14.73,15.25,14.81,97.1,295.4,0,13.65,2.482,.852
2,130,445,2,19.47,19.71,20.32,19.87,19.5,.147,.236,.151,.157,100,12.41,2550
1,130,450,2,2.83,2.823,141,3.889,.463,3.724,14.78,15.35,14.87,96.7,295.5,0,13.63,2.185,.773
1,130,455,2,2.88,2.865,134.9,5.872,.194,3.365,14.85,15.36,14.93,96.6,295.5,0,13.68,2.037,.959
1,130,500,2,3.596,3.591,128.3,3.192,.321,4.214,14.87,15.49,14.99,96.2,295.5,0,13.64,2.565,1.278
2,130,500,2,19.38,19.66,20.27,19.74,19.46,.147,.236,.151,.157,100,12.4,2550
1,130,505,2,3.384,3.375,121.8,4.172,.311,4.312,14.98,15.67,15.14,95.7,295.4,0,13.67,2.35,1.281
1,130,510,2,3.464,3.454,125.2,4.178,.355,4.181,15.07,15.51,15.13,95.4,295.5,0,13.71,2.652,.684
1,130,515,2,3.629,3.623,133.3,3.193,.402,4.377,14.9,15.37,14.94,95.2,295.4,0,13.51,2.657,.101
2,130,515,2,19.29,19.61,20.23,19.63,19.42,.147,.236,.151,.157,100,12.4,2550
1,130,520,2,3.009,3.004,138,3.328,.269,3.724,14.83,15.33,14.9,95.3,295.4,0,13.47,2.167,.143
1,130,525,2,3.456,3.453,133,2.55,.427,4.181,14.81,15.33,14.9,95.5,295.3,0,13.47,2.445,.755
1,130,530,2,3.77,3.759,134.6,4.334,.281,4.443,14.81,15.36,14.95,95.4,295.4,0,13.46,2.765,1.471
2,130,530,2,19.22,19.56,20.18,19.53,19.38,.147,.236,.151,.157,100,12.4,2550
1,130,535,2,3.286,3.273,133.6,5.003,.361,4.279,14.87,15.37,15.04,95.2,295.4,0,13.49,2.302,1.133
1,130,540,2,3.63,3.624,128.5,3.219,.35,4.443,14.77,15.24,14.9,94.9,295.5,0,13.34,2.657,.071
1,130,545,2,3.208,3.196,129,4.797,.247,3.691,14.67,15.2,14.81,95,295.6,0,13.27,2.195,.385
2,130,545,2,19.14,19.51,20.12,19.42,19.33,.147,.236,.151,.157,100,12.39,2550
1,130,550,2,2.99,2.979,115.8,4.989,.386,3.789,14.69,15.14,14.8,95.4,295.6,0,13.35,2.085,1.725
1,130,555,2,1.304,1.118,83.2,30.65,.569,2.875,14.68,15.09,14.78,95.6,295.7,0,13.37,.783,2.549
1,130,600,2,3.907,3.862,315.5,8.66,1.068,5.88,14.85,15.26,15.05,96.2,296.1,0,13.62,2.997,3.418
2,130,600,2,19.07,19.46,20.06,19.32,19.28,.147,.236,.151,.157,100,12.39,2550
1,130,605,2,3.722,3.675,320.5,9.14,1.334,5.749,15.11,15.68,15.37,95.5,296.2,0,13.77,2.817,4.011
1,130,610,2,1.043,1.041,345.4,2.884,.898,2.679,15.26,15.88,15.55,94.5,296.2,0,13.75,.635,5.154
1,130,615,2,1.014,1.01,349.9,4.223,.904,2.287,15.35,15.85,15.57,94.4,296.2,0,13.82,.81,10.75
2,130,615,2,19,19.41,20,19.23,19.22,.147,.235,.151,.157,100,12.38,2550
1,130,620,2,2.331,2.318,352.3,6.25,.367,3.005,15.42,15.91,15.68,94.1,296.2,0,13.83,1.63,11.29
1,130,625,2,1.807,1.753,344.4,14,.242,2.287,15.54,16.02,15.78,93.7,296.3,0,13.89,1.132,9.15
1,130,630,2,1.739,1.659,43.74,17.3,.325,2.417,15.62,16.03,15.82,93.4,296.3,0,13.92,1.255,10.36
2,130,630,2,18.94,19.36,19.94,19.15,19.17,.147,.235,.151,.157,100,12.38,2550
1,130,635,2,2.149,2.144,91.1,4.164,.248,2.483,15.61,15.99,15.72,93.5,296.5,0,13.93,1.567,8.83
1,130,640,2,1.709,1.689,73.7,8.85,.311,2.287,15.54,16.15,15.72,93.4,296.4,0,13.85,1.12,15.26
1,130,645,2,2.26,2.199,45.65,13.31,.268,2.842,15.7,16.11,15.87,93.8,296.3,0,14.06,1.552,17.13
2,130,645,2,18.9,19.31,19.88,19.08,19.11,.147,.235,.151,.157,100,12.37,2550
1,130,650,2,1.784,1.781,43.17,3.022,.144,2.025,15.73,15.98,15.84,93.7,296.3,0,14.07,1.26,16.44
1,130,655,2,1.312,1.303,61.04,6.659,.392,2.058,15.7,15.95,15.81,93.8,296.4,0,14.06,.627,9.18
1,130,700,2,1.758,1.669,34.17,18.23,.394,2.45,15.68,15.98,15.85,94.1,296.4,0,14.09,1.395,16.29
2,130,700,2,18.86,19.27,19.83,19.02,19.06,.147,.235,.151,.157,100,12.37,2550
1,130,705,2,2.468,2.312,64.9,20.35,.234,2.94,15.76,15.91,15.84,94.5,296.3,0,14.22,1.745,15.08
1,130,710,2,2.383,2.36,89.9,7.87,.141,2.679,15.7,15.86,15.75,94.9,296.4,0,14.23,1.675,17.68
1,130,715,2,2.503,2.5,74.4,2.509,.273,3.005,15.68,16,15.82,95,296.4,0,14.23,1.767,14.79
2,130,715,2,18.84,19.23,19.77,18.98,19,.147,.235,.151,.157,100,12.36,2550
1,130,720,2,2.22,2.201,61.71,7.51,.256,2.711,15.77,16.07,15.91,95,296.4,0,14.32,1.607,22.53
1,130,725,2,2.476,2.454,64.27,7.7,.331,3.299,15.84,16.05,15.95,95,296.5,0,14.38,1.8,28.38
1,130,730,2,2.649,2.64,76.6,4.638,.286,3.397,15.79,15.95,15.86,94.9,296.5,0,14.32,2.057,29.8
2,130,730,2,18.83,19.2,19.73,18.95,18.95,.147,.235,.151,.158,100,12.36,2550
1,130,735,2,2.884,2.874,81,4.609,.295,3.495,15.73,15.94,15.85,95.1,296.5,0,14.29,2.232,72.5
1,130,740,2,3.369,3.359,74.1,4.387,.401,4.051,15.89,16.06,16.06,95.2,296.3,0,14.45,2.567,149.3
1,130,745,2,3.438,3.432,69.36,3.649,.349,4.149,16.11,16.32,16.32,94.3,296.4,0,14.54,2.735,139.3
2,130,745,2,18.82,19.17,19.68,18.92,18.9,.147,.235,.151,.158,96,12.37,2550
1,130,750,2,3.217,3.204,71.2,5.236,.305,3.92,16.31,16.47,16.48,93.6,296.5,0,14.61,2.34,73.1
1,130,755,2,2.954,2.949,66.19,3.455,.359,3.593,16.25,16.45,16.41,93,296.6,0,14.45,2.205,62.11
1,130,800,2,3.741,3.733,64.12,3.709,.286,4.443,16.29,16.49,16.46,92.7,296.5,0,14.45,2.857,95.2
2,130,800,2,18.82,19.14,19.64,18.9,18.85,.147,.235,.151,.158,93.7,12.37,2550
1,130,805,2,3.847,3.83,49.98,5.342,.403,4.737,16.44,16.58,16.63,92.4,296.5,0,14.54,2.902,189.7
1,130,810,2,4.123,4.111,49.52,4.408,.349,4.737,16.57,16.58,16.74,91.9,296.5,0,14.59,3.072,195.9
1,130,815,2,3.691,3.68,58.57,4.552,.347,4.312,16.82,16.75,16.97,92.5,296.5,0,14.92,2.79,299.3
2,130,815,2,18.83,19.12,19.6,18.9,18.81,.147,.235,.151,.158,72.5,12.4,2550
1,130,820,2,4.039,4.025,63.79,4.707,.461,5.488,17.09,16.95,17.26,91.5,296.5,0,15.02,3.285,337.5
1,130,825,2,4.106,4.091,61.42,4.831,.392,4.965,17.17,16.96,17.21,90.9,296.5,0,14.98,3.3,249.4
1,130,830,2,3.652,3.62,58.02,7.58,.463,4.573,17.26,17.11,17.35,91.1,296.6,0,15.1,2.812,281.8
2,130,830,2,18.87,19.11,19.56,18.91,18.76,.147,.235,.151,.158,49.19,12.54,2550
1,130,835,2,3.428,3.403,52.76,6.945,.442,4.345,17.48,17.36,17.64,90.3,296.6,0,15.17,2.722,283.4
1,130,840,2,3.614,3.609,38.12,2.907,.326,4.247,17.59,17.47,17.69,89.7,296.7,0,15.18,2.745,169.5
1,130,845,2,3.367,3.347,46.14,6.169,.494,4.214,17.56,17.49,17.63,89.6,296.8,0,15.14,2.592,164.5
2,130,845,2,18.94,19.1,19.53,18.95,18.72,.147,.235,.151,.158,41.2,12.67,2550
1,130,850,2,3.558,3.546,53.81,4.618,.299,4.051,17.71,17.69,17.83,89.1,296.8,0,15.19,2.765,240
1,130,855,2,3.802,3.793,59.02,3.772,.435,4.606,17.93,17.85,18.03,88.4,296.7,0,15.29,3.133,241.6
1,130,900,2,4.123,4.114,59.49,3.763,.33,4.867,18.03,17.92,18.13,87,296.7,0,15.15,3.37,339.7
2,130,900,2,19.04,19.11,19.51,19.04,18.69,.147,.235,.151,.158,33.11,12.68,2550
1,130,905,2,4.126,4.114,61.78,4.42,.483,5.096,18.24,18.01,18.33,86.9,296.7,0,15.32,3.135,236.1
1,130,910,2,4.128,4.111,58.11,5.2,.394,4.965,18.33,18.03,18.4,87.1,296.7,0,15.44,3.165,384
1,130,915,2,4.087,4.056,55.22,7.04,.414,4.965,18.5,18.12,18.5,86.8,296.7,0,15.55,3.238,297.3
2,130,915,2,19.17,19.12,19.49,19.13,18.66,.147,.235,.151,.158,26.72,12.8,2550
1,130,920,2,4.106,4.076,57.16,6.87,.518,4.998,18.41,18.1,18.33,87.1,296.8,0,15.51,3.223,171.4
1,130,925,2,4.269,4.241,52.18,6.589,.423,5.129,18.38,18.21,18.36,88.2,296.8,0,15.68,3.265,179.2
1,130,930,2,4.113,4.096,52.86,5.229,.538,5.227,18.45,18.24,18.44,88.7,296.8,0,15.83,3.123,157.8
2,130,930,2,19.3,19.15,19.49,19.23,18.63,.147,.234,.151,.158,33.26,12.79,2550
1,130,935,2,4.332,4.319,55.15,4.542,.463,5.325,18.47,18.23,18.43,88.7,296.8,0,15.84,3.35,163.2
1,130,940,2,3.918,3.892,57.38,6.605,.476,4.769,18.39,18.15,18.35,88.8,296.9,0,15.79,2.995,177.2
1,130,945,2,4.351,4.33,62.4,5.627,.379,5.096,18.27,18.01,18.25,88.6,296.8,0,15.65,3.533,184.3
2,130,945,2,19.46,19.19,19.49,19.34,18.62,.147,.234,.151,.158,36.87,12.75,2550
1,130,950,2,4.299,4.29,56.93,3.787,.415,5.39,18.31,18.08,18.33,88.7,296.8,0,15.7,3.35,232.4
1,130,955,2,4.424,4.409,59.22,4.75,.515,5.455,18.36,18,18.29,88.6,296.9,0,15.73,3.583,259.3
1,130,1000,2,4.317,4.31,52.18,3.259,.334,5.161,18.36,17.98,18.28,89,296.9,0,15.79,3.41,266
2,130,1000,2,19.59,19.23,19.5,19.44,18.61,.147,.234,.151,.158,29.47,12.77,2550
1,130,1005,2,3.565,3.537,39.86,7.12,.706,5.129,18.68,18.4,18.75,89.8,296.9,0,16.24,2.725,466.5
1,130,1010,2,3.15,3.126,44.12,7.07,.518,4.149,19.25,18.96,19.34,88.7,296.9,0,16.59,2.445,463.6
1,130,1015,2,3.03,3.005,41.45,7.38,.324,3.822,19.62,19.16,19.61,87.5,296.9,0,16.72,2.357,644.6
2,130,1015,2,19.7,19.27,19.52,19.51,18.6,.147,.234,.151,.158,17.71,12.91,2550
1,130,1020,2,2.775,2.696,52.11,13.67,.671,3.887,19.95,19.43,19.96,86,297,0,16.78,2.295,437.6
1,130,1025,2,1.761,1.747,58.75,7.07,.675,3.071,19.77,19.41,19.7,85.6,297,0,16.52,1.338,277.9
1,130,1030,2,1.781,1.737,69.73,12.71,.609,3.332,19.96,19.75,20.11,86.1,297,0,16.79,1.362,623.4
2,130,1030,2,19.81,19.31,19.53,19.59,18.6,.147,.234,.151,.158,12.61,12.97,2550
1,130,1035,2,2.525,2.477,62.12,11.23,.373,3.267,20.31,19.82,20.28,84.5,297,0,16.84,2.122,452.6
1,130,1040,2,2.125,2.084,52.67,11.19,.503,3.103,20.22,19.9,20.28,85.2,296.9,0,16.88,1.775,688.6
1,130,1045,2,2.464,2.352,102.8,17.28,.41,3.593,20.81,20.47,20.87,83.1,296.9,0,17.06,2.355,944
2,130,1045,2,19.99,19.37,19.55,19.73,18.61,.147,.235,.151,.158,10.15,13.03,2550
1,130,1050,2,1.372,1.229,47.42,26.16,.429,2.417,21.12,20.77,21.28,80.8,296.9,0,16.92,.943,865
1,130,1055,2,1.499,1.141,66.85,39.4,.883,3.332,21.68,21.33,22.01,79.3,296.8,0,17.16,1.485,963
1,130,1100,2,1.4,1.299,93.6,21.51,.547,2.515,22.01,21.41,22.2,77.7,296.8,0,17.15,1.285,856
2,130,1100,2,20.23,19.44,19.58,19.92,18.62,.147,.235,.151,.158,3.521,13.04,2550
1,130,1105,2,.971,.905,130.5,20.9,.577,2.515,22.14,21.6,22.24,74.9,296.8,0,16.71,.714,558.9
1,130,1110,2,2.657,2.621,106.1,9.43,.587,3.691,21.91,21.24,21.77,77.7,296.7,0,17.05,2.198,417.5
1,130,1115,2,1.255,1.016,108.9,34.27,.964,2.711,21.43,21.04,21.3,78,296.7,0,16.67,1.329,345.4
2,130,1115,2,20.53,19.53,19.62,20.21,18.64,.147,.235,.151,.158,4.484,12.94,2550
1,130,1120,2,.827,.446,104.5,53.62,.514,2.123,21.65,21.46,21.8,78,296.7,0,16.88,.715,935
1,130,1125,2,1.961,1.542,309.2,37.44,.463,3.43,22.07,21.81,22.18,74.5,296.7,0,16.57,2.16,1013
1,130,1130,2,.553,.404,319.3,39.38,.326,1.339,22.38,22.39,22.99,73,296.7,0,16.55,.549,1071
2,130,1130,2,20.89,19.65,19.68,20.58,18.66,.147,.235,.151,.158,2.801,12.94,2550
1,130,1135,2,.474,.456,12.65,12.94,.486,1.862,23.02,23.2,23.89,70.6,296.8,0,16.62,.344,368.3
1,130,1140,2,2.182,1.768,250.1,35.29,1.158,4.312,22.84,22.43,22.97,70.8,296.8,0,16.52,1.914,256.5
1,130,1145,2,2.795,2.772,259.3,7.33,1.277,4.704,22.3,21.89,22.19,72.2,296.8,0,16.32,2.562,348
2,130,1145,2,21.21,19.8,19.76,20.94,18.7,.147,.235,.151,.158,2.636,12.91,2550
1,130,1150,2,1.96,1.832,247.6,20.74,.962,4.345,22.22,22.05,22.18,70.7,296.8,0,15.91,1.522,270.9
1,130,1155,2,2.525,2.416,265,16.89,.507,3.724,22.15,22,22.23,71.3,296.8,0,15.97,2.082,372.6
1,130,1200,2,1.836,1.751,243.4,17.38,.703,2.875,22.82,22.7,23.19,67.26,296.7,0,15.71,1.658,1061
2,130,1200,2,21.54,19.96,19.86,21.31,18.75,.147,.235,.151,.158,2.702,12.88,2550
1,130,1205,2,1.87,1.754,205.4,20.25,.563,3.038,23.38,23.08,23.72,63,296.6,0,15.24,1.298,1033
1,130,1210,2,1.363,1.272,187,20.87,.539,2.548,23.7,23.3,24.11,60.94,296.6,0,15.04,.754,1027
1,130,1215,2,2.313,2.268,221,11.37,.597,3.659,23.91,23.44,23.97,59.02,296.6,0,14.74,1.822,500.6
2,130,1215,2,21.78,20.13,19.97,21.62,18.82,.147,.235,.151,.158,.395,12.99,2550
1,130,1220,2,1.19,1.131,240.4,17.79,.587,2.45,23.42,23.07,23.37,59.36,296.5,0,14.38,1.052,675
1,130,1225,2,1.735,1.542,113.7,27,.48,3.005,24.03,23.78,24.15,60.74,296.5,0,15.27,1.512,739
1,130,1230,2,2.343,2.208,85.9,19.47,.501,3.691,24.05,23.38,23.92,60.99,296.4,0,15.36,2.039,969
2,130,1230,2,21.99,20.29,20.1,21.89,18.9,.147,.235,.151,.158,.668,12.96,2550
1,130,1235,2,1.963,1.576,150.3,35.97,.649,3.103,24.5,23.83,24.51,55.55,296.4,0,14.33,1.761,1082
1,130,1240,2,2.61,2.402,167.5,22.87,.962,4.475,24.68,23.73,24.41,53.7,296.4,0,14.02,2.136,1077
1,130,1245,2,1.653,1.604,99.2,13.89,.669,2.907,24.53,23.98,24.35,54.45,296.3,0,14.09,1.493,775
2,130,1245,2,22.24,20.44,20.22,22.2,18.99,.147,.235,.151,.158,0,13.05,2550
1,130,1250,2,1.209,1.154,155.1,17.33,.645,2.679,24.63,24.24,24.48,53.55,296.3,.01,13.94,1.132,547.8
1,130,1255,2,2.299,2.25,178.1,11.74,.967,4.377,24.64,23.91,24.45,54.09,296.2,0,14.1,1.672,659.7
1,130,1300,2,2.103,1.741,220.4,33.63,.589,3.201,24.69,24.17,24.57,54.45,296.1,0,14.24,1.69,842
2,130,1300,2,22.51,20.61,20.36,22.56,19.08,.147,.236,.151,.158,0,13.01,2550
1,130,1305,2,1.871,1.693,239.8,25.03,1.007,3.953,24.98,24.5,24.96,52.88,296.1,0,14.06,1.565,1061
1,130,1310,2,1.995,1.883,199.2,19.18,1.206,4.508,25.31,24.93,25.59,46.86,296,0,12.54,1.263,1102
1,130,1315,2,3.957,3.324,179.1,32.4,1.08,6.403,25.96,25.18,25.84,43.5,296,0,12,3.483,1103
2,130,1315,2,22.78,20.77,20.5,22.97,19.18,.147,.236,.151,.158,0,13.17,2550
1,130,1320,2,3.394,3.044,185.4,26,1.415,6.435,25.85,24.93,25.61,42.52,295.9,0,11.59,2.623,983
1,130,1325,2,5.729,5.478,171.7,16.95,1.438,8.72,26.03,24.93,25.68,36.96,295.9,0,9.71,4.588,876
1,130,1330,2,5.176,5.078,214.4,11.11,1.233,7.97,26.2,24.96,25.86,37.32,295.8,0,10.01,4.083,1097
2,130,1330,2,23.02,20.94,20.66,23.35,19.28,.147,.236,.151,.158,0,13.08,2550
1,130,1335,2,4.328,4.028,187.4,21.32,1.776,7.64,26.24,25.14,26.12,36.05,295.7,0,9.44,3.413,1080
1,130,1340,2,7.22,7.13,188.6,8.98,1.287,9.87,26.57,25.46,26.24,27.34,295.7,0,5.864,5.493,1027
1,130,1345,2,5.306,5.151,199.4,13.83,1.374,8.23,26.4,25.26,26.03,30,295.6,0,7.05,3.978,917
2,130,1345,2,23.25,21.11,20.82,23.71,19.4,.147,.236,.151,.158,0,13.16,2550
1,130,1350,2,6.572,6.431,195.6,11.86,1.442,9.38,26.82,25.47,26.61,31.38,295.5,0,8.05,4.605,1019
1,130,1355,2,5.564,5.428,204.6,12.68,1.03,9.05,26.9,25.44,26.48,33.89,295.5,0,9.2,4.003,926
1,130,1400,2,6.966,6.863,186.7,9.87,1.46,9.96,26.46,25.29,26.01,33.65,295.6,0,8.75,5.065,763
2,130,1400,2,23.44,21.28,20.99,24.01,19.52,.147,.237,.151,.158,0,13.01,2550
1,130,1405,2,5.575,5.489,189.6,10.03,1.288,7.81,25.94,24.93,25.42,32.85,295.5,0,7.96,4.115,400.1
1,130,1410,2,6.019,5.869,201.4,12.78,1.137,8.43,25.32,24.97,25.13,33.11,295.5,0,7.55,4.12,541.4
1,130,1415,2,7.77,7.56,194.8,13.31,1.991,11.4,26.48,25.65,26.54,29.87,295.4,0,7.04,5.39,1017
2,130,1415,2,23.58,21.44,21.15,24.2,19.66,.147,.237,.151,.158,0,12.89,2550
1,130,1420,2,7.8,7.64,208.4,11.41,1.227,11.83,27.32,26.04,27.04,29.05,295.4,0,7.37,5.785,969
1,130,1425,2,5.751,5.67,187.4,9.63,1.264,8.46,26.16,25.14,25.46,29.9,295.4,0,6.814,4.183,257.6
1,130,1430,2,8.31,8.11,208.3,12.76,1.414,11.6,26.39,25.89,26.42,30.3,295.3,0,7.17,5.978,868
2,130,1430,2,23.66,21.59,21.29,24.31,19.81,.147,.237,.152,.158,0,12.96,2550
1,130,1435,2,7.89,7.75,197.9,10.64,1.213,9.87,26.7,25.63,26.28,28.79,295.3,0,6.733,5.395,480.7
1,130,1440,2,6.047,5.96,205.1,9.74,1.045,8.36,25.41,24.88,25,30.53,295.4,0,6.484,4.2,296.9
1,130,1445,2,5.176,5.06,182.4,12.13,1.165,7.28,25.98,25.42,25.92,30.52,295.3,0,6.952,4.005,848
2,130,1445,2,23.69,21.72,21.42,24.39,19.96,.147,.238,.152,.158,0,12.9,2550
1,130,1450,2,6.258,5.523,199.2,27.77,1.126,8.69,26.27,25.59,25.94,29.56,295.1,0,6.744,4.718,416
1,130,1455,2,7.78,7.66,213.8,10.07,1.508,10.29,26.53,25.5,26.27,28.73,295.2,0,6.56,5.615,936
1,130,1500,2,5.139,4.899,190.5,17.5,1.084,8.59,26.79,25.83,26.53,28.54,295.1,0,6.687,3.818,970
2,130,1500,2,23.66,21.81,21.53,24.43,20.11,.147,.238,.152,.158,0,13.21,2550
1,130,1505,2,6.306,5.81,200.5,22.72,.978,10.22,27.18,25.98,26.85,28.23,295.1,0,6.857,4.905,926
1,130,1510,2,6.248,6.094,228.2,12.74,.761,8.69,26.77,25.68,26.23,28.92,295,0,6.853,4.955,401.4
1,130,1515,2,6.51,6.407,225.1,10.23,1.26,9.31,25.8,25.25,25.43,31.18,294.9,0,7.11,4.85,252.2
2,130,1515,2,23.61,21.88,21.62,24.45,20.26,.147,.238,.152,.158,0,13.18,2550
1,130,1520,2,5.037,4.92,200.2,12.36,.883,7.15,25.37,25.08,25.1,32.03,295,0,7.13,3.378,210.3
1,130,1525,2,4.816,4.746,206.4,9.77,1.633,8.89,25.35,25.2,25.28,31.82,295,0,7.02,3.525,434.3
1,130,1530,2,7.04,6.781,222.9,15.51,.868,9.05,26.68,26.06,26.75,28.68,294.9,0,6.653,5.475,942
2,130,1530,2,23.59,21.94,21.71,24.52,20.4,.147,.239,.152,.158,0,13,2550
1,130,1535,2,7.98,7.89,204.5,8.32,1.727,11.47,27.23,26.1,26.98,28.46,294.9,0,7.01,5.655,878
1,130,1540,2,8.6,8.53,203.7,7.15,1.473,11.99,27,25.8,26.6,28.95,294.9,0,7.07,6.09,850
1,130,1545,2,8.91,8.83,221.8,7.55,1.257,12.02,27.06,25.98,26.8,27.16,294.8,0,6.207,6.778,830
2,130,1545,2,23.55,21.99,21.79,24.58,20.53,.147,.239,.152,.158,0,13.19,2550
1,130,1550,2,8.8,8.73,223.4,7.57,.975,10.68,27.12,25.86,26.68,27.17,294.9,0,6.263,6.733,816
1,130,1555,2,8.83,8.76,216.7,6.966,1.095,10.94,26.93,25.71,26.52,27.01,294.9,0,6.028,6.713,799
1,130,1600,2,7.09,7,222.8,8.9,1.82,10.75,26.89,25.88,26.68,27.46,294.8,0,6.228,5.353,760
2,130,1600,2,23.5,22.02,21.86,24.63,20.66,.147,.239,.152,.158,0,13.18,2550
1,130,1605,2,7.41,7.32,222.3,8.99,1.39,10.16,27.05,26,26.73,26.73,294.8,0,5.976,5.69,718
1,130,1610,2,7.48,7.38,217.6,9.37,2.083,11.24,27.14,26.12,26.81,25.42,294.8,0,5.337,5.385,696.2
1,130,1615,2,8.25,8.04,215.2,13.08,1.432,11.3,26.91,25.9,26.57,25.04,294.8,0,4.949,6.133,682
2,130,1615,2,23.46,22.05,21.93,24.72,20.77,.147,.239,.152,.158,0,13.17,2550
1,130,1620,2,7.36,7.3,191.6,6.886,1.76,10.58,26.84,25.77,26.34,24.13,294.9,0,4.382,5.038,477.9
1,130,1625,2,6.024,5.89,223.7,12.06,1.085,8.23,25.64,25.18,25.21,25.86,294.9,0,4.361,4.343,190.8
1,130,1630,2,7.27,7.13,205.9,11.28,1.168,10.16,25.73,25.56,25.74,25.37,295.1,0,4.137,5.03,549.8
2,130,1630,2,23.44,22.07,22,24.84,20.88,.147,.24,.152,.158,0,12.88,2550
1,130,1635,2,9.12,9.03,207.3,8.05,1.572,12.25,26.65,25.94,26.5,21.14,295.1,0,2.396,6.26,647
1,130,1640,2,8.08,7.94,196.4,10.78,1.359,10.98,26.66,25.8,26.37,20.39,295.2,0,1.915,5.395,608.3
1,130,1645,2,11.07,11,205.2,6.436,1.246,13.92,26.62,25.95,26.36,19.05,295.2,0,.967,7.59,579.5
2,130,1645,2,23.41,22.08,22.07,24.93,20.99,.147,.24,.152,.158,0,13.18,2550
1,130,1650,2,9.82,9.75,216.2,6.673,1.461,13.26,26.47,25.77,26.21,19.2,295.2,0,.949,6.943,556.5
1,130,1655,2,9.06,9,211.8,6.851,1.276,12.32,26.66,26.09,26.43,19.61,295.2,0,1.382,6.34,539.8
1,130,1700,2,9.83,9.72,213.3,8.66,1.165,13.03,26.53,25.83,26.16,18.89,295.3,0,.78,6.988,522.2
2,130,1700,2,23.33,22.09,22.14,24.97,21.08,.147,.24,.152,.158,0,13.19,2550
1,130,1705,2,10.03,9.84,208.1,11.16,1.413,13.82,26.42,25.9,26.21,19.1,295.3,0,.852,6.855,498
1,130,1710,2,11.43,11.35,198.7,6.726,1.404,14.11,26.07,25.46,25.76,19.09,295.4,0,.554,7.83,476.9
1,130,1715,2,11.04,10.97,209.3,6.467,1.275,13.88,25.98,25.49,25.76,18.61,295.4,0,.143,7.5,460.4
2,130,1715,2,23.23,22.08,22.2,24.98,21.18,.147,.24,.152,.158,0,13.21,2550
1,130,1720,2,10.06,9.97,202.9,7.95,.984,12.61,25.86,25.41,25.61,18.59,295.5,0,.028,6.95,440.9
1,130,1725,2,9.3,9.23,205.8,6.977,1.271,13.16,25.73,25.29,25.48,18.34,295.5,0,-.252,6.668,423.2
1,130,1730,2,10.49,10.42,194,6.272,1.122,12.9,25.66,25.24,25.42,18.47,295.5,0,-.211,7.19,405.4
2,130,1730,2,23.11,22.07,22.25,24.95,21.26,.147,.24,.152,.158,0,13.21,2550
1,130,1735,2,8.96,8.86,200.3,8.68,1.547,12.51,25.69,25.38,25.53,19.43,295.5,0,.487,6.098,385.8
1,130,1740,2,9.68,9.56,202.8,9.21,1.006,12.25,25.68,25.25,25.42,18.93,295.7,0,.136,6.463,370.1
1,130,1745,2,9.14,8.86,208.3,14.26,1.385,13.23,25.61,25.31,25.4,19.46,295.7,0,.45,6.343,352.3
2,130,1745,2,22.97,22.03,22.3,24.9,21.34,.147,.24,.152,.158,0,12.8,2550
1,130,1750,2,8.79,8.7,212.3,7.79,1.005,10.62,25.56,25.26,25.31,19.39,295.7,0,.362,6.123,334.2
1,130,1755,2,10.41,10.32,217.4,7.58,1.401,13.62,25.38,25.13,25.13,19.06,295.8,0,-.012,7.36,310.9
1,130,1800,2,9.24,9.16,219.8,7.63,1.695,13.62,25.23,25.01,25.01,19.87,295.8,0,.422,6.59,294.7
2,130,1800,2,22.82,21.99,22.34,24.81,21.42,.147,.24,.152,.158,0,12.75,2550
1,130,1805,2,10.4,10.36,199.6,4.677,1.384,13.07,25.17,25.02,24.95,19.58,295.9,0,.181,6.945,269.3
1,130,1810,2,9.31,9.23,202.3,7.67,.993,11.66,25.01,24.98,24.84,19.76,295.9,0,.176,6.343,247.5
1,130,1815,2,8.49,8.41,211.7,7.86,1.017,10.75,24.98,24.99,24.82,19.1,295.8,0,-.304,5.765,227.3
2,130,1815,2,22.66,21.94,22.37,24.7,21.48,.147,.24,.152,.158,0,12.71,2550
1,130,1820,2,8.86,8.68,209.6,11.65,1.234,11.11,24.93,25.01,24.77,19.36,295.8,0,-.157,6.295,207.2
1,130,1825,2,9.07,9.02,200.7,6.404,.836,11.01,24.85,24.95,24.69,19.84,295.8,0,.102,6.113,186.1
1,130,1830,2,9.86,9.8,207.5,6.092,.926,12.09,24.73,24.9,24.61,19.12,295.9,0,-.484,6.745,172.7
2,130,1830,2,22.5,21.88,22.37,24.56,21.53,.147,.24,.152,.158,0,12.69,2550
1,130,1835,2,9.57,9.52,214.5,5.511,1.16,12.32,24.7,24.89,24.57,18.66,295.8,0,-.841,6.718,152.3
1,130,1840,2,8,7.97,214.7,4.491,1.161,10.39,24.56,24.75,24.42,19.07,295.8,0,-.663,5.49,139.8
1,130,1845,2,7.6,7.53,228.3,8.09,.893,9.67,24.43,24.67,24.29,20.17,295.9,0,-.016,5.778,132.5
2,130,1845,2,22.33,21.81,22.38,24.38,21.57,.147,.24,.152,.158,0,12.68,2550
1,130,1850,2,9.81,9.77,232.7,5.434,1.351,13.03,24.34,24.58,24.22,19.44,295.8,0,-.58,7.58,119.2
1,130,1855,2,10.15,10.11,233.4,5.458,.999,12.48,24.14,24.43,24.01,19.2,295.9,0,-.905,7.62,102.4
1,130,1900,2,8.57,8.54,231.7,4.931,1.072,11.3,23.94,24.26,23.8,20.02,296,0,-.508,6.358,90.1
2,130,1900,2,22.16,21.75,22.37,24.18,21.6,.147,.24,.152,.158,0,12.66,2550
1,130,1905,2,8.21,8.17,231.2,5.782,.739,9.8,23.75,24.09,23.62,20.55,296.1,0,-.311,6.315,75
1,130,1910,2,8.69,8.65,234.2,5.622,1.294,11.86,23.49,23.89,23.36,20.92,296.2,0,-.279,6.648,62
1,130,1915,2,8.77,8.74,230.9,5.139,.988,11.34,23.3,23.7,23.19,21.46,296.3,0,-.089,6.665,49.72
2,130,1915,2,21.98,21.67,22.35,23.97,21.61,.147,.24,.152,.158,0,12.65,2550
1,130,1920,2,6.986,6.967,228.5,4.186,.959,9.77,23.08,23.5,22.96,22.22,296.4,0,.193,5.283,38.26
1,130,1925,2,7.04,7,230.3,5.598,.68,8.98,22.82,23.36,22.78,22.77,296.4,0,.311,5.298,24.23
1,130,1930,2,6.139,6.121,230,4.41,.552,7.84,22.42,22.98,22.3,24.32,296.4,0,.876,4.52,11.6
2,130,1930,2,21.8,21.59,22.32,23.74,21.62,.147,.24,.152,.158,0,12.64,2550
1,130,1935,2,5.898,5.884,230.8,4.042,.59,7.25,21.99,22.73,21.91,25.47,296.5,0,1.145,4.173,3.969
1,130,1940,2,6.025,6.004,235.2,4.761,.662,7.51,21.6,22.52,21.59,26.15,296.5,0,1.177,4.205,.745
1,130,1945,2,6.002,5.981,235.4,4.812,.569,7.64,21.57,22.39,21.56,26.29,296.5,0,1.224,4.268,0
2,130,1945,2,21.63,21.5,22.28,23.52,21.62,.147,.24,.152,.158,0,12.62,2550
1,130,1950,2,5.903,5.884,233.6,4.616,.583,7.28,21.31,22.12,21.29,27.2,296.6,0,1.473,4.21,0
1,130,1955,2,5.58,5.563,236.9,4.482,.573,7.06,20.97,21.85,20.96,28.11,296.7,0,1.639,3.96,0
1,130,2000,2,5.707,5.691,237.8,4.286,.471,6.729,20.84,21.79,20.87,28.26,296.8,0,1.602,3.89,0
2,130,2000,2,21.45,21.41,22.22,23.28,21.6,.147,.24,.152,.158,0,12.62,2550
1,130,2005,2,5.699,5.683,234.6,4.338,.441,7.02,20.7,21.64,20.68,28.69,296.9,0,1.685,3.88,0
1,130,2010,2,5.463,5.451,234.7,3.786,.472,6.664,20.5,21.41,20.54,28.97,296.9,0,1.65,3.813,0
1,130,2015,2,5.989,5.969,233.4,4.758,.566,7.38,20.53,21.4,20.62,28.29,297,0,1.352,4.313,0
2,130,2015,2,21.28,21.32,22.16,23.04,21.57,.147,.24,.152,.158,0,12.61,2550
1,130,2020,2,5.96,5.943,232.3,4.291,.554,7.61,20.46,21.23,20.5,28.44,297.1,0,1.373,4.235,0
1,130,2025,2,6.233,6.211,230.4,4.846,.741,7.84,20.45,21.25,20.56,28.2,297.3,0,1.24,4.47,0
1,130,2030,2,6.301,6.275,235.4,5.219,.737,7.84,20.6,21.26,20.67,27.55,297.4,0,1.059,4.82,0
2,130,2030,2,21.11,21.22,22.1,22.81,21.54,.147,.24,.152,.158,0,12.6,2550
1,130,2035,2,6.196,6.166,232.4,5.596,.628,7.81,20.46,21.07,20.44,28.32,297.5,0,1.312,4.385,0
1,130,2040,2,6.714,6.631,238.9,9.01,1.174,8.85,20.54,21.29,20.67,27.25,297.6,0,.861,5.008,0
1,130,2045,2,7.83,7.29,231.2,21.25,1.623,11.27,21.12,21.89,21.34,23.96,297.6,0,-.444,5.758,.358
2,130,2045,2,20.94,21.13,22.03,22.57,21.5,.147,.24,.152,.158,0,12.59,2550
1,130,2050,2,8.55,8.49,241.2,6.89,1.124,11.5,21.16,21.73,21.18,24.61,297.7,0,-.003,6.643,0
1,130,2055,2,7.28,7.19,259.6,8.96,.776,9.08,21.03,21.46,20.97,25.38,297.8,0,.303,5.635,0
1,130,2100,2,6.363,6.333,274.6,5.631,.789,8.13,20.45,20.69,20.25,28.08,297.9,0,1.18,4.8,0
2,130,2100,2,20.78,21.04,21.95,22.35,21.44,.147,.239,.152,.158,0,12.58,2550
1,130,2105,2,5.518,5.453,280.7,8.8,.672,7.09,19.69,20.03,19.56,29.92,297.7,0,1.406,4.18,0
1,130,2110,2,6.389,6.36,278.9,5.405,1.041,8.56,19.33,19.82,19.31,30.53,297.7,0,1.38,4.975,0
1,130,2115,2,7.75,7.72,281.8,5.544,.85,9.87,19.32,19.84,19.36,29.71,297.6,0,1.001,5.945,0
2,130,2115,2,20.63,20.94,21.86,22.15,21.38,.147,.239,.152,.158,0,12.57,2550
1,130,2120,2,7.7,7.66,273.2,5.382,.714,9.34,19.3,19.83,19.27,29.71,297.7,0,.98,5.95,0
1,130,2125,2,7.86,7.82,281.8,5.68,.744,9.57,19.12,19.67,19.17,29.17,297.6,0,.587,6.098,0
1,130,2130,2,8.34,8.27,285.3,7.26,1.074,10.49,19.22,19.84,19.33,28.07,297.5,0,.156,6.43,0
2,130,2130,2,20.5,20.85,21.76,21.97,21.32,.147,.239,.152,.158,0,12.56,2550
1,130,2135,2,8.17,8.12,283.8,6.179,.896,10.71,19.27,19.72,19.3,27.88,297.5,0,.107,6.39,0
1,130,2140,2,8.13,8.11,278.5,4.504,1.094,10.22,19.2,19.65,19.21,27.83,297.6,0,.025,6.463,0
1,130,2145,2,9.09,9.06,280.1,4.856,1.118,12.02,19.08,19.56,19.11,27.84,297.6,0,-.071,7.16,0
2,130,2145,2,20.37,20.75,21.65,21.78,21.25,.147,.239,.152,.158,0,12.55,2550
1,130,2150,2,9.54,9.5,280.5,5.035,.968,11.56,19.1,19.6,19.15,27.48,297.5,0,-.227,7.63,0
1,130,2155,2,9.62,9.6,280.2,4.153,.954,11.56,19.09,19.57,19.13,27.35,297.5,0,-.304,7.32,0
1,130,2200,2,8.64,8.59,281.7,6.041,.968,10.55,18.93,19.29,18.89,27.89,297.5,0,-.175,6.893,0
2,130,2200,2,20.23,20.66,21.53,21.61,21.17,.147,.239,.152,.158,0,12.53,2550
1,130,2205,2,7.86,7.81,283.2,6.168,.895,10.65,18.59,18.93,18.54,28.8,297.6,0,-.032,6.328,0
1,130,2210,2,9.29,9.25,289.7,5.422,1.101,11.63,18.32,18.73,18.33,29.28,297.5,0,-.034,7.31,0
1,130,2215,2,10.14,10.09,294.4,5.531,1.1,13.33,18.27,18.71,18.34,29.24,297.5,0,-.095,8.04,0
2,130,2215,2,20.1,20.57,21.41,21.44,21.09,.146,.239,.152,.158,0,12.54,2550
1,130,2220,2,9.87,9.83,292.2,4.745,1.088,12.25,18.09,18.43,18.07,30.32,297.4,0,.24,7.73,0
1,130,2225,2,9.35,9.31,292.1,5.318,.846,11.73,17.74,18.06,17.69,32.02,297.5,0,.672,7.42,0
1,130,2230,2,10.27,10.23,298.8,5.524,1.414,14.05,17.46,17.84,17.47,33.85,297.3,0,1.193,8.14,0
2,130,2230,2,19.97,20.48,21.29,21.27,21.02,.146,.238,.152,.158,0,12.53,2550
1,130,2235,2,10.92,10.89,297.4,4.557,.963,13.36,17.35,17.72,17.41,35.03,297.1,0,1.565,8.89,0
1,130,2240,2,11.96,11.9,300.8,5.734,1.065,14.28,17.3,17.7,17.36,36.19,297,0,1.96,9.56,0
1,130,2245,2,10.77,10.72,297.3,5.121,1.124,14.47,17.22,17.53,17.26,37.43,297.2,0,2.35,8.66,0
2,130,2245,2,19.84,20.39,21.17,21.1,20.94,.146,.238,.152,.158,0,12.52,2550
1,130,2250,2,11.63,11.58,295.1,5.662,1.05,14.24,17.23,17.56,17.28,38.15,297.1,0,2.624,9.39,0
1,130,2255,2,10.58,10.54,296.6,4.98,1.021,13.33,17.12,17.4,17.15,39.03,297.2,0,2.841,8.59,0
1,130,2300,2,10.25,10.21,299.8,4.786,1.043,12.58,17.06,17.4,17.11,39.29,297.1,0,2.881,8,0
2,130,2300,2,19.72,20.3,21.04,20.92,20.86,.146,.238,.152,.158,0,12.52,2550
1,130,2305,2,9.3,9.26,297.8,5.354,1.101,13.07,17,17.31,17.05,40.16,297.2,0,3.126,7.34,0
1,130,2310,2,10.11,10.06,297.4,5.493,1.085,12.48,16.96,17.28,17.01,40.66,297.3,0,3.26,8.08,0
1,130,2315,2,10.02,9.98,294.1,5.427,1.216,12.41,16.89,17.22,16.94,41.05,297.5,0,3.334,7.95,0
2,130,2315,2,19.59,20.21,20.94,20.75,20.78,.146,.238,.152,.158,0,12.51,2550
1,130,2320,2,9.38,9.32,297.9,6.314,1.218,12.64,16.86,17.17,16.91,41.04,297.5,0,3.302,7.38,0
1,130,2325,2,8.13,8.09,296.1,5.885,.888,10.88,16.73,17.01,16.75,41.92,297.6,0,3.48,6.425,0
1,130,2330,2,8.54,8.5,295.1,5.828,.791,10.58,16.67,17.03,16.76,41.81,297.7,0,3.39,6.893,0
2,130,2330,2,19.47,20.12,20.84,20.59,20.69,.146,.238,.152,.158,0,12.51,2550
1,130,2335,2,8.5,8.47,293.3,5.347,.905,10.16,16.67,17.01,16.74,41.86,298,0,3.411,6.77,0
1,130,2340,2,7.86,7.79,291.7,7.2,1.162,10.98,16.66,17.02,16.73,41.56,298.1,0,3.294,6.188,0
1,130,2345,2,6.124,6.084,290.3,6.566,1.048,8.33,16.66,17.01,16.72,41.36,298.1,0,3.237,4.838,0
2,130,2345,2,19.36,20.03,20.74,20.44,20.61,.146,.237,.152,.158,0,12.49,2550
1,130,2350,2,7.61,7.55,304.3,7.4,1.043,9.77,16.64,16.99,16.72,41.36,298,0,3.214,6.118,0
1,130,2355,2,6.523,6.49,296.6,5.715,.843,8.26,16.64,16.98,16.71,41.33,298.1,0,3.209,5.305,0
1,131,0,2,7.31,7.29,295.2,4.781,.842,9.9,16.59,16.93,16.66,41.59,298.3,0,3.249,5.688,0
2,131,0,2,19.26,19.94,20.66,20.3,20.52,.146,.237,.152,.158,0,12.49,2550
1,131,5,2,7.31,7.27,299.2,6.219,.932,8.92,16.59,16.93,16.65,41.53,298.3,0,3.224,5.823,0
1,131,10,2,7.87,7.83,297.3,5.378,.989,10.39,16.57,16.9,16.66,41.17,298.3,0,3.092,6.418,0
1,131,15,2,6.45,6.413,305.7,6.137,.727,7.97,16.49,16.82,16.52,41.88,298.1,0,3.259,4.893,0
2,131,15,2,19.16,19.86,20.58,20.16,20.44,.146,.237,.152,.158,0,12.49,2550
1,131,20,2,5.784,5.705,303.8,9.49,1.145,8.53,16.31,16.66,16.36,42.5,297.9,0,3.302,4.553,0
1,131,25,2,7.28,7.23,300.5,6.329,.991,9.15,16.28,16.68,16.39,42.22,298,0,3.187,5.543,0
1,131,30,2,7.43,7.16,296.9,15.59,1.331,10.85,16.3,16.66,16.39,42.25,297.8,0,3.21,5.748,0
2,131,30,2,19.08,19.78,20.5,20.04,20.35,.146,.237,.152,.158,0,12.48,2550
1,131,35,2,7.52,6.866,281.9,23.87,1.393,10.58,16.24,16.56,16.26,42.91,297.8,0,3.373,5.815,0
1,131,40,2,8.76,8.72,306.7,5.598,.838,11.24,16.09,16.41,16.13,43.31,297.6,0,3.368,6.908,0
1,131,45,2,7.33,7.3,299.8,5.218,.983,9.64,15.9,16.14,15.89,44.83,297.8,0,3.673,5.623,0
2,131,45,2,18.99,19.7,20.43,19.92,20.28,.146,.237,.152,.158,0,12.47,2550
1,131,50,2,6.921,6.893,298.2,5.087,.726,8.72,15.61,15.87,15.62,46.71,297.6,0,3.987,5.47,0
1,131,55,2,6.998,6.95,297.9,6.727,.813,9.24,15.42,15.74,15.46,47.73,297.5,0,4.121,5.413,0
1,131,100,2,7.09,7.06,298.6,5.406,.857,8.75,15.31,15.69,15.38,47.8,297.4,0,4.042,5.663,0
2,131,100,2,18.9,19.63,20.34,19.8,20.19,.146,.236,.152,.158,0,12.47,2550
1,131,105,2,7.29,7.27,298.7,4.29,.708,9.18,15.24,15.61,15.3,48.39,297.5,0,4.144,5.763,0
1,131,110,2,7.28,7.24,296.2,5.817,.553,8.66,15.17,15.51,15.25,48.56,297.6,0,4.137,5.773,0
1,131,115,2,8.51,8.47,299.5,4.953,.766,10.13,15.05,15.39,15.09,49.3,297.4,0,4.237,6.61,0
2,131,115,2,18.82,19.56,20.26,19.69,20.11,.146,.236,.152,.158,0,12.46,2550
1,131,120,2,8.25,8.22,300.4,5.142,.839,10.29,14.94,15.28,15.01,49.62,297.4,0,4.225,6.42,0
1,131,125,2,7.85,7.81,300.8,5.933,.927,10,14.8,15.14,14.86,50.44,297.4,0,4.332,6.045,0
1,131,130,2,8.86,8.81,298.3,6.16,1.013,10.94,14.78,15.14,14.87,50.3,297.4,0,4.275,6.978,0
2,131,130,2,18.74,19.48,20.17,19.57,20.03,.146,.236,.152,.158,0,12.45,2550
1,131,135,2,8.57,8.53,300.4,5.365,.97,11.07,14.78,15.13,14.87,50.16,297.3,0,4.238,6.873,0
1,131,140,2,7.87,7.84,298.6,5.257,.958,10.65,14.8,15.15,14.9,49.79,297.4,0,4.147,6.278,0
1,131,145,2,7.86,7.82,299,5.957,.821,9.7,14.88,15.32,15.03,48.79,297.4,0,3.942,6.068,0
2,131,145,2,18.66,19.41,20.08,19.46,19.95,.146,.236,.152,.158,0,12.45,2550
1,131,150,2,8.13,8.09,297,5.5,.91,10.49,15,15.49,15.16,47.91,297.5,0,3.798,6.385,0
1,131,155,2,8.21,8.17,296.2,5.687,.944,10.65,15.21,15.63,15.34,46.81,297.6,0,3.66,6.333,0
1,131,200,2,8.51,8.47,296.7,5.772,1.061,10.88,15.22,15.62,15.32,46.54,297.7,0,3.59,6.648,0
2,131,200,2,18.57,19.34,20,19.33,19.87,.146,.236,.152,.158,0,12.44,2550
1,131,205,2,7.91,7.87,296.4,6.269,.851,9.9,15.24,15.6,15.32,46.26,297.7,0,3.524,6.378,0
1,131,210,2,7.63,7.59,295,5.821,.87,9.38,15.26,15.68,15.39,45.82,297.9,0,3.415,6.133,0
1,131,215,2,7.35,7.32,293,5.825,.941,9.54,15.27,15.68,15.36,45.85,298,0,3.426,5.84,0
2,131,215,2,18.48,19.27,19.91,19.21,19.79,.146,.235,.152,.158,0,12.44,2550
1,131,220,2,7.39,7.37,291.8,5.119,.755,9.15,15.28,15.69,15.38,45.63,298.1,0,3.375,5.863,0
1,131,225,2,6.79,6.766,290.6,4.844,.793,8.82,15.27,15.65,15.34,45.65,298.3,0,3.373,5.333,0
1,131,230,2,5.758,5.725,288.6,6.146,.751,7.45,15.17,15.55,15.22,46.26,298.3,0,3.462,4.475,0
2,131,230,2,18.4,19.2,19.84,19.09,19.71,.146,.235,.152,.158,0,12.43,2550
1,131,235,2,6.013,5.988,288.2,5.183,.714,7.91,15.13,15.52,15.21,46.26,298.4,0,3.427,4.855,0
1,131,240,2,4.95,4.92,287.2,6.31,.634,6.86,15.03,15.42,15.07,47.08,298.6,0,3.585,3.958,0
1,131,245,2,5.664,5.633,291.2,6.042,.563,6.958,14.94,15.39,15.01,47.14,298.6,0,3.518,4.47,0
2,131,245,2,18.32,19.13,19.77,18.98,19.64,.146,.235,.152,.158,0,12.43,2550
1,131,250,2,5.45,5.437,291,4.013,.477,6.893,14.75,15.16,14.77,48.09,298.6,0,3.626,4.333,0
1,131,255,2,4.856,4.837,292.3,4.972,.428,5.913,14.37,14.81,14.34,49.85,298.7,0,3.779,3.64,0
1,131,300,2,4.627,4.613,291.9,4.336,.494,5.423,13.94,14.51,13.94,51.45,298.7,0,3.837,3.508,0
2,131,300,2,18.24,19.06,19.71,18.88,19.56,.146,.235,.152,.158,0,12.43,2550
1,131,305,2,4.484,4.475,290.8,3.685,.351,5.259,13.64,14.25,13.64,52.67,298.6,0,3.888,3.255,0
1,131,310,2,4.207,4.196,287.1,4.115,.508,5.292,13.25,13.85,13.23,54.39,298.6,0,3.976,2.975,0
1,131,315,2,3.148,3.138,279.8,4.485,.298,3.953,12.56,13.27,12.44,57.75,298.7,0,4.18,1.805,0
2,131,315,2,18.17,19,19.66,18.78,19.49,.145,.235,.152,.158,.348,12.42,2550
1,131,320,2,2.91,2.905,279,3.347,.178,3.365,11.85,12.86,11.76,60.76,298.7,0,4.238,1.465,0
1,131,325,2,3.398,3.388,282.5,4.26,.27,4.181,11.4,12.52,11.39,62.62,298.7,0,4.248,1.975,0
1,131,330,2,3.084,3.08,277.1,3.139,.31,3.757,11.03,12.26,11.01,64.58,298.8,0,4.337,1.575,0
2,131,330,2,18.08,18.93,19.61,18.68,19.41,.145,.235,.152,.158,1.715,12.41,2550
1,131,335,2,2.891,2.889,279.3,1.887,.144,3.267,10.67,12.29,10.7,66.52,298.7,0,4.414,1.25,0
1,131,340,2,2.82,2.818,279.9,2.177,.106,3.038,10.56,12.47,10.61,66.9,298.7,0,4.387,1.28,0
1,131,345,2,2.895,2.877,275.2,6.3,.382,4.116,10.55,12.7,10.72,67.06,298.7,0,4.408,1.425,0
2,131,345,2,17.99,18.86,19.56,18.56,19.33,.146,.234,.152,.158,3.316,12.4,2550
1,131,350,2,2.694,2.677,276.6,6.514,.312,3.495,10.69,12.46,10.87,66.2,298.8,0,4.368,1.525,0
1,131,355,2,2.194,2.168,258.8,8.8,.279,2.973,10.73,12.21,10.83,66.86,298.8,0,4.535,.427,0
1,131,400,2,2.441,2.364,248.3,14.42,.735,4.769,10.51,12.6,10.7,68.09,298.8,0,4.59,.97,0
2,131,400,2,17.88,18.79,19.51,18.42,19.26,.145,.234,.152,.158,4.343,12.4,2550
1,131,405,2,2.595,2.569,253.6,8.1,.276,3.201,11.25,13.1,11.75,65.35,298.8,0,4.701,1.715,.216
1,131,410,2,2.137,2.12,256.3,7.21,.358,3.201,11.59,13.12,11.93,64,298.8,0,4.721,1.167,.105
1,131,415,2,2.479,2.467,256.1,5.655,.407,3.495,11.48,12.91,11.71,64.6,298.8,0,4.751,1.327,0
2,131,415,2,17.76,18.72,19.45,18.28,19.18,.146,.234,.152,.158,3.724,12.4,2550
1,131,420,2,3.245,3.236,259.5,4.398,.24,3.855,11.19,12.85,11.35,66.52,298.8,0,4.889,1.662,0
1,131,425,2,3.472,3.468,260.7,2.798,.271,4.116,10.96,12.67,11.14,68.04,298.8,0,4.993,1.982,0
1,131,430,2,3.598,3.594,255,2.696,.14,3.92,10.71,12.35,10.83,69.17,298.8,0,4.992,1.72,0
2,131,430,2,17.65,18.65,19.39,18.14,19.1,.146,.234,.152,.158,5.043,12.39,2550
1,131,435,2,3.331,3.323,251.1,3.827,.194,3.92,10.48,12.12,10.65,70,298.9,0,4.951,1.752,0
1,131,440,2,3.57,3.565,252.4,2.926,.29,4.279,10.22,11.85,10.34,71.3,298.9,0,4.955,1.72,0
1,131,445,2,3.8,3.794,257.6,3.14,.201,4.345,10.1,11.69,10.31,72.2,299,0,5.028,1.96,0
2,131,445,2,17.54,18.57,19.32,18,19.03,.146,.234,.152,.158,6.425,12.38,2550
1,131,450,2,3.358,3.345,253.4,4.963,.209,3.855,9.95,11.29,10.08,73,299,0,5.022,1.715,0
1,131,455,2,3.073,3.068,238.2,3.212,.143,3.659,9.66,11.02,9.78,74.3,299,0,5.008,1.567,0
1,131,500,2,3.266,3.262,234.8,2.751,.157,3.593,9.5,10.96,9.68,74.9,299,0,4.964,1.647,0
2,131,500,2,17.43,18.49,19.24,17.86,18.94,.146,.234,.152,.158,8.8,12.38,2550
1,131,505,2,3.343,3.342,233.3,1.805,.111,3.626,9.46,11.1,9.69,74.9,299,0,4.942,1.612,0
1,131,510,2,3.078,3.077,234.9,1.649,.162,3.397,9.47,11.19,9.76,74.9,299.1,0,4.951,1.57,0
1,131,515,2,3.677,3.675,230.7,1.897,.274,4.149,9.37,11.05,9.59,75.4,299,0,4.944,1.837,0
2,131,515,2,17.33,18.41,19.17,17.72,18.86,.146,.233,.152,.158,10.64,12.37,2550
1,131,520,2,3.884,3.879,230.3,2.966,.193,4.377,9.32,10.96,9.57,76.1,299.1,0,5.029,2.032,0
1,131,525,2,3.98,3.975,228.8,2.902,.189,4.377,9.45,10.84,9.68,75.6,299,0,5.054,2.287,0
1,131,530,2,4.101,4.084,233.9,5.141,.24,4.769,9.56,10.92,9.79,74.9,299,0,5.034,2.37,0
2,131,530,2,17.23,18.34,19.09,17.59,18.78,.146,.233,.152,.158,10.24,12.36,2550
1,131,535,2,3.933,3.928,239,3.058,.333,4.671,9.73,11.01,9.95,74,299,0,5.014,2.317,0
1,131,540,2,3.644,3.638,240.4,3.236,.231,4.214,9.74,10.83,9.91,73.7,299,0,4.961,2.21,0
1,131,545,2,3.443,3.434,243.7,4.09,.32,4.247,9.61,10.69,9.75,74.5,299,0,5,1.952,.239
2,131,545,2,17.13,18.26,19.02,17.47,18.69,.145,.233,.152,.158,8.6,12.35,2550
1,131,550,2,3.056,3.049,241.9,3.853,.196,3.528,9.48,10.56,9.62,75.2,299,0,5.013,1.632,3.243
1,131,555,2,2.896,2.891,235.1,3.272,.183,3.332,9.4,10.46,9.54,76.1,299,0,5.111,1.492,9.66
1,131,600,2,3.246,3.24,229.3,3.481,.163,3.626,9.47,10.47,9.7,76.7,299,0,5.27,1.812,14.94
2,131,600,2,17.04,18.19,18.94,17.34,18.61,.145,.233,.152,.158,10.06,12.34,2550
1,131,605,2,3.127,3.116,224.9,4.761,.271,3.757,9.65,10.42,9.85,76.4,299,0,5.388,1.662,22.48
1,131,610,2,3.065,3.051,226.9,5.42,.325,3.985,9.71,10.41,9.89,76.3,299,0,5.426,1.655,18.52
1,131,615,2,2.939,2.913,243.7,7.69,.272,3.724,9.82,10.56,10.07,76,299.2,0,5.485,1.832,19.97
2,131,615,2,16.96,18.11,18.86,17.22,18.52,.145,.233,.152,.158,9.13,12.35,2550
1,131,620,2,2.834,2.824,252.3,4.668,.26,3.463,10.01,10.55,10.27,75.2,299.2,0,5.516,1.77,23.61
1,131,625,2,2.889,2.876,249.8,5.536,.298,3.92,9.99,10.54,10.23,75.9,299.2,0,5.611,1.85,19.21
1,131,630,2,3.191,3.182,247,4.289,.27,3.789,10,10.66,10.17,76.2,299.3,0,5.683,1.997,19.8
2,131,630,2,16.88,18.05,18.78,17.11,18.43,.145,.232,.152,.158,8.73,12.35,2550
1,131,635,2,3.321,3.309,249.5,4.962,.334,4.149,10.01,10.76,10.17,76.6,299.3,0,5.763,2.082,21.88
1,131,640,2,3.308,3.295,250.1,5.193,.341,4.181,10.03,10.75,10.2,76.9,299.4,0,5.835,2.067,26.27
1,131,645,2,3.504,3.491,245.7,5.022,.313,4.41,10.04,10.72,10.2,76.8,299.3,0,5.829,2.347,33.33
2,131,645,2,16.82,17.98,18.7,17.01,18.35,.145,.232,.152,.158,9.19,12.34,2550
1,131,650,2,3.856,3.839,246.6,5.359,.35,4.639,10.16,10.71,10.33,76.5,299.3,0,5.885,2.642,64.66
1,131,655,2,4.109,4.09,247.9,5.557,.509,5.815,10.41,10.88,10.62,75.3,299.2,0,5.897,2.992,58.15
1,131,700,2,4.14,4.122,246.9,5.257,.404,5.423,10.75,11.08,11,74.3,299.3,0,6.018,3.19,166.8
2,131,700,2,16.75,17.91,18.62,16.92,18.26,.145,.232,.152,.158,7.24,12.34,2550
1,131,705,2,4.01,3.987,250.3,6.124,.476,5.129,11.27,11.47,11.57,72.3,299.3,0,6.127,3.245,195.5
1,131,710,2,3.83,3.792,247.9,8.06,.546,5.292,11.79,11.86,12.09,70.7,299.2,0,6.288,3.07,229.5
1,131,715,2,4.099,4.066,252.7,7.3,.59,5.455,12.03,12.08,12.21,69.02,299.2,0,6.185,3.435,191.8
2,131,715,2,16.7,17.85,18.55,16.84,18.17,.145,.232,.152,.158,4.276,12.35,2550
1,131,720,2,4.372,4.333,255.6,7.69,.639,5.913,12.2,12.24,12.4,68.89,299.3,0,6.316,3.575,202.4
1,131,725,2,4.856,4.832,258,5.67,.621,5.978,12.4,12.36,12.6,67.98,299.2,0,6.312,4.175,268.3
1,131,730,2,4.801,4.761,256.9,7.37,.569,5.815,12.71,12.62,12.91,67.47,299.2,0,6.49,3.97,288.4
2,131,730,2,16.64,17.8,18.48,16.78,18.09,.145,.232,.152,.158,3.375,12.36,2550
1,131,735,2,5.052,4.996,256.1,8.53,.831,6.501,12.92,12.72,13.05,66.85,299.2,0,6.554,4.17,315.9
1,131,740,2,5.038,5.005,262.7,6.581,.541,6.174,13.26,13.11,13.44,66.56,299.2,0,6.81,4.158,320.5
1,131,745,2,5.458,5.366,277.7,10.51,.688,7.02,13.72,13.61,13.95,64.59,299.2,0,6.807,4.66,348.6
2,131,745,2,16.6,17.74,18.41,16.75,18.01,.145,.232,.152,.158,2.671,12.37,2550
1,131,750,2,5.618,5.578,282.6,6.783,.941,7.25,14.08,13.81,14.33,62.84,299.2,0,6.753,4.585,365.6
1,131,755,2,6.437,6.38,287.4,7.62,.71,7.74,14.07,13.6,14.11,62.3,299.2,0,6.616,5.305,385.5
1,131,800,2,6.822,6.777,287.2,6.602,.673,8.17,14.13,13.67,14.15,62.22,299.1,0,6.652,5.695,404.9
2,131,800,2,16.58,17.69,18.34,16.78,17.93,.145,.231,.152,.158,2.06,12.4,2550
1,131,805,2,7.11,7.05,291.3,7.5,.777,8.3,14.29,13.84,14.38,61.77,299.1,0,6.699,5.703,425.7
1,131,810,2,6.474,6.448,289.2,5.186,.779,8.04,14.53,14.04,14.66,61.04,299.1,0,6.752,5.283,445.6
1,131,815,2,6.559,6.521,289.8,6.176,.733,8.23,14.72,14.12,14.71,60.46,299.1,0,6.788,5.523,471.7
2,131,815,2,16.55,17.64,18.26,16.85,17.85,.145,.231,.152,.158,1.778,12.45,2550
1,131,820,2,6.01,5.865,289.3,12.55,.742,7.45,14.83,14.26,14.87,60.8,299.1,0,6.967,5.07,486.7
1,131,825,2,6.5,6.416,290.4,9.22,.751,8.17,15.06,14.46,15.14,60.3,299.1,0,7.06,5.428,505
1,131,830,2,6.425,6.329,294.5,9.87,.657,7.87,15.3,14.74,15.36,59.94,299.1,0,7.19,5.455,523.4
2,131,830,2,16.55,17.61,18.2,16.98,17.78,.146,.231,.152,.158,1.623,12.52,2550
1,131,835,2,7.8,7.75,305.7,6.186,.698,9.05,15.56,14.71,15.49,58.76,299.1,0,7.15,6.22,541.4
1,131,840,2,7.39,7.29,306.5,9.4,1.064,9.77,15.77,14.98,15.74,58.75,299.2,0,7.33,6.025,564.3
1,131,845,2,8.1,8.06,307.4,5.984,1.127,10.29,15.88,15.03,15.76,57.9,299.2,0,7.23,6.78,570.1
2,131,845,2,16.56,17.58,18.17,17.15,17.72,.145,.231,.152,.158,1.426,12.66,2550
1,131,850,2,8.08,8.02,306.9,6.786,1.077,10.62,16.03,15.19,15.89,57.36,299.3,0,7.24,6.54,501.8
1,131,855,2,8.34,8.3,310,5.628,.805,9.83,15.71,14.81,15.52,57.54,299.3,0,6.993,6.805,501.4
1,131,900,2,7.55,7.48,317.5,7.75,.777,9.34,15.66,14.99,15.52,58.83,299.3,0,7.26,6.165,355.8
2,131,900,2,16.61,17.58,18.16,17.37,17.67,.145,.231,.152,.158,1.379,12.96,2550
1,131,905,2,8.02,7.97,313.6,6.187,.886,9.77,15.73,15.03,15.66,60.06,299.3,0,7.62,6.145,476.4
1,131,910,2,8.69,8.63,314,6.748,.973,11.2,15.99,15.01,15.88,61.98,299.4,0,8.3,6.803,642.7
1,131,915,2,8.73,8.69,313.1,5.628,.796,10.36,15.96,14.83,15.68,62.07,299.4,0,8.29,7.17,668.9
2,131,915,2,16.69,17.59,18.17,17.62,17.63,.146,.231,.152,.158,1.61,12.95,2550
1,131,920,2,8.19,8.08,320.4,9.38,.673,9.57,15.96,14.79,15.77,61.86,299.5,0,8.25,6.583,690
1,131,925,2,7.51,7.47,325.4,6.182,.807,9.11,16.19,15.23,16.09,62.13,299.5,0,8.52,6.133,707
1,131,930,2,8.33,8.25,322.7,8.13,1.173,10.75,16.64,15.5,16.49,60.46,299.4,0,8.53,6.655,724
2,131,930,2,16.79,17.63,18.2,17.87,17.6,.146,.231,.152,.158,1.609,13.14,2550
1,131,935,2,8.75,8.66,316.7,7.99,.816,10.39,16.7,15.39,16.38,60.28,299.5,0,8.55,7.18,741
1,131,940,2,8.31,8.23,321.4,8.13,.772,10.55,16.96,15.83,16.84,59.93,299.5,0,8.7,6.78,759
1,131,945,2,8.64,8.58,324.1,6.961,1.147,11.14,16.84,15.63,16.55,60.34,299.6,0,8.69,7.09,776
2,131,945,2,16.91,17.68,18.24,18.14,17.58,.146,.23,.152,.158,1.495,13.21,2550
1,131,950,2,8.4,8.33,321.2,7.2,1.207,11.34,17.22,16.02,17.08,58.25,299.6,0,8.53,6.813,790
1,131,955,2,8.64,8.56,325.8,7.8,.974,10.98,17.17,15.82,16.88,57.12,299.6,0,8.2,7.04,801
1,131,1000,2,8.95,8.85,328.8,8.75,1.18,11.5,17.38,16.24,17.17,57.19,299.6,0,8.41,7.28,781
2,131,1000,2,17.06,17.74,18.29,18.44,17.58,.146,.23,.152,.158,1.305,13.3,2550
1,131,1005,2,9,8.89,322.1,8.59,1.3,11.66,17.58,16.41,17.39,56.66,299.6,0,8.46,7.33,803
1,131,1010,2,8.68,8.6,322.7,7.81,1.315,11.56,17.95,16.57,17.75,56.03,299.7,0,8.63,6.83,832
1,131,1015,2,9.05,8.93,327.7,9.19,.919,11.01,18.1,16.66,17.75,54.41,299.8,0,8.35,7.35,844
2,131,1015,2,17.25,17.83,18.35,18.77,17.58,.146,.23,.152,.158,1.173,13.46,2550
1,131,1020,2,8.7,8.65,314.5,6.386,1.21,11.04,18.21,16.94,17.99,53.79,299.8,0,8.28,7.13,850
1,131,1025,2,9.75,9.68,325,6.938,1.544,13.49,18.32,16.94,18,54.34,299.8,0,8.53,7.76,862
1,131,1030,2,9.28,9.18,332.5,8.59,1.202,11.83,18.28,16.86,17.99,54.85,299.9,0,8.63,7.54,881
2,131,1030,2,17.44,17.93,18.43,19.14,17.6,.146,.23,.152,.158,.929,13.26,2550
1,131,1035,2,8.87,8.7,336.2,11.1,.946,11.27,18.47,17.05,18.16,54.82,299.8,0,8.79,7.18,889
1,131,1040,2,8.54,8.35,319.5,12.2,1.281,11.56,18.84,17.46,18.66,52.48,299.8,0,8.5,6.925,902
1,131,1045,2,7.95,7.85,335.8,9.17,1.143,10.65,19.03,17.65,18.72,52.52,299.9,0,8.67,6.26,914
2,131,1045,2,17.65,18.04,18.53,19.53,17.63,.146,.23,.152,.158,.385,13.28,2550
1,131,1050,2,8.2,8.13,312.2,7.51,1.227,10.62,19.32,17.92,19.06,49.94,299.8,0,8.21,6.88,912
1,131,1055,2,7.3,7.2,316.5,9.85,1.273,10.16,19.47,18.15,19.14,50.09,299.8,0,8.38,6.08,861
1,131,1100,2,8.97,8.91,311.7,6.534,1.338,12.51,19.61,18.13,19.28,47.99,299.8,0,7.9,7.38,921
2,131,1100,2,17.87,18.16,18.64,19.93,17.67,.146,.23,.152,.158,0,13.41,2550
1,131,1105,2,7.4,7.27,333.1,10.92,1.474,12.45,19.66,18.46,19.48,49.16,299.8,0,8.29,6.07,908
1,131,1110,2,8.66,8.58,326.3,7.82,1.393,11.79,20.06,18.6,19.68,47.15,299.8,0,8.05,7.11,962
1,131,1115,2,9.56,9.5,322.1,6.564,1.44,12.71,20.36,18.97,20.11,45.31,299.8,0,7.73,7.73,929
2,131,1115,2,18.09,18.3,18.77,20.34,17.73,.146,.23,.152,.158,0,13.39,2550
1,131,1120,2,10.17,10.07,332.3,8.19,2.14,15.09,20.57,19.29,20.32,46.05,299.7,0,8.16,8.1,870
1,131,1125,2,12.13,12.06,330.3,6.275,1.611,15.22,20.38,18.85,19.96,44.51,299.7,0,7.51,9.74,982
1,131,1130,2,11.73,11.67,326.8,5.956,1.223,14.6,20.28,18.91,20.03,45.05,299.7,0,7.59,9.52,989
2,131,1130,2,18.32,18.44,18.89,20.75,17.8,.146,.23,.152,.158,0,13.39,2550
1,131,1135,2,11.36,11.23,329.3,8.75,1.334,13.79,20.51,18.94,20.19,45.55,299.8,0,7.95,8.89,988
1,131,1140,2,12.15,12.06,326.7,6.973,1.183,14.5,20.72,19.12,20.38,43.23,299.8,0,7.39,9.67,1003
1,131,1145,2,11.28,11.07,329.5,10.94,1.153,14.28,20.65,19.04,20.28,43.19,299.8,0,7.31,9.12,1014
2,131,1145,2,18.54,18.58,19.01,21.16,17.88,.146,.23,.152,.158,0,13.38,2550
1,131,1150,2,11.16,11.06,339,7.56,1.203,14.73,20.62,19.1,20.18,45.15,299.9,0,7.92,9.16,1019
1,131,1155,2,10.46,10.34,325.4,8.72,1.339,13.59,20.87,19.41,20.67,44.51,299.9,0,7.94,8.27,985
1,131,1200,2,10.94,10.85,331,7.36,1.189,13.1,20.83,19.33,20.49,42.85,299.9,0,7.37,8.78,910
2,131,1200,2,18.73,18.73,19.15,21.55,17.98,.146,.231,.152,.158,0,13.38,2550
1,131,1205,2,9.96,9.89,327.9,6.738,1.495,13.59,20.73,19.01,20.25,44.03,299.9,0,7.66,8.14,996
1,131,1210,2,9.06,8.96,329.2,8.26,1.416,11.73,20.73,19.35,20.46,43.1,300,0,7.36,7.38,1016
1,131,1215,2,8.95,8.85,337.3,8.31,.9,11.43,21.04,19.54,20.74,41.83,299.9,0,7.21,7.29,947
2,131,1215,2,18.92,18.88,19.29,21.92,18.08,.146,.231,.152,.158,0,13.38,2550
1,131,1220,2,9.02,8.93,336.2,7.74,1.801,11.96,21.05,19.53,20.65,42.19,299.9,0,7.33,7.33,988
1,131,1225,2,8.52,8.35,330.7,11.52,1.125,11.99,21.23,19.74,21.02,40.87,300,0,7.03,6.78,998
1,131,1230,2,9.24,9.08,329.4,10.82,1.338,12.48,21.67,20.11,21.35,38.69,300,0,6.647,7.6,1044
2,131,1230,2,19.1,19.03,19.46,22.29,18.2,.146,.231,.152,.158,0,13.37,2550
1,131,1235,2,8.81,8.7,333.7,8.92,1.293,12.28,21.66,20.07,21.34,38.06,300,0,6.408,7.16,1052
1,131,1240,2,9.49,9.09,333.9,16.69,1.851,13.13,22.01,20.36,21.62,36.36,300.1,0,6.05,7.61,1062
1,131,1245,2,8.84,8.78,323.6,6.494,1.493,12.51,21.8,20.04,21.27,36.12,300.1,0,5.792,7.33,1025
2,131,1245,2,19.29,19.17,19.62,22.64,18.32,.146,.231,.152,.158,0,13.35,2550
1,131,1250,2,9.16,9.02,341.1,10.2,1.574,13.07,22.03,20.47,21.75,37.63,300,0,6.569,7.44,1118
1,131,1255,2,9.95,9.78,326,10.7,1.327,12.58,22.26,20.55,21.8,36.57,300,0,6.359,8.12,1042
1,131,1300,2,8.78,8.67,320.4,9.23,1.404,12.35,22.07,20.44,21.73,38.12,300,0,6.788,7.19,1021
2,131,1300,2,19.48,19.31,19.78,22.98,18.44,.146,.231,.152,.158,0,13.35,2550
1,131,1305,2,9.2,9.12,344.3,7.62,1.665,12.77,22.55,20.95,22.24,36.69,300,0,6.661,7.22,990
1,131,1310,2,9.57,9.46,339.1,8.49,1.105,12.22,21.99,20.54,21.41,37.24,300.1,0,6.385,7.77,561.2
1,131,1315,2,8.86,8.64,331.8,12.69,1.75,13.46,21.53,20.13,21.15,38.26,300.2,0,6.369,7.18,913
2,131,1315,2,19.68,19.46,19.94,23.33,18.58,.146,.231,.152,.158,0,13.33,2550
1,131,1320,2,9.71,9.59,331.6,8.88,1.075,11.92,22.08,20.65,21.73,37.21,300.2,0,6.447,7.53,571.8
1,131,1325,2,8.97,8.78,348.7,11.6,1.287,11.89,21.53,20.29,21.11,38.68,300.3,0,6.524,7.23,500.5
1,131,1330,2,9.57,9.49,355.7,7.6,1.04,12.45,20.72,19.87,20.32,40.24,300.3,0,6.381,7.61,318.5
2,131,1330,2,19.87,19.6,20.1,23.67,18.72,.146,.232,.152,.158,0,13.33,2550
1,131,1335,2,9.32,9.21,335.6,8.75,.975,11.86,20.7,19.94,20.57,40.9,300.4,0,6.593,7.38,580
1,131,1340,2,9.28,9.13,332.6,9.99,1.378,12.48,21.27,20.32,21.2,39.31,300.4,0,6.52,7.54,803
1,131,1345,2,8.23,8.11,330.5,9.73,1.224,11.2,21.65,20.33,21.4,37.86,300.4,0,6.324,6.618,1008
2,131,1345,2,20.02,19.74,20.26,23.93,18.86,.146,.232,.152,.158,0,13.36,2550
1,131,1350,2,7.46,7.38,323.7,7.99,1.058,10,22.03,20.31,21.54,37.27,300.4,0,6.436,6.12,760
1,131,1355,2,7.78,7.6,314.6,12.18,1.839,12.94,21.91,20.56,21.62,37.91,300.3,0,6.566,6.355,916
1,131,1400,2,8.49,8.03,310.3,18.85,1.674,11.92,21.82,20.34,21.49,37.78,300.3,0,6.443,7.11,1005
2,131,1400,2,20.1,19.85,20.43,24.05,19.02,.146,.232,.152,.158,0,13.33,2550
1,131,1405,2,9.36,9.08,315.3,14.08,1.444,12.74,22.12,20.48,21.73,36.71,300.3,0,6.293,7.82,1009
1,131,1410,2,7.71,7.08,329.6,23.14,1.111,10.13,22.35,20.6,21.94,35.74,300.4,0,6.115,6.228,865
1,131,1415,2,8.19,8.13,341.9,6.899,1.209,10.71,21.81,20.51,21.31,35.96,300.4,0,5.741,6.695,507.6
2,131,1415,2,20.17,19.95,20.57,24.09,19.16,.146,.232,.152,.158,0,13.33,2550
1,131,1420,2,7.19,7.07,326.5,10.63,1.238,10.29,21.55,20.49,21.28,36.73,300.4,0,5.82,5.853,718
1,131,1425,2,6.149,6.075,338.6,8.89,1.022,8.82,21.9,20.84,21.67,36.17,300.4,0,5.902,5.113,764
1,131,1430,2,7.74,7.58,327.2,11.68,1.117,10.03,22.64,21.25,22.48,33.92,300.3,0,5.628,6.32,991
2,131,1430,2,20.28,20.04,20.69,24.12,19.31,.146,.232,.152,.159,0,13.33,2550
1,131,1435,2,7.26,7.1,326.2,11.94,1.203,10.36,22.94,21.34,22.54,32.69,300.2,0,5.372,5.975,995
1,131,1440,2,7.35,7.25,321.2,9.1,1.831,10.85,23.1,21.51,22.6,32.44,300.2,0,5.402,6.198,643.6
1,131,1445,2,7.42,7.35,328.5,8.09,1.248,10.39,22.02,20.96,21.56,33,300.2,0,4.727,5.923,316.5
2,131,1445,2,20.39,20.12,20.8,24.19,19.45,.146,.233,.152,.159,0,13.31,2550
1,131,1450,2,7.48,7.41,331.3,7.41,1.056,9.64,21.82,21.14,21.63,34.48,300.2,0,5.163,6.003,411
1,131,1455,2,6.953,6.904,337.6,6.761,1.044,9.28,22.06,21.17,21.8,33.72,300.2,0,5.058,5.553,408.3
1,131,1500,2,7.42,7.38,330.5,5.944,1.337,10.22,22.21,21.37,22.13,34.13,300.1,0,5.349,6.108,816
2,131,1500,2,20.5,20.2,20.89,24.25,19.58,.146,.233,.152,.159,0,13.32,2550
1,131,1505,2,6.869,6.703,337.5,12.61,1.121,9.28,22.99,21.75,22.76,32.66,300.1,0,5.402,5.555,636.3
1,131,1510,2,8.27,8.13,335.9,10.54,1.251,10.98,22.69,21.66,22.44,32.69,300.1,0,5.164,6.485,694.1
1,131,1515,2,7.94,7.85,345.9,8.65,1.219,10.94,23.07,21.88,22.68,32.27,300,0,5.302,6.505,572.4
2,131,1515,2,20.59,20.28,20.98,24.3,19.71,.147,.233,.152,.159,0,13.31,2550
1,131,1520,2,8.71,8.63,345.8,7.83,1.147,11.07,22.63,21.7,22.4,31.76,299.9,0,4.707,6.835,657.5
1,131,1525,2,9.1,8.88,325.6,12.56,1.599,11.99,23.04,21.93,22.82,30.97,299.8,0,4.697,7.35,721
1,131,1530,2,10.99,10.72,332.8,12.66,2.017,15.06,22.81,21.43,22.23,33.05,299.8,0,5.404,8.76,524.3
2,131,1530,2,20.65,20.34,21.05,24.32,19.83,.146,.233,.152,.159,0,13.31,2550
1,131,1535,2,10.02,9.97,332.6,5.764,1.335,12.87,22.22,21.23,21.9,35.19,299.8,0,5.794,7.91,503
1,131,1540,2,9.98,9.94,337.8,5.088,1.519,12.71,22.33,21.35,22.09,35.13,299.8,0,5.862,7.87,625.6
1,131,1545,2,9.75,9.62,327.4,9.03,1.081,12.45,22.5,21.33,22.24,34.6,299.8,0,5.792,7.55,658.3
2,131,1545,2,20.7,20.4,21.1,24.37,19.95,.147,.233,.152,.159,0,13.31,2550
1,131,1550,2,9.82,9.77,312.9,5.859,1.381,12.54,22.57,21.35,22.2,33.68,299.7,0,5.477,8.09,626.3
1,131,1555,2,9.8,9.73,322.5,6.79,1.355,11.73,22.36,21.28,22.06,34.18,299.7,0,5.498,7.99,650.3
1,131,1600,2,9.25,9.15,324.3,8.27,1.455,13.2,22.72,21.46,22.48,33.68,299.7,0,5.604,7.53,848
2,131,1600,2,20.73,20.45,21.15,24.41,20.06,.147,.234,.152,.159,0,13.32,2550
1,131,1605,2,9.87,9.75,324.4,8.77,1.213,12.32,23.18,21.84,22.85,32.36,299.7,0,5.432,8.12,818
1,131,1610,2,9.76,9.71,326.2,6.027,1.282,12.58,22.82,21.49,22.25,32.27,299.7,0,5.09,7.66,352.5
1,131,1615,2,8.7,8.63,322.7,7.21,1.056,12.61,22.12,21.28,21.92,33.82,299.7,0,5.155,6.793,554.9
2,131,1615,2,20.74,20.48,21.21,24.44,20.17,.147,.234,.152,.159,0,13.31,2550
1,131,1620,2,10.66,10.58,322.5,6.767,1.42,13.69,22.84,21.68,22.6,32.36,299.7,0,5.148,8.48,729
1,131,1625,2,10.13,10.07,325,6.253,1.365,13.1,22.58,21.3,22.13,33.43,299.8,0,5.377,7.95,512.7
1,131,1630,2,9.35,9.24,330.2,9.14,1.637,12.94,22.45,21.5,22.22,34.91,299.8,0,5.878,7.58,673.8
2,131,1630,2,20.75,20.51,21.26,24.47,20.27,.147,.234,.152,.159,0,13.31,2550
1,131,1635,2,9.86,9.69,334.1,10.54,1.406,13,22.73,21.51,22.45,34.36,299.8,0,5.889,7.76,640.6
1,131,1640,2,10.51,10.4,317.2,8.16,1.445,14.14,22.47,21.17,22.03,33.89,299.9,0,5.478,8.5,622.6
1,131,1645,2,9.4,9.31,327.8,7.92,1.422,12.67,22.31,21.28,21.99,34.9,299.9,0,5.746,7.69,624.2
2,131,1645,2,20.77,20.54,21.31,24.51,20.36,.147,.234,.152,.159,0,13.3,2550
1,131,1650,2,10.66,10.62,332.9,5.236,1.36,13.16,22.27,21.02,21.79,35.53,299.9,0,5.965,8.25,472.6
1,131,1655,2,10.42,10.33,323,7.54,1.308,12.77,22.05,20.95,21.79,35.72,300,0,5.853,8.05,572
1,131,1700,2,8.98,8.94,326.7,5.353,1.183,11.86,22.3,21.35,22.06,34.25,300,0,5.481,7.25,541.4
2,131,1700,2,20.78,20.56,21.35,24.53,20.45,.147,.234,.152,.159,0,13.06,2550
1,131,1705,2,9.61,9.46,327.7,10.04,1.248,12.25,22.29,21.25,21.9,33.58,300,0,5.192,7.55,392.5
1,131,1710,2,10.42,10.37,318.8,5.516,1.157,12.67,21.9,20.94,21.58,34.63,299.9,0,5.298,8.49,532.8
1,131,1715,2,9.36,9.26,320.3,8.2,1.051,11.79,22.16,21.35,21.96,33.88,300,0,5.207,7.4,468.8
2,131,1715,2,20.78,20.57,21.4,24.54,20.53,.147,.234,.152,.159,0,12.88,2550
1,131,1720,2,9.26,9.14,320.9,9.12,1.342,12.67,22.14,21.19,21.75,33.18,300,0,4.905,7.58,483.2
1,131,1725,2,9.28,9.13,329.2,10.41,1.334,11.69,22.14,21.26,21.89,33.5,300,0,5.036,7.18,466
1,131,1730,2,9.76,9.73,328.1,4.515,1.45,12.51,22.06,21.13,21.71,33.44,300,0,4.943,7.59,420.8
2,131,1730,2,20.76,20.58,21.44,24.53,20.61,.147,.235,.152,.159,0,13.31,2550
1,131,1735,2,9.43,9.38,334.2,6.061,1.675,12.22,21.97,21.06,21.64,34.05,300.1,0,5.117,7.23,413.8
1,131,1740,2,9.5,9.43,339.6,6.921,1.332,13.59,21.9,21.04,21.56,34.53,300.1,0,5.253,7.22,296
1,131,1745,2,9.93,9.84,350.2,7.75,1.406,12.61,21.16,20.69,20.85,37.9,300.2,0,5.917,7.73,238.1
2,131,1745,2,20.74,20.58,21.48,24.49,20.68,.147,.235,.152,.159,0,12.79,2550
1,131,1750,2,10.62,10.56,345.6,6.027,1.308,13.62,21.01,20.5,20.79,38.13,300.2,0,5.88,7.99,233.3
1,131,1755,2,10.62,10.48,353.3,9.22,1.234,12.94,20.94,20.42,20.71,40.23,300.3,0,6.567,8.21,250.8
1,131,1800,2,11.16,11.1,348.5,5.639,1.281,13.95,20.46,20.01,20.26,43.05,300.4,0,7.11,8.58,230.2
2,131,1800,2,20.7,20.57,21.51,24.42,20.75,.147,.235,.152,.159,0,12.79,2550
1,131,1805,2,9.7,9.48,357.7,12.33,.964,12.25,20.41,19.89,20.19,43.97,300.6,0,7.37,7.57,292.6
1,131,1810,2,8.77,8.72,4.782,5.955,1.04,10.78,20.27,19.81,20.04,44.9,300.7,0,7.54,6.735,160.2
1,131,1815,2,8.04,7.87,357.7,11.84,1.094,9.8,19.82,19.6,19.68,45.91,300.8,0,7.46,6.305,127
2,131,1815,2,20.65,20.55,21.54,24.32,20.8,.147,.235,.152,.159,0,12.8,2550
1,131,1820,2,8.58,8.47,3.773,9.12,1.273,11.2,19.93,19.7,19.87,46,300.8,0,7.58,6.43,196
1,131,1825,2,7.69,7.62,2.952,7.88,.81,9.47,20.07,19.82,19.99,45.64,300.8,0,7.6,5.783,187.5
1,131,1830,2,8.89,8.53,357.6,16.2,1.12,11.27,19.85,19.61,19.67,45.67,300.9,0,7.41,6.823,109.5
2,131,1830,2,20.57,20.53,21.58,24.17,20.85,.147,.235,.152,.159,0,12.73,2550
1,131,1835,2,8.93,8.89,358.9,5.578,.831,10.65,19.76,19.58,19.69,45.57,301,0,7.3,6.925,195.6
1,131,1840,2,8.72,8.68,6.298,5.59,.839,10.16,19.9,19.62,19.78,44.5,301,0,7.09,6.773,169.6
1,131,1845,2,9.15,9.1,355.5,5.921,.973,11.34,19.82,19.63,19.7,44.8,301.1,0,7.12,6.963,154.2
2,131,1845,2,20.48,20.49,21.6,23.99,20.9,.147,.235,.152,.159,0,12.69,2550
1,131,1850,2,7.64,7.61,359.4,5.324,.861,9.38,19.71,19.49,19.55,45.29,301.2,0,7.17,5.823,138
1,131,1855,2,8.29,8.25,357.8,5.703,1.205,10.39,19.54,19.48,19.42,45.56,301.3,0,7.11,6.363,109.4
1,131,1900,2,7.93,7.88,356.1,6.583,.971,10.13,19.47,19.44,19.37,45.76,301.3,0,7.1,6.068,90.5
2,131,1900,2,20.39,20.45,21.6,23.79,20.93,.147,.235,.152,.159,0,12.67,2550
1,131,1905,2,7.15,7.09,.326,7.44,.884,9.28,19.34,19.37,19.24,46.03,301.4,0,7.07,5.385,76.4
1,131,1910,2,8.31,8.11,358.2,12.49,.942,10.45,19.21,19.29,19.15,44.7,301.4,0,6.551,6.428,60.85
1,131,1915,2,8.64,8.37,356.8,14.35,1.112,11.3,19.06,19.23,19.02,45.05,301.5,0,6.53,6.523,47.55
2,131,1915,2,20.3,20.41,21.59,23.58,20.95,.147,.235,.152,.159,0,12.66,2550
1,131,1920,2,8.3,8.26,3.97,5.622,1.096,10.49,18.83,18.93,18.71,46.05,301.5,0,6.635,6.215,35.46
1,131,1925,2,8.08,8.04,3.442,5.171,.931,10.26,18.46,18.63,18.38,47.35,301.6,0,6.694,5.98,24.9
1,131,1930,2,8.01,8,4.112,3.698,.957,10.29,18.24,18.49,18.19,48.04,301.6,0,6.709,6.028,15.63
2,131,1930,2,20.19,20.36,21.56,23.35,20.96,.147,.235,.152,.159,0,12.65,2550
1,131,1935,2,7.54,7.47,.258,7.77,1.048,9.93,17.99,18.26,17.95,49.01,301.8,0,6.769,5.613,7.54
1,131,1940,2,6.658,6.53,.464,11.22,.623,8.33,17.74,18.02,17.7,50,301.9,0,6.832,5.115,1.751
1,131,1945,2,6.307,6.157,358.8,12.5,.588,7.84,17.47,17.79,17.46,51.3,302,0,6.949,4.725,.03
2,131,1945,2,20.08,20.31,21.54,23.1,20.96,.147,.235,.152,.159,0,12.63,2550
1,131,1950,2,6.083,6.035,359.2,7.21,.559,7.55,17.28,17.61,17.29,52.4,302,0,7.08,4.465,0
1,131,1955,2,5.53,5.504,355.6,5.586,.727,7.12,17.14,17.55,17.19,53.13,302.1,0,7.15,4.078,0
1,131,2000,2,5.713,5.688,357.2,5.406,.698,6.958,16.94,17.31,16.94,54.72,302.1,0,7.39,4.125,0
2,131,2000,2,19.95,20.25,21.51,22.85,20.96,.147,.235,.152,.159,.523,12.61,2550
1,131,2005,2,6.035,5.952,359.6,9.46,.617,7.97,16.76,17.15,16.78,56.47,302.2,0,7.67,4.5,0
1,131,2010,2,6.084,6.069,.417,3.9,.6,7.48,16.66,17.07,16.7,57.45,302.3,0,7.83,4.358,0
1,131,2015,2,5.682,5.665,358.8,4.532,.488,7.22,16.49,16.92,16.51,58.49,302.5,0,7.93,4.19,0
2,131,2015,2,19.82,20.18,21.46,22.59,20.94,.147,.235,.152,.159,1.191,12.61,2550
1,131,2020,2,6.392,6.377,.539,3.914,.895,8.49,16.41,16.9,16.53,59.23,302.6,0,8.04,4.81,0
1,131,2025,2,6.002,5.9,2.866,10.54,.748,7.51,16.4,16.83,16.45,59.93,302.6,0,8.19,4.273,0
1,131,2030,2,5.648,5.629,2.5,4.717,.432,6.827,16.21,16.6,16.23,60.96,302.6,0,8.26,3.993,0
2,131,2030,2,19.69,20.11,21.4,22.35,20.92,.146,.235,.152,.159,1.377,12.61,2550
1,131,2035,2,5.753,5.738,4.174,4.174,.588,7.09,15.96,16.41,15.98,61.96,302.7,0,8.27,4.163,0
1,131,2040,2,5.575,5.567,6.27,3.148,.392,6.599,15.78,16.24,15.82,62.8,302.8,0,8.3,3.85,0
1,131,2045,2,4.95,4.945,7.48,2.453,.334,5.782,15.5,15.96,15.47,64.13,302.9,0,8.34,3.268,0
2,131,2045,2,19.56,20.04,21.35,22.1,20.88,.147,.235,.152,.159,1.648,12.6,2550
1,131,2050,2,5.445,5.417,15.45,5.823,1.289,8.75,15.14,15.68,15.17,65.75,303,0,8.37,3.58,0
1,131,2055,2,7.74,7.73,12.32,4.105,.888,9.6,15.41,16.06,15.65,65.56,303.1,0,8.57,5.65,0
1,131,2100,2,7.25,7.23,11.15,4.286,.858,8.82,15.62,16.07,15.72,65.11,303.3,0,8.66,5.33,0
2,131,2100,2,19.44,19.96,21.28,21.85,20.84,.147,.235,.152,.159,1.936,12.59,2550
1,131,2105,2,6.727,6.708,15.53,4.365,.69,8.46,15.46,15.8,15.46,65.86,303.4,0,8.68,4.965,0
1,131,2110,2,6.813,6.784,14.38,5.279,.719,8.75,15.19,15.53,15.2,66.85,303.4,0,8.64,5.04,0
1,131,2115,2,6.955,6.934,13.36,4.509,.708,8.95,15.01,15.35,15.03,67.5,303.5,0,8.62,5.035,0
2,131,2115,2,19.32,19.88,21.19,21.62,20.79,.146,.235,.152,.159,2.162,12.58,2550
1,131,2120,2,7.35,7.33,16.62,4.473,.764,9.64,14.86,15.25,14.92,67.75,303.6,0,8.53,5.533,0
1,131,2125,2,6.704,6.678,16.55,5.01,.686,8.46,14.62,14.96,14.65,68.67,303.7,0,8.51,5.015,0
1,131,2130,2,6.905,6.888,15.93,3.988,.731,8.75,14.47,14.84,14.54,68.73,303.7,0,8.38,5.183,0
2,131,2130,2,19.2,19.8,21.11,21.4,20.73,.146,.235,.152,.159,2.446,12.57,2550
1,131,2135,2,6.427,6.409,17.29,4.297,.689,8.04,14.29,14.67,14.33,68.95,303.8,0,8.26,4.713,0
1,131,2140,2,5.861,5.851,16.96,3.345,.652,7.55,14.12,14.57,14.19,69.12,303.8,0,8.14,4.25,0
1,131,2145,2,5.384,5.372,18.79,3.823,.525,6.925,14.03,14.48,14.11,68.97,303.9,0,8.03,3.965,0
2,131,2145,2,19.09,19.73,21.03,21.18,20.67,.146,.235,.152,.159,2.696,12.56,2550
1,131,2150,2,5.07,5.058,17.21,3.927,.542,7.06,13.82,14.24,13.86,69.7,304,0,7.98,3.578,0
1,131,2155,2,4.837,4.823,15.09,4.381,.385,5.913,13.58,14.01,13.62,70.5,304,0,7.91,3.455,0
1,131,2200,2,5.302,5.288,8.97,4.115,.491,6.631,13.39,13.89,13.47,71,304.1,0,7.85,3.87,0
2,131,2200,2,18.99,19.65,20.95,20.97,20.6,.146,.235,.152,.159,3.112,12.55,2550
1,131,2205,2,5.482,5.47,6.989,3.824,.492,6.631,13.33,13.9,13.46,71.1,304.1,0,7.8,3.87,0
1,131,2210,2,4.861,4.846,6.675,4.568,.535,6.435,13.34,13.92,13.48,70.8,304.1,0,7.76,3.443,0
1,131,2215,2,5.115,5.093,7.81,5.287,.617,6.925,13.31,13.85,13.44,70.9,304.1,0,7.74,3.58,0
2,131,2215,2,18.88,19.57,20.86,20.77,20.53,.146,.234,.152,.159,3.369,12.54,2550
1,131,2220,2,4.885,4.871,2.347,4.38,.381,5.684,13.19,13.68,13.28,71.5,304.2,0,7.77,3.51,0
1,131,2225,2,5.114,5.096,1.235,4.846,.554,6.533,13.13,13.65,13.25,72.1,304.2,0,7.82,3.79,0
1,131,2230,2,5.288,5.277,4.208,3.759,.502,6.533,13.06,13.51,13.14,72.8,304.2,0,7.89,3.75,0
2,131,2230,2,18.77,19.49,20.77,20.56,20.46,.146,.234,.152,.159,3.818,12.53,2550
1,131,2235,2,5.221,5.211,3.399,3.703,.436,6.174,12.91,13.36,12.98,73.7,304.2,0,7.93,3.85,0
1,131,2240,2,5.266,5.256,3.091,3.517,.57,6.893,12.87,13.34,12.98,74.1,304.1,0,7.98,3.825,0
1,131,2245,2,5.366,5.353,2.681,4.035,.407,6.337,12.8,13.23,12.88,74.6,304.1,0,8,3.86,0
2,131,2245,2,18.67,19.42,20.68,20.37,20.38,.146,.234,.152,.159,4.657,12.53,2550
1,131,2250,2,5.465,5.392,357.6,9.37,.436,6.762,12.61,13.01,12.68,75.6,304.2,0,8.02,3.85,0
1,131,2255,2,5.933,5.812,357.5,11.55,.513,7.58,12.58,13.15,12.77,76.2,304.1,0,8.1,4.273,0
1,131,2300,2,6.154,5.997,1.668,12.93,.572,7.91,12.66,13.17,12.8,76.2,304.1,0,8.18,4.355,0
2,131,2300,2,18.56,19.33,20.58,20.18,20.29,.146,.234,.152,.159,5.996,12.52,2550
1,131,2305,2,6.306,6.294,2.806,3.611,.515,7.58,12.67,13.16,12.82,76.5,304.1,0,8.24,4.523,0
1,131,2310,2,5.285,5.267,1.859,4.729,.52,6.468,12.59,13,12.66,77,304.1,0,8.25,3.67,0
1,131,2315,2,4.419,4.364,359.9,9.03,.36,5.227,12.33,12.66,12.37,77.9,304.2,0,8.17,3.225,0
2,131,2315,2,18.46,19.26,20.49,19.99,20.22,.146,.234,.152,.159,7.17,12.51,2550
1,131,2320,2,3.597,3.584,9.95,4.824,.381,4.541,11.96,12.24,11.89,79.1,304.2,0,8.06,2.26,0
1,131,2325,2,4.085,4.08,15.4,2.955,.374,4.867,11.53,11.95,11.53,81.2,304.2,0,8.01,2.657,0
1,131,2330,2,4.385,4.38,4.774,2.829,.205,4.835,11.32,11.86,11.37,82.2,304.2,0,7.99,2.707,0
2,131,2330,2,18.37,19.18,20.4,19.81,20.13,.146,.234,.152,.159,12.95,12.5,2550
1,131,2335,2,4.77,4.766,2.563,2.141,.303,5.619,11.17,11.78,11.25,82.8,304.2,0,7.95,3.062,0
1,131,2340,2,5.265,5.26,2.324,2.35,.314,6.043,11.12,11.66,11.21,83.2,304.1,0,7.98,3.538,0
1,131,2345,2,5.183,5.173,7.78,3.499,.394,6.141,11.03,11.51,11.1,83.9,304,0,8.01,3.42,0
2,131,2345,2,18.27,19.1,20.31,19.64,20.05,.146,.234,.152,.159,17.62,12.5,2550
1,131,2350,2,4.45,4.438,15.94,4.186,.412,5.227,10.98,11.51,11.07,84.7,304.1,0,8.09,2.985,0
1,131,2355,2,3.662,3.65,16.15,4.568,.447,4.737,11.06,11.67,11.22,84.8,304.2,0,8.18,2.392,0
1,132,0,2,3.184,3.175,6.868,4.196,.308,3.757,11.08,11.74,11.2,84.6,304.3,0,8.17,1.86,0
2,132,0,2,18.17,19.03,20.22,19.47,19.96,.146,.233,.152,.159,22.8,12.49,2550
1,132,5,2,3.112,3.109,4.351,2.301,.182,3.691,11.09,11.91,11.27,84.6,304.2,0,8.19,1.94,0
1,132,10,2,3.559,3.556,4.521,2.166,.267,4.181,11.06,11.91,11.2,84.6,304.2,0,8.15,2.12,0
1,132,15,2,3.89,3.888,5.487,1.853,.258,4.541,10.94,11.77,11.01,84.9,304.2,0,8.09,2.287,0
2,132,15,2,18.08,18.96,20.13,19.31,19.88,.146,.233,.152,.159,28.43,12.48,2550
1,132,20,2,3.93,3.928,3.38,2.178,.215,4.41,10.72,11.53,10.76,85.7,304.2,0,8.02,2.262,0
1,132,25,2,3.618,3.535,354.1,12.23,.211,4.149,10.64,11.42,10.76,86.5,304.2,0,8.06,2.125,0
1,132,30,2,3.327,3.317,346.7,4.64,.273,3.92,10.73,11.53,10.96,86.4,304.3,0,8.14,2.152,0
2,132,30,2,17.99,18.88,20.04,19.14,19.79,.146,.233,.152,.159,35.13,12.48,2550
1,132,35,2,2.89,2.873,328.3,6.316,.219,3.43,10.89,11.53,11.09,85.4,304.3,0,8.12,1.995,0
1,132,40,2,3.172,3.168,320.3,2.999,.172,3.659,10.72,11.22,10.81,84.5,304.3,0,7.82,2.095,0
1,132,45,2,2.808,2.805,318.8,2.759,.261,3.365,10.59,11.24,10.71,84.6,304.3,0,7.71,1.715,0
2,132,45,2,17.89,18.81,19.95,18.99,19.7,.146,.233,.152,.159,32.58,12.47,2550
1,132,50,2,2.538,2.532,322.4,3.897,.236,3.201,10.34,10.88,10.35,84.6,304.3,0,7.47,1.545,0
1,132,55,2,3.458,3.45,325.7,3.834,.304,4.181,10.15,10.98,10.29,86.1,304.3,0,7.53,2.272,0
1,132,100,2,3.722,3.717,324.7,3.008,.204,4.214,10.4,11.13,10.62,85.9,304.3,0,7.74,2.512,0
2,132,100,2,17.8,18.73,19.85,18.84,19.61,.146,.233,.152,.159,36.7,12.47,2550
1,132,105,2,3.538,3.532,322,3.186,.264,4.083,10.46,11.05,10.58,85.5,304.3,0,7.74,2.335,0
1,132,110,2,3.914,3.905,325,3.907,.284,4.541,10.43,11.04,10.59,85.7,304.2,0,7.74,2.605,0
1,132,115,2,4.219,4.209,330.3,4.027,.321,4.9,10.54,11.09,10.7,85.7,304.1,0,7.84,2.892,0
2,132,115,2,17.71,18.66,19.76,18.69,19.52,.146,.233,.152,.159,33.02,12.46,2550
1,132,120,2,4.424,4.417,334.7,3.197,.28,5.259,10.57,11.12,10.71,85.9,304.1,0,7.91,3.103,0
1,132,125,2,4.214,4.207,333.1,3.293,.341,4.933,10.56,11.15,10.69,86,304.1,0,7.91,2.735,0
1,132,130,2,3.784,3.774,332,4.353,.342,4.573,10.55,11.18,10.69,86,304.1,0,7.91,2.442,0
2,132,130,2,17.62,18.59,19.66,18.54,19.43,.146,.233,.152,.159,33.08,12.45,2550
1,132,135,2,3.859,3.848,331.7,4.398,.347,4.671,10.66,11.32,10.85,85.8,304.1,0,7.98,2.732,0
1,132,140,2,3.931,3.921,327.9,3.982,.304,4.704,10.79,11.39,10.97,85.4,304.1,0,8.03,2.72,0
1,132,145,2,3.726,3.711,317.2,5.074,.335,4.573,10.76,11.19,10.84,85.1,304.1,0,7.96,2.607,0
2,132,145,2,17.54,18.52,19.57,18.41,19.34,.146,.232,.152,.159,31.58,12.45,2550
1,132,150,2,3.309,3.302,310,3.747,.264,3.855,10.36,10.63,10.28,85.8,304.1,0,7.7,2.16,0
1,132,155,2,3.276,3.27,311.5,3.704,.247,3.789,9.78,10.15,9.68,87.5,304,0,7.43,2.072,0
1,132,200,2,3.355,3.347,308,3.901,.2,3.92,9.44,9.87,9.41,88.6,304,0,7.28,2.15,0
2,132,200,2,17.46,18.45,19.48,18.27,19.25,.146,.232,.152,.159,46.61,12.44,2550
1,132,205,2,3.415,3.403,300.6,4.837,.195,3.757,9.18,9.63,9.17,89.5,304,0,7.17,2.23,0
1,132,210,2,3.068,3.059,297.2,4.359,.235,3.822,9.06,9.61,9.08,90.3,304,0,7.17,2.055,0
1,132,215,2,2.956,2.949,300.2,3.999,.236,3.463,8.94,9.42,8.98,90.6,304,0,7.11,1.957,0
2,132,215,2,17.38,18.38,19.39,18.14,19.16,.146,.232,.152,.159,58.76,12.44,2550
1,132,220,2,3.129,3.119,300.2,4.542,.259,4.018,8.82,9.34,8.89,91.1,304,0,7.08,2.14,0
1,132,225,2,3.789,3.77,308.6,5.678,.322,4.737,8.86,9.51,8.98,91.6,304,0,7.18,2.475,0
1,132,230,2,3.786,3.766,322.7,5.949,.542,5.521,8.95,9.72,9.14,91.7,304,0,7.29,2.61,0
2,132,230,2,17.3,18.31,19.3,18.01,19.07,.146,.232,.152,.159,64.68,12.43,2550
1,132,235,2,5.062,5.046,327.6,4.652,.411,6.337,9.57,10.46,9.98,91.4,304,0,7.84,3.64,.019
1,132,240,2,4.723,4.708,329,4.5,.403,5.619,9.9,10.44,10.11,89.4,303.9,0,7.85,3.425,0
1,132,245,2,4.938,4.925,329.9,4.114,.481,6.076,9.89,10.36,10.02,89.3,303.9,0,7.82,3.615,0
2,132,245,2,17.23,18.25,19.21,17.89,18.99,.146,.232,.152,.159,50.06,12.42,2550
1,132,250,2,5.291,5.278,330.7,4.066,.435,6.403,9.98,10.5,10.16,89.3,304,0,7.9,3.858,0
1,132,255,2,5.604,5.585,329.3,4.642,.465,6.533,10.17,10.72,10.38,88.9,304,0,8.03,4.243,0
1,132,300,2,5.523,5.51,329.7,3.966,.472,6.631,10.28,10.77,10.44,88.4,304,0,8.03,4.118,0
2,132,300,2,17.15,18.18,19.11,17.77,18.9,.146,.232,.152,.159,44.61,12.41,2550
1,132,305,2,5.537,5.527,331.3,3.397,.617,6.958,10.3,10.75,10.44,88,304,0,8,4.1,0
1,132,310,2,5.574,5.561,332.8,3.993,.477,6.664,10.29,10.73,10.41,88,304,0,7.98,4.075,0
1,132,315,2,5.682,5.663,332.8,4.604,.466,6.729,10.27,10.72,10.4,88.2,304,0,8,4.215,0
2,132,315,2,17.08,18.12,19.02,17.64,18.81,.146,.231,.152,.159,41.71,12.41,2550
1,132,320,2,5.558,5.545,329.7,4.011,.597,7.38,10.27,10.69,10.4,88.3,304,0,8.02,4.243,0
1,132,325,2,5.788,5.769,329.8,4.608,.667,7.74,10.26,10.67,10.37,88.5,304,0,8.04,4.27,0
1,132,330,2,5.49,5.474,328.4,4.411,.449,6.533,10.25,10.66,10.37,88.5,304,0,8.03,4.08,0
2,132,330,2,17.01,18.05,18.93,17.53,18.73,.146,.231,.152,.159,42.39,12.41,2550
1,132,335,2,5.447,5.426,322.2,5.06,.555,6.631,10.23,10.64,10.34,88.5,304,0,8,4.025,0
1,132,340,2,5.465,5.451,323.4,4.145,.496,6.631,10.13,10.48,10.21,88.9,304.1,0,7.99,4.143,0
1,132,345,2,5.473,5.452,329.9,4.968,.551,7.06,10.03,10.36,10.11,89.2,304,0,7.94,4.12,0
2,132,345,2,16.96,17.99,18.84,17.42,18.64,.146,.231,.152,.159,44.55,12.39,2550
1,132,350,2,5.937,5.916,332,4.814,.563,7.51,9.97,10.37,10.08,89.3,304,0,7.89,4.555,0
1,132,355,2,6.241,6.225,335.3,4.145,.597,7.48,10,10.44,10.15,89.1,304,0,7.89,4.775,0
1,132,400,2,6.627,6.603,336.2,4.914,.583,7.97,10.04,10.46,10.16,88.9,304.1,0,7.89,4.883,0
2,132,400,2,16.9,17.93,18.75,17.32,18.56,.146,.231,.152,.159,43.03,12.39,2550
1,132,405,2,6.696,6.675,338.4,4.51,.628,8.17,10,10.35,10.1,89,304.1,0,7.87,5.075,0
1,132,410,2,6.413,6.392,337.7,4.685,.594,7.55,9.88,10.19,9.95,89.3,304.1,0,7.81,4.975,0
1,132,415,2,5.699,5.676,343,5.059,.617,7.48,9.75,10.04,9.8,89.6,304.1,0,7.73,4.303,0
2,132,415,2,16.84,17.87,18.66,17.22,18.47,.146,.231,.152,.159,44.11,12.38,2550
1,132,420,2,5.401,5.383,347.6,4.716,.581,6.697,9.58,9.93,9.65,90.1,304.1,0,7.64,3.955,0
1,132,425,2,5.671,5.638,347.1,6.114,.557,7.22,9.55,9.94,9.68,90.3,304.1,0,7.64,4.32,0
1,132,430,2,5.849,5.829,339,4.783,.616,7.32,9.54,9.91,9.63,90.2,304,0,7.62,4.433,0
2,132,430,2,16.79,17.82,18.59,17.12,18.39,.146,.231,.152,.159,48.26,12.37,2550
1,132,435,2,5.911,5.895,334.5,4.248,.578,7.71,9.52,9.95,9.64,90.1,304.1,0,7.6,4.385,0
1,132,440,2,5.75,5.732,335.9,4.534,.49,6.86,9.5,9.89,9.62,90.1,304.1,0,7.57,4.393,0
1,132,445,2,5.775,5.764,341.7,3.434,.486,6.762,9.47,9.88,9.61,90.2,304,0,7.55,4.355,0
2,132,445,2,16.74,17.76,18.51,17.03,18.31,.146,.231,.152,.159,47.08,12.38,2550
1,132,450,2,6.28,6.257,340,4.875,.553,7.77,9.45,9.89,9.59,90.3,304.1,0,7.54,4.71,0
1,132,455,2,5.998,5.982,339.7,4.177,.585,7.48,9.44,9.85,9.55,90.2,304.2,0,7.53,4.26,0
1,132,500,2,5.979,5.964,338,4.089,.529,7.25,9.4,9.83,9.53,90.3,304.2,0,7.5,4.505,0
2,132,500,2,16.68,17.71,18.43,16.94,18.23,.146,.23,.152,.159,47.75,12.36,2550
1,132,505,2,5.943,5.927,338.5,4.172,.565,7.64,9.37,9.81,9.5,90.2,304.3,0,7.46,4.45,0
1,132,510,2,5.838,5.821,336.3,4.329,.637,7.28,9.38,9.89,9.55,90,304.3,0,7.43,4.295,0
1,132,515,2,5.947,5.931,336.5,4.147,.527,7.58,9.45,9.92,9.61,89.3,304.3,0,7.41,4.593,0
2,132,515,2,16.63,17.65,18.35,16.85,18.15,.146,.23,.152,.159,45.45,12.35,2550
1,132,520,2,5.346,5.331,338,4.384,.52,7.19,9.39,9.83,9.5,89.2,304.2,0,7.33,3.89,0
1,132,525,2,5.257,5.241,336.5,4.442,.561,7.06,9.32,9.8,9.45,89.3,304.2,0,7.27,3.888,0
1,132,530,2,5.086,5.07,333.7,4.547,.491,6.599,9.28,9.74,9.39,89.1,304.3,0,7.21,3.735,0
2,132,530,2,16.57,17.59,18.28,16.75,18.08,.146,.23,.152,.159,44.39,12.35,2550
1,132,535,2,5.351,5.337,336.5,4.271,.432,6.631,9.19,9.64,9.29,89.3,304.3,0,7.16,3.838,0
1,132,540,2,5.902,5.89,336.8,3.634,.469,7.25,9.14,9.61,9.27,89.5,304.3,0,7.14,4.32,0
1,132,545,2,5.746,5.733,335.9,3.866,.491,6.958,9.16,9.59,9.29,89.5,304.4,0,7.15,4.333,.205
2,132,545,2,16.52,17.54,18.2,16.66,18,.145,.23,.152,.159,44.82,12.35,2550
1,132,550,2,5.581,5.568,337,3.935,.631,7.58,9.14,9.59,9.27,89.4,304.4,0,7.12,4.098,1.894
1,132,555,2,5.367,5.352,338,4.237,.433,6.435,9.12,9.57,9.24,89.3,304.5,0,7.08,3.85,4.591
1,132,600,2,5.005,4.989,337.5,4.492,.468,6.631,9.1,9.52,9.22,89.2,304.5,0,7.05,3.66,7.8
2,132,600,2,16.46,17.48,18.13,16.57,17.92,.145,.23,.152,.159,43.15,12.34,2550
1,132,605,2,5.084,5.07,335.3,4.313,.51,6.501,9.1,9.52,9.25,89,304.5,0,7.02,3.84,18.86
1,132,610,2,5.065,5.049,334.1,4.522,.513,6.337,9.15,9.56,9.3,88.7,304.6,0,7.01,3.86,20.78
1,132,615,2,5.163,5.151,335,3.787,.441,6.272,9.19,9.56,9.35,88.4,304.6,0,7.01,4.005,20.3
2,132,615,2,16.4,17.43,18.06,16.48,17.85,.146,.23,.152,.159,38.27,12.33,2550
1,132,620,2,5.608,5.589,337.8,4.705,.505,6.729,9.3,9.65,9.48,88,304.6,0,7.04,4.455,28.66
1,132,625,2,5.813,5.797,336.6,4.309,.546,6.925,9.44,9.74,9.6,87.4,304.6,0,7.08,4.328,25.43
1,132,630,2,5.43,5.411,337.2,4.766,.51,7.02,9.55,9.82,9.71,87,304.7,0,7.11,4.078,28.53
2,132,630,2,16.34,17.38,17.99,16.39,17.77,.145,.23,.152,.159,30.76,12.33,2550
1,132,635,2,5.956,5.935,338.5,4.867,.502,7.25,9.7,9.91,9.86,86.4,304.7,0,7.16,4.453,31.51
1,132,640,2,6.246,6.233,335,3.649,.47,7.84,9.83,10.01,10,85.5,304.8,0,7.15,4.913,56.25
1,132,645,2,6.217,6.193,335.2,5.068,.61,7.38,10.01,10.17,10.18,84.6,304.8,0,7.17,4.68,134.1
2,132,645,2,16.29,17.33,17.91,16.3,17.7,.145,.229,.152,.159,23.71,12.33,2550
1,132,650,2,6.315,6.293,335.6,4.803,.694,7.55,10.22,10.34,10.39,83.6,304.8,0,7.2,4.9,150.8
1,132,655,2,6.298,6.282,336.7,4.111,.693,7.84,10.42,10.51,10.57,82.8,304.7,0,7.25,4.983,167.6
1,132,700,2,6.604,6.584,337.2,4.47,.752,8.89,10.59,10.56,10.7,82.3,304.8,0,7.31,5.058,185.2
2,132,700,2,16.24,17.28,17.83,16.23,17.63,.145,.229,.152,.159,17.19,12.33,2550
1,132,705,2,6.933,6.895,338.7,6.009,.712,8.4,10.7,10.66,10.81,82,304.7,0,7.37,5.29,203.4
1,132,710,2,6.979,6.948,340.3,5.385,.71,8.2,10.85,10.73,10.94,81.2,304.7,0,7.38,5.435,221.7
1,132,715,2,6.629,6.591,341.4,6.127,.828,8.72,11.03,10.97,11.15,80.7,304.7,0,7.46,5.205,240.1
2,132,715,2,16.2,17.23,17.76,16.18,17.56,.145,.229,.152,.159,13.85,12.34,2550
1,132,720,2,6.782,6.733,342.7,6.853,.768,9.18,11.24,11.1,11.36,80,304.8,0,7.54,5.093,251.4
1,132,725,2,6.845,6.813,342.6,5.534,.94,9.28,11.51,11.36,11.64,78.8,304.9,0,7.56,5.39,277.6
1,132,730,2,6.653,6.624,344.9,5.368,.839,8.43,11.75,11.52,11.83,77.9,304.9,0,7.63,5.188,286.5
2,132,730,2,16.17,17.19,17.7,16.16,17.49,.146,.229,.152,.159,10.47,12.33,2550
1,132,735,2,7.04,7.02,344.4,4.055,.838,8.46,11.98,11.71,12.07,76.8,304.9,0,7.65,5.52,315.6
1,132,740,2,7.28,7.25,347.3,5.676,.977,9.34,12.25,11.96,12.36,75.5,304.9,0,7.66,5.563,322.2
1,132,745,2,6.618,6.586,352.6,5.591,.902,8.43,12.68,12.4,12.8,74,304.9,0,7.77,5.13,353.9
2,132,745,2,16.14,17.15,17.64,16.16,17.42,.146,.229,.152,.159,7.5,12.35,2550
1,132,750,2,6.803,6.744,351.7,7.56,.809,8.72,12.86,12.54,12.95,72.7,304.9,0,7.69,5.288,372.2
1,132,755,2,7.15,7.05,353.4,9.41,.742,8.79,13.1,12.74,13.16,70.9,304.9,0,7.56,5.675,393.4
1,132,800,2,6.688,6.655,354.6,5.686,.811,8.49,13.24,12.86,13.34,70.4,304.9,0,7.59,5.22,411.9
2,132,800,2,16.13,17.11,17.59,16.21,17.35,.146,.229,.152,.159,5.317,12.39,2550
1,132,805,2,6.46,6.325,358.6,11.72,.928,8.72,13.71,13.26,13.81,68.84,305,0,7.7,5.055,430.5
1,132,810,2,7.42,7.39,357.2,4.984,.564,8.66,13.82,13.21,13.77,67.14,304.9,0,7.45,5.703,446.2
1,132,815,2,6.474,6.319,357.3,12.53,.84,8.46,14.05,13.49,14.14,66.29,305,0,7.47,5.02,466.7
2,132,815,2,16.13,17.09,17.56,16.29,17.29,.146,.229,.152,.159,3.732,12.59,2550
1,132,820,2,6.801,6.729,354.8,8.3,.716,8.2,14.29,13.7,14.29,64.64,305,0,7.34,5.408,484.9
1,132,825,2,6.602,6.507,356.4,9.72,1.129,9.15,14.38,13.77,14.36,64.1,305.1,0,7.3,5.205,502.7
1,132,830,2,6.846,6.769,353.9,8.56,.829,8.49,14.73,13.95,14.71,63.19,305,0,7.42,5.305,521.1
2,132,830,2,16.15,17.08,17.53,16.42,17.23,.146,.228,.152,.159,2.784,12.79,2550
1,132,835,2,7.08,7.05,7.2,4.952,1.047,9.11,14.88,14.19,14.87,61.84,305,0,7.26,5.465,538.8
1,132,840,2,6.922,6.82,4.661,9.82,.728,8.66,15.24,14.49,15.13,60.43,305,0,7.26,5.418,555.5
1,132,845,2,6.961,6.874,1.61,9.05,.991,9.64,15.2,14.34,15.02,60.29,305,0,7.18,5.363,572
2,132,845,2,16.18,17.09,17.52,16.59,17.18,.145,.228,.152,.159,2.176,12.98,2550
1,132,850,2,7.75,7.69,4.361,7.12,.812,9.38,15.23,14.32,15.1,59.58,305,0,7.05,6.135,590.2
1,132,855,2,7.78,7.75,15.49,5.299,.974,9.93,15.29,14.46,15.21,58.8,304.9,0,6.913,5.938,608
1,132,900,2,8.13,8.09,9.3,5.624,.973,10.06,15.48,14.52,15.35,58.4,304.8,0,6.991,6.213,624
2,132,900,2,16.24,17.1,17.53,16.79,17.14,.145,.228,.152,.159,1.835,13.08,2550
1,132,905,2,7.81,7.71,1.037,9.07,.934,9.54,15.76,14.89,15.64,57.94,304.8,0,7.13,6.13,641.1
1,132,910,2,7.93,7.61,5.192,16.34,.87,10.16,15.9,14.92,15.73,57.2,304.9,0,7.08,6.315,657
1,132,915,2,7.22,7.17,9.32,6.58,.691,8.85,15.86,15.01,15.73,56.54,304.8,0,6.877,5.918,673.2
2,132,915,2,16.32,17.14,17.55,17.04,17.1,.146,.228,.152,.159,1.638,13.14,2550
1,132,920,2,6.618,6.503,360,10.69,.9,8.49,16.22,15.31,16.12,55.62,304.8,0,6.969,5.24,689.8
1,132,925,2,6.998,6.918,9.47,8.67,.949,9.28,16.37,15.31,16.18,54.85,304.8,0,6.905,5.498,703
1,132,930,2,7.03,6.859,16.54,12.47,.895,8.95,16.61,15.64,16.46,53.21,304.8,0,6.698,5.578,718
2,132,930,2,16.42,17.19,17.58,17.3,17.09,.146,.228,.152,.159,1.387,13.18,2550
1,132,935,2,6.434,6.311,8.21,11.18,.924,8.85,16.77,15.86,16.72,53.13,304.8,0,6.811,5.188,732
1,132,940,2,7.75,7.71,4.396,5.603,.902,9.67,17.26,16.15,17,49.68,304.8,0,6.31,6.213,750
1,132,945,2,6.877,6.803,6.807,8.41,1.18,9.34,17.41,16.38,17.27,48.92,304.8,0,6.223,5.445,762
2,132,945,2,16.55,17.26,17.63,17.59,17.07,.146,.228,.152,.159,.916,13.24,2550
1,132,950,2,7.41,7.34,359.7,7.79,1.225,10,17.66,16.33,17.45,47.79,304.7,0,6.118,5.698,775
1,132,955,2,7.43,7.38,22.28,6.871,1.175,9.73,17.97,16.74,17.71,45.92,304.7,0,5.832,5.818,792
1,132,1000,2,8.27,8.25,20.73,4.722,1.208,10.65,17.74,16.45,17.39,45.38,304.7,0,5.464,6.693,796
2,132,1000,2,16.7,17.33,17.7,17.91,17.07,.146,.228,.152,.159,.099,13.35,2550
1,132,1005,2,6.642,6.475,18.43,12.88,1.151,9.77,17.83,16.76,17.6,45.83,304.6,0,5.684,5.443,777
1,132,1010,2,7.44,7.29,359.6,11.71,.972,9.87,18.14,17.05,17.84,44.04,304.6,0,5.399,6.27,830
1,132,1015,2,6.156,5.887,356.5,16.93,1.117,8.3,17.99,16.79,17.68,46.05,304.6,0,5.89,4.975,840
2,132,1015,2,16.89,17.43,17.77,18.25,17.09,.146,.228,.152,.159,0,13.29,2550
1,132,1020,2,6.559,6.362,14.62,14.02,1.671,9.34,18.38,17.42,18.22,44.07,304.6,0,5.611,5.21,851
1,132,1025,2,6.617,6.46,14.78,12.48,1.262,9.28,18.54,17.28,18.21,43.31,304.6,0,5.516,5.293,861
1,132,1030,2,7.66,7.58,19.72,8.61,1.014,10.06,18.76,17.67,18.63,40.55,304.6,0,4.79,6.15,877
2,132,1030,2,17.1,17.54,17.87,18.62,17.11,.146,.228,.152,.159,0,13.39,2550
1,132,1035,2,6.402,6.247,22.71,12.58,1.15,9.7,18.91,17.77,18.79,41.61,304.6,0,5.281,4.943,886
1,132,1040,2,7.12,6.96,10.85,12.08,1.465,10.65,19.2,17.66,18.85,40.22,304.6,0,5.055,5.73,900
1,132,1045,2,5.748,5.678,37.38,8.98,.636,7.48,19.1,17.81,18.75,39.24,304.5,0,4.63,4.493,908
2,132,1045,2,17.32,17.66,17.98,19,17.15,.146,.228,.152,.159,0,13.41,2550
1,132,1050,2,6.474,6.423,357.7,7.16,.893,8.23,19.2,17.85,18.85,40.75,304.5,0,5.242,5.193,916
1,132,1055,2,6.252,5.979,14.7,16.92,1.157,9.47,19.41,18.21,19.24,40.05,304.5,0,5.175,5.005,932
1,132,1100,2,6.536,6.332,5.155,14.3,.888,8.72,19.76,18.42,19.55,37.93,304.5,0,4.73,5.188,936
2,132,1100,2,17.56,17.79,18.11,19.39,17.21,.146,.228,.152,.159,0,13.4,2550
1,132,1105,2,6.334,6.12,12.83,14.9,1.508,9.7,19.82,18.51,19.62,38.37,304.4,0,4.931,4.885,944
1,132,1110,2,7.04,6.846,16.35,13.54,1.52,10.22,20.07,18.62,19.74,36.87,304.3,0,4.593,5.633,955
1,132,1115,2,6.773,6.688,19.43,9.1,1.099,9.02,20.17,18.82,19.89,35.75,304.3,0,4.246,5.323,969
2,132,1115,2,17.82,17.93,18.24,19.8,17.27,.146,.228,.152,.159,0,13.38,2550
1,132,1120,2,6.669,6.622,5.659,6.834,1.325,9.7,20.07,18.71,19.82,35.54,304.2,0,4.081,5.34,971
1,132,1125,2,6.406,6.265,347.2,12.01,.896,8.2,20.14,18.77,19.85,36.63,304.2,0,4.565,5.255,977
1,132,1130,2,6.045,5.912,29.88,12.02,1.159,8.92,20.15,18.85,19.85,33.81,304.1,0,3.455,4.865,987
2,132,1130,2,18.08,18.08,18.37,20.23,17.35,.146,.228,.152,.159,0,13.38,2550
1,132,1135,2,4.547,4.486,21.94,9.43,1.286,7.94,19.72,18.56,19.43,37.2,304.1,0,4.412,3.75,985
1,132,1140,2,5.415,5.162,352.8,17.5,1.405,7.84,20.1,19.04,20.09,36.44,304,0,4.454,4.375,993
1,132,1145,2,5.347,5.097,4.15,17.5,1.03,8.04,20.45,19.19,20.19,34.68,304,0,4.077,4.365,996
2,132,1145,2,18.34,18.24,18.54,20.66,17.44,.146,.228,.152,.159,0,13.38,2550
1,132,1150,2,5.204,5.094,7.79,11.82,1.008,7.64,20.26,18.96,19.94,36.88,303.9,0,4.763,4.238,1000
1,132,1155,2,4.623,4.509,29.9,12.69,.829,6.272,20.32,19.08,20.1,36.82,303.8,0,4.799,3.59,1005
1,132,1200,2,5.989,5.735,359.2,16.68,.979,8.07,20.77,19.15,20.47,35.01,303.8,0,4.482,4.798,1010
2,132,1200,2,18.61,18.41,18.71,21.1,17.55,.146,.228,.152,.159,0,13.37,2550
1,132,1205,2,6.341,5.984,16.68,19.24,1.435,9.57,20.55,19.51,20.39,34.9,303.7,0,4.243,4.955,1015
1,132,1210,2,6.656,6.563,348.9,9.6,1.384,9.15,20.97,19.65,20.66,32.68,303.6,0,3.693,5.648,1021
1,132,1215,2,6.174,6.069,340.3,10.56,1.245,9.21,21.08,19.6,20.82,32.6,303.6,0,3.761,4.96,1024
2,132,1215,2,18.89,18.58,18.89,21.54,17.66,.146,.229,.152,.159,0,13.37,2550
1,132,1220,2,5.512,5.446,331.1,8.8,.816,7.74,21.17,19.76,20.81,32.69,303.6,0,3.872,4.605,1028
1,132,1225,2,5.812,5.681,359.3,12.16,1.359,9.18,21.24,20.02,21.01,33.43,303.5,0,4.24,4.73,1028
1,132,1230,2,5.935,5.568,24.49,20.15,.952,7.87,21.4,19.96,21.06,32.45,303.5,0,3.959,4.735,1033
2,132,1230,2,19.17,18.76,19.06,21.98,17.79,.146,.229,.152,.159,0,13.37,2550
1,132,1235,2,5.536,5.344,.976,15.09,1.605,8.69,21.37,20.11,21.02,31.21,303.4,0,3.403,4.665,1035
1,132,1240,2,5.301,5.25,346.6,7.96,1.176,7.91,21.36,20.09,20.98,31.48,303.4,0,3.514,4.533,1034
1,132,1245,2,5.316,5.016,13.14,19.25,.893,6.991,21.59,20.42,21.39,32.32,303.3,0,4.068,4.273,1033
2,132,1245,2,19.44,18.94,19.26,22.42,17.93,.146,.229,.152,.159,0,13.36,2550
1,132,1250,2,6.779,6.713,346.3,7.98,1.01,9.11,21.72,20.21,21.4,31.17,303.3,0,3.682,5.548,1037
1,132,1255,2,4.162,3.88,5.589,21.09,.865,6.435,21.62,20.26,21.25,31.87,303.3,0,3.895,3.378,1033
1,132,1300,2,5.014,4.934,356.7,10.22,1.034,7.51,21.97,20.53,21.57,29.67,303.2,0,3.204,4.095,1034
2,132,1300,2,19.69,19.13,19.45,22.84,18.07,.146,.229,.152,.159,0,13.36,2550
1,132,1305,2,5.524,5.449,8.75,9.43,1.446,8.56,21.68,20.5,21.31,30.82,303.2,0,3.492,4.59,1031
1,132,1310,2,5.576,5.435,352.1,12.85,1.176,7.55,21.68,20.52,21.34,30.72,303.1,0,3.451,4.688,1032
1,132,1315,2,4.494,4.262,353.5,18.37,.995,6.795,21.65,20.52,21.36,31.38,303.1,0,3.714,3.815,1030
2,132,1315,2,19.94,19.31,19.65,23.25,18.23,.146,.229,.152,.159,0,13.34,2550
1,132,1320,2,5.786,5.683,9.49,10.81,1.481,8.23,22.05,20.78,21.74,30.07,303,0,3.459,4.745,1026
1,132,1325,2,5.626,5.474,3.484,13.32,1.106,7.55,22.33,21.17,22.07,29.13,303,0,3.25,4.815,1026
1,132,1330,2,4.776,4.44,4.789,21.48,2.214,9.18,22.09,20.78,21.67,29.32,303,0,3.137,3.908,1020
2,132,1330,2,20.19,19.49,19.86,23.64,18.39,.146,.23,.152,.159,0,13.34,2550
1,132,1335,2,3.463,3.404,343.6,10.57,.788,5.292,21.97,20.72,21.55,28.84,302.9,0,2.825,2.997,1015
1,132,1340,2,6.232,6.081,352.2,12.61,1.376,10.13,22.27,20.9,22,28.09,302.9,0,2.705,5.125,1014
1,132,1345,2,5.243,5.036,342.4,16.08,1.045,8,22.67,21.44,22.45,28.8,302.9,0,3.383,4.473,1010
2,132,1345,2,20.41,19.66,20.07,23.97,18.56,.146,.23,.152,.159,0,13.33,2550
1,132,1350,2,3.307,3.255,358.5,10.09,1.336,7.12,22.54,21.24,22.08,29.05,302.8,0,3.399,2.822,1000
1,132,1355,2,5.27,5.058,343.8,16.26,1.66,8.59,22.44,21.35,22.16,29.35,302.7,0,3.451,4.375,993
1,132,1400,2,5.863,5.65,344,15.44,1.193,9.24,22.63,21.23,22.29,28.75,302.6,0,3.327,4.873,993
2,132,1400,2,20.62,19.84,20.26,24.22,18.73,.146,.23,.152,.159,0,13.31,2550
1,132,1405,2,3.51,3.267,345,21.33,1.093,6.043,22.56,21.52,22.24,28.33,302.5,0,3.066,2.895,983
1,132,1410,2,4.905,4.696,344,16.7,1.245,8.3,23,21.83,22.88,28.66,302.5,0,3.59,4.035,975
1,132,1415,2,5.031,4.891,11.31,13.51,1.205,7.42,22.98,21.52,22.49,28.07,302.4,0,3.289,4.19,969
2,132,1415,2,20.83,20,20.44,24.36,18.91,.146,.231,.152,.159,0,13.32,2550
1,132,1420,2,3.839,3.609,19.41,19.84,1.697,6.729,22.73,21.44,22.28,28.92,302.4,0,3.491,2.929,958
1,132,1425,2,3.088,2.843,359.8,22.85,.893,5.521,22.62,21.56,22.33,29.28,302.3,0,3.572,2.67,947
1,132,1430,2,4.48,4.328,349.7,14.92,2.001,8.82,22.76,21.97,22.63,28.67,302.2,0,3.399,3.723,942
2,132,1430,2,21.03,20.16,20.62,24.46,19.09,.146,.231,.152,.159,0,13.31,2550
1,132,1435,2,5.13,4.979,3.288,13.89,1.676,8.17,23.08,21.89,22.62,28.19,302.2,0,3.432,4.116,914
1,132,1440,2,4.661,4.48,356.2,15.99,1.436,8.1,23.14,22.18,23.03,28.76,302.1,0,3.76,3.789,891
1,132,1445,2,5.815,5.617,4.071,14.93,.856,7.77,23.51,22.29,23.11,27.2,302.1,0,3.298,4.778,920
2,132,1445,2,21.23,20.31,20.76,24.61,19.27,.146,.231,.152,.159,0,13.3,2550
1,132,1450,2,4.27,4.095,22.64,16.39,1.568,7.84,23.18,21.81,22.7,27.95,302,0,3.399,3.48,907
1,132,1455,2,6.202,6.133,16.41,8.52,1.036,8,23.16,22.04,22.9,27.45,302,0,3.13,5.023,894
1,132,1500,2,5.07,4.941,.595,12.92,1.142,7.42,23.33,22.21,22.89,27.4,301.9,0,3.247,4.353,886
2,132,1500,2,21.42,20.46,20.89,24.75,19.44,.146,.232,.152,.159,0,13.28,2550
1,132,1505,2,3.79,3.582,22.7,18.99,.877,5.945,23.1,22.04,22.75,27.91,301.9,0,3.311,3.188,872
1,132,1510,2,5.226,5.084,2.749,13.35,1.084,7.32,23.16,22.25,22.83,28.28,301.9,0,3.545,4.465,860
1,132,1515,2,3.551,3.353,8.69,19.12,2.187,7.61,23.2,22.4,23.05,28.15,301.8,0,3.515,2.813,848
2,132,1515,2,21.58,20.6,21.02,24.88,19.62,.147,.232,.152,.159,0,13.28,2550
1,132,1520,2,4.745,4.575,35.83,15.32,.804,6.599,23.73,22.64,23.59,27.67,301.7,0,3.715,3.683,838
1,132,1525,2,6.235,6.141,17.95,9.94,1.034,8.23,23.77,22.52,23.39,27.49,301.6,0,3.66,5.203,826
1,132,1530,2,5.118,4.978,11.74,13.37,1.095,7.15,23.49,22.3,23.08,27.45,301.6,0,3.409,4.143,814
2,132,1530,2,21.72,20.72,21.14,25.03,19.79,.147,.232,.152,.159,0,13.28,2550
1,132,1535,2,4.683,4.432,353.2,18.73,1.153,7.19,23.56,22.25,23.18,27.55,301.6,0,3.519,3.84,801
1,132,1540,2,5.103,4.787,11.35,20.15,1.153,7.22,23.38,22.4,23.02,27.19,301.5,0,3.192,4.258,788
1,132,1545,2,5.488,5.398,35.75,10.37,1.137,8.04,23.45,22.53,23.23,27.48,301.5,0,3.389,4.415,772
2,132,1545,2,21.84,20.84,21.25,25.19,19.96,.147,.233,.152,.159,0,13.29,2550
1,132,1550,2,4.09,3.976,53.16,13.48,.733,5.847,23.51,22.55,23.24,27.61,301.4,0,3.505,3.278,755
1,132,1555,2,4.036,3.891,52.44,15.34,1.557,7.09,23.65,22.65,23.39,27.67,301.3,0,3.655,3.445,744
1,132,1600,2,4.501,4.341,10.12,15.27,1.079,6.403,23.58,22.67,23.29,27.66,301.3,0,3.586,3.768,728
2,132,1600,2,21.95,20.94,21.38,25.36,20.12,.147,.233,.152,.159,0,13.26,2550
1,132,1605,2,5.1,4.971,13.24,12.89,1.042,6.925,23.62,22.61,23.32,27.43,301.3,0,3.506,4.13,717
1,132,1610,2,3.641,3.498,13.69,16.1,1.393,6.925,23.65,22.59,23.31,27.23,301.2,0,3.434,2.812,698.2
1,132,1615,2,5.177,5.121,13.9,8.46,.99,6.925,23.7,22.73,23.39,27.11,301.2,0,3.411,4.303,683.6
2,132,1615,2,22.03,21.03,21.51,25.51,20.28,.147,.233,.152,.159,0,13.25,2550
1,132,1620,2,5.474,5.344,10.98,12.46,.791,6.86,23.66,22.58,23.28,28.24,301.1,0,3.941,4.518,667.7
1,132,1625,2,2.938,2.801,352.3,17.46,.953,4.9,23.5,22.47,23.06,28.41,301.1,0,3.885,2.405,647.6
1,132,1630,2,4.75,4.658,27.02,11.29,1.166,7.87,23.55,22.83,23.41,28.58,301,0,4.02,3.773,631.6
2,132,1630,2,22.1,21.09,21.62,25.64,20.44,.147,.234,.152,.159,0,13.24,2550
1,132,1635,2,3.862,3.671,30.25,18,1.7,6.893,23.78,22.73,23.48,27.91,300.9,0,3.874,3.248,616.7
1,132,1640,2,2.993,2.906,22.79,13.78,.981,6.174,23.69,22.86,23.51,28.05,300.9,0,3.867,2.395,598.9
1,132,1645,2,5.31,5.266,8.13,7.4,.659,6.697,23.72,22.9,23.4,27.33,300.9,0,3.542,4.465,582.3
2,132,1645,2,22.15,21.16,21.74,25.75,20.59,.147,.234,.152,.159,0,13.24,2550
1,132,1650,2,4.796,4.551,352.8,18.32,.823,6.566,23.63,22.68,23.24,27.8,300.9,0,3.705,4.015,564.4
1,132,1655,2,2.763,2.55,355.4,22.51,.823,4.639,23.69,22.72,23.27,27.87,300.9,0,3.787,2.295,546.2
1,132,1700,2,2.917,2.551,27.41,28.67,.684,4.279,23.56,22.8,23.33,28.12,300.8,0,3.799,2.365,528.6
2,132,1700,2,22.18,21.21,21.85,25.82,20.73,.147,.234,.152,.159,0,13.24,2550
1,132,1705,2,4.879,4.818,28.73,9.02,1.529,7.45,23.63,22.77,23.36,27.45,300.8,0,3.527,3.803,509.7
1,132,1710,2,5.138,5.117,21.46,5.275,1.393,7.81,23.61,22.68,23.25,27.76,300.7,0,3.664,4.21,494.4
1,132,1715,2,2.422,2.316,7.51,16.97,.671,3.887,23.44,22.74,23.11,27.89,300.7,0,3.594,1.87,474
2,132,1715,2,22.2,21.25,21.95,25.86,20.87,.147,.234,.152,.159,0,13.23,2550
1,132,1720,2,3.92,3.843,7.31,11.35,1.256,6.599,23.52,22.83,23.2,28,300.7,0,3.71,3.108,455.5
1,132,1725,2,3.536,3.336,22.92,19.25,.448,4.508,23.42,22.87,23.18,28.19,300.6,0,3.717,2.852,437.4
1,132,1730,2,4.451,4.24,15,17.63,1.196,6.435,23.59,22.84,23.25,27.29,300.6,0,3.409,3.48,420.4
2,132,1730,2,22.2,21.29,22.05,25.87,21,.147,.235,.152,.159,0,13.24,2550
1,132,1735,2,4.978,4.901,15.05,10.09,.782,6.207,23.4,22.71,23.05,27.2,300.5,0,3.21,4.075,402.7
1,132,1740,2,2.847,2.798,28.34,10.63,.942,4.835,23.33,22.63,22.93,27.14,300.6,0,3.118,2.16,383.1
1,132,1745,2,3.937,3.742,24.17,18,.878,6.468,23.37,22.79,23.04,26.6,300.5,0,2.881,3.08,364.6
2,132,1745,2,22.18,21.31,22.14,25.85,21.11,.147,.235,.152,.159,0,12.8,2550
1,132,1750,2,3.947,3.835,9.92,13.67,.714,5.161,23.39,22.83,23.08,26.82,300.5,0,3.007,3.21,344.9
1,132,1755,2,3.605,3.527,13.63,11.93,.77,5.423,23.48,22.9,23.2,26.57,300.5,0,2.957,2.762,327.1
1,132,1800,2,3.286,3.237,29.25,9.87,.657,5.063,23.34,22.72,22.95,26.44,300.5,0,2.769,2.592,306.8
2,132,1800,2,22.13,21.32,22.22,25.8,21.22,.147,.235,.152,.159,0,12.76,2550
1,132,1805,2,4.525,4.46,23.93,9.74,.608,5.847,23.31,22.79,23.02,26.96,300.5,0,3.015,3.555,288.4
1,132,1810,2,3.105,3.055,23.46,10.2,.496,4.737,23.26,22.8,22.99,26.97,300.5,0,2.975,2.547,268.9
1,132,1815,2,2.105,2.079,31.44,8.95,.618,3.593,23.15,22.71,22.85,26.7,300.5,0,2.744,1.67,248.3
2,132,1815,2,22.06,21.32,22.28,25.7,21.32,.147,.235,.152,.159,0,12.72,2550
1,132,1820,2,2.637,2.586,26.95,11.24,1.56,5.194,23.04,22.74,22.79,26.8,300.5,0,2.707,2.049,229.2
1,132,1825,2,3.709,3.679,31.48,7.29,.484,4.802,22.93,22.5,22.65,26.33,300.5,0,2.379,3.028,211.6
1,132,1830,2,3.128,3.109,39.81,6.409,.419,4.312,22.86,22.53,22.61,26.39,300.4,0,2.349,2.295,192.3
2,132,1830,2,21.97,21.31,22.34,25.58,21.4,.147,.235,.152,.159,0,12.7,2550
1,132,1835,2,3.829,3.799,35.66,7.13,.679,5.096,22.86,22.56,22.63,26.63,300.4,0,2.474,2.815,174.2
1,132,1840,2,3.599,3.565,40.88,7.81,.484,4.606,22.72,22.36,22.48,27.11,300.4,0,2.597,2.555,156.1
1,132,1845,2,3.209,3.146,30.92,11.26,.52,4.345,22.58,22.34,22.35,27.41,300.4,0,2.635,2.532,139
2,132,1845,2,21.87,21.29,22.38,25.42,21.48,.147,.236,.152,.159,0,12.68,2550
1,132,1850,2,3.237,3.176,36.67,11.09,.455,4.475,22.43,22.3,22.21,27.98,300.4,0,2.796,2.39,122.4
1,132,1855,2,3.744,3.733,36.61,4.302,.468,4.573,22.3,22.19,22.1,27.93,300.4,0,2.661,2.685,105.8
1,132,1900,2,3.454,3.444,43.07,4.331,.459,4.639,22.13,22.1,21.94,27.78,300.5,0,2.448,2.417,89.4
2,132,1900,2,21.75,21.26,22.41,25.23,21.54,.147,.236,.152,.159,0,12.68,2550
1,132,1905,2,3.297,3.286,39.83,4.787,.481,4.377,21.96,21.98,21.78,28.05,300.5,0,2.435,2.26,74.7
1,132,1910,2,2.766,2.76,38.22,3.773,.282,3.463,21.75,21.74,21.52,29.48,300.5,0,2.94,1.767,59.9
1,132,1915,2,2.742,2.741,35.84,1.976,.223,3.365,21.33,21.45,21.1,30.92,300.5,0,3.238,1.772,45.31
2,132,1915,2,21.62,21.22,22.41,25.01,21.59,.147,.236,.152,.159,0,12.67,2550
1,132,1920,2,2.572,2.57,38.12,2.099,.219,3.267,20.9,21.18,20.7,31.82,300.6,0,3.272,1.41,32.68
1,132,1925,2,2.602,2.599,38.31,2.563,.138,2.94,20.51,20.98,20.31,32.71,300.6,0,3.325,1.302,21.64
[truncated: 651,113 more chars]
