# Supplementary material for: Effects of irrigation rates on cotton yield as affected by soil physical properties and topography in the southern high plains
Source: PLoS One. 2021 Oct 26;16(10):e0258496. doi: 10.1371/journal.pone.0258496 (PMC8547627; doi:10.1371/journal.pone.0258496)
Supplement: S5 File — (ZIP) [file pone.0258496.s009.zip › ABER1706.txt]

1,152,0,2,2.629,2.624,215.8,3.612,.186,2.907,16.2,18.32,16.46,78.2,302.4,0,11.85,1.14,0
2,152,0,2,22.23,23.18,24.34,23.84,23.41,.137,.224,.149,.156,10.53,12.48,2550
1,152,5,2,2.509,2.502,229.6,4.284,.15,2.907,16.23,18.15,16.55,78.4,302.3,0,11.91,1.235,0
1,152,10,2,2.82,2.818,243.9,2.392,.164,3.136,16.32,18.03,16.62,77.2,302.3,0,11.78,1.377,0
1,152,15,2,2.637,2.633,232.8,3.105,.23,3.201,16.28,17.91,16.51,76.8,302.2,0,11.65,.942,0
2,152,15,2,22.12,23.1,24.26,23.71,23.33,.136,.224,.149,.156,11.69,12.48,2550
1,152,20,2,2.73,2.729,230.8,1.236,.136,3.038,16.3,17.83,16.49,76.9,302.2,0,11.7,1.285,0
1,152,25,2,1.812,1.811,234,1.742,.336,2.45,16.11,17.56,16.24,77.4,302.2,0,11.62,.307,0
1,152,30,2,1.249,1.239,228.2,7.47,.091,1.503,15.92,17.2,16.03,78.3,302.3,0,11.61,.279,0
2,152,30,2,22.02,23.02,24.18,23.58,23.26,.136,.224,.149,.156,11.82,12.47,2550
1,152,35,2,1.311,1.307,219.7,4.145,.101,1.503,15.86,17.15,16.12,78.1,302.3,0,11.52,.952,0
1,152,40,2,1.254,1.254,213.4,.497,.121,1.437,15.89,17.18,16.16,77.4,302.3,0,11.42,1.1,0
1,152,45,2,1.038,1.038,213.2,.353,.116,1.372,15.77,17.05,15.93,78,302.2,0,11.41,.68,0
2,152,45,2,21.93,22.95,24.11,23.45,23.18,.136,.224,.149,.156,12.53,12.47,2550
1,152,50,2,1.333,1.303,193.6,12.09,.114,1.568,15.6,16.9,15.73,79.2,302.2,0,11.47,1.115,0
1,152,55,2,1.728,1.706,138.3,9.28,.105,1.895,15.36,16.54,15.56,80.4,302.3,0,11.47,1.355,0
1,152,100,2,2.038,2.038,130.7,.872,.125,2.221,15.24,16.69,15.55,81.4,302.3,0,11.54,1.302,0
2,152,100,2,21.83,22.88,24.03,23.32,23.11,.136,.224,.149,.156,20.42,12.46,2550
1,152,105,2,2,1.986,142.9,6.822,.179,2.319,15.29,16.92,15.61,81.3,302.3,0,11.57,.903,0
1,152,110,2,1.717,1.717,160.7,1.095,.05,1.829,15.33,16.89,15.57,81.1,302.2,0,11.57,.108,0
1,152,115,2,1.736,1.721,157.2,7.48,.058,1.862,15.24,16.75,15.42,80.9,302.2,0,11.45,0,0
2,152,115,2,21.74,22.8,23.96,23.2,23.03,.136,.224,.149,.156,25.92,12.46,2550
1,152,120,2,1.781,1.781,145.9,1.457,.061,1.895,15.05,16.34,15.24,81.5,302.2,0,11.39,.409,0
1,152,125,2,1.476,1.475,144.9,1.547,.252,1.829,15.14,16.34,15.33,81.4,302.2,0,11.44,.224,0
1,152,130,2,1.29,1.29,146.1,.87,.108,1.47,15.09,16.3,15.2,81,302.2,0,11.33,0,0
2,152,130,2,21.65,22.72,23.87,23.07,22.95,.136,.223,.149,.156,39.09,12.45,2550
1,152,135,2,1.32,1.32,142,.662,.057,1.437,15.17,16.29,15.33,81.6,302.3,0,11.51,0,0
1,152,140,2,1.067,1.067,141.5,0,.157,1.307,15.23,16.37,15.27,81,302.4,0,11.45,0,0
1,152,145,2,.458,.458,141.5,0,.246,.849,15.19,16.44,15.16,80.9,302.4,0,11.39,0,0
2,152,145,2,21.56,22.65,23.8,22.95,22.87,.136,.223,.149,.156,45.66,12.44,2550
1,152,150,2,0,0,0,0,0,0,15.2,16.19,15.21,81.4,302.4,0,11.5,.55,0
1,152,155,2,.021,.021,141.5,0,.062,.261,15.06,15.96,15.04,82.3,302.4,0,11.53,.101,0
1,152,200,2,.346,.346,141.5,0,.224,.686,14.91,15.91,14.87,82.8,302.4,0,11.48,0,0
2,152,200,2,21.47,22.58,23.73,22.83,22.79,.136,.223,.149,.156,38.56,12.44,2550
1,152,205,2,.977,.976,151.8,2.503,.154,1.372,14.8,16.26,14.72,82.9,302.4,0,11.39,0,0
1,152,210,2,1.32,1.319,148.9,2.611,.09,1.503,14.86,16.44,14.97,83.3,302.4,0,11.52,.051,.027
1,152,215,2,1.534,1.534,141.2,1.32,.093,1.699,14.82,16.43,15.16,82.7,302.4,0,11.38,.825,.174
2,152,215,2,21.37,22.5,23.65,22.71,22.71,.136,.223,.149,.156,53.81,12.43,2550
1,152,220,2,1.508,1.496,156.1,7.12,.093,1.699,14.76,16.34,15.24,82.7,302.5,0,11.32,.265,.364
1,152,225,2,1.872,1.872,166.9,1.74,.14,2.091,14.68,16.4,15.21,83.4,302.5,0,11.36,.461,.297
1,152,230,2,2.123,2.121,158.6,2.465,.064,2.287,14.78,16.42,15.32,83.5,302.4,0,11.47,.975,.703
2,152,230,2,21.27,22.42,23.57,22.59,22.63,.136,.223,.149,.156,39.03,12.43,2550
1,152,235,2,2.285,2.285,153.3,.327,.099,2.483,14.86,16.42,15.34,83.9,302.4,0,11.62,1.022,.633
1,152,240,2,2.366,2.366,153.3,.079,.09,2.483,14.92,16.46,15.32,84.2,302.4,0,11.73,1.032,.659
1,152,245,2,2.081,2.078,150.6,2.847,.078,2.221,15.01,16.34,15.35,84.7,302.3,0,11.9,.97,.124
2,152,245,2,21.18,22.35,23.49,22.47,22.55,.136,.223,.149,.156,31.43,12.43,2550
1,152,250,2,1.705,1.705,146.8,.074,.158,2.025,15.1,16.18,15.36,84.3,302.3,0,11.93,.513,0
1,152,255,2,1.289,1.289,146.8,0,.099,1.47,15.09,16.08,15.27,84.2,302.2,0,11.89,0,0
1,152,300,2,.961,.961,146.9,0,.115,1.143,15.02,15.91,15.09,84.3,302.2,0,11.85,0,0
2,152,300,2,21.1,22.28,23.42,22.36,22.48,.136,.223,.149,.156,50.02,12.41,2550
1,152,305,2,.767,.764,155.8,4.88,.058,.915,14.88,15.8,14.75,84.3,302.2,0,11.7,0,0
1,152,310,2,.841,.84,176.7,3.936,.072,.98,14.72,15.76,14.48,85.1,302.2,0,11.7,0,0
1,152,315,2,1.003,1.003,179.6,.134,.053,1.143,14.64,15.76,14.48,86,302.2,0,11.78,0,0
2,152,315,2,21.03,22.21,23.34,22.26,22.4,.136,.222,.149,.156,79.3,12.41,2550
1,152,320,2,1.015,1.014,183,2.497,.085,1.143,14.62,15.75,14.55,86.5,302.2,0,11.84,0,0
1,152,325,2,.916,.916,187.2,1.488,.062,1.111,14.53,15.65,14.44,86.5,302.2,0,11.75,0,0
1,152,330,2,1.033,1.032,188.5,2.901,.062,1.176,14.36,15.66,14.25,86.5,302.2,0,11.61,0,0
2,152,330,2,20.96,22.13,23.27,22.16,22.32,.136,.222,.149,.156,82.9,12.4,2550
1,152,335,2,.993,.989,201.5,4.902,.073,1.143,14.34,15.62,14.15,87.2,302.2,0,11.7,0,0
1,152,340,2,1.1,1.095,208.7,5.245,.078,1.274,14.5,15.61,14.33,87.4,302.2,0,11.87,0,.06
1,152,345,2,1.193,1.184,226,7.09,.112,1.437,14.61,15.6,14.53,86.5,302.2,0,11.83,.552,.254
2,152,345,2,20.88,22.07,23.19,22.06,22.24,.136,.222,.149,.156,67.38,12.4,2550
1,152,350,2,1.309,1.293,253.9,8.79,.082,1.47,14.36,15.56,14.39,85.1,302.3,0,11.37,1.282,.263
1,152,355,2,1.059,1.053,277.5,6.221,.12,1.339,13.99,15.43,14.05,86.9,302.3,0,11.32,.945,0
1,152,400,2,.528,.52,263.8,9.98,.156,.915,13.91,15.42,14.01,87.8,302.3,0,11.39,.167,0
2,152,400,2,20.8,22,23.12,21.96,22.16,.136,.222,.149,.156,63.57,12.4,2550
1,152,405,2,.197,.192,257.9,10.01,.177,.49,14.11,15.41,14.21,88.6,302.3,0,11.71,0,0
1,152,410,2,.087,.086,314,3.722,.175,.555,14.23,15.3,14.23,88.3,302.3,0,11.78,.032,0
1,152,415,2,.495,.495,317.4,1.571,.114,.686,13.96,15.13,13.95,87.5,302.3,0,11.39,.009,0
2,152,415,2,20.72,21.93,23.04,21.86,22.09,.136,.222,.149,.156,72.5,12.39,2550
1,152,420,2,.418,.418,319,.182,.241,.653,13.91,15.18,14.02,88.6,302.2,0,11.52,.314,0
1,152,425,2,0,0,0,0,0,0,14.09,15.23,14.21,88.7,302.3,0,11.7,.007,0
1,152,430,2,.094,.094,202.8,.228,.117,.392,14.01,15.2,14.03,87.9,302.3,0,11.49,0,0
2,152,430,2,20.64,21.86,22.97,21.76,22.01,.136,.222,.149,.156,72.1,12.38,2550
1,152,435,2,.026,.026,202.8,.035,.06,.196,13.85,15.05,13.85,88,302.3,0,11.37,0,0
1,152,440,2,0,0,0,0,0,0,13.8,14.78,13.87,88.4,302.3,0,11.39,0,0
1,152,445,2,0,0,0,0,0,0,13.88,14.6,13.96,88.3,302.3,0,11.44,0,.035
2,152,445,2,20.56,21.8,22.9,21.66,21.93,.136,.221,.149,.156,85.4,12.38,2550
1,152,450,2,.169,.169,202.7,.075,.091,.294,13.86,14.81,13.93,88.2,302.4,0,11.41,0,.79
1,152,455,2,.174,.174,202.6,.088,.033,.261,13.93,15.02,14.04,88.7,302.3,0,11.55,0,1.383
1,152,500,2,.099,.099,202.6,.081,.093,.229,13.98,15.1,14.04,88.3,302.3,0,11.54,0,1.183
2,152,500,2,20.48,21.73,22.83,21.56,21.86,.136,.221,.149,.156,74.4,12.37,2550
1,152,505,2,0,0,0,0,0,0,14.03,15.02,14.1,88.6,302.3,0,11.64,0,1.52
1,152,510,2,.206,.123,132.5,38.78,.203,.555,14.18,14.96,14.25,88.4,302.3,0,11.73,.3,1.666
1,152,515,2,.431,.431,89.5,.562,.098,.555,14.14,14.98,14.18,87.7,302.3,0,11.59,.368,.346
2,152,515,2,20.41,21.66,22.76,21.47,21.78,.136,.221,.149,.156,58.33,12.36,2550
1,152,520,2,.06,.06,89.2,.025,.107,.327,14.07,15.03,14.07,88,302.3,0,11.57,0,0
1,152,525,2,0,0,0,0,0,0,13.95,14.99,13.88,88.1,302.3,0,11.47,0,0
1,152,530,2,.684,.682,153.7,3.776,.534,1.405,13.8,15.09,13.83,88.5,302.2,0,11.41,.383,.012
2,152,530,2,20.36,21.59,22.68,21.38,21.71,.136,.221,.149,.156,72.1,12.36,2550
1,152,535,2,1.528,1.528,156.5,.229,.078,1.666,13.85,15.11,14.01,89.4,302.2,0,11.59,1.035,1.082
1,152,540,2,1.584,1.584,156.2,.056,.04,1.666,13.4,14.9,13.63,87.9,302.1,0,10.92,1.037,1.646
1,152,545,2,1.682,1.67,163.4,6.842,.067,1.764,12.65,14.88,13.25,88.3,302.1,0,10.28,1.052,3.977
2,152,545,2,20.31,21.54,22.62,21.31,21.63,.136,.221,.149,.156,70.9,12.35,2550
1,152,550,2,1.779,1.779,178.7,1.219,.083,1.96,12.33,14.88,12.75,89.8,302.1,0,10.21,.685,6.984
1,152,555,2,2.17,2.17,181.2,.7,.143,2.385,12.27,14.86,12.63,91.6,302.1,0,10.44,.952,10.96
1,152,600,2,2.5,2.496,177.3,3.299,.086,2.711,12.47,14.81,12.84,92.3,302.1,0,10.75,1.157,17.96
2,152,600,2,20.26,21.48,22.55,21.24,21.56,.136,.221,.149,.156,76.2,12.35,2550
1,152,605,2,2.581,2.578,167.6,2.985,.144,2.842,12.6,14.74,12.86,92.6,302.1,0,10.91,.908,34.62
1,152,610,2,2.204,2.202,166.8,2.071,.159,2.515,12.9,14.48,13.31,93.1,302.1,0,11.29,.085,47.81
1,152,615,2,1.913,1.909,162.7,3.386,.155,2.189,13.36,14.79,13.88,93.2,302.1,0,11.74,.297,59.45
2,152,615,2,20.21,21.42,22.48,21.16,21.49,.136,.221,.149,.156,73.7,12.34,2550
1,152,620,2,2.119,2.114,159.1,4.163,.223,2.711,13.98,15.06,14.5,93,302.1,0,12.3,1.04,53.11
1,152,625,2,2.452,2.448,159,3.224,.163,2.875,14.4,15.25,14.82,91.8,302.1,0,12.5,1.415,49.74
1,152,630,2,2.12,2.115,155.4,3.912,.168,2.515,14.82,15.49,15.17,90.8,302.2,0,12.73,1.325,85
2,152,630,2,20.16,21.37,22.42,21.09,21.42,.136,.22,.149,.156,48,12.35,2550
1,152,635,2,2.11,2.096,143.4,6.567,.2,2.515,15.38,15.89,15.77,89.3,302.2,0,13.03,1.63,121.1
1,152,640,2,2.201,2.192,135.2,5.204,.216,2.646,15.83,16.13,16.13,86.7,302.2,0,13.03,1.737,143.8
1,152,645,2,1.776,1.743,141,11.11,.255,2.352,16.19,16.36,16.48,85.5,302.2,0,13.14,1.32,154.3
2,152,645,2,20.11,21.31,22.36,21.02,21.35,.135,.22,.149,.156,17.07,12.35,2550
1,152,650,2,1.896,1.878,158.1,7.86,.435,3.038,16.64,16.72,16.85,83.9,302.2,0,13.3,1.492,167.9
1,152,655,2,2.496,2.416,173.8,14.49,.418,3.43,16.95,17.01,17.1,82.1,302.2,0,13.27,1.92,197.9
1,152,700,2,3.072,3.035,191.6,8.85,.609,4.214,17.44,17.55,17.71,81.2,302.2,0,13.57,2.257,227.1
2,152,700,2,20.09,21.26,22.3,20.96,21.29,.136,.22,.149,.156,7.95,12.36,2550
1,152,705,2,3.845,3.8,197.8,8.72,.663,5.619,18.13,18.2,18.41,79,302.2,0,13.8,2.697,251.5
1,152,710,2,4.603,4.547,198.6,8.93,.511,5.815,18.77,18.64,18.93,76.6,302.3,0,13.92,3.303,272.7
1,152,715,2,5.27,5.24,200.1,6.166,.648,6.729,19.05,18.72,19.04,74.7,302.4,0,13.82,3.773,287.5
2,152,715,2,20.08,21.23,22.24,20.93,21.22,.136,.22,.149,.156,4.366,12.36,2550
1,152,720,2,5.281,5.243,196.8,6.909,.62,6.991,19.06,18.66,19.06,74.9,302.5,0,13.86,3.88,305.8
1,152,725,2,5.769,5.713,197.4,8,.623,7.12,18.91,18.53,18.75,75.6,302.6,0,13.87,3.96,123.6
1,152,730,2,4.935,4.908,189.1,5.982,.686,6.631,18.51,18.34,18.41,77.4,302.6,0,13.84,3.343,107.8
2,152,730,2,20.1,21.19,22.19,20.94,21.16,.136,.22,.149,.156,3.965,12.37,2550
1,152,735,2,4.754,4.718,185.1,7,.615,6.403,18.47,18.43,18.46,78,302.6,0,13.93,3.298,98.9
1,152,740,2,4.491,4.461,178.2,6.546,.503,5.815,18.59,18.56,18.66,78.7,302.6,0,14.18,3.458,225.9
1,152,745,2,4.848,4.816,169.5,6.594,.486,6.272,19.05,18.78,19.11,77,302.6,0,14.27,3.865,273.4
2,152,745,2,20.14,21.16,22.15,20.98,21.09,.135,.22,.149,.156,4.381,12.36,2550
1,152,750,2,5.127,5.097,169.4,6.259,.62,6.37,19.44,19.1,19.48,75.9,302.6,0,14.43,4.21,346
1,152,755,2,5.283,5.234,176.1,7.8,.634,6.827,19.74,19.15,19.62,74.2,302.6,0,14.36,4.325,383.6
1,152,800,2,5.43,5.384,172.5,7.46,.65,7.38,19.95,19.26,19.83,73.7,302.6,0,14.44,4.22,418.3
2,152,800,2,20.19,21.15,22.11,21.05,21.04,.135,.22,.149,.156,3.387,12.38,2550
1,152,805,2,5.198,5.157,181.7,7.18,.704,6.958,20.15,19.48,20.05,72.6,302.6,0,14.42,4.058,443.8
1,152,810,2,5.254,5.213,185,7.16,.836,6.86,20.35,19.61,20.2,71.7,302.6,0,14.41,4.068,464.6
1,152,815,2,5.289,5.182,189.4,11.56,.705,7.97,20.6,19.78,20.48,71,302.6,0,14.49,4.01,480.7
2,152,815,2,20.25,21.15,22.09,21.14,20.99,.136,.219,.149,.156,2.76,12.44,2550
1,152,820,2,5.49,5.427,186.5,8.67,.482,6.599,20.76,19.88,20.58,70.3,302.6,0,14.49,4.203,491.7
1,152,825,2,5.448,5.368,176.3,9.86,.933,7.64,20.89,20.05,20.72,70,302.7,0,14.55,4.275,477.8
1,152,830,2,4.958,4.928,174,6.292,.806,6.893,20.99,20.23,20.73,69.27,302.7,0,14.48,4.078,480.4
2,152,830,2,20.33,21.16,22.08,21.25,20.94,.136,.219,.149,.156,2.504,12.51,2550
1,152,835,2,5.268,5.233,177.3,6.62,.783,6.991,20.86,20.06,20.62,69.9,302.7,0,14.5,4.225,442.3
1,152,840,2,5.299,5.239,179.8,8.66,.924,7.58,21.05,20.28,20.88,68.82,302.7,0,14.44,4.188,503.2
1,152,845,2,5.689,5.636,191.1,7.82,.88,7.19,21.25,20.4,21,67.99,302.7,0,14.45,4.42,532.9
2,152,845,2,20.42,21.18,22.08,21.4,20.91,.136,.219,.149,.156,2.336,12.72,2550
1,152,850,2,4.838,4.796,187.8,7.54,.75,6.697,21.29,20.46,21.11,68.17,302.7,0,14.53,3.678,595.4
1,152,855,2,4.949,4.785,168.4,14.75,.526,5.815,21.74,20.74,21.57,66.78,302.8,0,14.63,3.85,614.5
1,152,900,2,4.625,4.524,171.6,11.93,.63,5.847,21.86,20.76,21.57,65.58,302.7,0,14.47,3.755,627.3
2,152,900,2,20.54,21.22,22.08,21.59,20.88,.136,.219,.149,.156,2.068,12.91,2550
1,152,905,2,4.681,4.635,165.1,8.11,.834,6.501,21.97,21.01,21.74,65.37,302.7,0,14.52,3.89,583.6
1,152,910,2,4.575,4.505,168.6,10,.866,6.795,22.18,21.19,21.86,63.86,302.7,0,14.36,3.653,552.1
1,152,915,2,5.278,5.188,159.6,10.58,.619,7.55,22.39,21.1,21.96,62.64,302.7,0,14.27,4.393,512.3
2,152,915,2,20.66,21.27,22.11,21.81,20.86,.136,.219,.149,.156,1.855,12.97,2550
1,152,920,2,5.63,5.394,181.6,16.61,.723,7.74,21.95,20.88,21.44,63.55,302.7,0,14.08,4.455,418.6
1,152,925,2,3.846,3.756,178.9,12.41,.982,5.619,21.86,21.05,21.63,63.97,302.7,0,14.1,3.055,616.5
1,152,930,2,4.951,4.624,176.8,20.81,.784,6.795,22.48,21.51,22.37,62.6,302.7,0,14.33,3.888,756
2,152,930,2,20.82,21.34,22.15,22.05,20.85,.136,.219,.149,.156,1.722,12.97,2550
1,152,935,2,4.551,4.417,179.7,13.9,.754,7.06,22.83,21.57,22.44,61.16,302.6,0,14.3,3.63,753
1,152,940,2,4.814,4.773,160.3,7.45,1.225,7.45,22.91,21.52,22.43,60.61,302.6,0,14.25,3.94,775
1,152,945,2,3.927,3.607,181.5,23.09,.946,5.749,22.88,21.52,22.35,60.35,302.6,0,14.15,3.305,731
2,152,945,2,20.98,21.42,22.2,22.32,20.86,.136,.219,.149,.156,1.538,13.09,2550
1,152,950,2,3.16,2.898,187.7,23.29,.588,4.769,23.05,22.2,22.86,59.44,302.5,0,14.08,2.682,842
1,152,955,2,4.449,4.229,181.5,18,1.241,6.795,23.32,22.23,22.89,57.91,302.5,0,13.93,3.625,851
1,152,1000,2,4.272,4.212,215.6,9.61,.746,5.978,23.2,22.05,22.79,58.4,302.5,0,13.95,3.5,890
2,152,1000,2,21.17,21.52,22.27,22.6,20.87,.136,.219,.149,.156,1.269,13.13,2550
1,152,1005,2,3.39,3.141,172.4,21.96,.643,4.639,23.19,22.18,22.83,58.28,302.4,0,13.91,2.812,769
1,152,1010,2,3.564,3.362,196.5,19.27,.887,6.141,23.83,22.85,23.66,56.15,302.3,0,13.93,2.965,977
1,152,1015,2,3.974,3.894,206.8,11.53,.496,5.129,23.58,22.36,23.1,56.18,302.3,0,13.71,3.032,614.7
2,152,1015,2,21.41,21.63,22.35,22.91,20.9,.136,.219,.149,.156,1.082,13.09,2550
1,152,1020,2,3.516,3.453,191.6,10.85,.718,5.553,23.31,22.39,23.05,56.41,302.3,0,13.54,2.845,647.4
1,152,1025,2,3.582,3.316,196.5,22.1,1.848,7.48,23.7,22.85,23.68,56.01,302.2,0,13.77,2.68,959
1,152,1030,2,4.692,4.536,213.2,14.79,.785,6.762,23.68,22.33,23.22,55.89,302.2,0,13.73,3.74,500
2,152,1030,2,21.69,21.75,22.44,23.26,20.93,.136,.219,.149,.156,.97,13.04,2550
1,152,1035,2,3.245,2.926,225.1,25.42,.583,4.279,23.35,22.45,23.04,57.13,302.1,0,13.76,2.855,682.3
1,152,1040,2,3.278,2.962,240.5,25.15,.727,5.129,23.88,23.23,23.86,54.96,302.1,0,13.65,2.672,953
1,152,1045,2,3.569,2.931,229,34.25,1.004,5.586,23.78,22.91,23.56,54.34,302.1,0,13.4,2.895,513.7
2,152,1045,2,21.98,21.9,22.55,23.64,20.98,.136,.219,.149,.156,.795,13.02,2550
1,152,1050,2,3.683,3.6,201.6,12.18,1.059,6.239,23.89,22.84,23.63,53.76,302,0,13.34,2.93,748
1,152,1055,2,3.366,3.275,201.8,13.31,.759,4.704,24.02,23.25,23.77,53.76,302,0,13.45,2.655,827
1,152,1100,2,2.83,2.585,203.4,23.81,.976,4.769,24.3,23.31,24.03,53.02,301.9,0,13.5,2.485,929
2,152,1100,2,22.27,22.05,22.68,24.02,21.05,.136,.219,.149,.156,.236,13.02,2550
1,152,1105,2,3.283,3.007,215.2,23.48,1,4.933,24.44,23.31,24.13,51.73,301.9,0,13.26,2.709,930
1,152,1110,2,3.067,2.903,202.6,18.66,1.656,5.586,24.5,23.61,24.31,51.91,301.9,0,13.36,2.148,629.5
1,152,1115,2,3.835,3.636,201.1,18.48,.867,6.076,24.11,23.23,23.7,52.39,301.8,0,13.16,2.87,271.4
2,152,1115,2,22.53,22.22,22.82,24.38,21.12,.136,.219,.149,.156,.038,12.98,2550
1,152,1120,2,3.841,3.719,204.6,14.42,1.311,6.011,23.93,23.28,23.69,51.96,301.8,0,12.88,2.88,315.3
1,152,1125,2,4.165,3.821,179.7,23.28,.748,5.651,24.03,23.43,23.82,51.85,301.8,0,12.93,3.428,341.2
1,152,1130,2,4.572,4.539,201,6.887,.717,6.076,24.09,23.33,23.81,52.01,301.8,0,13.03,3.388,471.8
2,152,1130,2,22.81,22.39,22.96,24.74,21.21,.136,.22,.149,.156,.205,12.95,2550
1,152,1135,2,2.844,2.788,210.2,11.39,.818,4.573,24.16,23.53,23.91,51.24,301.7,0,12.87,2.28,464.7
1,152,1140,2,2.638,2.584,197.1,11.59,1.252,5.455,24.02,23.64,23.86,51.02,301.6,0,12.69,2.018,436.1
1,152,1145,2,3.79,3.633,198.8,16.48,.789,6.141,25.41,24.79,25.5,47.36,301.6,0,12.8,3.055,1197
2,152,1145,2,23.02,22.55,23.11,25.07,21.31,.136,.22,.149,.156,.03,12.97,2550
1,152,1150,2,5.185,4.935,208.7,17.77,.937,7.09,25.59,24.52,25.17,46.1,301.5,0,12.57,4.218,660.4
1,152,1155,2,5.314,5.24,180.2,9.53,.709,6.827,24.88,23.91,24.42,47.26,301.5,0,12.31,4.255,378.6
1,152,1200,2,2.998,2.935,197.4,11.73,.957,5.39,24.88,24.24,24.77,46.93,301.4,0,12.2,2.341,837
2,152,1200,2,23.15,22.71,23.27,25.33,21.42,.136,.22,.149,.156,0,13.05,2550
1,152,1205,2,3.481,3.134,188.2,25.57,.833,6.827,25.39,24.76,25.34,44.59,301.3,0,11.91,2.622,475.5
1,152,1210,2,3.551,3.39,177.9,17.26,.87,5.521,25.62,24.7,25.31,44.08,301.3,0,11.94,2.897,670.8
1,152,1215,2,3.04,2.891,180.4,17.9,1.369,6.762,25.36,24.6,25.18,43.95,301.2,0,11.66,2.381,523.5
2,152,1215,2,23.29,22.84,23.42,25.55,21.53,.136,.22,.149,.156,0,13.16,2550
1,152,1220,2,3.418,3.249,162.2,18.03,.857,5.553,25.5,24.74,25.25,39.22,301.2,0,10.14,2.907,469.3
1,152,1225,2,2.769,2.736,138.8,8.88,.828,5.096,25.5,24.66,25.11,40.93,301.1,0,10.76,2.41,437.4
1,152,1230,2,2.151,1.836,182.5,30.98,.782,4.149,25.45,24.89,25.21,41.84,301,0,11.04,1.685,403.2
2,152,1230,2,23.43,22.96,23.57,25.76,21.65,.136,.22,.149,.156,0,13.16,2550
1,152,1235,2,4.319,4.234,171.6,11.41,1.409,6.566,25.74,25.16,25.62,40.97,301,0,10.97,3.465,480.1
1,152,1240,2,3.735,3.505,179.4,20.08,1.134,6.468,25.93,25.24,25.71,40.62,300.9,0,11.02,2.967,537.5
1,152,1245,2,5.299,5.096,200,15.83,.795,7.02,26.3,25.29,26.04,41.53,300.8,0,11.66,3.93,626.8
2,152,1245,2,23.56,23.09,23.71,25.96,21.76,.136,.22,.149,.156,0,13.15,2550
1,152,1250,2,4.46,4.349,211.3,12.79,1.102,6.566,25.89,24.93,25.46,41.73,300.8,0,11.37,3.5,312.8
1,152,1255,2,3.713,3.311,180.2,26.66,.905,7.12,25.42,24.74,25.07,42.43,300.8,0,11.21,3.035,326
1,152,1300,2,5.237,5.157,198.1,10.06,1.432,8.23,25.53,24.74,25.27,41.68,300.7,0,11.05,3.86,392
2,152,1300,2,23.67,23.19,23.84,26.14,21.88,.136,.221,.149,.156,0,13.16,2550
1,152,1305,2,4.199,4.04,208.2,15.75,.809,6.207,25.52,24.85,25.28,41.58,300.6,0,11,3.315,376.7
1,152,1310,2,4.419,4.248,189.9,15.96,1.812,8.75,25.7,25.21,25.62,41.34,300.6,0,11.07,3.398,441.8
1,152,1315,2,6.217,6.126,202.3,9.79,1.134,8.46,25.82,24.7,25.47,43.34,300.5,0,11.86,4.53,548.8
2,152,1315,2,23.75,23.29,23.97,26.28,22,.136,.221,.149,.156,0,13.17,2550
1,152,1320,2,5.3,5.147,220.4,13.76,.809,7.81,26.04,25.16,25.79,42.19,300.5,0,11.66,4.018,449.6
1,152,1325,2,5.663,5.446,187.7,15.86,.839,7.51,25.93,25.12,25.65,41.63,300.5,0,11.37,4.388,398.1
1,152,1330,2,5.291,5.225,186.2,9.07,1.231,8.53,25.58,24.77,25.22,41.81,300.5,0,11.14,3.865,273.4
2,152,1330,2,23.8,23.37,24.09,26.4,22.11,.136,.221,.149,.156,0,13.17,2550
1,152,1335,2,5.724,5.673,179.3,7.67,1.381,8.59,25.49,24.91,25.33,42.81,300.5,0,11.4,4.27,355.8
1,152,1340,2,6.21,6.136,173.6,8.83,1.061,8.53,26.43,25.25,26.37,40.16,300.5,0,11.25,4.715,1224
1,152,1345,2,6.944,6.793,167.9,11.94,1.843,11.96,27.1,25.51,26.64,36.51,300.4,0,10.46,5.598,707
2,152,1345,2,23.84,23.44,24.2,26.47,22.22,.137,.221,.149,.156,0,13.17,2550
1,152,1350,2,11.23,11.14,169.6,7.11,1.713,15.58,26.62,24.47,25.84,46.78,300.5,0,13.68,9.04,1170
1,152,1355,2,11.71,11.61,169.5,7.37,1.094,13.79,26.75,24.76,26.35,46.26,300.5,0,13.64,9.14,1127
1,152,1400,2,12.73,12.63,167.7,7.04,1.171,15.16,26.03,23.56,25.18,47.76,300.6,0,13.47,10.11,1127
2,152,1400,2,23.87,23.52,24.29,26.53,22.33,.137,.221,.149,.156,0,13.17,2550
1,152,1405,2,11.07,10.99,166,6.86,1.169,13.79,25.79,23.8,25.35,47.91,300.5,0,13.31,8.84,1106
1,152,1410,2,9.8,9.69,161.9,8.31,1.538,13,25.93,24.07,25.53,48.12,300.4,0,13.5,7.93,1075
1,152,1415,2,9.86,9.77,162.3,7.85,1.106,12.32,26.27,24.33,25.8,47.42,300.3,0,13.58,8.03,1062
2,152,1415,2,23.93,23.58,24.38,26.57,22.44,.136,.222,.149,.156,0,13.18,2550
1,152,1420,2,9.26,9.1,159.1,10.55,1.219,13.1,26.48,24.56,26.05,46.46,300.2,0,13.46,7.3,994
1,152,1425,2,8.63,8.52,166.9,9.47,1.473,12.74,26.32,24.24,25.65,46.19,300.2,0,13.24,7.05,1032
1,152,1430,2,8.13,8.02,169.2,9.68,1.382,11.11,26.46,24.65,25.92,44.97,300.1,0,12.97,6.733,1019
2,152,1430,2,24.03,23.64,24.45,26.68,22.54,.137,.222,.149,.156,0,13.17,2550
1,152,1435,2,7.38,7.27,172,9.82,1.033,9.8,26.56,25.01,26.26,44.49,300,0,12.89,5.76,1002
1,152,1440,2,7.74,7.63,160,9.33,1.514,11.73,26.95,25.02,26.3,41.88,299.9,0,12.34,6.315,977
1,152,1445,2,7.02,6.913,152.9,10.15,1.669,10.42,26.2,24.36,25.5,43.22,299.8,0,12.15,5.725,670.8
2,152,1445,2,24.16,23.71,24.52,26.85,22.63,.136,.222,.149,.156,0,13.1,2550
1,152,1450,2,6.398,6.222,160.1,13.42,1.423,9.96,26.37,24.68,25.9,41.55,299.8,0,11.72,5.26,912
1,152,1455,2,5.74,5.667,167.2,9.13,1.143,8.33,26.45,24.97,25.96,40.45,299.8,0,11.4,4.81,896
1,152,1500,2,5.427,5.328,149.1,10.93,1.924,9.9,26.41,25.01,26.03,39.8,299.6,0,11.13,4.575,903
2,152,1500,2,24.32,23.79,24.6,27.07,22.73,.137,.222,.149,.156,0,13.16,2550
1,152,1505,2,4.606,4.552,166.7,8.8,1.162,6.991,26.56,24.97,25.96,39.03,299.6,0,10.98,3.878,896
1,152,1510,2,5.216,5.103,167.6,11.91,.897,7.35,26.56,25.23,26.12,39.21,299.5,0,11.04,4.053,895
1,152,1515,2,4.982,4.783,143,16.2,1.018,7.48,26.8,25.16,26.32,38.14,299.5,0,10.85,4.228,880
2,152,1515,2,24.47,23.87,24.69,27.27,22.83,.137,.222,.149,.156,0,13.16,2550
1,152,1520,2,4.68,4.363,152,21.11,1.375,7.06,26.72,25.32,26.2,37.52,299.4,0,10.54,3.908,868
1,152,1525,2,4.238,4.188,158.9,8.83,1.531,7.35,26.61,25.25,26.15,37.61,299.2,0,10.49,3.505,832
1,152,1530,2,6.072,6.02,168.6,7.49,.628,7.38,27.13,25.93,26.86,36.73,299.2,0,10.58,4.72,849
2,152,1530,2,24.62,23.95,24.78,27.43,22.93,.137,.222,.149,.156,0,13.15,2550
1,152,1535,2,4.55,4.412,171.9,14.12,1.102,6.697,27.21,25.78,26.67,35.73,299.1,0,10.24,3.525,916
1,152,1540,2,4.927,4.655,148.4,19.05,1.419,7.97,27.2,25.97,26.81,35.53,299.1,0,10.16,4.12,872
1,152,1545,2,4.745,4.588,156.9,14.76,1.151,7.15,27.11,25.67,26.46,34.77,299.1,0,9.77,3.78,350.3
2,152,1545,2,24.78,24.04,24.87,27.6,23.05,.137,.223,.149,.156,0,13.12,2550
1,152,1550,2,3.457,3.278,152.6,18.44,.55,4.802,26.61,25.65,26.15,35.7,299,0,9.73,2.87,598.1
1,152,1555,2,3.685,3.555,144.3,15.19,.71,5.129,26.4,25.5,25.95,35.48,299,0,9.46,3.1,321.7
1,152,1600,2,3.231,3.204,141.1,7.48,1.392,6.272,26.68,25.71,26.35,35.06,299,0,9.52,2.732,772
2,152,1600,2,24.93,24.14,24.97,27.78,23.16,.137,.223,.148,.156,0,13.13,2550
1,152,1605,2,2.841,2.802,130,9.47,.603,3.953,26.99,26,26.59,34.22,299,0,9.44,2.525,734
1,152,1610,2,2.208,1.997,155.4,25.04,.726,3.528,27.12,26.18,26.79,33.86,298.9,0,9.4,1.895,696.9
1,152,1615,2,1.676,1.578,174.3,17.91,1.411,4.704,27.25,26.56,27.09,33.12,298.9,0,9.19,1.153,685.2
2,152,1615,2,25.05,24.22,25.07,27.96,23.28,.137,.223,.148,.156,0,13.1,2550
1,152,1620,2,2.233,1.893,172.7,31.62,.73,3.985,27.3,26.54,27,32.95,298.8,0,9.16,1.867,639.9
1,152,1625,2,2.814,2.645,102,19.82,.996,4.9,27.64,26.73,27.29,32.56,298.8,0,9.27,2.327,636.7
1,152,1630,2,2.783,2.658,136.3,17.12,.792,4.541,27.56,26.69,27.25,32.37,298.8,0,9.12,2.263,619.8
2,152,1630,2,25.15,24.31,25.17,28.11,23.41,.137,.223,.148,.156,0,13.08,2550
1,152,1635,2,2.62,2.529,150,15.07,1.166,4.998,27.6,26.5,27.08,31.88,298.8,0,8.94,2.125,609.3
1,152,1640,2,1.756,1.621,145.6,22.46,.718,3.822,27.45,26.47,27.03,32.26,298.7,0,8.98,1.45,604.9
1,152,1645,2,1.638,1.484,134.2,24.85,.693,3.561,27.47,26.74,27.17,32.09,298.7,0,8.92,1.236,588.4
2,152,1645,2,25.24,24.38,25.27,28.23,23.53,.137,.224,.148,.156,0,13.08,2550
1,152,1650,2,3.885,3.402,135.1,28.55,.917,6.435,27.76,26.8,27.43,31.79,298.7,0,9.03,3.183,585.3
1,152,1655,2,3.504,3.458,187.6,9.27,.554,4.704,27.72,26.62,27.19,31.89,298.8,0,9.04,2.65,571.1
1,152,1700,2,4.495,4.075,135.6,24.76,1.145,6.501,27.67,26.69,27.26,32.01,298.8,0,9.05,3.773,568.2
2,152,1700,2,25.34,24.45,25.36,28.35,23.64,.137,.224,.148,.156,0,13.06,2550
1,152,1705,2,3.283,2.867,141.5,28.82,.616,4.541,27.61,26.71,27.21,32.37,298.8,0,9.17,2.757,567.7
1,152,1710,2,3.236,3.178,186.6,10.85,.871,4.933,27.61,26.56,27.15,32.02,298.8,0,9,2.487,547.6
1,152,1715,2,3.373,3.269,160.9,14.23,1.276,6.141,27.27,26.5,26.86,32.39,298.8,0,8.89,2.662,303.1
2,152,1715,2,25.41,24.51,25.46,28.46,23.76,.137,.224,.148,.156,0,12.84,2550
1,152,1720,2,3.727,3.634,153.2,12.8,.997,5.553,27.58,26.69,27.26,31.68,298.8,0,8.83,3.093,475.5
1,152,1725,2,3.323,3.116,134,20.25,1.166,5.684,27.48,26.55,26.97,31.45,298.8,0,8.64,2.7,466.5
1,152,1730,2,2.887,2.82,121.8,12.32,1.869,7.51,27.19,26.44,26.75,31.82,298.8,0,8.56,2.321,312.3
2,152,1730,2,25.45,24.57,25.54,28.55,23.87,.137,.224,.148,.156,0,13.06,2550
1,152,1735,2,4.535,4.3,121.7,18.45,.845,7.09,26.96,26.37,26.59,31.9,298.8,0,8.41,3.655,260.8
1,152,1740,2,4.35,4.298,118.2,8.88,.887,6.435,26.98,26.49,26.75,31.88,298.7,0,8.43,3.598,250.4
1,152,1745,2,4.454,4.411,102.7,7.98,.877,6.86,26.72,26.21,26.43,32.21,298.8,0,8.34,3.47,243.1
2,152,1745,2,25.47,24.62,25.62,28.61,23.98,.137,.224,.148,.156,0,12.75,2550
1,152,1750,2,3.872,3.837,109.6,7.75,.944,5.913,26.84,26.4,26.66,32.52,298.7,0,8.59,3.228,261.1
1,152,1755,2,4.219,4.104,111.7,13.34,.55,5.782,26.87,26.39,26.64,32.86,298.7,0,8.76,3.37,294.4
1,152,1800,2,3.823,3.763,94.9,10.09,.818,5.945,26.93,26.47,26.72,32.2,298.7,0,8.52,3.017,384
2,152,1800,2,25.46,24.66,25.7,28.63,24.08,.137,.225,.148,.156,0,12.74,2550
1,152,1805,2,3.944,3.874,89.1,10.8,.953,7.25,27.12,26.61,26.9,31.3,298.6,0,8.28,3.108,283.4
1,152,1810,2,3.791,3.568,72.1,19.62,.678,5.717,26.97,26.51,26.66,32.74,298.7,0,8.77,2.98,241.1
1,152,1815,2,7.12,7.04,76.2,8.51,2.276,11.6,26.49,25.78,25.99,40.48,298.6,0,11.41,5.478,203.8
2,152,1815,2,25.4,24.69,25.77,28.61,24.19,.137,.225,.148,.156,0,12.73,2550
1,152,1820,2,8.09,8.05,72.1,5.726,.841,9.73,25.61,25.06,25.22,45.13,298.7,0,12.28,5.948,197.8
1,152,1825,2,7.61,7.56,70.1,6.525,1.024,9.64,25.4,25.04,25.17,45.12,298.7,0,12.09,5.8,173.2
1,152,1830,2,8.93,8.9,72.7,4.781,1.104,11.01,25.02,24.54,24.68,47.98,298.7,0,12.66,6.973,162.1
2,152,1830,2,25.34,24.7,25.82,28.53,24.28,.137,.225,.148,.156,0,12.71,2550
1,152,1835,2,8.17,8.14,77.7,4.535,1.086,10.16,24.77,24.56,24.6,48.43,298.9,0,12.58,6.293,139.1
1,152,1840,2,8.95,8.91,82.1,5.474,.981,11.01,24.39,24.04,24.1,51.83,299.1,0,13.25,6.498,124.7
1,152,1845,2,9.15,9.12,85.2,4.378,1.086,11.11,23.96,23.67,23.69,54.18,299.1,0,13.52,6.97,109.8
2,152,1845,2,25.26,24.71,25.85,28.42,24.36,.137,.225,.148,.156,.389,12.68,2550
1,152,1850,2,8.43,8.38,88.1,5.703,1.174,11.27,23.61,23.4,23.41,56.09,299.2,0,13.72,6.303,96.4
1,152,1855,2,10.7,10.66,95.2,5.194,1.589,13.75,23.23,22.86,22.91,58.27,299.4,0,13.94,8,84.4
1,152,1900,2,11.19,11.15,95.6,4.668,1.358,14.37,22.27,21.8,21.9,63.69,299.5,0,14.4,8.17,75.3
2,152,1900,2,25.18,24.71,25.88,28.28,24.42,.137,.225,.148,.156,1.269,12.66,2550
1,152,1905,2,10.99,10.96,96.3,4.719,1.374,13.98,21.74,21.53,21.56,64.69,299.5,0,14.16,7.89,72
1,152,1910,2,11.22,11.19,99.1,3.841,1.175,13.98,21.53,21.3,21.35,65.96,299.5,0,14.25,8.29,96.8
1,152,1915,2,11.15,11.1,101.3,5.238,1.218,13.59,21.28,20.99,21.07,69.05,299.5,0,14.7,8.17,95.5
2,152,1915,2,25.08,24.7,25.89,28.1,24.48,.137,.225,.148,.156,1.522,12.64,2550
1,152,1920,2,11.03,10.98,103.3,5.101,1.047,13.39,21.02,20.76,20.85,70.8,299.5,0,14.85,7.9,76.5
1,152,1925,2,9.8,9.78,105.7,4.159,1.357,12.35,20.76,20.57,20.61,73,299.5,0,15.06,7.22,56.76
1,152,1930,2,10.3,10.28,107.1,3.166,.877,11.96,20.63,20.58,20.54,72.6,299.4,0,14.85,7.76,27.5
2,152,1930,2,24.98,24.67,25.88,27.9,24.54,.137,.225,.148,.156,1.949,12.62,2550
1,152,1935,2,8.91,8.89,110.4,3.444,.984,10.81,20.58,20.67,20.56,70.8,299.4,0,14.44,6.615,16.96
1,152,1940,2,9.67,9.64,112,4.322,1.001,11.96,20.39,20.35,20.26,71,299.5,0,14.3,7.33,9.78
1,152,1945,2,9.37,9.34,111.9,5.046,.818,11.04,19.9,19.83,19.74,73.4,299.5,0,14.34,7.32,4.907
2,152,1945,2,24.86,24.64,25.86,27.68,24.57,.137,.225,.148,.156,2.262,12.62,2550
1,152,1950,2,9.74,9.72,111.6,3.768,.909,11.37,19.63,19.67,19.56,74.5,299.6,0,14.31,7.41,2.196
1,152,1955,2,9.62,9.59,107.7,4.35,.802,11.3,19.42,19.44,19.34,75.7,299.5,0,14.37,7.21,.351
1,152,2000,2,8.96,8.94,108.7,4.238,1.038,11.43,19.14,19.17,19.06,76.3,299.5,0,14.22,6.858,0
2,152,2000,2,24.74,24.6,25.83,27.44,24.59,.137,.225,.148,.156,3.029,12.61,2550
1,152,2005,2,8.59,8.56,110.6,4.805,.928,10.55,19.01,19.22,19.04,74.4,299.4,0,13.73,6.35,0
1,152,2010,2,8.53,8.5,111.8,4.382,.958,10.39,19.1,19.44,19.21,70,299.3,0,12.92,6.425,0
1,152,2015,2,8.02,8,115.2,4.097,.765,9.47,19.24,19.53,19.31,66.4,299.3,0,12.26,6.025,0
2,152,2015,2,24.61,24.55,25.78,27.18,24.6,.137,.225,.148,.156,2.403,12.59,2550
1,152,2020,2,7.81,7.79,112.9,3.993,.801,9.47,19.23,19.51,19.27,64.96,299.4,0,11.93,6.008,0
1,152,2025,2,7.25,7.23,109.3,4.606,.653,8.59,19.31,19.7,19.41,63.62,299.3,0,11.7,5.238,0
1,152,2030,2,7.68,7.66,113.9,3.939,.941,10.13,19.59,20.05,19.71,61.61,299.4,0,11.49,5.698,0
2,152,2030,2,24.48,24.5,25.71,26.92,24.59,.137,.225,.148,.156,1.729,12.58,2550
1,152,2035,2,7.39,7.37,111.3,3.903,.611,8.75,19.73,20,19.76,62.32,299.4,0,11.77,5.753,0
1,152,2040,2,6.871,6.855,110.9,3.982,.622,8.4,19.72,20.05,19.74,63.41,299.3,0,12.02,5.07,0
1,152,2045,2,6.363,6.335,107.6,5.389,.554,7.68,19.7,20.08,19.73,62.74,299.4,0,11.85,4.733,0
2,152,2045,2,24.34,24.43,25.64,26.66,24.57,.137,.225,.148,.156,1.689,12.57,2550
1,152,2050,2,5.798,5.774,109,5.268,.512,6.762,19.63,19.94,19.62,62.8,299.4,0,11.8,4.298,0
1,152,2055,2,5.615,5.59,117.6,5.401,.624,7.19,19.62,20.02,19.67,62.52,299.6,0,11.73,4.033,0
1,152,2100,2,5.161,5.147,123.7,4.315,.594,6.631,19.66,20.07,19.71,62.06,299.7,0,11.65,3.965,0
2,152,2100,2,24.19,24.37,25.56,26.4,24.54,.137,.225,.148,.156,1.671,12.57,2550
1,152,2105,2,5.121,5.108,120.7,4.034,.496,6.403,19.73,20.19,19.8,61.27,299.8,0,11.53,3.833,0
1,152,2110,2,4.305,4.299,117,3.251,.441,5.292,19.68,20.09,19.68,61.34,299.9,0,11.5,2.985,0
1,152,2115,2,3.933,3.927,117,3.252,.302,4.802,19.55,20.1,19.57,61.38,299.9,0,11.39,2.58,0
2,152,2115,2,24.05,24.29,25.47,26.15,24.5,.137,.225,.148,.156,1.629,12.56,2550
1,152,2120,2,4.092,4.088,116.9,2.46,.324,4.737,19.55,20.15,19.63,61.07,300.1,0,11.32,2.725,0
1,152,2125,2,4.841,4.825,120,4.672,.701,6.566,19.53,20.11,19.6,61.1,300.3,0,11.31,3.453,0
1,152,2130,2,5.435,5.419,121.6,4.45,.516,6.893,19.62,20.04,19.66,60.82,300.3,0,11.32,4.105,0
2,152,2130,2,23.91,24.22,25.38,25.92,24.45,.137,.225,.148,.156,1.605,12.55,2550
1,152,2135,2,4.995,4.989,124.5,2.924,.627,6.566,19.51,19.82,19.5,61.98,300.3,0,11.5,3.843,0
1,152,2140,2,4.327,4.314,126,4.368,.318,5.031,19.3,19.61,19.26,63.83,300.4,0,11.74,3.218,0
1,152,2145,2,4.29,4.284,118.5,3.146,.406,5.194,19.14,19.49,19.12,65.87,300.5,0,12.05,3.118,0
2,152,2145,2,23.78,24.15,25.28,25.7,24.4,.137,.225,.148,.156,1.746,12.54,2550
1,152,2150,2,4.152,4.144,117,3.39,.383,4.9,19.03,19.46,19.06,66.98,300.6,0,12.2,2.927,0
1,152,2155,2,3.708,3.702,111.1,3.197,.378,4.639,18.94,19.39,18.94,67.19,300.7,0,12.16,2.427,0
1,152,2200,2,3.553,3.546,107.9,3.803,.242,4.181,18.73,19.25,18.72,68.13,300.7,0,12.17,2.33,0
2,152,2200,2,23.65,24.07,25.18,25.49,24.34,.137,.225,.148,.156,2.019,12.54,2550
1,152,2205,2,3.677,3.67,89.2,3.639,.25,4.41,18.42,18.87,18.36,69.46,300.8,0,12.17,2.35,0
1,152,2210,2,3.753,3.75,92.8,2.354,.214,4.214,18.17,18.68,18.13,71.8,300.9,0,12.42,2.37,0
1,152,2215,2,3.648,3.637,99.2,4.548,.337,4.475,18.07,18.63,18.08,73.2,301,0,12.62,2.317,0
2,152,2215,2,23.53,24,25.08,25.29,24.27,.137,.225,.148,.156,2.566,12.52,2550
1,152,2220,2,4.077,4.071,105.4,3.23,.291,4.737,18.07,18.58,18.11,74.3,300.9,0,12.83,2.685,0
1,152,2225,2,3.905,3.897,108.4,3.591,.268,4.704,17.99,18.48,18.04,75.1,301,0,12.92,2.622,0
1,152,2230,2,4.332,4.312,116.3,5.543,.389,5.161,17.99,18.5,18.07,75.7,301.1,0,13.04,3.117,0
2,152,2230,2,23.41,23.92,24.99,25.11,24.2,.137,.225,.148,.156,3.295,12.52,2550
1,152,2235,2,4.37,4.364,122.4,3.077,.41,5.455,18.19,18.7,18.33,75.3,301.1,0,13.15,3.19,0
1,152,2240,2,4.336,4.327,120.8,3.705,.367,5.259,18.31,18.82,18.44,74.6,301.2,0,13.13,3.12,0
1,152,2245,2,4.522,4.508,117.9,4.52,.524,5.88,18.36,18.86,18.49,74.1,301.3,0,13.07,3.345,0
2,152,2245,2,23.3,23.85,24.9,24.93,24.13,.137,.225,.148,.156,3.207,12.52,2550
1,152,2250,2,4.627,4.616,117.7,3.875,.452,6.011,18.53,19.06,18.67,73.3,301.2,0,13.07,3.325,0
1,152,2255,2,4.713,4.696,119.5,4.894,.454,5.521,18.59,19.1,18.7,73.1,301.3,0,13.09,3.435,0
1,152,2300,2,4.779,4.767,124.7,4.149,.384,5.651,18.56,18.96,18.62,73.5,301.3,0,13.13,3.378,0
2,152,2300,2,23.19,23.77,24.8,24.75,24.05,.137,.225,.148,.156,2.936,12.51,2550
1,152,2305,2,4.928,4.906,121.8,5.338,.386,5.88,18.54,18.96,18.62,74.2,301.3,0,13.26,3.535,0
1,152,2310,2,4.774,4.765,120.2,3.366,.437,5.913,18.52,18.96,18.6,74.7,301.2,0,13.32,3.38,0
1,152,2315,2,4.336,4.331,123,2.588,.392,5.259,18.44,18.8,18.47,75,301.2,0,13.32,2.912,0
2,152,2315,2,23.09,23.7,24.71,24.59,23.98,.137,.225,.148,.156,3.271,12.51,2550
1,152,2320,2,4.55,4.542,121.6,3.3,.364,5.325,18.31,18.74,18.37,75.7,301.1,0,13.32,3.273,0
1,152,2325,2,4.74,4.733,120.5,3.265,.414,5.978,18.29,18.74,18.37,75.8,301,0,13.34,3.44,0
1,152,2330,2,4.656,4.649,124.6,3.21,.346,5.423,18.27,18.7,18.34,76,300.9,0,13.35,3.328,0
2,152,2330,2,23,23.63,24.61,24.43,23.9,.137,.224,.148,.156,3.674,12.5,2550
1,152,2335,2,4.343,4.323,131.1,5.535,.4,5.357,18.19,18.62,18.25,76.3,300.8,0,13.34,3.117,0
1,152,2340,2,3.781,3.775,136.6,3.353,.44,5.031,18.09,18.53,18.16,76.7,300.7,0,13.33,2.742,0
1,152,2345,2,3.267,3.255,133.4,4.897,.211,3.691,17.97,18.48,18.03,77,300.7,0,13.28,2.2,0
2,152,2345,2,22.91,23.56,24.52,24.28,23.82,.137,.224,.148,.156,4.285,12.49,2550
1,152,2350,2,2.856,2.841,117.2,5.81,.246,3.724,17.84,18.44,17.9,77.4,300.6,0,13.23,1.765,0
1,152,2355,2,3.3,3.295,113.2,3.349,.267,3.985,17.72,18.37,17.83,78.1,300.5,0,13.24,2.105,0
1,153,0,2,3.135,3.131,119.1,2.952,.185,3.593,17.71,18.36,17.82,78.3,300.5,0,13.27,1.97,0
2,153,0,2,22.83,23.49,24.43,24.14,23.74,.136,.224,.148,.156,5.733,12.49,2550
1,153,5,2,3.022,3.012,113.8,4.544,.206,3.397,17.66,18.28,17.73,78.4,300.3,0,13.25,1.857,0
1,153,10,2,3.335,3.327,109.6,3.794,.238,3.92,17.5,18.19,17.59,79,300.2,0,13.21,1.96,0
1,153,15,2,2.997,2.992,116.8,2.997,.348,3.659,17.44,18.14,17.54,79.3,300.2,0,13.21,1.842,0
2,153,15,2,22.75,23.43,24.34,24,23.66,.136,.224,.148,.156,7.17,12.48,2550
1,153,20,2,2.938,2.931,125.8,3.882,.274,3.561,17.34,18.1,17.43,79.7,300.2,0,13.19,1.765,0
1,153,25,2,3.218,3.215,133.3,2.496,.223,3.724,17.33,17.98,17.44,79.9,300.3,0,13.23,2.12,0
1,153,30,2,3.386,3.385,131.4,1.75,.169,3.757,17.16,17.78,17.21,80.3,300.3,0,13.14,2.027,0
2,153,30,2,22.66,23.36,24.25,23.87,23.58,.136,.224,.149,.156,9.01,12.47,2550
1,153,35,2,3.147,3.144,130,2.618,.197,3.659,17.03,17.79,17.14,81,300.2,0,13.14,1.937,0
1,153,40,2,3.246,3.242,133.4,3.014,.196,3.724,17.02,17.77,17.14,81,300.2,0,13.13,1.87,0
1,153,45,2,3.317,3.315,134.6,2.009,.188,3.92,16.96,17.71,17.08,81.1,300.2,0,13.1,2.03,0
2,153,45,2,22.57,23.29,24.17,23.74,23.5,.136,.224,.149,.156,10.63,12.47,2550
1,153,50,2,3.683,3.681,135.7,1.951,.259,4.41,16.92,17.69,17.05,81.4,300.3,0,13.11,2.275,0
1,153,55,2,3.905,3.895,139.8,4.257,.26,4.41,16.9,17.59,17.05,81.8,300.3,0,13.16,2.51,0
1,153,100,2,3.929,3.922,146.4,3.423,.264,4.639,16.93,17.58,17.11,81.9,300.2,0,13.21,2.705,0
2,153,100,2,22.49,23.23,24.08,23.61,23.42,.136,.224,.149,.156,10.04,12.47,2550
1,153,105,2,3.939,3.931,147,3.759,.311,4.606,17.05,17.68,17.26,81.7,300.1,0,13.28,2.777,0
1,153,110,2,3.621,3.612,149,4.03,.301,4.443,17.05,17.55,17.17,81.5,300.1,0,13.25,2.457,0
1,153,115,2,3.733,3.722,153.2,4.579,.312,4.475,16.95,17.48,17.06,81.9,300,0,13.23,2.465,0
2,153,115,2,22.41,23.16,24,23.49,23.35,.136,.224,.149,.156,9.05,12.45,2550
1,153,120,2,3.829,3.821,157.2,3.716,.347,4.704,16.94,17.43,17.03,82.1,300,0,13.25,2.495,0
1,153,125,2,3.632,3.623,154.2,4.094,.308,4.41,16.86,17.33,16.94,82.5,299.9,0,13.25,2.447,0
1,153,130,2,3.706,3.699,149.1,3.571,.314,4.345,16.83,17.36,16.95,82.9,299.8,0,13.29,2.552,0
2,153,130,2,22.33,23.1,23.93,23.37,23.27,.136,.223,.149,.156,11.03,12.46,2550
1,153,135,2,3.519,3.512,149.2,3.518,.308,4.181,16.82,17.37,16.95,83.2,299.8,0,13.34,2.367,0
1,153,140,2,3.011,3,158.8,4.855,.232,3.43,16.79,17.29,16.88,83.3,299.9,0,13.33,1.937,0
1,153,145,2,2.549,2.543,162.9,3.882,.258,3.201,16.71,17.18,16.76,83.7,299.9,0,13.32,1.457,0
2,153,145,2,22.25,23.03,23.85,23.26,23.19,.136,.223,.149,.156,14.38,12.45,2550
1,153,150,2,2.34,2.338,167.3,2.37,.202,2.679,16.5,17.07,16.52,84.1,299.8,0,13.21,1.205,0
1,153,155,2,2.568,2.566,167.8,2.22,.151,3.005,16.18,16.96,16.22,85.1,299.8,0,13.08,1.215,0
1,153,200,2,2.348,2.345,170.4,3.107,.31,2.875,16.04,16.92,16.1,86,299.7,0,13.09,.762,0
2,153,200,2,22.18,22.97,23.77,23.15,23.11,.136,.223,.149,.156,30.12,12.45,2550
1,153,205,2,1.655,1.654,179.5,1.773,.119,1.927,15.83,16.7,15.86,86.3,299.8,0,12.94,0,0
1,153,210,2,1.633,1.626,173.7,5.191,.069,1.764,15.7,16.59,15.77,87.1,299.9,0,12.96,0,0
1,153,215,2,1.467,1.465,159.6,2.681,.09,1.699,15.59,16.56,15.64,87.2,299.8,0,12.88,0,0
2,153,215,2,22.11,22.91,23.69,23.04,23.04,.136,.223,.149,.156,50.36,12.44,2550
1,153,220,2,1.492,1.491,153.3,2.633,.099,1.731,15.55,16.48,15.64,87.6,299.8,0,12.9,0,0
1,153,225,2,1.171,1.167,152.7,4.503,.124,1.405,15.54,16.53,15.67,87.7,299.8,0,12.92,0,0
1,153,230,2,.903,.9,150.9,4.714,.139,1.209,15.51,16.53,15.61,88,299.7,0,12.93,0,0
2,153,230,2,22.03,22.85,23.62,22.94,22.96,.136,.223,.149,.156,63.19,12.44,2550
1,153,235,2,.593,.593,150.4,2.094,.139,.915,15.51,16.52,15.54,88.4,299.6,0,13,0,0
1,153,240,2,.325,.325,150.7,1.572,.119,.555,15.56,16.46,15.56,88.7,299.6,0,13.1,0,0
1,153,245,2,.012,.012,148.8,0,.043,.196,15.75,16.39,15.81,88.2,299.5,0,13.19,0,0
2,153,245,2,21.95,22.79,23.55,22.83,22.89,.136,.223,.149,.156,69.07,12.43,2550
1,153,250,2,0,0,0,0,0,0,15.86,16.31,15.92,87.4,299.5,0,13.16,0,0
1,153,255,2,.008,.008,146.5,.027,.032,.163,15.88,16.29,15.96,86.8,299.4,0,13.09,0,0
1,153,300,2,0,0,0,0,0,0,15.85,16.32,15.91,86.4,299.4,0,12.97,0,0
2,153,300,2,21.86,22.73,23.48,22.73,22.81,.136,.223,.149,.156,46.58,12.43,2550
1,153,305,2,.008,.008,134.5,0,.033,.163,15.73,16.35,15.77,86.3,299.4,0,12.85,0,0
1,153,310,2,.005,.005,134.5,0,.021,.131,15.52,16.37,15.55,87.2,299.4,0,12.81,0,0
1,153,315,2,.032,.032,134.5,0,.064,.229,15.45,16.42,15.52,88.3,299.5,0,12.92,0,0
2,153,315,2,21.76,22.66,23.41,22.63,22.74,.136,.223,.149,.156,52.24,12.42,2550
1,153,320,2,0,0,0,0,0,0,15.48,16.4,15.54,88.5,299.5,0,12.99,0,0
1,153,325,2,0,0,0,0,0,0,15.47,16.35,15.53,88.8,299.5,0,13.04,0,0
1,153,330,2,.158,.158,134.5,0,.175,.425,15.51,16.32,15.54,88.8,299.5,0,13.07,0,0
2,153,330,2,21.67,22.6,23.34,22.52,22.67,.136,.222,.149,.156,64.49,12.41,2550
1,153,335,2,.641,.626,122.2,12.39,.238,1.045,15.46,16.4,15.52,88.2,299.4,0,12.92,0,0
1,153,340,2,.986,.978,94,7.39,.075,1.111,15.36,16.48,15.58,88.8,299.4,0,12.92,0,0
1,153,345,2,.93,.921,70.5,8.2,.071,1.045,15.49,16.47,15.65,89.4,299.4,0,13.14,0,0
2,153,345,2,21.58,22.53,23.27,22.43,22.6,.136,.222,.149,.156,60.75,12.41,2550
1,153,350,2,.699,.699,55.22,2.582,.117,.915,15.49,16.28,15.54,88.9,299.4,0,13.06,0,0
1,153,355,2,.765,.765,52.92,.192,.236,1.176,15.4,16.13,15.42,89.1,299.5,0,13.02,0,0
1,153,400,2,.998,.987,45.54,8.33,.145,1.241,15.37,16.19,15.4,89.4,299.4,0,13.03,0,.41
2,153,400,2,21.5,22.47,23.21,22.33,22.52,.136,.222,.149,.156,60.38,12.41,2550
1,153,405,2,1.227,1.225,15.58,3.23,.053,1.339,15.42,16.21,15.5,90.2,299.5,0,13.21,.589,1.967
1,153,410,2,1.301,1.298,23.12,4.037,.107,1.601,15.58,16.2,15.66,90.1,299.5,0,13.34,.927,1.046
1,153,415,2,1.445,1.416,22.84,11.4,.162,1.797,15.55,15.97,15.63,89.3,299.4,0,13.19,.96,0
2,153,415,2,21.42,22.4,23.14,22.24,22.45,.136,.222,.149,.156,45.08,12.4,2550
1,153,420,2,1.581,1.581,44.54,.786,.103,1.797,15.47,15.83,15.52,89.3,299.5,0,13.11,1.038,0
1,153,425,2,1.594,1.594,43.43,.726,.11,1.829,15.36,15.73,15.36,89.4,299.5,0,13.02,.473,0
1,153,430,2,1.595,1.594,44.22,2.594,.152,1.797,15.25,15.63,15.25,89.6,299.5,0,12.96,.583,0
2,153,430,2,21.35,22.34,23.08,22.16,22.38,.136,.222,.149,.156,55.69,12.4,2550
1,153,435,2,1.736,1.733,60.89,3.167,.117,1.96,15.15,15.8,15.17,89.8,299.4,0,12.88,.787,0
1,153,440,2,1.664,1.656,73.8,5.518,.1,1.862,15.11,15.91,15.15,90.8,299.3,0,13.01,.887,.018
1,153,445,2,2.048,2.044,74.2,3.647,.156,2.287,15.15,15.86,15.21,91.5,299.4,0,13.17,1.207,.588
2,153,445,2,21.3,22.28,23.01,22.08,22.3,.136,.222,.149,.156,57.89,12.39,2550
1,153,450,2,1.807,1.802,59.51,4.21,.196,2.254,15.23,15.56,15.3,91.5,299.4,0,13.24,1.352,1.201
1,153,455,2,2.192,2.184,54.21,4.896,.169,2.646,15.32,15.48,15.39,91.3,299.4,0,13.29,1.715,.863
1,153,500,2,1.564,1.411,7.04,25.34,.207,2.123,15.37,15.51,15.42,91.2,299.5,0,13.33,1.29,.112
2,153,500,2,21.25,22.22,22.95,22.01,22.24,.136,.222,.149,.156,41.5,12.38,2550
1,153,505,2,1.45,1.428,311.3,10.08,.251,2.058,15.44,15.6,15.49,91.6,299.6,0,13.45,1.23,0
1,153,510,2,2.08,1.846,15.64,27.15,.213,2.581,15.5,15.67,15.56,91.8,299.7,0,13.55,1.605,.012
1,153,515,2,2.199,2.188,66.42,5.732,.387,2.809,15.6,16,15.68,91.8,299.7,0,13.65,1.57,0
2,153,515,2,21.21,22.17,22.89,21.95,22.16,.136,.221,.149,.156,55.46,12.38,2550
1,153,520,2,1.699,1.67,62.73,10.49,.185,2.058,15.61,16.11,15.68,91.9,299.7,0,13.67,1.048,0
1,153,525,2,2.2,2.193,34.24,4.681,.248,2.646,15.62,15.95,15.66,91.9,299.8,0,13.67,1.455,.036
1,153,530,2,2.051,2.033,17.84,7.65,.241,2.548,15.45,15.67,15.43,91.5,299.7,0,13.46,1.37,.408
2,153,530,2,21.18,22.12,22.83,21.89,22.1,.136,.221,.149,.156,71.7,12.37,2550
1,153,535,2,1.623,1.622,.869,2.089,.077,1.797,15.12,15.34,15.09,91.8,299.7,0,13.19,1.002,0
1,153,540,2,1.376,1.371,4.987,4.916,.176,1.666,15,15.25,14.99,92.6,299.8,0,13.2,.368,.204
1,153,545,2,1.387,1.383,22.17,4.651,.176,1.666,14.98,15.34,15,93,299.9,0,13.25,.393,2.376
2,153,545,2,21.14,22.07,22.78,21.83,22.03,.136,.221,.149,.156,79.5,12.37,2550
1,153,550,2,1.597,1.58,43.4,8.35,.11,1.862,14.99,15.47,15.01,93,300,0,13.26,.59,6.504
1,153,555,2,2.077,2.077,51.82,.33,.09,2.221,15,15.54,15.05,93.2,300,0,13.3,1.207,11.73
1,153,600,2,1.55,1.546,54.92,4.049,.158,1.895,15.04,15.46,15.11,93.3,300.1,0,13.35,.648,17.01
2,153,600,2,21.11,22.03,22.72,21.78,21.96,.136,.221,.149,.156,81.3,12.35,2550
1,153,605,2,1.82,1.813,74.7,5.001,.093,1.96,14.96,15.4,15,93.3,300.2,0,13.28,1.162,21.68
1,153,610,2,1.498,1.498,81.4,.108,.171,1.862,14.95,15.4,15.04,94.1,300.2,0,13.4,.569,26.66
1,153,615,2,1.504,1.49,91.6,7.93,.169,1.96,15.11,15.48,15.21,94.6,300.2,0,13.62,.744,30.8
2,153,615,2,21.06,21.98,22.67,21.72,21.9,.136,.221,.149,.156,76.9,12.35,2550
1,153,620,2,1.499,1.492,97.2,5.285,.199,2.221,15.41,15.71,15.56,94.8,300.3,0,13.95,.874,35.82
1,153,625,2,1.445,1.438,99.5,5.705,.236,2.025,15.7,15.92,15.85,94.6,300.4,0,14.19,1.05,40.15
1,153,630,2,1.423,1.403,120,9.67,.3,2.123,16.02,16.08,16.1,95,300.5,0,14.55,1.089,39.85
2,153,630,2,21.01,21.94,22.62,21.66,21.84,.136,.221,.149,.156,52.46,12.35,2550
1,153,635,2,1.674,1.659,159.1,7.68,.314,2.287,16.17,16.14,16.2,95.2,300.6,0,14.73,1.387,37.81
1,153,640,2,1.853,1.831,152,8.66,.292,2.352,16.38,16.36,16.43,95.8,300.6,0,15.01,1.492,41.5
1,153,645,2,2.002,1.968,136.2,10.62,.324,2.581,16.68,16.65,16.74,96.3,300.6,0,15.38,1.617,46.22
2,153,645,2,20.98,21.9,22.57,21.6,21.78,.135,.221,.149,.156,65.74,12.34,2550
1,153,650,2,1.347,1.338,122.8,6.76,.308,1.96,16.83,16.74,16.83,96.4,300.6,0,15.54,1.114,53.64
1,153,655,2,2.897,2.863,106.2,8.84,.551,4.214,17,16.98,17.06,96.8,300.5,0,15.77,2.255,64.63
1,153,700,2,3.343,3.31,102.9,8.01,.374,4.247,17.25,17.2,17.33,96.6,300.5,0,15.98,2.665,74
2,153,700,2,20.98,21.86,22.52,21.57,21.72,.136,.221,.149,.156,59.39,12.35,2550
1,153,705,2,3.294,3.281,104.7,5.169,.391,3.985,17.36,17.19,17.36,96.5,300.5,0,16.06,2.585,82.2
1,153,710,2,3.703,3.668,122.4,7.93,.242,4.41,17.33,17.09,17.3,96.6,300.6,0,16.05,3.055,74.8
1,153,715,2,4.152,4.132,140.6,5.539,.456,5.227,17.35,17.1,17.3,96.8,300.8,0,16.1,3.298,51.32
2,153,715,2,20.99,21.83,22.48,21.55,21.67,.136,.22,.149,.156,54.82,12.35,2550
1,153,720,2,4.092,4.071,154.3,5.692,.49,5.194,17.3,17.05,17.22,96.8,300.8,0,16.05,3.143,33.61
1,153,725,2,4.055,4.036,156,5.455,.478,5.031,17.3,17.08,17.25,97,300.9,0,16.09,3.193,32.81
1,153,730,2,3.951,3.928,146.6,6.197,.32,4.671,17.27,17.08,17.25,97.1,301,0,16.07,3.115,36.54
2,153,730,2,21.02,21.8,22.43,21.55,21.61,.136,.22,.149,.156,73.4,12.34,2550
1,153,735,2,4.356,4.334,153.4,5.79,.475,5.161,17.29,17.12,17.27,97.1,301.1,0,16.09,3.51,29.77
1,153,740,2,4.381,4.358,160.1,5.774,.425,5.227,17.33,17.18,17.33,97.2,301.1,0,16.14,3.368,47.74
1,153,745,2,3.686,3.667,150.2,5.928,.567,5.357,17.42,17.29,17.44,97.2,301,0,16.23,3.18,94.1
2,153,745,2,21.06,21.78,22.4,21.57,21.56,.136,.22,.149,.156,68.73,12.34,2550
1,153,750,2,3.543,3.506,152.1,8.23,.54,4.671,17.58,17.46,17.66,97,300.9,0,16.35,2.757,112.7
1,153,755,2,4.02,3.997,134.1,6.116,.617,5.063,17.74,17.6,17.83,96.3,300.9,0,16.4,3.29,129.4
1,153,800,2,3.969,3.938,137.5,7.13,.518,5.259,17.91,17.69,17.99,95.5,300.9,0,16.44,3.265,135.1
2,153,800,2,21.09,21.77,22.36,21.58,21.52,.136,.22,.149,.156,32.99,12.36,2550
1,153,805,2,4.663,4.647,136.5,4.662,.544,5.619,17.99,17.65,17.94,94.8,301,0,16.38,3.858,114.7
1,153,810,2,4.202,4.144,133.1,9.51,.531,5.031,17.96,17.57,17.88,94.7,301,0,16.35,3.438,109.5
1,153,815,2,4.065,4.041,126,6.283,.508,5.325,17.99,17.64,17.99,94.9,301,0,16.41,3.32,137.6
2,153,815,2,21.13,21.76,22.33,21.61,21.47,.136,.22,.149,.156,29.12,12.37,2550
1,153,820,2,4.173,4.136,128.8,7.6,.46,5.259,18.08,17.72,18.06,94.6,301,0,16.45,3.35,111.6
1,153,825,2,4.041,4.003,131.7,7.86,.586,5.227,18.15,17.79,18.12,94.3,300.9,0,16.47,3.373,137.3
1,153,830,2,3.657,3.623,127,7.81,.454,4.671,18.27,17.99,18.29,94,300.8,0,16.54,2.952,147.5
2,153,830,2,21.17,21.75,22.31,21.64,21.43,.136,.22,.149,.156,24.56,12.38,2550
1,153,835,2,4.412,4.375,129.3,7.46,.37,5.096,18.42,18.12,18.43,93.2,300.8,0,16.55,3.71,186.7
1,153,840,2,3.832,3.783,132.2,9.1,.456,4.573,18.7,18.4,18.8,92.4,300.8,0,16.68,3.127,233.9
1,153,845,2,4.304,4.268,136.8,7.44,.416,5.39,19.02,18.65,19.04,90.6,300.8,0,16.69,3.588,267.5
2,153,845,2,21.21,21.75,22.29,21.68,21.4,.136,.22,.149,.156,11.82,12.4,2550
1,153,850,2,4.24,4.202,134.6,7.67,.434,5.292,19.28,18.8,19.26,89,300.7,0,16.65,3.535,242.6
1,153,855,2,3.987,3.948,132.8,8,.475,5.194,19.48,19.12,19.45,87.3,300.6,0,16.56,3.55,224.9
1,153,900,2,3.801,3.775,134.3,6.703,.51,4.802,19.54,19.21,19.47,86.2,300.6,0,16.42,3.295,199.1
2,153,900,2,21.26,21.75,22.27,21.74,21.37,.136,.22,.149,.156,6.433,12.46,2550
1,153,905,2,4.1,4.078,137.7,5.898,.519,5.292,19.69,19.28,19.61,85,300.5,0,16.36,3.433,192.1
1,153,910,2,3.41,3.369,140.1,8.89,.634,4.769,20.02,19.63,20.04,83.7,300.6,0,16.44,2.817,242.2
1,153,915,2,3.552,3.479,131.6,11.66,.763,4.998,20.24,19.76,20.18,82.5,300.5,0,16.4,3.095,327
2,153,915,2,21.33,21.76,22.27,21.81,21.34,.136,.22,.149,.156,4.743,12.45,2550
1,153,920,2,3.801,3.732,122.9,10.95,.522,4.965,20.6,19.99,20.52,81.2,300.5,0,16.5,3.102,322.7
1,153,925,2,4.107,4.053,120.8,9.29,.865,6.272,20.62,19.99,20.48,80.6,300.6,0,16.42,3.408,267.7
1,153,930,2,4.134,4.103,119.3,7.01,.672,5.357,20.52,19.82,20.32,80.8,300.5,0,16.36,3.503,289.2
2,153,930,2,21.41,21.78,22.26,21.9,21.32,.136,.22,.149,.156,3.436,12.53,2550
1,153,935,2,4.532,4.412,113.2,13.18,.648,5.847,20.6,20.11,20.53,80.5,300.5,0,16.38,3.913,343.8
1,153,940,2,4.487,4.46,99.3,6.297,.628,5.357,20.83,20.15,20.77,79.4,300.5,0,16.38,3.585,425.5
1,153,945,2,4.108,4.071,97.6,7.62,.945,6.141,21.11,20.43,21.1,78.6,300.4,0,16.49,3.368,455.3
2,153,945,2,21.49,21.8,22.26,22,21.31,.136,.22,.149,.156,2.852,12.6,2550
1,153,950,2,4.086,4.021,110,10.21,.964,5.782,21.5,20.86,21.54,76.8,300.4,0,16.51,3.418,523.6
1,153,955,2,3.863,3.781,117.5,11.78,.867,5.423,21.71,20.81,21.56,75.7,300.4,0,16.49,3.22,460.6
1,153,1000,2,3.54,3.445,119.8,13.24,1.018,6.207,21.76,21.08,21.58,75.5,300.5,0,16.48,2.937,327.9
2,153,1000,2,21.6,21.83,22.28,22.13,21.3,.136,.22,.149,.156,2.231,12.94,2550
1,153,1005,2,4.418,4.323,130.6,11.87,.696,5.913,21.91,21.17,21.8,75,300.5,0,16.52,3.725,371.3
1,153,1010,2,3.919,3.832,141.8,12.1,.712,5.782,22.13,21.36,21.9,73.9,300.5,0,16.51,3.202,393.6
1,153,1015,2,3.893,3.767,163.9,14.56,.744,5.978,22.45,21.57,22.2,72.5,300.5,0,16.52,3.233,479.8
2,153,1015,2,21.72,21.87,22.29,22.27,21.29,.136,.22,.149,.156,2.186,12.96,2550
1,153,1020,2,4.293,4.15,146.6,14.8,.762,6.729,22.67,21.96,22.53,71.7,300.4,0,16.55,3.828,694.4
1,153,1025,2,3.647,3.557,164.1,12.7,.733,5.031,23.23,22.26,23,69.22,300.4,0,16.53,3.045,610.3
1,153,1030,2,3.454,3.425,177.7,7.42,.823,5.129,23.18,22.18,22.87,68.75,300.3,0,16.38,2.922,738
2,153,1030,2,21.85,21.92,22.32,22.45,21.3,.136,.22,.149,.156,1.717,13.03,2550
1,153,1035,2,2.82,2.738,136.1,13.83,.664,5.129,23.47,22.53,23.27,67.74,300.2,0,16.42,2.517,851
1,153,1040,2,2.901,2.675,176.7,22.59,.443,4.116,23.73,22.81,23.52,66.38,300.1,0,16.34,2.287,601.4
1,153,1045,2,2.889,2.693,158.8,21.14,1.032,5.161,24,22.93,23.64,65.3,300.1,0,16.34,2.417,918
2,153,1045,2,22,21.98,22.35,22.64,21.31,.136,.22,.149,.156,1.376,13.08,2550
1,153,1050,2,2.956,2.629,189.5,26.94,1.117,5.521,24.13,23.38,23.91,65.19,300.1,0,16.43,2.347,550.1
1,153,1055,2,3.06,2.958,207.9,14.8,1.02,5.651,23.46,22.54,23.01,67.02,300.1,0,16.25,2.595,624
1,153,1100,2,3.241,3.131,189,14.94,.863,4.965,23.46,22.49,23.12,66.96,300.1,0,16.23,2.622,350.2
2,153,1100,2,22.2,22.05,22.4,22.88,21.32,.136,.22,.149,.156,1.42,13.05,2550
1,153,1105,2,3.177,2.985,181.1,19.94,.876,5.684,23.9,23.07,23.75,66.09,300.1,0,16.43,2.515,883
1,153,1110,2,3.098,2.784,200.8,25.78,.993,5.815,24.22,23.26,23.98,64.13,300,0,16.27,2.7,637.9
1,153,1115,2,1.763,1.611,157.8,23.79,.455,2.973,24,23.38,23.99,65.2,300.1,0,16.32,1.311,902
2,153,1115,2,22.45,22.15,22.46,23.18,21.34,.136,.22,.149,.156,1.283,13.09,2550
1,153,1120,2,2.079,1.752,135.5,32.15,.576,3.659,24.6,23.82,24.54,61.89,300.1,0,16.07,1.839,917
1,153,1125,2,2.907,2.827,212.8,13.45,.572,3.887,24.62,23.77,24.27,61.35,300,0,15.96,2.485,418.6
1,153,1130,2,1.082,.64,200.9,51.76,.43,2.058,24.16,23.62,24.06,63.61,300,0,16.09,.873,659.2
2,153,1130,2,22.69,22.27,22.53,23.5,21.38,.136,.22,.149,.156,1.086,13.07,2550
1,153,1135,2,2.419,2.289,131.3,18.8,.865,3.985,24.96,24.35,24.96,60.16,300,0,15.97,2.051,880
1,153,1140,2,1.906,1.839,116.9,15.27,1.315,5.553,25.34,24.43,25.12,57.77,300,0,15.7,1.602,650.1
1,153,1145,2,1.406,1.271,115.5,25.12,.681,2.613,25.16,24.49,25.03,57.85,300,0,15.57,1.085,511
2,153,1145,2,22.96,22.4,22.63,23.85,21.43,.136,.22,.149,.156,.169,13.13,2550
1,153,1150,2,2.748,2.623,113.7,17.32,.575,3.985,25.31,24.67,25.24,56.53,300,0,15.35,2.432,920
1,153,1155,2,1.684,1.26,165.1,40.64,.864,3.789,25.89,25.21,25.84,54.64,299.9,0,15.36,1.49,1006
1,153,1200,2,2.218,2.171,135.3,11.79,.657,3.757,26.08,25.19,25.78,54.83,299.9,0,15.58,1.932,983
2,153,1200,2,23.22,22.55,22.74,24.21,21.49,.136,.22,.149,.156,0,13.11,2550
1,153,1205,2,2.204,1.824,150.6,33.13,1.205,4.639,26.23,25.43,26.11,54.58,299.8,0,15.64,2.052,975
1,153,1210,2,2.779,2.653,137.1,17.26,.966,4.639,26.3,25.24,26.03,54.15,299.8,0,15.58,2.395,965
1,153,1215,2,2.769,2.598,164,20.13,.76,4.247,26.75,25.59,26.49,51.23,299.7,0,15.15,2.367,1041
2,153,1215,2,23.47,22.71,22.86,24.57,21.57,.136,.22,.149,.156,0,13.08,2550
1,153,1220,2,1.16,.311,42.72,69.31,.733,3.593,26.56,25.83,26.47,51.59,299.6,0,15.08,1.088,961
1,153,1225,2,2.453,2.268,84.3,22.28,.653,4.083,26.94,26.18,26.98,52.52,299.5,0,15.69,2.172,869
1,153,1230,2,2.747,2.499,106.7,24.37,1.735,6.435,26.84,26.24,26.66,52.74,299.4,0,15.67,2.539,453.9
2,153,1230,2,23.76,22.87,23,24.96,21.65,.136,.22,.149,.156,0,13.07,2550
1,153,1235,2,3.428,3.305,83.3,15.3,.724,4.835,26.25,25.19,25.81,55.01,299.3,0,15.78,2.665,491.6
1,153,1240,2,2.728,2.678,66.96,11.02,.972,4.214,26.24,25.25,25.96,54.39,299.1,0,15.6,2.384,534.6
1,153,1245,2,3.534,3.445,81.3,12.88,.606,4.998,25.85,25.03,25.54,56.35,299,0,15.78,3.06,426.7
2,153,1245,2,24.08,23.05,23.15,25.38,21.75,.136,.22,.149,.156,0,13.03,2550
1,153,1250,2,3.891,3.81,84.2,11.7,.744,4.965,25.87,25,25.66,57.16,298.8,0,16.02,3.288,387.5
1,153,1255,2,2.269,2.126,72.7,20.32,1.049,4.214,25.68,25.08,25.5,57.66,298.6,0,15.98,1.818,351.2
1,153,1300,2,2.975,2.847,85.7,16.79,.565,4.214,25.76,25.25,25.63,56.76,298.4,0,15.82,2.585,494.1
2,153,1300,2,24.35,23.24,23.31,25.81,21.85,.136,.221,.149,.156,0,13.02,2550
1,153,1305,2,5.75,5.67,57.25,9.52,1.3,8.13,25.99,25.08,25.85,57.5,298.3,0,16.21,4.503,464.3
1,153,1310,2,6.335,6.264,61.5,8.58,.969,8.69,25.63,24.56,25.3,58.29,298.2,0,16.1,4.895,356.9
1,153,1315,2,7.22,7.16,57.09,7.91,.593,8.49,24.94,23.73,24.43,58.57,298.2,0,15.55,5.45,202.2
2,153,1315,2,24.53,23.42,23.49,26.18,21.98,.137,.221,.149,.156,.566,12.88,2550
1,153,1320,2,9.23,9.2,67.43,4.704,1.376,11.63,23.79,22.59,23.17,57.95,298.2,0,14.37,6.798,184.4
1,153,1325,2,9.41,9.25,81.6,10.52,1.249,12.51,22.72,21.75,22.21,62.92,298.6,0,14.6,7.23,160.6
1,153,1330,2,10.48,10.43,87.7,5.823,1.452,14.05,21.33,20.4,20.8,66.6,298.8,0,14.21,7.84,104.9
2,153,1330,2,24.63,23.58,23.66,26.45,22.11,.137,.221,.149,.156,1.369,12.8,2550
1,153,1335,2,9.78,9.74,75.5,5.01,1.342,12.48,20.81,20.64,20.79,63.43,298.4,0,13.02,7.28,77.9
1,153,1340,2,8.21,8.11,64.68,8.89,1.333,11.47,21.31,21.34,21.42,62.08,298.2,0,13.15,6.113,50.65
1,153,1345,2,9.57,9.55,69.52,4.014,1.134,12.02,21.47,21.18,21.26,59.54,298.2,0,12.67,7.07,26.64
2,153,1345,2,24.66,23.71,23.82,26.62,22.24,.137,.221,.149,.156,1.342,12.73,2550
1,153,1350,2,7.57,7.34,79.9,14.26,1.049,10.13,20.1,19.24,19.47,70.3,298.4,0,13.87,5.763,12.09
1,153,1355,2,12.54,12.42,138.3,7.77,3.908,18.78,18.71,17.82,17.89,80,299.3,.01,14.5,9.82,8.22
1,153,1400,2,13.04,12.94,125.7,7.13,2.177,18.82,17.47,18.06,17.5,84.6,299.4,0,14.19,9.8,11.41
2,153,1400,2,24.6,23.81,23.97,26.67,22.37,.137,.222,.149,.156,50.61,12.69,2550
1,153,1405,2,12.51,12.43,123.2,6.526,1.655,16.27,17.46,17.89,17.44,84.9,299.5,0,14.23,9.84,10.28
1,153,1410,2,12.29,12.25,130.7,5.003,1.518,16.04,17.11,17.27,17,90,299.8,.01,14.78,9.5,7.46
1,153,1415,2,12.13,12.01,121.4,8.05,1.067,14.57,16.4,16.18,15.92,90.7,299.8,.18,14.23,9.15,7.62
2,153,1415,2,24.48,23.87,24.11,26.61,22.51,.137,.222,.149,.156,100,12.67,2550
1,153,1420,2,9.96,9.92,98.1,5.422,1.07,11.4,15.7,15.85,15.63,93.5,299.3,.08,14.02,6.965,11.68
1,153,1425,2,7.07,7.07,93,2.709,.674,8.59,15.72,15.92,15.72,93.7,299,.02,14.06,5.098,17.02
1,153,1430,2,6.979,6.966,96.3,3.419,.779,8.43,15.95,16.41,16.04,93.2,298.8,0,14.19,5.073,21.11
2,153,1430,2,24.26,23.73,24.21,26.44,22.63,.157,.223,.148,.156,100,12.65,2550
1,153,1435,2,7.57,7.56,100.3,3.158,.858,9.24,16.26,16.94,16.37,92.1,298.9,.01,14.32,5.3,23.91
1,153,1440,2,9.56,9.53,98.6,4.05,1.543,13,16.88,17.72,17.04,92.6,298.9,0,14.99,6.938,25.81
1,153,1445,2,9.43,9.39,106,4.695,1.058,11.34,17.34,17.63,17.3,94.5,299.1,0,15.73,6.923,26.95
2,153,1445,2,23.86,23.57,24.29,26.14,22.73,.157,.223,.148,.156,100,12.65,2550
1,153,1450,2,10.43,10.4,107.5,4.235,1.005,12.58,17.38,17.58,17.32,95,299.2,0,15.85,8.05,29.62
1,153,1455,2,9.08,9.06,109,4.37,.94,11.24,17.26,17.51,17.25,94.6,299.2,0,15.67,6.763,32.67
1,153,1500,2,8.39,8.36,112.1,4.248,.735,9.87,17.31,17.61,17.36,94.4,299.2,0,15.69,6.445,37.59
2,153,1500,2,23.55,23.44,24.32,25.73,22.81,.157,.223,.148,.156,100,12.64,2550
1,153,1505,2,7.16,7.14,115.6,4.575,.667,8.36,17.42,17.81,17.52,93.4,299.2,0,15.62,5.583,38.1
1,153,1510,2,6.59,6.572,115,4.261,.884,8.46,17.41,17.82,17.5,91.4,299.1,0,15.3,5.018,49.03
1,153,1515,2,6.023,5.986,106.6,6.331,.664,7.84,17.23,17.56,17.27,89.5,299,0,14.81,4.463,63.72
2,153,1515,2,23.31,23.31,24.31,25.3,22.87,.158,.223,.148,.156,100,12.64,2550
1,153,1520,2,4.889,4.871,96.3,4.944,.549,5.978,17,17.32,17.03,89.2,299,0,14.54,3.673,76.2
1,153,1525,2,4.033,4.017,92.2,5.044,.615,5.227,16.98,17.41,17.06,88.4,298.9,0,14.39,2.907,99.7
1,153,1530,2,3.599,3.538,76.6,10.54,.452,4.606,17.12,17.54,17.22,87.6,298.8,0,14.39,2.787,134.1
2,153,1530,2,23.12,23.19,24.26,24.9,22.89,.158,.223,.148,.156,99.8,12.67,2550
1,153,1535,2,3.291,3.265,50.29,7.26,.415,4.116,17.31,17.53,17.37,88.2,298.8,0,14.66,2.442,176.1
1,153,1540,2,3.545,3.516,46.02,7.28,.323,4.377,17.39,17.55,17.47,87.5,298.7,0,14.62,2.812,199.8
1,153,1545,2,3.657,3.593,69.12,10.72,.297,4.41,17.44,17.63,17.52,86.3,298.6,0,14.47,2.975,185.3
2,153,1545,2,22.96,23.08,24.19,24.54,22.9,.158,.223,.148,.156,80.9,12.77,2550
1,153,1550,2,3.693,3.674,83.3,5.755,.416,4.573,17.59,17.76,17.65,87.2,298.4,0,14.75,2.737,176.8
1,153,1555,2,4.311,4.288,93.5,5.977,.457,5.031,17.65,17.93,17.77,85.3,298.3,0,14.49,3.032,167.2
1,153,1600,2,4.267,4.255,91.2,4.328,.423,5.259,17.79,18.06,17.9,84.5,298.1,0,14.49,3.328,164.6
2,153,1600,2,22.84,22.98,24.1,24.23,22.88,.158,.223,.148,.156,54.68,12.81,2550
1,153,1605,2,4.824,4.808,93.6,4.594,.703,6.239,17.91,18.27,18.08,82.1,297.9,0,14.16,3.555,171.9
1,153,1610,2,3.748,3.687,75,10.3,.426,4.998,18.19,18.52,18.37,82.3,298,0,14.47,2.747,176.5
1,153,1615,2,3.888,3.852,90.7,7.76,.583,5.39,18.44,18.68,18.57,82.8,298.1,0,14.78,2.98,166.5
2,153,1615,2,22.76,22.9,24,23.99,22.84,.158,.223,.148,.156,17.34,12.82,2550
1,153,1620,2,4.357,4.328,102.6,6.609,.483,5.39,18.61,18.75,18.67,84.1,298.1,0,15.18,3.373,153.2
1,153,1625,2,4.628,4.603,117.4,5.888,.442,5.749,18.55,18.66,18.61,84.3,298,0,15.15,3.753,143.4
1,153,1630,2,4.413,4.389,122.2,6.05,.471,5.292,18.55,18.67,18.62,84.1,298.1,0,15.13,3.525,134
2,153,1630,2,22.7,22.83,23.91,23.79,22.79,.158,.223,.148,.156,9.61,12.8,2550
1,153,1635,2,3.755,3.731,127.4,6.579,.544,4.835,18.54,18.65,18.61,83.9,298.2,0,15.08,3.07,126.1
1,153,1640,2,3.572,3.552,132.9,6.083,.428,4.41,18.52,18.64,18.59,83.3,298.3,0,14.95,2.777,120.2
1,153,1645,2,2.909,2.894,144.2,5.794,.45,3.691,18.57,18.7,18.66,82.8,298.3,0,14.92,2.262,113.4
2,153,1645,2,22.65,22.77,23.81,23.63,22.73,.158,.223,.148,.156,8.89,12.76,2550
1,153,1650,2,3.139,3.122,155.2,6.013,.373,4.051,18.58,18.67,18.62,81.7,298.3,0,14.72,2.62,108.3
1,153,1655,2,4.128,4.109,166.2,5.387,.659,6.076,18.58,18.69,18.63,81.7,298.3,0,14.72,3.343,104.1
1,153,1700,2,5.341,5.333,173.1,3.148,.405,6.37,18.58,18.73,18.64,82.2,298.4,0,14.8,4.118,99.6
2,153,1700,2,22.61,22.73,23.72,23.47,22.67,.158,.223,.148,.156,7.71,12.72,2550
1,153,1705,2,5.85,5.841,172,3.051,.372,6.664,18.65,18.85,18.72,82.5,298.3,0,14.93,4.398,97.5
1,153,1710,2,6.373,6.361,170.1,3.498,.776,8.56,18.75,18.99,18.86,83.6,298.3,0,15.22,4.798,95.5
1,153,1715,2,8.85,8.81,175,5.735,1.483,12.38,18.89,19.17,19,82.2,298.6,0,15.09,6.578,91.6
2,153,1715,2,22.56,22.68,23.64,23.34,22.61,.158,.223,.148,.156,8.99,12.68,2550
1,153,1720,2,8.18,8.14,176.7,5.654,1.197,11.79,18.73,18.86,18.72,82.9,298.7,0,15.08,6.06,87
1,153,1725,2,9.86,9.78,184.6,7.28,1.133,12.64,18.52,18.57,18.45,84.7,298.9,0,15.2,6.833,82.5
1,153,1730,2,10.25,10.21,188.6,4.952,1.448,13.3,18.16,18.18,18.08,87.2,299.1,0,15.31,7.04,75
2,153,1730,2,22.5,22.64,23.56,23.21,22.55,.158,.223,.148,.156,13.65,12.64,2550
1,153,1735,2,9.41,9.37,192.3,5.39,1.056,11.66,18.01,18.11,18.01,88.6,299.2,0,15.39,6.413,67.88
1,153,1740,2,9.83,9.77,198.6,5.957,1.149,12.81,17.94,18.03,17.94,88.8,299.2,0,15.37,6.958,63.5
1,153,1745,2,10.35,10.3,203.5,5.528,1.144,13.03,17.78,17.88,17.78,89.1,299.1,0,15.26,7.32,60.8
2,153,1745,2,22.43,22.6,23.48,23.07,22.49,.158,.223,.148,.156,24.32,12.62,2550
1,153,1750,2,10.34,10.31,205.3,4.479,1.335,12.84,17.75,17.97,17.83,87.8,299.1,0,15.01,7.14,59.05
1,153,1755,2,10.3,10.25,209.9,5.422,.981,12.48,17.85,18.12,17.97,86.2,299.1,0,14.83,7.09,58.25
1,153,1800,2,9.53,9.46,202.7,7.08,1.031,11.56,17.97,18.25,18.08,84.4,299.1,0,14.63,6.448,57.17
2,153,1800,2,22.34,22.55,23.41,22.92,22.42,.158,.223,.148,.156,15.73,12.6,2550
1,153,1805,2,9.98,9.93,200.6,5.88,1.149,12.22,18.09,18.46,18.25,81.8,299,0,14.28,7.08,55.04
1,153,1810,2,8.54,8.5,195.2,5.801,1.337,11.63,18.36,18.77,18.52,79.6,298.9,0,14.13,5.808,52.25
1,153,1815,2,8.6,8.55,200.2,5.88,1.096,12.22,18.65,19.14,18.85,77.9,298.9,0,14.08,5.875,48.67
2,153,1815,2,22.25,22.5,23.33,22.76,22.36,.158,.223,.148,.156,6.712,12.59,2550
1,153,1820,2,8.75,8.71,194.4,5.258,.95,10.91,18.98,19.47,19.15,75.7,298.9,0,13.96,5.935,46.69
1,153,1825,2,7.6,7.55,189.6,6.832,.942,10.62,19.13,19.54,19.24,74.8,298.9,0,13.91,5.043,45.38
1,153,1830,2,7.29,7.26,181.5,5.185,.758,8.92,19.13,19.51,19.2,74.4,298.9,0,13.84,5.068,43.45
2,153,1830,2,22.15,22.45,23.25,22.61,22.3,.158,.223,.148,.156,3.882,12.58,2550
1,153,1835,2,6.289,6.251,176.3,6.233,.786,9.05,19.23,19.69,19.36,72.8,298.9,0,13.61,4.58,41.79
1,153,1840,2,5.419,5.364,159.7,8.18,.496,6.468,19.13,19.37,19.11,74.6,298.9,0,13.87,4.048,38.76
1,153,1845,2,4.315,4.265,137.4,8.68,.508,5.847,18.91,19.03,18.83,76.8,298.9,0,14.1,3.458,37.29
2,153,1845,2,22.06,22.4,23.17,22.45,22.23,.158,.223,.148,.156,3.693,12.57,2550
1,153,1850,2,4.212,4.175,118.6,7.6,.389,5.063,18.65,18.82,18.61,78.1,298.9,0,14.12,3.295,33.28
1,153,1855,2,4.139,4.096,95.4,8.28,.409,4.933,18.49,18.64,18.43,80.4,299,0,14.4,2.897,22.92
1,153,1900,2,3.875,3.808,74,10.58,.412,4.606,18.33,18.59,18.35,80.7,299.1,0,14.31,2.75,14.06
2,153,1900,2,21.96,22.35,23.09,22.29,22.16,.158,.223,.148,.156,6.181,12.56,2550
1,153,1905,2,3.554,3.526,51.57,7.22,.365,4.345,18.29,18.4,18.26,82.8,299.2,0,14.64,2.705,12.83
1,153,1910,2,2.298,2.257,31.25,10.82,.381,3.103,18.19,18.26,18.15,84.3,299.2,0,14.82,1.725,12.2
1,153,1915,2,1.124,1.091,357,13.98,.317,1.829,18.09,18.31,18.12,83.7,299.4,0,14.61,.531,12.17
2,153,1915,2,21.89,22.29,23.01,22.15,22.09,.158,.223,.148,.156,15.96,12.55,2550
1,153,1920,2,.545,.533,291.7,11.96,.233,1.013,18.13,18.37,18.16,83.3,299.4,0,14.58,.232,15.46
1,153,1925,2,.063,.063,282.6,.027,.109,.359,18.14,18.37,18.15,82.4,299.4,0,14.44,0,15.5
1,153,1930,2,1.131,1.125,335.6,5.569,.482,1.699,18.19,18.41,18.21,82.7,299.6,0,14.54,.984,12.56
2,153,1930,2,21.81,22.24,22.93,22.03,22.02,.158,.222,.148,.156,15.26,12.54,2550
1,153,1935,2,1.974,1.961,351.2,6.518,.191,2.352,18.22,18.45,18.23,83.8,299.7,0,14.77,1.435,9.79
1,153,1940,2,2.045,2.039,9.28,4.187,.101,2.254,18.16,18.43,18.18,84.4,299.7,0,14.81,1.352,7.9
1,153,1945,2,1.866,1.866,20.21,.87,.26,2.189,18.1,18.4,18.11,84.5,299.7,0,14.77,1.097,4.218
2,153,1945,2,21.75,22.18,22.85,21.92,21.95,.158,.222,.148,.156,16.59,12.54,2550
1,153,1950,2,1.394,1.325,46.44,18.1,.3,2.156,18.04,18.36,18.06,84.4,299.7,0,14.7,.734,1.622
1,153,1955,2,2.813,2.812,72.5,1.777,.218,3.103,17.83,18.26,17.79,85.8,299.6,0,14.75,1.835,.069
1,153,2000,2,1.682,1.677,60.99,4.599,.568,2.907,17.63,18.03,17.6,87.2,299.6,0,14.8,.474,0
2,153,2000,2,21.69,22.14,22.77,21.82,21.87,.158,.222,.148,.156,26.64,12.54,2550
1,153,2005,2,1.076,1.076,52.89,.137,.162,1.405,17.6,17.99,17.59,87.9,299.5,0,14.9,.173,0
1,153,2010,2,1.428,1.428,50.97,.265,.066,1.568,17.64,17.94,17.62,88.6,299.4,0,15.04,.489,0
1,153,2015,2,1.316,1.316,50.96,0,.119,1.503,17.56,17.92,17.52,88.9,299.3,0,15.02,.376,0
2,153,2015,2,21.63,22.09,22.7,21.73,21.81,.158,.222,.148,.156,59.71,12.53,2550
1,153,2020,2,.679,.679,51.04,.04,.222,1.143,17.39,17.92,17.39,89.2,299.2,0,14.9,.013,0
1,153,2025,2,.497,.409,234.5,29.84,.38,1.209,17.24,17.8,17.24,90.2,299.1,0,14.94,.8,0
1,153,2030,2,.799,.796,245.8,4.73,.322,1.274,17.17,17.73,17.25,90.4,299,0,14.9,.43,0
2,153,2030,2,21.57,22.05,22.63,21.65,21.74,.158,.222,.148,.156,83.5,12.52,2550
1,153,2035,2,.095,.095,255.3,.051,.091,.294,17.26,17.8,17.36,89.6,298.9,0,14.86,.065,0
1,153,2040,2,.055,.055,255.3,.046,.073,.196,17.21,17.8,17.28,89.8,298.9,0,14.84,.011,0
1,153,2045,2,.515,.515,158.1,.073,.454,.98,17.16,17.71,17.3,90.2,299,0,14.86,0,0
2,153,2045,2,21.49,22,22.56,21.56,21.67,.158,.222,.148,.156,85.5,12.52,2550
1,153,2050,2,.807,.806,156.1,3.5,.113,1.045,17.18,17.65,17.25,91,299.1,0,15.01,0,0
1,153,2055,2,1.477,1.476,138.8,2.23,.203,1.764,17.06,17.66,17.24,91.3,299.1,0,14.95,1.259,0
1,153,2100,2,2.03,2.02,151.9,5.424,.28,2.515,17.03,17.6,17.22,92,299.1,0,15.04,1.452,0
2,153,2100,2,21.4,21.96,22.49,21.47,21.6,.158,.222,.148,.156,97.9,12.51,2550
1,153,2105,2,2.431,2.425,163.2,4.032,.148,2.842,16.9,17.38,16.9,92.7,299.1,0,15.02,1.475,0
1,153,2110,2,2.617,2.613,171.4,2.906,.156,2.907,16.64,17.28,16.67,93.2,299.2,0,14.85,1.485,0
1,153,2115,2,2.111,2.107,182.7,3.513,.235,2.548,16.55,17.17,16.56,93.7,299.2,0,14.86,.7,0
2,153,2115,2,21.32,21.91,22.43,21.38,21.53,.158,.222,.148,.156,98.4,12.5,2550
1,153,2120,2,1.266,1.266,189,.483,.178,1.731,16.45,17.16,16.47,94,299.4,0,14.8,0,0
1,153,2125,2,1.237,1.237,187,.898,.086,1.437,16.37,17.07,16.42,94,299.6,0,14.73,0,0
1,153,2130,2,1.175,1.173,184.1,3.326,.092,1.339,16.37,17.23,16.47,94.2,299.7,0,14.75,0,0
2,153,2130,2,21.23,21.86,22.36,21.28,21.47,.158,.222,.148,.156,99.9,12.5,2550
1,153,2135,2,.664,.638,152.6,16.1,.248,1.013,16.43,17.23,16.56,94.3,299.8,0,14.83,.165,0
1,153,2140,2,.269,.269,114.7,.665,.223,.621,16.5,17.21,16.63,94.3,299.9,0,14.89,0,0
1,153,2145,2,.447,.347,55.4,33.62,.334,1.111,16.57,17.26,16.71,94.3,300,0,14.97,.244,.174
2,153,2145,2,21.15,21.81,22.3,21.19,21.41,.158,.222,.148,.156,100,12.5,2550
1,153,2150,2,1.329,1.328,8.71,1.515,.136,1.633,16.7,17.14,16.79,94.4,300.1,0,15.1,1.157,.446
1,153,2155,2,1.95,1.946,.409,3.975,.233,2.319,16.76,17.12,16.84,94.8,300.1,0,15.22,1.42,.423
1,153,2200,2,2.131,2.127,346.9,3.391,.149,2.45,16.88,17.19,16.93,95.3,300.3,0,15.41,1.332,.419
2,153,2200,2,21.06,21.76,22.23,21.1,21.34,.158,.222,.148,.156,99.1,12.5,2550
1,153,2205,2,2.12,2.117,351.8,2.874,.106,2.319,16.93,17.3,17.02,95.1,300.3,0,15.44,1.435,.417
1,153,2210,2,2.277,2.273,.238,3.103,.115,2.515,16.97,17.32,17.09,94.8,300.4,0,15.42,1.54,.22
1,153,2215,2,2.273,2.269,4.839,3.268,.163,2.581,16.98,17.27,17.08,94.7,300.4,0,15.41,1.525,0
2,153,2215,2,20.99,21.71,22.17,21.02,21.28,.158,.222,.148,.156,91.9,12.49,2550
1,153,2220,2,2.109,2.099,20.54,5.733,.15,2.385,17.02,17.23,17.08,94.9,300.6,0,15.49,1.277,0
1,153,2225,2,1.531,1.53,37.54,2.061,.266,2.058,17.02,17.21,17.07,95,300.7,0,15.5,.798,0
1,153,2230,2,1.738,1.736,39.39,2.456,.29,2.254,17.03,17.19,17.06,95,300.7,0,15.52,1.069,0
2,153,2230,2,20.92,21.65,22.1,20.94,21.21,.157,.221,.148,.156,93.3,12.48,2550
1,153,2235,2,2.015,2.005,46.85,5.772,.136,2.352,16.97,17.14,17.01,94.8,300.7,0,15.42,1.45,0
1,153,2240,2,2.057,2.056,55.85,1.136,.144,2.319,16.91,17.04,16.93,94.8,300.6,0,15.37,1.527,0
1,153,2245,2,2.156,2.144,64.17,6.232,.169,2.581,16.85,16.97,16.87,95.2,300.6,0,15.37,1.567,0
2,153,2245,2,20.88,21.6,22.04,20.88,21.15,.157,.221,.148,.156,91.6,12.48,2550
1,153,2250,2,2.191,2.189,75.1,2.863,.174,2.581,16.76,16.9,16.76,95.4,300.6,0,15.33,1.387,0
1,153,2255,2,2.064,2.062,74.7,2.45,.161,2.613,16.66,16.82,16.66,95.8,300.5,0,15.28,1.407,0
1,153,2300,2,2.098,2.095,68.48,2.8,.23,2.515,16.64,16.81,16.66,96.2,300.5,0,15.32,1.365,0
2,153,2300,2,20.83,21.56,21.98,20.83,21.08,.157,.221,.149,.156,97.5,12.47,2550
1,153,2305,2,2.327,2.32,74.7,4.367,.243,2.744,16.67,16.82,16.69,96.5,300.4,0,15.4,1.517,0
1,153,2310,2,2.098,2.085,76.4,6.453,.176,2.515,16.64,16.94,16.68,96.5,300.4,0,15.38,1.225,0
1,153,2315,2,2.173,2.167,69.86,4.281,.234,2.711,16.67,17.02,16.75,96.5,300.4,0,15.41,1.502,0
2,153,2315,2,20.8,21.52,21.93,20.78,21.02,.157,.221,.149,.156,99.2,12.47,2550
1,153,2320,2,2.557,2.556,58.4,1.955,.242,3.234,16.78,17.08,16.87,96.4,300.4,0,15.49,1.775,0
1,153,2325,2,2.896,2.892,58.59,2.784,.247,3.495,16.81,17.09,16.92,96.1,300.4,0,15.48,2.247,0
1,153,2330,2,2.152,2.143,57.35,5.135,.326,2.973,16.87,17.06,16.93,96.1,300.5,0,15.52,1.412,0
2,153,2330,2,20.77,21.48,21.87,20.73,20.96,.157,.221,.149,.156,94.8,12.46,2550
1,153,2335,2,1.687,1.676,68.92,6.551,.459,2.842,16.84,17.05,16.9,95.9,300.6,0,15.48,1.024,0
1,153,2340,2,3.079,3.051,76.4,7.79,.573,4.41,16.75,17.08,16.84,95.6,300.6,0,15.34,2.04,0
1,153,2345,2,4.254,4.237,86.2,5.063,.459,5.357,16.79,17.15,16.92,95.4,300.5,0,15.35,3.05,0
2,153,2345,2,20.74,21.44,21.82,20.69,20.9,.157,.221,.149,.156,91.6,12.46,2550
1,153,2350,2,4.137,4.125,94.5,4.397,.393,5.096,16.88,17.08,16.93,95.6,300.6,0,15.46,3.012,0
1,153,2355,2,3.889,3.88,96.7,4.024,.408,4.9,16.85,16.97,16.85,96,300.6,0,15.5,2.797,0
1,154,0,2,4.056,4.046,94.4,3.916,.359,4.737,16.77,16.89,16.78,96.4,300.6,0,15.49,2.837,0
2,154,0,2,20.71,21.4,21.78,20.64,20.84,.157,.221,.149,.156,95,12.45,2550
1,154,5,2,3.335,3.319,89.9,5.496,.436,4.214,16.74,16.84,16.75,96.8,300.5,0,15.53,2.495,0
1,154,10,2,3.695,3.677,78.9,5.707,.491,4.998,16.74,16.81,16.75,97.2,300.4,0,15.59,2.805,0
1,154,15,2,3.688,3.671,79.6,5.574,.557,4.867,16.77,16.8,16.78,97.6,300.4,0,15.68,2.657,.001
2,154,15,2,20.68,21.36,21.73,20.6,20.79,.157,.221,.149,.156,99.1,12.45,2550
1,154,20,2,3.307,3.299,88.7,3.987,.42,4.443,16.79,16.8,16.79,97.9,300.4,0,15.73,2.525,0
1,154,25,2,3.335,3.318,94.6,5.704,.532,4.606,16.81,16.82,16.81,98.2,300.4,0,15.79,2.392,0
1,154,30,2,2.818,2.794,102.4,7.48,.354,3.659,16.83,16.85,16.83,98.3,300.4,0,15.84,2.075,0
2,154,30,2,20.64,21.33,21.68,20.55,20.74,.157,.221,.149,.156,100,12.44,2550
1,154,35,2,3.242,3.229,116.6,5.201,.386,3.789,16.82,16.84,16.82,98.5,300.4,0,15.85,2.575,.002
1,154,40,2,3.177,3.16,126.1,5.765,.324,3.953,16.81,16.86,16.83,98.5,300.4,0,15.86,2.56,0
1,154,45,2,3.311,3.302,123.3,4.116,.286,3.887,16.85,16.89,16.87,98.6,300.3,0,15.9,2.54,0
2,154,45,2,20.62,21.29,21.64,20.51,20.68,.157,.221,.149,.156,100,12.44,2550
1,154,50,2,3.292,3.282,127,4.654,.243,3.789,16.77,16.85,16.8,98.6,300.3,0,15.82,2.64,0
1,154,55,2,2.69,2.672,133.6,6.664,.365,3.332,16.78,16.88,16.83,98.7,300.3,0,15.84,2.147,0
1,154,100,2,2.174,2.164,143.2,5.426,.318,2.744,16.78,16.89,16.83,98.7,300.3,0,15.84,1.735,0
2,154,100,2,20.6,21.26,21.6,20.48,20.63,.157,.221,.149,.156,100,12.43,2550
1,154,105,2,2.431,2.424,145.3,4.409,.219,3.038,16.75,16.87,16.8,98.6,300.2,0,15.81,2.012,0
1,154,110,2,2.057,2.045,149.9,6.156,.332,2.581,16.77,16.9,16.84,98.7,300.2,0,15.83,1.497,0
1,154,115,2,2.185,2.172,158,6.368,.236,2.744,16.75,16.88,16.82,98.6,300.2,0,15.81,1.69,0
2,154,115,2,20.57,21.22,21.55,20.45,20.59,.157,.221,.149,.156,100,12.43,2550
1,154,120,2,2.141,2.107,155.4,10.25,.332,2.842,16.74,16.87,16.8,98.6,300.2,0,15.8,1.645,0
1,154,125,2,2.122,2.099,154.2,8.46,.296,2.679,16.75,16.87,16.81,98.7,300.2,0,15.82,1.707,0
1,154,130,2,2.037,2.032,169.6,3.876,.283,2.646,16.72,16.81,16.77,98.6,300.1,0,15.79,1.53,0
2,154,130,2,20.55,21.19,21.51,20.43,20.54,.157,.22,.149,.156,100,12.42,2550
1,154,135,2,1.886,1.869,179.6,7.74,.207,2.352,16.73,16.82,16.78,98.7,300.1,0,15.8,1.33,0
1,154,140,2,1.988,1.974,191.7,6.774,.221,2.548,16.77,16.84,16.82,98.8,300,0,15.85,1.265,0
1,154,145,2,2.105,2.089,203.1,7.08,.195,2.613,16.77,16.83,16.81,98.8,300,0,15.85,1.395,0
2,154,145,2,20.53,21.16,21.48,20.4,20.49,.157,.22,.149,.156,100,12.4,2550
1,154,150,2,2.183,2.172,215.9,5.899,.22,2.646,16.75,16.83,16.8,98.8,300.2,0,15.84,1.475,0
1,154,155,2,1.426,1.408,222.9,8.97,.289,1.993,16.71,16.82,16.76,98.8,300.1,0,15.8,.764,0
1,154,200,2,.863,.859,184.2,5.396,.259,1.307,16.69,16.83,16.75,98.8,300.1,0,15.78,.193,0
2,154,200,2,20.51,21.13,21.44,20.38,20.45,.157,.22,.149,.156,100,12.41,2550
1,154,205,2,.855,.777,124.2,24.49,.48,1.797,16.64,16.81,16.7,98.8,300.1,0,15.73,.54,0
1,154,210,2,1.738,1.726,107.6,6.539,.25,2.221,16.58,16.77,16.63,98.8,299.9,0,15.67,1.252,0
1,154,215,2,1.376,1.372,116.7,4.727,.135,1.764,16.58,16.78,16.65,98.9,299.9,0,15.69,.735,0
2,154,215,2,20.49,21.11,21.4,20.36,20.41,.157,.22,.149,.156,100,12.4,2550
1,154,220,2,.641,.641,119.5,0,.351,1.241,16.55,16.76,16.61,98.9,299.9,0,15.65,.074,0
1,154,225,2,.002,.002,119.5,.004,.014,.131,16.52,16.75,16.57,98.9,300,0,15.63,0,0
1,154,230,2,.54,.537,111,5.305,.34,1.111,16.54,16.73,16.58,99,300,0,15.67,.113,0
2,154,230,2,20.47,21.08,21.37,20.33,20.36,.157,.22,.149,.156,100,12.39,2550
1,154,235,2,.206,.206,106.7,.053,.196,.751,16.54,16.72,16.59,99,300,0,15.66,0,0
1,154,240,2,.253,.253,106.7,.032,.205,.523,16.54,16.74,16.61,99,299.9,0,15.67,0,0
1,154,245,2,.2,.2,106.7,.055,.174,.555,16.58,16.74,16.62,99,300,0,15.71,0,0
2,154,245,2,20.44,21.06,21.34,20.3,20.33,.157,.22,.149,.156,100,12.39,2550
1,154,250,2,.518,.518,110.2,1.458,.111,.784,16.59,16.75,16.63,99.1,299.9,0,15.72,0,0
1,154,255,2,1.476,1.448,295.6,11.06,.378,2.156,16.63,16.77,16.68,99.1,299.9,0,15.76,1.117,0
1,154,300,2,1.885,1.877,295.3,5.176,.175,2.287,16.64,16.78,16.68,99,299.9,0,15.77,1.507,0
2,154,300,2,20.41,21.03,21.3,20.27,20.29,.157,.22,.149,.156,100,12.38,2550
1,154,305,2,1.637,1.63,308.7,5.38,.168,2.025,16.64,16.77,16.7,99.1,299.9,0,15.78,1.235,0
1,154,310,2,1.749,1.744,318.8,4.248,.163,2.123,16.67,16.79,16.72,99.1,299.9,0,15.81,1.41,0
1,154,315,2,1.864,1.862,326.1,2.595,.236,2.254,16.69,16.8,16.74,99.2,299.9,0,15.84,1.522,0
2,154,315,2,20.38,21.01,21.27,20.24,20.25,.157,.22,.149,.156,100,12.37,2550
1,154,320,2,2.169,2.147,338.8,8.27,.156,2.483,16.69,16.81,16.76,99.2,299.9,0,15.84,1.617,0
1,154,325,2,2.148,2.139,5.598,5.463,.264,2.483,16.73,16.83,16.79,99.3,299.9,0,15.89,1.495,0
1,154,330,2,1.92,1.906,4.063,6.986,.325,2.483,16.72,16.81,16.76,99.3,299.9,0,15.88,1.28,0
2,154,330,2,20.35,20.98,21.24,20.22,20.22,.157,.22,.149,.156,100,12.36,2550
1,154,335,2,2.078,2.074,25.24,3.54,.174,2.548,16.69,16.77,16.74,99.3,299.9,0,15.86,1.607,0
1,154,340,2,1.746,1.742,25.08,3.89,.223,2.189,16.66,16.75,16.71,99.3,300,0,15.83,1.297,0
1,154,345,2,1.576,1.573,30.3,3.175,.283,2.123,16.64,16.75,16.7,99.3,300,0,15.82,1.11,0
2,154,345,2,20.32,20.96,21.21,20.19,20.18,.157,.22,.149,.156,100,12.36,2550
1,154,350,2,1.899,1.897,36.15,2.881,.145,2.189,16.61,16.71,16.67,99.4,299.9,0,15.79,1.235,0
1,154,355,2,1.774,1.773,33.58,2.685,.16,2.189,16.6,16.73,16.67,99.4,299.9,0,15.79,1.297,0
1,154,400,2,1.948,1.927,19.06,8.35,.224,2.417,16.6,16.71,16.65,99.4,300,0,15.78,1.507,0
2,154,400,2,20.3,20.93,21.18,20.16,20.14,.157,.22,.149,.156,100,12.35,2550
1,154,405,2,1.871,1.867,357.9,3.812,.17,2.254,16.56,16.68,16.62,99.4,300,0,15.73,1.42,0
1,154,410,2,2.214,2.202,10.35,5.891,.292,2.711,16.58,16.67,16.64,99.4,300,0,15.77,1.617,0
1,154,415,2,1.804,1.798,18.76,4.528,.258,2.45,16.53,16.62,16.57,99.4,300,0,15.71,1.266,0
2,154,415,2,20.27,20.91,21.15,20.13,20.11,.156,.22,.149,.156,100,12.34,2550
1,154,420,2,1.846,1.843,16.52,3.652,.187,2.287,16.55,16.66,16.62,99.5,300.1,0,15.74,1.292,0
1,154,425,2,1.918,1.901,14.49,7.6,.267,2.385,16.6,16.7,16.67,99.5,300.1,0,15.79,1.517,.018
1,154,430,2,2.153,2.146,29.26,4.621,.24,2.777,16.61,16.67,16.68,99.5,300.2,0,15.81,1.587,.004
2,154,430,2,20.24,20.88,21.11,20.1,20.07,.156,.22,.149,.156,100,12.34,2550
1,154,435,2,1.823,1.819,28.67,4.188,.256,2.319,16.63,16.7,16.69,99.5,300.2,0,15.83,1.412,0
1,154,440,2,1.818,1.813,23.79,4.007,.287,2.287,16.63,16.71,16.69,99.5,300.2,0,15.82,1.322,0
1,154,445,2,1.459,1.456,20.8,3.71,.213,1.895,16.62,16.71,16.67,99.5,300.2,0,15.82,1.15,0
2,154,445,2,20.22,20.86,21.08,20.08,20.04,.156,.22,.149,.156,100,12.34,2550
1,154,450,2,1.83,1.829,20.36,1.641,.147,2.091,16.59,16.65,16.64,99.5,300.2,0,15.79,1.395,0
1,154,455,2,1.387,1.378,20.08,6.254,.138,1.731,16.54,16.63,16.59,99.5,300.3,0,15.74,.929,0
1,154,500,2,1.338,1.336,4.187,2.834,.394,1.862,16.49,16.65,16.55,99.4,300.4,0,15.68,.823,0
2,154,500,2,20.2,20.84,21.05,20.05,20.01,.156,.22,.149,.156,100,12.34,2550
1,154,505,2,.871,.871,3.25,.829,.091,1.045,16.43,16.74,16.55,99.4,300.5,0,15.62,.129,0
1,154,510,2,.4,.4,2.345,.69,.242,.817,16.5,16.79,16.62,99.4,300.6,0,15.68,0,0
1,154,515,2,.104,.104,.299,.446,.184,.621,16.52,16.78,16.63,99.3,300.7,0,15.7,.03,0
2,154,515,2,20.19,20.82,21.02,20.03,19.97,.156,.22,.149,.156,100,12.33,2550
1,154,520,2,.923,.919,351.5,5.423,.104,1.176,16.53,16.78,16.65,99.3,300.7,0,15.7,.668,0
1,154,525,2,.279,.279,353.9,.024,.249,.817,16.55,16.75,16.63,99.2,300.8,0,15.71,0,0
1,154,530,2,.919,.912,1.506,6.983,.245,1.339,16.53,16.73,16.61,99.2,300.8,0,15.69,.71,.139
2,154,530,2,20.17,20.8,21,20.01,19.94,.156,.219,.149,.156,100,12.33,2550
1,154,535,2,1.14,1.14,12.71,.65,.158,1.405,16.56,16.72,16.65,99.3,300.8,0,15.73,.5,1.439
1,154,540,2,.71,.699,6.734,9.86,.105,1.045,16.56,16.72,16.64,99.3,300.8,0,15.73,0,3.926
1,154,545,2,1.349,1.348,345.5,1.311,.205,1.699,16.54,16.69,16.6,99.3,300.9,0,15.7,.779,5.925
2,154,545,2,20.15,20.78,20.97,19.99,19.91,.156,.219,.149,.156,100,12.33,2550
1,154,550,2,1.428,1.425,344.5,3.535,.171,1.797,16.53,16.73,16.62,99.3,301,0,15.7,1.067,9.84
1,154,555,2,1.375,1.318,6.225,16.53,.336,1.96,16.56,16.78,16.66,99.3,301,0,15.73,1.057,13.71
1,154,600,2,1.908,1.907,32.93,2.084,.142,2.156,16.61,16.76,16.71,99.2,301,0,15.77,1.335,18.92
2,154,600,2,20.12,20.76,20.94,19.97,19.88,.156,.219,.149,.156,100,12.33,2550
1,154,605,2,1.808,1.808,28.88,1.734,.142,2.156,16.64,16.79,16.75,99.1,301.1,0,15.78,1.342,31.2
1,154,610,2,1.741,1.737,35.28,4.279,.151,2.025,16.64,16.83,16.79,99.1,301.1,0,15.78,1.248,33.89
1,154,615,2,1.39,1.376,55.07,8.25,.284,2.025,16.73,16.88,16.88,99.1,301.1,0,15.87,.865,57.3
2,154,615,2,20.09,20.73,20.92,19.94,19.85,.156,.219,.149,.156,100,12.32,2550
1,154,620,2,1.734,1.722,68.54,6.664,.359,2.45,16.88,17.1,17.13,99.1,301.1,0,16,1.32,85.6
1,154,625,2,2.393,2.384,69.45,4.761,.18,2.777,16.99,17.06,17.14,98.9,301.1,0,16.07,1.675,79.6
1,154,630,2,2.439,2.42,58.74,7.05,.407,3.201,16.94,17,17.06,98.6,301.2,0,15.99,1.89,107.8
2,154,630,2,20.06,20.71,20.89,19.91,19.83,.156,.219,.149,.156,100,12.35,2550
1,154,635,2,3.209,3.201,52.28,3.818,.277,3.789,16.99,17.06,17.14,98.5,301.3,0,16.02,2.335,131.4
1,154,640,2,3.064,3.05,49.9,5.395,.356,3.789,17.13,17.19,17.28,98.5,301.5,0,16.15,2.245,150.4
1,154,645,2,4.494,4.489,55.4,2.546,.354,5.096,17.16,17.12,17.25,98.1,301.5,0,16.12,3.423,157.8
2,154,645,2,20.05,20.69,20.87,19.9,19.8,.156,.219,.149,.156,99.6,12.4,2550
1,154,650,2,4.144,4.126,51.53,5.372,.321,4.867,17.29,17.29,17.43,98,301.7,0,16.23,2.972,220.6
1,154,655,2,3.935,3.919,55.4,5.084,.39,4.541,17.43,17.39,17.61,97.4,301.8,0,16.27,3,206.8
1,154,700,2,3.519,3.5,48.15,5.854,.438,4.345,17.39,17.38,17.55,96.7,301.9,0,16.12,2.685,203.9
2,154,700,2,20.05,20.67,20.84,19.9,19.77,.156,.219,.149,.156,67.24,12.46,2550
1,154,705,2,3.09,3.069,46.65,6.645,.368,3.887,17.45,17.45,17.65,96.1,301.9,0,16.08,2.41,215.5
1,154,710,2,3.491,3.456,22.91,8.13,.305,4.181,17.52,17.51,17.68,95.7,302,0,16.1,2.792,214.6
1,154,715,2,3.621,3.603,29.69,5.813,.526,4.704,17.65,17.6,17.79,95.3,302,0,16.14,3.002,259.7
2,154,715,2,20.08,20.66,20.82,19.94,19.74,.156,.219,.149,.156,42.3,12.53,2550
1,154,720,2,4.229,4.211,29.4,5.298,.53,5.227,17.76,17.6,17.9,94.2,302,0,16.07,3.32,257
1,154,725,2,4.212,4.187,44.89,6.143,.435,5.292,17.87,17.68,18,93.7,301.9,0,16.11,3.173,321.3
1,154,730,2,4.452,4.428,45.88,5.956,.519,5.423,17.88,17.66,17.99,92.5,301.9,0,15.92,3.303,272.4
2,154,730,2,20.13,20.66,20.8,19.99,19.72,.156,.219,.149,.156,25.26,12.59,2550
1,154,735,2,4.621,4.592,51.04,6.44,.47,5.553,17.84,17.56,17.87,92.1,302,0,15.81,3.478,216.8
1,154,740,2,4.474,4.462,50.81,4.155,.464,5.292,17.83,17.65,17.89,91.7,302,0,15.73,3.305,226.1
1,154,745,2,3.621,3.587,45.99,7.83,.361,4.475,17.9,17.76,17.98,90.8,302.1,0,15.66,2.707,220.3
2,154,745,2,20.21,20.66,20.8,20.08,19.69,.156,.219,.149,.156,18.81,12.66,2550
1,154,750,2,3.016,3.001,49.02,5.861,.411,3.887,18,17.87,18.08,90.8,302.2,0,15.75,2.395,208.8
1,154,755,2,3.253,3.219,52.27,8.22,.374,3.985,18,17.85,18.02,90.4,302.3,0,15.69,2.562,196.1
1,154,800,2,3.259,3.233,60.41,7.19,.424,4.116,17.95,17.76,17.99,90.7,302.2,0,15.69,2.617,211.6
2,154,800,2,20.28,20.67,20.8,20.17,19.68,.156,.219,.149,.156,13.94,12.72,2550
1,154,805,2,3.066,3.055,57.6,4.861,.484,4.149,18.02,17.82,18.11,90.6,302.3,0,15.73,2.33,231.9
1,154,810,2,2.38,2.356,74.6,8.12,.278,2.973,18.1,17.91,18.14,90,302.3,0,15.71,2.015,252.6
1,154,815,2,1.682,1.648,73.7,11.38,.305,2.287,18.17,18.07,18.32,90.1,302.2,0,15.81,1.405,275.9
2,154,815,2,20.35,20.69,20.8,20.26,19.66,.156,.219,.149,.156,9.69,12.76,2550
1,154,820,2,1.799,1.764,71.1,11.27,.304,2.581,18.32,18.19,18.44,89.3,302.1,0,15.81,1.515,285.1
1,154,825,2,1.897,1.856,63.84,11.91,.264,2.548,18.39,18.32,18.52,88.7,302,0,15.77,1.69,255.3
1,154,830,2,1.769,1.725,59.9,12.7,.412,2.875,18.56,18.44,18.67,88,302,0,15.8,1.378,257.7
2,154,830,2,20.43,20.72,20.82,20.35,19.65,.156,.219,.149,.156,5.951,12.81,2550
1,154,835,2,2.232,2.226,51.3,4.217,.342,3.038,18.53,18.31,18.63,86.3,302.1,0,15.48,1.687,275.1
1,154,840,2,2.6,2.59,40.7,4.928,.519,3.887,18.58,18.33,18.68,86.1,302.1,0,15.5,2.027,266.4
1,154,845,2,2.91,2.889,48.1,6.844,.273,3.495,18.68,18.37,18.74,86.4,302.1,0,15.65,2.155,278.8
2,154,845,2,20.52,20.75,20.83,20.44,19.66,.156,.219,.149,.156,4.646,12.85,2550
1,154,850,2,2.522,2.497,65.24,8.09,.452,3.299,18.81,18.51,18.87,87.1,302.1,0,15.9,1.985,282.6
1,154,855,2,2.41,2.379,62.11,9.17,.4,3.495,18.95,18.68,18.98,86.9,302.2,0,16,1.885,292
1,154,900,2,2.391,2.37,59.76,7.63,.361,3.103,19.03,18.74,19.09,86.7,302.1,0,16.03,1.877,314.9
2,154,900,2,20.61,20.78,20.86,20.54,19.66,.156,.219,.149,.156,4.448,12.88,2550
1,154,905,2,2.199,2.152,86.5,11.84,.416,3.201,19.06,18.74,19.03,86.1,302.1,0,15.95,1.817,324
1,154,910,2,1.753,1.653,61.31,19.34,.478,2.973,19.19,19,19.28,86,302.1,0,16.05,1.373,337.9
1,154,915,2,1.717,1.661,88.3,14.67,.48,2.548,19.31,19.18,19.43,84.2,302.1,0,15.86,1.374,378.7
2,154,915,2,20.71,20.82,20.88,20.65,19.67,.156,.219,.149,.156,2.958,12.92,2550
1,154,920,2,1.615,1.51,66.96,20.65,.344,2.515,19.61,19.43,19.83,84.5,302.1,0,16.18,1.195,484.6
1,154,925,2,1.199,1.098,60.64,23.49,.384,2.123,20.03,19.86,20.32,82.5,302.1,0,16.22,.877,567.9
1,154,930,2,.6,.476,359.9,31.41,.518,1.535,20.21,19.95,20.42,81.6,302.1,0,16.23,.512,615.2
2,154,930,2,20.82,20.87,20.91,20.76,19.68,.156,.219,.149,.156,1.758,12.98,2550
1,154,935,2,.751,.712,11.44,18.28,.388,1.764,20.54,20.54,20.99,80.3,301.9,0,16.28,.398,597
1,154,940,2,.677,.418,102.6,43.66,.853,2.94,20.82,20.72,21.27,78.3,301.9,0,16.17,.545,619
1,154,945,2,1.736,1.666,142.9,16.23,.349,2.613,20.9,20.38,20.97,79.7,301.8,0,16.51,1.505,700
2,154,945,2,20.95,20.92,20.94,20.9,19.7,.156,.219,.149,.156,1.233,13.06,2550
1,154,950,2,1.401,1.205,148.7,30.3,.336,1.993,21.19,20.53,21.27,78.6,301.8,0,16.57,1.155,704
1,154,955,2,1.24,.948,184.7,39.29,.369,1.862,21.23,20.5,21.14,75.4,301.7,0,15.97,.902,599.8
1,154,1000,2,1.599,1.381,141.2,29.87,.47,3.071,21.16,20.52,21,76.5,301.7,0,16.13,1.443,523.4
2,154,1000,2,21.14,20.99,20.98,21.11,19.72,.156,.219,.149,.156,.87,13.06,2550
1,154,1005,2,2.356,2.256,149.6,16.7,.663,3.92,21.28,20.51,21.15,75.4,301.6,0,16.02,1.997,590.6
1,154,1010,2,2.619,2.526,124.3,15.32,.516,3.822,21.48,20.58,21.23,76,301.5,0,16.34,2.297,671.4
1,154,1015,2,1.764,1.659,151.8,19.77,.658,3.397,21.63,21.05,21.59,73.6,301.5,0,15.97,1.551,681.9
2,154,1015,2,21.39,21.07,21.04,21.38,19.75,.156,.219,.149,.156,.806,13.05,2550
1,154,1020,2,2.467,2.42,131.5,11.15,.431,3.691,21.79,21.21,21.59,70.3,301.6,0,15.44,2.207,657.8
1,154,1025,2,1.585,1.51,146.2,17.54,.872,3.659,21.88,21.24,21.74,69.67,301.6,0,15.39,1.282,707
1,154,1030,2,1.986,1.886,122.4,18.17,.492,3.365,22.16,21.47,22.09,68.1,301.6,0,15.3,1.709,829
2,154,1030,2,21.66,21.19,21.11,21.69,19.78,.156,.219,.149,.156,0,13.12,2550
1,154,1035,2,.48,.345,125.9,34.43,.603,2.058,22.53,22.12,22.84,66.49,301.7,0,15.27,.4,910
1,154,1040,2,1.89,1.81,157.3,16.68,.505,2.809,23,22.46,23.13,64.45,301.7,0,15.23,1.517,930
1,154,1045,2,1.123,.863,128.2,36.99,.611,2.221,23.25,22.46,23.28,63.98,301.7,0,15.36,.843,883
2,154,1045,2,21.91,21.32,21.2,21.99,19.83,.156,.219,.149,.156,0,13.09,2550
1,154,1050,2,1.908,1.88,92.1,9.88,.277,2.744,23.25,22.45,23.18,63.73,301.7,0,15.29,1.867,893
1,154,1055,2,1.403,1.333,88.6,18.1,.687,2.842,23.01,22.49,22.9,64.29,301.7,0,15.21,1.296,709
1,154,1100,2,1.075,.961,37.42,25.73,.797,2.842,22.88,22.37,22.81,64.49,301.7,0,15.14,1.044,654.6
2,154,1100,2,22.2,21.46,21.3,22.31,19.89,.156,.219,.149,.156,0,13.04,2550
1,154,1105,2,1.885,1.83,74.6,13.87,.861,3.299,23.02,22.61,23.11,63.88,301.7,0,15.12,1.594,664.3
1,154,1110,2,2.289,2.199,102.7,16.12,.796,3.789,22.91,22.1,22.73,63.76,301.7,0,15,2.036,736
1,154,1115,2,1.729,1.652,100.9,17.11,.742,3.724,22.92,22.33,22.85,62.78,301.8,0,14.78,1.636,679
2,154,1115,2,22.54,21.62,21.41,22.7,19.96,.156,.22,.149,.156,0,13.02,2550
1,154,1120,2,1.245,1.057,72.1,31.44,.706,2.744,22.87,22.46,22.81,62.92,301.8,0,14.77,1.202,630.5
1,154,1125,2,2.12,1.963,81.9,21.99,.752,3.234,22.97,22.63,23.11,63.69,301.9,0,15.03,1.982,676.2
1,154,1130,2,2.083,1.949,104.1,20.56,.56,3.234,23.05,22.6,23.07,63.39,301.9,0,15.03,1.863,575.9
2,154,1130,2,22.88,21.79,21.54,23.1,20.04,.156,.22,.149,.156,0,13.05,2550
1,154,1135,2,1.154,1.005,111.2,27.65,.836,2.875,22.95,22.52,22.96,62.86,301.8,0,14.82,.944,563.1
1,154,1140,2,2.422,2.342,101.3,14.68,1.092,4.639,23.24,22.66,23.29,63.95,301.8,0,15.34,1.99,634.5
1,154,1145,2,3.112,3.096,117.9,5.906,.494,4.247,23.21,22.34,22.97,64.56,301.8,0,15.45,2.765,584.1
2,154,1145,2,23.16,21.96,21.68,23.46,20.13,.156,.22,.149,.156,0,13.06,2550
1,154,1150,2,3.377,3.349,107.1,7.44,.653,4.508,23.35,22.54,23.21,64.76,301.8,0,15.62,2.91,910
1,154,1155,2,2.096,1.847,105.8,27.93,.732,3.528,23.7,22.89,23.65,62.69,301.8,0,15.45,1.947,948
1,154,1200,2,2.449,2.257,92.4,22.68,.77,4.181,23.93,23.43,24.02,62,301.8,0,15.5,2.19,973
2,154,1200,2,23.39,22.13,21.83,23.78,20.23,.156,.22,.149,.156,0,13.16,2550
1,154,1205,2,2.495,2.321,88.1,21.37,.588,3.724,23.76,23.12,23.63,61.96,301.7,0,15.34,2.412,1066
1,154,1210,2,2.911,2.871,90.3,9.45,.96,4.737,24.08,23.39,24.03,62.16,301.7,0,15.67,2.624,1084
1,154,1215,2,2.742,2.67,65.98,13.16,1.001,4.377,24.36,23.38,24.26,62.44,301.6,0,15.98,2.16,1115
2,154,1215,2,23.57,22.28,21.98,24.07,20.34,.156,.22,.149,.156,0,13.16,2550
1,154,1220,2,2.729,2.636,75.8,14.96,.981,4.541,24.35,23.22,24.16,63.39,301.6,0,16.21,2.352,757
1,154,1225,2,2.925,2.577,145.6,27.93,.897,5.455,24.41,23.56,24.24,63.65,301.5,0,16.33,2.545,1109
1,154,1230,2,2.178,2.08,213,17.18,.704,3.822,24.42,23.41,24.2,61.75,301.5,0,15.88,1.82,950
2,154,1230,2,23.8,22.44,22.13,24.42,20.45,.156,.221,.149,.156,0,13.15,2550
1,154,1235,2,2.565,2.412,139.5,19.8,1.247,6.043,24.46,23.73,24.42,63.34,301.5,0,16.3,2.052,967
1,154,1240,2,3.036,2.987,141.6,10.31,1.113,5.978,24.43,23.14,23.85,62.68,301.5,0,16.12,2.852,849
1,154,1245,2,1.134,.978,107.3,29.59,.923,3.43,24.55,23.9,24.4,61.47,301.4,0,15.93,1.084,992
2,154,1245,2,24.1,22.6,22.29,24.84,20.57,.155,.221,.149,.156,0,13.15,2550
1,154,1250,2,3.086,2.666,133.1,29.88,.597,4.671,24.98,24.06,24.84,61.5,301.4,0,16.32,2.7,947
1,154,1255,2,1.608,1.498,147,19.43,1.305,3.626,24.66,23.47,24.16,60.36,301.4,0,15.75,1.603,750
1,154,1300,2,1.175,1.071,108.3,21.61,.973,3.136,24.54,23.93,24.46,60.97,301.3,0,15.8,1.254,848
2,154,1300,2,24.4,22.77,22.46,25.29,20.69,.155,.221,.149,.156,0,13.14,2550
1,154,1305,2,2.409,2.097,140.1,29.15,.719,3.822,24.97,24.31,24.89,59.92,301.2,0,15.92,2.152,1262
1,154,1310,2,1.789,1.771,109.3,8.13,1.023,4.149,25.54,24.57,25.45,56.18,301.1,0,15.46,1.611,1256
1,154,1315,2,.879,.487,70.1,51.3,.982,4.541,25.87,25.47,26.24,53.86,301,.01,15.12,.721,1242
2,154,1315,2,24.68,22.95,22.65,25.74,20.83,.155,.222,.149,.156,0,13.11,2550
1,154,1320,2,1.907,1.205,99.2,49.16,.474,2.875,26.13,25.43,26.17,53.85,300.9,0,15.35,1.715,667.1
1,154,1325,2,3.022,2.951,180.9,12.42,.638,4.573,25.37,24.22,24.87,55.98,300.7,0,15.25,2.335,492.5
1,154,1330,2,2.446,2.389,161.9,12.36,.758,4.475,24.78,23.89,24.23,56.6,300.7,0,14.9,2.242,371.7
2,154,1330,2,24.95,23.13,22.84,26.15,20.97,.155,.222,.149,.156,0,13.09,2550
1,154,1335,2,1.658,1.449,142.3,28.7,1.076,3.822,24.46,23.98,24.21,58.78,300.6,0,15.17,1.268,393.4
1,154,1340,2,2.76,2.715,141.8,10.32,.502,3.887,24.7,23.96,24.45,59.64,300.6,0,15.61,2.465,687.2
1,154,1345,2,2.665,2.625,164.5,9.96,.481,3.887,25.28,24.36,25.06,56.75,300.5,0,15.38,2.425,1141
2,154,1345,2,25.25,23.31,23.04,26.54,21.13,.155,.222,.149,.156,0,13.11,2550
1,154,1350,2,2.332,2.089,115.6,26.14,.504,3.659,25.48,24.72,25.3,55.32,300.4,0,15.17,2.205,1141
1,154,1355,2,3.456,3.345,80.7,14.52,1.487,5.88,25.61,24.64,25.34,58.16,300.2,0,16.04,2.825,948
1,154,1400,2,4.449,4.375,86.1,10.45,.959,7.77,25.56,24.26,25.16,60.15,300.1,0,16.51,3.645,744
2,154,1400,2,25.43,23.48,23.24,26.82,21.29,.155,.223,.149,.156,0,13.1,2550
1,154,1405,2,5.106,5.018,102.5,10.69,.72,6.337,25.05,23.93,24.6,62.12,300.1,0,16.54,4.108,503.8
1,154,1410,2,5.275,5.24,89.4,6.636,.708,6.729,24.81,23.56,24.46,63.17,299.9,0,16.57,4.385,852
1,154,1415,2,3.983,3.877,112.1,13.19,1.058,6.174,24.98,23.94,24.75,62.41,299.9,0,16.54,3.4,859
2,154,1415,2,25.57,23.63,23.43,27.04,21.46,.155,.223,.149,.156,0,13.12,2550
1,154,1420,2,3.539,3.406,115.8,15.67,.942,5.259,25.23,24.34,25.07,61.87,299.8,0,16.63,3.04,887
1,154,1425,2,3.862,3.785,109.2,11.42,.545,5.357,25.35,24.13,24.94,60.44,299.7,0,16.39,3.385,982
1,154,1430,2,3.034,2.976,104.3,11.21,.84,4.508,25.27,24.25,25.08,60.71,299.7,0,16.39,2.582,959
2,154,1430,2,25.71,23.77,23.62,27.26,21.64,.155,.223,.149,.156,0,13.15,2550
1,154,1435,2,2.947,2.868,113.9,13.24,.915,5.357,25.43,24.41,25.21,59.66,299.6,0,16.27,2.555,926
1,154,1440,2,3.624,3.574,118.3,9.58,.933,5.978,25.45,24.46,25.19,59.01,299.5,0,16.12,3.188,919
1,154,1445,2,2.673,2.509,129.4,20.08,.929,4.345,25.71,24.72,25.41,58.56,299.5,0,16.23,2.357,904
2,154,1445,2,25.81,23.9,23.79,27.47,21.82,.155,.224,.149,.156,0,13.14,2550
1,154,1450,2,2.99,2.741,89.3,23.36,.782,4.41,25.89,25.03,25.75,57.72,299.4,0,16.18,2.611,896
1,154,1455,2,2.575,2.487,101.3,15.02,.82,3.985,25.86,24.96,25.59,56.63,299.4,0,15.87,2.228,884
1,154,1500,2,2.528,2.338,115.5,22.24,.787,3.92,25.79,25.04,25.67,57.27,299.4,0,15.98,2.116,886
2,154,1500,2,25.94,24.02,23.96,27.7,22,.155,.224,.149,.156,0,13.11,2550
1,154,1505,2,3.343,3.19,137.7,17.29,.656,4.606,26.15,25.37,25.96,56.36,299.4,0,16.06,3.035,881
1,154,1510,2,2.932,2.709,138,22.37,.76,4.704,26.08,25.11,25.69,55.76,299.3,0,15.83,2.597,879
1,154,1515,2,2.73,2.386,146.5,28.73,.59,3.985,26.31,25.47,26.06,54.37,299.2,0,15.65,2.307,881
2,154,1515,2,26.07,24.14,24.11,27.89,22.18,.155,.224,.149,.156,0,13.11,2550
1,154,1520,2,3.244,3.115,142.8,16.21,.912,5.194,26.36,25.25,25.96,54.5,299.2,0,15.73,2.797,629.5
1,154,1525,2,1.975,1.931,120.9,12.13,.747,3.397,25.98,25.07,25.56,54.98,299.2,0,15.53,1.745,739
1,154,1530,2,2.766,2.66,113.5,15.83,.53,4.214,26.39,25.79,26.35,53.57,299.2,0,15.5,2.325,882
2,154,1530,2,26.22,24.25,24.26,28.06,22.36,.155,.225,.149,.156,0,13.11,2550
1,154,1535,2,2.705,2.635,128.6,13.08,.763,4.181,27.07,26.3,26.87,51.34,299.2,0,15.47,2.577,739
1,154,1540,2,2.38,2.222,146.5,20.82,.58,4.247,26.86,26,26.42,49.94,299.2,0,14.86,2.21,755
1,154,1545,2,2.863,2.767,174.5,14.87,.796,4.541,26.79,25.96,26.42,49.52,299.1,0,14.68,2.617,861
2,154,1545,2,26.35,24.36,24.4,28.24,22.54,.155,.225,.149,.156,0,13.08,2550
1,154,1550,2,2.809,2.018,201.4,42.97,.955,4.802,27.08,26.31,26.77,49.34,298.9,0,14.88,2.509,713
1,154,1555,2,4.863,2.476,317.5,56.75,3.91,16.1,26.85,26,26.37,49.09,298.9,0,14.6,3.823,137.1
1,154,1600,2,12.92,12.84,23.79,6.286,1.549,18.62,23.74,21.51,22.28,57.17,299.5,0,14.08,9.89,523.2
2,154,1600,2,26.46,24.45,24.55,28.44,22.71,.155,.225,.149,.156,0,12.77,2550
1,154,1605,2,12,11.9,32.48,7.39,1.372,15.39,22.21,20.77,21.64,65.4,299.5,0,14.74,9.15,808
1,154,1610,2,15.13,15.09,33.82,4.383,1.657,18.46,20.84,19.55,19.89,75.2,299.3,0,15.57,11.36,294.5
1,154,1615,2,12.53,12.47,42.85,5.412,1.371,15.58,18.74,18.11,18.17,86.8,299.4,.01,15.78,8.9,140
2,154,1615,2,26.53,24.55,24.7,28.61,22.89,.155,.226,.149,.156,82.8,12.78,2550
1,154,1620,2,9.81,9.78,52.62,4.178,1.443,12.61,17.94,17.76,17.72,89.2,299.4,0,15.44,7.21,108
1,154,1625,2,8.14,8.06,71.6,8.02,1.09,10.98,17.7,17.87,17.7,87.8,299.7,0,14.98,5.793,72.9
1,154,1630,2,7.55,7.52,68.39,4.916,.954,10.26,17.66,18.04,17.82,85.7,299.9,0,14.56,5.785,47.75
2,154,1630,2,26.5,24.62,24.82,28.67,23.06,.155,.226,.149,.156,100,12.72,2550
1,154,1635,2,7.24,7.2,69.93,5.648,.771,9.21,17.91,18.36,18.06,82.9,299.5,0,14.31,5.195,50.04
1,154,1640,2,5.208,5.179,69.13,6.055,.842,7.48,18.01,18.34,18.06,83.9,299.7,0,14.57,3.953,43.05
1,154,1645,2,5.913,5.872,82.5,6.718,.539,7.02,18.01,18.31,18.03,82.4,299.8,0,14.32,4.243,37.37
2,154,1645,2,26.36,24.67,24.93,28.51,23.22,.155,.226,.149,.156,100,12.68,2550
1,154,1650,2,5.096,5.077,65.68,4.964,.552,6.501,17.99,18.5,18.14,81.5,299.4,0,14.14,3.5,38.45
1,154,1655,2,4.829,4.818,57.79,3.814,.414,5.619,18.28,18.72,18.43,80.1,299,0,14.13,3.595,35.19
1,154,1700,2,4.886,4.878,51.95,3.261,.414,5.815,18.48,18.76,18.59,79.7,298.8,0,14.26,3.513,32.02
2,154,1700,2,26.12,24.69,25.02,28.13,23.38,.155,.227,.149,.156,61.8,12.65,2550
1,154,1705,2,4.301,4.285,56.06,4.994,.447,5.39,18.58,18.81,18.65,79.7,298.9,0,14.34,3.29,29.31
1,154,1710,2,3.698,3.688,67.47,4.239,.332,4.443,18.61,18.9,18.61,80.7,299.1,0,14.57,2.55,27.05
1,154,1715,2,3.318,3.306,71,4.701,.314,4.116,18.6,19.09,18.69,80.2,299.2,0,14.47,2.115,25.56
2,154,1715,2,25.85,24.67,25.06,27.66,23.51,.154,.227,.149,.156,20.34,12.64,2550
1,154,1720,2,3.24,3.233,67.97,3.811,.269,3.92,18.7,19.17,18.8,79,299.3,0,14.34,2.18,24.27
1,154,1725,2,2.674,2.669,63.04,3.516,.399,3.626,18.81,19.11,18.87,78.9,299.3,0,14.42,1.942,23.44
1,154,1730,2,2.119,2.11,61.89,5.313,.259,2.646,18.84,19,18.84,80.5,299.5,0,14.75,1.347,23.03
2,154,1730,2,25.57,24.62,25.05,27.17,23.61,.154,.227,.149,.156,7.53,12.62,2550
1,154,1735,2,2.564,2.544,50.13,7.16,.515,3.561,18.92,19.22,19.01,80.3,299.6,0,14.79,1.665,24.24
1,154,1740,2,2.855,2.849,49.28,3.884,.309,3.495,19.13,19.3,19.18,79.3,299.6,0,14.79,1.917,25.55
1,154,1745,2,2.645,2.629,56.6,6.236,.322,3.201,19.13,19.2,19.12,81,299.7,0,15.11,1.852,26.11
2,154,1745,2,25.31,24.55,25,26.71,23.67,.154,.227,.149,.156,6.539,12.61,2550
1,154,1750,2,2.761,2.751,66.17,4.894,.352,3.691,19.09,19.25,19.1,81.4,299.7,0,15.14,2.02,26.67
1,154,1755,2,2.252,2.245,62.75,4.554,.316,3.038,19.11,19.25,19.12,81.6,299.8,0,15.2,1.472,26.8
1,154,1800,2,1.949,1.937,57.56,6.236,.306,2.711,19.11,19.25,19.12,81.7,299.8,0,15.21,1.407,26.76
2,154,1800,2,25.08,24.48,24.93,26.3,23.7,.154,.227,.149,.156,6.724,12.61,2550
1,154,1805,2,2.519,2.503,46.29,6.526,.394,3.299,19.15,19.36,19.21,81,299.8,0,15.13,1.78,27.05
1,154,1810,2,2.805,2.798,39.52,3.914,.401,3.593,19.27,19.45,19.34,79.7,299.9,0,14.99,2.032,28.96
1,154,1815,2,2.692,2.67,39.06,7.26,.409,3.985,19.33,19.48,19.38,78.2,299.9,0,14.76,1.952,30.9
2,154,1815,2,24.86,24.4,24.84,25.94,23.71,.154,.227,.149,.156,5.43,12.6,2550
1,154,1820,2,2.141,2.123,29.88,7.41,.326,3.365,19.27,19.33,19.26,77.6,299.9,0,14.6,1.717,30.97
1,154,1825,2,1.53,1.512,26.64,8.71,.27,2.221,19.18,19.29,19.19,78.5,299.8,0,14.68,1.059,30.11
1,154,1830,2,1.685,1.674,30.12,6.371,.279,2.646,19.2,19.39,19.26,77.6,299.7,0,14.52,1.235,29.61
2,154,1830,2,24.67,24.32,24.74,25.61,23.69,.154,.227,.149,.156,4.59,12.59,2550
1,154,1835,2,1.996,1.988,28.92,5.192,.228,2.548,19.27,19.44,19.31,77.5,299.7,0,14.58,1.475,29.49
1,154,1840,2,2.507,2.498,41.22,4.778,.346,3.332,19.35,19.64,19.47,76,299.7,0,14.36,1.657,29.85
1,154,1845,2,2.708,2.702,48.74,3.701,.229,3.299,19.45,19.65,19.5,75.2,299.6,0,14.29,1.767,29.72
2,154,1845,2,24.49,24.23,24.63,25.32,23.65,.154,.227,.149,.156,3.948,12.58,2550
1,154,1850,2,2.544,2.542,51.55,2.498,.219,3.005,19.41,19.6,19.42,75.9,299.6,0,14.39,1.59,29
1,154,1855,2,1.937,1.929,43.92,5.322,.295,2.613,19.39,19.62,19.44,75.2,299.7,0,14.23,1.252,28.55
1,154,1900,2,1.889,1.881,38.44,5.114,.158,2.189,19.44,19.69,19.5,74.3,299.7,0,14.1,1.172,27.97
2,154,1900,2,24.32,24.15,24.52,25.06,23.6,.154,.227,.149,.156,3.742,12.58,2550
1,154,1905,2,1.785,1.781,33.13,3.644,.313,2.548,19.52,19.86,19.59,74.2,299.7,0,14.16,.807,26.68
1,154,1910,2,1.966,1.964,39.1,2.899,.208,2.352,19.64,20.01,19.74,73,299.7,0,14.04,1.069,24.78
1,154,1915,2,2.227,2.226,33.47,1.668,.19,2.581,19.71,19.96,19.74,73.1,299.7,0,14.12,1.445,21.68
2,154,1915,2,24.16,24.07,24.41,24.81,23.55,.154,.227,.149,.156,3.366,12.57,2550
1,154,1920,2,1.78,1.778,28.4,3.134,.195,2.319,19.67,19.91,19.67,73.6,299.7,0,14.18,1.003,17.93
1,154,1925,2,1.352,1.351,24.57,2.921,.202,1.797,19.63,19.91,19.65,73.9,299.7,0,14.2,.536,14.31
1,154,1930,2,1.19,1.19,20.11,1.602,.144,1.47,19.58,19.9,19.58,74.7,299.7,0,14.3,.292,10.91
2,154,1930,2,24.01,23.98,24.3,24.59,23.48,.154,.227,.149,.156,3.64,12.56,2550
1,154,1935,2,1.087,1.086,17.5,2.852,.095,1.307,19.48,19.8,19.49,75.1,299.8,0,14.31,.066,8.12
1,154,1940,2,1.042,1.041,12.02,2.062,.139,1.307,19.47,19.78,19.45,76,299.8,0,14.47,0,6.328
1,154,1945,2,1.903,1.901,19.8,2.903,.252,2.352,19.48,19.87,19.48,76.3,299.8,0,14.54,1.036,8.61
2,154,1945,2,23.87,23.9,24.19,24.38,23.41,.154,.227,.149,.156,4.259,12.55,2550
1,154,1950,2,2.143,2.143,23.08,1.324,.082,2.319,19.43,19.95,19.42,77.5,299.8,0,14.72,1.167,4.814
1,154,1955,2,2.117,2.116,26.98,1.813,.078,2.287,19.35,19.93,19.38,77.6,299.8,0,14.66,1.13,2.623
1,154,2000,2,2.034,2.034,32.54,1.301,.111,2.287,19.37,19.86,19.4,77.2,299.8,0,14.62,1.08,1.155
2,154,2000,2,23.73,23.82,24.09,24.19,23.34,.154,.227,.149,.156,4.457,12.55,2550
1,154,2005,2,2.407,2.404,27.36,3.172,.141,2.679,19.38,19.78,19.37,78.5,299.8,0,14.86,1.392,.146
1,154,2010,2,2.049,2.044,23.2,4.021,.246,2.679,19.22,19.7,19.25,77.5,299.8,0,14.53,1.135,0
1,154,2015,2,1.639,1.638,22.99,2.33,.152,1.927,19.17,19.64,19.19,77.6,299.7,0,14.5,.695,0
2,154,2015,2,23.59,23.74,23.99,24.01,23.26,.153,.227,.149,.156,4.7,12.54,2550
1,154,2020,2,1.402,1.401,25.38,1.726,.126,1.699,19.06,19.56,19.1,77.1,299.7,0,14.31,.309,0
1,154,2025,2,1.019,1.019,29.87,.559,.181,1.535,19.04,19.46,19.08,76.5,299.7,0,14.17,.064,0
1,154,2030,2,.472,.472,30.04,.039,.226,.915,19.05,19.33,18.99,77.9,299.8,0,14.45,0,0
2,154,2030,2,23.46,23.67,23.89,23.83,23.18,.153,.227,.149,.156,5.097,12.54,2550
1,154,2035,2,.05,.05,30.01,.044,.067,.229,18.94,19.18,18.85,79.5,299.9,0,14.65,0,0
1,154,2040,2,.446,.446,28.39,1.091,.263,.882,18.77,19.13,18.6,81.1,300,0,14.79,0,0
1,154,2045,2,1.013,1.005,269.2,6.106,.694,1.797,18.6,19.16,18.47,82.2,300,0,14.82,.492,0
2,154,2045,2,23.33,23.59,23.8,23.66,23.11,.153,.227,.149,.156,16.1,12.53,2550
1,154,2050,2,1.722,1.676,306.2,13.13,.157,1.993,18.48,19.3,18.44,83.4,300.2,0,14.93,1.192,0
1,154,2055,2,1.924,1.916,330.1,5.096,.061,2.058,18.47,19.42,18.58,83.6,300.4,0,14.96,1.2,0
1,154,2100,2,1.687,1.687,340.3,.525,.118,1.993,18.54,19.51,18.64,84.2,300.5,0,15.13,.791,0
2,154,2100,2,23.2,23.51,23.71,23.49,23.02,.153,.227,.149,.156,13.35,12.52,2550
1,154,2105,2,1.892,1.891,339.6,.999,.271,2.352,18.62,19.45,18.72,84.8,300.6,0,15.31,1.047,.195
1,154,2110,2,2.455,2.45,333.2,3.599,.115,2.711,18.75,19.39,18.82,85.4,300.8,0,15.54,1.437,.275
1,154,2115,2,2.441,2.43,318.6,5.224,.124,2.711,18.77,19.33,18.88,84.4,300.8,0,15.37,1.56,.073
2,154,2115,2,23.06,23.43,23.62,23.34,22.94,.153,.227,.149,.156,11.55,12.52,2550
1,154,2120,2,2.455,2.451,317.7,3.139,.139,2.973,18.79,19.26,18.89,83.5,300.9,0,15.24,1.712,0
1,154,2125,2,2.665,2.655,329.1,4.865,.189,3.201,18.82,19.37,18.96,81.6,301,0,14.91,1.77,.007
1,154,2130,2,2.83,2.816,343.9,5.69,.185,3.169,18.89,19.41,19.01,80.7,301.1,0,14.82,1.902,0
2,154,2130,2,22.93,23.35,23.52,23.18,22.86,.153,.226,.149,.156,7.66,12.52,2550
1,154,2135,2,2.906,2.897,356.8,4.354,.226,3.528,18.89,19.31,18.93,81.4,301.2,0,14.95,1.775,0
1,154,2140,2,2.546,2.541,6.293,3.746,.227,3.201,18.8,19.26,18.82,82.2,301.2,0,15,1.415,0
1,154,2145,2,2.545,2.54,16.86,3.578,.139,2.777,18.75,19.22,18.78,82.8,301.2,0,15.08,1.475,0
2,154,2145,2,22.81,23.27,23.43,23.04,22.77,.153,.226,.149,.156,7.1,12.5,2550
1,154,2150,2,1.985,1.984,26.88,2.501,.332,2.548,18.73,19.16,18.78,83.2,301.2,0,15.13,1.125,0
1,154,2155,2,2.061,2.059,31.19,2.471,.208,2.548,18.74,19.11,18.77,83.1,301.2,0,15.12,1.115,0
1,154,2200,2,1.887,1.886,33.82,2.279,.17,2.352,18.69,19.06,18.68,83.5,301.2,0,15.14,.755,0
2,154,2200,2,22.72,23.19,23.35,22.9,22.69,.153,.226,.149,.156,8.6,12.5,2550
1,154,2205,2,2.082,2.082,33.4,1.599,.181,2.548,18.6,19.02,18.57,84.1,301.2,0,15.16,.787,0
1,154,2210,2,1.911,1.908,35.42,2.776,.245,2.45,18.44,19,18.36,84.5,301.2,0,15.08,.46,0
1,154,2215,2,1.684,1.683,35.64,1.747,.087,1.993,18.21,18.89,18.16,85.1,301.3,0,14.97,.02,0
2,154,2215,2,22.62,23.11,23.26,22.78,22.61,.153,.226,.149,.156,12.71,12.5,2550
1,154,2220,2,1.701,1.699,29.25,2.093,.152,2.091,18.11,18.86,18.12,85.2,301.3,0,14.91,.104,0
1,154,2225,2,1.149,1.144,20.43,5.08,.25,1.633,18.1,18.75,18.11,85.2,301.3,0,14.89,0,0
1,154,2230,2,1.098,1.056,329.5,15.91,.236,1.503,18.01,18.62,18.03,85,301.3,0,14.77,.941,0
2,154,2230,2,22.52,23.04,23.19,22.66,22.53,.153,.226,.149,.156,15.15,12.5,2550
1,154,2235,2,1.831,1.816,295.2,7.51,.199,2.287,17.88,18.56,17.81,85.7,301.4,0,14.77,1.277,0
1,154,2240,2,2.635,2.628,284.3,3.978,.346,3.136,17.5,18.27,17.38,87.5,301.4,0,14.72,1.575,0
1,154,2245,2,2.022,2.018,296.6,3.875,.358,2.809,17.15,18,17.04,88.7,301.3,0,14.6,.808,0
2,154,2245,2,22.42,22.97,23.11,22.54,22.44,.153,.226,.149,.156,23.85,12.49,2550
1,154,2250,2,1.675,1.671,292.1,3.739,.068,1.829,16.97,18.05,16.91,89.5,301.3,0,14.56,.429,0
1,154,2255,2,1.768,1.764,273.6,3.868,.136,1.927,16.84,18.04,16.84,90,301.3,0,14.52,.85,0
1,154,2300,2,2.115,2.112,284.8,2.815,.117,2.319,16.74,18.33,16.77,90.2,301.3,0,14.47,1.062,0
2,154,2300,2,22.3,22.9,23.03,22.41,22.36,.152,.226,.149,.156,41.9,12.48,2550
1,154,2305,2,1.95,1.945,278.2,3.98,.154,2.352,16.67,18.59,16.72,90.4,301.2,0,14.43,.815,0
1,154,2310,2,1.633,1.632,276.5,.989,.047,1.764,16.68,18.34,16.75,90.4,301.2,0,14.43,.757,0
1,154,2315,2,1.587,1.585,284.1,3.129,.058,1.699,16.75,18.41,16.85,90,301.2,0,14.44,.812,0
2,154,2315,2,22.18,22.82,22.95,22.28,22.28,.152,.226,.149,.156,44.16,12.48,2550
1,154,2320,2,1.8,1.798,293.1,2.911,.133,1.993,16.89,18.31,17.03,89.2,301.1,0,14.44,1.022,0
1,154,2325,2,2.042,2.037,304.5,3.938,.194,2.352,16.94,18.1,17.05,88.5,301.2,0,14.37,1.217,0
1,154,2330,2,2.395,2.379,305.1,6.79,.17,2.711,16.79,17.82,16.79,89.6,301.4,0,14.41,1.317,0
2,154,2330,2,22.07,22.74,22.88,22.15,22.2,.152,.225,.149,.156,36.72,12.47,2550
1,154,2335,2,2.581,2.562,305.7,6.894,.236,2.94,16.62,17.63,16.7,89.8,301.4,0,14.28,1.495,0
1,154,2340,2,2.942,2.941,318.5,1.382,.092,3.169,16.62,17.84,16.7,90.7,301.3,0,14.43,1.71,0
1,154,2345,2,2.902,2.901,323.7,1.612,.13,3.201,16.74,17.68,16.86,91.6,301.3,0,14.69,1.602,0
2,154,2345,2,21.95,22.67,22.8,22.02,22.12,.152,.225,.149,.156,35.51,12.47,2550
1,154,2350,2,3.095,3.093,322.4,1.986,.157,3.495,16.88,17.82,17.05,91.4,301.4,0,14.8,1.852,0
1,154,2355,2,2.889,2.886,318.2,2.304,.171,3.234,16.99,17.78,17.16,90.6,301.3,0,14.77,1.717,0
1,155,0,2,2.966,2.959,329.2,3.893,.165,3.267,17.02,17.74,17.16,90.1,301.3,0,14.7,1.77,0
2,155,0,2,21.83,22.59,22.72,21.89,22.04,.152,.225,.149,.156,29.49,12.46,2550
1,155,5,2,2.896,2.892,327.8,2.795,.226,3.397,17.01,17.63,17.12,90,301.3,0,14.69,1.725,0
1,155,10,2,2.922,2.917,321.4,3.302,.181,3.299,17.01,17.67,17.12,90.3,301.3,0,14.74,1.752,0
1,155,15,2,3.251,3.243,311.6,3.892,.171,3.659,17.04,17.67,17.12,90.6,301.2,0,14.81,2.07,0
2,155,15,2,21.73,22.51,22.64,21.77,21.96,.152,.225,.149,.156,27.79,12.46,2550
1,155,20,2,2.89,2.881,307.6,4.542,.261,3.495,16.89,17.39,16.91,90.6,301.1,0,14.67,1.895,0
1,155,25,2,2.45,2.444,312.4,3.967,.2,2.973,16.75,17.3,16.77,91.1,301.1,0,14.62,1.442,0
1,155,30,2,2.324,2.317,330.4,4.539,.103,2.515,16.7,17.37,16.78,91.7,301.1,0,14.67,1.26,0
2,155,30,2,21.63,22.43,22.56,21.66,21.87,.152,.225,.149,.156,32.99,12.45,2550
1,155,35,2,2.638,2.628,343.9,5.032,.25,3.169,16.75,17.57,16.89,91.9,301.1,0,14.75,1.417,0
1,155,40,2,2.981,2.975,356.9,3.726,.102,3.234,16.78,17.5,16.86,91.8,301.2,0,14.76,1.63,0
1,155,45,2,3.127,3.126,1.918,1.105,.113,3.43,16.56,17.28,16.56,91.9,301.2,0,14.57,1.537,0
2,155,45,2,21.55,22.36,22.49,21.55,21.79,.152,.225,.149,.156,36.54,12.45,2550
1,155,50,2,3.411,3.411,.369,.888,.159,3.757,16.38,17.31,16.42,92.3,301.2,0,14.47,1.607,0
1,155,55,2,3.82,3.82,2.397,.484,.107,4.116,16.37,17.28,16.44,92.9,301.2,0,14.56,2.022,0
1,155,100,2,4.02,4.009,.251,4.142,.113,4.279,16.38,17.16,16.43,93.4,301.2,0,14.65,2.207,0
2,155,100,2,21.46,22.28,22.41,21.44,21.71,.152,.225,.149,.156,38.38,12.44,2550
1,155,105,2,4.207,4.204,.766,2.17,.294,5.031,16.35,16.91,16.4,93.9,301.3,0,14.7,2.587,0
1,155,110,2,4.367,4.27,355.8,12.03,.303,5.096,16.49,16.96,16.61,94.7,301.4,0,14.95,3.005,.359
1,155,115,2,4.044,4.021,351.7,6.122,.365,4.9,16.71,17.2,16.89,94.3,301.3,0,15.1,2.955,.778
2,155,115,2,21.38,22.21,22.33,21.33,21.62,.152,.224,.149,.156,36.87,12.44,2550
1,155,120,2,3.743,3.733,347.6,4.048,.282,4.508,16.94,17.37,17.11,94,301.1,0,15.27,2.675,.931
1,155,125,2,2.811,2.806,347.8,3.421,.49,3.789,17.02,17.41,17.14,93.3,300.8,0,15.23,1.922,.079
1,155,130,2,1.773,1.767,357.5,4.71,.33,2.744,16.96,17.43,17.04,92.8,300.4,0,15.09,.742,0
2,155,130,2,21.3,22.14,22.25,21.24,21.55,.152,.224,.149,.156,31.52,12.43,2550
1,155,135,2,1.716,1.716,3.405,.584,.152,2.058,16.87,17.44,16.93,92.8,300.3,0,15,.72,0
1,155,140,2,1.797,1.797,5.153,.172,.124,2.091,16.75,17.36,16.79,92.8,300.3,0,14.9,.641,0
1,155,145,2,2.3,2.294,9.59,3.988,.103,2.515,16.58,17.34,16.6,93,300.2,0,14.76,1.147,0
2,155,145,2,21.24,22.08,22.19,21.15,21.47,.152,.224,.149,.156,48.94,12.43,2550
1,155,150,2,2.32,2.317,17.16,2.831,.128,2.581,16.38,17.25,16.4,93.4,300.2,0,14.64,1.122,0
1,155,155,2,2.285,2.28,356.4,3.692,.081,2.483,16.22,16.98,16.25,93.8,300.2,0,14.55,.539,0
1,155,200,2,2.109,2.105,359.3,3.815,.135,2.385,16.19,16.93,16.25,94.5,300.2,0,14.63,.539,0
2,155,200,2,21.18,22.01,22.11,21.07,21.39,.152,.224,.149,.156,64.08,12.43,2550
1,155,205,2,1.958,1.958,3.935,1.23,.117,2.221,16.18,16.95,16.26,94.5,300.2,0,14.63,.313,0
1,155,210,2,1.704,1.696,355,5.701,.092,1.96,16.13,17.03,16.18,94.5,300.1,0,14.58,.027,0
1,155,215,2,2.595,2.594,343.9,1.749,.524,3.528,16.14,17.05,16.21,94.8,300.3,0,14.63,1.245,0
2,155,215,2,21.11,21.94,22.05,20.98,21.31,.152,.224,.149,.156,80,12.42,2550
1,155,220,2,3.764,3.752,356.6,4.607,.19,4.149,16.18,17.04,16.29,95.1,300.4,0,14.72,2.1,0
1,155,225,2,3.92,3.91,353.2,4.113,.164,4.377,16.15,16.85,16.26,94.8,300.5,0,14.64,2.422,0
1,155,230,2,4.005,4.002,346.3,2.091,.21,4.671,16.2,16.78,16.34,95.1,300.5,0,14.74,2.652,0
2,155,230,2,21.03,21.88,21.98,20.9,21.23,.152,.224,.149,.156,74,12.41,2550
1,155,235,2,3.675,3.67,345.3,2.943,.372,4.541,16.28,16.79,16.4,95,300.4,0,14.79,2.545,0
1,155,240,2,3.246,3.235,347.7,4.626,.176,3.626,16.26,16.77,16.38,94.8,300.3,0,14.76,2.105,0
1,155,245,2,2.753,2.747,2.431,3.755,.312,3.43,16.23,16.72,16.31,94.8,300.3,0,14.72,1.56,0
2,155,245,2,20.95,21.82,21.92,20.81,21.16,.152,.224,.149,.156,60.61,12.41,2550
1,155,250,2,2.408,2.402,355.9,4.261,.148,2.777,16.11,16.64,16.18,94.9,300.4,0,14.62,1.31,0
1,155,255,2,2.452,2.449,353.6,2.897,.233,2.94,16.01,16.5,16.07,95.1,300.4,0,14.56,1.215,0
1,155,300,2,3.133,3.129,342.1,2.603,.175,3.43,15.98,16.59,16.04,95.6,300.4,0,14.6,1.772,0
2,155,300,2,20.88,21.76,21.85,20.73,21.09,.152,.223,.149,.156,72.7,12.41,2550
1,155,305,2,3.337,3.335,338.8,1.992,.158,3.855,16.03,16.64,16.1,95.9,300.3,0,14.71,1.855,0
1,155,310,2,3.025,3.021,345.6,2.917,.309,3.691,16.1,16.81,16.24,96.1,300.3,0,14.79,1.772,0
1,155,315,2,2.326,2.321,338.4,3.868,.122,2.646,16.12,16.62,16.22,95.8,300.3,0,14.78,1.365,0
2,155,315,2,20.8,21.7,21.79,20.65,21.01,.152,.223,.149,.156,76.6,12.4,2550
1,155,320,2,2.536,2.535,337.3,2.072,.179,2.94,16.04,16.47,16.1,96,300.3,0,14.72,1.457,0
1,155,325,2,2.789,2.787,339.9,2.44,.218,3.299,16,16.55,16.08,96.2,300.2,0,14.73,1.57,0
1,155,330,2,2.983,2.975,333.7,4.394,.195,3.561,16.02,16.63,16.14,96.3,300.2,0,14.76,1.71,0
2,155,330,2,20.74,21.64,21.73,20.57,20.94,.151,.223,.149,.156,80.9,12.39,2550
1,155,335,2,3.459,3.456,325,2.552,.235,4.051,16.06,16.65,16.19,96.4,300.2,0,14.81,2.19,0
1,155,340,2,3.934,3.933,322.8,1.509,.173,4.443,16.08,16.67,16.21,96.3,300.2,0,14.82,2.407,0
1,155,345,2,3.852,3.849,323.7,2.27,.192,4.312,16.09,16.66,16.2,96.3,300.2,0,14.82,2.467,0
2,155,345,2,20.68,21.58,21.66,20.49,20.87,.151,.223,.149,.156,81.8,12.38,2550
1,155,350,2,4.039,4.034,322.8,2.868,.203,4.475,16.06,16.64,16.17,96.2,300.2,0,14.78,2.607,0
1,155,355,2,4.228,4.22,327.8,3.475,.219,4.835,16.08,16.71,16.24,96.2,300.2,0,14.8,2.737,0
1,155,400,2,4.28,4.275,333.2,2.679,.21,4.835,16.09,16.7,16.23,95.9,300.2,0,14.76,2.71,0
2,155,400,2,20.62,21.52,21.6,20.42,20.8,.151,.223,.149,.156,77.8,12.38,2550
1,155,405,2,4.328,4.322,339.5,2.909,.274,5.063,16.09,16.73,16.25,95.8,300.2,0,14.75,2.852,0
1,155,410,2,4.422,4.418,335.6,2.454,.251,5.031,16.1,16.69,16.25,95.6,300.2,0,14.73,2.917,0
1,155,415,2,4.258,4.255,337.2,1.994,.302,5.031,16.04,16.55,16.14,95.6,300.2,0,14.66,2.83,0
2,155,415,2,20.56,21.46,21.54,20.35,20.74,.151,.223,.149,.156,72.4,12.38,2550
1,155,420,2,4.123,4.119,337.4,2.526,.304,4.835,15.98,16.45,16.07,95.7,300.1,0,14.63,2.722,0
1,155,425,2,4.277,4.273,335.2,2.529,.286,5.031,15.92,16.41,16.01,95.9,300.2,0,14.6,2.785,0
1,155,430,2,3.722,3.718,334.2,2.721,.384,4.541,15.87,16.29,15.94,96,300.2,0,14.56,2.48,0
2,155,430,2,20.51,21.41,21.48,20.28,20.67,.151,.223,.149,.156,75.1,12.37,2550
1,155,435,2,3.044,3.038,339.6,3.611,.276,3.953,15.76,16.13,15.81,96.2,300.2,0,14.48,1.95,0
1,155,440,2,2.751,2.744,336.7,3.996,.208,3.332,15.65,16.02,15.69,96.4,300.2,0,14.41,1.757,0
1,155,445,2,2.787,2.783,324.5,3.188,.168,3.169,15.54,15.89,15.59,96.6,300.1,0,14.34,1.817,0
2,155,445,2,20.45,21.35,21.42,20.2,20.6,.151,.223,.149,.156,82.2,12.36,2550
1,155,450,2,3.03,3.026,327.1,3.237,.201,3.495,15.39,15.69,15.4,96.6,300.1,0,14.2,1.98,0
1,155,455,2,3.177,3.17,333.6,3.658,.225,3.691,15.24,15.61,15.29,96.9,300.1,0,14.09,2.037,0
1,155,500,2,3.369,3.364,333.7,3.196,.287,4.181,15.2,15.65,15.29,97.1,300,0,14.09,2.175,0
2,155,500,2,20.4,21.3,21.37,20.13,20.54,.151,.222,.149,.156,87.8,12.36,2550
1,155,505,2,3.617,3.613,331.7,2.648,.199,4.083,15.22,15.72,15.34,97.1,300,0,14.11,2.397,0
1,155,510,2,3.591,3.586,329.5,3.053,.251,4.214,15.2,15.63,15.29,97,300.1,0,14.07,2.33,0
1,155,515,2,3.655,3.637,340.6,5.658,.253,4.345,15.11,15.54,15.19,96.9,300.1,0,13.98,2.295,0
2,155,515,2,20.34,21.24,21.3,20.06,20.47,.151,.222,.149,.156,89.8,12.36,2550
1,155,520,2,3.264,3.256,347.3,3.975,.281,3.789,15.01,15.45,15.1,97,300.1,0,13.89,2.022,0
1,155,525,2,3.047,3.042,342.2,3.405,.265,3.691,14.99,15.51,15.14,97.2,300.1,0,13.91,2.082,0
1,155,530,2,3.046,3.027,333.1,6.268,.22,3.626,15.04,15.49,15.17,97.1,300.2,0,13.95,2.072,.008
2,155,530,2,20.28,21.19,21.25,19.99,20.41,.151,.222,.15,.156,90.1,12.35,2550
1,155,535,2,2.754,2.748,325.4,3.762,.186,3.234,14.96,15.35,15.05,97,300.2,0,13.85,1.737,.636
1,155,540,2,3.046,3.04,322.3,3.667,.269,3.659,14.83,15.21,14.93,97.1,300.3,0,13.74,2.007,2.587
1,155,545,2,3.439,3.436,326.1,2.486,.24,3.92,14.77,15.14,14.86,97.2,300.3,0,13.69,2.322,6.001
2,155,545,2,20.21,21.13,21.19,19.91,20.34,.151,.222,.15,.156,91.1,12.34,2550
1,155,550,2,3.45,3.445,323,3.111,.209,4.018,14.71,15.1,14.84,97.2,300.3,0,13.65,2.315,9.73
1,155,555,2,3.345,3.33,326.1,5.535,.223,3.822,14.7,15.08,14.85,97.3,300.3,0,13.64,2.315,14.19
1,155,600,2,2.966,2.961,339.5,3.257,.226,3.495,14.76,15.13,14.92,97.3,300.4,0,13.7,2.15,29.02
2,155,600,2,20.15,21.08,21.14,19.83,20.28,.151,.222,.15,.156,92.5,12.34,2550
1,155,605,2,2.895,2.886,328.6,4.467,.261,3.593,14.86,15.21,15.05,97.2,300.5,0,13.79,1.977,42.85
1,155,610,2,2.751,2.739,320,5.22,.547,4.051,14.91,15.21,15.1,97.1,300.6,0,13.82,2.027,52.58
1,155,615,2,2.601,2.582,330,6.924,.324,3.267,14.97,15.26,15.18,97,300.6,0,13.86,1.875,63.8
2,155,615,2,20.09,21.03,21.08,19.76,20.22,.151,.222,.15,.156,83.9,12.34,2550
1,155,620,2,2.858,2.846,331.4,5.157,.321,3.43,15.12,15.39,15.34,96.9,300.7,0,13.99,2.057,75.7
1,155,625,2,3.111,3.099,333.7,5.071,.39,4.247,15.26,15.5,15.47,96.7,300.7,0,14.09,2.382,89.1
1,155,630,2,3.393,3.387,330.6,3.61,.318,4.051,15.41,15.57,15.58,96.4,300.7,0,14.18,2.667,103.8
2,155,630,2,20.03,20.98,21.02,19.69,20.15,.151,.222,.15,.156,60.96,12.34,2550
1,155,635,2,3.295,3.28,336,5.329,.412,4.083,15.49,15.64,15.66,96.1,300.7,0,14.23,2.807,119.5
1,155,640,2,3.438,3.429,336.1,3.913,.333,4.214,15.65,15.78,15.83,96,300.7,0,14.35,2.645,134.7
1,155,645,2,3.796,3.784,342,4.541,.388,4.671,15.86,16.02,16.05,95.7,300.7,0,14.51,3.042,151.3
2,155,645,2,19.97,20.93,20.96,19.63,20.09,.151,.222,.15,.156,45.65,12.35,2550
1,155,650,2,4.2,4.191,339.4,3.615,.406,5.031,16.13,16.24,16.31,95.4,300.7,0,14.72,3.345,167.9
1,155,655,2,4.345,4.336,339.2,3.612,.358,5.194,16.38,16.43,16.54,94.9,300.7,0,14.88,3.418,183.7
1,155,700,2,4.62,4.612,344.6,3.279,.495,5.945,16.53,16.56,16.67,94.3,300.7,0,14.93,3.6,200.8
2,155,700,2,19.93,20.88,20.91,19.58,20.03,.151,.221,.15,.156,34.02,12.36,2550
1,155,705,2,4.54,4.532,346.2,3.223,.445,5.553,16.7,16.7,16.83,94,300.8,0,15.05,3.745,217.7
1,155,710,2,4.542,4.525,351.9,4.94,.385,5.325,16.86,16.83,16.99,93.7,300.8,0,15.15,3.563,233
1,155,715,2,4.418,4.399,358.4,5.251,.42,5.782,17.19,17.15,17.34,93.6,300.8,0,15.44,3.493,246.9
2,155,715,2,19.89,20.83,20.86,19.56,19.97,.151,.221,.15,.156,26.7,12.37,2550
1,155,720,2,4.806,4.783,356.7,5.616,.649,6.011,17.48,17.38,17.6,92.9,300.8,0,15.61,3.643,263.8
1,155,725,2,4.844,4.834,353.2,3.661,.416,5.749,17.58,17.46,17.66,92.1,300.8,0,15.57,3.89,285.2
1,155,730,2,4.391,4.333,354.2,9.32,.536,5.651,17.87,17.82,18.04,91.5,300.8,0,15.74,3.458,303.2
2,155,730,2,19.87,20.79,20.82,19.57,19.91,.151,.221,.15,.156,20.24,12.37,2550
1,155,735,2,4.735,4.673,355.6,9.23,.503,6.239,18.22,18.21,18.41,89.4,300.8,0,15.73,3.773,317.1
1,155,740,2,5.21,5.188,4.605,5.224,.525,6.109,18.55,18.49,18.71,86.6,300.8,0,15.57,4.11,341.7
1,155,745,2,5.849,5.839,3.56,3.32,.706,7.12,18.69,18.5,18.74,83.9,300.8,0,15.21,4.52,361.7
2,155,745,2,19.86,20.76,20.79,19.62,19.85,.151,.221,.15,.156,10.29,12.37,2550
1,155,750,2,5.56,5.539,5.255,4.906,.438,6.501,18.84,18.7,18.94,82.3,300.8,0,15.08,4.335,380.3
1,155,755,2,5.309,5.269,4.631,7.01,.55,6.501,19.09,18.9,19.2,80.9,300.8,0,15.04,4.128,397.5
1,155,800,2,5.137,5.117,13.03,4.934,.546,6.664,19.43,19.18,19.49,78.4,300.8,0,14.9,3.98,412.2
2,155,800,2,19.87,20.74,20.77,19.72,19.8,.151,.221,.15,.156,5.581,12.38,2550
1,155,805,2,4.921,4.863,10.8,8.78,.432,6.011,19.58,19.28,19.62,77.1,300.9,0,14.79,3.953,431.7
1,155,810,2,4.922,4.898,5.152,5.584,.431,5.913,19.79,19.42,19.77,75.3,301,0,14.62,4.06,449.1
1,155,815,2,5.202,5.132,22.51,9.39,.425,6.435,20.03,19.64,20.08,73.3,300.9,0,14.45,4.048,466.3
2,155,815,2,19.89,20.73,20.76,19.84,19.75,.151,.221,.15,.156,3.545,12.49,2550
1,155,820,2,5.168,5.13,30.87,6.962,.515,6.337,20.15,19.62,20.13,72.1,300.9,0,14.3,3.94,482.2
1,155,825,2,4.983,4.964,28.29,5.054,.47,5.945,20.19,19.69,20.13,71.5,300.9,0,14.23,4.103,498.8
1,155,830,2,4.79,4.771,29.7,5.082,.447,5.619,20.47,19.92,20.48,72.5,300.9,0,14.7,3.723,515.5
2,155,830,2,19.94,20.74,20.77,20.01,19.72,.151,.221,.15,.156,2.517,12.63,2550
1,155,835,2,5.17,5.156,29.98,4.342,.675,6.697,20.57,19.81,20.42,71.5,300.9,0,14.57,4.088,531.5
1,155,840,2,4.723,4.683,29.45,7.42,.477,5.847,20.62,19.88,20.48,71.9,300.9,0,14.71,3.753,547.8
1,155,845,2,4.466,4.437,27.71,6.494,.5,5.717,20.93,20.29,20.88,73.1,300.9,0,15.22,3.555,565.2
2,155,845,2,20,20.77,20.79,20.22,19.69,.151,.221,.15,.156,2.393,12.77,2550
1,155,850,2,4.411,4.37,14.71,7.75,.445,5.325,21.18,20.36,20.95,72.2,300.9,0,15.28,3.545,580.3
1,155,855,2,4.549,4.457,18.12,11.5,.701,6.109,21.2,20.47,21.02,71.4,300.8,0,15.13,3.655,595.7
1,155,900,2,5.04,4.977,16.62,9.03,.608,6.631,21.45,20.69,21.32,70.1,300.8,0,15.08,4.125,610.5
2,155,900,2,20.09,20.81,20.83,20.46,19.67,.151,.221,.15,.156,2.215,12.92,2550
1,155,905,2,4.478,4.369,16.67,12.61,.573,5.553,21.55,20.76,21.35,69.42,300.7,0,15.03,3.583,626.8
1,155,910,2,4.314,4.261,17.86,8.97,.683,5.717,21.76,21,21.64,67.98,300.7,0,14.91,3.505,640.2
1,155,915,2,4.202,4.125,8.31,10.96,.734,5.619,22.01,21.3,21.95,68.17,300.7,0,15.18,3.283,654.9
2,155,915,2,20.2,20.86,20.88,20.73,19.66,.151,.221,.15,.156,1.875,13,2550
1,155,920,2,5.223,5.147,17.84,9.76,.593,6.729,22.35,21.3,22.07,66.05,300.6,0,15.01,4.09,668.9
1,155,925,2,4.566,4.365,14.97,17.01,.63,6.141,22.32,21.38,22.11,66.02,300.7,0,14.98,3.5,682.2
1,155,930,2,4.36,4.149,1.758,17.8,.987,6.697,22.59,21.7,22.46,65.89,300.7,0,15.2,3.613,698.4
2,155,930,2,20.35,20.94,20.94,21.05,19.67,.151,.221,.15,.156,1.623,13.03,2550
1,155,935,2,5.007,4.891,25.37,12.36,.614,6.468,22.85,21.87,22.62,64.54,300.6,0,15.12,4.05,713
1,155,940,2,5.346,5.243,16.31,11.24,.596,6.501,22.85,21.71,22.46,64.15,300.6,0,15.03,4.405,746
1,155,945,2,5.492,5.388,23.44,11.13,1.036,7.94,23.08,22.14,22.91,63.91,300.5,0,15.18,4.353,745
2,155,945,2,20.53,21.03,21.03,21.39,19.68,.151,.221,.15,.156,1.417,13.06,2550
1,155,950,2,5.086,5.027,25.52,8.7,.96,7.71,23.07,21.9,22.78,62.67,300.5,0,14.88,4.07,767
1,155,955,2,6.22,6.175,25.86,6.912,.853,8.17,23.15,22.19,22.94,61.48,300.5,0,14.67,4.98,821
1,155,1000,2,5.442,5.303,16.27,12.93,1.029,7.38,23.37,22.31,23.09,59.96,300.5,0,14.49,4.458,825
2,155,1000,2,20.75,21.13,21.13,21.77,19.71,.151,.221,.15,.156,1.23,13.05,2550
1,155,1005,2,5.896,5.825,358.8,8.87,.909,7.51,23.34,22.3,23,59.1,300.4,0,14.25,4.873,827
1,155,1010,2,5.261,5.132,24.43,12.68,.721,6.697,23.81,22.71,23.62,58.82,300.4,0,14.6,4.1,827
1,155,1015,2,5.345,5.188,15.87,13.88,.774,6.991,23.86,22.62,23.49,57.36,300.4,0,14.28,4.315,827
2,155,1015,2,21,21.26,21.25,22.18,19.76,.151,.221,.15,.156,.974,13.13,2550
1,155,1020,2,6.137,6.087,15.78,7.34,1.262,8.62,23.72,22.53,23.47,57.31,300.4,0,14.13,4.965,864
1,155,1025,2,6.15,6.107,18.78,6.737,1.083,9.05,24.1,22.88,23.85,56.22,300.4,0,14.19,4.813,776
1,155,1030,2,6.154,6.099,27.89,7.68,.614,7.58,24.11,22.82,23.8,56.14,300.3,0,14.18,5.03,924
2,155,1030,2,21.26,21.4,21.39,22.61,19.82,.15,.221,.15,.156,.143,13.08,2550
1,155,1035,2,5.602,5.478,32.16,12.09,.854,7.32,24.43,23.04,24.13,55.53,300.3,0,14.3,4.408,994
1,155,1040,2,5.22,5.146,29.6,9.68,1.245,8.13,24.56,23.29,24.37,54.39,300.3,0,14.11,3.998,1015
1,155,1045,2,6.145,6.07,31.64,8.96,.756,7.77,24.69,23.13,24.26,53.93,300.3,0,14.1,4.868,964
2,155,1045,2,21.54,21.55,21.53,23.06,19.9,.15,.221,.15,.156,0,13.17,2550
1,155,1050,2,4.958,4.699,44.76,18.53,.986,7.06,24.66,23.32,24.48,54.37,300.3,0,14.19,3.77,1003
1,155,1055,2,5.975,5.931,32.22,6.998,1.184,8.33,25.07,23.52,24.79,52.26,300.3,0,13.97,4.758,1069
1,155,1100,2,6.007,5.891,22.09,11.23,1.108,8.4,24.97,23.48,24.49,51.63,300.3,0,13.7,4.938,936
2,155,1100,2,21.83,21.7,21.69,23.52,19.99,.15,.221,.15,.156,0,13.15,2550
1,155,1105,2,5.713,5.498,30.07,15.71,.992,7.74,24.69,23.46,24.3,52.18,300.2,0,13.61,4.49,373.5
1,155,1110,2,4.976,4.677,16.68,19.88,1.274,7.81,24.43,23.65,24.21,52.9,300.2,0,13.58,3.868,369.2
1,155,1115,2,4.492,4.323,22.7,15.69,1.009,6.925,24,23.23,23.64,53.45,300.2,0,13.36,3.41,173.2
2,155,1115,2,22.15,21.86,21.86,24.02,20.09,.15,.221,.15,.156,0,13.01,2550
1,155,1120,2,4.93,4.751,343.7,15.42,.698,6.533,23.75,23.23,23.48,55.37,300.2,0,13.65,4.005,173.6
1,155,1125,2,5.081,5.053,331.2,5.991,.634,6.305,23.66,23.16,23.47,56.09,300.2,0,13.77,3.978,206.4
1,155,1130,2,4.86,4.82,331.2,7.42,.626,6.533,23.56,23.05,23.31,55.33,300.2,0,13.48,3.94,179.5
2,155,1130,2,22.46,22.03,22.04,24.5,20.21,.15,.221,.15,.156,0,12.97,2550
1,155,1135,2,4.401,4.343,326.8,9.27,1.108,6.599,23.57,23.25,23.48,54.94,300.1,0,13.38,3.553,240.8
1,155,1140,2,4.802,4.771,344.7,6.564,.49,5.815,23.86,23.43,23.72,52.98,300,0,13.1,3.775,277.5
1,155,1145,2,6.289,6.26,336.8,5.497,.75,8.07,24.04,23.6,23.91,52.31,300,0,13.07,5.015,280.3
2,155,1145,2,22.63,22.18,22.22,24.85,20.35,.15,.221,.15,.156,0,12.97,2550
1,155,1150,2,5.725,5.7,338.4,5.282,.806,7.06,24.22,23.69,24.14,51.17,300,0,12.9,4.613,552.9
1,155,1155,2,5.582,5.522,344.5,8.42,.781,7.45,24.79,23.91,24.54,49.48,299.9,0,12.91,4.505,518.7
1,155,1200,2,4.995,4.928,347.7,9.42,.978,6.762,25.09,24.17,24.97,48.34,299.8,0,12.83,4.203,1192
2,155,1200,2,22.68,22.3,22.39,25.04,20.49,.15,.221,.15,.156,0,13.23,2550
1,155,1205,2,6.46,6.377,354.8,9.14,1.054,9.44,25.9,24.59,25.57,45.15,299.8,0,12.53,5.245,626
1,155,1210,2,5.527,5.507,348,4.928,1.208,7.91,25.37,24.27,24.96,46.02,299.7,0,12.35,4.48,669.9
1,155,1215,2,5.849,5.643,348.1,15.19,.784,7.87,26.06,24.86,25.91,45.32,299.5,0,12.73,4.82,1097
2,155,1215,2,22.68,22.38,22.55,25.11,20.65,.15,.222,.15,.156,0,13.2,2550
1,155,1220,2,6.676,6.597,329.5,8.8,.814,8.79,26.18,24.62,25.57,43.41,299.5,0,12.2,5.513,626.6
1,155,1225,2,6.614,6.53,329.9,9.12,.995,8.56,25.76,24.46,25.41,45.59,299.4,0,12.55,5.18,965
1,155,1230,2,5.375,5.312,320.5,8.75,.964,7.64,26.15,24.65,25.68,44.39,299.3,0,12.5,4.453,697.9
2,155,1230,2,22.74,22.45,22.69,25.22,20.79,.15,.222,.15,.156,0,13.18,2550
1,155,1235,2,5.472,5.362,317.8,11.48,.981,7.71,25.78,24.71,25.48,45.4,299.3,0,12.51,4.543,862
1,155,1240,2,5.143,5.029,335,12.02,1.181,7.97,25.92,24.73,25.39,44.17,299.2,0,12.23,4.288,385
1,155,1245,2,5.925,5.873,328.3,7.62,1.331,8,25.84,24.84,25.56,44.52,299.1,0,12.28,4.928,694.5
2,155,1245,2,22.87,22.53,22.81,25.43,20.93,.15,.222,.15,.157,.477,13.17,2550
1,155,1250,2,5.081,4.935,326.8,13.71,.599,6.893,25.87,24.85,25.52,43.61,299.1,0,12,4.263,501.2
1,155,1255,2,4.999,4.916,357,10.44,.953,7.74,26.64,25.68,26.59,42.89,299,0,12.41,3.995,936
1,155,1300,2,6.981,6.958,341,4.554,.931,8.85,26.55,25.17,25.98,40.88,299,0,11.64,5.545,496.2
2,155,1300,2,23.01,22.63,22.93,25.69,21.06,.15,.222,.15,.157,0,13.17,2550
1,155,1305,2,6.064,6.016,342.1,7.16,.892,8.13,26.03,25,25.67,41.74,298.9,0,11.5,4.955,667.3
1,155,1310,2,5.279,5.145,356.6,12.92,1.09,7.25,26.62,25.4,26.47,41.11,298.8,0,11.78,4.215,1205
1,155,1315,2,6.637,6.432,5.954,14.23,1.181,9.08,27.58,25.98,27.31,40.05,298.7,0,12.22,5.36,1162
2,155,1315,2,23.15,22.73,23.05,25.94,21.19,.15,.222,.15,.157,0,13.16,2550
1,155,1320,2,6.605,6.548,18.28,7.54,1.133,8.79,26.9,25.34,26.17,40.83,298.7,0,11.92,5.338,354
1,155,1325,2,6.004,5.905,23.8,10.4,1.142,8.95,25.79,24.94,25.27,43.67,298.7,0,11.93,4.633,130.7
1,155,1330,2,7.69,7.66,36.88,5.386,1.077,10.52,24.27,23.08,23.54,55.74,298.8,0,14.21,5.773,103.7
2,155,1330,2,23.29,22.83,23.19,26.17,21.32,.15,.222,.15,.157,0,12.81,2550
1,155,1335,2,8.16,8.13,43.98,4.383,1.085,10.49,23.17,22.28,22.68,60.27,298.8,0,14.39,5.695,170.7
1,155,1340,2,6.677,6.658,46.55,4.365,.621,8,22.77,22.08,22.54,63.43,298.7,0,14.79,4.738,258.4
1,155,1345,2,5.718,5.695,46.64,5.167,.829,7.51,22.94,22.49,22.93,61.64,298.7,0,14.52,4.135,305.8
2,155,1345,2,23.43,22.94,23.34,26.38,21.45,.15,.223,.15,.157,.203,12.79,2550
1,155,1350,2,5.301,5.258,54.96,7.25,.503,6.37,23.59,23.05,23.55,60.04,298.6,0,14.71,4.123,358.5
1,155,1355,2,5.059,5.024,68.28,6.684,.592,6.239,23.65,22.82,23.4,61.03,298.5,0,15.01,4.095,451.8
1,155,1400,2,5.268,5.234,65.27,6.54,.606,6.501,23.87,23.11,23.77,61,298.4,0,15.19,4.213,578.8
2,155,1400,2,23.49,23.03,23.49,26.5,21.58,.15,.223,.15,.157,0,12.9,2550
1,155,1405,2,5.581,5.547,64.18,6.338,.57,6.729,24.12,23.2,23.96,56.93,298.4,0,14.39,4.608,648.5
1,155,1410,2,5.358,5.321,62.01,6.762,.805,6.566,24.88,23.95,24.77,53.19,298.3,0,14.06,4.348,713
1,155,1415,2,5.227,5.19,60.53,6.822,.586,6.501,25.17,24.01,24.96,54.11,298.2,0,14.57,4.238,1012
2,155,1415,2,23.5,23.1,23.63,26.5,21.72,.15,.223,.15,.157,0,13.23,2550
1,155,1420,2,4.681,4.609,69.74,10.01,.726,6.501,25.94,24.87,25.86,51.98,298.2,0,14.65,3.923,1035
1,155,1425,2,5.237,5.137,57.67,11.24,1.022,7.22,26.2,24.96,25.93,49.9,298.1,0,14.27,4.338,750
1,155,1430,2,5.437,5.365,34.82,9.28,1.049,8.3,26.16,25.18,25.89,48.01,298.1,0,13.66,4.39,550.8
2,155,1430,2,23.53,23.14,23.74,26.48,21.86,.149,.223,.15,.157,0,13.18,2550
1,155,1435,2,4.245,4.193,16.62,9.03,.699,6.076,25.9,25.12,25.61,47.76,298.1,0,13.37,3.5,417.7
1,155,1440,2,4.327,4.262,19.56,9.97,.903,7.12,26.05,25.25,25.92,48.08,298,0,13.59,3.418,713
1,155,1445,2,6.445,6.184,10.95,16.3,.961,8.85,26.64,25.59,26.44,45.23,297.9,0,13.21,5.125,681.6
2,155,1445,2,23.65,23.19,23.84,26.54,21.99,.149,.223,.15,.157,0,13.16,2550
1,155,1450,2,6.385,6.296,39.54,9.58,.958,9.02,26.82,25.63,26.57,46.87,297.9,0,13.89,4.74,874
1,155,1455,2,7.44,7.39,54.2,6.969,1.107,9.51,26.86,25.17,26.42,48.39,297.8,0,14.39,5.628,817
1,155,1500,2,6.26,6.222,51.27,6.334,.902,8.04,26.66,25.11,26.31,48.75,297.8,0,14.33,4.793,975
2,155,1500,2,23.82,23.23,23.91,26.67,22.11,.149,.224,.15,.157,0,13.16,2550
1,155,1505,2,6.054,5.981,53.96,8.9,.894,7.71,26.78,25.37,26.46,46.33,297.7,0,13.68,4.633,646.7
1,155,1510,2,6.491,6.449,43.45,6.513,.828,8.56,26.54,25.26,26.23,47.03,297.7,0,13.69,4.893,827
1,155,1515,2,7.23,7.18,43.45,6.526,.892,9.24,26.87,25.42,26.52,45.78,297.6,0,13.58,5.468,823
2,155,1515,2,23.98,23.29,24.01,26.81,22.22,.149,.224,.15,.157,0,13.15,2550
1,155,1520,2,5.233,5.075,37.81,14.07,1.021,7.45,26.65,25.43,26.23,45.13,297.6,0,13.18,4.005,569.9
1,155,1525,2,3.637,3.505,32.9,15.44,.673,4.867,26.54,25.74,26.38,45.36,297.5,0,13.16,2.79,497.4
1,155,1530,2,3.97,3.926,37.43,8.51,1.407,6.827,26.66,25.94,26.47,44.29,297.4,0,12.91,3.175,621.1
2,155,1530,2,24.15,23.35,24.1,26.96,22.33,.149,.224,.15,.157,0,13.14,2550
1,155,1535,2,4.331,4.203,35.84,13.93,.641,5.782,27.2,26.33,27.21,43.35,297.3,0,13.06,3.345,991
1,155,1540,2,5.157,4.941,36.09,16.59,1.194,7.28,27.46,26.34,27.1,42.56,297.3,0,13.02,4.113,459.6
1,155,1545,2,4.673,4.608,31.08,9.55,1.346,7.22,26.84,26.07,26.45,43.67,297.3,0,12.86,3.68,196.1
2,155,1545,2,24.31,23.42,24.2,27.12,22.45,.149,.224,.15,.157,0,13.13,2550
1,155,1550,2,4.623,4.58,26.46,7.86,.719,6.729,26.51,26.03,26.25,44.21,297.3,0,12.75,3.698,125.5
1,155,1555,2,8.66,8.45,349.2,12.52,4.412,18.72,25.92,25.12,25.03,50.69,297.6,.04,14.16,6.688,57.33
1,155,1600,2,7.66,7.52,332.6,11.22,3.194,15.88,21.53,20.09,20.32,67.75,298,.12,14.65,6.305,49.35
2,155,1600,2,24.45,23.48,24.29,27.28,22.56,.149,.224,.15,.157,57,12.73,2550
1,155,1605,2,2.138,1.869,322.1,28.45,1.654,5.847,20.38,20,19.72,67.75,297.8,.04,13.6,1.837,96.9
1,155,1610,2,2.174,2.087,275.7,16.21,.369,3.299,20.02,20.01,19.33,72.3,297.5,0,14.23,1.742,165
1,155,1615,2,1.76,1.726,235.8,11.24,.283,2.45,20.42,20.91,20.06,74.1,297.4,0,14.97,1.537,271.2
2,155,1615,2,24.53,23.51,24.38,27.39,22.67,.149,.225,.15,.157,100,12.71,2550
1,155,1620,2,1.297,1.291,229,5.091,.226,1.927,21.4,21.86,20.91,71.7,297.4,0,15.38,.859,433.1
1,155,1625,2,1.595,1.57,250.7,10.17,.161,2.058,22.39,22.88,21.85,67.43,297.3,0,15.36,1.32,451.6
1,155,1630,2,1.354,1.33,232.4,10.8,.203,1.862,22.99,23.45,22.51,61.61,297.3,0,14.55,.893,414.3
2,155,1630,2,24.44,23.53,24.48,27.3,22.79,.15,.225,.15,.157,95.4,12.84,2550
1,155,1635,2,.816,.783,217.1,16.2,.387,1.47,23.36,23.66,23.08,61.51,297.3,.01,14.86,.423,276.7
1,155,1640,2,.793,.785,137.9,8.12,.172,1.078,23.38,23.62,23.13,61.67,297.3,0,14.92,.437,292.5
1,155,1645,2,.407,.407,134.5,0,.175,.817,23.54,23.87,23.42,59.28,297.3,0,14.47,.009,374.1
2,155,1645,2,24.29,23.53,24.56,27.03,22.91,.149,.225,.15,.157,22.8,13.38,2550
1,155,1650,2,.296,.296,134.3,.425,.319,.915,23.73,24.12,23.72,57.96,297.2,0,14.3,.009,224.5
1,155,1655,2,.123,.123,133.5,.214,.141,.523,23.84,24.38,23.86,57.77,297.2,0,14.36,0,173.8
1,155,1700,2,.161,.161,133.3,0,.184,.555,23.83,24.26,23.69,57.62,297.2,0,14.31,0,153.6
2,155,1700,2,24.21,23.5,24.6,26.77,23.01,.149,.225,.15,.157,.116,12.76,2550
1,155,1705,2,.189,.189,133.4,0,.154,.49,23.94,24.33,23.97,59.04,297.2,0,14.77,0,316
1,155,1710,2,.257,.25,61.28,8.8,.359,1.045,24.41,24.94,24.58,59.73,297.3,0,15.37,.025,308.9
1,155,1715,2,.801,.757,11.33,18.73,.489,1.797,24.58,25.1,24.75,55.04,297.3,0,14.28,.433,190.7
2,155,1715,2,24.2,23.48,24.61,26.55,23.08,.149,.225,.15,.157,0,12.74,2550
1,155,1720,2,2.508,2.438,24.21,13.61,1.124,5.749,24.74,25.1,24.7,55.52,297.3,0,14.57,1.955,126.9
1,155,1725,2,4.028,3.957,33.67,10.75,1.257,6.435,24.9,25.34,24.81,55.14,297.3,0,14.61,2.982,143.6
1,155,1730,2,5.728,5.697,25.95,6.031,.905,7.77,25.07,25.48,25.03,51.05,297.2,0,13.61,4.473,137.2
2,155,1730,2,24.22,23.47,24.61,26.36,23.14,.149,.226,.15,.157,0,12.71,2550
1,155,1735,2,5.456,5.402,29.04,8.03,.919,7.74,25.09,25.42,25.03,51.22,297.2,0,13.69,4.083,126.2
1,155,1740,2,5.964,5.947,27.47,4.331,.93,7.74,25.03,25.39,25.03,49.83,297.2,0,13.23,4.445,142.2
1,155,1745,2,5.782,5.735,27.65,7.25,.776,7.32,25.06,25.33,25.07,50.09,297.2,0,13.33,4.335,147.4
2,155,1745,2,24.24,23.46,24.58,26.19,23.18,.149,.226,.15,.157,0,12.69,2550
1,155,1750,2,5.465,5.427,30.14,6.795,.649,6.566,25.02,25.28,25,50.64,297.1,0,13.45,4.05,138.2
1,155,1755,2,5.25,5.233,38.41,4.539,.436,6.533,25,25.25,24.97,50.43,297.1,0,13.38,3.778,119.5
1,155,1800,2,4.632,4.626,43.07,3.089,.577,5.815,24.9,25.13,24.83,51.88,297.1,0,13.7,2.947,109.7
2,155,1800,2,24.21,23.46,24.55,25.98,23.2,.149,.226,.15,.157,0,12.68,2550
1,155,1805,2,4.224,4.168,38.97,9.33,.574,5.815,24.86,25.16,24.83,51.51,297.1,0,13.56,2.677,110.3
1,155,1810,2,3.963,3.948,31.86,5.007,.593,5.357,24.92,25.19,24.91,51.53,297.1,0,13.63,2.98,118.5
1,155,1815,2,4.272,4.247,29.93,6.265,.489,5.521,24.96,25.2,24.93,51.11,297.1,0,13.54,3.045,133.9
2,155,1815,2,24.13,23.46,24.52,25.72,23.22,.149,.226,.15,.157,0,12.66,2550
1,155,1820,2,4.748,4.727,25.22,5.41,.528,6.305,25.14,25.4,25.18,49.31,297.1,0,13.17,3.608,250.9
1,155,1825,2,5.173,5.119,28.05,8.29,.757,6.925,25.69,25.7,25.71,47.45,297.1,0,13.08,3.978,354.7
1,155,1830,2,5.672,5.64,26.44,6.095,.648,7.35,25.99,25.83,25.84,46.06,297.1,0,12.9,4.515,314.8
2,155,1830,2,24.02,23.45,24.46,25.44,23.23,.149,.226,.15,.157,0,12.66,2550
1,155,1835,2,6.197,6.154,19.67,6.707,.569,7.45,25.93,25.78,25.73,45.07,297.1,0,12.53,4.923,278.8
1,155,1840,2,5.914,5.789,39.58,11.74,.924,7.84,25.89,25.74,25.7,46.41,297.1,0,12.93,4.298,262.1
1,155,1845,2,5.748,5.687,40.56,8.39,.672,7.51,25.77,25.53,25.53,48.42,297.1,0,13.45,4.035,244.7
2,155,1845,2,23.92,23.43,24.39,25.17,23.23,.149,.226,.15,.157,0,12.66,2550
1,155,1850,2,5.791,5.764,38.25,5.541,.681,7.87,25.72,25.58,25.53,47.25,297.1,0,13.05,4.155,229.6
1,155,1855,2,5.469,5.447,42.45,5.154,.814,7.51,25.59,25.44,25.35,48.18,297.2,0,13.22,3.805,201.1
1,155,1900,2,5.85,5.832,47.4,4.482,.673,7.51,25.41,25.3,25.17,48.39,297.2,0,13.13,3.945,176.8
2,155,1900,2,23.84,23.4,24.32,24.95,23.21,.149,.226,.15,.157,0,12.65,2550
1,155,1905,2,5.871,5.852,46.86,4.589,.749,7.74,25.23,25.17,25,49.17,297.3,0,13.2,3.86,154.6
1,155,1910,2,6.483,6.466,44.44,4.196,.628,7.51,25.01,25.02,24.78,48.19,297.3,0,12.72,4.295,129.6
1,155,1915,2,6.64,6.622,46.26,4.234,.704,8.43,24.79,24.86,24.57,48.4,297.4,0,12.59,4.503,99.7
2,155,1915,2,23.76,23.38,24.25,24.74,23.18,.149,.226,.15,.157,0,12.66,2550
1,155,1920,2,6.256,6.245,41.99,3.454,.56,7.35,24.49,24.65,24.3,49.68,297.4,0,12.71,4.013,71.2
1,155,1925,2,6.035,6.025,43.72,3.281,.558,7.22,24.27,24.5,24.1,50.02,297.5,0,12.62,3.805,52.9
1,155,1930,2,4.996,4.984,42.01,3.943,.43,6.011,24.02,24.31,23.83,52.01,297.6,0,12.96,3.188,39.68
2,155,1930,2,23.68,23.35,24.17,24.53,23.14,.149,.226,.15,.157,0,12.63,2550
1,155,1935,2,4.676,4.667,44.33,3.554,.431,6.174,23.75,24.04,23.55,54.47,297.6,0,13.41,2.907,27.82
1,155,1940,2,4.485,4.477,48.43,3.559,.378,5.553,23.41,23.79,23.24,57.32,297.7,0,13.86,2.717,16.93
1,155,1945,2,4.352,4.343,52.09,3.743,.389,5.227,23.11,23.52,22.91,60.01,297.7,0,14.27,2.712,10.52
2,155,1945,2,23.59,23.31,24.1,24.31,23.1,.149,.226,.15,.157,.326,12.62,2550
1,155,1950,2,4.17,4.167,54.03,2.259,.267,4.933,22.72,23.22,22.54,63.02,297.8,0,14.65,2.55,3.616
1,155,1955,2,3.854,3.849,57.3,3.044,.286,4.475,22.32,22.86,22.14,65.68,297.8,0,14.9,2.417,.777
1,155,2000,2,3.592,3.589,60.14,2.201,.206,4.247,21.91,22.54,21.65,68.17,297.8,0,15.09,1.96,0
2,155,2000,2,23.46,23.27,24.02,24.07,23.06,.149,.226,.15,.157,1.442,12.61,2550
1,155,2005,2,3.144,3.143,61,1.475,.182,3.495,21.43,22.1,21.18,71.2,297.9,0,15.3,1.687,0
1,155,2010,2,2.809,2.808,59.49,1.23,.174,3.169,21,21.83,20.81,73.5,297.9,0,15.38,1.36,0
1,155,2015,2,2.568,2.568,58.66,.414,.207,2.907,20.75,21.81,20.65,74.9,298,0,15.42,1.016,0
2,155,2015,2,23.32,23.22,23.93,23.83,23,.149,.226,.15,.157,2.169,12.61,2550
1,155,2020,2,2.028,2.027,60.3,1.279,.176,2.319,20.57,21.81,20.52,75.7,298.1,0,15.43,.243,0
1,155,2025,2,2.077,2.076,57.44,1.865,.169,2.515,20.5,21.7,20.5,75.2,298.1,0,15.26,.759,0
1,155,2030,2,2.384,2.383,54.52,1.42,.121,2.679,20.46,21.55,20.51,75.4,298.2,0,15.28,1.027,0
2,155,2030,2,23.17,23.16,23.84,23.6,22.95,.149,.226,.15,.157,2.848,12.59,2550
1,155,2035,2,2.122,2.121,52.82,1.344,.157,2.483,20.44,21.45,20.43,75.9,298.2,0,15.35,.492,0
1,155,2040,2,1.975,1.974,47.73,1.443,.073,2.091,20.36,21.39,20.36,76.2,298.2,0,15.33,.119,0
1,155,2045,2,2.083,2.083,47.1,0,.072,2.189,20.32,21.53,20.3,76.2,298.2,0,15.29,.107,0
2,155,2045,2,23.01,23.1,23.74,23.38,22.88,.149,.226,.15,.157,2.937,12.59,2550
1,155,2050,2,1.752,1.752,47.15,0,.141,1.993,20.27,21.61,20.22,76.1,298.2,0,15.23,0,0
1,155,2055,2,1.218,1.21,40.85,6.406,.094,1.535,20.17,21.61,20.09,76.4,298.3,0,15.2,.155,0
1,155,2100,2,1.185,1.185,29.5,.236,.045,1.307,19.96,21.55,19.97,76.6,298.3,0,15.03,.453,0
2,155,2100,2,22.85,23.03,23.64,23.19,22.81,.149,.226,.15,.157,3.813,12.58,2550
1,155,2105,2,1.008,1.008,29.42,0,.122,1.241,19.83,21.67,19.92,76.5,298.3,0,14.9,0,0
1,155,2110,2,.964,.964,29.41,0,.044,1.045,19.85,21.62,19.95,76.1,298.3,0,14.83,0,0
1,155,2115,2,1,.999,28.36,1.163,.027,1.045,20.07,21.69,20.2,74.1,298.4,0,14.66,.524,.005
2,155,2115,2,22.7,22.96,23.55,23.01,22.74,.149,.226,.15,.157,4.156,12.58,2550
1,155,2120,2,1.168,1.166,17.77,3.632,.065,1.307,20.25,21.84,20.44,72.7,298.4,0,14.53,.93,.188
1,155,2125,2,1.208,1.208,13.95,.048,.059,1.372,20.34,21.9,20.48,73.1,298.4,0,14.69,.257,.002
1,155,2130,2,1.39,1.387,19.17,3.662,.095,1.666,20.26,21.95,20.34,73.7,298.4,0,14.73,.037,0
2,155,2130,2,22.54,22.88,23.45,22.83,22.65,.149,.226,.15,.157,3.645,12.57,2550
1,155,2135,2,1.725,1.721,31.42,3.895,.125,2.123,20.25,22.01,20.42,73.5,298.4,0,14.68,.801,0
1,155,2140,2,1.607,1.606,35.23,1.63,.134,1.96,20.3,21.91,20.44,73.9,298.5,0,14.81,.402,0
1,155,2145,2,1.909,1.906,27.66,3.32,.152,2.515,20.11,21.8,20.22,76.3,298.6,0,15.12,1.167,0
2,155,2145,2,22.39,22.81,23.35,22.68,22.57,.149,.226,.15,.157,3.634,12.55,2550
1,155,2150,2,2.029,2.028,26.19,1.599,.142,2.385,19.83,21.64,19.97,77.1,298.6,0,15.02,1.057,0
1,155,2155,2,1.822,1.822,29.57,.583,.164,2.123,19.54,21.42,19.62,78.2,298.6,0,14.96,.85,0
1,155,2200,2,2.137,2.137,31.87,1.194,.112,2.45,19.35,21.26,19.43,78.1,298.6,0,14.77,.91,0
2,155,2200,2,22.24,22.73,23.26,22.53,22.49,.149,.226,.15,.157,3.834,12.55,2550
1,155,2205,2,1.934,1.934,32.76,.275,.083,2.156,19.23,21.13,19.3,79.4,298.7,0,14.9,.218,0
1,155,2210,2,1.766,1.765,30.82,.976,.167,1.993,19.03,21.11,19.12,80.3,298.8,0,14.89,0,0
1,155,2215,2,1.606,1.602,24.84,3.905,.059,1.731,18.89,20.99,18.98,81.1,298.9,0,14.9,.589,0
2,155,2215,2,22.1,22.66,23.17,22.38,22.4,.149,.226,.15,.157,5.008,12.55,2550
1,155,2220,2,1.591,1.591,17.76,.093,.115,1.764,18.81,20.98,18.94,82.2,298.9,0,15.02,.81,0
1,155,2225,2,1.82,1.82,17.76,.101,.105,1.993,18.81,21.08,18.95,83.3,298.9,0,15.22,.79,0
1,155,2230,2,1.95,1.936,9.53,6.742,.059,2.091,18.76,20.74,18.86,83.9,298.9,0,15.29,1.037,0
2,155,2230,2,21.97,22.57,23.07,22.23,22.32,.149,.226,.15,.157,6.658,12.53,2550
1,155,2235,2,2.026,2.022,6.144,3.545,.095,2.156,18.62,20.69,18.71,84.5,298.9,0,15.26,.937,0
1,155,2240,2,1.992,1.992,7.96,.534,.092,2.189,18.52,20.79,18.68,84.2,298.8,0,15.11,1.03,0
1,155,2245,2,1.926,1.92,.614,4.69,.042,2.025,18.49,20.64,18.62,84.9,298.9,0,15.21,.937,0
2,155,2245,2,21.84,22.5,22.98,22.09,22.22,.149,.226,.15,.157,7.69,12.52,2550
1,155,2250,2,2.06,2.06,351.6,.852,.121,2.221,18.43,20.34,18.52,85.9,298.9,0,15.32,1.122,0
1,155,2255,2,2.022,2.021,348.5,1.746,.116,2.221,18.39,20.07,18.45,86.5,298.8,0,15.4,.651,0
1,155,2300,2,1.756,1.756,346.5,0,.079,1.927,18.24,19.67,18.27,86.8,298.8,0,15.3,.254,0
2,155,2300,2,21.72,22.42,22.9,21.96,22.14,.149,.226,.15,.157,10.68,12.52,2550
1,155,2305,2,1.756,1.746,340.6,6.242,.076,1.895,18.16,19.87,18.24,86.2,298.7,0,15.13,.775,0
1,155,2310,2,1.953,1.953,331.1,.229,.102,2.091,17.92,19.45,17.94,86,298.7,0,14.87,.285,0
1,155,2315,2,2.033,2.033,329.6,.285,.056,2.156,17.58,19.23,17.63,86.7,298.8,0,14.66,.877,0
2,155,2315,2,21.6,22.34,22.81,21.83,22.05,.149,.226,.15,.157,13.31,12.51,2550
1,155,2320,2,2.13,2.126,325.5,3.561,.068,2.221,17.33,19.22,17.38,87.8,298.8,0,14.62,.885,0
1,155,2325,2,1.99,1.99,324.2,1.269,.119,2.156,17.23,19.25,17.31,88.5,298.7,0,14.64,.175,0
1,155,2330,2,1.749,1.749,327.4,1.056,.137,2.025,17.16,18.95,17.18,88.9,298.7,0,14.64,0,0
2,155,2330,2,21.49,22.26,22.73,21.71,21.96,.149,.225,.15,.157,20.45,12.51,2550
1,155,2335,2,2.116,2.116,330.2,0,.09,2.254,17.17,19.1,17.24,89.5,298.6,0,14.75,.44,0
1,155,2340,2,2.295,2.295,331.5,.562,.05,2.385,17.3,19.26,17.43,89.8,298.6,0,14.94,.882,0
1,155,2345,2,2.366,2.366,332,.253,.102,2.548,17.41,19.14,17.55,90.1,298.5,0,15.09,.955,0
2,155,2345,2,21.37,22.18,22.64,21.59,21.87,.149,.225,.15,.157,23.48,12.5,2550
1,155,2350,2,2.458,2.456,331.1,2.23,.09,2.679,17.48,18.96,17.68,89.4,298.6,0,15.03,1.197,0
1,155,2355,2,2.493,2.491,324.5,2.395,.119,2.809,17.52,18.8,17.75,88.5,298.6,0,14.92,1.33,0
1,156,0,2,2.376,2.374,319.3,2.321,.233,2.777,17.5,19.01,17.68,87.2,298.7,0,14.67,1.092,0
2,156,0,2,21.27,22.11,22.56,21.47,21.78,.149,.225,.15,.157,15.47,12.5,2550
1,156,5,2,2.087,2.079,307.2,5.011,.133,2.45,17.23,18.65,17.25,87,298.7,0,14.38,1.145,0
1,156,10,2,2.784,2.781,297.4,2.364,.297,3.495,16.79,18.27,16.77,88.3,298.6,0,14.2,1.617,0
1,156,15,2,2.961,2.959,301.8,2.415,.104,3.267,16.64,18.13,16.73,89.6,298.6,0,14.27,1.682,0
2,156,15,2,21.17,22.03,22.48,21.35,21.7,.149,.225,.15,.157,15.75,12.49,2550
1,156,20,2,2.744,2.743,307.2,1.647,.121,3.005,16.74,18.27,16.89,89.5,298.6,0,14.34,1.385,0
1,156,25,2,2.553,2.551,310,1.912,.075,2.711,16.84,18.32,17.01,89.1,298.5,0,14.38,1.265,0
1,156,30,2,2.729,2.727,314.3,2.29,.084,2.875,16.86,18.78,17.01,89.1,298.5,0,14.39,1.2,0
2,156,30,2,21.07,21.96,22.39,21.24,21.61,.148,.225,.15,.157,13.89,12.49,2550
1,156,35,2,2.46,2.46,322.3,1.307,.072,2.646,16.9,18.81,17.06,89.6,298.6,0,14.51,1.207,0
1,156,40,2,2.324,2.32,328,3.212,.142,2.581,16.99,18.62,17.19,89.7,298.5,0,14.62,.933,0
1,156,45,2,2.4,2.399,339.7,1.94,.187,2.777,17.05,18.47,17.2,89.5,298.5,0,14.64,.894,0
2,156,45,2,20.98,21.89,22.32,21.12,21.53,.148,.225,.15,.157,16.72,12.48,2550
1,156,50,2,2.698,2.698,342.8,.569,.091,2.842,17.02,18.69,17.15,89.2,298.4,0,14.55,.775,0
1,156,55,2,2.442,2.439,348.3,2.673,.127,2.777,16.96,18.8,17.06,88.7,298.4,0,14.42,.246,0
1,156,100,2,2.379,2.379,352.8,.732,.062,2.483,16.89,19,16.99,88.3,298.3,0,14.29,.009,0
2,156,100,2,20.89,21.82,22.24,21.01,21.44,.148,.225,.15,.157,14.64,12.48,2550
1,156,105,2,2.139,2.137,351.9,2.787,.206,2.483,16.86,18.95,16.96,88,298.3,0,14.2,.497,0
1,156,110,2,1.738,1.735,334.5,3.325,.149,2.189,16.84,18.15,16.91,89.3,298.3,0,14.41,.997,0
1,156,115,2,2.43,2.427,338.8,2.661,.094,2.613,16.82,18.07,16.98,89.6,298.3,0,14.43,1.27,0
2,156,115,2,20.81,21.75,22.17,20.91,21.36,.148,.225,.15,.157,17.54,12.47,2550
1,156,120,2,2.861,2.855,347.5,3.647,.156,3.071,16.78,18.52,16.97,89.4,298.2,0,14.37,1.245,0
1,156,125,2,3.034,3.029,358.7,3.253,.068,3.169,16.76,18.69,16.89,89.7,298.2,0,14.39,1.187,0
1,156,130,2,2.336,2.322,9.9,6.176,.251,2.809,16.63,18.21,16.73,89.5,298.2,0,14.24,.982,0
2,156,130,2,20.72,21.68,22.09,20.8,21.28,.148,.224,.15,.157,16.14,12.46,2550
1,156,135,2,2.281,2.272,10.78,5.034,.165,2.613,16.56,17.85,16.76,89,298.1,0,14.1,1.099,0
1,156,140,2,2.468,2.467,5.355,1.282,.243,2.842,16.66,17.54,16.8,88.2,298.1,0,14.05,.955,0
1,156,145,2,2.55,2.549,7.57,1.027,.151,2.777,16.47,17.34,16.48,88.9,298.1,0,14,.9,0
2,156,145,2,20.63,21.61,22.01,20.7,21.19,.148,.224,.15,.157,12.75,12.46,2550
1,156,150,2,2.764,2.759,1.491,3.603,.184,3.234,16.26,17.23,16.25,90.1,298.1,0,13.99,1.002,0
1,156,155,2,3.426,3.426,354.3,.658,.13,3.659,16.21,17.69,16.36,90.5,298,0,14.02,1.667,0
1,156,200,2,3.556,3.556,351.2,.407,.176,3.822,16.28,17.66,16.46,90.3,297.9,0,14.06,1.875,0
2,156,200,2,20.55,21.54,21.94,20.6,21.11,.148,.224,.15,.157,15.59,12.46,2550
1,156,205,2,3.456,3.455,349,1.667,.087,3.659,16.3,17.51,16.45,90.2,297.9,0,14.04,1.76,0
1,156,210,2,3.333,3.33,341.8,2.515,.14,3.561,16.3,17.36,16.41,90.6,297.9,0,14.11,1.772,0
1,156,215,2,3.169,3.16,346.1,4.369,.184,3.593,16.25,17.17,16.39,90.4,297.9,0,14.03,1.735,0
2,156,215,2,20.46,21.48,21.86,20.51,21.02,.148,.224,.15,.157,14.02,12.46,2550
1,156,220,2,3.197,3.191,356.6,3.488,.16,3.561,16.22,17.18,16.36,90,297.9,0,13.94,1.655,0
1,156,225,2,3.167,3.165,353.2,2.286,.13,3.495,16.13,17.17,16.29,89.7,297.9,0,13.81,1.647,0
1,156,230,2,3.035,3.033,344.5,2.082,.128,3.332,16.09,17.08,16.19,90,297.9,0,13.82,1.507,0
2,156,230,2,20.38,21.41,21.79,20.41,20.94,.148,.224,.15,.157,13.08,12.45,2550
1,156,235,2,2.743,2.735,336.7,4.287,.141,2.973,16.06,16.98,16.18,90.7,298,0,13.89,1.502,0
1,156,240,2,2.028,2.022,323,4.091,.354,2.548,16.07,16.7,16.16,90.9,298,0,13.94,1.052,0
1,156,245,2,1.466,1.459,332.2,5.576,.197,1.862,15.97,16.46,15.98,91.2,298.1,0,13.89,.039,0
2,156,245,2,20.31,21.34,21.71,20.31,20.86,.148,.224,.15,.157,17.61,12.44,2550
1,156,250,2,1.981,1.977,340,3.568,.217,2.417,15.89,16.51,15.94,91.6,298.1,0,13.89,.842,0
1,156,255,2,1.853,1.84,356.7,6.584,.314,2.319,15.82,16.47,15.86,91.8,298,0,13.85,.722,0
1,156,300,2,2,1.991,346.1,5.343,.371,2.581,15.64,16.26,15.65,91.8,298,0,13.69,.228,0
2,156,300,2,20.25,21.28,21.65,20.22,20.78,.148,.224,.15,.157,23.37,12.44,2550
1,156,305,2,2.782,2.78,348.1,2.059,.165,3.267,15.6,16.67,15.77,92.5,298,0,13.76,1.375,0
1,156,310,2,3.236,3.233,349.9,2.338,.134,3.626,15.75,16.87,15.94,92.2,298,0,13.85,1.695,0
1,156,315,2,3.188,3.187,351.7,.751,.088,3.43,15.77,16.85,15.94,91.9,298,0,13.83,1.7,0
2,156,315,2,20.17,21.22,21.58,20.13,20.7,.148,.223,.15,.157,20.83,12.43,2550
1,156,320,2,3.363,3.362,353.9,.741,.184,3.724,15.71,16.7,15.83,91.8,298.1,0,13.75,1.78,0
1,156,325,2,3.698,3.693,357.8,2.743,.087,3.92,15.57,16.58,15.71,91.4,298.1,0,13.56,1.98,0
1,156,330,2,3.717,3.678,352.3,8.31,.186,4.051,15.48,16.49,15.59,91.4,298.1,0,13.46,2.007,0
2,156,330,2,20.1,21.16,21.5,20.03,20.62,.148,.223,.15,.157,16.23,12.43,2550
1,156,335,2,3.321,3.32,348.7,1.604,.106,3.593,15.48,16.43,15.65,91.6,298.1,0,13.49,1.817,0
1,156,340,2,3.189,3.189,351.2,1.237,.169,3.528,15.52,16.47,15.67,91.6,298.2,0,13.53,1.702,0
1,156,345,2,2.514,2.505,342.7,4.793,.156,2.842,15.5,16.2,15.61,91.8,298.2,0,13.55,1.49,0
2,156,345,2,20.02,21.1,21.43,19.94,20.55,.148,.223,.15,.157,16.03,12.42,2550
1,156,350,2,2.327,2.31,347.2,6.916,.215,2.744,15.42,15.96,15.49,92.1,298.2,0,13.53,1.292,0
1,156,355,2,1.692,1.69,2.114,2.776,.208,2.287,15.27,15.68,15.3,92.3,298.2,0,13.41,.469,0
1,156,400,2,1.903,1.887,346,7.21,.24,2.352,15.05,15.44,15.05,92.5,298.3,0,13.23,.575,0
2,156,400,2,19.96,21.04,21.36,19.85,20.47,.148,.223,.15,.157,21.85,12.41,2550
1,156,405,2,2.618,2.616,331.9,2.21,.203,3.005,15.03,15.61,15.13,93.4,298.2,0,13.37,1.452,0
1,156,410,2,2.897,2.896,330.9,1.942,.168,3.495,15.11,15.73,15.23,93.5,298.2,0,13.44,1.647,0
1,156,415,2,3.046,3.043,335.1,2.41,.168,3.463,15.15,15.86,15.28,93.5,298.3,0,13.49,1.645,0
2,156,415,2,19.89,20.98,21.3,19.77,20.39,.148,.223,.15,.157,23.36,12.41,2550
1,156,420,2,3.189,3.188,338.5,1.57,.165,3.593,15.22,15.99,15.39,93.4,298.4,0,13.53,1.822,0
1,156,425,2,3.481,3.478,334.8,2.386,.275,4.083,15.27,16,15.41,93.2,298.5,0,13.55,2.097,0
1,156,430,2,3.658,3.64,324.3,5.646,.21,4.181,15.31,15.98,15.46,93,298.5,0,13.57,2.395,0
2,156,430,2,19.83,20.92,21.23,19.68,20.32,.148,.223,.15,.157,19.33,12.4,2550
1,156,435,2,3.655,3.645,330,4.299,.211,4.181,15.26,15.82,15.36,93,298.6,0,13.51,2.295,0
1,156,440,2,3.557,3.546,328.2,4.609,.225,4.116,15.23,15.8,15.34,93.1,298.6,0,13.5,2.335,0
1,156,445,2,3.293,3.288,317.3,3.09,.285,3.953,15.16,15.63,15.25,93,298.6,0,13.42,2.142,0
2,156,445,2,19.76,20.87,21.15,19.6,20.24,.148,.223,.15,.157,18.59,12.4,2550
1,156,450,2,2.938,2.926,319.9,5.298,.216,3.365,15.09,15.61,15.19,93.3,298.6,0,13.4,1.915,0
1,156,455,2,2.812,2.77,307.2,9.86,.273,3.397,14.97,15.33,14.99,93.2,298.7,0,13.26,1.915,0
1,156,500,2,3.088,3.07,310.8,6.213,.197,3.626,14.8,15.27,14.87,93.9,298.7,0,13.23,2.087,0
2,156,500,2,19.7,20.81,21.09,19.52,20.17,.148,.223,.15,.157,21.47,12.39,2550
1,156,505,2,3.221,3.181,312.3,8.99,.269,4.116,14.66,15.07,14.71,94.2,298.7,0,13.14,2.067,0
1,156,510,2,3.129,3.114,314.1,5.714,.343,3.887,14.73,15.23,14.83,94.8,298.7,0,13.29,2.19,0
1,156,515,2,2.746,2.728,302.3,6.551,.298,3.43,14.62,14.99,14.64,94.6,298.7,0,13.16,1.872,0
2,156,515,2,19.64,20.76,21.02,19.44,20.1,.148,.222,.15,.157,24.11,12.39,2550
1,156,520,2,2.649,2.633,295.6,6.277,.277,3.234,14.47,14.85,14.51,94.9,298.8,0,13.06,1.855,0
1,156,525,2,2.47,2.453,298.4,6.733,.316,3.299,14.39,14.78,14.47,95.1,298.9,0,13.01,1.777,0
1,156,530,2,2.69,2.675,317.7,6.145,.361,3.757,14.4,14.89,14.53,95.4,298.8,0,13.08,1.77,.053
2,156,530,2,19.59,20.7,20.96,19.36,20.03,.148,.222,.15,.157,26.19,12.39,2550
1,156,535,2,2.832,2.823,322.4,4.534,.249,3.626,14.6,15.18,14.77,95.5,298.8,0,13.27,1.782,1.267
1,156,540,2,2.77,2.758,323,5.292,.189,3.234,14.69,15.24,14.86,95.1,298.9,0,13.3,1.81,3.058
1,156,545,2,2.582,2.571,327.8,5.282,.202,3.005,14.68,15.1,14.8,94.9,299,0,13.27,1.62,5.298
2,156,545,2,19.53,20.65,20.89,19.28,19.95,.148,.222,.15,.157,25.13,12.37,2550
1,156,550,2,2.508,2.505,327,3.119,.207,3.005,14.63,15.05,14.77,95,299.1,0,13.23,1.692,7.6
1,156,555,2,2.672,2.666,333.1,3.986,.224,3.267,14.63,15.06,14.76,95.1,299.1,0,13.25,1.655,12.87
1,156,600,2,3.108,3.105,338.8,2.334,.229,3.528,14.67,15.15,14.79,95.1,299.1,0,13.28,1.982,22.38
2,156,600,2,19.47,20.59,20.83,19.21,19.89,.148,.222,.15,.157,23.51,12.38,2550
1,156,605,2,3.346,3.342,338.7,2.716,.244,3.855,14.76,15.28,14.94,95.2,299.1,0,13.38,2.175,40.79
1,156,610,2,3.073,3.069,346.7,3.152,.28,3.659,14.92,15.5,15.19,95.2,299.1,0,13.53,1.895,51.91
1,156,615,2,3.303,3.296,345.5,3.757,.256,3.855,15.18,15.73,15.45,94.8,299.2,0,13.72,2.122,63.3
2,156,615,2,19.42,20.54,20.77,19.14,19.82,.148,.222,.15,.157,18.6,12.37,2550
1,156,620,2,2.992,2.98,350.7,5.127,.282,3.789,15.4,15.8,15.64,94.2,299.2,0,13.84,2.097,75.1
1,156,625,2,3.315,3.236,350.5,12.48,.35,4.475,15.57,15.97,15.8,93.7,299.2,0,13.92,2.205,89.1
1,156,630,2,3.313,3.296,353.8,5.929,.274,4.083,15.71,16.04,15.93,93.1,299.2,0,13.97,2.24,104.5
2,156,630,2,19.37,20.49,20.7,19.07,19.75,.147,.222,.15,.157,13.59,12.37,2550
1,156,635,2,3.191,3.184,355.7,3.677,.279,3.724,15.92,16.21,16.15,92.8,299.3,0,14.11,2.265,119.8
1,156,640,2,2.942,2.935,354.8,3.821,.308,3.822,16.15,16.36,16.38,92.4,299.3,0,14.27,2.125,135.6
1,156,645,2,3.202,3.195,352.8,3.883,.221,3.822,16.34,16.5,16.54,91.9,299.3,0,14.36,2.435,152.1
2,156,645,2,19.33,20.45,20.64,19.02,19.69,.147,.222,.15,.157,10.7,12.38,2550
1,156,650,2,3.236,3.221,352.2,5.438,.282,4.083,16.44,16.55,16.62,91.1,299.3,0,14.33,2.495,168.4
1,156,655,2,3.361,3.348,346.7,5.115,.337,4.149,16.61,16.61,16.72,90.9,299.4,0,14.45,2.575,184.9
1,156,700,2,3.377,3.365,353.7,4.917,.315,4.247,16.69,16.68,16.81,90.6,299.3,0,14.47,2.652,202.3
2,156,700,2,19.29,20.4,20.59,18.99,19.62,.147,.222,.15,.157,8.38,12.38,2550
1,156,705,2,3.464,3.453,347.3,4.569,.299,4.018,16.83,16.82,16.94,90.2,299.4,0,14.54,2.86,219.7
1,156,710,2,3.599,3.592,340.1,3.422,.296,4.181,16.98,16.91,17.06,90.1,299.5,0,14.66,2.927,234
1,156,715,2,3.353,3.342,341.3,4.632,.301,3.855,17.12,17.04,17.19,89.8,299.5,0,14.76,2.787,246.6
2,156,715,2,19.27,20.36,20.54,18.99,19.55,.147,.221,.15,.157,7.32,12.37,2550
1,156,720,2,3.593,3.58,335,4.953,.267,4.214,17.25,17.14,17.33,89.5,299.6,0,14.83,2.972,263.8
1,156,725,2,3.646,3.631,333,5.259,.282,4.214,17.49,17.41,17.58,89.1,299.6,0,14.99,3.035,286.1
1,156,730,2,3.68,3.672,332.5,3.853,.227,4.181,17.8,17.67,17.91,88.7,299.7,0,15.21,2.952,302.5
2,156,730,2,19.25,20.32,20.49,19.03,19.49,.147,.221,.15,.157,6.114,12.38,2550
1,156,735,2,3.436,3.423,334.8,5.042,.395,4.149,18.08,17.95,18.2,88,299.7,0,15.36,2.87,316.2
1,156,740,2,3.611,3.601,336,4.232,.336,4.181,18.35,18.13,18.44,87.4,299.7,0,15.51,2.897,341
1,156,745,2,3.747,3.737,338.6,4.158,.289,4.247,18.59,18.29,18.62,86.7,299.7,0,15.62,3.02,360.6
2,156,745,2,19.26,20.29,20.46,19.11,19.44,.147,.221,.15,.157,5.229,12.39,2550
1,156,750,2,3.743,3.732,337.7,4.391,.339,4.541,18.8,18.51,18.82,86.4,299.7,0,15.75,3.125,379.2
1,156,755,2,4.066,4.051,336.4,4.913,.397,4.9,19.06,18.72,19.1,85.9,299.7,0,15.93,3.275,397.3
1,156,800,2,4.366,4.36,331.6,3.064,.341,4.933,19.32,18.88,19.3,84.8,299.7,0,15.98,3.515,412.8
2,156,800,2,19.28,20.28,20.45,19.23,19.39,.147,.221,.15,.157,4.463,12.41,2550
1,156,805,2,4.162,4.139,336.2,6.112,.375,4.965,19.62,19.24,19.67,84.5,299.7,0,16.19,3.393,433.5
1,156,810,2,4.207,4.184,336.7,6.041,.365,4.933,19.84,19.3,19.78,82.9,299.7,0,16.11,3.335,449.6
1,156,815,2,4.273,4.256,335.7,5.229,.388,5.423,19.89,19.34,19.84,82.6,299.7,0,16.12,3.443,466.9
2,156,815,2,19.32,20.27,20.44,19.39,19.34,.147,.221,.15,.157,3.737,12.44,2550
1,156,820,2,4.125,4.114,338.2,4.206,.595,5.423,20.08,19.41,19.98,81.5,299.7,0,16.09,3.27,483.6
1,156,825,2,3.769,3.756,344.2,4.713,.455,4.573,20.32,19.69,20.25,81.3,299.7,0,16.27,3.15,500.4
1,156,830,2,4.115,4.092,338.2,6.046,.381,5.063,20.31,19.68,20.16,81.4,299.7,0,16.28,3.41,515.8
2,156,830,2,19.39,20.29,20.45,19.6,19.31,.147,.221,.15,.157,3.262,12.59,2550
1,156,835,2,3.986,3.967,337.7,5.641,.457,4.867,20.58,19.93,20.48,81,299.7,0,16.45,3.305,534.1
1,156,840,2,3.576,3.553,343.9,6.503,.494,4.671,20.87,20.21,20.79,80.4,299.7,0,16.62,2.977,550.6
1,156,845,2,3.697,3.668,331,7.24,.357,4.443,21.16,20.38,20.99,79.4,299.6,0,16.69,3.125,567.2
2,156,845,2,19.48,20.32,20.48,19.84,19.29,.147,.221,.15,.157,2.917,12.72,2550
1,156,850,2,4.275,4.243,336.8,6.936,.454,5.194,21.31,20.58,21.21,78.2,299.6,0,16.61,3.413,581.5
1,156,855,2,4.388,4.353,337.4,7.3,.586,5.782,21.59,20.83,21.52,77,299.5,0,16.61,3.63,597.2
1,156,900,2,4.047,3.996,342.7,9.04,.674,6.011,21.82,21.16,21.73,75.2,299.5,0,16.49,3.423,617.1
2,156,900,2,19.61,20.37,20.52,20.1,19.28,.148,.221,.15,.157,2.503,12.9,2550
1,156,905,2,4.251,4.157,12.34,12,.783,5.782,22.32,21.79,22.33,72.1,299.5,0,16.29,3.493,633.5
1,156,910,2,3.963,3.912,19.15,9.16,.683,6.076,22.7,22.05,22.53,68.25,299.5,0,15.82,3.288,647.4
1,156,915,2,3.933,3.617,360,22.95,.704,6.011,23.05,22.37,23.01,68.34,299.6,0,16.17,3.063,661.9
2,156,915,2,19.77,20.44,20.58,20.39,19.28,.148,.221,.15,.157,1.833,12.97,2550
1,156,920,2,4.742,4.656,26.39,10.87,.641,6.011,23.33,22.49,23.15,66.11,299.5,0,15.92,3.588,646.7
1,156,925,2,4.145,4.121,27.4,6.216,.652,6.043,23.53,22.72,23.32,65.42,299.5,0,15.94,3.305,692.2
1,156,930,2,4.17,4.111,27.34,9.61,.963,6.305,23.73,22.96,23.55,63.65,299.4,0,15.71,3.443,712
2,156,930,2,19.95,20.54,20.65,20.69,19.3,.148,.221,.15,.157,1.562,13.01,2550
1,156,935,2,4.811,4.765,37.1,7.94,.597,5.88,23.89,22.98,23.81,63.2,299.4,0,15.75,3.61,722
1,156,940,2,4.798,4.632,24.13,15.08,.862,6.729,24.16,23.24,24.02,62.7,299.4,0,15.87,3.713,733
1,156,945,2,4.778,4.655,8.26,13.04,1.037,6.827,24.14,23.09,23.89,61.71,299.4,0,15.61,3.785,745
2,156,945,2,20.18,20.64,20.73,21,19.32,.148,.221,.15,.157,1.395,13.07,2550
1,156,950,2,4.162,4.078,24.81,11.48,.8,5.619,24.35,23.33,24.06,58.98,299.4,0,15.12,3.32,764
1,156,955,2,5.088,5.049,35.34,7.13,.644,6.468,24.37,23.42,24.1,59.93,299.4,0,15.39,3.948,732
1,156,1000,2,4.703,4.637,18.53,9.55,.889,6.729,24.45,23.49,24.08,58.62,299.4,0,15.12,3.783,794
2,156,1000,2,20.44,20.77,20.83,21.3,19.37,.148,.221,.15,.157,1.201,13.08,2550
1,156,1005,2,5.427,5.302,23.66,12.32,.82,7.19,24.7,23.84,24.48,58.56,299.3,0,15.33,4.338,804
1,156,1010,2,5.331,5.243,28.55,10.44,.729,6.991,24.77,23.78,24.47,57.76,299.3,0,15.19,4.105,662.7
1,156,1015,2,4.861,4.774,33.54,10.87,.883,6.664,24.79,23.79,24.4,57.6,299.3,0,15.17,3.903,607.9
2,156,1015,2,20.74,20.91,20.93,21.61,19.43,.148,.221,.15,.157,1.152,13.03,2550
1,156,1020,2,5.143,5.08,20.88,9.01,1.618,8.33,24.62,23.92,24.54,58.41,299.3,0,15.22,4.098,862
1,156,1025,2,5.221,5.173,22.66,7.8,.889,7.15,25.06,24.11,24.81,56.68,299.3,0,15.16,4.178,625.5
1,156,1030,2,4.753,4.684,13.33,9.78,1.005,6.664,25,24.12,24.74,56.8,299.3,0,15.14,3.735,627.4
2,156,1030,2,21.05,21.06,21.03,21.94,19.5,.148,.221,.15,.157,1.034,13.05,2550
1,156,1035,2,4.1,4.016,11.11,11.54,.619,5.194,25.14,24.42,25.03,57.27,299.3,0,15.39,3.31,800
1,156,1040,2,4.646,4.505,37.1,14.14,1.072,6.533,25.64,24.67,25.42,55.11,299.3,0,15.26,3.625,775
1,156,1045,2,4.469,4.166,24.83,21.09,.695,6.272,25.74,24.83,25.54,54.57,299.3,0,15.2,3.488,847
2,156,1045,2,21.35,21.21,21.16,22.28,19.58,.148,.221,.15,.157,.511,13.02,2550
1,156,1050,2,4.905,4.818,46.4,10.81,1.138,6.991,25.96,24.84,25.72,54.12,299.3,0,15.28,3.873,985
1,156,1055,2,5.574,5.541,35.32,6.213,.986,7.97,26.09,24.84,25.79,53.47,299.3,0,15.21,4.413,922
1,156,1100,2,4.556,4.501,27.13,8.87,1.132,7.02,25.94,24.82,25.65,54.36,299.3,0,15.32,3.52,899
2,156,1100,2,21.64,21.37,21.3,22.63,19.67,.148,.221,.15,.157,.136,13.06,2550
1,156,1105,2,4.237,4.173,42.17,10.01,1.262,6.827,26.2,24.93,25.91,52.41,299.3,0,15.01,3.215,1004
1,156,1110,2,4.936,4.869,34.61,9.44,1.617,8.66,26.12,25.04,25.83,53.25,299.3,0,15.17,4.028,853
1,156,1115,2,4.224,3.954,16.74,20.5,.738,6.468,26.45,25.72,26.41,53.02,299.3,0,15.39,3.435,943
2,156,1115,2,21.95,21.54,21.44,23,19.76,.148,.221,.15,.157,0,13.09,2550
1,156,1120,2,5.103,4.997,39.58,11.68,1.313,8.89,26.34,25.35,26.09,52.57,299.3,0,15.17,3.918,757
1,156,1125,2,5.148,5.072,28.94,9.83,.947,7.87,26.53,25.46,26.29,50.93,299.3,0,14.87,4.04,908
1,156,1130,2,5.572,5.517,14.13,8.04,1.024,8.04,26.66,25.52,26.25,49.16,299.3,0,14.45,4.458,772
2,156,1130,2,22.3,21.7,21.59,23.44,19.87,.148,.222,.15,.157,0,13.02,2550
1,156,1135,2,6.312,6.156,16.28,12.73,.974,8.46,26.43,25.49,26.08,50.08,299.2,0,14.53,5.08,888
1,156,1140,2,5.349,5.281,25.91,9.17,1.019,7.15,26.75,25.79,26.48,48.85,299.2,0,14.43,4.225,789
1,156,1145,2,5.532,5.44,12.9,10.43,1.061,7.28,26.41,25.66,26.02,49.66,299.2,0,14.38,4.465,472.3
2,156,1145,2,22.65,21.87,21.75,23.9,19.98,.148,.222,.15,.157,0,12.99,2550
1,156,1150,2,5.43,5.209,20.56,16.31,.891,7.25,26.45,25.72,26.31,49.28,299.2,0,14.31,4.32,854
1,156,1155,2,5.541,5.394,35.74,13.19,.737,7.87,26.75,25.88,26.52,48.56,299.2,0,14.35,4.225,573
1,156,1200,2,4.899,4.745,35.11,14.34,.605,6.239,26.87,26.1,26.67,46.56,299.1,0,13.83,3.795,742
2,156,1200,2,22.95,22.05,21.92,24.34,20.09,.148,.222,.15,.157,0,12.95,2550
1,156,1205,2,6.232,6.14,49.17,9.84,1.256,8.98,27.33,26.34,27.19,46.04,299.1,0,14.06,4.76,1094
1,156,1210,2,6.719,6.613,36.63,10.17,1.435,9.9,27.58,26.32,27.27,44.86,299,0,13.9,5.238,1060
1,156,1215,2,4.409,4.327,30.01,11,1.263,7.61,27.62,26.42,27.14,44.58,299,0,13.84,3.678,1091
2,156,1215,2,23.19,22.22,22.11,24.73,20.23,.148,.222,.15,.157,0,13.14,2550
1,156,1220,2,5.743,5.529,16.63,15.64,1.117,7.61,27.78,26.7,27.59,45.03,299,0,14.12,4.56,1097
1,156,1225,2,3.481,3.28,13.72,19.45,1.132,6.729,27.74,26.53,27.41,44.9,299,0,14.05,2.736,561.6
1,156,1230,2,5.282,5.142,32.13,13.18,1.439,7.97,27.4,26.63,27.14,44.89,298.9,0,13.75,4.083,623.4
2,156,1230,2,23.41,22.38,22.31,25.08,20.37,.148,.223,.15,.157,0,12.96,2550
1,156,1235,2,6.811,6.783,51.47,5.133,1.238,9.15,27.61,26.56,27.41,44.73,298.8,0,13.88,5.3,1119
1,156,1240,2,4.215,4.148,48.72,10.2,1.147,7.09,27.66,26.58,27.33,43.81,298.9,0,13.61,3.27,919
1,156,1245,2,4.41,4.358,40.96,8.79,1.034,7.58,27.39,26.56,27.08,45.08,298.9,0,13.8,3.377,406
2,156,1245,2,23.66,22.54,22.5,25.46,20.52,.148,.223,.15,.157,0,13.11,2550
1,156,1250,2,5.125,5.045,40.54,10.08,1.133,7.55,28.1,27.33,28.08,43.7,298.9,0,13.94,4.025,1143
1,156,1255,2,3.956,3.845,46.12,13.55,1.204,6.729,28.44,27.39,28.21,41.95,298.8,0,13.64,2.967,749
1,156,1300,2,4.971,4.806,44.19,14.75,.892,7.06,27.88,26.81,27.44,41.91,298.7,0,13.15,3.795,610.4
2,156,1300,2,23.91,22.7,22.7,25.85,20.67,.148,.223,.15,.157,0,13.12,2550
1,156,1305,2,5.642,5.548,26.08,10.46,1.335,8.43,27.76,27.03,27.55,42.18,298.7,0,13.15,4.428,752
1,156,1310,2,4.654,4.253,29.73,23.77,1.711,7.77,28.56,27.6,28.53,41.31,298.6,0,13.52,3.768,1133
1,156,1315,2,5.575,5.444,50.69,12.42,1.329,8.26,28.68,27.46,28.35,40.31,298.6,0,13.25,4.33,786
2,156,1315,2,24.14,22.85,22.89,26.2,20.83,.149,.224,.15,.157,0,13.11,2550
1,156,1320,2,5.685,5.623,43.2,8.47,1.109,7.94,28.03,27.07,27.55,40.91,298.5,0,12.92,4.34,572.2
1,156,1325,2,5.348,5.309,48.26,6.908,.819,7.06,27.83,27.12,27.54,40.24,298.5,0,12.51,4.243,596.9
1,156,1330,2,5.753,5.632,28.02,11.78,1.608,9.51,28.48,27.69,28.51,39.22,298.4,0,12.67,4.733,1136
2,156,1330,2,24.36,23,23.09,26.51,21.01,.149,.224,.15,.157,0,12.93,2550
1,156,1335,2,5.379,5.285,32.91,10.71,1.564,9.02,28.85,27.76,28.6,37.52,298.4,0,12.35,4.38,999
1,156,1340,2,5.306,5.157,37.61,13.57,1.091,7.58,28.54,27.43,28.24,39.25,298.3,0,12.75,4.17,850
1,156,1345,2,5.939,5.86,28.1,9.31,.969,8.53,28.83,27.79,28.65,38.05,298.3,0,12.53,4.875,1039
2,156,1345,2,24.56,23.14,23.28,26.73,21.18,.149,.224,.15,.157,0,13.1,2550
1,156,1350,2,4.731,4.499,38.05,17.95,.705,6.207,29.01,27.95,28.75,37.48,298.2,0,12.46,3.855,1085
1,156,1355,2,5.381,5.219,47.43,14.04,1.068,8.04,28.9,27.82,28.48,37.46,298.1,0,12.37,4.085,619.5
1,156,1400,2,3.949,3.79,32.89,16.25,.689,5.553,28.89,27.97,28.67,37.03,298.1,0,12.18,3.215,1099
2,156,1400,2,24.74,23.27,23.45,26.85,21.35,.148,.224,.15,.157,0,12.93,2550
1,156,1405,2,4.908,4.716,36.82,16.02,1.305,8.26,29.49,28.43,29.32,37.02,298.1,0,12.69,3.738,1071
1,156,1410,2,4.169,4.07,38.08,12.46,.746,5.847,29.25,28.03,28.96,37.26,298,0,12.58,3.207,1041
1,156,1415,2,5.704,5.513,36.27,14.84,1.634,8.59,29.54,28.34,29.34,35.58,297.9,0,12.15,4.435,1024
2,156,1415,2,24.95,23.39,23.62,26.99,21.53,.148,.225,.15,.157,0,13.08,2550
1,156,1420,2,4.973,4.929,61.3,7.65,1.277,7.94,29.6,28.41,29.4,35.05,297.8,0,11.98,3.948,975
1,156,1425,2,5.272,5.211,45.2,8.74,.881,7.81,29.92,28.54,29.59,34.78,297.8,0,12.13,4.055,1052
1,156,1430,2,4.567,4.455,22.25,12.7,.72,6.403,30.11,28.94,29.86,34.67,297.8,0,12.25,3.73,1008
2,156,1430,2,25.16,23.52,23.77,27.22,21.71,.148,.225,.15,.157,0,13.07,2550
1,156,1435,2,5.347,5.194,19.46,13.72,.792,7.22,30.02,28.72,29.57,33.12,297.8,0,11.51,4.398,1023
1,156,1440,2,5.252,5.221,23.32,6.188,.744,7.61,29.73,28.65,29.43,34.7,297.7,0,11.94,4.338,1013
1,156,1445,2,3.923,3.829,25.33,12.54,1.059,6.762,29.64,28.58,29.29,34.14,297.6,0,11.63,3.252,756
2,156,1445,2,25.41,23.65,23.91,27.54,21.89,.148,.225,.15,.157,0,13.05,2550
1,156,1450,2,5.712,5.614,31.48,10.63,1.019,7.91,29.3,28.41,28.92,34.34,297.6,0,11.43,4.648,415.6
1,156,1455,2,3.336,3.248,42.68,13.13,.854,5.031,28.84,28.28,28.49,35.41,297.5,0,11.49,2.72,299.4
1,156,1500,2,5.147,5.074,52.08,9.61,1.406,8.26,29.19,28.48,29.07,35.36,297.5,0,11.76,3.968,760
2,156,1500,2,25.66,23.78,24.06,27.89,22.08,.148,.226,.15,.157,0,12.85,2550
1,156,1505,2,4.127,4.065,26.43,9.9,1.036,6.109,29.3,28.6,29.07,34.95,297.4,0,11.69,3.303,440.9
1,156,1510,2,4.396,3.803,20.11,29.75,1.046,6.207,28.96,28.4,28.76,35.66,297.4,0,11.7,3.585,665.3
1,156,1515,2,1.949,1.855,62,17.81,.602,3.005,29.48,28.82,29.32,33.83,297.4,0,11.37,1.639,676
2,156,1515,2,25.84,23.92,24.23,28.15,22.27,.148,.226,.15,.157,0,12.95,2550
1,156,1520,2,3.685,3.545,63.68,15.8,1.23,6.729,29.74,29.21,29.73,33.99,297.3,0,11.65,2.895,913
1,156,1525,2,4.792,4.697,42.77,11.44,.952,6.403,29.71,28.68,29.29,32.97,297.3,0,11.19,3.913,430.6
1,156,1530,2,3.944,3.61,47.65,23.6,1.012,6.174,29.5,28.89,29.4,33.96,297.2,0,11.43,3.212,836
2,156,1530,2,25.92,24.03,24.38,28.29,22.47,.148,.226,.15,.157,0,12.86,2550
1,156,1535,2,4.993,4.937,21.49,8.56,.875,7.28,30.11,29.3,29.94,31.86,297.2,0,11.02,3.995,913
1,156,1540,2,5.833,5.684,52.58,12.95,1.35,8.2,30.23,28.92,29.87,32.04,297.1,0,11.2,4.278,698.8
1,156,1545,2,4.743,4.471,47.84,19.38,.699,7.15,29.8,29.04,29.52,32.44,297,0,11.03,3.705,611.5
2,156,1545,2,25.99,24.13,24.53,28.39,22.67,.148,.227,.15,.157,0,13.03,2550
1,156,1550,2,5.69,5.632,23.79,8.17,1.84,9.11,30.05,29.04,29.74,31.23,297,0,10.68,4.615,821
1,156,1555,2,3.091,2.95,2.28,17.33,1.058,5.259,30.08,29.11,29.82,31.81,296.9,0,10.97,2.627,831
1,156,1600,2,5.611,5.357,26.97,17.23,1.635,8.1,30.38,29.47,30.2,31.41,296.8,0,11.04,4.435,801
2,156,1600,2,26.06,24.22,24.66,28.52,22.86,.148,.227,.15,.157,0,13.02,2550
1,156,1605,2,4.99,4.854,10.66,13.37,.611,6.827,30.3,29.15,29.85,30.97,296.8,0,10.77,4.148,769
1,156,1610,2,3.528,3.356,48.73,17.87,.756,5.227,30.52,29.75,30.32,31.2,296.7,0,11.05,2.875,765
1,156,1615,2,5.748,5.662,21.79,9.94,1.84,8.82,30.68,29.66,30.47,31.13,296.7,0,11.17,4.433,740
2,156,1615,2,26.13,24.29,24.78,28.66,23.06,.148,.227,.15,.157,0,13.01,2550
1,156,1620,2,5.678,5.623,20.92,7.98,.748,7.81,30.6,29.33,30.14,30.57,296.7,0,10.83,4.56,705
1,156,1625,2,4.155,4.055,5.324,12.53,.899,6.533,30.47,29.47,30.02,30.6,296.7,0,10.74,3.415,680.1
1,156,1630,2,4.662,4.624,16.57,7.33,.877,6.697,30.39,29.51,30.03,30.43,296.6,0,10.59,3.823,672.9
2,156,1630,2,26.2,24.36,24.89,28.8,23.23,.148,.228,.15,.157,0,13,2550
1,156,1635,2,3.865,3.697,34.81,16.91,1.217,7.35,30.57,29.8,30.39,30.13,296.6,0,10.6,3.025,624.5
1,156,1640,2,5.257,5.205,46.22,8.07,.968,7.51,30.58,29.83,30.33,30.34,296.6,0,10.7,4.04,565.8
1,156,1645,2,5.302,5.155,48.54,13.51,.889,7.45,30.15,29.49,29.76,31.12,296.7,0,10.71,4.115,217.5
2,156,1645,2,26.27,24.42,25.01,28.95,23.4,.148,.228,.15,.157,0,12.78,2550
1,156,1650,2,5.351,5.31,36.94,7.06,.856,7.61,29.5,29.02,29.21,32.51,296.8,0,10.81,4.018,330.4
1,156,1655,2,4.1,4.029,33.56,10.64,1.206,7.55,29.92,29.37,29.8,31.18,296.8,0,10.55,3.12,582.4
1,156,1700,2,4.557,4.525,34.97,6.822,1.109,6.729,30.28,29.61,30.02,30.12,296.8,0,10.35,3.62,553
2,156,1700,2,26.31,24.48,25.14,29.08,23.56,.148,.228,.15,.157,0,12.76,2550
1,156,1705,2,6.489,6.452,32.89,6.046,1.416,8.79,30.19,29.37,29.76,30.59,296.8,0,10.5,5.038,278.8
1,156,1710,2,4.988,4.965,39.48,5.459,.714,6.795,29.32,28.9,28.98,32.13,296.9,0,10.49,3.785,124.9
1,156,1715,2,4.272,4.176,45.15,12.11,.705,5.945,29.4,29.18,29.35,31.8,296.9,0,10.41,3.28,489.6
2,156,1715,2,26.29,24.52,25.25,29.15,23.72,.148,.229,.15,.157,0,12.78,2550
1,156,1720,2,4.167,4.05,38.06,13.56,.825,5.782,29.74,29.24,29.47,30.86,296.9,0,10.25,3.18,256.7
1,156,1725,2,3.726,3.63,47.99,12.96,.847,5.749,29.52,29.09,29.24,32.44,296.9,0,10.79,2.772,199.3
1,156,1730,2,4.134,4.109,26.91,6.31,1.341,6.305,29.12,28.94,28.89,33.32,297,0,10.85,3.03,183.5
2,156,1730,2,26.24,24.56,25.36,29.14,23.87,.148,.229,.15,.157,0,12.79,2550
1,156,1735,2,5.391,5.299,27.49,10.57,.936,8.1,29.28,29.15,29.23,32.42,297,0,10.58,4.21,394.9
1,156,1740,2,4.596,4.578,50.48,4.952,.79,6.011,29.79,29.29,29.64,32.19,297,0,10.9,3.503,432.3
1,156,1745,2,5.056,5.03,35.43,5.796,.788,6.566,29.84,29.24,29.57,31.77,297,0,10.76,3.91,388.5
2,156,1745,2,26.15,24.58,25.44,29.06,24.01,.148,.229,.15,.157,0,12.81,2550
1,156,1750,2,4.929,4.86,51.07,9.58,.526,6.207,29.8,29.3,29.54,32.43,297.1,0,11.02,3.558,278.6
1,156,1755,2,4.444,4.388,65.18,9.12,.561,5.521,29.12,28.91,28.72,33.73,297.1,0,11.02,3.19,83
1,156,1800,2,4.243,4.21,56.52,7.19,.864,6.893,28.85,28.9,28.68,34.84,297.1,0,11.27,3.07,139.1
2,156,1800,2,26.04,24.57,25.52,28.93,24.14,.148,.229,.15,.157,0,12.73,2550
1,156,1805,2,5.271,5.252,59.53,4.863,1.124,7.38,28.64,28.72,28.42,34.21,297.1,0,10.83,3.878,74.1
1,156,1810,2,4.535,4.491,69.25,7.94,.609,5.717,28.74,28.93,28.74,33.61,297.1,0,10.65,3.38,258.9
1,156,1815,2,4.321,4.191,52.43,14.07,.808,5.782,29.4,29.28,29.37,32.9,297.2,0,10.9,3.278,292.8
2,156,1815,2,25.93,24.56,25.58,28.79,24.25,.148,.229,.15,.157,0,12.7,2550
1,156,1820,2,4.89,4.829,41.95,9.04,.834,7.15,29.61,29.28,29.42,32.18,297.3,0,10.76,3.645,286.1
1,156,1825,2,6.239,6.214,50.26,5.151,.614,7.68,29.52,29.13,29.25,32.66,297.4,0,10.9,4.528,284.6
1,156,1830,2,5.827,5.783,39.29,7,.904,7.51,29.4,29.08,29.15,32.44,297.5,0,10.69,4.455,196.1
2,156,1830,2,25.8,24.54,25.63,28.62,24.35,.148,.229,.15,.157,0,12.7,2550
1,156,1835,2,5.026,4.971,53.97,8.53,.585,6.795,28.95,28.86,28.66,33.58,297.5,0,10.82,3.63,96.6
1,156,1840,2,5.495,5.467,55.77,5.772,.654,6.599,28.58,28.66,28.34,34.03,297.6,0,10.7,3.858,54.26
1,156,1845,2,4.582,4.577,60.75,2.652,.576,5.913,28.15,28.46,27.93,34.64,297.7,0,10.6,3.17,52.11
2,156,1845,2,25.66,24.51,25.66,28.43,24.43,.148,.23,.15,.157,0,12.68,2550
1,156,1850,2,4.084,4.077,64.22,3.287,.44,4.835,28.02,28.48,27.9,35.13,297.8,0,10.69,2.857,55.09
1,156,1855,2,3.867,3.817,68.32,9.22,.649,5.161,27.89,28.35,27.74,36.11,297.8,0,10.98,2.627,49.78
1,156,1900,2,4.609,4.492,54.39,12.87,.713,6.403,27.58,27.99,27.43,38.13,297.9,0,11.51,3.143,52.3
2,156,1900,2,25.53,24.47,25.66,28.23,24.49,.148,.23,.15,.157,0,12.65,2550
1,156,1905,2,4.724,4.716,55.61,3.257,.417,5.521,27.53,27.85,27.39,38.34,298,0,11.54,3.465,49.43
1,156,1910,2,4.415,4.406,58.17,3.557,.453,5.553,27.29,27.61,27.09,39.88,298.1,0,11.92,3.065,39.65
1,156,1915,2,4.513,4.506,57.15,3.176,.362,5.325,27,27.45,26.83,40.65,298.1,0,11.95,3.045,34.63
2,156,1915,2,25.37,24.42,25.66,28,24.53,.148,.23,.15,.157,0,12.65,2550
1,156,1920,2,4.104,4.098,59.22,3.108,.358,5.325,26.8,27.25,26.61,41.49,298.2,0,12.07,2.78,20.31
1,156,1925,2,5.413,5.401,62.6,3.696,.809,7.25,26.51,27.08,26.33,42.52,298.2,0,12.19,3.685,15.27
1,156,1930,2,4.797,4.791,65.83,2.973,.528,6.076,26.33,26.77,26.17,43.44,298.4,0,12.34,3.315,12.78
2,156,1930,2,25.2,24.37,25.64,27.76,24.56,.148,.23,.15,.157,0,12.63,2550
1,156,1935,2,4.313,4.308,66.35,2.794,.365,5.553,25.76,26.2,25.53,46.49,298.5,0,12.84,2.697,9.14
1,156,1940,2,4.567,4.563,69.7,2.326,.301,5.259,25.37,26,25.2,47.95,298.5,0,12.96,2.865,7.73
1,156,1945,2,4.299,4.295,74.3,2.608,.254,5.096,25.05,25.86,24.88,49.43,298.6,0,13.12,2.435,5.67
2,156,1945,2,25.02,24.31,25.61,27.5,24.58,.148,.23,.15,.157,0,12.63,2550
1,156,1950,2,4.475,4.471,77,2.342,.24,4.965,24.75,25.61,24.63,50.9,298.6,0,13.29,2.655,3.162
1,156,1955,2,3.928,3.916,90.3,4.437,.315,4.737,24.46,25.33,24.33,53.34,298.7,0,13.73,2.255,.354
1,156,2000,2,4.142,4.135,86.3,3.323,.372,4.933,24.3,25.3,24.26,54.71,298.8,0,13.96,2.532,0
2,156,2000,2,24.84,24.24,25.57,27.23,24.59,.148,.23,.15,.157,.171,12.62,2550
1,156,2005,2,4.612,4.603,83.4,3.428,.408,5.488,24.27,25.2,24.28,54.59,298.8,0,13.91,2.925,0
1,156,2010,2,4.438,4.432,84.2,3.048,.367,5.39,24.18,24.98,24.13,55.22,298.8,0,14,2.802,0
1,156,2015,2,4.106,4.102,85.4,2.615,.469,5.521,24.06,24.82,23.97,56.11,298.9,0,14.13,2.68,0
2,156,2015,2,24.66,24.17,25.52,26.96,24.58,.148,.23,.15,.157,.889,12.6,2550
1,156,2020,2,3.469,3.463,88.9,3.098,.283,4.181,23.7,24.46,23.57,58.46,299,0,14.42,2.067,0
1,156,2025,2,3.944,3.938,93.9,3.229,.244,4.606,23.36,24.19,23.27,60.72,299.1,0,14.67,2.425,0
1,156,2030,2,4.076,4.07,96.2,3.139,.294,4.769,23.07,23.89,22.97,62.43,299.2,0,14.83,2.427,0
2,156,2030,2,24.49,24.09,25.46,26.7,24.56,.148,.23,.15,.157,1.169,12.6,2550
1,156,2035,2,3.763,3.759,95.5,2.575,.321,4.737,22.95,23.89,22.91,63.04,299.3,0,14.87,2.19,0
1,156,2040,2,3.492,3.487,95.3,2.828,.224,4.018,22.83,23.8,22.78,64.05,299.4,0,14.99,1.987,0
1,156,2045,2,3.064,3.063,96.3,1.642,.204,3.463,22.6,23.53,22.51,65.57,299.5,0,15.14,1.582,0
2,156,2045,2,24.32,24.01,25.39,26.44,24.53,.148,.23,.15,.157,1.294,12.59,2550
1,156,2050,2,3.224,3.222,92.4,2.004,.214,3.822,22.28,23.32,22.22,67.28,299.6,0,15.23,1.705,0
1,156,2055,2,3.803,3.799,92.9,2.646,.252,4.475,22.14,23.22,22.13,67.61,299.6,0,15.17,2.082,0
1,156,2100,2,4.308,4.296,91.9,4.263,.374,5.161,22.2,23.3,22.28,66.68,299.7,0,15.03,2.467,0
2,156,2100,2,24.15,23.93,25.3,26.18,24.48,.148,.23,.15,.157,1.427,12.58,2550
1,156,2105,2,4.527,4.518,91.7,3.689,.293,5.063,22.47,23.42,22.56,64.81,299.8,0,14.84,2.992,0
1,156,2110,2,4.34,4.335,91.6,2.742,.331,5.259,22.53,23.31,22.51,64.6,299.8,0,14.85,2.64,0
1,156,2115,2,4.299,4.295,90.9,2.389,.325,5.161,22.34,23.11,22.31,65.56,299.9,0,14.9,2.637,0
2,156,2115,2,24,23.84,25.22,25.93,24.43,.148,.23,.15,.157,1.361,12.57,2550
1,156,2120,2,4.496,4.489,92.2,3.083,.269,5.096,22.18,22.97,22.17,66.18,299.9,0,14.89,2.807,0
1,156,2125,2,4.416,4.411,92.2,2.671,.326,5.129,22.13,22.9,22.11,66.31,300,0,14.87,2.792,0
1,156,2130,2,4.572,4.565,89.8,3.168,.343,5.39,22.15,22.98,22.18,65.58,300.2,0,14.73,3.01,0
2,156,2130,2,23.86,23.76,25.14,25.7,24.37,.148,.23,.15,.157,1.389,12.57,2550
1,156,2135,2,4.679,4.673,90.3,2.656,.333,5.423,22.25,23.07,22.28,64.75,300.3,0,14.63,2.922,0
1,156,2140,2,4.31,4.304,89.1,3.099,.349,4.933,22.18,22.91,22.15,65.12,300.4,0,14.65,2.655,0
1,156,2145,2,3.648,3.635,78.9,4.814,.308,4.247,21.99,22.75,21.92,65.9,300.6,0,14.66,2.177,0
2,156,2145,2,23.72,23.68,25.04,25.47,24.3,.148,.229,.15,.157,1.372,12.56,2550
1,156,2150,2,3.777,3.771,75.3,3.106,.317,4.508,21.67,22.45,21.59,67.7,300.7,0,14.77,2.212,0
1,156,2155,2,3.467,3.464,71.4,2.637,.182,3.92,21.4,22.19,21.3,69.29,300.8,0,14.86,1.927,0
1,156,2200,2,3.504,3.498,73.5,3.38,.243,4.279,21.17,22.06,21.11,69.89,300.9,0,14.78,1.922,0
2,156,2200,2,23.59,23.6,24.95,25.25,24.22,.148,.229,.15,.157,1.502,12.55,2550
1,156,2205,2,3.762,3.757,74.1,2.839,.254,4.41,21.07,22.09,21.07,69.94,301,0,14.7,2.22,0
1,156,2210,2,3.575,3.572,72,2.187,.228,4.116,21.01,21.98,20.98,70.2,301.1,0,14.71,1.957,0
1,156,2215,2,3.404,3.403,67.89,1.491,.122,3.659,20.76,21.74,20.68,72,301.3,0,14.85,1.44,0
2,156,2215,2,23.46,23.52,24.86,25.04,24.15,.148,.229,.15,.157,1.597,12.54,2550
1,156,2220,2,3.428,3.427,69.15,1.334,.118,3.691,20.48,21.66,20.47,73.3,301.3,0,14.86,1.485,0
1,156,2225,2,3.587,3.584,66.4,2.115,.153,3.92,20.31,21.55,20.31,74.2,301.3,0,14.9,1.647,0
1,156,2230,2,3.519,3.519,65.01,1.101,.148,3.855,20.29,21.39,20.29,74.5,301.3,0,14.92,1.792,0
2,156,2230,2,23.34,23.44,24.76,24.84,24.06,.148,.229,.15,.157,1.796,12.53,2550
1,156,2235,2,2.922,2.921,62.75,1.237,.196,3.332,20.19,21.17,20.19,75.1,301.4,0,14.95,1.625,0
1,156,2240,2,2.594,2.593,63.62,1.827,.154,3.005,20.03,20.98,19.99,76.1,301.4,0,15.01,1.207,0
1,156,2245,2,2.738,2.737,66.6,1.508,.109,2.973,19.84,20.91,19.8,77,301.5,0,15,1.017,0
2,156,2245,2,23.21,23.36,24.66,24.65,23.98,.148,.229,.15,.157,2.053,12.52,2550
1,156,2250,2,2.954,2.95,71.8,3.083,.083,3.136,19.6,21.03,19.62,77.3,301.4,0,14.85,1.237,0
1,156,2255,2,3.341,3.34,78.7,1.869,.098,3.528,19.26,21.15,19.31,77.9,301.3,0,14.64,1.535,0
1,156,2300,2,3.073,3.072,83.2,1.371,.163,3.495,19.12,21.04,19.26,78.2,301.2,0,14.57,1.46,0
2,156,2300,2,23.09,23.28,24.57,24.46,23.89,.148,.229,.15,.157,2.399,12.52,2550
1,156,2305,2,2.787,2.786,85.4,1.625,.123,3.136,19.16,20.87,19.35,78.1,301.2,0,14.59,1.23,0
1,156,2310,2,2.821,2.82,89.1,.957,.126,3.201,19.21,20.8,19.41,78.2,301.1,0,14.65,1.437,0
1,156,2315,2,2.638,2.635,89.9,2.798,.222,3.169,19.15,20.7,19.35,78.8,301.1,0,14.72,1.29,0
2,156,2315,2,22.97,23.21,24.48,24.28,23.81,.148,.229,.15,.157,2.568,12.51,2550
1,156,2320,2,2.612,2.609,87,2.687,.197,3.234,19.21,20.65,19.4,78.8,301,0,14.77,1.29,0
1,156,2325,2,2.414,2.412,85.1,2.532,.177,2.907,19.19,20.59,19.35,79,301,0,14.79,1.19,0
1,156,2330,2,2.647,2.646,80.3,1.446,.195,3.136,19.06,20.53,19.22,79.3,301,0,14.73,1.462,0
2,156,2330,2,22.84,23.12,24.38,24.1,23.71,.148,.229,.15,.157,2.849,12.51,2550
1,156,2335,2,3.085,3.084,79.1,1.169,.158,3.332,18.9,20.47,19.03,79.9,300.9,0,14.68,1.602,0
1,156,2340,2,3.161,3.161,79.8,.573,.095,3.332,18.65,20.39,18.77,81.1,300.9,0,14.67,1.565,0
1,156,2345,2,3.455,3.453,79.2,1.843,.263,4.116,18.45,20.34,18.61,82,300.9,0,14.66,1.777,0
2,156,2345,2,22.72,23.05,24.29,23.93,23.62,.148,.228,.15,.157,3.232,12.5,2550
1,156,2350,2,4.326,4.325,83,1.546,.307,5.227,18.49,20.36,18.76,81.6,300.8,0,14.62,2.42,0
1,156,2355,2,4.279,4.276,84,2.055,.283,4.769,18.78,20.29,19,80.1,300.6,0,14.61,2.405,0
1,157,0,2,3.779,3.773,85.9,3.12,.332,4.475,18.95,20.16,19.13,79.2,300.7,0,14.59,2.132,0
2,157,0,2,22.61,22.97,24.19,23.76,23.53,.147,.228,.15,.157,2.956,12.49,2550
1,157,5,2,3.221,3.215,91.3,3.551,.318,4.279,19.07,20.22,19.24,78.4,300.7,0,14.57,1.815,0
1,157,10,2,3.259,3.255,90,2.747,.27,3.953,19.09,20.22,19.23,78.2,300.7,0,14.54,1.807,0
1,157,15,2,3.312,3.309,87.4,2.656,.328,4.083,19.08,20.2,19.19,78.2,300.7,0,14.52,1.837,0
2,157,15,2,22.49,22.9,24.1,23.59,23.44,.147,.228,.15,.157,2.709,12.49,2550
1,157,20,2,2.986,2.982,86.1,2.802,.287,3.659,19.03,20.16,19.15,78.2,300.7,0,14.48,1.555,0
1,157,25,2,1.709,1.707,83.8,3.283,.419,2.613,18.99,20.05,19.08,78.2,300.8,0,14.45,.313,0
1,157,30,2,.577,.577,80.9,1.29,.376,1.47,18.89,19.89,18.91,78.3,300.9,0,14.38,.011,0
2,157,30,2,22.38,22.82,24.01,23.43,23.34,.147,.228,.151,.157,2.817,12.49,2550
1,157,35,2,1.193,1.115,260.4,18.55,.837,2.123,18.82,19.71,18.8,79.9,301,0,14.61,1.532,0
1,157,40,2,1.39,1.383,254.3,5.932,.236,1.895,18.49,19.78,18.45,83.3,301,0,14.92,1.185,0
1,157,45,2,.83,.825,246.2,6.014,.235,1.274,18.34,19.95,18.41,84.2,301,0,14.95,.447,0
2,157,45,2,22.28,22.74,23.91,23.28,23.24,.147,.228,.151,.157,4.132,12.48,2550
1,157,50,2,.177,.126,215.5,36.82,.164,.555,18.23,20.01,18.28,84.5,300.9,0,14.89,.004,0
1,157,55,2,.028,.028,129,.757,.063,.294,18.36,19.99,18.57,82.8,300.9,0,14.72,0,.006
1,157,100,2,.052,.052,123.7,0,.11,.49,18.65,19.89,18.75,81.3,300.9,0,14.7,0,0
2,157,100,2,22.19,22.67,23.82,23.13,23.15,.147,.228,.151,.157,4.336,12.47,2550
1,157,105,2,0,0,0,0,0,0,18.72,19.71,18.71,81.3,300.9,0,14.78,0,0
1,157,110,2,.322,.322,124,.573,.114,.457,18.63,19.58,18.58,81.9,300.9,0,14.8,.582,0
1,157,115,2,.297,.297,125.3,0,.059,.425,18.36,19.67,18.41,82.6,300.9,0,14.68,.458,0
2,157,115,2,22.1,22.6,23.73,23,23.06,.147,.228,.151,.157,5.389,12.47,2550
1,157,120,2,.318,.319,125.3,0,.054,.49,18.15,19.68,18.26,83.5,300.9,0,14.65,.885,0
1,157,125,2,.141,.141,125.2,0,.141,.425,18.13,19.72,18.36,83.6,300.8,0,14.64,.178,0
1,157,130,2,0,0,0,0,0,0,18.22,19.67,18.42,83.3,300.8,0,14.67,0,0
2,157,130,2,22.02,22.53,23.64,22.87,22.96,.147,.227,.151,.157,6.777,12.46,2550
1,157,135,2,0,0,0,0,0,0,18.33,19.59,18.53,83.2,300.8,0,14.75,0,0
1,157,140,2,.237,.237,125.2,0,.156,.49,18.46,19.75,18.65,82.6,300.8,0,14.76,.063,0
1,157,145,2,.389,.389,125.2,0,.075,.49,18.59,19.82,18.72,82.4,300.8,0,14.86,0,0
2,157,145,2,21.93,22.46,23.55,22.75,22.87,.147,.227,.151,.157,6.465,12.46,2550
1,157,150,2,.234,.197,118,29.22,.143,.915,18.57,19.81,18.58,83.6,300.8,0,15.05,0,0
1,157,155,2,1.14,1.136,348.4,5.026,.101,1.372,18.43,19.4,18.37,84.7,300.8,0,15.12,.268,0
1,157,200,2,1.237,1.236,350.2,3.152,.077,1.372,18.2,19.45,18.19,85.6,300.8,0,15.06,.897,0
2,157,200,2,21.84,22.4,23.47,22.64,22.77,.147,.227,.151,.157,8.39,12.45,2550
1,157,205,2,1.381,1.375,359.7,5.568,.058,1.47,18.04,19.56,17.99,87.4,300.8,0,15.22,.724,0
1,157,210,2,1.488,1.477,31.89,6.732,.069,1.601,17.86,19.66,17.84,87.9,300.7,0,15.14,.625,0
1,157,215,2,1.491,1.487,35.58,4.087,.037,1.568,17.7,19.59,17.76,87,300.7,0,14.84,.408,0
2,157,215,2,21.76,22.33,23.39,22.52,22.68,.147,.227,.151,.157,11.13,12.45,2550
1,157,220,2,1.576,1.575,19.57,2.08,.057,1.666,17.56,19.16,17.59,86.8,300.8,0,14.66,.608,0
1,157,225,2,1.712,1.712,18.32,.097,.16,1.927,17.41,19.15,17.49,86.9,300.8,0,14.54,.835,0
1,157,230,2,1.883,1.88,23.45,3.385,.078,1.993,17.31,19.14,17.36,87.2,300.8,0,14.51,.867,0
2,157,230,2,21.66,22.26,23.31,22.41,22.59,.147,.227,.151,.157,9.94,12.44,2550
1,157,235,2,1.571,1.571,30.55,.644,.063,1.731,17.22,18.98,17.33,87.1,300.7,0,14.4,.696,0
1,157,240,2,1.753,1.748,28.66,3.986,.067,1.895,17.25,18.97,17.35,86.7,300.8,0,14.35,.755,0
1,157,245,2,2.174,2.14,359.5,10.13,.184,2.581,17.15,18.66,17.19,87,300.9,0,14.32,1.37,0
2,157,245,2,21.57,22.2,23.23,22.3,22.51,.147,.227,.151,.157,9.52,12.44,2550
1,157,250,2,2.442,2.42,333.5,7.59,.298,2.94,17,18.13,16.98,89.5,301,0,14.59,1.445,0
1,157,255,2,2.16,2.146,340.2,6.692,.167,2.417,16.78,17.91,16.87,89.6,301.1,0,14.41,.888,0
1,157,300,2,2.18,2.177,358.6,3.056,.069,2.319,16.89,18.05,17.05,89.4,301.1,0,14.47,.79,0
2,157,300,2,21.48,22.13,23.15,22.18,22.42,.147,.227,.151,.157,13.02,12.43,2550
1,157,305,2,2.413,2.412,2.546,1.09,.1,2.548,16.95,18.01,17.07,88.6,301.2,0,14.4,.922,0
1,157,310,2,2.466,2.463,1.756,2.779,.099,2.679,16.82,17.82,16.88,88.4,301.2,0,14.24,.88,0
1,157,315,2,2.121,2.112,345.3,5.381,.236,2.548,16.69,17.71,16.72,89,301.3,0,14.22,.932,0
2,157,315,2,21.38,22.06,23.08,22.07,22.33,.147,.226,.151,.157,11.43,12.43,2550
1,157,320,2,1.917,1.917,337.5,1.251,.158,2.221,16.71,17.57,16.78,89.9,301.4,0,14.39,1.01,0
1,157,325,2,2.232,2.222,345.7,5.548,.077,2.417,16.7,17.54,16.8,89.9,301.4,0,14.38,1.072,0
1,157,330,2,2.134,2.134,354.1,.749,.106,2.319,16.65,17.65,16.77,89.8,301.4,0,14.31,.805,0
2,157,330,2,21.3,21.99,23,21.95,22.24,.147,.226,.151,.157,14.04,12.42,2550
1,157,335,2,2.116,2.113,352,3.506,.05,2.189,16.59,17.43,16.66,89.9,301.5,0,14.27,.922,0
1,157,340,2,1.883,1.875,334.7,5.171,.101,2.189,16.52,17.11,16.53,90.7,301.4,0,14.33,.965,0
1,157,345,2,2.004,2.003,341.8,1.973,.091,2.221,16.46,17.08,16.53,90.8,301.5,0,14.3,1.037,0
2,157,345,2,21.2,21.93,22.92,21.84,22.16,.147,.226,.151,.157,15.26,12.42,2550
1,157,350,2,1.831,1.831,342.9,1.249,.117,2.156,16.4,17.08,16.5,90.7,301.4,0,14.23,.72,0
1,157,355,2,1.833,1.833,342.9,.194,.076,2.058,16.39,17.06,16.47,90.7,301.3,0,14.21,.76,0
1,157,400,2,2.09,2.089,337.4,1.835,.131,2.221,16.37,17.07,16.45,90.7,301.4,0,14.19,1.065,0
2,157,400,2,21.12,21.86,22.84,21.73,22.07,.147,.226,.151,.157,14.87,12.42,2550
1,157,405,2,2.036,2.036,337.4,1.383,.057,2.156,16.31,16.99,16.38,91,301.4,0,14.19,.985,0
1,157,410,2,1.769,1.764,343.4,4.05,.101,2.025,16.24,16.9,16.32,91.2,301.4,0,14.17,.558,0
1,157,415,2,1.753,1.748,359.4,4.592,.08,1.993,16.21,17,16.28,91.3,301.3,0,14.15,.004,0
2,157,415,2,21.04,21.8,22.76,21.62,21.99,.147,.226,.151,.157,16.67,12.41,2550
1,157,420,2,1.761,1.757,356.7,4.264,.084,1.96,16.15,17.09,16.25,90.9,301.3,0,14.02,0,0
1,157,425,2,1.914,1.881,332.5,10.6,.094,2.123,16.16,17,16.26,90.9,301.5,0,14.04,.994,0
1,157,430,2,1.901,1.898,323.6,3.069,.144,2.156,16.11,16.95,16.23,91,301.6,0,14,1.075,0
2,157,430,2,20.96,21.73,22.69,21.52,21.9,.147,.226,.151,.157,16.24,12.4,2550
1,157,435,2,1.938,1.938,327.3,1.304,.062,2.156,16.05,16.98,16.19,90.7,301.6,0,13.9,1.087,0
1,157,440,2,2.023,2.021,330.7,2.519,.087,2.254,16.06,17.03,16.21,90.7,301.6,0,13.91,1.05,0
1,157,445,2,2.215,2.214,324.7,1.513,.146,2.515,16.04,17.11,16.19,90.6,301.6,0,13.86,1.28,0
2,157,445,2,20.88,21.67,22.61,21.42,21.82,.147,.226,.151,.157,16.09,12.39,2550
1,157,450,2,2.329,2.327,321.6,2.864,.129,2.646,16.03,17.09,16.19,90.5,301.7,0,13.84,1.295,0
1,157,455,2,2.091,2.086,334.8,3.831,.124,2.45,16.07,17.16,16.23,90.6,301.7,0,13.89,.608,0
1,157,500,2,2.245,2.244,341.3,1.422,.118,2.515,16.17,17.26,16.35,90.9,301.7,0,14.03,1.07,0
2,157,500,2,20.8,21.61,22.54,21.31,21.74,.147,.225,.151,.157,15.8,12.39,2550
1,157,505,2,2.184,2.178,334.6,4.127,.114,2.385,16.24,17.18,16.4,90.9,301.7,0,14.1,1.14,0
1,157,510,2,1.912,1.907,333.9,3.781,.105,2.156,16.23,17,16.36,91,301.7,0,14.11,.96,0
1,157,515,2,2.048,2.044,324.7,3.161,.128,2.287,16.21,16.99,16.32,91.2,301.7,0,14.12,1.095,0
2,157,515,2,20.73,21.54,22.46,21.22,21.65,.147,.225,.151,.157,17.47,12.39,2550
1,157,520,2,1.757,1.751,324.3,4.943,.154,2.091,16.09,17.01,16.18,91.3,301.7,0,14.02,.548,0
1,157,525,2,2.211,2.209,315.9,2.19,.106,2.417,16.08,17.17,16.25,91,301.7,0,13.97,1.237,.112
1,157,530,2,2.272,2.27,321,1.863,.074,2.417,16.06,17.18,16.21,90.6,301.8,0,13.88,1.17,.307
2,157,530,2,20.66,21.48,22.39,21.12,21.58,.147,.225,.151,.157,18.05,12.38,2550
1,157,535,2,2.413,2.411,316.6,2.542,.106,2.679,16.01,17.1,16.17,90.4,301.9,0,13.81,1.33,1.581
1,157,540,2,2.619,2.613,321.4,3.602,.135,2.907,15.99,17.06,16.11,90.7,302,0,13.84,1.252,3.231
1,157,545,2,2.545,2.543,320.8,2.539,.15,2.94,15.96,16.96,16.05,91.2,302.1,0,13.88,1.21,6.059
2,157,545,2,20.59,21.42,22.32,21.03,21.49,.147,.225,.151,.157,16.08,12.37,2550
1,157,550,2,2.473,2.471,327.5,2.251,.101,2.679,16.06,17.14,16.25,91.5,302.2,0,14.04,1.18,9.87
1,157,555,2,2.232,2.23,334.6,2.229,.112,2.548,16.25,17.36,16.47,91,302.2,0,14.14,1.03,14.35
1,157,600,2,2.17,2.169,337.4,2.14,.144,2.548,16.4,17.35,16.6,90.6,302.2,0,14.21,1.112,22.15
2,157,600,2,20.52,21.36,22.24,20.94,21.41,.147,.225,.151,.157,14.39,12.37,2550
1,157,605,2,2.214,2.212,338.4,2.586,.134,2.548,16.47,17.27,16.67,90.4,302.3,0,14.24,1.145,39.13
1,157,610,2,1.968,1.965,346.7,3.258,.16,2.287,16.55,17.18,16.81,90.3,302.3,0,14.31,.842,51.3
1,157,615,2,1.798,1.794,348.9,3.749,.207,2.254,16.65,17.16,16.92,90,302.4,0,14.35,.903,63
2,157,615,2,20.46,21.3,22.17,20.86,21.34,.147,.225,.151,.157,11.54,12.38,2550
1,157,620,2,2.061,2.058,353.5,3.129,.167,2.483,16.8,17.24,17.05,89.5,302.5,0,14.4,1.142,73.2
1,157,625,2,2.076,2.07,357.4,4.106,.248,2.548,16.97,17.37,17.21,89.2,302.6,0,14.51,1.182,86.6
1,157,630,2,2.117,2.112,359.6,4.081,.224,2.613,17.16,17.52,17.39,88.8,302.7,0,14.62,1.382,101
2,157,630,2,20.41,21.25,22.11,20.78,21.26,.147,.225,.151,.157,8.58,12.38,2550
1,157,635,2,2.159,2.154,356.5,4.088,.275,2.777,17.36,17.64,17.57,88,302.7,0,14.68,1.572,117
1,157,640,2,1.979,1.97,3.808,5.637,.247,2.45,17.6,17.84,17.85,87.4,302.8,0,14.81,1.36,133.4
1,157,645,2,2.015,2.009,18.9,4.406,.2,2.548,17.91,18.08,18.17,87.2,302.8,0,15.06,1.425,146.5
2,157,645,2,20.37,21.2,22.04,20.72,21.18,.147,.225,.151,.157,6.685,12.39,2550
1,157,650,2,2.316,2.312,10.21,3.343,.223,2.875,18.03,18.14,18.19,86.2,302.9,0,15.01,1.825,156.7
1,157,655,2,2.312,2.308,9.3,3.477,.141,2.679,18.09,18.19,18.17,85.8,303,0,15,1.812,94.5
1,157,700,2,1.888,1.885,7.58,3.133,.152,2.385,18,18.07,18,86.5,303.1,0,15.02,1.432,88
2,157,700,2,20.34,21.15,21.98,20.67,21.1,.147,.224,.151,.157,5.762,12.4,2550
1,157,705,2,1.958,1.952,5.609,4.498,.19,2.385,18.02,18.1,18.07,87.1,303.1,0,15.15,1.322,151.5
1,157,710,2,1.993,1.985,5.506,5.202,.222,2.679,18.29,18.41,18.52,86.1,303.1,0,15.23,1.647,264
1,157,715,2,2.134,2.1,359,10.21,.178,2.613,18.78,18.92,19.05,83.9,303.1,0,15.3,1.892,339.9
2,157,715,2,20.33,21.11,21.92,20.65,21.03,.147,.224,.151,.157,4.449,12.41,2550
1,157,720,2,2.309,2.301,357.5,4.653,.231,2.744,19.34,19.37,19.62,82,303.1,0,15.49,1.99,327.7
1,157,725,2,2.264,2.257,352,4.649,.223,2.777,19.77,19.71,19.94,80.3,303.1,0,15.56,1.967,223.5
1,157,730,2,2.627,2.619,359.8,4.529,.263,2.94,19.96,19.91,20.03,80.1,303.2,0,15.71,2.105,155.9
2,157,730,2,20.33,21.08,21.87,20.66,20.96,.146,.224,.151,.157,3.012,12.5,2550
1,157,735,2,2.464,2.453,11.12,5.498,.168,2.777,20.06,20.09,20.13,79.8,303.3,0,15.75,1.99,138.7
1,157,740,2,2.316,2.315,15.67,1.961,.214,2.809,20.25,20.31,20.33,79.5,303.3,0,15.87,1.822,157.9
1,157,745,2,2.248,2.244,12.76,3.199,.238,2.744,20.51,20.63,20.66,78.5,303.4,0,15.91,1.805,189.4
2,157,745,2,20.36,21.05,21.83,20.71,20.89,.146,.224,.151,.157,2.93,12.53,2550
1,157,750,2,2.226,2.222,21.18,3.588,.28,2.809,20.89,20.96,21.05,76.9,303.5,0,15.96,1.765,276.7
1,157,755,2,2.092,2.084,23.49,5.11,.227,2.548,21.39,21.3,21.6,74.9,303.4,0,16.03,1.727,406.1
1,157,800,2,2.171,2.118,19,12.72,.282,2.777,21.89,21.71,22.12,72.7,303.4,0,16.04,1.755,401.8
2,157,800,2,20.42,21.04,21.8,20.81,20.83,.147,.224,.151,.157,2.395,12.56,2550
1,157,805,2,1.69,1.655,13.95,11.73,.236,2.123,22.22,22.04,22.43,71,303.4,0,15.99,1.465,421
1,157,810,2,1.775,1.748,21.86,10.07,.215,2.221,22.55,22.41,22.75,69.75,303.5,0,16.02,1.455,438.1
1,157,815,2,1.801,1.777,32.89,9.33,.246,2.515,22.92,22.65,23.08,68.89,303.6,0,16.17,1.365,453.9
2,157,815,2,20.49,21.05,21.79,20.92,20.78,.147,.224,.151,.157,1.938,12.64,2550
1,157,820,2,1.858,1.716,16.23,22.38,.328,2.352,23.35,22.92,23.5,67.15,303.6,0,16.17,1.37,470.3
1,157,825,2,1.166,.99,17.49,31.48,.551,2.483,23.47,23.07,23.56,65.85,303.6,0,15.99,.836,486
1,157,830,2,1.385,1.222,319.3,26.66,.809,2.646,23.88,23.57,24.07,65.14,303.7,0,16.2,1.148,503
2,157,830,2,20.58,21.06,21.78,21.07,20.74,.146,.224,.151,.157,1.621,12.75,2550
1,157,835,2,1.366,1.294,335.1,18.59,.686,2.613,23.93,23.33,23.88,64.18,303.7,0,16.02,1.237,518
1,157,840,2,.864,.798,322.3,21.88,.452,1.797,24.06,23.76,24.24,63.64,303.7,0,16.01,.699,533.5
1,157,845,2,1.051,1.01,336.9,15.91,.395,1.927,24.11,23.76,24.39,63.4,303.7,0,16,.833,550.1
2,157,845,2,20.7,21.09,21.79,21.28,20.71,.147,.224,.151,.157,1.502,12.86,2550
1,157,850,2,1.442,1.399,299.8,14.08,.392,2.385,24.09,23.57,24.04,62.57,303.7,0,15.78,1.339,573.5
1,157,855,2,1.045,1.023,230.2,10.88,.532,1.797,24.01,23.72,24.21,62.56,303.7,0,15.7,.991,590
1,157,900,2,.816,.753,187.8,21.66,.441,1.764,24.13,23.88,24.36,62.26,303.7,0,15.74,.544,600.1
2,157,900,2,20.84,21.14,21.82,21.55,20.68,.146,.224,.151,.157,1.341,12.95,2550
1,157,905,2,1.079,1.024,200.2,17.87,.575,1.927,24.61,24.23,24.81,60.11,303.6,0,15.65,.663,614.1
1,157,910,2,.511,.482,201.4,16.35,.406,1.307,24.57,24.17,24.62,59.25,303.5,0,15.39,.25,637.7
1,157,915,2,.391,.306,175.2,32.69,.381,1.339,24.99,24.72,25.32,58.09,303.5,0,15.47,.297,669.7
2,157,915,2,21.02,21.22,21.87,21.87,20.68,.147,.224,.151,.157,1.183,13.01,2550
1,157,920,2,.944,.708,316.3,36.21,1.028,3.234,25.47,25.18,25.69,56.15,303.5,0,15.39,.669,687.1
1,157,925,2,1.76,1.72,298.5,12.16,.382,2.45,25.25,24.48,25.21,55.91,303.5,0,15.14,1.615,754
1,157,930,2,.498,.295,29.68,49.3,.312,1.143,25.23,24.98,25.72,56.64,303.5,0,15.3,.253,792
2,157,930,2,21.22,21.31,21.94,22.23,20.68,.147,.224,.151,.157,.811,13.05,2550
1,157,935,2,1.637,1.317,115.7,34.16,.959,3.855,25.7,25.33,25.86,55.81,303.4,0,15.51,1.528,772
1,157,940,2,2.773,2.337,80.4,32.1,1.015,6.435,26.03,25.11,25.76,55.31,303.3,0,15.66,2.372,764
1,157,945,2,2.866,2.83,85.3,9.17,.569,4.149,25.86,24.79,25.45,55.01,303.2,0,15.43,2.427,769
2,157,945,2,21.48,21.42,22.04,22.63,20.7,.147,.224,.151,.157,.326,13.08,2550
1,157,950,2,1.424,1.393,93,11.87,.588,2.581,25.64,24.87,25.45,55.08,303.2,0,15.26,.938,782
1,157,955,2,1.815,1.566,102.3,29.7,.917,3.92,26.19,25.39,26.11,53.75,303.2,0,15.38,1.458,793
1,157,1000,2,1.939,1.789,92.8,22.54,1.084,3.332,26.03,25.31,25.89,53.6,303.2,0,15.19,1.714,817
2,157,1000,2,21.78,21.55,22.15,23.08,20.74,.147,.224,.151,.157,.24,13.1,2550
1,157,1005,2,1.443,1.404,85.5,13.26,.904,3.659,26,25.37,25.93,53.33,303.2,0,15.09,1.069,845
1,157,1010,2,1.652,1.609,84.6,12.77,1.015,4.377,26.2,25.51,26.08,51.43,303.2,0,14.73,1.553,918
1,157,1015,2,2.805,2.678,91,17.25,1.128,4.475,26.46,25.74,26.47,52.15,303.2,0,15.16,2.129,951
2,157,1015,2,22.1,21.7,22.29,23.57,20.79,.147,.224,.151,.157,0,13.12,2550
1,157,1020,2,2.407,2.109,75.3,28.47,.895,5.063,26.67,25.7,26.4,51.2,303.2,0,15.07,2.05,895
1,157,1025,2,3.11,3.012,92.1,14.37,1.275,6.109,26.43,25.34,26.03,51.18,303.2,0,14.85,2.728,964
1,157,1030,2,3.285,3.006,99.6,23.6,.726,4.867,26.34,25.42,26.03,51.87,303.2,0,14.97,2.855,897
2,157,1030,2,22.45,21.86,22.45,24.08,20.87,.147,.224,.151,.157,0,13.06,2550
1,157,1035,2,3.456,3.005,110.1,29.27,.854,5.39,26.67,25.45,26.38,51.23,303.2,0,15.09,2.885,1003
1,157,1040,2,3.993,3.785,103.1,18.48,.669,5.619,26.8,25.57,26.33,49.97,303.2,0,14.82,3.475,908
1,157,1045,2,3.534,3.446,84.5,12.75,1.273,5.815,26.1,25.06,25.59,51.47,303.2,0,14.64,2.723,229.6
2,157,1045,2,22.8,22.02,22.63,24.62,20.95,.146,.224,.151,.157,0,12.94,2550
1,157,1050,2,3.978,3.899,112.6,11.39,.967,6.011,25.71,24.81,25.37,53.05,303.2,0,14.76,3.215,567.2
1,157,1055,2,2.247,2.166,115.1,15.44,1.225,4.933,26.03,25.21,25.9,53.04,303.3,0,15.04,2.043,899
1,157,1100,2,2.679,2.426,142.7,24.89,.895,4.181,26.45,25.51,26.26,50.68,303.2,0,14.73,2.021,968
2,157,1100,2,23.16,22.2,22.84,25.18,21.07,.147,.224,.151,.157,0,12.92,2550
1,157,1105,2,1.797,1.662,169.7,22.22,1.063,4.051,26.55,25.66,26.32,50.05,303.2,0,14.63,1.509,964
1,157,1110,2,3.691,3.588,50.53,13.52,1.17,5.749,26.77,25.9,26.61,48.61,303.1,0,14.38,3.075,966
1,157,1115,2,1.952,1.523,52.46,37.97,.626,3.299,26.88,25.98,26.59,47.91,303,0,14.27,1.708,1005
2,157,1115,2,23.43,22.38,23.05,25.7,21.19,.146,.224,.151,.157,0,13.04,2550
1,157,1120,2,3.535,3.204,83.4,24.79,1.416,6.239,27.35,26.26,27.21,46.75,303,0,14.31,2.93,1016
1,157,1125,2,2.52,1.914,101.2,39.72,.739,4.247,27.27,26.23,27,45.77,303,0,13.93,2.312,1011
1,157,1130,2,3.409,2.618,80.4,39,1.168,5.815,27.66,26.66,27.43,46.31,303,0,14.44,2.887,1035
2,157,1130,2,23.7,22.55,23.28,26.14,21.33,.146,.225,.151,.157,0,13.02,2550
1,157,1135,2,3.622,3.495,74.4,15.17,1.585,6.043,27.84,26.67,27.5,44.18,303.1,0,13.89,3.067,1022
1,157,1140,2,3.631,3.512,78.3,14.66,1.022,5.684,27.33,26.37,26.86,43.68,303.1,0,13.28,3.073,428.6
1,157,1145,2,3.21,3.095,76,15.31,1.261,5.488,27.48,26.45,27.3,44.78,303,0,13.78,2.548,1125
2,157,1145,2,24.01,22.72,23.51,26.62,21.49,.146,.225,.151,.157,0,13.03,2550
1,157,1150,2,3.815,3.734,63.53,11.84,1.283,6.501,27.96,26.69,27.78,43.3,303,0,13.7,3.11,1092
1,157,1155,2,2.213,2.049,71.5,22.09,1.288,5.325,27.73,26.71,27.54,43.19,303,0,13.47,1.88,601.4
1,157,1200,2,3.82,2.872,60.03,40.35,1.509,7.25,27.19,26.41,26.89,44.22,302.9,0,13.35,3.07,352.1
2,157,1200,2,24.32,22.89,23.75,27.11,21.65,.146,.225,.151,.157,0,12.98,2550
1,157,1205,2,3.823,3.659,21.43,16.77,1.159,6.207,27.24,26.5,27.03,43.33,302.9,0,13.09,3.273,653.1
1,157,1210,2,.875,.784,4.896,23.97,.615,2.189,27.36,26.89,27.3,43.4,302.8,0,13.21,.735,592.1
1,157,1215,2,1.783,1.625,32.78,23.51,1.661,5.521,27.49,27.37,27.64,42.74,302.8,0,13.11,1.345,568.6
2,157,1215,2,24.61,23.08,23.99,27.58,21.83,.146,.225,.151,.157,0,13.05,2550
1,157,1220,2,.809,.588,69.43,38.84,.572,1.993,27.29,26.93,27.25,42.81,302.8,0,12.96,.629,317
1,157,1225,2,2.58,2.345,15.35,24.34,1.889,6.403,27.26,26.95,27.2,43.54,302.7,0,13.17,2.024,305.8
1,157,1230,2,4.572,4.285,51.1,20.3,.738,7.22,27.26,26.63,27.11,42.69,302.6,0,12.89,3.715,495.6
2,157,1230,2,24.84,23.25,24.23,27.97,22.01,.146,.226,.151,.157,0,13.06,2550
1,157,1235,2,3.49,3.255,44.74,21.04,.865,5.259,27.65,26.88,27.57,41.75,302.6,0,12.89,2.745,1113
1,157,1240,2,2.228,1.988,48.06,26.57,1.035,4.312,28.07,27.18,28.04,41.38,302.6,0,13.13,2.02,1165
1,157,1245,2,1.776,1.271,89.9,43.21,.861,3.659,28.19,27.52,28.08,40.41,302.5,0,12.88,1.755,738
2,157,1245,2,25,23.41,24.47,28.25,22.2,.146,.226,.151,.157,0,13.07,2550
1,157,1250,2,2.049,1.891,100.3,22.46,1.203,6.305,28.06,27.46,27.94,40.38,302.5,0,12.75,1.481,665.7
1,157,1255,2,4.83,4.571,43.3,18.74,1.436,7.87,28.15,27.43,27.88,39.43,302.5,0,12.48,4,298.5
1,157,1300,2,3.807,3.666,56.28,15.61,.878,5.521,27.91,27.32,27.66,39.96,302.5,0,12.47,3.135,696.7
2,157,1300,2,25.12,23.54,24.69,28.44,22.39,.146,.226,.151,.157,0,12.91,2550
1,157,1305,2,2.51,2.214,54.71,27.83,.601,3.626,28.3,27.93,28.32,39.38,302.5,0,12.59,2.122,1042
1,157,1310,2,2.143,1.775,25.53,33.56,.522,3.397,28.39,27.87,28.26,37.78,302.5,0,12.07,1.832,329.2
1,157,1315,2,2.717,2.434,24.92,26.13,1.282,5.488,28.33,27.79,28.28,37.8,302.5,0,12.02,2.222,612.3
2,157,1315,2,25.28,23.66,24.89,28.65,22.58,.146,.226,.151,.157,0,13.06,2550
1,157,1320,2,3.386,3.241,356.5,16.77,.534,4.737,28.41,27.75,28.17,37.08,302.4,0,11.8,2.897,652.7
1,157,1325,2,1.991,1.74,23.14,28.79,1.122,4.247,28.22,27.67,27.97,38.13,302.3,0,12.05,1.555,237.4
1,157,1330,2,2.297,2.242,90.3,12.5,.773,4.475,28.12,27.72,28.06,38.49,302.3,0,12.1,1.76,854
2,157,1330,2,25.42,23.78,25.08,28.85,22.76,.146,.227,.151,.157,0,13.07,2550
1,157,1335,2,4.151,3.991,57.43,15.87,1.177,6.697,29.46,28.89,29.63,35.63,302.1,0,12.09,3.272,940
1,157,1340,2,4.487,4.318,61.65,15.72,1.419,7.28,29.33,28.17,28.91,33.21,302.1,0,10.97,3.763,615.6
1,157,1345,2,1.266,1.218,76.4,15.05,1.103,4.475,28.7,28.14,28.49,33.98,302,0,10.77,1.009,687.5
2,157,1345,2,25.55,23.89,25.25,29,22.94,.146,.227,.151,.157,0,13.06,2550
1,157,1350,2,3.253,3.118,55.05,16.5,.911,5.227,29.27,28.69,29.39,34.27,302,0,11.38,2.575,1092
1,157,1355,2,4.717,4.645,57.54,10.04,1.323,7.68,29.79,28.71,29.64,32.78,301.9,0,11.17,3.933,1070
1,157,1400,2,3.542,3.461,41.09,12.24,.999,6.468,29.82,28.73,29.61,32.44,301.9,0,11.05,2.805,950
2,157,1400,2,25.65,24,25.42,29.08,23.11,.146,.227,.151,.157,0,13.04,2550
1,157,1405,2,1.973,1.406,65.41,43.21,.93,4.083,29.53,28.62,29.25,32.28,301.9,0,10.73,1.775,637.8
1,157,1410,2,2.893,2.539,73,28.17,.999,4.475,29.19,28.63,29.01,32.98,301.8,0,10.76,2.397,437.3
1,157,1415,2,3.958,3.922,87.8,7.63,.701,5.39,29.24,28.62,29.23,32.1,301.8,0,10.4,3.303,984
2,157,1415,2,25.78,24.09,25.56,29.15,23.28,.146,.228,.151,.157,0,13.04,2550
1,157,1420,2,2.965,2.7,76.3,24.24,.86,5.259,30.07,29.43,30.14,30.2,301.7,0,10.21,2.562,1084
1,157,1425,2,4.538,4.385,46.29,14.88,1.679,6.664,30.64,29.72,30.65,29.76,301.7,0,10.47,3.623,1033
1,157,1430,2,4.779,4.556,49.23,17.48,1.507,7.45,30.56,29.25,30.12,29.62,301.7,0,10.34,3.968,1089
2,157,1430,2,25.96,24.19,25.7,29.3,23.44,.146,.228,.151,.157,0,13.02,2550
1,157,1435,2,3.815,3.756,63,10.11,1.136,5.684,30.54,29.22,30.21,29.53,301.7,0,10.28,3.09,1064
1,157,1440,2,2.531,2.478,122.1,11.76,.916,4.247,30.39,29.29,30.07,29.03,301.6,0,9.91,2.175,628.8
1,157,1445,2,2.088,2.045,129.5,11.7,.513,3.43,30.04,29.29,29.79,29.56,301.5,0,9.87,1.802,745
2,157,1445,2,26.13,24.29,25.82,29.49,23.6,.146,.228,.151,.157,0,13,2550
1,157,1450,2,3.273,2.971,83.2,24.59,1.523,5.847,29.64,29.09,29.32,29.63,301.5,0,9.58,2.692,200.9
1,157,1455,2,3.96,3.897,79.3,10.16,.545,5.129,29.15,28.69,28.88,30.25,301.4,0,9.48,3.11,437.8
1,157,1500,2,3.346,3.049,94.6,23.86,1.172,4.998,29.68,29.32,29.72,29.52,301.3,0,9.56,2.904,849
2,157,1500,2,26.33,24.4,25.95,29.73,23.76,.146,.228,.151,.157,0,12.83,2550
1,157,1505,2,4.43,4.302,68.03,13.75,1.433,7.55,30.48,29.61,30.38,27.14,301.3,0,9,3.658,913
1,157,1510,2,4.744,4.548,68.98,16.45,1.585,9.44,30.71,29.94,30.62,26.8,301.2,0,9.02,3.793,890
1,157,1515,2,4.856,4.727,69.37,13.2,1.055,7.77,30.71,29.53,30.33,26.62,301.2,0,8.92,3.96,891
2,157,1515,2,26.47,24.5,26.07,29.95,23.92,.146,.229,.151,.157,0,13,2550
1,157,1520,2,3.457,3.172,67.74,23.27,1.056,6.043,30.78,29.89,30.51,26.23,301.2,0,8.77,2.795,764
1,157,1525,2,3.152,2.99,75.3,18.34,.56,4.606,30.26,29.38,29.97,26.19,301.2,0,8.32,2.465,563.1
1,157,1530,2,3.05,2.822,37.15,22.15,.669,4.737,30.33,29.54,30.22,24.67,301.1,0,7.52,2.51,919
2,157,1530,2,26.55,24.6,26.2,30.07,24.08,.146,.229,.151,.157,0,13,2550
1,157,1535,2,1.5,.479,297.5,66.82,.706,4.181,30.27,30.04,30.25,24.01,301,0,7.1,1.714,870
1,157,1540,2,3.554,3.426,74.2,15.41,.828,5.39,30.69,30.27,30.71,24.71,301,0,7.84,2.92,845
1,157,1545,2,4.073,3.931,83,15.13,.778,6.664,30.96,30.19,30.85,23.79,300.9,0,7.52,3.38,808
2,157,1545,2,26.65,24.68,26.33,30.19,24.25,.146,.229,.151,.157,0,12.98,2550
1,157,1550,2,4.651,4.47,64.14,15.98,1.199,7.22,31.28,30.33,31.02,22.55,300.8,0,7.02,3.743,849
1,157,1555,2,3.601,3.101,73.1,30.19,1.065,6.599,31.06,30.1,30.73,22.53,300.8,0,6.836,2.917,695.1
1,157,1600,2,4.603,4.364,86.3,18.46,1.159,6.991,30.73,29.84,30.38,22.48,300.7,0,6.545,3.598,610.1
2,157,1600,2,26.75,24.75,26.44,30.32,24.4,.146,.229,.151,.157,0,12.98,2550
1,157,1605,2,4.106,3.894,100.7,18.4,1.075,6.729,30.38,29.57,30.07,22.79,300.6,0,6.45,3.41,490.8
1,157,1610,2,4.67,4.429,69.53,18.42,1.459,8.4,30.39,29.92,30.2,23.31,300.6,0,6.771,3.763,453
1,157,1615,2,4.535,4.484,49.45,8.65,.802,6.207,30.18,29.57,29.92,22.71,300.5,0,6.242,3.628,431.9
2,157,1615,2,26.85,24.83,26.55,30.47,24.56,.146,.23,.151,.157,0,12.99,2550
1,157,1620,2,3.068,2.789,72.8,23.69,1.88,6.174,30.13,29.66,29.97,23.53,300.5,0,6.704,2.517,595.8
1,157,1625,2,5.47,5.295,69.89,14.5,1.196,8.2,30.53,30.02,30.39,22.98,300.5,0,6.694,4.293,454
1,157,1630,2,4.557,4.489,50.56,9.9,.965,6.174,30.29,29.61,29.97,22.58,300.4,0,6.249,3.52,388.3
2,157,1630,2,26.92,24.89,26.67,30.6,24.71,.146,.23,.151,.157,0,13,2550
1,157,1635,2,4.124,4.042,58.18,11.43,1.207,6.239,29.95,29.45,29.68,22.78,300.4,0,6.101,3.235,363.4
1,157,1640,2,2.168,2.094,45.47,14.99,.879,3.953,29.81,29.48,29.65,22.77,300.3,0,5.978,1.73,362.9
1,157,1645,2,3.577,2.977,68.34,33.17,.932,5.913,29.93,29.72,29.85,22.91,300.3,0,6.168,2.7,343.3
2,157,1645,2,26.92,24.95,26.78,30.66,24.86,.146,.23,.151,.157,0,13.01,2550
1,157,1650,2,4.072,3.544,41.42,29.16,.999,5.978,30.07,29.67,29.93,22.63,300.3,0,6.1,3.283,372.9
1,157,1655,2,3.798,3.707,92.9,12.53,.65,5.194,30.01,29.68,29.81,22.44,300.2,0,5.936,3.115,355.3
1,157,1700,2,2.964,2.92,95.2,9.85,.685,4.639,29.91,29.68,29.77,22.73,300.1,0,6.036,2.412,347.1
2,157,1700,2,26.87,24.98,26.88,30.64,24.99,.146,.23,.151,.157,0,13.03,2550
1,157,1705,2,4.579,4.49,122.2,11.29,1.486,6.762,29.97,29.65,29.82,22.02,300.1,0,5.639,3.673,343
1,157,1710,2,3.496,3.461,122.6,8.11,.679,4.998,29.95,29.63,29.74,22.17,300.1,0,5.722,2.9,324.2
1,157,1715,2,4.459,4.307,100.4,14.96,.601,5.619,29.92,29.67,29.79,22.04,300,0,5.615,3.465,354.7
2,157,1715,2,26.8,25.01,26.97,30.56,25.13,.146,.231,.151,.157,0,13.04,2550
1,157,1720,2,3.867,3.828,79.4,8.13,.659,5.194,30.03,29.78,29.87,22.02,300,0,5.685,2.997,338.6
1,157,1725,2,4.475,4.44,101.8,7.22,.404,5.586,30.01,29.69,29.82,21.52,299.9,0,5.354,3.405,333.7
1,157,1730,2,4.533,4.467,118.9,9.78,.64,5.978,29.97,29.66,29.84,21.16,299.8,0,5.087,3.425,314.4
2,157,1730,2,26.7,25.02,27.03,30.44,25.25,.146,.231,.151,.157,0,13.04,2550
1,157,1735,2,4.734,4.679,110,8.73,.932,6.533,29.84,29.58,29.62,20.32,299.8,0,4.419,3.728,251.1
1,157,1740,2,4.341,4.294,96.2,8.42,.535,5.521,29.65,29.48,29.49,20.53,299.8,0,4.41,3.27,296.1
1,157,1745,2,4.359,4.334,99.7,6.098,.792,6.043,29.8,29.7,29.72,20.37,299.8,0,4.422,3.453,337.3
2,157,1745,2,26.59,25.01,27.08,30.3,25.35,.146,.231,.151,.157,0,13.05,2550
1,157,1750,2,3.53,3.514,101.2,5.477,.556,4.9,29.88,29.56,29.67,19.81,299.8,0,4.1,2.902,374.8
1,157,1755,2,2.132,2.078,97.8,13,.542,3.495,29.95,29.7,29.79,19.99,299.8,0,4.274,1.787,367.8
1,157,1800,2,3.69,3.629,101.7,10.42,.829,5.292,30.09,29.76,29.9,19.67,299.8,0,4.162,2.927,349.8
2,157,1800,2,26.47,25,27.12,30.15,25.44,.145,.231,.151,.157,0,13.05,2550
1,157,1805,2,3.567,3.513,117.2,9.97,.754,4.835,30.01,29.67,29.79,19.94,299.8,0,4.294,2.815,339.8
1,157,1810,2,3.104,3.077,114.8,7.59,.828,4.606,30.05,29.71,29.81,19.57,299.9,0,4.061,2.637,324.7
1,157,1815,2,3.483,3.467,110.2,5.464,.543,4.998,30.02,29.64,29.78,19.76,299.9,0,4.174,2.725,298.1
2,157,1815,2,26.34,24.97,27.14,29.99,25.52,.145,.231,.151,.157,0,12.76,2550
1,157,1820,2,2.815,2.764,107.1,10.93,1.101,4.41,29.91,29.66,29.68,19.55,299.8,0,3.942,2.208,248.4
1,157,1825,2,1.861,1.784,85.9,16.51,.712,3.299,29.81,29.65,29.56,19.85,299.8,0,4.068,1.335,126.7
1,157,1830,2,3.526,3.499,110,7.06,.418,4.247,29.18,29.31,28.86,21.68,299.8,0,4.791,2.602,50.91
2,157,1830,2,26.22,24.94,27.15,29.84,25.57,.145,.231,.151,.157,0,12.7,2550
1,157,1835,2,4.229,4.138,109.3,11.86,.595,5.717,28.65,29.1,28.47,22.44,299.9,0,4.844,3.09,52.66
1,157,1840,2,3.568,3.552,116.9,5.363,.363,4.377,28.48,29.13,28.43,22.47,300,0,4.725,2.587,57.11
1,157,1845,2,2.818,2.771,118.2,10.46,.264,3.234,28.25,28.94,28.14,24.24,300,0,5.591,1.897,63.06
2,157,1845,2,26.1,24.9,27.14,29.68,25.62,.145,.231,.151,.157,0,12.67,2550
1,157,1850,2,3.285,3.276,131.2,4.27,.22,3.855,27.89,28.43,27.75,27.25,299.9,0,6.939,2.26,66.3
1,157,1855,2,4.04,4.013,129,6.631,.469,5.357,27.56,28.18,27.47,28.16,299.8,0,7.15,2.692,67.4
1,157,1900,2,3.953,3.941,117.7,4.402,.501,4.965,27.56,28.23,27.51,29.06,299.9,0,7.58,2.575,69.91
2,157,1900,2,25.95,24.84,27.13,29.49,25.64,.145,.231,.151,.157,0,12.67,2550
1,157,1905,2,3.537,3.526,112.7,4.395,.397,4.475,27.4,27.95,27.29,29.59,300,0,7.71,2.347,66.65
1,157,1910,2,2.789,2.781,119.8,4.321,.222,3.267,27.12,27.72,26.98,31.72,300.1,0,8.46,1.645,58.46
1,157,1915,2,3.209,3.192,108.2,5.91,.321,4.214,26.88,27.61,26.76,32.39,300.2,0,8.56,1.942,50.04
2,157,1915,2,25.79,24.79,27.11,29.27,25.67,.145,.231,.151,.157,0,12.66,2550
1,157,1920,2,3.444,3.441,108.6,2.593,.306,4.051,26.55,27.23,26.42,34.28,300.3,0,9.1,2.125,46.03
1,157,1925,2,3.8,3.788,121.6,4.579,.414,4.737,26.31,27.02,26.26,35.14,300.3,0,9.25,2.545,36.65
1,157,1930,2,4.436,4.432,123.6,2.575,.279,5.063,26.29,26.99,26.23,34.39,300.3,0,8.92,2.852,30.36
2,157,1930,2,25.61,24.73,27.07,29.02,25.68,.145,.231,.151,.158,0,12.64,2550
1,157,1935,2,4.235,4.229,123.3,2.994,.26,5.031,26.11,26.96,26.06,34.81,300.4,0,8.95,2.572,23.19
1,157,1940,2,4.173,4.168,122.2,2.831,.231,4.933,26,26.9,25.97,34.81,300.5,0,8.85,2.53,16.15
1,157,1945,2,4.279,4.276,118.9,1.983,.275,5.031,25.79,26.78,25.74,35.61,300.5,0,9,2.57,9.24
2,157,1945,2,25.44,24.66,27.02,28.76,25.68,.145,.231,.151,.157,0,12.62,2550
1,157,1950,2,4.221,4.213,114.7,3.307,.287,4.998,25.6,26.61,25.56,35.79,300.5,0,8.91,2.612,5.198
1,157,1955,2,4.211,4.207,107.6,2.58,.196,4.737,25.29,26.28,25.17,37.45,300.4,0,9.29,2.357,2.376
1,157,2000,2,3.904,3.902,102.1,1.808,.166,4.247,24.72,25.66,24.52,41.21,300.5,0,10.18,2.117,.139
2,157,2000,2,25.27,24.59,26.97,28.5,25.67,.145,.231,.151,.158,0,12.62,2550
1,157,2005,2,3.856,3.852,105.7,2.623,.125,4.116,24.14,25.39,24.01,44.48,300.6,0,10.79,1.935,0
1,157,2010,2,3.639,3.637,107.8,2.001,.18,4.116,23.9,25.25,23.88,44.26,300.7,0,10.51,1.952,0
1,157,2015,2,3.9,3.898,111.3,1.671,.178,4.443,23.65,25.12,23.65,44.78,300.7,0,10.46,1.977,0
2,157,2015,2,25.11,24.51,26.9,28.24,25.64,.145,.231,.151,.158,0,12.61,2550
1,157,2020,2,4.114,4.111,110.8,2.279,.269,4.704,23.4,25.16,23.43,45.46,300.7,0,10.46,2.025,0
1,157,2025,2,3.619,3.618,106.5,1.649,.167,4.051,23.09,24.84,23.08,47.08,300.8,0,10.69,1.707,0
1,157,2030,2,3.389,3.374,97.7,5.457,.139,3.724,22.69,24.59,22.67,48.93,300.9,0,10.9,1.752,0
2,157,2030,2,24.93,24.43,26.82,27.97,25.61,.145,.231,.151,.158,0,12.6,2550
1,157,2035,2,3.221,3.207,76.2,5.2,.288,4.116,22.25,24.4,22.32,51.27,300.9,0,11.2,1.762,0
1,157,2040,2,3.505,3.479,80.5,6.986,.25,4.149,21.99,24.22,21.98,51.85,301.1,0,11.13,1.645,0
1,157,2045,2,3.51,3.504,95.9,3.501,.163,3.887,21.89,24.52,22.15,50.93,301.2,0,10.77,1.78,0
2,157,2045,2,24.76,24.35,26.74,27.71,25.57,.145,.231,.151,.158,0,12.59,2550
1,157,2050,2,4.263,4.259,112,2.572,.246,4.769,22.25,24.36,22.52,50.47,301.4,0,10.97,2.207,0
1,157,2055,2,3.962,3.954,121.3,3.647,.296,4.835,22.42,23.99,22.57,50.7,301.5,0,11.18,2.322,0
1,157,2100,2,4.352,4.345,124.5,3.347,.228,5.096,22.65,23.85,22.8,49.63,301.6,0,11.07,2.65,0
2,157,2100,2,24.58,24.27,26.65,27.44,25.51,.145,.231,.151,.158,0,12.58,2550
1,157,2105,2,4.609,4.603,126.1,2.802,.295,5.455,22.81,23.95,22.91,48.88,301.7,0,10.99,2.742,0
1,157,2110,2,4.744,4.737,124.7,2.972,.311,5.455,22.88,23.92,22.93,48.83,301.8,0,11.03,2.912,0
1,157,2115,2,4.62,4.613,127.8,3.055,.271,5.39,22.85,23.65,22.85,49.45,301.9,0,11.19,2.902,0
2,157,2115,2,24.4,24.18,26.56,27.17,25.45,.145,.231,.151,.158,0,12.57,2550
1,157,2120,2,4.062,4.056,132.4,3.302,.331,4.704,22.63,23.4,22.6,50.83,302,0,11.41,2.517,0
1,157,2125,2,3.937,3.93,126.9,3.459,.282,4.639,22.45,23.18,22.39,52.16,302.1,0,11.62,2.517,0
1,157,2130,2,4.147,4.14,117,3.263,.257,4.9,22.24,22.98,22.2,53.12,302.2,0,11.7,2.497,0
2,157,2130,2,24.24,24.09,26.45,26.91,25.38,.145,.231,.151,.158,0,12.56,2550
1,157,2135,2,4.231,4.221,123.2,3.925,.295,5.031,22.21,22.93,22.22,52.94,302.3,0,11.63,2.717,0
1,157,2140,2,4.267,4.262,127.4,2.633,.249,4.933,22.14,22.71,22.11,53.41,302.4,0,11.69,2.777,0
1,157,2145,2,3.682,3.678,124.4,2.822,.261,4.345,21.93,22.55,21.88,54.81,302.6,0,11.89,2.225,0
2,157,2145,2,24.09,24.01,26.35,26.66,25.3,.145,.231,.151,.158,.037,12.55,2550
1,157,2150,2,3.268,3.254,132.1,5.264,.206,3.789,21.79,22.48,21.76,55.92,302.8,0,12.05,1.91,0
1,157,2155,2,2.836,2.834,144.1,2.107,.183,3.332,21.63,22.37,21.62,57.3,302.9,0,12.26,1.51,0
1,157,2200,2,2.844,2.84,140.1,2.725,.178,3.234,21.52,22.52,21.63,57.39,303.1,0,12.19,1.672,0
2,157,2200,2,23.96,23.92,26.24,26.44,25.22,.145,.231,.151,.158,1.038,12.54,2550
1,157,2205,2,2.745,2.743,139.9,2.197,.167,3.136,21.58,22.47,21.69,57.05,303.1,0,12.15,1.6,0
1,157,2210,2,2.508,2.507,143.2,1.924,.124,2.809,21.47,22.29,21.54,58.12,303.1,0,12.33,1.417,0
1,157,2215,2,2.621,2.62,138.9,1.661,.123,2.973,21.3,22.29,21.34,59.18,303.1,0,12.44,1.352,0
2,157,2215,2,23.83,23.83,26.13,26.22,25.13,.145,.231,.151,.158,1.091,12.54,2550
1,157,2220,2,2.691,2.686,136.9,3.509,.235,3.169,21.21,22.25,21.27,59.73,303.1,0,12.49,1.33,0
1,157,2225,2,2.827,2.822,141,3.512,.184,3.201,21.27,22.24,21.43,59.07,303.1,0,12.39,1.78,0
1,157,2230,2,2.814,2.806,142.1,4.177,.213,3.299,21.38,22.27,21.54,58.61,303.2,0,12.37,1.635,0
2,157,2230,2,23.71,23.75,26.02,26.02,25.04,.145,.23,.151,.158,1.124,12.53,2550
1,157,2235,2,2.775,2.765,134.5,4.872,.36,3.43,21.46,22.31,21.58,57.78,303.3,0,12.23,1.77,0
1,157,2240,2,2.877,2.87,140,3.942,.206,3.397,21.48,22.31,21.57,57.44,303.3,0,12.17,1.7,0
1,157,2245,2,2.521,2.515,141.2,4.072,.236,3.169,21.41,22.28,21.52,57.82,303.3,0,12.2,1.477,0
2,157,2245,2,23.6,23.67,25.91,25.83,24.95,.145,.23,.151,.158,1.105,12.53,2550
1,157,2250,2,2.452,2.448,137.9,2.897,.144,2.809,21.34,22.23,21.41,58.33,303.3,0,12.27,1.332,0
1,157,2255,2,2.458,2.454,142.5,3.587,.16,2.973,21.23,22.11,21.27,59.17,303.3,0,12.37,1.297,0
1,157,2300,2,2.376,2.371,151.4,3.814,.198,2.744,21.11,22.02,21.18,59.89,303.3,0,12.44,1.17,0
2,157,2300,2,23.5,23.59,25.81,25.66,24.86,.145,.23,.151,.158,1.154,12.52,2550
1,157,2305,2,2.366,2.362,161.5,3.445,.141,2.842,21.04,21.93,21.11,60,303.4,0,12.41,1.06,0
1,157,2310,2,2.072,2.056,179.3,7.14,.207,2.548,20.78,21.74,20.78,61.21,303.6,0,12.47,.779,0
1,157,2315,2,2.05,2.049,193.8,1.71,.085,2.254,20.43,21.63,20.44,63.37,303.6,0,12.66,1.095,0
2,157,2315,2,23.4,23.51,25.71,25.5,24.76,.145,.23,.151,.158,1.234,12.52,2550
1,157,2320,2,1.956,1.945,199.3,6.092,.19,2.45,20.41,21.87,20.54,63.22,303.6,0,12.6,.98,0
1,157,2325,2,2.225,2.214,206.2,5.8,.162,2.613,20.68,22,20.84,62.02,303.6,0,12.57,1.287,0
1,157,2330,2,2.342,2.336,205.3,3.943,.078,2.515,20.62,21.87,20.69,63.03,303.6,0,12.75,1.167,0
2,157,2330,2,23.31,23.44,25.61,25.33,24.66,.145,.23,.151,.158,1.274,12.5,2550
1,157,2335,2,2.701,2.694,200.7,3.958,.226,3.071,20.52,22.04,20.65,63,303.6,0,12.65,1.087,0
1,157,2340,2,3.244,3.233,213,4.863,.11,3.495,20.48,21.87,20.56,62.82,303.6,0,12.58,1.567,0
1,157,2345,2,4.338,4.269,238,10.27,.789,6.435,20.57,21.8,20.7,61.78,303.7,0,12.41,2.787,.005
2,157,2345,2,23.22,23.37,25.51,25.18,24.57,.145,.23,.151,.158,1.274,12.49,2550
1,157,2350,2,6.076,6.052,251.1,5.109,.537,7.32,20.95,21.75,21.13,58.54,303.9,0,11.96,4.42,.315
1,157,2355,2,5.506,5.454,246.2,7.9,.94,8.07,21.64,22.52,21.89,53.31,303.8,0,11.21,3.963,1.001
1,158,0,2,5.239,5.141,222.7,11.08,.954,9.05,22.44,23.27,22.64,49.13,303.7,0,10.74,3.773,1.068
2,158,0,2,23.13,23.3,25.41,25.04,24.48,.145,.23,.151,.158,.543,12.49,2550
1,158,5,2,5.023,5.002,228.2,5.346,.465,6.272,22.47,23.11,22.5,49.1,303.8,0,10.76,3.673,0
1,158,10,2,4.481,4.471,223.8,3.932,.711,6.141,22.51,23.08,22.52,48.67,303.8,0,10.67,3.233,0
1,158,15,2,3.449,3.436,224.4,4.911,.304,4.149,22.31,22.93,22.27,49.62,303.8,0,10.77,2.18,0
2,158,15,2,23.04,23.24,25.32,24.9,24.39,.145,.229,.151,.158,0,12.49,2550
1,158,20,2,3.699,3.688,222,4.288,.437,4.573,22.19,22.92,22.2,50.21,303.8,0,10.83,2.165,0
1,158,25,2,3.929,3.921,219.8,3.538,.264,4.639,22.2,22.99,22.21,50.32,303.8,0,10.88,2.2,0
1,158,30,2,3.863,3.858,223,2.875,.238,4.443,22.16,22.91,22.15,50.45,303.7,0,10.88,2.327,0
2,158,30,2,22.95,23.17,25.23,24.77,24.29,.145,.229,.151,.158,0,12.49,2550
1,158,35,2,4.005,3.999,216.5,3.225,.323,4.867,22.04,22.81,22.03,51.27,303.6,0,11.01,2.105,0
1,158,40,2,4.513,4.504,214.8,3.666,.388,5.423,22.01,22.8,22.06,51.54,303.5,0,11.05,2.507,0
1,158,45,2,4.158,4.153,210.7,2.982,.261,4.835,21.99,22.59,21.96,52.08,303.4,0,11.19,2.417,0
2,158,45,2,22.86,23.11,25.15,24.64,24.2,.144,.229,.151,.158,0,12.48,2550
1,158,50,2,3.828,3.82,203.7,3.672,.295,4.508,21.69,22.34,21.62,53.87,303.2,0,11.42,2.05,0
1,158,55,2,3.186,3.18,199.3,3.458,.334,3.985,21.33,22.15,21.23,55.96,303.1,0,11.64,1.442,0
1,158,100,2,2.947,2.945,201.3,2.179,.139,3.332,21.02,21.92,20.94,57.92,303,0,11.88,1.372,0
2,158,100,2,22.78,23.05,25.06,24.53,24.12,.144,.229,.151,.158,.974,12.47,2550
1,158,105,2,2.683,2.681,196,2.07,.247,3.136,20.65,21.99,20.65,59.9,303,0,12.04,.858,0
1,158,110,2,1.782,1.782,193.3,.112,.256,2.221,20.52,22.01,20.6,60.02,303.1,0,11.94,.028,0
1,158,115,2,1.226,1.224,190.4,2.696,.082,1.372,20.55,21.89,20.67,59.38,303.1,0,11.81,0,0
2,158,115,2,22.71,22.98,24.97,24.42,24.03,.145,.229,.151,.158,1.223,12.48,2550
1,158,120,2,1.306,1.268,183.5,13.82,.372,2.613,20.64,21.82,20.77,59.04,303.1,0,11.81,.332,0
1,158,125,2,1.781,1.764,175.6,7.85,.339,2.45,20.64,21.83,20.79,59.77,303.1,0,11.99,.827,0
1,158,130,2,2.426,2.416,163.4,5.281,.155,2.744,20.54,22.08,20.76,60.89,303.1,0,12.17,1.355,0
2,158,130,2,22.63,22.92,24.89,24.31,23.94,.144,.229,.151,.158,1.257,12.47,2550
1,158,135,2,2.375,2.349,143.2,8.41,.091,2.548,20.25,22.04,20.51,63.42,303,0,12.51,1.442,0
1,158,140,2,2.232,2.229,121.1,3.166,.1,2.483,19.79,21.57,19.91,65.87,303,0,12.64,1.252,0
1,158,145,2,2.14,2.131,121.2,5.077,.07,2.287,19.59,21.5,19.75,66.64,302.9,0,12.63,1.067,0
2,158,145,2,22.55,22.86,24.81,24.2,23.85,.144,.228,.151,.158,1.417,12.46,2550
1,158,150,2,2.027,2.02,122.1,4.603,.095,2.254,19.41,21.34,19.63,67.32,302.8,0,12.62,1.222,0
1,158,155,2,1.654,1.654,131.7,1.337,.194,1.96,19.35,21.2,19.61,67.5,302.8,0,12.61,.356,0
1,158,200,2,1.118,1.111,124.7,6.154,.094,1.405,19.33,20.83,19.49,67.41,302.7,0,12.57,.138,0
2,158,200,2,22.46,22.8,24.73,24.08,23.77,.144,.228,.151,.158,1.574,12.46,2550
1,158,205,2,2.027,2.017,94.3,5.796,.466,2.548,19.32,20.66,19.47,67.69,302.7,0,12.61,1.322,0
1,158,210,2,2.263,2.262,87.5,1.807,.126,2.515,18.81,20.5,18.82,71,302.8,0,12.85,1.392,0
1,158,215,2,2.094,2.089,94.1,3.993,.148,2.417,18.42,20.36,18.52,72.8,302.8,0,12.85,.912,0
2,158,215,2,22.36,22.73,24.65,23.96,23.69,.144,.228,.151,.158,1.75,12.45,2550
1,158,220,2,1.681,1.661,116.3,8.9,.194,2.025,18.48,20.7,18.71,72.3,302.7,0,12.81,.419,0
1,158,225,2,1.225,1.224,135.3,2.467,.194,1.568,18.72,20.93,18.86,71.4,302.6,0,12.86,0,0
1,158,230,2,.515,.515,135.9,0,.261,.817,18.48,20.66,18.45,73.8,302.6,0,13.12,.666,0
2,158,230,2,22.26,22.67,24.58,23.84,23.6,.144,.228,.151,.158,2.013,12.45,2550
1,158,235,2,.127,.127,135.9,0,.183,.555,18.03,20.17,18.1,76.5,302.7,0,13.23,1.16,0
1,158,240,2,.002,.002,135.9,0,.014,.131,18.01,19.97,18.16,76.7,302.7,0,13.25,.347,0
1,158,245,2,.024,.023,132,3.804,.06,.261,18.01,19.99,18.14,76.9,302.7,0,13.29,.707,0
2,158,245,2,22.15,22.6,24.49,23.7,23.52,.144,.228,.151,.158,2.928,12.44,2550
1,158,250,2,.337,.329,28.17,8.83,.382,1.078,18.01,20.21,18.05,77.1,302.8,0,13.33,.902,0
1,158,255,2,1.208,1.208,22.87,.088,.114,1.437,17.74,20.25,17.74,76.6,302.8,0,12.99,1.17,0
1,158,300,2,1.371,1.371,21.41,1.751,.152,1.666,17.3,20.15,17.28,77.4,302.8,0,12.73,1.33,0
2,158,300,2,22.04,22.54,24.42,23.57,23.43,.144,.228,.151,.158,2.909,12.44,2550
1,158,305,2,2.508,2.489,8.7,7.14,.809,4.443,16.87,19.88,16.82,79.1,302.9,0,12.63,1.585,0
1,158,310,2,4.047,4.029,352.7,5.291,.821,5.194,16.67,18.11,16.84,79.1,302.9,0,12.45,2.525,0
1,158,315,2,3.258,3.236,345.7,6.691,.294,4.083,17.06,19.06,17.49,76.4,303,0,12.31,2.245,.174
2,158,315,2,21.93,22.47,24.33,23.44,23.35,.144,.228,.151,.158,2.768,12.43,2550
1,158,320,2,3.046,3.037,329.6,4.224,.202,3.43,17.57,19.18,17.91,74.7,303,0,12.46,1.78,.028
1,158,325,2,3.57,3.566,323.1,2.942,.322,4.181,17.76,18.73,17.98,73.8,303,0,12.45,2.175,0
1,158,330,2,2.628,2.607,317.4,7.2,.457,3.299,17.78,18.74,17.92,73.4,303,0,12.4,1.48,0
2,158,330,2,21.83,22.4,24.25,23.3,23.26,.144,.228,.151,.158,2.307,12.43,2550
1,158,335,2,1.693,1.685,308,5.662,.182,2.058,17.55,18.77,17.6,73.9,303,0,12.28,.698,0
1,158,340,2,1.547,1.544,301.1,3.566,.089,1.764,16.95,18.85,16.97,76.1,303,0,12.14,.82,0
1,158,345,2,1.877,1.875,296.2,2.621,.156,2.091,16.36,18.88,16.47,79.5,302.9,0,12.24,.775,0
2,158,345,2,21.74,22.33,24.17,23.17,23.17,.144,.227,.151,.158,3.215,12.42,2550
1,158,350,2,2.205,2.201,291.6,3.683,.105,2.385,16.13,18.98,16.28,81,302.9,0,12.29,.928,0
1,158,355,2,2.064,2.05,298.9,6.686,.141,2.319,15.93,19.01,16.15,81.9,302.9,0,12.28,.255,0
1,158,400,2,1.53,1.528,314.8,3.102,.22,1.927,15.82,19.05,15.94,82.5,302.9,0,12.27,0,0
2,158,400,2,21.65,22.26,24.08,23.04,23.09,.144,.227,.151,.158,5.274,12.41,2550
1,158,405,2,1.157,1.151,317.7,5.876,.32,1.699,15.86,18.48,16.11,82.9,303,0,12.38,0,0
1,158,410,2,.937,.933,327,4.863,.126,1.241,16.05,17.97,16.23,83,302.9,0,12.59,0,0
1,158,415,2,1.076,1.075,332.2,2.59,.108,1.241,16.33,18.25,16.54,81.8,302.9,0,12.62,.085,0
2,158,415,2,21.56,22.19,24,22.91,23,.144,.227,.151,.158,5.976,12.41,2550
1,158,420,2,1.248,1.248,334.2,0,.072,1.47,16.59,18.8,16.82,79.9,302.9,0,12.53,0,.023
1,158,425,2,1.68,1.68,333.4,1.194,.171,1.895,16.72,18.59,16.97,79.7,302.9,0,12.61,.823,.358
1,158,430,2,1.895,1.895,330.8,0,.089,2.058,16.67,18.55,16.93,80.1,302.9,0,12.64,.99,.205
2,158,430,2,21.46,22.13,23.92,22.79,22.92,.144,.227,.151,.158,5.139,12.4,2550
1,158,435,2,2.229,2.229,330.5,.387,.25,2.646,16.5,18.37,16.68,81.1,303,0,12.66,1.295,0
1,158,440,2,2.718,2.716,333.1,2.53,.068,2.875,16.44,18.41,16.63,81.8,303,0,12.74,1.207,0
1,158,445,2,2.761,2.76,339,1.295,.111,3.005,16.41,17.93,16.6,81.9,303.1,0,12.73,1.225,0
2,158,445,2,21.37,22.05,23.83,22.66,22.82,.144,.227,.151,.158,5.107,12.4,2550
1,158,450,2,2.437,2.43,331,4.268,.439,2.973,16.4,17.63,16.61,81.6,303.2,0,12.67,1.342,0
1,158,455,2,2.918,2.913,349.2,3.438,.604,3.887,16.48,17.53,16.66,80.9,303.2,0,12.61,1.445,0
1,158,500,2,3.924,3.916,355.4,3.741,.219,4.671,16.41,17.81,16.54,80.7,303.3,0,12.52,2.03,0
2,158,500,2,21.27,21.98,23.74,22.53,22.74,.144,.227,.151,.158,4.603,12.39,2550
1,158,505,2,4.904,4.874,10.97,6.39,.524,6.272,16.19,17.08,16.22,82.2,303.6,0,12.56,3.005,0
1,158,510,2,3.991,3.99,9.08,1.5,.269,4.606,15.76,16.33,15.7,83.1,303.6,0,12.34,2.43,0
1,158,515,2,3.081,3.071,7.94,4.744,.279,3.659,15.46,16.25,15.54,84.2,303.6,0,12.23,1.77,0
2,158,515,2,21.18,21.91,23.65,22.41,22.65,.144,.226,.151,.158,4.682,12.39,2550
1,158,520,2,3.328,3.316,18.77,4.862,.434,4.214,15.45,16.33,15.62,83,303.7,0,12.01,2.117,0
1,158,525,2,2.885,2.876,28.34,4.511,.468,3.887,15.42,16.12,15.59,82,303.7,0,11.81,1.895,0
1,158,530,2,2.289,2.278,39.35,5.665,.257,2.809,15.37,15.86,15.49,81.8,303.7,0,11.73,1.27,0
2,158,530,2,21.1,21.85,23.57,22.3,22.56,.144,.226,.151,.158,4.267,12.39,2550
1,158,535,2,2.052,2.048,46.93,3.74,.266,2.777,15.25,15.82,15.33,82.4,303.8,0,11.72,1.042,.026
1,158,540,2,2.101,2.094,57.18,4.97,.251,2.711,15.19,15.82,15.28,82.8,303.8,0,11.74,1.083,1.653
1,158,545,2,2.524,2.515,57.75,4.985,.332,3.365,15.2,15.93,15.34,83.5,303.9,0,11.88,1.56,4.775
2,158,545,2,21.03,21.79,23.49,22.18,22.47,.144,.226,.151,.158,4.625,12.37,2550
1,158,550,2,2.964,2.951,57.62,5.235,.294,3.789,15.4,16.13,15.62,84.2,304,0,12.19,1.927,8.35
1,158,555,2,2.868,2.852,63.09,6.169,.427,3.757,15.55,16.05,15.69,84.5,304.1,0,12.37,1.94,11.01
1,158,600,2,2.648,2.638,72.7,4.827,.382,3.463,15.45,15.9,15.49,85.5,304.2,0,12.45,1.62,13.83
2,158,600,2,20.96,21.72,23.41,22.06,22.39,.144,.226,.151,.158,4.871,12.36,2550
1,158,605,2,2.717,2.709,76.4,4.369,.36,3.561,15.32,15.91,15.4,87,304.2,0,12.59,1.602,17.44
1,158,610,2,3.353,3.348,75.8,3.274,.366,4.116,15.48,16.16,15.65,87.8,304.3,0,12.87,2.187,22.49
1,158,615,2,3.478,3.463,81.7,5.423,.434,4.802,15.68,16.31,15.84,87.5,304.3,0,13.01,2.302,26.89
2,158,615,2,20.88,21.65,23.32,21.95,22.3,.144,.226,.151,.158,5.62,12.37,2550
1,158,620,2,3.402,3.395,88.1,3.725,.404,4.508,15.81,16.41,15.98,87.3,304.3,0,13.1,2.035,53.1
1,158,625,2,3.129,3.121,84.7,3.939,.51,4.41,16.07,16.54,16.31,86.6,304.3,0,13.23,2.242,83.4
1,158,630,2,2.474,2.434,76.5,10.29,.449,3.365,16.38,16.72,16.63,85.8,304.4,0,13.37,1.767,98.3
2,158,630,2,20.81,21.59,23.24,21.84,22.21,.143,.226,.152,.158,4.65,12.37,2550
1,158,635,2,2.576,2.542,49.64,9.22,.447,3.528,16.7,16.91,16.95,84.8,304.4,0,13.5,1.895,113.3
1,158,640,2,2.46,2.44,31.77,7.34,.305,3.43,16.85,16.88,16.99,83.8,304.5,0,13.47,2.07,126.1
1,158,645,2,2.45,2.41,42.72,10.34,.342,3.103,16.85,16.86,16.97,83.8,304.5,0,13.48,1.895,142.7
2,158,645,2,20.76,21.54,23.16,21.74,22.13,.143,.226,.152,.158,3.763,12.38,2550
1,158,650,2,2.999,2.965,66.94,8.66,.566,3.985,17.01,16.97,17.18,83.5,304.5,0,13.58,2.36,161.4
1,158,655,2,3.322,3.31,79.5,5.002,.527,4.41,17.16,17.1,17.28,83.3,304.4,0,13.67,2.602,178
1,158,700,2,3.364,3.34,80.3,6.888,.513,4.345,17.41,17.35,17.58,83,304.5,0,13.86,2.657,194.7
2,158,700,2,20.71,21.48,23.08,21.66,22.04,.143,.225,.152,.158,3.263,12.39,2550
1,158,705,2,3.177,3.149,78.2,7.66,.401,4.018,17.63,17.52,17.75,82.4,304.4,0,13.96,2.725,211.7
1,158,710,2,3.109,3.091,82.9,6.125,.469,4.377,17.92,17.81,18.09,82.3,304.4,0,14.21,2.495,228.2
1,158,715,2,4.37,4.334,96,7.37,.799,5.782,18.15,17.86,18.18,81.6,304.3,0,14.29,3.32,235.2
2,158,715,2,20.69,21.43,23.01,21.6,21.96,.143,.225,.152,.158,2.892,12.4,2550
1,158,720,2,4.445,4.408,95.4,7.39,.721,6.239,18.22,17.89,18.26,82,304.3,0,14.44,3.518,256.4
1,158,725,2,4.527,4.512,100.6,4.728,.579,5.651,18.33,17.96,18.38,81.9,304.4,0,14.52,3.463,267.7
1,158,730,2,4.602,4.571,98.3,6.617,.68,5.978,18.63,18.26,18.72,81.1,304.4,0,14.67,3.518,300
2,158,730,2,20.67,21.38,22.94,21.58,21.88,.143,.225,.152,.158,2.753,12.41,2550
1,158,735,2,3.911,3.887,96.1,6.307,.437,4.737,18.85,18.44,18.89,80.3,304.5,0,14.72,3.16,313
1,158,740,2,3.939,3.913,97.1,6.563,.482,5.129,18.99,18.59,19.08,80.1,304.5,0,14.81,3.2,335.9
1,158,745,2,4.328,4.297,108.2,6.859,.369,4.998,19.36,18.86,19.42,78.6,304.6,0,14.87,3.578,353.8
2,158,745,2,20.66,21.35,22.88,21.59,21.8,.143,.225,.152,.158,2.432,12.43,2550
1,158,750,2,4.789,4.762,118.5,6.055,.517,5.684,19.62,19.09,19.64,77.5,304.6,0,14.89,4.028,372.2
1,158,755,2,4.418,4.39,114.5,6.341,.555,5.325,19.81,19.26,19.81,76.6,304.5,0,14.91,3.758,388.9
1,158,800,2,4.305,4.288,108.7,5.146,.486,5.161,20.15,19.58,20.14,75.8,304.6,0,15.06,3.568,402.7
2,158,800,2,20.68,21.32,22.83,21.63,21.73,.143,.225,.152,.158,2.167,12.49,2550
1,158,805,2,4.155,4.096,110.5,9.67,.362,4.998,20.48,19.79,20.5,74.6,304.6,0,15.12,3.345,421.1
1,158,810,2,4.025,3.974,110.7,9.04,.385,5.129,20.72,20.22,20.76,73.5,304.6,0,15.13,3.44,438.8
1,158,815,2,4.356,4.336,110.1,5.498,.393,5.227,20.99,20.28,20.92,71.7,304.7,0,15.01,3.56,456.7
2,158,815,2,20.7,21.3,22.79,21.73,21.66,.143,.225,.152,.158,1.876,12.59,2550
1,158,820,2,4.064,4.026,108.6,7.92,.656,5.455,21.16,20.62,21.11,71,304.7,0,15.02,3.48,477.7
1,158,825,2,3.961,3.883,124.5,11.36,.396,4.704,21.49,20.87,21.43,69.67,304.7,0,15.03,3.37,497.8
1,158,830,2,4.159,4.13,122.9,6.82,.511,5.194,21.7,20.92,21.54,68.31,304.7,0,14.93,3.643,507.9
2,158,830,2,20.75,21.3,22.77,21.86,21.61,.143,.225,.152,.158,1.671,12.71,2550
1,158,835,2,3.639,3.576,113.9,10.67,.6,5.063,21.97,21.27,21.84,67.79,304.7,0,15.06,3.025,522.2
1,158,840,2,4.258,4.217,117.1,7.93,.632,6.011,22.36,21.52,22.24,65.8,304.7,0,14.97,3.54,540.8
1,158,845,2,4.343,4.286,122.8,9.31,.521,5.39,22.5,21.57,22.25,65.21,304.8,0,14.96,3.695,557.6
2,158,845,2,20.82,21.31,22.76,22.04,21.56,.143,.224,.152,.158,1.482,12.86,2550
1,158,850,2,4.605,4.566,120.1,7.42,.516,5.717,22.64,21.7,22.42,64.18,304.8,0,14.85,3.893,574.1
1,158,855,2,5.31,5.264,126,7.53,.559,6.599,22.86,21.86,22.66,62.65,304.7,0,14.69,4.235,589.6
1,158,900,2,4.771,4.7,123.6,9.86,.662,6.109,23.26,22.28,23.01,61.22,304.6,0,14.71,4.04,604.5
2,158,900,2,20.92,21.34,22.77,22.26,21.52,.143,.224,.152,.158,1.312,12.95,2550
1,158,905,2,4.632,4.511,119.6,13.08,.523,6.076,23.42,22.45,23.22,60.1,304.7,0,14.57,3.833,615.8
1,158,910,2,4.656,4.615,115.6,7.6,.541,5.619,23.67,22.52,23.41,57.96,304.7,0,14.26,3.905,630.9
1,158,915,2,4.335,4.294,117.1,7.85,.529,5.325,23.68,22.76,23.42,58.27,304.6,0,14.35,3.865,645.7
2,158,915,2,21.03,21.38,22.79,22.51,21.49,.143,.224,.152,.158,1.146,13.02,2550
1,158,920,2,4.47,4.434,131.9,7.3,.695,5.88,23.98,23.07,23.68,56.63,304.6,0,14.19,3.915,659
1,158,925,2,4.338,4.282,130.7,9.24,.726,5.88,24.29,23.15,23.95,55.09,304.5,0,14.06,3.653,677.1
1,158,930,2,4.597,4.527,128,9.98,.646,6.174,24.36,23.07,23.83,53.7,304.5,0,13.74,3.948,690.9
2,158,930,2,21.16,21.43,22.84,22.8,21.48,.143,.224,.152,.158,.737,13.05,2550
1,158,935,2,4.358,4.164,130.2,17.08,.735,6.076,24.29,23.35,24.05,53.56,304.5,0,13.64,3.67,707
1,158,940,2,3.669,3.597,146.8,11.39,.543,5.292,24.77,23.71,24.4,51.66,304.4,0,13.53,3.223,712
1,158,945,2,4.256,4.115,123.7,14.73,.645,5.39,25.15,23.88,24.8,50.89,304.4,0,13.64,3.673,745
2,158,945,2,21.33,21.51,22.9,23.11,21.48,.143,.224,.152,.158,0,13.09,2550
1,158,950,2,3.966,3.93,143.9,7.7,.812,5.325,25.21,23.86,24.67,49.39,304.4,0,13.25,3.418,769
1,158,955,2,3.483,3.383,155.2,13.75,.728,4.9,25.24,24.06,24.69,49.14,304.4,0,13.21,3.063,809
1,158,1000,2,3.941,3.866,117.5,11.16,.82,5.717,25.36,24.38,25.06,49.13,304.5,0,13.31,3.418,647.3
2,158,1000,2,21.51,21.59,22.98,23.45,21.49,.143,.224,.152,.158,0,13.09,2550
1,158,1005,2,2.709,2.645,126.5,12.41,.644,4.345,25.31,24.37,24.97,48.45,304.5,0,13.06,2.46,694.2
1,158,1010,2,2.958,2.66,133.8,25.7,1.03,5.357,25.47,24.76,25.22,47.63,304.4,0,12.95,2.662,628.5
1,158,1015,2,2.413,2.261,137.3,20.35,.889,4.149,25.33,24.49,24.97,47.01,304.4,0,12.63,2.02,521.6
2,158,1015,2,21.74,21.69,23.08,23.83,21.52,.143,.224,.152,.158,0,13.1,2550
1,158,1020,2,2.845,2.805,128.5,9.65,.645,4.312,25.44,24.7,25.16,45.77,304.3,0,12.33,2.527,646.3
1,158,1025,2,2.919,2.869,124.2,10.65,.715,4.345,25.57,24.85,25.37,45.97,304.3,0,12.51,2.65,737
1,158,1030,2,3.254,3.129,125.3,15.89,1.219,5.782,26.1,25.33,25.93,44.42,304.2,0,12.47,2.835,671.9
2,158,1030,2,21.98,21.8,23.19,24.22,21.56,.143,.224,.152,.158,0,13.11,2550
1,158,1035,2,2.946,2.876,132.5,12.45,.906,5.063,26.21,25.26,26.02,44.15,304.2,0,12.48,2.432,884
1,158,1040,2,4.065,3.919,130.3,15.35,.969,6.043,26.37,25.3,26.05,42.65,304.2,0,12.11,3.625,651.6
1,158,1045,2,3.821,3.722,143.5,13.03,.761,5.586,26.29,25.26,25.77,42.28,304.2,0,11.91,3.195,553.1
2,158,1045,2,22.23,21.91,23.32,24.61,21.62,.143,.224,.152,.158,0,13.09,2550
1,158,1050,2,3.111,2.993,135.2,15.72,.791,5.292,26.43,25.67,26.08,42.31,304.2,0,12.04,2.725,632.4
1,158,1055,2,3.716,3.648,169.8,10.96,1.494,6.403,26.49,25.58,26.18,39.22,304.2,0,10.98,3.088,568.5
1,158,1100,2,2.92,2.837,129.8,13.65,1.206,5.684,26.48,25.68,26.19,39.4,304.2,0,11.04,2.555,618.4
2,158,1100,2,22.48,22.04,23.47,24.99,21.69,.143,.224,.152,.158,0,13.09,2550
1,158,1105,2,4.141,4.07,139.5,10.63,.761,5.521,26.71,25.75,26.39,38.21,304.2,0,10.79,3.453,584.2
1,158,1110,2,2.341,2.255,134.2,15.48,1.047,4.443,26.71,25.81,26.33,37.94,304.2,0,10.69,2.048,566.5
1,158,1115,2,4.028,3.78,157.5,20.09,1.132,5.945,27.04,26.28,26.87,38.49,304.2,0,11.17,3.333,847
2,158,1115,2,22.7,22.15,23.61,25.36,21.77,.143,.224,.152,.158,0,13.09,2550
1,158,1120,2,2.197,2.051,157.8,20.85,1.369,5.194,27.31,26.34,27.01,37.24,304.1,0,10.94,1.669,837
1,158,1125,2,3.915,3.764,148.4,15.92,1.027,6.011,28.01,26.98,27.81,36.59,304.1,0,11.27,3.49,941
1,158,1130,2,2.828,2.658,182.1,19.87,.744,5.161,27.9,26.75,27.43,35.81,304,0,10.86,2.355,863
2,158,1130,2,22.91,22.28,23.77,25.7,21.87,.143,.225,.152,.158,0,13.07,2550
1,158,1135,2,2.236,2.094,150.3,20.43,.969,5.553,28.1,27.28,27.79,35.6,304,0,10.95,1.873,797
1,158,1140,2,4.42,4.261,143,15.34,1.087,6.207,28.18,27.1,27.78,35.69,304,0,11.06,3.75,950
1,158,1145,2,2.863,2.685,128.7,20.15,.841,4.9,28.31,27.1,27.89,35.42,303.9,0,11.05,2.605,1003
2,158,1145,2,23.12,22.4,23.94,26.02,21.97,.143,.225,.152,.158,0,13.05,2550
1,158,1150,2,4.783,4.55,132.6,17.87,1.595,7.32,28.51,27.5,28.26,35.15,303.8,0,11.11,4.08,980
1,158,1155,2,5.026,4.903,148.4,12.67,.799,6.991,28.55,26.82,27.93,34.67,303.8,0,10.94,4.233,912
1,158,1200,2,3.816,3.535,172,22,1.423,6.762,28.59,27.2,28.17,34.25,303.8,0,10.8,3.005,1003
2,158,1200,2,23.37,22.52,24.1,26.37,22.08,.143,.225,.152,.158,0,13.05,2550
1,158,1205,2,3.605,3.441,210.3,17.27,1.065,6.076,28.65,27.41,28.24,32.65,303.7,0,10.16,2.74,993
1,158,1210,2,2.125,2.019,183.3,18.1,.883,4.247,28.25,27.36,27.95,33.2,303.6,0,10.06,1.692,466
1,158,1215,2,3.38,3.29,162.1,13.19,1.052,5.815,27.94,27.29,27.68,34.49,303.6,0,10.35,2.671,742
2,158,1215,2,23.65,22.67,24.27,26.77,22.2,.143,.225,.152,.158,0,12.86,2550
1,158,1220,2,5.549,5.371,162.1,14.51,1.733,10.29,28.62,27.79,28.45,34.73,303.6,0,11.02,4.535,906
1,158,1225,2,4.609,4.122,173.8,26.33,1.613,7.81,28.4,27.3,27.81,33.79,303.5,0,10.45,3.46,322.4
1,158,1230,2,2.137,2.085,142.7,12.66,1.369,5.717,27.82,27.06,27.4,35.02,303.5,0,10.47,1.771,527.9
2,158,1230,2,23.93,22.82,24.45,27.19,22.32,.143,.225,.152,.158,0,12.97,2550
1,158,1235,2,4.91,4.493,189.7,22.9,2.213,8.26,28.08,27.64,27.99,35.02,303.4,0,10.69,3.845,429.5
1,158,1240,2,4.624,4.312,153.8,21.06,1.359,7.12,28.24,27.47,27.89,34.18,303.4,0,10.48,3.863,522.9
1,158,1245,2,4.059,3.978,150.8,11.49,1.223,6.697,28.77,27.9,28.53,34.56,303.3,0,11.08,3.323,1094
2,158,1245,2,24.18,22.98,24.64,27.59,22.46,.143,.225,.152,.158,0,13.09,2550
1,158,1250,2,4.953,4.414,178.2,26.71,1.086,7.87,29.47,28.14,29.05,32.31,303.3,0,10.7,4.005,1131
1,158,1255,2,4.373,4.237,164.2,14.28,1.173,7.45,29.32,28.04,28.77,31.81,303.3,0,10.34,3.793,749
1,158,1300,2,4.355,3.826,154.1,28.24,1.429,9.08,29.04,28.29,28.68,32.3,303.1,0,10.33,3.803,649.7
2,158,1300,2,24.34,23.13,24.83,27.89,22.61,.143,.226,.152,.158,0,13.07,2550
1,158,1305,2,5.433,5.354,189.7,9.78,.927,6.925,28.99,28.21,28.54,31.77,303.2,0,10.05,4.16,299
1,158,1310,2,4.145,4.022,189.5,13.97,1.317,6.599,28.3,27.71,27.9,32.57,303.1,0,9.83,3.23,377.8
1,158,1315,2,2.47,2.229,181.7,25.28,.935,5.259,28.37,27.94,28.14,32.12,303,0,9.69,2.051,558.9
2,158,1315,2,24.49,23.26,25.02,28.13,22.76,.143,.226,.152,.158,0,12.95,2550
1,158,1320,2,4.546,4.488,160.8,9.2,1.364,7.22,28.77,28.14,28.65,32.51,303,0,10.2,3.615,659.3
1,158,1325,2,2.918,2.855,175.8,11.88,1.045,5.553,28.73,28.04,28.38,32.01,302.9,0,9.94,2.366,420.3
1,158,1330,2,5.092,4.878,171.1,16.63,.601,6.207,29.08,28.6,28.93,31.77,302.8,0,10.12,4.24,610
2,158,1330,2,24.64,23.39,25.2,28.37,22.92,.143,.226,.152,.158,0,13.08,2550
1,158,1335,2,2.092,1.846,190.6,27.23,1.101,4.41,28.96,28.41,28.65,31.09,302.8,0,9.71,1.908,571.3
1,158,1340,2,2.351,1.855,159.6,37.02,1.608,6.272,29.17,28.97,29.29,31.58,302.8,0,10.11,1.878,1014
1,158,1345,2,4.369,4.288,140.1,11.05,1.45,7.38,29.94,28.91,29.72,30.57,302.7,0,10.28,3.888,1111
2,158,1345,2,24.74,23.5,25.37,28.53,23.07,.143,.226,.152,.158,0,13.07,2550
1,158,1350,2,4.026,3.753,160.8,21.08,1.63,8.53,29.91,28.92,29.47,30.27,302.6,0,10.12,3.15,472.7
1,158,1355,2,3.422,3.17,165.8,21.99,1.171,6.011,29.25,28.45,28.79,30.79,302.6,0,9.81,2.74,295.9
1,158,1400,2,2.709,2.664,166.9,10.53,1.42,5.651,29.08,28.53,28.8,31.12,302.6,0,9.83,2.272,374.4
2,158,1400,2,24.84,23.6,25.53,28.63,23.22,.143,.226,.152,.158,0,13.05,2550
1,158,1405,2,2.559,2.403,157.1,19.98,.615,4.247,29.12,28.66,28.86,31.01,302.5,0,9.81,2.057,235.1
1,158,1410,2,3.615,3.506,157.3,14.03,1.22,6.86,28.98,28.59,28.71,30.69,302.5,0,9.54,2.87,201.1
1,158,1415,2,2.842,2.611,139.2,23.06,1.06,6.305,28.85,28.44,28.58,30.65,302.5,0,9.41,2.512,382.2
2,158,1415,2,24.98,23.69,25.68,28.72,23.37,.143,.227,.151,.158,0,12.84,2550
1,158,1420,2,2.854,2.814,145,9.58,1.021,5.227,29.12,28.8,29.08,31.04,302.5,0,9.82,2.245,470.6
1,158,1425,2,5.494,5.426,147.2,8.99,.855,7.32,29.73,29.1,29.47,30.21,302.5,0,9.94,4.618,302.9
1,158,1430,2,3.919,3.859,131.3,10.04,.895,6.337,29.2,28.51,28.79,30.87,302.4,0,9.82,3.11,219.5
2,158,1430,2,25.07,23.78,25.81,28.81,23.51,.143,.227,.151,.158,0,12.99,2550
1,158,1435,2,2.848,2.828,135.4,6.794,.52,3.789,28.94,28.49,28.63,31.04,302.4,0,9.67,2.352,204
1,158,1440,2,2.656,2.615,131.6,10.14,.842,4.867,28.82,28.55,28.61,31.25,302.3,0,9.67,2.202,184.9
1,158,1445,2,3.826,3.725,163.7,13.13,1.263,6.893,28.87,28.65,28.7,30.47,302.3,0,9.35,2.94,185
2,158,1445,2,25.09,23.86,25.93,28.84,23.65,.143,.227,.151,.158,0,12.78,2550
1,158,1450,2,3.629,3.321,130.2,23.59,1.103,5.553,28.91,28.75,28.8,31.11,302.2,0,9.68,2.62,181.2
1,158,1455,2,5.158,5.119,118.7,7.06,.585,6.468,28.85,28.63,28.69,31.15,302.2,0,9.66,3.885,138.9
1,158,1500,2,3.184,3.061,133.8,15.95,1.389,5.847,28.7,28.47,28.5,31.12,302.2,0,9.51,2.585,119.7
2,158,1500,2,25.09,23.91,26.03,28.84,23.78,.143,.227,.151,.158,0,12.75,2550
1,158,1505,2,2.521,2.449,99.7,13.64,.48,3.757,28.53,28.48,28.35,31.64,302.1,0,9.61,2.077,110.3
1,158,1510,2,1.686,1.502,96.8,26.75,.361,2.842,28.39,28.42,28.27,32.47,302.2,0,9.87,1.342,94.8
1,158,1515,2,2.753,2.573,125.6,20.72,.945,4.933,28.18,28.17,27.95,34.38,302.3,0,10.5,2.232,84.1
2,158,1515,2,25.05,23.96,26.12,28.8,23.9,.143,.228,.151,.158,.644,12.72,2550
1,158,1520,2,2.133,2.05,82,16,.554,3.201,27.03,27.2,26.62,40.75,302.3,0,11.97,1.551,91.9
1,158,1525,2,3.893,3.688,142.3,18.57,.77,5.684,25.97,26.83,25.88,45.39,302.2,.01,12.66,2.927,129.7
1,158,1530,2,1.761,1.683,194.3,17.02,.666,3.561,25.87,26.69,25.92,46.35,302.1,0,12.88,.836,183.9
2,158,1530,2,24.98,23.99,26.2,28.72,24.02,.143,.228,.151,.158,1.613,12.7,2550
1,158,1535,2,3.193,2.79,197,28.76,.826,4.769,26.44,26.97,26.62,47.75,302.1,0,13.79,2.447,894
1,158,1540,2,4.862,4.801,257.4,9.05,.853,6.925,26.21,25.52,25.67,54.51,302,0,15.58,4.245,851
1,158,1545,2,4.242,4.106,241.6,14.52,.72,6.207,25.75,25.56,25.54,53.69,302,0,14.96,3.43,320.9
2,158,1545,2,24.9,24,26.25,28.58,24.12,.143,.228,.151,.158,.424,12.77,2550
1,158,1550,2,3.896,3.818,215.5,11.48,.686,5.586,25.23,25.23,24.95,54.73,301.9,0,14.78,2.925,223.4
1,158,1555,2,2.887,2.834,196,10.94,.685,4.247,25.5,25.78,25.57,48.24,301.8,0,13.13,2.13,365.3
1,158,1600,2,2.822,2.772,197,10.71,.524,3.985,26.14,26.12,26.15,47.52,301.7,0,13.49,2.065,271.3
2,158,1600,2,24.85,24,26.29,28.39,24.21,.143,.228,.151,.158,.385,12.82,2550
1,158,1605,2,2.69,2.676,187.2,5.806,.522,3.593,26.37,26.39,26.32,47.4,301.6,0,13.64,1.892,208.8
1,158,1610,2,4.937,4.798,207.7,13.58,2.27,11.14,26.7,26.65,26.59,46.75,301.6,0,13.73,3.598,274
1,158,1615,2,9.17,9.12,211.3,5.806,1.432,12.18,25.3,24.61,24.71,54.21,301.7,0,14.71,6.31,274
2,158,1615,2,24.85,24,26.31,28.19,24.28,.143,.228,.151,.158,.277,12.86,2550
1,158,1620,2,6.965,6.925,196,6.075,.794,8.89,25.3,25.11,25.27,51.86,301.6,0,14.05,4.898,537.1
1,158,1625,2,5.758,5.705,183.8,7.77,.534,7.02,26.74,26.4,26.94,46.43,301.5,0,13.67,4.438,800
1,158,1630,2,7.21,7.17,187.9,6,1.055,9.44,27.12,26.32,26.69,43.05,301.5,0,12.89,5.323,320.7
2,158,1630,2,24.83,24.02,26.3,27.97,24.33,.143,.228,.151,.158,0,13.18,2550
1,158,1635,2,5.758,5.717,188.9,6.834,1.03,8,26.71,26.32,26.46,45.12,301.4,0,13.23,4.235,268.4
1,158,1640,2,6.036,5.996,188.7,6.602,.794,7.55,26.49,26.09,26.26,48.21,301.4,0,14.02,4.228,273.7
1,158,1645,2,5.475,5.411,203.5,8.74,.517,6.697,26.59,26.03,26.44,46.59,301.4,0,13.59,4.038,642.1
2,158,1645,2,24.79,24.02,26.29,27.77,24.37,.143,.228,.151,.158,0,13,2550
1,158,1650,2,3.713,3.432,182.9,22.28,.648,5.063,27.11,26.25,26.92,44.26,301.4,0,13.28,3.022,657
1,158,1655,2,4.322,4.258,163.7,9.84,.847,6.305,27.43,26.68,27.14,41.63,301.4,0,12.66,3.443,252.2
1,158,1700,2,5.66,5.52,162.3,12.77,1.048,7.84,27.25,27.03,27.02,40.99,301.4,0,12.28,4.36,172.8
2,158,1700,2,24.75,24.02,26.26,27.61,24.4,.143,.228,.151,.158,0,12.94,2550
1,158,1705,2,6.542,6.482,152.1,7.77,.649,7.81,27.45,27.39,27.37,39.57,301.4,0,11.94,4.968,336.4
1,158,1710,2,6.937,6.874,143.3,7.71,.916,8.62,28.24,27.65,28.1,38.32,301.3,0,12.14,5.51,538.3
1,158,1715,2,7.48,7.45,142.6,5.189,.816,9.15,28.6,27.67,28.2,37.22,301.3,0,12.03,6.005,504.9
2,158,1715,2,24.72,24.01,26.23,27.51,24.42,.143,.229,.151,.158,0,12.84,2550
1,158,1720,2,6.845,6.678,154.8,12.62,.723,8.43,28.48,27.42,27.93,39.82,301.3,0,12.89,5.358,483.5
1,158,1725,2,7.2,7.15,158.5,6.466,.818,9.08,28.17,27.3,27.74,40.23,301.2,0,12.8,5.66,458.3
1,158,1730,2,7.97,7.89,156.1,7.92,.742,9.77,28.33,27.54,27.95,38.69,301,0,12.36,6.2,438.1
2,158,1730,2,24.69,24.01,26.2,27.45,24.43,.143,.229,.151,.158,0,13.15,2550
1,158,1735,2,7.89,7.84,159.1,6.595,.943,9.67,28.25,27.33,27.78,39.63,301,0,12.65,6.135,417.2
1,158,1740,2,8.01,7.97,155.7,5.882,.794,9.41,28.24,27.59,27.93,38.62,301,0,12.26,6.143,400.8
1,158,1745,2,7.65,7.6,149.3,6.708,.86,9.67,28.39,27.65,28.01,38.05,300.9,0,12.17,6.02,382.1
2,158,1745,2,24.64,24,26.17,27.41,24.44,.143,.229,.151,.158,0,13.07,2550
1,158,1750,2,6.83,6.741,152.4,9.26,.734,8.62,28.42,27.65,27.97,38.88,300.9,0,12.51,5.285,363.7
1,158,1755,2,7.64,7.51,169.4,10.33,.539,9.24,28.15,27.26,27.59,41.32,300.9,0,13.17,5.888,345.8
1,158,1800,2,6.736,6.692,169.2,6.53,.824,8.62,27.66,27.07,27.29,42.74,300.9,0,13.25,5.308,326.6
2,158,1800,2,24.59,23.98,26.14,27.4,24.45,.143,.229,.151,.158,0,12.71,2550
1,158,1805,2,6.999,6.973,154.6,4.904,.716,8.59,27.94,27.48,27.7,40.2,300.9,0,12.59,5.573,311.1
1,158,1810,2,6.919,6.862,154.8,7.34,.635,8.3,28.02,27.43,27.65,39.8,300.9,0,12.51,5.458,293.2
1,158,1815,2,6.398,6.356,153.4,6.588,.912,8.43,28.11,27.65,27.78,39.77,300.8,0,12.57,5.228,276.1
2,158,1815,2,24.54,23.96,26.12,27.4,24.46,.143,.229,.151,.158,0,12.68,2550
1,158,1820,2,6.106,6.059,157.9,7.12,.745,8.07,28.18,27.73,27.85,39.35,300.8,0,12.48,4.705,257.6
1,158,1825,2,6.693,6.631,150.3,7.83,.796,8.3,28.28,27.9,27.98,37.82,300.8,0,11.99,5.33,240.8
1,158,1830,2,7.79,7.76,141.1,5.28,.806,9.11,28.26,27.89,27.95,37.06,300.8,0,11.67,6.21,223.6
2,158,1830,2,24.49,23.92,26.1,27.38,24.47,.143,.229,.151,.158,0,12.66,2550
1,158,1835,2,7.35,7.3,139.9,6.712,.901,9.15,28.11,27.79,27.76,37.11,300.8,0,11.57,5.825,173.8
1,158,1840,2,7.52,7.47,138.3,6.578,.915,9.83,27.79,27.63,27.49,38.15,300.9,0,11.7,5.87,133.8
1,158,1845,2,6.273,6.218,139.3,7.55,1.062,8.53,27.59,27.57,27.34,38.87,300.9,0,11.8,4.868,82.1
2,158,1845,2,24.43,23.89,26.09,27.34,24.48,.143,.229,.151,.158,0,12.65,2550
1,158,1850,2,7.04,7,145.4,5.394,.693,8.46,27.33,27.4,27.11,38.72,301,0,11.52,5.38,74.6
1,158,1855,2,6.364,6.34,140.5,5.023,.492,7.48,27.12,27.29,26.95,39.46,301,0,11.61,4.99,66.28
1,158,1900,2,6.221,6.195,146.4,5.203,.669,7.58,27.09,27.26,26.96,39.82,300.9,0,11.73,4.723,103
2,158,1900,2,24.36,23.86,26.08,27.28,24.49,.143,.229,.151,.158,0,12.64,2550
1,158,1905,2,6.5,6.464,146.6,6.015,.889,8.66,26.97,27.09,26.76,40.95,301,0,12.03,4.965,60.64
1,158,1910,2,6.236,6.21,155.1,5.21,.716,7.97,26.7,26.85,26.5,42.61,301,0,12.38,4.665,59.05
1,158,1915,2,5.475,5.457,152.4,4.548,.521,6.86,26.44,26.67,26.25,43.82,301,0,12.57,4.035,42.23
2,158,1915,2,24.28,23.82,26.06,27.19,24.49,.143,.229,.151,.158,0,12.63,2550
1,158,1920,2,5.606,5.582,156.8,5.225,.777,7.48,26.2,26.53,26.05,44.27,301.1,0,12.51,3.985,33.19
1,158,1925,2,5.449,5.427,154.5,5.126,.648,7.02,26.07,26.45,25.97,44.47,301.1,0,12.46,3.96,26.49
1,158,1930,2,5.61,5.598,153.2,3.72,.541,6.599,25.92,26.37,25.82,44.79,301.2,0,12.44,4.078,20.4
2,158,1930,2,24.18,23.77,26.04,27.06,24.49,.143,.229,.151,.158,0,12.62,2550
1,158,1935,2,5.841,5.826,151.1,4.128,.487,7.02,25.73,26.18,25.66,45.32,301.2,0,12.45,4.24,14.89
1,158,1940,2,5.2,5.188,155.2,3.924,.387,6.435,25.54,25.98,25.42,46.06,301.3,0,12.51,3.735,9.55
1,158,1945,2,4.8,4.794,157.2,2.915,.306,5.684,25.19,25.65,25.03,47.42,301.2,0,12.64,3.33,4.978
2,158,1945,2,24.07,23.73,26.01,26.92,24.49,.143,.229,.151,.158,0,12.61,2550
1,158,1950,2,4.166,4.16,159.3,3.075,.3,5.063,24.81,25.3,24.64,48.96,301.3,0,12.77,2.752,1.469
1,158,1955,2,3.797,3.785,153.8,4.547,.238,4.377,24.45,25.06,24.31,50.35,301.3,0,12.87,2.467,.022
1,158,2000,2,3.862,3.856,146.4,3.093,.233,4.443,24.09,24.87,24.01,51.9,301.3,0,13,2.34,0
2,158,2000,2,23.96,23.68,25.97,26.76,24.48,.143,.229,.151,.158,.173,12.6,2550
1,158,2005,2,3.003,2.997,140,3.723,.397,3.789,23.69,24.59,23.6,53.56,301.4,0,13.11,1.84,0
1,158,2010,2,2.252,2.251,118.9,1.813,.152,2.613,23.36,24.35,23.4,55.43,301.5,0,13.32,1.57,0
1,158,2015,2,2.181,2.127,137.4,12.71,.39,2.973,23.61,24.47,23.85,53.89,301.5,0,13.13,1.612,0
2,158,2015,2,23.85,23.62,25.93,26.58,24.47,.143,.229,.151,.158,1.108,12.59,2550
1,158,2020,2,2.57,2.56,165.6,5.102,.228,3.038,23.48,24.24,23.53,54.97,301.6,0,13.3,1.572,0
1,158,2025,2,2.995,2.99,172.1,3.261,.308,3.561,23.01,23.75,22.9,59.24,301.6,0,13.99,1.835,0
1,158,2030,2,3.392,3.384,169.8,3.995,.262,4.41,22.42,23.31,22.28,64.18,301.7,0,14.65,1.84,0
2,158,2030,2,23.73,23.57,25.87,26.4,24.44,.143,.229,.151,.158,1.27,12.59,2550
1,158,2035,2,3.081,3.071,171.8,4.642,.407,3.855,22.03,23.1,22,67.63,301.7,0,15.08,1.895,0
1,158,2040,2,3.452,3.441,173.5,4.557,.237,4.181,21.9,23.02,21.91,68.67,301.8,0,15.19,1.837,0
1,158,2045,2,3.265,3.259,175,3.664,.222,3.757,21.61,22.73,21.56,70.8,301.8,0,15.39,1.58,0
2,158,2045,2,23.6,23.51,25.82,26.21,24.41,.143,.229,.151,.158,1.651,12.58,2550
1,158,2050,2,3.197,3.191,174.8,3.401,.242,3.822,21.35,22.4,21.33,73,301.9,0,15.59,1.542,0
1,158,2055,2,2.673,2.668,161.4,3.658,.305,3.397,21.15,22.17,21.19,74.6,302,0,15.74,1.265,0
1,158,2100,2,2.532,2.529,157.8,2.703,.255,2.842,21.14,22.11,21.23,75,302,0,15.83,1.287,0
2,158,2100,2,23.48,23.45,25.75,26.03,24.38,.143,.229,.151,.158,2.133,12.58,2550
1,158,2105,2,2.621,2.619,149.9,2.117,.217,3.005,21.14,22.25,21.33,75,302.1,0,15.82,1.465,0
1,158,2110,2,2.737,2.734,150.1,2.669,.228,3.593,21.13,22.2,21.32,75.4,302.1,0,15.89,1.375,0
1,158,2115,2,3.075,3.065,144.8,4.444,.3,4.051,21.16,22.51,21.43,74.7,302.2,0,15.78,1.802,0
2,158,2115,2,23.36,23.38,25.67,25.84,24.33,.143,.229,.151,.158,2.293,12.56,2550
1,158,2120,2,3.251,3.247,142,2.832,.248,3.985,21.41,22.77,21.73,71.7,302.3,0,15.4,1.865,0
1,158,2125,2,3.301,3.296,146,3.234,.289,4.312,21.53,22.66,21.77,69.88,302.5,0,15.11,1.987,0
1,158,2130,2,3.17,3.159,139.4,4.671,.248,3.789,21.48,22.53,21.66,68.98,302.6,0,14.87,1.905,0
2,158,2130,2,23.25,23.32,25.6,25.66,24.28,.143,.228,.151,.158,1.931,12.54,2550
1,158,2135,2,3.343,3.339,136.7,3.014,.281,4.083,21.45,22.5,21.6,68.52,302.6,0,14.74,2.022,0
1,158,2140,2,3.534,3.528,134.4,3.482,.268,4.051,21.49,22.49,21.64,68.45,302.7,0,14.77,2.19,0
1,158,2145,2,3.667,3.663,130.9,2.951,.241,4.181,21.59,22.53,21.71,68.49,302.7,0,14.86,2.242,0
2,158,2145,2,23.14,23.27,25.52,25.49,24.23,.142,.228,.151,.158,1.814,12.55,2550
1,158,2150,2,3.918,3.915,130.8,2.208,.244,4.639,21.64,22.56,21.76,68.55,302.7,0,14.92,2.527,0
1,158,2155,2,3.658,3.654,131.2,2.739,.277,4.279,21.59,22.46,21.67,68.86,302.7,0,14.95,2.227,0
1,158,2200,2,3.63,3.625,129.6,3.158,.274,4.41,21.48,22.38,21.52,69.35,302.7,0,14.95,2.165,0
2,158,2200,2,23.05,23.2,25.45,25.32,24.17,.142,.228,.151,.158,1.841,12.54,2550
1,158,2205,2,4.142,4.138,127,2.565,.264,4.769,21.4,22.23,21.43,69.8,302.8,0,14.98,2.6,0
1,158,2210,2,4.512,4.507,126.8,2.836,.36,5.39,21.36,22.21,21.43,69.67,302.8,0,14.91,2.812,0
1,158,2215,2,4.422,4.417,121.7,2.877,.243,5.031,21.39,22.19,21.43,69.26,302.8,0,14.85,2.755,0
2,158,2215,2,22.95,23.14,25.36,25.16,24.1,.142,.228,.151,.158,1.856,12.53,2550
1,158,2220,2,4.632,4.626,122.6,3.059,.371,5.357,21.36,22.08,21.42,69.27,302.8,0,14.82,3.082,0
1,158,2225,2,4.3,4.292,127.4,3.624,.315,5.129,21.32,21.95,21.33,69.59,302.9,0,14.86,2.835,0
1,158,2230,2,4.325,4.314,130.1,4.099,.326,5.259,21.19,21.79,21.18,70.6,302.9,0,14.95,2.857,0
2,158,2230,2,22.87,23.08,25.28,25,24.03,.142,.228,.151,.158,1.846,12.53,2550
1,158,2235,2,4.553,4.546,126.6,3.17,.344,5.39,21.1,21.75,21.14,71.2,302.8,0,15,3.002,0
1,158,2240,2,4.49,4.483,127.9,3.155,.331,5.325,21.05,21.68,21.07,71.5,302.8,0,15.02,3.09,0
1,158,2245,2,4.67,4.66,127.6,3.735,.298,5.521,20.99,21.62,21.03,71.9,302.7,0,15.04,3.125,0
2,158,2245,2,22.79,23.02,25.19,24.85,23.97,.142,.228,.151,.158,1.932,12.52,2550
1,158,2250,2,4.82,4.811,127.3,3.424,.341,5.717,20.97,21.66,21.04,71.9,302.7,0,15.03,3.273,0
1,158,2255,2,4.85,4.842,129.2,3.345,.318,5.619,21.04,21.66,21.11,71.6,302.7,0,15.02,3.368,0
1,158,2300,2,4.792,4.787,128.7,2.573,.312,5.521,20.97,21.57,21.01,72,302.7,0,15.04,3.225,0
2,158,2300,2,22.71,22.96,25.12,24.71,23.89,.142,.228,.151,.158,1.95,12.51,2550
1,158,2305,2,4.46,4.45,131.4,3.901,.382,5.259,20.88,21.51,20.92,72.3,302.7,0,15.03,2.997,0
1,158,2310,2,4.494,4.486,131.1,3.414,.35,5.259,20.86,21.54,20.94,72.3,302.7,0,15.01,3.065,0
1,158,2315,2,4.735,4.724,132.3,3.985,.409,6.043,20.88,21.57,20.99,72.1,302.7,0,14.98,3.288,0
2,158,2315,2,22.64,22.9,25.03,24.57,23.82,.142,.228,.151,.158,1.98,12.5,2550
1,158,2320,2,4.771,4.763,132.7,3.335,.426,5.913,20.99,21.61,21.11,71.5,302.8,0,14.96,3.608,0
1,158,2325,2,4.62,4.611,131.5,3.552,.449,5.717,20.97,21.52,21.02,71.7,302.9,0,14.99,3.22,0
1,158,2330,2,4.05,4.04,125.9,3.865,.22,4.671,20.76,21.27,20.73,72.9,303,0,15.04,2.64,0
2,158,2330,2,22.57,22.85,24.95,24.44,23.75,.142,.228,.152,.158,1.974,12.5,2550
1,158,2335,2,3.749,3.744,122,2.854,.334,4.573,20.53,21.11,20.52,73.8,303.1,0,15.01,2.325,0
1,158,2340,2,3.784,3.779,124.2,2.963,.326,4.443,20.37,21.02,20.41,74.4,303.1,0,14.99,2.365,0
1,158,2345,2,3.96,3.948,126.7,4.278,.413,5.161,20.31,20.98,20.38,74.9,303.1,0,15.02,2.687,0
2,158,2345,2,22.5,22.79,24.87,24.31,23.68,.142,.228,.152,.158,2.163,12.49,2550
1,158,2350,2,4.633,4.623,129,3.754,.476,5.782,20.29,20.94,20.36,75.1,303.1,0,15.04,3.16,0
1,158,2355,2,4.406,4.398,128.4,3.607,.325,5.161,20.23,20.87,20.28,75.4,303.1,0,15.05,2.822,0
1,159,0,2,4.438,4.43,128.3,3.336,.308,5.259,20.1,20.76,20.15,76.1,302.9,0,15.07,2.982,0
2,159,0,2,22.43,22.73,24.79,24.19,23.6,.142,.227,.152,.158,2.34,12.49,2550
1,159,5,2,4.067,4.059,129.2,3.577,.347,4.835,20.04,20.67,20.1,76.4,303,0,15.07,2.82,0
1,159,10,2,3.967,3.961,127.4,3.086,.31,4.639,19.99,20.6,20.04,76.5,303,0,15.05,2.597,0
1,159,15,2,4.035,4.026,131.3,3.949,.359,4.737,19.9,20.55,19.98,76.8,303,0,15.03,2.777,0
2,159,15,2,22.37,22.68,24.71,24.07,23.53,.142,.227,.152,.158,2.577,12.48,2550
1,159,20,2,3.92,3.914,131.6,3.198,.391,4.835,19.95,20.56,20.05,76.3,303,0,14.98,2.725,0
1,159,25,2,3.73,3.719,132.3,4.255,.332,4.671,19.85,20.48,19.91,76.8,303,0,14.97,2.515,0
1,159,30,2,3.848,3.837,131.9,4.441,.382,4.965,19.73,20.37,19.78,77.3,302.9,0,14.96,2.485,0
2,159,30,2,22.31,22.63,24.63,23.95,23.46,.142,.227,.152,.158,2.42,12.48,2550
1,159,35,2,3.744,3.737,128.9,3.513,.326,4.671,19.66,20.27,19.74,77.6,302.9,0,14.96,2.637,0
1,159,40,2,4.159,4.148,131.8,4.336,.414,5.161,19.66,20.32,19.77,77.4,302.9,0,14.93,2.91,0
1,159,45,2,4.127,4.119,132,3.656,.379,5.031,19.69,20.26,19.76,77.3,303,0,14.93,2.912,0
2,159,45,2,22.24,22.58,24.55,23.84,23.38,.142,.227,.152,.158,2.482,12.47,2550
1,159,50,2,4.169,4.154,135.7,4.897,.425,4.998,19.65,20.23,19.75,77.3,303,0,14.89,2.972,0
1,159,55,2,4.244,4.238,134.6,3.229,.343,5.063,19.6,20.15,19.65,77.4,302.9,0,14.86,2.877,0
1,159,100,2,4.423,4.416,135.4,3.169,.404,5.619,19.52,20.11,19.61,77.7,302.9,0,14.84,3.108,0
2,159,100,2,22.18,22.52,24.48,23.73,23.31,.142,.227,.152,.158,2.471,12.47,2550
1,159,105,2,4.345,4.336,137,3.755,.377,5.096,19.47,20.01,19.54,77.9,302.8,0,14.84,2.992,0
1,159,110,2,4.462,4.453,133.7,3.52,.33,5.259,19.41,19.92,19.48,78.2,302.8,0,14.84,3.215,0
1,159,115,2,4.32,4.314,136,3.15,.336,5.227,19.38,19.91,19.46,78.4,302.8,0,14.84,3.062,0
2,159,115,2,22.12,22.47,24.41,23.62,23.24,.142,.227,.152,.158,2.537,12.46,2550
1,159,120,2,4.127,4.12,139.1,3.217,.335,4.867,19.31,19.85,19.38,78.7,302.8,0,14.84,2.867,0
1,159,125,2,3.657,3.653,140.9,2.757,.255,4.312,19.21,19.77,19.3,79.2,302.8,0,14.85,2.475,0
1,159,130,2,3.582,3.575,142.7,3.618,.349,4.41,19.14,19.7,19.21,79.8,302.8,0,14.88,2.447,0
2,159,130,2,22.06,22.42,24.33,23.52,23.16,.142,.227,.152,.158,2.698,12.46,2550
1,159,135,2,3.853,3.843,145.7,4.093,.311,5.031,19.05,19.62,19.15,80.3,302.8,0,14.9,2.507,0
1,159,140,2,3.805,3.795,144.8,4.117,.433,4.9,19.03,19.62,19.16,80.4,302.8,0,14.9,2.745,0
1,159,145,2,3.913,3.903,150.6,4.191,.28,4.737,19.03,19.56,19.13,80.4,302.8,0,14.9,2.717,0
2,159,145,2,22,22.37,24.26,23.42,23.09,.142,.227,.152,.158,3.05,12.45,2550
1,159,150,2,3.657,3.647,156.7,4.159,.357,4.443,19,19.47,19.05,80.6,302.9,0,14.9,2.462,0
1,159,155,2,3.356,3.341,164,5.378,.306,3.953,18.87,19.35,18.9,80.9,302.9,0,14.84,2.192,0
1,159,200,2,2.814,2.796,180.3,6.55,.23,3.397,18.63,19.13,18.6,81.9,303.1,0,14.8,1.335,0
2,159,200,2,21.93,22.32,24.18,23.31,23.02,.142,.227,.152,.158,3.346,12.45,2550
1,159,205,2,2.498,2.494,192.2,3.121,.186,3.038,18.35,19.01,18.32,83.5,303.1,0,14.83,.962,0
1,159,210,2,2.568,2.562,179.8,3.861,.258,3.136,18.25,19,18.26,84.5,303.1,0,14.91,1.043,0
1,159,215,2,2.892,2.89,176.9,1.755,.137,3.201,18.21,19.06,18.27,84.9,303,0,14.95,1.38,0
2,159,215,2,21.88,22.28,24.11,23.22,22.95,.142,.226,.152,.158,4.17,12.44,2550
1,159,220,2,2.647,2.645,179.4,1.99,.15,3.038,18.15,19.05,18.21,85.1,303,0,14.93,1.067,0
1,159,225,2,2.677,2.674,181.3,2.613,.177,3.005,18.07,19.08,18.12,85.4,302.9,0,14.9,.977,0
1,159,230,2,2.172,2.17,190.9,2.515,.163,2.613,17.92,18.99,17.95,85.9,302.9,0,14.84,.303,0
2,159,230,2,21.82,22.22,24.04,23.13,22.87,.142,.226,.152,.158,5.28,12.43,2550
1,159,235,2,2.181,2.179,179.5,2.307,.123,2.483,17.76,18.97,17.8,86.5,302.8,0,14.81,.011,0
1,159,240,2,2.041,2.034,170.8,4.755,.103,2.319,17.7,18.97,17.78,87,302.8,0,14.84,0,0
1,159,245,2,1.804,1.766,176.9,11.63,.239,2.352,17.68,18.87,17.85,87.1,302.9,0,14.84,.023,0
2,159,245,2,21.76,22.17,23.97,23.04,22.8,.142,.226,.152,.158,7.77,12.43,2550
1,159,250,2,1.413,1.408,199.6,4.707,.065,1.601,17.64,18.7,17.73,87.2,302.9,0,14.82,.007,0
1,159,255,2,1.497,1.496,191.9,1.619,.094,1.699,17.59,18.56,17.62,87.6,302.9,0,14.82,0,0
1,159,300,2,1.821,1.814,185.2,4.717,.097,2.058,17.55,18.49,17.57,87.7,302.8,0,14.81,0,0
2,159,300,2,21.7,22.13,23.9,22.95,22.73,.142,.226,.152,.158,12.64,12.42,2550
1,159,305,2,1.852,1.849,173,3.125,.116,2.156,17.38,18.38,17.44,87.8,302.7,0,14.67,0,0
1,159,310,2,2.232,2.226,165.2,4.289,.141,2.548,17.33,18.42,17.48,88.5,302.6,0,14.74,.664,0
1,159,315,2,2.095,2.092,164.8,3.213,.123,2.45,17.32,18.47,17.5,88.7,302.6,0,14.76,.447,0
2,159,315,2,21.63,22.08,23.83,22.86,22.66,.142,.226,.152,.158,12.8,12.42,2550
1,159,320,2,2.491,2.476,155.7,6.259,.219,2.94,17.23,18.45,17.43,89,302.5,0,14.72,1.195,0
1,159,325,2,2.764,2.759,148.8,3.367,.151,3.201,17.34,18.59,17.64,89.6,302.5,0,14.93,1.455,0
1,159,330,2,2.829,2.825,150.1,3.047,.177,3.234,17.46,18.52,17.77,89.3,302.4,0,14.99,1.597,0
2,159,330,2,21.55,22.03,23.76,22.78,22.59,.142,.226,.152,.158,12.14,12.41,2550
1,159,335,2,2.844,2.84,145.3,3.06,.193,3.299,17.46,18.4,17.68,88.8,302.3,0,14.92,1.552,0
1,159,340,2,2.883,2.878,144.3,3.093,.205,3.397,17.44,18.34,17.61,88.8,302.3,0,14.89,1.592,0
1,159,345,2,3.025,3.021,145.4,2.888,.17,3.528,17.48,18.37,17.69,88.9,302.3,0,14.95,1.795,0
2,159,345,2,21.48,21.98,23.7,22.68,22.53,.142,.226,.152,.158,10.5,12.41,2550
1,159,350,2,3.165,3.163,144.3,2.229,.189,3.561,17.52,18.39,17.73,88.9,302.2,0,14.99,1.85,0
1,159,355,2,3.055,3.052,145.1,2.669,.169,3.528,17.52,18.36,17.71,89,302.2,0,15,1.79,0
1,159,400,2,3.016,3.008,152.9,4.063,.241,3.593,17.53,18.33,17.69,89.1,302.2,0,15.02,1.722,0
2,159,400,2,21.4,21.93,23.63,22.59,22.46,.142,.226,.152,.158,10.5,12.4,2550
1,159,405,2,3.422,3.415,155.1,3.572,.296,4.247,17.54,18.36,17.71,89.1,302.1,0,15.03,1.98,0
1,159,410,2,3.822,3.816,155.3,3.215,.26,4.475,17.6,18.36,17.77,88.7,302,0,15.03,2.49,0
1,159,415,2,4.017,4.012,157.8,2.965,.29,4.573,17.65,18.4,17.82,88.4,302,0,15.01,2.607,0
2,159,415,2,21.34,21.88,23.57,22.51,22.39,.142,.226,.152,.158,9.76,12.4,2550
1,159,420,2,3.942,3.936,159.3,3.011,.298,4.573,17.68,18.35,17.81,88,302,0,14.99,2.475,0
1,159,425,2,3.618,3.612,161.8,3.447,.276,4.41,17.65,18.3,17.76,88,302.1,0,14.96,2.322,0
1,159,430,2,3.577,3.573,161.5,2.636,.217,4.116,17.64,18.27,17.72,88.2,302.1,0,14.97,2.162,0
2,159,430,2,21.29,21.83,23.51,22.42,22.33,.142,.225,.152,.158,9.43,12.39,2550
1,159,435,2,3.278,3.273,162.8,3.183,.217,3.985,17.56,18.19,17.65,88.4,302.1,0,14.94,2.02,0
1,159,440,2,3.339,3.334,160.8,2.956,.203,3.855,17.51,18.17,17.62,88.7,302.1,0,14.93,2.032,0
1,159,445,2,3.422,3.415,155.9,3.656,.23,4.116,17.47,18.1,17.57,88.8,302,0,14.92,2.11,0
2,159,445,2,21.24,21.79,23.44,22.34,22.26,.142,.225,.152,.158,10.08,12.39,2550
1,159,450,2,3.469,3.464,152.8,3.182,.25,4.018,17.42,18.06,17.53,89,302,0,14.9,2.13,0
1,159,455,2,3.478,3.473,150,3.223,.212,3.953,17.35,18,17.46,89.2,302,0,14.88,2.147,0
1,159,500,2,3.537,3.53,150.5,3.757,.191,4.214,17.26,17.92,17.38,89.6,301.9,0,14.85,2.177,0
2,159,500,2,21.19,21.75,23.37,22.26,22.19,.142,.225,.152,.158,10.56,12.38,2550
1,159,505,2,3.751,3.746,153.7,3.024,.212,4.116,17.23,17.9,17.34,90,301.9,0,14.88,2.372,0
1,159,510,2,3.704,3.695,160.4,3.993,.206,4.214,17.21,17.86,17.31,90,302,0,14.88,2.19,0
1,159,515,2,3.527,3.524,169.5,2.434,.164,3.92,17.09,17.72,17.12,90.1,302,0,14.78,1.915,0
2,159,515,2,21.14,21.7,23.31,22.18,22.12,.142,.225,.152,.158,11.42,12.37,2550
1,159,520,2,3.476,3.473,168.3,2.335,.187,3.855,16.91,17.56,16.94,90.7,302,0,14.71,1.897,0
1,159,525,2,2.785,2.775,172.1,4.961,.449,3.659,16.76,17.47,16.82,91.2,302,0,14.66,1.357,0
1,159,530,2,2.046,2.035,193.3,6.023,.154,2.581,16.5,17.16,16.49,91.6,302.1,0,14.46,.907,0
2,159,530,2,21.1,21.65,23.25,22.1,22.06,.142,.225,.152,.158,15.57,12.37,2550
1,159,535,2,2.27,2.254,185.1,6.701,.254,2.711,16.19,16.98,16.19,92.3,302.2,0,14.28,.612,0
1,159,540,2,2.565,2.562,173.8,2.839,.137,2.94,16.06,17.09,16.13,92.9,302.2,0,14.25,1.035,1.545
1,159,545,2,2.579,2.579,171.4,1.213,.109,2.875,16.11,17.23,16.24,93.6,302.2,0,14.41,1.07,6.646
2,159,545,2,21.05,21.61,23.18,22.03,21.99,.142,.225,.152,.158,24.28,12.36,2550
1,159,550,2,2.466,2.46,174.6,3.969,.153,2.809,16.19,17.19,16.34,93.7,302.3,0,14.5,.811,12.67
1,159,555,2,2.416,2.409,173.1,4.126,.13,2.744,16.23,17.23,16.36,93.8,302.4,0,14.57,.853,19.54
1,159,600,2,2.568,2.561,169.1,4.104,.277,3.103,16.33,17.32,16.49,94.1,302.4,0,14.7,1.105,25.59
2,159,600,2,21,21.57,23.12,21.95,21.93,.142,.225,.152,.158,21.86,12.36,2550
1,159,605,2,2.545,2.543,175.9,2.525,.147,2.907,16.55,17.59,16.78,94.1,302.5,0,14.91,1.07,32.38
1,159,610,2,2.151,2.144,173.3,4.688,.168,2.613,16.77,17.67,17.03,93.7,302.5,0,15.06,.794,32.89
1,159,615,2,1.911,1.902,173.6,5.401,.2,2.45,16.87,17.62,17.07,93.1,302.5,0,15.07,.464,32.05
2,159,615,2,20.95,21.52,23.06,21.87,21.87,.142,.225,.152,.158,16.23,12.35,2550
1,159,620,2,1.799,1.794,166.7,4.175,.188,2.221,16.9,17.49,17.04,92.9,302.5,0,15.06,.509,34.21
1,159,625,2,2.32,2.315,164.7,3.683,.24,2.875,17.04,17.66,17.26,93,302.5,0,15.2,1.53,39.14
1,159,630,2,2.577,2.574,158.7,2.557,.233,3.267,17.27,17.75,17.49,92.4,302.4,0,15.33,1.77,47.02
2,159,630,2,20.9,21.48,23,21.8,21.8,.142,.225,.152,.158,12.94,12.35,2550
1,159,635,2,2.689,2.678,164,5.303,.261,3.332,17.47,17.92,17.67,91.8,302.4,0,15.43,1.762,56.68
1,159,640,2,2.847,2.84,168.9,3.985,.321,3.659,17.63,18.02,17.8,91.1,302.4,0,15.46,1.985,66.5
1,159,645,2,2.915,2.907,167.2,4.358,.382,3.92,17.76,18.06,17.89,90.7,302.4,0,15.51,2.012,75.6
2,159,645,2,20.87,21.44,22.94,21.75,21.74,.142,.224,.152,.158,9.44,12.36,2550
1,159,650,2,2.912,2.902,166.1,4.755,.279,3.397,17.9,18.18,18.04,90.3,302.5,0,15.57,2.215,84.7
1,159,655,2,3.049,3.041,159.5,3.967,.32,3.626,18.07,18.3,18.21,89.7,302.4,0,15.64,2.387,97.3
1,159,700,2,2.993,2.979,156.9,5.547,.415,4.149,18.3,18.49,18.43,89.3,302.4,0,15.79,2.177,110.4
2,159,700,2,20.85,21.4,22.88,21.7,21.69,.142,.224,.152,.158,7.42,12.36,2550
1,159,705,2,3.622,3.609,155.7,4.783,.477,4.573,18.5,18.68,18.63,88.6,302.4,0,15.87,2.88,122.6
1,159,710,2,3.923,3.91,155.7,4.593,.384,4.965,18.73,18.85,18.84,87.8,302.4,0,15.94,3.045,136.2
1,159,715,2,4.026,4.013,156.3,4.508,.401,4.802,18.94,18.99,19.01,86.9,302.4,0,15.98,3.365,162.1
2,159,715,2,20.84,21.37,22.83,21.67,21.62,.142,.224,.152,.158,5.83,12.38,2550
1,159,720,2,4.48,4.458,155,5.669,.392,5.325,19.23,19.22,19.33,86,302.4,0,16.09,3.533,191
1,159,725,2,4.552,4.535,157.1,4.948,.444,5.39,19.54,19.46,19.63,84.4,302.4,0,16.11,3.58,197.6
1,159,730,2,4.739,4.72,159.2,5.128,.529,5.749,19.79,19.66,19.83,83.5,302.5,0,16.17,3.703,185.7
2,159,730,2,20.85,21.34,22.78,21.65,21.56,.142,.224,.152,.158,4.305,12.39,2550
1,159,735,2,4.526,4.507,167.7,5.221,.581,5.423,19.95,19.8,19.96,82.9,302.5,0,16.22,3.635,234
1,159,740,2,4.936,4.913,176.4,5.494,.606,6.435,20.31,20.12,20.36,81.8,302.5,0,16.34,3.723,296.2
1,159,745,2,5.155,5.136,175.2,4.939,.41,6.011,20.66,20.26,20.66,80.2,302.4,0,16.37,4.038,356.8
2,159,745,2,20.87,21.32,22.73,21.66,21.51,.142,.224,.152,.158,3.298,12.41,2550
1,159,750,2,4.975,4.924,175,8.23,.533,6.141,21.05,20.65,21.05,78.4,302.4,0,16.4,3.798,322.2
1,159,755,2,4.9,4.856,176.5,7.69,.658,6.37,21.25,20.82,21.22,77.4,302.4,0,16.4,3.613,321.4
1,159,800,2,4.316,4.234,180.5,11.16,.649,5.88,21.56,21.08,21.48,75.8,302.5,0,16.36,3.373,338.7
2,159,800,2,20.91,21.31,22.7,21.7,21.46,.142,.224,.152,.158,2.527,12.45,2550
1,159,805,2,5.031,4.985,181.2,7.78,.567,6.337,21.67,21.23,21.57,75,302.5,0,16.31,4.07,365.6
1,159,810,2,5.104,5.072,187.1,6.346,.557,6.076,21.72,21.26,21.58,74.6,302.5,0,16.28,3.668,263.9
1,159,815,2,5.479,5.438,189.3,7.02,.595,6.827,21.72,21.22,21.63,74.5,302.6,0,16.25,4.005,372.5
2,159,815,2,20.96,21.31,22.67,21.76,21.41,.142,.224,.152,.158,2.245,12.5,2550
1,159,820,2,5.667,5.618,181.9,7.54,.79,7.51,22.04,21.41,21.98,73.3,302.5,0,16.3,4.198,466.7
1,159,825,2,5.191,5.152,183.7,6.976,.592,6.403,22.14,21.47,21.95,72.7,302.5,0,16.26,4.015,376.2
1,159,830,2,5.16,5.074,185.6,10.44,.669,6.729,22.18,21.66,22.07,72.7,302.4,0,16.29,3.935,425.1
2,159,830,2,21.03,21.31,22.64,21.86,21.37,.142,.224,.152,.158,2.023,12.72,2550
1,159,835,2,5.334,5.268,187,9.07,.709,7.45,22.54,21.83,22.4,71.4,302.4,0,16.36,4.01,490.1
1,159,840,2,5.348,5.273,184.9,9.56,.811,7.09,22.59,21.74,22.41,71.4,302.4,0,16.39,3.898,542.5
1,159,845,2,5.303,5.218,185.2,10.25,.654,6.239,23.04,22.12,22.92,69.74,302.3,0,16.46,3.998,597.9
2,159,845,2,21.11,21.33,22.63,22,21.34,.142,.224,.152,.158,1.796,12.89,2550
1,159,850,2,5.052,4.99,177.9,8.94,.867,6.631,23.07,22.05,22.8,69.76,302.3,0,16.5,4.085,579.3
1,159,855,2,5.788,5.703,184,9.79,.779,7.42,22.99,21.99,22.63,68.89,302.3,0,16.23,4.388,420.9
1,159,900,2,4.851,4.8,190.4,8.27,.584,6.37,22.79,22.19,22.58,69.71,302.2,0,16.23,3.655,362.4
2,159,900,2,21.21,21.36,22.64,22.17,21.32,.142,.224,.152,.158,1.725,12.97,2550
1,159,905,2,4.748,4.682,192.8,9.55,.787,6.697,23.1,22.4,22.98,69.44,302.3,0,16.46,3.605,643.6
1,159,910,2,5.109,5.05,175.9,8.67,.772,6.664,23.68,22.53,23.45,68.24,302.2,0,16.71,3.918,614.3
1,159,915,2,4.899,4.815,187.7,10.58,1.012,7.12,23.7,22.59,23.41,67.2,302.2,0,16.51,3.738,650.9
2,159,915,2,21.32,21.41,22.65,22.37,21.3,.142,.224,.152,.158,1.618,13,2550
1,159,920,2,5.24,5.186,181.1,8.2,.579,6.697,23.94,22.64,23.61,66.12,302.2,0,16.47,4.003,693.7
1,159,925,2,4.976,4.893,186.1,10.43,.715,6.37,24.06,22.84,23.74,65.46,302.2,0,16.43,3.873,618
1,159,930,2,5.051,4.925,201.5,12.8,.706,6.435,23.95,23,23.63,65.19,302.1,0,16.27,3.808,635.4
2,159,930,2,21.45,21.46,22.68,22.6,21.29,.142,.224,.152,.158,1.484,13.06,2550
1,159,935,2,5.301,5.173,200.7,12.57,.749,6.827,24.28,23.22,24.08,63.73,302,0,16.23,3.933,721
1,159,940,2,4.67,4.611,204,9.09,.588,5.978,24.51,23.48,24.32,61.54,301.9,0,15.9,3.38,679.9
1,159,945,2,4.229,4.112,204.8,13.5,.605,5.488,24.38,23.41,24.04,62.52,301.9,0,16.03,3.215,585.7
2,159,945,2,21.61,21.54,22.73,22.87,21.3,.142,.224,.152,.158,1.331,13.09,2550
1,159,950,2,4.757,4.595,197.1,14.95,.845,7.55,24.4,23.54,24.19,61.93,301.8,0,15.9,3.665,657.6
1,159,955,2,4.15,3.986,203,16.1,.916,5.847,24.64,23.78,24.46,59.97,301.7,0,15.64,3.425,737
1,159,1000,2,4.634,4.546,202.9,11.17,.655,5.913,24.89,23.97,24.57,58.5,301.7,0,15.48,3.565,872
2,159,1000,2,21.8,21.62,22.79,23.17,21.31,.142,.224,.152,.158,1.212,13.11,2550
1,159,1005,2,4.359,4.191,199.1,15.9,.779,5.913,25.17,24.22,25.03,58.95,301.7,0,15.85,3.443,831
1,159,1010,2,4.162,4.09,202.9,10.63,.791,5.913,25.28,24.34,25.01,57.51,301.7,0,15.58,3.225,736
1,159,1015,2,3.831,3.719,181.2,13.85,1.433,6.664,25.25,24.23,24.94,56.61,301.7,0,15.32,3.128,692.5
2,159,1015,2,22,21.72,22.87,23.49,21.34,.142,.224,.152,.158,1.111,13.22,2550
1,159,1020,2,3.144,3.063,191.6,13.04,.955,5.455,25.11,24.38,24.9,55.82,301.6,0,14.98,2.445,648.7
1,159,1025,2,3.874,3.762,210.5,13.78,.467,4.998,25.43,24.63,25.24,54.27,301.6,0,14.85,3.128,735
1,159,1030,2,3.967,3.745,210,19.14,.898,5.88,25.4,24.63,25.21,53.69,301.6,0,14.66,3.338,691.5
2,159,1030,2,22.24,21.84,22.97,23.83,21.39,.142,.224,.152,.158,.534,13.2,2550
1,159,1035,2,3.694,3.64,195.3,9.81,.868,5.553,25.5,24.62,25.13,54.25,301.6,0,14.9,2.945,651.5
1,159,1040,2,4.009,3.795,187.9,18.72,1.197,7.45,25.73,25.07,25.51,53.67,301.6,0,14.95,3.255,685.8
1,159,1045,2,4.211,4.158,185.6,9.1,1.208,7.25,25.78,24.64,25.35,53.99,301.6,0,15.08,3.223,717
2,159,1045,2,22.49,21.97,23.08,24.19,21.44,.142,.224,.152,.158,.385,13.13,2550
1,159,1050,2,4.49,4.336,170.7,14.99,.78,5.88,26.2,25.35,26.1,52.82,301.6,0,15.12,3.663,827
1,159,1055,2,3.727,3.526,165.8,18.79,1.194,5.684,26.76,25.59,26.47,50.82,301.5,0,15.04,2.975,779
1,159,1100,2,4.735,4.648,170,10.99,1.453,7.71,26.78,25.28,26.15,49.96,301.5,0,14.81,3.943,842
2,159,1100,2,22.74,22.11,23.2,24.55,21.51,.142,.224,.152,.158,.099,13.12,2550
1,159,1105,2,3.741,3.577,195,17,1.06,5.717,26.31,25.35,25.94,51.71,301.4,0,14.91,3.002,792
1,159,1110,2,4.638,4.587,178,8.5,.755,6.207,26.7,25.59,26.29,50.84,301.4,0,15,3.858,864
1,159,1115,2,3.658,3.535,170.7,14.86,.95,5.586,26.74,25.83,26.4,50.64,301.4,0,14.97,3.072,884
2,159,1115,2,22.97,22.25,23.34,24.91,21.59,.142,.224,.152,.158,0,13.1,2550
1,159,1120,2,4.163,4.043,157,13.75,.647,5.815,27.18,25.81,26.79,48.71,301.4,0,14.78,3.465,942
1,159,1125,2,3.65,3.385,174.1,21.82,1.088,5.586,27.32,26,26.9,48.26,301.3,0,14.76,2.85,913
1,159,1130,2,4.446,4.408,199.6,7.49,.892,6.37,27.02,25.72,26.56,48.69,301.3,0,14.63,3.418,862
2,159,1130,2,23.2,22.4,23.49,25.27,21.69,.142,.224,.152,.158,0,13.1,2550
1,159,1135,2,3.768,3.623,186.5,15.89,.78,5.292,27.21,26.33,27.02,49.19,301.2,0,14.94,3.04,907
1,159,1140,2,5.042,4.965,185.1,10.01,1.187,7.74,27.49,26.12,27.04,47.77,301.2,0,14.76,3.945,924
1,159,1145,2,4.928,4.88,184.3,8.01,1.028,7.51,27.6,26.29,27.23,47.85,301.2,0,14.88,3.888,933
2,159,1145,2,23.45,22.55,23.65,25.65,21.79,.142,.224,.152,.158,0,13.09,2550
1,159,1150,2,3.722,3.66,162.1,10.47,.967,5.782,27.22,25.99,26.69,48.25,301.1,0,14.67,3.255,847
1,159,1155,2,4.287,4.048,192.8,19.16,.803,6.141,27.4,26.47,27.2,47.03,301,0,14.44,3.423,908
1,159,1200,2,4.767,4.686,169.6,10.57,1.332,7.38,27.7,26.47,27.4,46.2,301,0,14.44,3.92,956
2,159,1200,2,23.72,22.71,23.81,26.06,21.91,.142,.224,.152,.158,0,13.09,2550
1,159,1205,2,4.353,3.861,185.4,27.23,.971,6.141,27.85,26.48,27.36,44.41,300.9,0,13.99,3.583,897
1,159,1210,2,3.393,3.248,208.9,16.74,1.201,5.782,27.52,26.64,27.19,44.51,300.8,0,13.73,2.716,913
1,159,1215,2,3.827,3.707,176.1,14.34,1.475,7.55,27.99,27.27,27.97,44.34,300.8,0,14.08,3.075,955
2,159,1215,2,23.98,22.88,23.98,26.47,22.03,.142,.224,.152,.158,0,13.08,2550
1,159,1220,2,4.174,3.993,181,16.87,.686,6.141,28.35,27.25,28.04,42.9,300.7,0,13.9,3.263,963
1,159,1225,2,3.447,3.333,206.4,14.71,1.387,5.945,28.22,27.1,27.9,42.84,300.7,0,13.76,2.742,918
1,159,1230,2,2.744,2.647,172.5,15.26,.871,5.325,27.94,27.03,27.73,44.12,300.7,0,13.96,2.285,965
2,159,1230,2,24.24,23.05,24.17,26.88,22.16,.142,.225,.152,.158,0,13.09,2550
1,159,1235,2,4.881,4.45,188.2,24.07,.711,6.207,28.47,27.38,28.24,43.23,300.6,0,14.12,4.06,986
1,159,1240,2,3.552,3.173,194.5,26.46,1.125,5.717,28.56,27.41,28.1,43.18,300.5,0,14.17,3.22,972
1,159,1245,2,3.573,3.445,158.1,15.33,1.099,6.762,28.65,27.54,28.22,43.39,300.3,0,14.32,3.188,979
2,159,1245,2,24.5,23.23,24.36,27.28,22.31,.142,.225,.152,.158,0,13.08,2550
1,159,1250,2,4.239,4.185,173.3,9.16,1.179,6.86,28.71,27.51,28.3,42.89,300.3,0,14.21,3.665,988
1,159,1255,2,4.892,4.76,157.1,13.32,1.527,8.13,28.95,27.69,28.54,42.16,300.2,0,14.16,4.055,975
1,159,1300,2,5.195,5.042,172.2,13.9,1.552,8.85,29.17,27.9,28.68,41.61,300.1,0,14.15,4.31,978
2,159,1300,2,24.76,23.41,24.56,27.69,22.46,.142,.225,.152,.158,0,13.08,2550
1,159,1305,2,3.978,3.844,170.2,14.87,1.184,6.174,29.19,27.96,28.84,40.62,300,0,13.81,3.195,984
1,159,1310,2,5.362,5.049,181.5,19.58,1.192,7.74,29.33,28.17,28.95,40.46,300,0,13.88,4.475,985
1,159,1315,2,4.836,4.723,184.7,12.36,1.445,8.36,29.15,27.9,28.6,41.48,299.9,0,14.09,3.9,980
2,159,1315,2,25.02,23.58,24.76,28.08,22.62,.142,.225,.151,.158,0,13.07,2550
1,159,1320,2,5.334,5.192,162,13.23,1.145,8.13,29.37,27.99,28.92,40.65,299.8,0,13.98,4.37,985
1,159,1325,2,4.883,4.755,198.1,13.15,1.157,8.62,29.57,28.38,29.23,39.55,299.8,0,13.74,3.745,984
1,159,1330,2,4.971,4.825,191.4,13.89,1.141,7.51,29.57,28.29,29.18,39.26,299.8,0,13.63,3.938,975
2,159,1330,2,25.25,23.76,24.97,28.47,22.79,.142,.225,.151,.158,0,13.07,2550
1,159,1335,2,4.242,4.07,183,16.33,1.65,8.23,29.7,28.67,29.5,38.96,299.7,0,13.63,3.137,964
1,159,1340,2,3.85,3.487,170.7,24.88,.691,5.847,29.88,28.64,29.54,38.25,299.6,0,13.51,3.085,965
1,159,1345,2,5.526,5.405,178.3,11.96,1.471,8.56,30.28,28.84,29.94,37.31,299.6,0,13.47,4.303,943
2,159,1345,2,25.47,23.94,25.17,28.78,22.97,.142,.226,.151,.158,0,13.05,2550
1,159,1350,2,4.918,4.725,186.5,16.05,1.144,7.06,30.12,28.96,29.88,37.26,299.5,0,13.32,3.76,946
1,159,1355,2,3.498,3.363,160.5,15.89,1.384,6.011,30.3,29.05,29.86,36.54,299.5,0,13.19,2.888,883
1,159,1400,2,5.714,5.51,168,15.31,.793,7.48,30.24,28.93,29.83,36.64,299.5,0,13.18,4.78,908
2,159,1400,2,25.68,24.1,25.38,28.99,23.15,.142,.226,.151,.158,0,13.04,2550
1,159,1405,2,4.47,4.219,163.3,19.2,1.156,7.35,30.07,28.71,29.47,37.03,299.4,0,13.19,3.755,884
1,159,1410,2,5.402,5.199,172.8,15.69,1.263,8.13,30.28,29.12,29.92,37.24,299.4,0,13.46,4.295,879
1,159,1415,2,5.205,5.064,172.7,13.32,.925,6.827,30.55,29.37,30.21,36.68,299.3,0,13.46,4.11,795
2,159,1415,2,25.88,24.27,25.57,29.14,23.33,.142,.226,.151,.158,0,13.03,2550
1,159,1420,2,5.104,5.02,173.7,10.41,1.351,8,30.18,29.06,29.73,37.74,299.3,0,13.57,3.99,587.2
1,159,1425,2,4.655,4.595,160.3,9.2,.86,7.12,30.02,28.84,29.54,38.2,299.2,0,13.62,3.74,621.9
1,159,1430,2,6.038,5.883,179.5,12.98,1.035,8.17,30.21,29.16,29.94,38.09,299.2,0,13.73,4.94,884
2,159,1430,2,26.05,24.42,25.75,29.31,23.52,.142,.226,.151,.158,0,13.03,2550
1,159,1435,2,5.084,5.002,176.6,10.25,.932,7.25,30.43,29.18,30.07,37.73,299.1,0,13.78,4.013,952
1,159,1440,2,5.28,5.164,171.8,11.99,1.098,8.07,30.64,29.2,30.1,37.29,299,0,13.78,4.255,835
1,159,1445,2,5.032,4.949,186.5,10.41,1.119,8.98,30.33,29.22,29.86,37.53,299,0,13.61,3.95,791
2,159,1445,2,26.19,24.57,25.91,29.5,23.71,.142,.227,.151,.158,0,13.04,2550
1,159,1450,2,6.565,6.375,167.2,13.77,.777,8.85,30.35,29.06,29.91,38.5,298.9,0,14.01,5.258,651.3
1,159,1455,2,6.045,5.827,171.7,15.35,1.333,8.56,30.19,29.3,29.87,39.46,298.8,0,14.24,4.828,625.1
1,159,1500,2,5.63,5.29,166.7,19.91,1.069,8.26,30.35,29.32,29.94,39.05,298.8,0,14.22,4.613,614.9
2,159,1500,2,26.29,24.69,26.06,29.67,23.89,.142,.227,.151,.158,0,13.03,2550
1,159,1505,2,6.199,6.138,166.3,8.02,1.075,8.56,30.3,29.21,29.81,38.78,298.8,0,14.07,5.078,577.5
1,159,1510,2,6.072,5.969,178.3,10.56,.865,8.07,30.2,29.19,29.8,39.01,298.7,0,14.08,4.72,628.3
1,159,1515,2,4.887,4.794,161,11.13,1.053,7.61,30.37,29.56,30.15,38.47,298.6,0,14.02,4.01,580.7
2,159,1515,2,26.39,24.81,26.2,29.81,24.08,.142,.227,.151,.158,0,13.04,2550
1,159,1520,2,5.93,5.871,151.9,8.08,1.227,8.26,30.59,29.41,30.1,37.85,298.5,0,13.96,4.963,646.1
1,159,1525,2,4.805,4.696,173.3,12.2,.725,6.566,30.58,29.52,30.2,37.74,298.5,0,13.91,3.883,703
1,159,1530,2,5.496,5.433,178.2,8.71,1.527,8.56,30.88,29.93,30.71,36.94,298.4,0,13.84,4.308,905
2,159,1530,2,26.44,24.91,26.34,29.9,24.26,.142,.228,.151,.158,0,13.04,2550
1,159,1535,2,5.143,5.082,185.5,8.84,1.532,9.05,31,29.83,30.68,36.58,298.3,0,13.8,3.95,877
1,159,1540,2,5.611,5.517,180.5,10.47,1.907,9.87,30.9,29.6,30.47,36.59,298.3,0,13.72,4.47,755
1,159,1545,2,5.814,5.632,169,14.31,1.537,8.98,30.91,29.98,30.69,37.25,298.2,0,14,4.465,763
2,159,1545,2,26.48,25,26.46,29.96,24.44,.142,.228,.151,.158,0,13.01,2550
1,159,1550,2,4.93,4.872,190.4,8.8,2.21,8.4,31.01,29.82,30.59,36.53,298.2,0,13.79,3.65,604.2
1,159,1555,2,7.4,7.28,188.7,10.24,1.092,9.47,30.76,29.9,30.4,38.09,298.1,0,14.2,5.585,510.8
1,159,1600,2,5.688,5.62,179.7,8.83,1.042,8.26,30.56,29.57,30.11,38.22,298,0,14.08,4.365,611.9
2,159,1600,2,26.53,25.07,26.58,30.02,24.6,.142,.228,.151,.158,0,13.01,2550
1,159,1605,2,4.308,4.181,174.7,13.89,1.026,6.566,30.62,29.85,30.38,38.55,297.8,0,14.25,3.475,594.6
1,159,1610,2,7.06,6.941,160.2,10.47,1.026,9.47,30.94,29.88,30.59,37.3,297.8,0,14.04,5.745,597.2
1,159,1615,2,6.052,5.928,175.5,11.61,1.864,9.34,30.78,29.58,30.31,37.59,297.7,0,14.02,4.765,639.6
2,159,1615,2,26.59,25.14,26.67,30.11,24.76,.142,.228,.151,.158,0,13.02,2550
1,159,1620,2,6.564,6.445,188.5,10.9,1.146,8.92,31.03,30.01,30.82,36.21,297.6,0,13.67,4.8,668.2
1,159,1625,2,6.092,6.006,175.3,9.65,1.106,8.4,31.32,30.15,30.94,35.37,297.5,0,13.57,4.763,695.2
1,159,1630,2,6.694,6.628,170.9,8.05,1.474,9.11,31.52,30.51,31.24,34.86,297.5,0,13.52,5.318,697.1
2,159,1630,2,26.63,25.2,26.77,30.19,24.91,.142,.229,.151,.158,0,13.01,2550
1,159,1635,2,6.998,6.916,169,8.73,1.064,9.11,31.47,30.22,30.96,34.53,297.5,0,13.34,5.655,668.9
1,159,1640,2,6.705,6.595,185.9,10.36,1.647,10.32,31.23,30.09,30.72,34.25,297.4,0,13.02,4.943,479.8
1,159,1645,2,7.73,7.47,183.5,14.81,1.4,11.04,30.72,30.01,30.3,34.71,297.4,0,12.79,5.573,236.4
2,159,1645,2,26.65,25.26,26.86,30.25,25.05,.142,.229,.151,.158,0,12.99,2550
1,159,1650,2,6.562,6.277,176.1,16.87,.813,8.26,30.39,29.92,30.16,35.63,297.3,0,12.9,4.963,320.7
1,159,1655,2,6.865,6.807,186.2,7.41,1.012,9.34,30.66,30.23,30.52,34.89,297.3,0,12.81,4.815,333.7
1,159,1700,2,7.14,7.04,176.6,9.88,.642,8.56,30.57,30,30.28,34.96,297.2,0,12.77,5.403,342.7
2,159,1700,2,26.67,25.3,26.95,30.3,25.18,.142,.229,.151,.158,0,13.02,2550
1,159,1705,2,6.936,6.788,169,11.85,.819,8.3,30.63,30.16,30.41,34.29,297.2,0,12.54,5.553,394.7
1,159,1710,2,7.44,7.41,179.5,5.015,1.408,10.16,30.74,30.19,30.53,33.76,297.1,0,12.4,5.44,365
1,159,1715,2,7.01,6.948,177.5,7.69,1.132,8.75,30.79,30.28,30.55,33.66,297,0,12.39,5.365,382.8
2,159,1715,2,26.65,25.34,27.03,30.32,25.3,.142,.229,.151,.158,0,13.02,2550
1,159,1720,2,7.31,7.2,183.3,9.67,.927,9.08,31.04,30.55,30.82,32.56,297,0,12.12,5.418,397.8
1,159,1725,2,6.856,6.773,179.1,8.93,.917,8.82,31,30.43,30.72,32.78,296.9,0,12.18,5.213,358.8
1,159,1730,2,7.22,7.13,174.1,8.85,.909,9.54,30.83,30.29,30.54,32.79,297,0,12.05,5.345,329.4
2,159,1730,2,26.59,25.36,27.1,30.28,25.42,.142,.23,.151,.158,0,13.04,2550
1,159,1735,2,6.644,6.577,164.9,8.12,.84,8.79,30.89,30.38,30.66,32.93,297,0,12.16,5.165,345.6
1,159,1740,2,7.07,7.03,170.2,6.274,.932,9.57,30.83,30.4,30.51,33,297,0,12.14,5.535,209.1
1,159,1745,2,6.468,6.415,181.1,7.34,.841,8.17,30.45,30.15,30.18,33.51,296.9,0,12.05,4.835,254.4
2,159,1745,2,26.52,25.37,27.16,30.2,25.52,.142,.23,.151,.158,0,13.04,2550
1,159,1750,2,6.02,5.975,184.1,6.965,.747,7.81,30.63,30.38,30.49,33.04,296.9,0,11.99,4.16,251.9
1,159,1755,2,6.53,6.434,175.8,9.84,.831,9.73,30.54,30.3,30.33,32.88,296.9,0,11.85,4.925,224.6
1,159,1800,2,7.18,7.09,181,8.98,.921,9.7,30.55,30.35,30.38,32.44,296.9,0,11.66,5.42,272
2,159,1800,2,26.45,25.37,27.21,30.11,25.62,.142,.23,.151,.158,0,13.07,2550
1,159,1805,2,7.29,7.24,171.3,6.877,.82,9.6,30.64,30.31,30.44,32.11,296.9,0,11.59,5.478,271.9
1,159,1810,2,6.509,6.473,174.6,5.959,.94,8.69,30.6,30.42,30.37,32.27,296.8,0,11.62,4.868,211.4
1,159,1815,2,7.88,7.84,176.4,5.259,1.05,10.49,30.45,30.28,30.21,32.48,296.7,0,11.6,5.925,178.4
2,159,1815,2,26.35,25.36,27.24,30,25.7,.142,.23,.151,.158,0,12.79,2550
1,159,1820,2,7.96,7.93,177.2,5.447,.933,9.9,30.27,30.12,30.08,32.84,296.7,0,11.6,5.973,220.1
1,159,1825,2,7.44,7.4,168,5.982,1.371,10.22,30.43,30.28,30.29,32.94,296.6,0,11.78,5.47,223.8
1,159,1830,2,7.37,7.34,170.3,4.989,.715,8.82,30.53,30.35,30.37,32.87,296.6,0,11.83,5.71,253.4
2,159,1830,2,26.26,25.35,27.27,29.86,25.77,.141,.23,.151,.158,0,12.76,2550
1,159,1835,2,8.56,8.52,170.3,5.537,.797,10.03,30.6,30.35,30.37,32.41,296.5,0,11.69,6.475,243
1,159,1840,2,8.28,8.23,167.3,5.872,.911,10.52,30.52,30.26,30.27,32.36,296.4,0,11.6,6.35,225.8
1,159,1845,2,8,7.95,171.9,5.97,.813,9.93,30.4,30.28,30.15,32.71,296.4,0,11.65,6.23,168.2
2,159,1845,2,26.16,25.32,27.27,29.71,25.83,.141,.23,.151,.158,0,12.75,2550
1,159,1850,2,8.65,8.61,165.2,5.01,1.15,10.85,30.22,30.13,30.01,32.79,296.5,0,11.54,6.458,137.6
1,159,1855,2,8.03,7.99,168.1,5.865,.901,10.09,29.98,29.99,29.76,33.19,296.5,0,11.52,5.993,87.5
1,159,1900,2,7.75,7.72,171.7,5.248,1.465,10.58,29.65,29.79,29.46,33.57,296.4,0,11.4,5.858,55.28
2,159,1900,2,26.06,25.29,27.27,29.56,25.87,.141,.23,.151,.158,0,12.7,2550
1,159,1905,2,7.92,7.88,171.5,5.25,1.129,10.39,29.36,29.63,29.22,33.96,296.3,0,11.33,5.835,40.59
1,159,1910,2,8.11,8.09,168.3,4.715,.851,10.13,29.2,29.5,29.08,34.33,296.3,0,11.35,5.988,34.67
1,159,1915,2,7.56,7.53,169.7,5.215,.826,9.87,29.07,29.42,28.98,34.42,296.3,0,11.29,5.53,38.33
2,159,1915,2,25.95,25.26,27.26,29.39,25.91,.141,.23,.151,.158,0,12.67,2550
1,159,1920,2,7.43,7.39,168.9,5.462,.695,9.28,28.99,29.36,28.9,34.48,296.4,0,11.24,5.55,31.57
1,159,1925,2,7.15,7.13,166,5.08,.823,9.34,28.85,29.19,28.75,34.76,296.4,0,11.24,5.32,24.13
1,159,1930,2,6.887,6.868,164,4.255,.613,8.26,28.69,29.1,28.58,35.14,296.5,0,11.26,5.145,19.2
2,159,1930,2,25.84,25.21,27.24,29.21,25.93,.141,.23,.151,.158,0,12.66,2550
1,159,1935,2,6.85,6.831,166.3,4.169,.57,8.23,28.5,28.89,28.38,35.72,296.6,0,11.34,5.035,14.47
1,159,1940,2,6.456,6.443,162.7,3.702,.649,7.71,28.35,28.81,28.24,36.26,296.6,0,11.43,4.7,10.24
1,159,1945,2,6.223,6.204,161.8,4.487,.594,8.26,28.24,28.73,28.14,36.52,296.8,0,11.44,4.548,6.399
2,159,1945,2,25.71,25.16,27.2,29.02,25.94,.141,.23,.151,.158,0,12.63,2550
1,159,1950,2,5.506,5.497,161.5,3.352,.468,6.697,28.02,28.51,27.88,37.38,296.9,0,11.59,3.83,2.898
1,159,1955,2,5.436,5.426,163,3.501,.356,6.239,27.73,28.3,27.6,38.38,296.9,0,11.74,3.758,.253
1,159,2000,2,5.405,5.395,164.4,3.432,.356,6.501,27.46,28.08,27.32,39.47,296.8,0,11.91,3.583,0
2,159,2000,2,25.58,25.11,27.17,28.8,25.94,.141,.23,.151,.158,0,12.63,2550
1,159,2005,2,5.822,5.811,163.6,3.455,.383,6.664,27.34,28.03,27.28,39.7,296.8,0,11.9,3.993,0
1,159,2010,2,5.704,5.693,164.7,3.574,.451,7.38,27.3,27.94,27.23,39.58,296.8,0,11.82,3.858,0
1,159,2015,2,5.66,5.653,166.1,2.941,.349,6.435,27.14,27.74,27.03,40.06,296.8,0,11.86,3.753,0
2,159,2015,2,25.44,25.05,27.12,28.59,25.93,.141,.23,.151,.158,0,12.63,2550
1,159,2020,2,5.668,5.663,165.2,2.541,.363,6.566,26.85,27.49,26.71,41.06,296.6,0,11.97,3.75,0
1,159,2025,2,5.877,5.872,164.8,2.506,.476,6.86,26.68,27.36,26.6,41.6,296.5,0,12.01,4.08,0
1,159,2030,2,5.091,5.079,161.2,3.937,.353,5.847,26.49,27.13,26.39,42.27,296.6,0,12.08,3.403,0
2,159,2030,2,25.3,24.99,27.06,28.37,25.91,.141,.23,.151,.158,0,12.62,2550
1,159,2035,2,4.823,4.813,161.7,3.714,.348,5.455,26.35,26.97,26.24,42.63,296.7,0,12.08,3.112,0
1,159,2040,2,4.772,4.761,165.5,3.966,.359,5.651,26.14,26.77,26.06,43.28,296.8,0,12.13,3.245,0
1,159,2045,2,4.76,4.745,164.7,4.52,.415,5.717,26.11,26.84,26.07,43.56,297.1,0,12.19,3.13,0
2,159,2045,2,25.17,24.92,27,28.16,25.88,.141,.23,.151,.158,0,12.62,2550
1,159,2050,2,4.786,4.775,164.5,3.872,.372,5.749,26.11,26.83,26.08,44.06,297.2,0,12.36,3.19,0
1,159,2055,2,4.786,4.776,162.8,3.639,.418,6.011,26.03,26.7,26,44.66,297.3,0,12.49,3.245,0
1,159,2100,2,4.884,4.878,158.9,2.771,.337,5.619,25.92,26.54,25.87,45.35,297.4,0,12.62,3.325,0
2,159,2100,2,25.04,24.85,26.93,27.94,25.84,.141,.23,.151,.158,0,12.6,2550
1,159,2105,2,4.959,4.952,159.6,3.136,.31,5.553,25.72,26.32,25.59,46.42,297.2,0,12.78,3.285,0
1,159,2110,2,4.957,4.95,163.1,3.146,.291,5.586,25.45,26.04,25.35,47.6,297.2,0,12.93,3.288,0
1,159,2115,2,4.796,4.787,166.2,3.677,.38,5.782,25.31,25.96,25.25,48.22,297.2,0,12.99,3.157,0
2,159,2115,2,24.91,24.78,26.86,27.73,25.8,.141,.23,.151,.158,0,12.6,2550
1,159,2120,2,4.701,4.692,167.3,3.511,.373,5.521,25.33,25.98,25.32,48.27,297.3,0,13.03,3.2,0
1,159,2125,2,4.818,4.803,166.9,4.534,.341,5.651,25.42,26.13,25.45,47.98,297.4,0,13.02,3.208,0
1,159,2130,2,5.011,5.002,162.6,3.528,.406,5.978,25.5,26.16,25.5,47.82,297.4,0,13.04,3.415,0
2,159,2130,2,24.79,24.71,26.78,27.54,25.75,.141,.23,.151,.158,0,12.59,2550
1,159,2135,2,5.16,5.149,158.2,3.798,.405,5.978,25.48,26,25.44,47.98,297.3,0,13.07,3.64,0
1,159,2140,2,3.836,3.812,159.9,6.416,.912,5.325,25.38,25.82,25.32,48.47,297.5,0,13.12,2.525,0
1,159,2145,2,5.952,5.609,332.6,19.45,3.686,11.14,25.3,25.64,25.19,48.3,298.5,0,13,4.645,0
2,159,2145,2,24.67,24.64,26.71,27.34,25.69,.141,.23,.151,.158,0,12.58,2550
1,159,2150,2,8.84,8.76,335.2,7.34,1.17,11.69,24.63,24.52,24.33,46.97,298.7,0,12.01,6.595,0
1,159,2155,2,12.21,12.12,342,6.862,4.84,21.69,24.02,23.78,23.67,50.63,298.6,0,12.57,9.33,0
1,159,2200,2,18.11,17.43,329.5,15.78,3.659,28.32,23.33,23.36,23.2,52.53,298.6,0,12.5,14.13,.087
2,159,2200,2,24.56,24.57,26.59,27.15,25.63,.141,.23,.151,.158,0,12.57,2550
1,159,2205,2,14.88,14.62,332.4,10.7,2.136,20.78,23.16,22.86,22.8,55.11,299.3,0,13.05,11.52,.158
1,159,2210,2,11.44,11.34,343.8,7.55,1.237,14.31,22.26,21.98,21.94,59.88,299.8,0,13.48,8.91,0
1,159,2215,2,11.94,11.86,356.6,6.545,2.004,15.81,21.41,21.14,20.98,67.2,300,0,14.41,8.92,0
2,159,2215,2,24.47,24.5,26.37,26.98,25.56,.141,.23,.151,.158,37.18,12.56,2550
1,159,2220,2,10.27,10.25,5.047,3.91,1.02,12.64,20.33,20.31,19.84,74.6,300.3,.01,14.98,7.5,0
1,159,2225,2,6.66,6.513,19.27,12.07,1.333,10.62,18.74,18.53,18.16,81.5,300.7,.1,14.83,4.82,0
1,159,2230,2,6.247,5.54,73,27.24,.677,7.97,17.55,18.83,17.18,85.2,299.9,.09,14.37,4.8,0
2,159,2230,2,24.38,24.42,26.26,26.81,25.49,.141,.23,.151,.158,100,12.55,2550
1,159,2235,2,7.41,7.27,142.4,11.01,.749,8.75,17.43,19.44,17.52,87.9,299,.01,14.73,5.135,1.294
1,159,2240,2,10.57,10.56,162.3,2.833,.682,11.96,17.76,18.89,17.9,88.3,298.3,0,15.11,7.44,1.49
1,159,2245,2,8.45,8.39,152,7.12,1.735,11.01,17.79,18.65,17.95,89.7,297.9,0,15.37,6.128,2.109
2,159,2245,2,24.28,24.05,26.24,26.64,25.42,.141,.231,.151,.158,100,12.54,2550
1,159,2250,2,8.17,8.11,159.2,6.916,1.555,12.51,18.25,19.38,18.67,86.3,297.9,0,15.22,5.9,2.846
1,159,2255,2,7.22,7.16,153.3,7.41,1.116,10.06,18.73,19.68,19.07,83.8,297.6,0,15.23,5.26,3.156
1,159,2300,2,6.156,5.562,180.3,25.17,.71,8.89,19.03,19.7,19.2,83.2,298.1,0,15.42,4.388,2.81
2,159,2300,2,24.16,23.9,26.2,26.42,25.35,.142,.231,.151,.158,100,12.53,2550
1,159,2305,2,5.001,4.539,209.8,24.64,1.137,7.81,18.85,19.24,18.86,83.1,298.8,0,15.22,3.518,1.271
1,159,2310,2,4.006,3.895,237.1,13.48,.987,5.913,18.85,19.47,18.94,83.6,299.4,0,15.32,2.777,1.487
1,159,2315,2,1.45,.652,84.2,59.77,.857,3.234,18.97,19.42,19.01,82.8,300,0,15.29,.937,.803
2,159,2315,2,24.01,23.82,26.13,26.14,25.27,.142,.231,.151,.158,100,12.51,2550
1,159,2320,2,2.528,2.485,61.82,10.56,1.3,4.769,18.82,19.26,18.82,84.5,300.2,0,15.44,1.566,.879
1,159,2325,2,2.327,1.79,114.7,37.75,1.571,6.337,18.81,19.53,19.05,81.9,300.2,0,14.97,1.923,1.308
1,159,2330,2,8.74,8.68,77,6.364,1.729,13.03,18.91,19.34,18.87,80.7,300.3,0,14.85,6.26,1.962
2,159,2330,2,23.86,23.74,26.04,25.85,25.19,.142,.231,.151,.158,90.8,12.51,2550
1,159,2335,2,7,6.876,86.9,10.82,1.004,9.18,18.04,18.03,17.78,86.2,300.1,0,15.01,5.16,0
1,159,2340,2,6.314,6.3,95.2,3.901,.733,7.71,17.62,17.63,17.45,89.9,300.2,0,15.25,4.638,0
1,159,2345,2,5.407,5.386,103.9,5.092,.575,6.501,17.42,17.71,17.46,90.8,300.1,0,15.22,4.02,0
2,159,2345,2,23.72,23.66,25.95,25.57,25.1,.142,.231,.151,.158,67.8,12.51,2550
1,159,2350,2,6.218,6.196,110.7,4.782,.6,7.28,17.54,17.9,17.64,90.6,299.9,0,15.28,4.72,.117
1,159,2355,2,6.326,6.269,125.3,7.68,.719,7.71,17.59,17.89,17.65,89.9,299.6,0,15.21,4.963,.074
1,160,0,2,7.13,7.1,131.7,5.128,.561,8.49,17.56,18.02,17.74,87.1,299.4,0,14.72,5.653,.274
2,160,0,2,23.6,23.59,25.84,25.31,25.01,.142,.231,.151,.158,51.56,12.49,2550
1,160,5,2,7.16,7.14,126.8,4.93,.518,8.33,17.55,17.93,17.65,85.5,299.1,0,14.43,5.183,.032
1,160,10,2,7.34,7.32,136.2,4.138,.885,9.8,17.54,17.9,17.63,85.9,299,0,14.5,5.578,.001
1,160,15,2,7.23,7.21,134.1,4.387,.862,9.38,17.47,17.77,17.53,86.2,298.9,0,14.47,5.618,0
2,160,15,2,23.47,23.52,25.72,25.05,24.91,.142,.23,.151,.158,14.95,12.49,2550
1,160,20,2,6.845,6.811,135.4,5.653,.889,9.38,17.31,17.67,17.41,84.8,298.8,0,14.08,5.33,0
1,160,25,2,6.019,5.966,146.7,7.63,.787,8.36,17.31,17.79,17.46,84.3,298.5,0,13.99,4.435,0
1,160,30,2,4.365,4.262,183,12.41,.632,6.599,17.44,17.92,17.57,83.1,298.5,0,13.9,2.895,0
2,160,30,2,23.35,23.44,25.6,24.81,24.8,.142,.23,.151,.158,6.931,12.48,2550
1,160,35,2,4.659,4.588,163.3,9.94,.888,6.207,17.39,17.91,17.54,83.7,298.6,0,13.97,3.408,.002
1,160,40,2,5.725,5.714,141.4,3.611,.529,6.795,17.65,18.2,17.83,84.6,298.6,0,14.37,4.32,.019
1,160,45,2,6.346,6.312,152.9,5.912,.537,7.58,17.85,18.4,18.02,85,298.4,0,14.63,4.683,.052
2,160,45,2,23.22,23.37,25.48,24.58,24.68,.142,.23,.151,.158,6.562,12.48,2550
1,160,50,2,6.499,6.468,148.7,5.598,.499,7.58,17.98,18.5,18.15,84.8,298.4,0,14.71,4.825,.013
1,160,55,2,7.4,7.38,140.7,4.083,.646,8.98,18.03,18.5,18.14,85,298.4,0,14.8,5.585,0
1,160,100,2,7.37,7.34,134,4.868,.68,8.85,18.02,18.35,18.06,85.6,298.3,0,14.9,5.763,0
2,160,100,2,23.09,23.29,25.35,24.34,24.57,.142,.23,.151,.158,6.804,12.47,2550
1,160,105,2,8.65,8.62,140.7,4.777,.858,10.75,17.77,18.08,17.81,85.3,298.1,0,14.61,6.788,0
1,160,110,2,9.07,9.05,140.4,4.36,.905,11.11,17.7,18.22,17.86,82.7,298,0,14.07,7.06,0
1,160,115,2,9.64,9.61,141.7,4.486,.916,11.53,17.74,18.31,17.94,80.5,297.9,0,13.72,7.4,0
2,160,115,2,22.98,23.22,25.22,24.13,24.44,.142,.23,.151,.158,5.55,12.47,2550
1,160,120,2,9.74,9.71,145.2,4.925,.878,11.69,17.85,18.47,18.07,78.8,297.9,0,13.51,7.53,0
1,160,125,2,9.62,9.58,137.7,4.877,.961,11.76,17.8,18.23,17.89,79.6,298.1,0,13.6,7.38,0
1,160,130,2,10.08,10.01,145.4,6.832,.957,12.02,17.86,18.47,18.07,79.9,298.3,.01,13.71,7.83,0
2,160,130,2,22.87,23.15,25.1,23.93,24.32,.142,.23,.151,.158,4.025,12.46,2550
1,160,135,2,9.44,9.4,152.3,4.786,.945,11.5,17.93,18.41,18.03,80.3,298.5,0,13.86,7.12,0
1,160,140,2,9.92,9.9,149.8,3.665,.983,12.41,17.97,18.46,18.09,80.2,298.5,0,13.87,7.78,0
1,160,145,2,9.01,8.98,154.1,4.884,.67,10.88,17.89,18.32,17.95,81.2,298.4,0,13.98,6.62,0
2,160,145,2,22.76,23.07,24.97,23.73,24.2,.142,.23,.151,.158,4.208,12.45,2550
1,160,150,2,9.02,8.98,153.3,5.094,.726,10.55,17.86,18.4,17.98,81.3,298.2,0,13.98,6.565,0
1,160,155,2,8.57,8.54,155.7,4.786,.835,10.32,17.91,18.46,18.06,80.8,298.1,0,13.92,6.425,0
1,160,200,2,8.14,8.12,160.3,4.008,.785,9.51,17.98,18.54,18.12,79.6,298,0,13.78,6.068,0
2,160,200,2,22.64,22.99,24.84,23.53,24.07,.142,.229,.151,.158,4.208,12.45,2550
1,160,205,2,7.99,7.97,160.2,4.209,.712,9.34,17.97,18.48,18.05,79.7,297.8,0,13.79,5.83,0
1,160,210,2,8.03,8,164.3,4.9,.596,9.47,17.91,18.31,17.93,80.4,297.7,0,13.85,5.898,0
1,160,215,2,7.23,7.21,171,3.931,.756,9.05,17.68,18.08,17.7,81.8,297.6,0,13.89,5.158,0
2,160,215,2,22.53,22.91,24.72,23.34,23.95,.142,.229,.151,.158,4.195,12.44,2550
1,160,220,2,6.905,6.888,172.1,4.049,.578,8.3,17.58,18.04,17.65,82.2,297.5,0,13.88,5.015,0
1,160,225,2,6.362,6.343,175.5,4.403,.575,7.91,17.51,17.94,17.56,82.8,297.4,0,13.91,4.45,0
1,160,230,2,6.19,6.174,179.5,4.125,.526,7.38,17.47,18.02,17.57,83,297.3,0,13.91,4.118,0
2,160,230,2,22.42,22.83,24.59,23.15,23.83,.142,.229,.151,.158,4.692,12.44,2550
1,160,235,2,5.409,5.383,181.7,5.673,.601,6.631,17.41,17.95,17.48,83.2,297.2,0,13.9,3.523,0
1,160,240,2,5.266,5.234,168.5,6.292,.475,6.207,17.36,17.83,17.42,84,297.2,0,13.99,3.615,0
1,160,245,2,5.7,5.653,187.2,7.33,.616,6.893,17.26,17.75,17.31,84.4,297.3,0,13.97,3.695,0
2,160,245,2,22.32,22.75,24.47,22.98,23.7,.142,.229,.151,.158,5.293,12.44,2550
1,160,250,2,5.48,5.466,180.9,4.008,.525,6.566,17.18,17.73,17.27,84.2,297.2,0,13.85,3.543,0
1,160,255,2,5.489,5.475,184.8,4.165,.399,6.435,17.04,17.5,17.05,85.4,297.1,0,13.94,3.413,0
1,160,300,2,5.29,5.276,188.5,4.115,.507,6.925,16.88,17.3,16.89,86.5,297,0,13.98,3.295,0
2,160,300,2,22.22,22.67,24.34,22.82,23.58,.142,.229,.151,.158,6.204,12.43,2550
1,160,305,2,5.678,5.65,183.9,5.665,.595,7.28,16.8,17.23,16.85,87.4,296.9,0,14.06,3.753,0
1,160,310,2,4.544,4.463,208.3,10.8,.481,5.945,16.72,17.05,16.72,88.4,296.9,0,14.16,3.22,0
1,160,315,2,5.202,5.11,189.1,10.72,.691,6.991,16.66,17.15,16.75,89.2,296.9,0,14.23,3.418,0
2,160,315,2,22.12,22.6,24.23,22.67,23.46,.142,.229,.151,.158,8.3,12.43,2550
1,160,320,2,5.704,5.684,183.1,4.815,.509,6.795,16.77,17.35,16.92,88.3,296.8,0,14.17,3.728,0
1,160,325,2,5.632,5.602,186.8,5.898,.572,7.02,16.93,17.6,17.12,86.9,296.7,0,14.08,3.7,0
1,160,330,2,5.234,5.201,194.8,6.459,.473,6.337,17.09,17.68,17.21,85.8,296.7,0,14.05,3.28,0
2,160,330,2,22.02,22.53,24.11,22.51,23.33,.142,.229,.151,.158,7.23,12.42,2550
1,160,335,2,4.377,4.362,199.1,4.801,.405,5.194,16.94,17.45,16.98,86.7,296.8,0,14.07,2.66,0
1,160,340,2,4.289,4.277,199.2,4.206,.333,5.063,16.77,17.34,16.82,87.8,296.8,0,14.09,2.48,0
1,160,345,2,3.936,3.897,214.2,8.08,.395,4.835,16.65,17.21,16.69,88.5,296.8,0,14.1,2.342,0
2,160,345,2,21.93,22.46,24,22.37,23.21,.142,.228,.151,.158,8.75,12.42,2550
1,160,350,2,4.277,4.25,218.8,6.466,.392,4.965,16.54,17.14,16.61,89.1,296.8,0,14.09,2.71,0
1,160,355,2,4.415,4.397,209.7,5.139,.361,5.521,16.56,17.28,16.69,89,296.8,0,14.09,2.485,0
1,160,400,2,4.452,4.437,206,4.751,.345,5.521,16.65,17.41,16.82,88.2,296.8,0,14.04,2.652,0
2,160,400,2,21.83,22.39,23.88,22.24,23.1,.142,.228,.151,.158,9.78,12.41,2550
1,160,405,2,4.055,4.045,199.7,3.935,.325,4.998,16.67,17.38,16.74,87.6,296.7,0,13.95,2.285,0
1,160,410,2,3.351,3.346,198,3.112,.345,4.116,16.51,17.21,16.54,88,296.7,0,13.89,1.662,0
1,160,415,2,3.476,3.475,193.3,1.621,.151,3.887,16.27,17.16,16.31,89.1,296.7,0,13.83,1.56,0
2,160,415,2,21.74,22.32,23.77,22.11,22.99,.142,.228,.151,.158,9.96,12.41,2550
1,160,420,2,3.455,3.45,192,3.077,.183,3.757,16.17,17.37,16.24,89.6,296.7,0,13.82,1.38,0
1,160,425,2,2.918,2.917,191.4,1.472,.126,3.234,16.02,17.28,16.12,89.8,296.6,0,13.73,.934,0
1,160,430,2,2.572,2.555,203.9,6.527,.25,3.299,15.96,17.14,16.08,90.1,296.7,0,13.72,.903,0
2,160,430,2,21.65,22.26,23.67,21.98,22.87,.142,.228,.151,.158,13.64,12.4,2550
1,160,435,2,3.066,3.047,220,6.392,.41,4.116,16.04,17.16,16.25,89.7,296.8,0,13.72,1.692,0
1,160,440,2,4.102,4.092,213.4,4.136,.423,4.998,16.35,17.57,16.68,87.9,296.9,0,13.71,2.127,0
1,160,445,2,4.343,4.334,209.6,3.649,.392,5.259,16.67,17.65,16.87,86.3,296.9,0,13.74,2.37,0
2,160,445,2,21.56,22.19,23.57,21.86,22.76,.142,.228,.151,.158,10.24,12.39,2550
1,160,450,2,3.807,3.799,204.8,3.701,.304,4.508,16.62,17.48,16.71,86.7,296.9,0,13.76,1.96,0
1,160,455,2,3.394,3.387,207.8,3.64,.235,4.279,16.45,17.36,16.54,87.4,297,0,13.73,1.547,0
1,160,500,2,3.238,3.229,206.6,4.113,.214,3.789,16.36,17.31,16.47,88,297.1,0,13.73,1.437,0
2,160,500,2,21.47,22.13,23.46,21.74,22.65,.142,.228,.151,.158,9.82,12.39,2550
1,160,505,2,2.903,2.9,204.9,2.72,.155,3.267,16.26,17.22,16.31,88.1,297.1,0,13.66,1.046,0
1,160,510,2,2.36,2.338,218.9,7.88,.198,2.875,16.09,17.09,16.14,88.8,297.3,0,13.63,.721,0
1,160,515,2,2.349,2.344,229.1,3.471,.323,3.136,16.09,17.06,16.23,89.4,297.3,0,13.71,1.158,0
2,160,515,2,21.38,22.06,23.36,21.63,22.54,.142,.227,.151,.158,12.84,12.39,2550
1,160,520,2,1.581,1.571,225.5,6.592,.215,1.993,16.15,17,16.27,89.3,297.3,0,13.77,0,0
1,160,525,2,1.629,1.618,229.2,6.67,.239,2.189,16.14,16.93,16.24,89.3,297.3,0,13.75,.145,0
1,160,530,2,1.832,1.816,231.7,7.67,.223,2.254,16.09,16.86,16.2,89.7,297.4,0,13.76,.226,0
2,160,530,2,21.3,22,23.27,21.53,22.44,.142,.227,.151,.158,19.41,12.38,2550
1,160,535,2,1.888,1.878,214.1,5.862,.225,2.385,16.04,16.89,16.13,89.9,297.3,0,13.75,.046,.004
1,160,540,2,2.054,2.041,222.5,6.447,.21,2.679,15.99,17.04,16.08,90.2,297.3,0,13.74,.004,.825
1,160,545,2,1.938,1.915,224.3,8.93,.175,2.319,15.99,17.11,16.17,90.1,297.4,0,13.74,.198,3.592
2,160,545,2,21.21,21.94,23.17,21.42,22.34,.142,.227,.151,.158,22.45,12.38,2550
1,160,550,2,1.489,1.486,242.3,3.782,.201,1.862,15.99,17.07,16.14,90,297.5,0,13.73,0,6.672
1,160,555,2,.941,.937,245.6,5.696,.115,1.241,15.97,16.98,16.06,90.3,297.5,0,13.75,0,10.15
1,160,600,2,.944,.941,223.9,4.246,.147,1.372,15.89,16.95,15.96,90.5,297.5,0,13.71,0,15.16
2,160,600,2,21.13,21.88,23.08,21.33,22.24,.142,.227,.151,.158,43.04,12.38,2550
1,160,605,2,1.349,1.331,220.2,9.49,.161,1.829,15.95,17.08,16.1,90.9,297.6,0,13.82,0,24.83
1,160,610,2,1.035,1.032,209.4,4.436,.176,1.503,16.07,17.2,16.35,90.6,297.6,0,13.89,0,35.75
1,160,615,2,.97,.97,216.1,.084,.135,1.241,16.16,17.24,16.48,90.6,297.6,0,13.98,0,43.16
2,160,615,2,21.04,21.82,22.99,21.23,22.14,.142,.227,.151,.158,34.06,12.37,2550
1,160,620,2,1.701,1.699,220.3,2.325,.259,2.091,16.21,17.28,16.54,90.5,297.5,0,14,.101,55.19
1,160,625,2,2.022,2.015,225.5,4.567,.081,2.254,16.32,17.41,16.63,90.9,297.5,0,14.17,.2,87.1
1,160,630,2,2.313,2.306,236.8,4.643,.093,2.613,16.64,17.51,17,91.5,297.5,0,14.59,1.095,124.5
2,160,630,2,20.95,21.76,22.9,21.15,22.05,.142,.227,.151,.158,20.23,12.38,2550
1,160,635,2,2.493,2.461,231.1,9.14,.211,2.973,17.07,17.8,17.52,90.2,297.4,0,14.78,1.468,146.6
1,160,640,2,2.847,2.83,244.8,6.21,.267,3.593,17.59,18.15,18,88.1,297.4,0,14.92,2.075,165.8
1,160,645,2,3.229,3.199,267,7.92,.3,3.724,18.12,18.6,18.51,85.1,297.6,0,14.89,2.5,166.1
2,160,645,2,20.87,21.71,22.81,21.06,21.95,.142,.227,.151,.158,7.24,12.39,2550
1,160,650,2,2.967,2.956,270.5,5.04,.33,3.855,18.36,18.83,18.72,83.6,297.6,0,14.86,2.23,142.6
1,160,655,2,2.954,2.927,271.1,7.76,.309,3.822,18.52,18.91,18.81,83,297.7,0,14.89,2.24,145.6
1,160,700,2,2.495,2.475,262.5,7.41,.428,3.397,18.79,19.24,19.14,81.7,297.7,0,14.91,1.947,176.1
2,160,700,2,20.8,21.65,22.73,21,21.86,.141,.226,.151,.158,4.584,12.4,2550
1,160,705,2,2.535,2.48,257.3,11.94,.313,3.169,19.14,19.51,19.45,80.2,297.8,0,14.96,2.057,217.6
1,160,710,2,2.278,2.239,226.3,10.57,.277,2.875,19.57,19.82,19.87,78.8,297.8,0,15.09,1.722,237.6
1,160,715,2,2.54,2.511,224.3,8.73,.323,3.299,20.01,20.24,20.27,76.2,297.9,0,15.01,1.99,257
2,160,715,2,20.76,21.6,22.65,20.97,21.77,.141,.226,.151,.158,3.222,12.41,2550
1,160,720,2,1.746,1.01,192.8,52.6,.882,3.855,20.46,20.67,20.75,74.2,298.2,0,15.02,1.229,252.9
1,160,725,2,5.943,5.881,80.8,8.23,.949,7.61,20.24,19.56,19.86,77.7,298.4,0,15.5,4.445,249.5
1,160,730,2,2.749,1.993,116.7,42.48,1.514,5.815,19.59,19.51,19.64,79.7,298.3,0,15.28,1.899,275.3
2,160,730,2,20.75,21.55,22.59,20.98,21.68,.141,.226,.151,.158,2.824,12.42,2550
1,160,735,2,3.729,3.312,114.8,27.07,1.183,5.586,20.26,20.24,20.42,77.1,298.4,0,15.41,2.91,304.2
1,160,740,2,5.566,5.535,99.8,6.096,1.28,7.91,20.35,19.96,20.31,76.3,298.5,0,15.34,4.193,329.4
1,160,745,2,2.174,2.1,134.3,14.95,.525,4.018,20.57,20.38,20.66,75,298.5,0,15.29,1.755,353.7
2,160,745,2,20.75,21.52,22.54,21.02,21.6,.141,.226,.151,.158,2.463,12.43,2550
1,160,750,2,3.974,3.942,109.2,7.24,.96,6.011,21.05,20.72,21.11,73.7,298.6,0,15.46,3.192,380.7
1,160,755,2,4.536,4.474,103.5,9.46,.965,6.043,20.86,20.17,20.71,73.5,298.7,0,15.25,3.643,402.3
1,160,800,2,2.485,2.446,134.8,10.07,.342,3.234,20.83,20.28,20.75,73.7,298.7,0,15.27,2.145,411.2
2,160,800,2,20.77,21.5,22.49,21.1,21.53,.141,.226,.151,.158,2.145,12.49,2550
1,160,805,2,3.449,3.409,98,8.66,.741,5.553,21.14,20.58,21.07,73.2,298.8,0,15.46,2.787,432.8
1,160,810,2,3.822,3.723,118,13.01,1.023,5.717,21.11,20.41,20.95,72.9,298.8,0,15.35,3.193,441.6
1,160,815,2,1.641,1.558,178.6,18.19,.5,2.711,21.09,20.65,20.98,71.9,298.7,0,15.13,1.335,452.6
2,160,815,2,20.8,21.49,22.47,21.21,21.46,.141,.226,.152,.158,1.927,12.59,2550
1,160,820,2,2.449,2.311,131.8,19.26,.795,4.312,21.47,21.15,21.49,71,298.8,0,15.29,2.018,468.4
1,160,825,2,4.048,3.975,112,10.91,.641,5.423,21.66,20.83,21.42,72.3,298.9,0,15.73,3.253,485.2
1,160,830,2,2.641,2.009,186.6,39.62,.755,4.475,21.61,21.01,21.41,70.8,298.7,0,15.38,2.131,504.7
2,160,830,2,20.84,21.49,22.45,21.35,21.41,.141,.226,.152,.158,1.8,12.71,2550
1,160,835,2,3.222,2.832,174.6,28.18,.535,4.247,21.8,21.32,21.72,68.79,298.7,0,15.12,2.615,516.3
1,160,840,2,4.541,4.489,123.4,8.66,.777,5.978,22.02,21.22,21.72,69.14,298.8,0,15.4,3.808,540
1,160,845,2,3.501,2.683,204,39.15,.593,4.541,21.9,21.23,21.68,68.35,298.5,0,15.12,2.915,563.2
2,160,845,2,20.92,21.51,22.45,21.53,21.37,.142,.226,.152,.158,1.626,12.85,2550
1,160,850,2,3.763,3.279,194.6,29.03,.551,5.357,22.01,21.5,21.93,68.44,298.4,0,15.24,3.185,564.5
1,160,855,2,4.417,4.387,146.3,6.657,.603,5.651,22.44,21.71,22.13,67.38,298.6,0,15.39,3.803,568.1
1,160,900,2,3.117,3.033,158,13.25,.552,4.475,22.5,21.47,22,65.8,298.5,0,15.09,2.66,595.2
2,160,900,2,21.03,21.54,22.46,21.73,21.33,.141,.226,.152,.158,1.468,12.94,2550
1,160,905,2,3.968,3.884,170.5,11.8,.832,5.423,22.46,21.48,22.05,65.57,298.4,0,15.01,3.243,621
1,160,910,2,3.686,3.651,152.3,7.82,.515,4.802,22.67,21.66,22.27,66.13,298.5,0,15.33,3.13,635.8
1,160,915,2,2.945,2.892,147.6,10.84,1.019,4.704,22.94,21.8,22.53,64.75,298.6,0,15.25,2.42,649.4
2,160,915,2,21.14,21.59,22.48,21.94,21.31,.142,.225,.152,.158,1.4,13.01,2550
1,160,920,2,2.775,2.714,179.6,12.01,.96,5.194,23,22.1,22.61,63.75,298.5,0,15.08,2.118,667.7
1,160,925,2,2.965,2.907,154.9,11.42,.843,4.704,23.04,22.15,22.68,64.38,298.6,0,15.26,2.427,675.6
1,160,930,2,1.738,1.607,166.1,21.2,1.473,4.279,23.13,22.11,22.66,63.09,298.5,0,15.04,1.464,693.4
2,160,930,2,21.29,21.66,22.52,22.15,21.3,.142,.225,.152,.158,1.217,13.05,2550
1,160,935,2,3.094,2.97,148,16.23,.551,4.247,23.41,22.55,23.1,64.91,298.5,0,15.71,2.553,704
1,160,940,2,2.039,1.947,129.7,17.21,.748,3.332,23.53,22.41,23.02,64.59,298.4,0,15.76,1.786,721
1,160,945,2,2.733,2.688,141.9,10.37,.449,3.887,23.39,22.45,22.91,64.42,298.4,0,15.59,2.502,734
2,160,945,2,21.46,21.74,22.58,22.39,21.3,.142,.225,.152,.158,1.249,13.08,2550
1,160,950,2,3.02,2.911,161.2,15.4,1.007,6.762,23.48,22.43,23.15,64.68,298.4,0,15.73,2.475,747
1,160,955,2,2.522,2.225,157.6,27.79,.77,4.247,23.63,22.66,23.34,63.7,298.3,0,15.63,2.007,764
1,160,1000,2,2.586,2.48,152.3,16.38,.838,4.639,23.75,22.97,23.52,63.25,298.3,0,15.63,2.235,775
2,160,1000,2,21.7,21.84,22.64,22.68,21.32,.142,.225,.152,.158,1.194,13.12,2550
1,160,1005,2,2.758,2.709,158,10.72,.789,4.345,23.88,22.88,23.37,62.75,298.3,0,15.63,2.417,787
1,160,1010,2,3.023,2.975,163,10.22,.686,4.671,24.19,23.2,23.8,61.64,298.2,0,15.64,2.505,801
1,160,1015,2,2.993,2.895,162.6,14.64,.978,4.835,24.38,23.24,23.87,61.38,298.2,0,15.75,2.605,813
2,160,1015,2,21.97,21.95,22.71,23,21.34,.142,.225,.152,.158,.945,13.18,2550
1,160,1020,2,3.185,2.955,174.5,21.79,.577,4.475,24.49,23.33,23.94,59.86,298.2,0,15.48,2.567,825
1,160,1025,2,2.982,2.853,173.4,16.84,1.262,5.717,24.37,23.5,24.11,60.72,298.2,0,15.58,2.504,834
1,160,1030,2,2.643,2.424,152.3,23.31,1.059,4.475,24.68,23.57,24.25,60.05,298.2,0,15.7,2.187,802
2,160,1030,2,22.28,22.07,22.8,23.37,21.38,.142,.226,.152,.158,.601,13.09,2550
1,160,1035,2,3.077,2.888,195.7,20.05,.883,5.129,25.03,24.03,24.76,56.9,298.2,0,15.2,2.276,851
1,160,1040,2,3.454,3.141,201.7,24.38,1.007,5.749,25.2,24.23,24.94,55.93,298.2,0,15.09,2.885,868
1,160,1045,2,3.747,3.662,199,12.23,1.056,6.239,25.24,24.37,24.96,56.96,298.1,0,15.4,2.84,875
2,160,1045,2,22.6,22.22,22.91,23.76,21.43,.142,.226,.152,.158,.032,13.1,2550
1,160,1050,2,4.232,3.893,198.1,22.91,.769,6.174,25.37,24.43,25.07,56.16,298.1,0,15.31,3.373,887
1,160,1055,2,3.579,3.483,192.7,13.31,.786,5.357,25.6,24.77,25.36,54.87,298.1,0,15.16,2.8,895
1,160,1100,2,3.715,3.528,188.6,18.13,1.023,6.076,25.49,24.62,25.09,55.08,298.1,0,15.12,2.925,903
2,160,1100,2,22.94,22.37,23.04,24.19,21.5,.142,.226,.152,.158,0,13.2,2550
1,160,1105,2,3.625,3.498,216.5,15.15,1.33,5.88,25.38,24.39,25.01,54.36,298,0,14.83,3.01,912
1,160,1110,2,3.859,3.77,181.7,12.29,.877,6.305,25.64,24.73,25.44,55.82,298,0,15.45,3.007,920
1,160,1115,2,4.337,4.059,204.1,20.53,.991,7.19,26.05,24.96,25.63,53.89,298,0,15.28,3.555,929
2,160,1115,2,23.27,22.54,23.18,24.63,21.57,.142,.226,.152,.158,0,13.13,2550
1,160,1120,2,4.253,4.056,184.4,17.39,1.035,6.533,26.03,24.96,25.73,55.34,298,0,15.67,3.278,933
1,160,1125,2,3.879,3.806,189.2,11.13,1.224,7.61,26.24,25.27,25.96,53.78,298,0,15.43,2.955,942
1,160,1130,2,4.091,4.013,183.4,11.12,.964,6.37,26.35,25.42,26.02,52.82,298,0,15.25,3.373,947
2,160,1130,2,23.59,22.71,23.34,25.07,21.65,.142,.226,.152,.158,0,13.12,2550
1,160,1135,2,5,4.834,179.3,14.74,1.052,7.94,26.66,25.6,26.4,53.56,298,0,15.74,3.913,956
1,160,1140,2,4.777,4.556,172.1,17.43,.743,6.501,26.46,25.32,26.12,53.73,298,0,15.61,3.725,960
1,160,1145,2,4.204,4.054,159.2,15.3,.747,6.86,26.76,25.58,26.39,53.29,297.9,0,15.75,3.508,968
2,160,1145,2,23.91,22.9,23.51,25.52,21.75,.142,.226,.152,.158,0,13.14,2550
1,160,1150,2,4.701,4.541,168.8,14.96,.649,6.435,26.76,25.58,26.32,52.21,297.9,0,15.44,3.8,972
1,160,1155,2,5.11,4.882,187.3,17.11,1.169,7.84,26.86,25.64,26.45,50.81,297.9,0,15.12,4.125,979
1,160,1200,2,3.395,3.216,186.3,18.6,1.163,6.762,26.89,25.95,26.63,50.94,297.8,0,15.19,2.745,983
2,160,1200,2,24.2,23.08,23.69,25.97,21.87,.142,.226,.152,.158,0,13.13,2550
1,160,1205,2,4.302,4.199,164.3,12.48,.936,6.109,27.48,26.32,27.16,49.84,297.7,0,15.38,3.593,986
1,160,1210,2,3.991,3.767,188.2,19.19,.594,5.357,27.46,26.28,27.06,48.61,297.6,0,14.99,3.075,988
1,160,1215,2,4.416,4.336,159.4,10.88,.882,6.272,27.5,26.47,27.2,48.77,297.6,0,15.07,3.53,993
2,160,1215,2,24.47,23.27,23.89,26.42,21.99,.142,.227,.152,.158,0,13.12,2550
1,160,1220,2,4.304,4.144,179.2,15.59,1.007,7.77,27.69,26.56,27.37,47.72,297.5,0,14.91,3.438,996
1,160,1225,2,3.959,3.821,177.8,15.14,.991,6.239,27.76,26.8,27.49,47.49,297.4,0,14.9,3.232,998
1,160,1230,2,4.288,4.147,154.1,14.7,1.072,6.141,27.99,26.86,27.56,46.97,297.4,0,14.94,3.738,998
2,160,1230,2,24.73,23.45,24.09,26.87,22.13,.142,.227,.152,.158,0,13.12,2550
1,160,1235,2,4.033,3.934,159.8,12.71,.879,5.847,28.17,26.99,27.85,47.11,297.3,0,15.14,3.25,1001
1,160,1240,2,3.573,3.387,157.9,18.49,.814,5.39,28.43,27.37,28.15,46.51,297.3,0,15.17,2.992,1003
1,160,1245,2,3.713,3.634,164.6,11.86,.791,6.109,28.45,27.36,28.08,45.84,297.3,0,14.97,3.18,1005
2,160,1245,2,24.98,23.63,24.3,27.32,22.28,.142,.227,.152,.158,0,13.12,2550
1,160,1250,2,3.736,3.668,149.1,10.91,1.081,6.141,28.67,27.6,28.29,45.62,297.2,0,15.09,3.305,1005
1,160,1255,2,3.256,3.219,146.7,8.6,.837,5.096,28.65,27.46,28.16,45.12,297.1,0,14.91,2.742,1003
1,160,1300,2,4.625,4.501,173,13.28,1.044,6.337,28.59,27.37,28.16,45.16,297.1,0,14.87,3.745,1003
2,160,1300,2,25.22,23.81,24.52,27.76,22.45,.143,.227,.152,.158,0,13.11,2550
1,160,1305,2,3.05,2.959,184.1,14.04,.924,5.782,28.33,27.4,28.02,45.36,297,0,14.71,2.4,1000
1,160,1310,2,4.225,4.062,151.6,15.91,.758,6.011,28.59,27.54,28.22,45.53,296.9,0,15,3.74,998
1,160,1315,2,3.775,3.593,161.7,17.79,.781,5.455,29.11,28.29,28.92,44.53,296.9,0,15.11,3.128,997
2,160,1315,2,25.46,23.98,24.74,28.2,22.62,.143,.228,.152,.158,0,13.08,2550
1,160,1320,2,4.017,3.935,162.8,11.55,.919,6.109,29.5,28.35,29.21,44.98,296.8,0,15.59,3.433,995
1,160,1325,2,4.67,4.566,181.2,12.06,1.33,7.84,29.52,28.17,29.03,42.63,296.8,0,14.81,3.658,993
1,160,1330,2,4.504,4.114,175.7,23.84,.996,6.337,29.34,28.15,29.05,43.19,296.8,0,14.86,3.728,984
2,160,1330,2,25.69,24.15,24.96,28.61,22.8,.143,.228,.152,.158,0,13.09,2550
1,160,1335,2,4.67,4.51,163.5,14.97,1.049,6.795,29.36,28.13,28.89,43.16,296.8,0,14.86,3.835,985
1,160,1340,2,5.034,4.956,183.5,10.05,.753,7.42,29.48,28.26,29.13,43.11,296.7,0,14.94,3.94,984
1,160,1345,2,4.877,4.814,189.3,9.21,.841,6.925,29.68,28.43,29.29,40.62,296.7,0,14.23,3.81,983
2,160,1345,2,25.91,24.31,25.18,28.92,22.99,.143,.228,.152,.158,0,13.08,2550
1,160,1350,2,4.397,4.189,178.2,17.62,.781,6.893,29.6,28.47,29.23,40.53,296.6,0,14.12,3.458,974
1,160,1355,2,4.006,3.94,194,10.36,.837,6.043,29.76,28.72,29.42,40.56,296.5,0,14.28,3.175,970
1,160,1400,2,5.368,5.283,181.9,10.2,1.252,7.68,29.86,28.77,29.57,43,296.5,0,15.24,4.068,964
2,160,1400,2,26.12,24.47,25.4,29.1,23.19,.143,.229,.152,.158,0,13.09,2550
1,160,1405,2,4.757,4.692,190.1,9.47,1.551,7.74,30.2,29.16,29.89,41.48,296.4,0,14.99,3.565,958
1,160,1410,2,5.196,5.049,181.2,13.63,1.574,8.3,30.52,29.21,30.18,41.67,296.4,0,15.33,3.91,950
1,160,1415,2,6.338,6.264,165.5,8.8,1.084,8.72,30.5,29.13,30.01,40.01,296.4,0,14.71,5.208,909
2,160,1415,2,26.32,24.63,25.59,29.23,23.39,.143,.229,.152,.158,0,13.06,2550
1,160,1420,2,5.87,5.805,175.4,8.51,1.29,8.66,30.52,29.29,30.06,39.72,296.3,0,14.6,4.77,918
1,160,1425,2,5.868,5.803,174.5,8.49,1.092,8.17,30.6,29.47,30.25,38.86,296.3,0,14.35,4.69,934
1,160,1430,2,5.118,5.019,177.6,11.27,1.049,7.64,30.46,29.33,30.07,38.27,296.2,0,14.01,4.038,925
2,160,1430,2,26.49,24.78,25.77,29.41,23.6,.143,.229,.152,.158,0,13.06,2550
1,160,1435,2,5.366,5.295,161.4,9.28,1.027,7.64,30.74,29.64,30.41,37.38,296.2,0,13.9,4.58,916
1,160,1440,2,5.295,5.186,165,11.63,1.047,7.58,31.02,29.82,30.6,35.95,296.1,0,13.56,4.445,909
1,160,1445,2,5.137,5.017,189.3,12.41,.84,6.533,31.07,29.9,30.74,35.08,296.1,0,13.24,3.688,898
2,160,1445,2,26.63,24.91,25.93,29.63,23.8,.143,.23,.152,.158,0,13.04,2550
1,160,1450,2,4.452,4.39,171.1,9.55,.812,6.435,30.96,29.81,30.47,34.26,296,0,12.8,3.543,887
1,160,1455,2,4.31,4.109,173.6,17.51,1.08,7.32,31.25,30.14,30.96,35.79,295.9,0,13.68,3.272,875
1,160,1500,2,4.838,4.487,160.3,21.83,.756,7.19,31.32,30.05,30.81,34.89,295.9,0,13.36,4.148,865
2,160,1500,2,26.75,25.04,26.09,29.86,24.01,.143,.23,.152,.158,0,13.04,2550
1,160,1505,2,4.731,4.641,168.2,11.16,1.184,7.19,31.38,30.4,31.02,34.11,295.9,0,13.08,3.658,861
1,160,1510,2,4.257,4.179,172.1,10.94,.606,5.717,31.2,30.16,30.75,33.86,295.8,0,12.82,3.42,847
1,160,1515,2,4.85,4.676,164.9,15.32,1.184,7.81,31.38,30.54,31.15,33.44,295.8,0,12.79,4.06,837
2,160,1515,2,26.86,25.15,26.24,30.05,24.22,.143,.23,.152,.158,0,13.03,2550
1,160,1520,2,4.397,4.326,163.1,10.32,1.435,7.64,31.31,30.37,30.84,32.61,295.8,0,12.36,3.64,826
1,160,1525,2,4.908,4.78,170.1,13.06,.807,6.468,31.34,30.38,30.98,32.45,295.8,0,12.32,3.91,814
1,160,1530,2,4.884,4.808,168.8,10.11,1.27,6.599,31.39,30.4,30.95,31.44,295.7,0,11.9,4.065,803
2,160,1530,2,26.96,25.26,26.39,30.17,24.42,.143,.23,.152,.158,0,13.02,2550
1,160,1535,2,5.225,5.109,150.2,12.06,1.372,7.48,31.53,30.72,31.22,30.76,295.7,0,11.69,4.348,790
1,160,1540,2,5.648,5.533,143.7,11.53,1.228,8.59,32,30.81,31.6,29.57,295.6,0,11.5,4.66,778
1,160,1545,2,5.564,5.514,158.1,7.74,1.444,9.02,32.2,31.09,31.79,29.42,295.6,0,11.6,4.618,767
2,160,1545,2,27.05,25.36,26.52,30.31,24.61,.143,.231,.152,.158,0,13,2550
1,160,1550,2,5.013,4.9,157.9,12.15,1.084,7.61,32.04,30.84,31.54,28.85,295.6,0,11.18,4.158,754
1,160,1555,2,5.652,5.615,163.5,6.585,1.098,7.87,32.08,31.08,31.68,28.57,295.5,0,11.07,4.71,741
1,160,1600,2,4.811,4.72,153.7,11.15,.936,7.32,32.08,31.06,31.65,28.05,295.5,0,10.8,4.053,727
2,160,1600,2,27.11,25.43,26.65,30.45,24.81,.143,.231,.152,.158,0,13,2550
1,160,1605,2,4.345,4.252,139.5,11.89,.645,6.239,32.2,31.23,31.79,27.77,295.4,0,10.76,3.645,715
1,160,1610,2,5.964,5.899,166.9,8.46,1.132,8.26,32.29,31.25,31.87,27.39,295.5,0,10.63,4.763,700
1,160,1615,2,5.224,5.094,171.2,12.78,.712,6.697,32.21,31.25,31.76,27.12,295.4,0,10.42,4.263,687.1
2,160,1615,2,27.15,25.51,26.78,30.6,25,.143,.231,.152,.158,0,12.99,2550
1,160,1620,2,4.167,4.122,168.7,8.42,.977,5.847,32.1,31.21,31.68,27.31,295.3,0,10.44,3.475,671
1,160,1625,2,5.432,5.383,141.6,7.72,1.027,7.55,32.33,31.42,31.96,26.55,295.3,0,10.22,4.59,657.5
1,160,1630,2,5.618,5.552,151.8,8.73,1.238,8.33,32.59,31.48,32.19,26.26,295.2,0,10.26,4.503,641.8
2,160,1630,2,27.17,25.57,26.9,30.72,25.18,.143,.232,.152,.158,0,12.98,2550
1,160,1635,2,5.077,4.712,170.4,21.72,1.222,8.36,32.77,31.93,32.43,27.53,295.2,0,11.09,4.01,622.9
1,160,1640,2,5.525,5.446,171.6,9.67,1.169,7.77,32.49,31.44,31.94,26.62,295.2,0,10.38,4.4,607.2
1,160,1645,2,5.337,5.143,180.3,15.45,.538,6.501,32.46,31.61,32.1,27.17,295.1,0,10.65,4.09,591.6
2,160,1645,2,27.17,25.61,27.02,30.83,25.35,.143,.232,.152,.158,0,12.98,2550
1,160,1650,2,4.833,4.715,169.2,12.7,.896,6.533,32.39,31.66,32.06,27.09,295.1,0,10.55,3.765,574.6
1,160,1655,2,4.995,4.892,153.4,11.65,.779,7.02,32.4,31.57,31.99,26.56,295,0,10.27,4.083,557
1,160,1700,2,6.064,6.007,159.6,7.86,.665,7.94,32.64,31.72,32.25,26.51,295,0,10.45,4.91,543.3
2,160,1700,2,27.16,25.64,27.13,30.9,25.51,.143,.232,.152,.158,0,12.96,2550
1,160,1705,2,5.058,5.009,160.9,8.02,.997,7.74,32.51,31.7,32.04,27.17,295,0,10.69,4.258,526.5
1,160,1710,2,3.864,3.818,173.1,8.87,.695,6.011,32.5,31.71,32.07,28.22,294.9,0,11.23,2.892,510.5
1,160,1715,2,5.868,5.81,160.9,8.04,1.166,7.97,32.55,31.72,32.15,27.94,294.8,0,11.14,4.715,492.9
2,160,1715,2,27.13,25.66,27.22,30.94,25.66,.143,.232,.152,.158,0,12.96,2550
1,160,1720,2,5.406,5.358,154.6,7.65,.583,7.09,32.65,31.79,32.18,27.55,294.8,0,11.01,4.263,476.9
1,160,1725,2,6.19,6.111,151.7,9.14,.805,7.91,32.68,31.8,32.23,26.87,294.7,0,10.67,4.935,458.5
1,160,1730,2,5.624,5.546,152.6,9.52,.903,8.53,32.49,31.7,32.01,26.72,294.7,0,10.44,4.51,440.2
2,160,1730,2,27.09,25.68,27.31,30.96,25.81,.143,.233,.152,.158,0,12.96,2550
1,160,1735,2,6.392,6.335,146.8,7.68,.816,7.94,32.49,31.73,32.04,26.39,294.6,0,10.26,5.13,425
1,160,1740,2,5.274,5.226,164.5,7.69,.688,6.631,32.46,31.81,32.04,27.22,294.6,0,10.68,4.203,406.8
1,160,1745,2,5.8,5.778,157.7,5.074,1.026,7.64,32.35,31.69,31.93,27.43,294.6,0,10.7,4.548,388.4
2,160,1745,2,27.04,25.68,27.4,30.94,25.93,.143,.233,.152,.158,0,12.96,2550
1,160,1750,2,4.931,4.891,155.3,7.28,.769,6.468,32.37,31.68,31.95,27.71,294.5,0,10.87,3.993,370.4
1,160,1755,2,6.101,6.07,158.8,5.775,.72,7.91,32.39,31.74,31.96,27.83,294.6,0,10.95,4.858,352.9
1,160,1800,2,5.245,5.224,156,5.053,.68,6.827,32.29,31.66,31.85,28.04,294.5,0,10.97,4.123,334.6
2,160,1800,2,26.96,25.67,27.47,30.89,26.05,.143,.233,.152,.158,0,12.78,2550
1,160,1805,2,5.5,5.459,163.9,7.02,.791,7.25,32.28,31.78,31.9,28.61,294.6,0,11.26,4.253,315.8
1,160,1810,2,5.856,5.812,152.9,7.04,.968,7.71,32.33,31.86,31.95,29.02,294.6,0,11.51,4.593,298.5
1,160,1815,2,5.966,5.946,148.1,4.73,.709,7.84,32.21,31.67,31.77,29.18,294.5,0,11.49,4.773,280.3
2,160,1815,2,26.88,25.66,27.52,30.82,26.16,.143,.233,.152,.158,0,12.72,2550
1,160,1820,2,6.239,6.165,162.2,8.85,.738,7.68,32.09,31.71,31.72,29.46,294.5,0,11.53,4.878,262.7
1,160,1825,2,6.111,6.065,155,7.04,.813,8.2,32,31.72,31.69,30.01,294.5,0,11.73,4.655,245.1
1,160,1830,2,5.88,5.859,148.8,4.765,.694,7.68,32.04,31.72,31.7,30.09,294.5,0,11.79,4.5,227.9
2,160,1830,2,26.78,25.64,27.57,30.71,26.25,.143,.233,.152,.158,0,12.7,2550
1,160,1835,2,6.637,6.618,160.8,4.257,.667,7.94,31.86,31.58,31.51,30.22,294.6,0,11.71,5.015,210.7
1,160,1840,2,5.671,5.632,153,6.696,.545,6.795,31.72,31.51,31.4,30.93,294.6,0,11.94,4.405,192.9
1,160,1845,2,5.752,5.701,147.9,7.67,.653,7.19,31.63,31.42,31.26,31.64,294.6,0,12.19,4.443,175.6
2,160,1845,2,26.67,25.6,27.6,30.57,26.33,.143,.233,.152,.158,0,12.68,2550
1,160,1850,2,5.994,5.974,146.1,4.766,.728,7.91,31.45,31.29,31.1,31.56,294.6,0,12,4.725,159.3
1,160,1855,2,5.598,5.581,151.9,4.487,.573,6.86,31.31,31.21,30.95,32.15,294.6,0,12.16,4.2,143
1,160,1900,2,5.543,5.525,150.9,4.587,.564,6.893,31.13,31.06,30.78,32.52,294.6,0,12.18,4.373,127.3
2,160,1900,2,26.56,25.57,27.62,30.4,26.39,.143,.233,.152,.158,0,12.67,2550
1,160,1905,2,5.392,5.375,150.9,4.583,.539,6.827,30.96,30.95,30.62,33.35,294.6,0,12.4,3.893,111.9
1,160,1910,2,5.342,5.326,151.8,4.362,.567,6.566,30.75,30.8,30.42,33.93,294.6,0,12.48,4.103,97.8
1,160,1915,2,4.941,4.928,153.2,4.099,.574,6.109,30.49,30.54,30.13,35.16,294.6,0,12.78,3.62,81.8
2,160,1915,2,26.43,25.53,27.63,30.21,26.44,.143,.233,.152,.158,0,12.67,2550
1,160,1920,2,5.417,5.408,154.3,3.29,.427,6.631,30.26,30.4,29.97,35.09,294.7,0,12.56,4.043,68.82
1,160,1925,2,5.268,5.26,151.3,3.051,.405,6.174,29.95,30.13,29.64,36.44,294.7,0,12.86,3.748,56.15
1,160,1930,2,5.256,5.248,150.2,3.218,.462,6.533,29.58,29.88,29.3,37.5,294.7,0,12.97,3.655,44.47
2,160,1930,2,26.3,25.47,27.62,29.99,26.48,.143,.233,.152,.158,0,12.65,2550
1,160,1935,2,5.325,5.316,151.2,3.39,.395,6.305,29.29,29.7,29.05,37.91,294.7,0,12.88,3.528,32.08
1,160,1940,2,5.211,5.203,150.8,3.178,.37,5.978,28.99,29.45,28.76,38.85,294.7,0,12.98,3.783,24.22
1,160,1945,2,5.016,5.008,150.9,3.347,.291,5.847,28.64,29.13,28.42,40.09,294.7,0,13.15,3.4,16.29
2,160,1945,2,26.16,25.42,27.59,29.75,26.5,.143,.233,.152,.158,0,12.64,2550
1,160,1950,2,5.034,5.026,151.8,3.169,.297,5.651,28.24,28.84,28.03,41.41,294.7,0,13.28,3.35,5.454
1,160,1955,2,4.703,4.696,150.8,3.252,.334,5.488,27.85,28.55,27.67,42.99,294.7,0,13.5,3.025,2.325
1,160,2000,2,4.356,4.35,150.8,2.918,.223,4.933,27.39,28.14,27.19,45.45,294.7,0,13.93,2.642,.091
2,160,2000,2,26.01,25.36,27.56,29.5,26.51,.142,.233,.152,.158,0,12.63,2550
1,160,2005,2,4.384,4.381,149.2,2.205,.297,4.998,26.96,27.88,26.86,46.95,294.7,0,14.04,2.63,0
1,160,2010,2,4.278,4.274,148.5,2.478,.264,5.161,26.61,27.51,26.52,48.18,294.7,0,14.11,2.597,0
1,160,2015,2,4.312,4.305,146.6,3.239,.311,5.292,26.29,27.3,26.27,48.91,294.7,0,14.06,2.665,0
2,160,2015,2,25.86,25.3,27.51,29.24,26.5,.142,.233,.152,.158,0,12.63,2550
1,160,2020,2,4.276,4.267,141.1,3.741,.201,4.769,25.99,26.89,25.92,50.29,294.7,0,14.21,2.592,0
1,160,2025,2,4.233,4.23,135.2,2.12,.238,4.867,25.49,26.48,25.36,52.11,294.7,0,14.3,2.457,0
1,160,2030,2,4.646,4.64,136.7,2.938,.213,5.161,25.31,26.45,25.32,52.13,294.7,0,14.14,2.88,0
2,160,2030,2,25.69,25.23,27.46,28.97,26.49,.142,.233,.152,.158,0,12.61,2550
1,160,2035,2,4.374,4.369,137.5,2.766,.208,4.769,25.18,26.25,25.15,53.67,294.8,0,14.46,2.62,0
1,160,2040,2,4.272,4.268,139.8,2.601,.216,4.835,24.87,26,24.84,55.96,294.8,0,14.81,2.46,0
1,160,2045,2,4.29,4.248,132.6,8.03,.22,4.9,24.76,25.85,24.78,56.86,294.8,0,14.95,2.552,0
2,160,2045,2,25.53,25.16,27.39,28.7,26.45,.142,.233,.152,.158,.582,12.6,2550
1,160,2050,2,4.255,4.247,135.4,3.474,.313,5.129,24.65,25.57,24.69,57.24,294.9,0,14.95,2.83,0
1,160,2055,2,4.097,4.09,130.8,3.449,.242,4.835,24.46,25.33,24.38,58.3,294.9,0,15.06,2.415,0
1,160,2100,2,4.213,4.209,133.5,2.553,.243,4.769,24.32,25.35,24.33,58.43,295,0,14.96,2.515,0
2,160,2100,2,25.37,25.08,27.31,28.43,26.41,.142,.233,.152,.158,1.087,12.6,2550
1,160,2105,2,3.84,3.838,132.9,1.417,.18,4.247,24.2,25.18,24.18,58.7,295.1,0,14.93,2.24,0
1,160,2110,2,3.508,3.505,130.3,2.087,.166,3.92,23.86,24.9,23.8,60.6,295.1,0,15.1,1.88,0
1,160,2115,2,3.755,3.752,129.7,2.25,.181,4.083,23.66,24.73,23.65,61.97,295.1,0,15.25,2.2,0
2,160,2115,2,25.22,25,27.23,28.16,26.35,.142,.233,.152,.158,1.215,12.58,2550
1,160,2120,2,3.767,3.766,134.1,1.317,.163,4.149,23.48,24.62,23.45,63.33,295.1,0,15.41,2.02,0
1,160,2125,2,3.759,3.758,133.3,1.736,.206,4.214,23.31,24.42,23.34,64,295.2,0,15.42,2.13,0
1,160,2130,2,4.067,4.063,135.4,2.527,.211,4.41,23.22,24.27,23.24,64.62,295.3,0,15.47,2.377,0
2,160,2130,2,25.06,24.92,27.14,27.9,26.29,.142,.233,.152,.158,1.372,12.57,2550
1,160,2135,2,3.866,3.863,140.1,2.09,.227,4.345,23.06,24.24,23.11,65.32,295.3,0,15.5,2.155,0
1,160,2140,2,3.68,3.677,140.2,2.137,.234,4.247,23.02,24.26,23.12,65.48,295.3,0,15.49,2.005,0
1,160,2145,2,3.752,3.747,139.2,2.804,.233,4.573,23,24.26,23.15,65.45,295.4,0,15.47,2.167,0
2,160,2145,2,24.91,24.84,27.04,27.64,26.22,.142,.233,.152,.158,1.441,12.57,2550
1,160,2150,2,3.818,3.811,138.3,3.38,.252,4.573,23.03,24.26,23.15,65.25,295.4,0,15.45,2.142,0
1,160,2155,2,3.83,3.827,138.5,2.334,.213,4.41,23.02,24.2,23.11,65.32,295.5,0,15.46,2.142,0
1,160,2200,2,3.754,3.751,140,2.319,.179,4.116,22.95,24.08,23.02,65.92,295.5,0,15.53,2.15,0
2,160,2200,2,24.77,24.76,26.94,27.39,26.14,.142,.233,.152,.158,1.478,12.55,2550
1,160,2205,2,3.821,3.819,138.3,2.111,.181,4.377,22.85,23.98,22.91,66.49,295.5,0,15.57,2.155,0
1,160,2210,2,3.938,3.936,136.6,2.054,.232,4.541,22.74,23.94,22.82,66.91,295.5,0,15.57,2.22,0
1,160,2215,2,3.946,3.941,137.6,2.956,.279,4.965,22.68,23.92,22.76,67.03,295.5,0,15.54,2.205,0
2,160,2215,2,24.64,24.68,26.84,27.16,26.06,.142,.233,.152,.158,1.566,12.54,2550
1,160,2220,2,4.117,4.113,138.6,2.448,.258,4.639,22.63,23.89,22.73,67.21,295.6,0,15.53,2.352,0
1,160,2225,2,4.363,4.358,139.1,2.734,.263,5.063,22.69,23.93,22.81,66.95,295.6,0,15.53,2.49,0
1,160,2230,2,4.399,4.385,139.9,4.6,.265,5.357,22.73,23.87,22.82,66.78,295.6,0,15.53,2.625,0
2,160,2230,2,24.51,24.59,26.73,26.93,25.96,.142,.233,.152,.158,1.58,12.54,2550
1,160,2235,2,4.179,4.171,137.5,3.599,.31,4.835,22.66,23.74,22.75,66.97,295.6,0,15.51,2.457,0
1,160,2240,2,3.935,3.931,141.5,2.627,.255,4.508,22.62,23.63,22.7,67.23,295.6,0,15.53,2.395,0
1,160,2245,2,3.61,3.606,143.1,2.622,.305,4.312,22.56,23.55,22.64,67.71,295.6,0,15.58,2.247,0
2,160,2245,2,24.38,24.51,26.62,26.71,25.87,.142,.232,.152,.158,1.585,12.53,2550
1,160,2250,2,3.644,3.641,143.5,2.342,.193,4.051,22.36,23.32,22.4,68.88,295.7,0,15.65,2.035,0
1,160,2255,2,3.758,3.739,137.7,5.687,.148,4.312,22.12,23.08,22.16,70.1,295.7,0,15.7,2.205,0
1,160,2300,2,3.241,3.237,130.5,2.757,.31,3.887,21.83,22.78,21.81,71.6,295.7,0,15.76,1.757,0
2,160,2300,2,24.27,24.43,26.52,26.5,25.78,.142,.232,.152,.158,1.769,12.52,2550
1,160,2305,2,3.525,3.515,134.5,4.318,.431,4.443,21.59,22.67,21.64,72.8,295.7,0,15.79,1.962,0
1,160,2310,2,4.457,4.446,136.8,3.97,.41,5.749,21.77,22.87,21.99,71.5,295.7,0,15.68,2.9,0
1,160,2315,2,4.951,4.939,138.4,3.971,.484,5.913,22.17,23.19,22.4,69.56,295.7,0,15.63,3.39,.005
2,160,2315,2,24.15,24.35,26.41,26.3,25.68,.142,.232,.152,.158,1.868,12.51,2550
1,160,2320,2,5.085,5.076,140,3.265,.327,6.011,22.38,23.22,22.53,69.2,295.7,0,15.74,3.52,0
1,160,2325,2,5.092,5.079,141.8,4.138,.407,6.174,22.42,23.17,22.53,69.56,295.7,0,15.86,3.578,0
1,160,2330,2,5.139,5.129,143.5,3.652,.346,5.978,22.46,23.18,22.56,69.84,295.6,0,15.96,3.648,0
2,160,2330,2,24.05,24.27,26.31,26.1,25.57,.142,.232,.152,.158,1.755,12.51,2550
1,160,2335,2,5.167,5.153,145.1,4.082,.444,6.337,22.33,23.06,22.35,71,295.6,0,16.07,3.223,0
1,160,2340,2,5.258,5.246,145,3.825,.351,6.011,22.24,22.98,22.31,71.9,295.6,0,16.19,3.62,0
1,160,2345,2,5.402,5.388,148.2,4.246,.438,6.501,22.28,22.98,22.37,72.3,295.6,0,16.32,3.77,0
2,160,2345,2,23.94,24.19,26.2,25.92,25.47,.142,.232,.152,.158,1.866,12.5,2550
1,160,2350,2,5.62,5.604,149.7,4.326,.522,6.827,22.34,23.03,22.44,72.5,295.6,0,16.41,4.025,0
1,160,2355,2,5.677,5.666,148.3,3.559,.496,7.19,22.35,23.01,22.46,72.8,295.5,0,16.48,4.168,0
1,161,0,2,5.582,5.569,148.7,4.017,.447,6.664,22.33,22.93,22.38,73.4,295.5,0,16.57,4.053,0
2,161,0,2,23.85,24.12,26.1,25.75,25.37,.142,.232,.152,.158,1.921,12.5,2550
1,161,5,2,5.834,5.818,151.1,4.262,.567,7.48,22.29,22.93,22.37,73.8,295.4,0,16.63,4.223,0
1,161,10,2,5.922,5.905,153.2,4.398,.561,7.06,22.32,22.95,22.37,73.9,295.4,0,16.68,4.06,0
1,161,15,2,5.886,5.87,153.5,4.255,.485,7.06,22.3,22.88,22.35,74.2,295.4,0,16.72,4.293,0
2,161,15,2,23.76,24.04,26,25.58,25.27,.142,.232,.152,.158,2.012,12.49,2550
1,161,20,2,6.213,6.2,153.5,3.717,.555,7.42,22.31,22.86,22.34,74.5,295.3,0,16.78,4.455,0
1,161,25,2,6.247,6.232,154.7,4.04,.431,7.02,22.3,22.83,22.35,74.6,295.3,0,16.81,4.71,0
1,161,30,2,5.838,5.82,156.9,4.524,.558,7.09,22.25,22.71,22.23,74.9,295.3,0,16.82,4.155,0
2,161,30,2,23.68,23.97,25.9,25.43,25.17,.142,.231,.152,.158,2.094,12.49,2550
1,161,35,2,6.017,6,158.3,4.37,.432,6.991,22.14,22.63,22.13,75.5,295.3,0,16.83,4.408,0
1,161,40,2,5.943,5.93,159.2,3.74,.404,6.86,22.04,22.48,22.02,75.8,295.2,0,16.82,4.258,0
1,161,45,2,5.899,5.882,159.5,4.414,.482,6.958,21.89,22.39,21.87,76.5,295.2,0,16.81,4.228,0
2,161,45,2,23.61,23.9,25.8,25.29,25.07,.142,.231,.152,.158,2.227,12.48,2550
1,161,50,2,5.841,5.831,159.2,3.368,.487,6.86,21.78,22.34,21.8,76.9,295.1,0,16.78,3.955,0
1,161,55,2,5.024,5.008,167.6,4.481,.395,5.847,21.68,22.18,21.63,77.4,295.1,0,16.78,3.475,0
1,161,100,2,4.986,4.973,167.8,4.045,.384,6.37,21.54,22.15,21.54,77.9,295.1,0,16.77,3.338,0
2,161,100,2,23.53,23.83,25.71,25.15,24.96,.142,.231,.152,.158,2.41,12.48,2550
1,161,105,2,4.607,4.589,175,4.998,.458,5.586,21.51,22.19,21.54,77.9,295.1,0,16.73,2.96,0
1,161,110,2,4.583,4.568,176.4,4.551,.453,5.88,21.44,22.21,21.51,77.9,295,0,16.66,2.875,0
1,161,115,2,4.633,4.62,176.9,4.303,.422,5.455,21.47,22.24,21.56,77.3,295,0,16.58,3.093,0
2,161,115,2,23.46,23.76,25.61,25.02,24.86,.142,.231,.152,.158,2.545,12.48,2550
1,161,120,2,4.613,4.601,176.4,4.13,.411,5.619,21.49,22.19,21.54,76.7,295,0,16.48,3.035,0
1,161,125,2,4.393,4.383,176.4,3.875,.334,5.259,21.33,22.04,21.34,77,295,0,16.39,2.722,0
1,161,130,2,4.331,4.321,175.4,3.867,.366,5.161,21.14,21.87,21.16,77.6,294.9,0,16.32,2.625,0
2,161,130,2,23.39,23.7,25.52,24.89,24.76,.142,.231,.152,.158,2.533,12.46,2550
1,161,135,2,4.56,4.552,173.4,3.413,.358,5.455,21.01,21.78,21.05,78,294.8,0,16.28,2.87,0
1,161,140,2,4.391,4.384,174.6,3.344,.338,5.325,20.9,21.68,20.93,78.5,294.8,0,16.28,2.745,0
1,161,145,2,4.452,4.444,176.7,3.428,.302,5.227,20.75,21.58,20.78,79.2,294.7,0,16.28,2.642,0
2,161,145,2,23.32,23.64,25.43,24.77,24.66,.142,.231,.152,.158,2.747,12.46,2550
1,161,150,2,4.309,4.301,179.7,3.574,.324,5.063,20.6,21.42,20.64,79.8,294.6,0,16.25,2.47,0
1,161,155,2,4.487,4.48,182.9,3.233,.324,5.063,20.44,21.27,20.47,80.2,294.6,0,16.17,2.427,0
1,161,200,2,4.511,4.504,183.4,3.073,.308,5.423,20.32,21.19,20.34,80.6,294.6,0,16.15,2.507,0
2,161,200,2,23.25,23.58,25.35,24.65,24.57,.142,.23,.152,.158,3.091,12.46,2550
1,161,205,2,4.601,4.595,181.2,2.925,.281,5.423,20.23,21.13,20.27,81.2,294.5,0,16.17,2.527,0
1,161,210,2,4.427,4.425,180.4,2.022,.239,4.998,20.09,20.99,20.11,81.9,294.5,0,16.17,2.452,0
1,161,215,2,4.26,4.255,179.5,2.736,.265,4.9,19.99,20.89,20.04,82.5,294.4,0,16.17,2.382,0
2,161,215,2,23.17,23.51,25.25,24.53,24.47,.142,.23,.152,.158,3.595,12.45,2550
1,161,220,2,4.015,4.009,178.2,3.125,.282,4.704,19.82,20.77,19.89,83.3,294.4,0,16.16,2.19,0
1,161,225,2,3.936,3.933,180,2.254,.229,4.475,19.7,20.63,19.74,84,294.4,0,16.18,2.04,0
1,161,230,2,3.805,3.8,178.9,2.905,.207,4.475,19.5,20.46,19.49,84.7,294.4,0,16.13,1.902,0
2,161,230,2,23.09,23.45,25.17,24.41,24.38,.142,.23,.152,.158,4.742,12.44,2550
1,161,235,2,3.792,3.786,177.2,3.167,.241,4.41,19.34,20.37,19.39,85.7,294.4,0,16.14,2.01,0
1,161,240,2,3.924,3.918,177.4,3.267,.255,4.573,19.25,20.36,19.34,86.2,294.4,0,16.15,2.065,0
1,161,245,2,3.841,3.835,177.6,3.131,.278,4.639,19.24,20.36,19.38,86.3,294.3,0,16.16,2.08,0
2,161,245,2,23,23.39,25.09,24.29,24.29,.142,.23,.152,.158,6.2,12.44,2550
1,161,250,2,3.683,3.677,178.5,3.308,.281,4.312,19.21,20.25,19.32,86.3,294.3,0,16.13,1.892,0
1,161,255,2,3.913,3.907,178.2,3.2,.253,4.41,19.16,20.27,19.27,86.5,294.2,0,16.11,2.065,0
1,161,300,2,4.066,4.061,179.5,2.815,.255,4.9,19.11,20.29,19.22,86.2,294.2,0,16.02,2.102,0
2,161,300,2,22.92,23.33,25,24.17,24.19,.142,.23,.152,.158,6.819,12.43,2550
1,161,305,2,4.036,4.028,177.5,3.711,.238,4.606,19.05,20.18,19.16,86.2,294.2,0,15.96,2.245,0
1,161,310,2,3.802,3.797,176.2,2.943,.233,4.312,18.97,20.01,19.06,86.5,294.2,0,15.93,1.927,0
1,161,315,2,3.671,3.668,174,2.3,.235,4.116,18.83,19.84,18.9,87,294.1,0,15.9,1.952,0
2,161,315,2,22.84,23.27,24.92,24.05,24.1,.142,.23,.152,.158,7.29,12.43,2550
1,161,320,2,3.775,3.767,177.7,3.708,.214,4.279,18.72,19.74,18.79,87.6,294.2,0,15.9,1.877,0
1,161,325,2,3.571,3.561,183.3,4.345,.258,4.149,18.61,19.53,18.62,87.8,294.2,0,15.83,1.637,0
1,161,330,2,3.599,3.595,185.1,2.721,.195,4.051,18.34,19.27,18.32,88.4,294.2,0,15.68,1.527,0
2,161,330,2,22.76,23.21,24.84,23.93,24.01,.142,.23,.152,.158,9.15,12.42,2550
1,161,335,2,3.366,3.363,183.7,2.379,.199,3.822,18.11,19.15,18.11,89,294.2,0,15.56,1.462,0
1,161,340,2,3.563,3.561,184.4,1.908,.16,3.985,17.88,19.19,17.93,89.6,294.2,0,15.44,1.497,0
1,161,345,2,3.512,3.51,187.4,1.806,.197,4.181,17.77,19.05,17.84,90.2,294.2,0,15.43,1.385,0
2,161,345,2,22.67,23.15,24.76,23.82,23.92,.142,.23,.152,.158,12.94,12.41,2550
1,161,350,2,4.011,4.008,184.2,2.243,.184,4.475,17.77,19.17,17.95,90.5,294.2,0,15.48,1.932,0
1,161,355,2,4.039,4.036,181.5,1.884,.161,4.443,17.92,19.25,18.13,90.2,294.2,0,15.57,2.082,0
1,161,400,2,4.055,4.05,184.5,3.018,.255,4.704,18.07,19.3,18.23,89.5,294.2,0,15.6,1.98,0
2,161,400,2,22.6,23.09,24.68,23.7,23.83,.142,.229,.152,.158,12.55,12.41,2550
1,161,405,2,4.171,4.165,184.1,2.84,.293,4.737,18.13,19.31,18.3,89,294.2,0,15.57,2.162,0
1,161,410,2,4.026,4.018,188.8,3.478,.196,4.737,18.17,19.29,18.34,88.5,294.2,0,15.53,1.975,0
1,161,415,2,4.064,4.057,187.6,3.396,.276,4.769,18.22,19.34,18.38,88.2,294.1,0,15.52,2.1,0
2,161,415,2,22.51,23.02,24.6,23.58,23.74,.142,.229,.152,.158,10.68,12.4,2550
1,161,420,2,4.147,4.135,190.7,4.385,.25,4.671,18.26,19.37,18.43,87.7,294.2,0,15.48,2.105,0
1,161,425,2,4.541,4.533,189.4,3.421,.324,5.357,18.35,19.47,18.49,87.1,294.2,0,15.46,2.317,0
1,161,430,2,4.118,4.11,191.8,3.427,.282,5.031,18.43,19.45,18.56,86.5,294.2,0,15.43,2.065,0
2,161,430,2,22.43,22.96,24.52,23.46,23.65,.142,.229,.152,.158,9.21,12.4,2550
1,161,435,2,4.164,4.156,189.4,3.453,.24,4.704,18.36,19.4,18.46,86.4,294.2,0,15.35,2.057,0
1,161,440,2,3.875,3.868,192.6,3.431,.26,4.541,18.34,19.34,18.45,86.3,294.2,0,15.32,1.985,0
1,161,445,2,4.061,4.055,189.2,3.132,.257,4.671,18.27,19.24,18.33,86.5,294.1,0,15.28,2.075,0
2,161,445,2,22.35,22.9,24.44,23.35,23.56,.142,.229,.152,.158,8.9,12.39,2550
1,161,450,2,4.148,4.144,186.8,2.339,.212,4.737,18.11,19.1,18.18,87.1,294.1,0,15.23,2.122,0
1,161,455,2,4.269,4.265,184.3,2.408,.201,4.737,17.97,19,18.04,87.8,294.1,0,15.22,2.245,0
1,161,500,2,4.072,4.067,186.7,2.839,.305,4.606,17.9,18.91,17.98,88.1,294.1,0,15.21,1.97,0
2,161,500,2,22.27,22.84,24.36,23.24,23.47,.142,.229,.152,.158,10.14,12.39,2550
1,161,505,2,4.107,4.102,187.8,2.552,.233,4.541,17.8,18.82,17.89,88.5,294,0,15.18,1.982,0
1,161,510,2,4.172,4.164,189.2,3.357,.251,4.671,17.76,18.82,17.85,88.7,294.1,0,15.18,2.07,0
1,161,515,2,3.966,3.96,190,2.956,.233,4.541,17.72,18.73,17.83,88.7,294.1,0,15.15,1.872,0
2,161,515,2,22.2,22.78,24.28,23.14,23.39,.141,.229,.152,.158,10.95,12.38,2550
1,161,520,2,3.697,3.69,192.6,3.413,.214,4.116,17.63,18.63,17.74,89,294.2,0,15.1,1.7,0
1,161,525,2,3.717,3.713,195.6,2.873,.204,4.181,17.59,18.66,17.7,89.1,294.3,0,15.09,1.717,0
1,161,530,2,3.878,3.874,188.2,2.801,.164,4.181,17.5,18.65,17.58,89.1,294.3,0,15,1.835,0
2,161,530,2,22.13,22.72,24.21,23.03,23.3,.141,.229,.152,.158,11.81,12.38,2550
1,161,535,2,3.618,3.616,187.7,1.89,.18,4.018,17.32,18.48,17.38,89.7,294.3,0,14.93,1.507,.636
1,161,540,2,3.289,3.288,188.7,1.398,.174,3.757,17.19,18.27,17.25,90.2,294.4,0,14.89,1.387,2.745
1,161,545,2,3.217,3.216,186.3,1.355,.126,3.495,17,18.1,17.04,90.6,294.4,0,14.78,1.305,5.431
2,161,545,2,22.06,22.66,24.12,22.93,23.21,.141,.228,.152,.158,14.48,12.38,2550
1,161,550,2,3.077,3.076,186.4,1.333,.098,3.332,16.81,17.97,16.89,91.2,294.3,0,14.69,1.265,9.2
1,161,555,2,3.429,3.429,181.1,1.194,.149,3.822,16.65,17.93,16.76,91.8,294.3,0,14.64,1.53,16.82
1,161,600,2,3.53,3.524,186,3.359,.22,4.083,16.76,17.96,16.94,92.6,294.3,0,14.88,1.565,23.75
2,161,600,2,21.98,22.6,24.04,22.83,23.13,.141,.228,.152,.158,17.03,12.37,2550
1,161,605,2,3.249,3.244,189.1,3.279,.201,3.855,17.02,18,17.21,92.3,294.4,0,15.07,1.412,39.04
1,161,610,2,3.53,3.523,184.4,3.378,.22,4.051,17.27,18.21,17.53,92,294.4,0,15.25,1.735,52.93
1,161,615,2,3.716,3.709,182.8,3.574,.236,4.247,17.61,18.46,17.92,91.1,294.5,0,15.44,2.065,65.37
2,161,615,2,21.91,22.54,23.97,22.73,23.04,.141,.228,.152,.158,12.67,12.37,2550
1,161,620,2,4.073,4.066,179.7,3.383,.361,4.769,17.98,18.72,18.28,89.5,294.5,0,15.52,2.515,77.7
1,161,625,2,4.378,4.372,179.8,3.037,.311,5.194,18.35,18.98,18.61,87.8,294.6,0,15.59,2.742,90.8
1,161,630,2,4.28,4.268,179.9,4.279,.359,5.161,18.7,19.25,18.96,86.2,294.7,0,15.63,2.765,105
2,161,630,2,21.84,22.48,23.89,22.63,22.95,.141,.228,.152,.158,7.53,12.37,2550
1,161,635,2,4.207,4.197,181.5,3.837,.424,5.096,19.05,19.54,19.29,84.8,294.7,0,15.71,2.73,120
1,161,640,2,4.421,4.409,180.6,4.175,.405,5.39,19.41,19.85,19.65,82.8,294.7,0,15.69,3.115,134.5
1,161,645,2,4.451,4.439,180,4.155,.537,6.141,19.77,20.11,19.95,81.2,294.7,0,15.74,3.02,151.3
2,161,645,2,21.78,22.43,23.82,22.54,22.87,.141,.228,.152,.158,4.905,12.38,2550
1,161,650,2,4.17,4.155,181.1,4.965,.492,5.325,20.08,20.31,20.23,79.9,294.8,0,15.79,2.94,168.7
1,161,655,2,4.624,4.612,180.3,4.074,.381,5.455,20.39,20.55,20.51,78.5,294.8,0,15.8,3.333,185.3
1,161,700,2,4.346,4.323,182.7,5.87,.501,5.684,20.75,20.9,20.9,77.1,294.8,0,15.86,2.997,201.4
2,161,700,2,21.74,22.38,23.75,22.48,22.79,.141,.228,.152,.158,3.519,12.39,2550
1,161,705,2,5.139,5.119,180.2,5.014,.46,6.37,21.07,21.16,21.17,74.8,294.9,0,15.72,3.943,218.6
1,161,710,2,5.272,5.251,182.5,5.114,.668,6.664,21.36,21.37,21.41,73.8,294.9,0,15.78,3.753,233.6
1,161,715,2,5.571,5.546,185.9,5.423,.695,7.09,21.63,21.61,21.69,72.2,295,0,15.7,3.95,248
2,161,715,2,21.71,22.33,23.69,22.43,22.71,.141,.228,.152,.158,2.645,12.4,2550
1,161,720,2,5.603,5.574,184.8,5.818,.706,7.28,21.88,21.84,21.92,71,295,0,15.67,4.135,263.7
1,161,725,2,6.517,6.491,180.6,5.122,.727,7.77,22.16,22,22.15,69.6,295.1,0,15.62,4.625,285.9
1,161,730,2,6.997,6.98,179.2,3.959,.886,8.82,22.37,22.15,22.35,68.27,295.1,0,15.53,5.158,301.4
2,161,730,2,21.68,22.29,23.63,22.41,22.63,.141,.227,.152,.158,2.128,12.41,2550
1,161,735,2,7.5,7.48,178.6,4.45,.707,9.31,22.5,22.21,22.45,67.36,295.1,0,15.45,5.503,316.3
1,161,740,2,7.68,7.65,181.7,5.152,1.025,9.83,22.7,22.41,22.65,66.33,295.2,0,15.4,5.693,339.6
1,161,745,2,7.86,7.83,180.3,5.39,.847,9.67,22.88,22.49,22.82,65.66,295.1,0,15.41,5.423,358.9
2,161,745,2,21.67,22.25,23.57,22.44,22.55,.141,.227,.152,.158,1.797,12.43,2550
1,161,750,2,7.31,7.25,183.8,7.79,1.084,10.29,23.1,22.74,23.03,64.89,295.2,0,15.43,5.288,376.8
1,161,755,2,8.39,8.35,182.8,5.173,1.007,10.19,23.23,22.75,23.05,63.89,295.2,0,15.31,6.208,393.3
1,161,800,2,8.81,8.78,182.6,4.789,.972,11.01,23.26,22.78,23.12,63.59,295.3,0,15.27,6.503,409.1
2,161,800,2,21.67,22.22,23.53,22.5,22.48,.141,.227,.152,.158,1.608,12.49,2550
1,161,805,2,7.82,7.77,182.3,6.659,1.329,10.62,23.57,23.12,23.49,63.01,295.3,0,15.42,5.71,428.6
1,161,810,2,8.56,8.52,187.8,5.658,1.086,10.45,23.85,23.28,23.68,61.54,295.4,0,15.31,6.09,446.5
1,161,815,2,9.23,9.19,186.1,5.031,.867,11.2,23.92,23.38,23.78,61.01,295.4,0,15.25,6.62,463.3
2,161,815,2,21.68,22.21,23.5,22.6,22.41,.141,.227,.152,.158,1.448,12.58,2550
1,161,820,2,8.64,8.59,187,5.671,1.018,10.81,24.26,23.72,24.18,60.12,295.5,0,15.34,5.938,480.4
1,161,825,2,8.19,8.15,195.5,5.867,1.224,11.14,24.56,23.92,24.43,59.14,295.5,0,15.36,5.708,496.7
1,161,830,2,8.87,8.8,192.2,7.23,1.099,11.14,24.77,24.17,24.6,58.06,295.6,0,15.27,6.338,513.5
2,161,830,2,21.71,22.2,23.49,22.74,22.36,.141,.227,.152,.158,1.309,12.7,2550
1,161,835,2,8.38,8.31,194.9,6.881,.84,10.94,24.92,24.3,24.78,57.45,295.5,0,15.25,5.915,530.6
1,161,840,2,8.5,8.42,194.6,7.97,1.315,10.62,25.17,24.46,24.96,56.66,295.6,0,15.26,6.068,547.6
1,161,845,2,8.27,8.22,196.7,5.835,1.072,9.96,25.35,24.56,25.17,55.86,295.7,0,15.21,5.765,562.3
2,161,845,2,21.76,22.21,23.48,22.91,22.32,.141,.227,.152,.158,1.168,12.85,2550
1,161,850,2,7.66,7.6,196.3,7.01,.812,9.77,25.48,24.66,25.27,55.69,295.9,0,15.28,5.538,576.8
1,161,855,2,6.77,6.692,203.8,8.69,1.08,9.64,25.9,25.21,25.75,54.65,295.9,0,15.37,4.848,591.8
1,161,900,2,8.14,8.09,203.6,6.357,1.174,10.58,26.3,25.48,26.11,52.43,295.8,0,15.1,5.788,608.8
2,161,900,2,21.82,22.22,23.5,23.11,22.28,.141,.227,.152,.158,.83,12.94,2550
1,161,905,2,7.7,7.66,204.6,6.417,1.145,9.93,26.54,25.72,26.35,51.39,295.7,0,15.02,5.603,623.5
1,161,910,2,7.93,7.86,193,8.04,1.057,10.36,26.73,25.85,26.53,50.91,295.7,0,15.05,5.683,639.3
1,161,915,2,7.83,7.72,199.4,9.47,.823,9.96,26.92,26.05,26.65,50.2,295.5,0,15,5.628,655.2
2,161,915,2,21.9,22.26,23.52,23.34,22.26,.141,.227,.152,.158,0,13,2550
1,161,920,2,7.76,7.65,198.5,9.28,.971,9.9,27.24,26.35,27.03,49.09,295.5,0,14.95,5.6,667.7
1,161,925,2,7.63,7.58,194.8,6.829,1.008,9.83,27.31,26.29,26.96,48.75,295.5,0,14.9,5.59,682.3
1,161,930,2,8.62,8.56,193.7,6.557,1.088,10.68,27.39,26.39,27.12,48.27,295.5,0,14.82,6.215,698
2,161,930,2,22.02,22.31,23.57,23.61,22.24,.141,.226,.152,.158,0,13.03,2550
1,161,935,2,7.99,7.86,184.6,10.34,.942,10.09,27.56,26.52,27.32,48.1,295.4,0,14.92,5.898,711
1,161,940,2,8.05,7.95,190.3,9,1.197,10.91,27.8,26.76,27.5,47.31,295.4,0,14.88,5.905,725
1,161,945,2,8.36,8.28,193,8.03,.892,10.65,28.13,27.2,27.88,46.63,295.4,0,14.95,6.113,739
2,161,945,2,22.17,22.37,23.63,23.9,22.25,.142,.226,.152,.158,0,13.06,2550
1,161,950,2,8.03,7.97,194.8,7.12,1.115,10.71,28.31,27.25,28.05,46.14,295.4,0,14.95,5.66,750
1,161,955,2,7.63,7.54,188.2,8.48,1.202,9.83,28.67,27.74,28.43,45.57,295.4,0,15.07,5.8,763
1,161,1000,2,8.09,7.94,185.2,10.99,1.229,10.42,28.6,27.54,28.27,45.88,295.4,0,15.12,6.175,776
2,161,1000,2,22.34,22.45,23.7,24.22,22.26,.141,.226,.152,.158,0,13.09,2550
1,161,1005,2,9.01,8.96,178.4,6.11,.836,11.04,28.65,27.52,28.28,45.86,295.3,0,15.16,6.873,791
1,161,1010,2,8.09,7.99,185.7,9.18,1.035,10.36,28.95,27.85,28.74,45.23,295.3,0,15.21,5.885,803
1,161,1015,2,8.33,8.27,181,7.06,1.364,10.68,28.96,27.68,28.54,44.66,295.4,0,15.03,6.15,814
2,161,1015,2,22.55,22.55,23.79,24.56,22.29,.141,.226,.152,.158,0,13.14,2550
1,161,1020,2,8.01,7.91,187.1,8.89,.771,9.6,29.24,28.18,29,44.34,295.4,0,15.16,6.075,825
1,161,1025,2,8.58,8.51,184.6,6.986,.834,10.26,29.41,28.17,29.1,43.84,295.4,0,15.14,6.255,837
1,161,1030,2,8.22,8.08,183.7,10.79,1.074,10.49,29.62,28.49,29.38,43.34,295.5,0,15.15,6.145,814
2,161,1030,2,22.76,22.65,23.9,24.92,22.34,.141,.226,.152,.158,0,13.05,2550
1,161,1035,2,8.29,8.25,187,5.805,1.446,12.02,29.88,28.56,29.55,41.86,295.4,0,14.85,6.02,848
1,161,1040,2,8.64,8.56,188.7,8.06,1.297,10.98,29.82,28.52,29.45,41.68,295.4,0,14.73,6.398,873
1,161,1045,2,9.54,9.45,187.4,7.77,1.085,12.45,30.1,28.85,29.81,40.76,295.4,0,14.64,6.838,882
2,161,1045,2,22.99,22.76,24.01,25.29,22.4,.141,.226,.152,.158,0,13.01,2550
1,161,1050,2,8.68,8.64,188.5,5.813,1.279,11.83,30.19,28.87,29.83,41.28,295.4,0,14.91,6.268,888
1,161,1055,2,8.92,8.87,188.8,6.148,1.287,11.4,30.18,28.9,29.82,40.97,295.4,0,14.79,6.495,898
1,161,1100,2,8.94,8.78,189.2,10.99,1.069,11.2,30.46,29.26,30.17,40.5,295.4,0,14.85,6.703,905
2,161,1100,2,23.23,22.89,24.14,25.68,22.47,.142,.226,.152,.158,0,13.02,2550
1,161,1105,2,8.67,8.55,193.2,9.6,1.365,11.6,30.61,29.39,30.25,40.52,295.4,0,14.99,6.363,912
1,161,1110,2,9.3,9.24,180.4,6.638,1.31,12.02,30.9,29.61,30.6,40.36,295.5,0,15.18,6.903,918
1,161,1115,2,8.79,8.71,182.2,7.96,1.482,11.76,30.83,29.62,30.49,41.15,295.4,0,15.41,6.778,926
2,161,1115,2,23.47,23.02,24.29,26.07,22.56,.141,.226,.152,.158,0,13.01,2550
1,161,1120,2,8,7.93,196.8,7.88,.905,9.8,31.09,29.95,30.75,38.82,295.4,0,14.76,5.925,935
1,161,1125,2,8.57,8.46,195.7,9.24,.922,10.36,31.39,30.15,31.2,38.65,295.4,0,14.95,6.233,943
1,161,1130,2,8.57,8.4,183.6,11.45,1.342,11.83,31.46,30.05,31.01,39.31,295.4,0,15.26,6.495,946
2,161,1130,2,23.72,23.17,24.44,26.47,22.66,.141,.227,.152,.158,0,13.01,2550
1,161,1135,2,8.61,8.51,184.7,8.5,.882,10.98,31.43,30.06,31.11,39.03,295.4,0,15.13,6.503,953
1,161,1140,2,8.13,8.06,184.2,7.51,1.102,10.55,31.7,30.44,31.36,38.04,295.3,0,14.98,6.313,959
1,161,1145,2,8.28,8.22,188.2,6.741,1.219,11.07,31.79,30.61,31.5,37.75,295.3,0,14.93,6.263,966
2,161,1145,2,23.96,23.31,24.61,26.88,22.77,.141,.227,.152,.158,0,12.98,2550
1,161,1150,2,8.29,8.21,189.7,7.92,1.013,11.24,31.92,30.62,31.55,37.74,295.2,0,15.04,6.04,972
1,161,1155,2,8.84,8.6,192.6,13.32,1.098,11.5,32.2,30.81,31.92,36.03,295.1,0,14.57,6.468,975
1,161,1200,2,8.16,7.92,193.4,13.76,1.302,12.54,32.27,30.94,31.94,36.77,295.1,0,14.94,6.043,976
2,161,1200,2,24.21,23.47,24.78,27.28,22.89,.141,.227,.152,.158,0,12.98,2550
1,161,1205,2,8.94,8.83,184.9,8.92,1.645,13.13,32.56,31.09,32.14,36.28,295.1,0,14.99,6.71,982
1,161,1210,2,8.02,7.86,191.9,11.43,1.127,10.91,32.47,31.25,32.21,35.87,295,0,14.75,5.948,986
1,161,1215,2,8.46,8.29,192.8,11.41,1.304,11.86,32.62,31.2,32.24,36,295,0,14.93,6.23,989
2,161,1215,2,24.45,23.62,24.96,27.68,23.03,.141,.227,.152,.158,0,12.99,2550
1,161,1220,2,8.09,7.89,188.2,12.68,1.306,10.91,32.75,31.45,32.47,34.89,294.9,0,14.56,6.013,991
1,161,1225,2,8.28,8.23,182.2,6.534,1.323,10.75,32.87,31.42,32.48,35.39,294.8,0,14.88,6.198,991
1,161,1230,2,7.81,7.74,182.5,7.67,1.79,10.91,33.13,31.88,32.84,35.13,294.7,0,14.99,5.913,992
2,161,1230,2,24.69,23.78,25.15,28.07,23.17,.141,.227,.152,.158,0,12.98,2550
1,161,1235,2,7.77,7.53,195.9,14.26,1.358,10.13,33.42,32.01,33.12,33.39,294.7,0,14.46,5.713,994
1,161,1240,2,8.06,7.91,190.7,11.29,1.324,10.75,33.57,32.04,33.13,34.18,294.7,0,14.94,5.948,991
1,161,1245,2,8.19,7.99,183,12.49,1.728,11.24,33.33,31.93,32.94,34.5,294.7,0,14.89,6.048,992
2,161,1245,2,24.94,23.95,25.34,28.47,23.33,.141,.227,.152,.158,0,12.95,2550
1,161,1250,2,8.76,8.67,190.9,7.96,1.646,11.76,33.68,32.33,33.34,32.81,294.7,0,14.42,6.353,996
1,161,1255,2,8.5,8.31,186.4,12.16,1.302,11.4,33.67,32.28,33.36,32.67,294.7,0,14.35,6.385,996
1,161,1300,2,7.69,7.53,184.6,11.78,1.076,9.64,33.74,32.3,33.3,32.44,294.7,0,14.31,6.038,994
2,161,1300,2,25.17,24.11,25.53,28.84,23.49,.141,.227,.152,.158,0,12.96,2550
1,161,1305,2,6.996,6.771,195,14.51,1.024,9.64,33.86,32.73,33.7,32.86,294.5,0,14.6,5.14,991
1,161,1310,2,7.71,7.6,184.5,9.91,1.693,10.68,34.26,32.98,33.92,31.91,294.5,0,14.5,5.803,990
1,161,1315,2,8.76,8.64,186.8,9.74,1.104,12.05,34.31,32.95,33.87,31.48,294.5,0,14.34,6.658,990
2,161,1315,2,25.41,24.27,25.73,29.21,23.66,.141,.228,.152,.158,0,12.94,2550
1,161,1320,2,8.66,8.45,184.4,12.57,1.682,12.02,34.12,32.76,33.79,31.83,294.4,0,14.34,6.415,988
1,161,1325,2,8.17,7.98,183,12.19,1.146,10.71,34.27,32.91,33.97,30.83,294.4,0,13.99,6.13,989
1,161,1330,2,8.58,8.5,193.2,7.86,1.367,12.48,34.34,32.93,34.02,30.78,294.4,0,14.02,6.168,982
2,161,1330,2,25.64,24.44,25.93,29.56,23.83,.141,.228,.152,.158,0,12.93,2550
1,161,1335,2,7.64,7.37,181.5,15.24,1.519,10.98,34.3,33.1,34.02,30.7,294.4,0,13.95,5.918,978
1,161,1340,2,8.37,8.33,178,6.087,1.156,11.34,34.5,33.23,34.22,30.75,294.3,0,14.15,6.388,976
1,161,1345,2,8.34,8.28,183.2,6.694,1.765,12.32,34.72,33.54,34.42,30.52,294.3,0,14.21,6.22,969
2,161,1345,2,25.85,24.6,26.13,29.84,24.01,.141,.228,.152,.158,0,12.92,2550
1,161,1350,2,9.07,9,173.9,7.37,1.315,11.56,34.84,33.53,34.55,29.87,294.3,0,13.99,7.06,962
1,161,1355,2,7.34,7.29,181.2,7.18,1.286,11.07,34.83,33.67,34.57,29.83,294.2,0,13.96,5.528,959
1,161,1400,2,7.74,7.63,184.9,9.83,1.181,10.13,35.17,33.99,34.86,28.41,294.2,0,13.52,5.873,955
2,161,1400,2,26.05,24.76,26.32,30.01,24.19,.141,.228,.152,.158,0,12.92,2550
1,161,1405,2,8.17,8.05,176.7,9.71,.919,10.09,34.87,33.58,34.5,29.23,294.1,0,13.7,6.383,947
1,161,1410,2,7.89,7.77,175.8,10.1,1.616,12.12,35.14,33.92,34.81,28.93,294,0,13.76,6.033,938
1,161,1415,2,9.12,8.9,174.5,12.39,1.613,15.35,35.21,34.08,34.98,28.25,294,0,13.47,6.905,900
2,161,1415,2,26.23,24.9,26.5,30.14,24.38,.141,.228,.152,.158,0,12.91,2550
1,161,1420,2,8.18,8.06,184.3,9.68,1.587,11.96,35.12,33.73,34.71,27.92,294,0,13.22,6.073,914
1,161,1425,2,7.2,7.03,187.9,12.65,1.502,11.6,35.22,34.19,34.94,29.12,293.8,0,13.93,5.28,918
1,161,1430,2,8.49,8.41,184.5,7.94,1.26,10.65,35.47,34.32,35.2,26.73,293.9,0,12.86,6.428,918
2,161,1430,2,26.4,25.05,26.66,30.3,24.57,.141,.229,.152,.158,0,12.9,2550
1,161,1435,2,7.77,7.69,183.9,8.39,1.381,10.81,35.46,34.28,35.17,26.77,293.8,0,12.88,5.7,906
1,161,1440,2,7.84,7.56,177.5,15.42,.846,10.22,35.38,34.16,35.07,28.35,293.8,0,13.65,6.185,893
1,161,1445,2,8.82,8.75,195.2,7.4,1.164,11.4,35.56,34.26,35.25,26.94,293.7,0,13.06,6.183,882
2,161,1445,2,26.55,25.18,26.81,30.5,24.75,.141,.229,.152,.158,0,12.9,2550
1,161,1450,2,7.64,7.47,181.7,12.31,1.314,10.94,35.76,34.61,35.47,26.46,293.7,0,12.95,5.76,875
1,161,1455,2,8.53,8.37,170,10.87,1.671,11.73,35.68,34.45,35.31,27.75,293.6,0,13.59,6.698,866
1,161,1500,2,8.38,8.19,168.9,12.11,1.765,15.03,35.79,34.68,35.49,27.5,293.6,0,13.54,6.69,850
2,161,1500,2,26.7,25.3,26.95,30.72,24.94,.141,.229,.152,.158,0,12.89,2550
1,161,1505,2,7.99,7.89,178.7,9.23,1.445,11.92,35.68,34.55,35.34,25.68,293.5,0,12.44,6.11,848
1,161,1510,2,9.09,8.9,171.2,11.76,1.711,13.33,35.68,34.58,35.39,27.52,293.5,0,13.47,7.06,834
1,161,1515,2,8.92,8.83,172.4,7.86,1.679,13.52,35.9,34.85,35.63,26.45,293.5,0,13.06,7.11,829
2,161,1515,2,26.84,25.42,27.09,30.9,25.13,.142,.229,.152,.158,0,12.88,2550
1,161,1520,2,9.36,9.31,172.2,5.867,1.385,11.99,35.89,34.76,35.47,26.8,293.4,0,13.25,7.29,813
1,161,1525,2,8.78,8.63,169.6,10.87,1.02,10.88,35.73,34.7,35.42,27.31,293.4,0,13.39,6.9,802
1,161,1530,2,8.6,8.43,163.3,11.16,1.355,11.6,35.93,34.82,35.61,27.05,293.2,0,13.41,6.765,791
2,161,1530,2,26.94,25.53,27.22,31.03,25.31,.141,.23,.152,.158,0,12.89,2550
1,161,1535,2,8.7,8.42,175,14.48,1.881,13.07,36.17,35.34,35.99,26.43,293.2,0,13.27,6.67,781
1,161,1540,2,8.72,8.63,171.2,8.16,1.316,11.53,35.97,34.72,35.5,26.63,293.2,0,13.22,6.773,768
1,161,1545,2,8.8,8.69,170.1,9.16,1.481,11.79,35.94,35.04,35.73,26.89,293.1,0,13.33,6.778,755
2,161,1545,2,27.03,25.63,27.35,31.14,25.49,.141,.23,.152,.158,0,12.88,2550
1,161,1550,2,9.64,9.55,168.5,7.98,1.451,12.54,36.03,34.88,35.66,26.25,293.1,0,13.05,7.5,739
1,161,1555,2,8.93,8.76,164.9,11.27,1.114,11.56,35.97,35.07,35.74,26.66,293,0,13.23,6.82,729
1,161,1600,2,9.29,9.11,162.7,11.34,1.074,11.4,36.06,34.97,35.7,26.06,292.9,0,12.97,7.17,720
2,161,1600,2,27.1,25.72,27.46,31.26,25.66,.141,.23,.152,.158,0,12.87,2550
1,161,1605,2,9.65,9.57,171.7,7.54,1.717,13.75,35.9,34.93,35.53,26.25,292.9,0,12.95,7.55,696
1,161,1610,2,9.72,9.63,163.6,7.99,1.238,12.12,35.75,34.82,35.46,26.67,292.9,0,13.07,7.51,691.9
1,161,1615,2,9.51,9.15,170,15.73,1.295,12.64,35.91,34.95,35.56,26.48,292.8,0,13.08,7.33,672.2
2,161,1615,2,27.16,25.8,27.58,31.38,25.83,.141,.231,.152,.158,0,12.86,2550
1,161,1620,2,9.55,9.44,167.6,8.77,.84,11.6,35.75,34.8,35.44,26.17,292.8,0,12.78,7.33,660.7
1,161,1625,2,9.65,9.57,178.2,7.22,.97,12.28,35.85,34.98,35.56,26.03,292.7,0,12.78,7.2,644.7
1,161,1630,2,9.17,9.06,171,8.82,1.439,11.83,35.75,34.9,35.43,26.13,292.7,0,12.76,7.03,631.1
2,161,1630,2,27.2,25.86,27.68,31.48,26,.141,.231,.152,.158,0,12.87,2550
1,161,1635,2,9.49,9.36,163,9.38,1.291,12.32,36.12,35.47,35.96,25.99,292.6,0,12.97,7.42,617.7
1,161,1640,2,10.06,10.01,170.2,5.569,1.125,13.1,36.12,35.21,35.76,25.38,292.6,0,12.63,7.65,596.4
1,161,1645,2,9.15,9.08,167.2,7.41,1.127,11.5,35.84,35.09,35.54,26.02,292.6,0,12.77,7.16,584.7
2,161,1645,2,27.23,25.92,27.78,31.55,26.15,.141,.231,.152,.158,0,12.87,2550
1,161,1650,2,9.84,9.76,171.3,7.56,1.001,12.28,35.74,35.06,35.46,25.74,292.6,0,12.53,7.52,569.4
1,161,1655,2,10.35,10.3,160.9,5.512,1.12,13.3,35.7,34.94,35.43,25.61,292.5,0,12.43,7.89,542.6
1,161,1700,2,10.35,10.26,156.6,7.46,1.24,13.98,35.8,35.07,35.48,25.38,292.5,0,12.38,8.12,524.9
2,161,1700,2,27.23,25.96,27.88,31.6,26.3,.141,.231,.152,.158,0,12.87,2550
1,161,1705,2,9.59,9.48,162.3,8.57,1.106,11.92,35.82,35.23,35.59,25.66,292.5,0,12.55,7.24,510
1,161,1710,2,9.86,9.76,166.5,8.03,1.495,13.59,35.73,35.11,35.36,25.31,292.5,0,12.27,7.75,493.9
1,161,1715,2,9.92,9.86,165.7,6.444,1.31,12.41,35.71,35.2,35.47,25.12,292.5,0,12.14,7.73,478.5
2,161,1715,2,27.23,25.99,27.97,31.63,26.44,.141,.231,.152,.158,0,12.88,2550
1,161,1720,2,10.42,10.36,165.6,6.42,1.599,13.85,35.61,35.02,35.35,24.97,292.5,0,11.98,8.03,461
1,161,1725,2,10.87,10.83,166.7,4.787,1.253,13.82,35.55,35.04,35.28,24.87,292.5,0,11.87,8.4,442.8
1,161,1730,2,10.27,10.21,167.4,6.032,1.036,12.77,35.48,34.92,35.23,25.02,292.4,0,11.9,7.61,424.5
2,161,1730,2,27.21,26.02,28.04,31.63,26.56,.141,.232,.152,.158,0,12.85,2550
1,161,1735,2,10.65,10.58,166.8,6.813,1.016,12.77,35.39,34.95,35.14,24.88,292.4,0,11.76,8.13,408.6
1,161,1740,2,9.28,9.24,162.2,5.673,1.214,11.73,35.38,34.98,35.19,25.12,292.3,0,11.88,7.11,392.1
1,161,1745,2,9.64,9.58,164,6.363,1.161,12.94,35.46,35.09,35.21,25.32,292.3,0,12.06,7.56,372.1
2,161,1745,2,27.18,26.04,28.11,31.59,26.68,.141,.232,.152,.158,0,12.77,2550
1,161,1750,2,10.07,9.99,158.8,7.33,1.212,12.71,35.37,35.08,35.12,25.21,292.3,0,11.93,7.84,350.3
1,161,1755,2,9.82,9.79,161.8,4.808,1.284,12.51,35.3,35,35.06,24.56,292.3,0,11.49,7.66,333.9
1,161,1800,2,10.31,10.23,162,7.53,1.461,13.88,35.21,34.97,34.96,24.94,292.3,0,11.64,8.07,318.8
2,161,1800,2,27.13,26.04,28.16,31.54,26.79,.141,.232,.152,.158,0,12.73,2550
1,161,1805,2,10.33,10.25,162.6,6.819,1.243,13.16,35.14,34.92,34.92,25.14,292.3,0,11.7,7.9,300.5
1,161,1810,2,10.86,10.82,157.6,4.987,1.101,13.79,35.04,34.82,34.8,25.2,292.3,0,11.66,8.35,284.6
1,161,1815,2,10.82,10.75,164.6,6.291,1.328,13.56,34.96,34.75,34.72,25.44,292.3,0,11.72,8.15,267.6
2,161,1815,2,27.07,26.03,28.2,31.45,26.88,.141,.232,.152,.158,0,12.69,2550
1,161,1820,2,9.92,9.84,165.6,7.08,1.225,12.77,34.77,34.66,34.57,25.83,292.3,0,11.8,7.62,248.7
1,161,1825,2,10.3,10.22,168.2,7.32,1.324,13.2,34.69,34.67,34.51,25.56,292.3,0,11.58,7.55,230.9
1,161,1830,2,10.69,10.65,162.2,5.102,.956,12.71,34.58,34.52,34.37,25.91,292.3,0,11.69,8.42,215.5
2,161,1830,2,27,26.02,28.23,31.34,26.96,.141,.232,.152,.158,0,12.68,2550
1,161,1835,2,10.3,10.27,163.2,4.464,1.061,12.58,34.47,34.49,34.29,26.16,292.4,0,11.74,7.83,199.4
1,161,1840,2,10.84,10.8,160.4,4.784,.937,13.52,34.37,34.37,34.18,26.11,292.4,0,11.63,8.5,183.4
1,161,1845,2,10.22,10.19,162.6,4.475,1.206,13.39,34.26,34.37,34.08,26.49,292.4,0,11.75,7.66,166.7
2,161,1845,2,26.93,26.01,28.25,31.22,27.03,.141,.232,.152,.158,0,12.67,2550
1,161,1850,2,10.48,10.42,160,6.021,1.082,12.35,34.11,34.2,33.91,26.75,292.4,0,11.77,8.03,149.6
1,161,1855,2,9.94,9.9,161,4.709,1.021,12.54,33.92,34.03,33.72,27.07,292.4,0,11.79,7.45,135.6
1,161,1900,2,10.57,10.52,159.1,5.522,1.051,12.9,33.74,33.86,33.57,27.32,292.5,0,11.78,8.07,119.2
2,161,1900,2,26.84,25.98,28.26,31.07,27.09,.141,.232,.152,.158,0,12.66,2550
1,161,1905,2,10.16,10.12,159.8,4.983,1.091,12.64,33.56,33.75,33.37,27.79,292.5,0,11.88,7.67,104.5
1,161,1910,2,9.53,9.49,160.5,5.297,1.191,12.67,33.38,33.62,33.21,28.11,292.6,0,11.91,7.18,90.2
1,161,1915,2,9.99,9.97,159.9,4.003,.913,11.76,33.22,33.53,33.06,28.29,292.6,0,11.87,7.42,76.6
2,161,1915,2,26.75,25.95,28.26,30.89,27.13,.141,.232,.152,.158,0,12.65,2550
1,161,1920,2,9.76,9.72,163.3,5.418,1.223,13,33.03,33.38,32.9,28.62,292.6,0,11.88,7.21,62.74
1,161,1925,2,9.7,9.68,160.1,4.341,.749,11.6,32.92,33.3,32.8,28.72,292.6,0,11.84,7.49,49.98
1,161,1930,2,8.82,8.8,158.7,4.41,.871,10.91,32.67,33,32.48,29.37,292.6,0,11.96,6.508,38.25
2,161,1930,2,26.65,25.91,28.25,30.71,27.17,.141,.232,.152,.158,0,12.64,2550
1,161,1935,2,8.67,8.65,160.8,4.285,.806,10.81,32.38,32.74,32.22,29.95,292.7,0,12.01,6.61,27.16
1,161,1940,2,8.73,8.71,162.1,4.03,.986,10.94,32.2,32.66,32.08,30.35,292.7,0,12.06,6.393,21.18
1,161,1945,2,8.38,8.36,158.2,4.265,.819,11.14,31.9,32.36,31.75,31.25,292.7,0,12.24,6.068,14.3
2,161,1945,2,26.54,25.87,28.22,30.51,27.19,.141,.233,.152,.158,0,12.63,2550
1,161,1950,2,7.85,7.82,156.1,4.934,.665,9.08,31.66,32.09,31.52,32.02,292.8,0,12.39,5.92,7.16
1,161,1955,2,9.07,9.05,153.9,4.298,.912,11.11,31.38,31.86,31.27,32.93,292.8,0,12.57,6.838,2.412
1,161,2000,2,8.57,8.54,157.8,4.387,.84,10.42,31.15,31.61,31.02,33.61,292.9,0,12.68,6.405,.334
2,161,2000,2,26.43,25.82,28.19,30.3,27.19,.141,.233,.152,.158,0,12.62,2550
1,161,2005,2,8.65,8.63,157.1,4.117,.631,10.29,30.97,31.44,30.88,34.09,293,0,12.73,6.635,0
1,161,2010,2,8.31,8.29,155.7,3.895,.986,10.55,30.74,31.24,30.63,34.77,293,0,12.84,6.153,0
1,161,2015,2,8.25,8.22,153,4.475,.849,10.42,30.51,31.01,30.42,35.39,292.9,0,12.9,6.283,0
2,161,2015,2,26.31,25.77,28.15,30.08,27.19,.141,.233,.152,.158,0,12.61,2550
1,161,2020,2,8.64,8.61,156,4.949,.915,11.14,30.39,30.93,30.32,35.64,293,0,12.9,6.435,0
1,161,2025,2,8.13,8.1,156.3,4.535,.818,9.9,30.2,30.71,30.08,36.2,293.1,0,12.97,5.73,0
1,161,2030,2,8.34,8.31,158.1,4.369,.878,10.26,30.01,30.56,29.95,36.65,293.2,0,13,6.263,0
2,161,2030,2,26.2,25.71,28.1,29.86,27.18,.141,.233,.152,.158,0,12.61,2550
1,161,2035,2,8.28,8.25,157.5,5.321,.694,10.29,29.89,30.44,29.82,37.05,293.2,0,13.05,6.08,0
1,161,2040,2,8.7,8.67,158.4,4.305,.66,10.03,29.8,30.36,29.75,37.37,293.3,0,13.1,6.46,0
1,161,2045,2,8.85,8.82,160.4,4.399,.716,10.68,29.77,30.3,29.72,37.54,293.5,0,13.14,6.743,0
2,161,2045,2,26.08,25.66,28.04,29.63,27.15,.141,.232,.152,.158,0,12.59,2550
1,161,2050,2,8.31,8.3,159.1,3.877,.704,10.16,29.61,30.1,29.49,38.18,293.5,0,13.26,6.043,0
1,161,2055,2,8.18,8.15,158.4,4.982,.83,10.45,29.38,29.89,29.28,38.88,293.6,0,13.33,6.11,0
1,161,2100,2,8.49,8.47,158.2,3.935,.861,10.88,29.27,29.81,29.2,39.31,293.7,0,13.4,6.158,0
2,161,2100,2,25.97,25.6,27.98,29.41,27.12,.141,.232,.152,.158,0,12.59,2550
1,161,2105,2,7.74,7.72,156.3,3.479,.739,9.73,29.06,29.56,28.94,40.06,293.7,0,13.5,5.795,0
1,161,2110,2,8.66,8.64,158.2,4.392,.961,10.81,28.94,29.52,28.93,40.37,293.8,0,13.51,6.425,0
1,161,2115,2,9.61,9.58,159.3,4.362,.927,11.66,29.05,29.62,29.04,40.17,293.9,0,13.53,7.18,0
2,161,2115,2,25.85,25.54,27.91,29.2,27.07,.141,.232,.152,.158,0,12.58,2550
1,161,2120,2,8.53,8.5,160.4,4.155,.806,10.32,28.89,29.34,28.79,40.82,294,0,13.63,6.403,0
1,161,2125,2,7.98,7.96,157.9,4.177,.693,9.77,28.65,29.11,28.5,41.7,294,0,13.74,5.895,0
1,161,2130,2,7.49,7.48,157.4,3.719,.825,9.93,28.33,28.8,28.18,42.8,294.1,0,13.85,5.258,0
2,161,2130,2,25.74,25.48,27.83,28.99,27.03,.141,.232,.152,.158,0,12.57,2550
1,161,2135,2,8.5,8.48,158.7,3.748,.88,10.85,28.26,28.85,28.22,42.93,294.2,0,13.84,6.315,0
1,161,2140,2,8.49,8.47,159.7,4.563,.817,10.03,28.25,28.76,28.16,43.05,294.2,0,13.87,6.215,0
1,161,2145,2,8.73,8.7,160.2,4.071,.785,10.39,28.18,28.66,28.12,43.29,294.3,0,13.89,6.715,0
2,161,2145,2,25.64,25.41,27.75,28.78,26.97,.141,.232,.152,.158,0,12.56,2550
1,161,2150,2,9.64,9.61,160.7,4.212,.723,11.27,28.21,28.74,28.17,43.18,294.4,0,13.88,7.13,0
1,161,2155,2,9.12,9.09,161.8,4.787,.694,10.68,28.12,28.55,28.02,43.62,294.4,0,13.95,7.03,0
1,161,2200,2,9.53,9.5,162.9,5.112,.728,11.6,28.05,28.52,27.97,43.87,294.5,0,13.98,7.12,0
2,161,2200,2,25.53,25.34,27.67,28.59,26.91,.141,.232,.152,.158,0,12.55,2550
1,161,2205,2,9.06,9.03,163.8,4.642,.795,11.04,27.95,28.36,27.85,44.26,294.6,0,14.02,6.78,0
1,161,2210,2,8.75,8.73,162.8,3.969,.81,10.71,27.75,28.19,27.64,44.93,294.7,0,14.07,6.645,0
1,161,2215,2,8.92,8.89,163.1,4.819,.841,11.04,27.64,28.08,27.54,45.33,294.8,0,14.11,6.548,0
2,161,2215,2,25.43,25.28,27.58,28.39,26.84,.141,.232,.152,.158,0,12.55,2550
1,161,2220,2,9.14,9.1,164.7,5.087,.898,12.09,27.56,28.04,27.48,45.73,294.8,0,14.17,6.785,0
1,161,2225,2,8.68,8.65,163.6,5.199,.792,11.04,27.46,27.88,27.35,46.22,294.8,0,14.24,6.525,0
1,161,2230,2,8.9,8.86,164.5,5.229,.849,10.81,27.33,27.79,27.24,46.75,294.9,0,14.3,6.738,0
2,161,2230,2,25.34,25.21,27.5,28.21,26.77,.141,.232,.152,.158,0,12.54,2550
1,161,2235,2,9.35,9.32,166.2,4.566,.92,12.64,27.28,27.76,27.21,47.19,295,0,14.4,6.845,0
1,161,2240,2,9.27,9.25,167.9,4.458,.929,11.37,27.22,27.66,27.11,47.84,295,0,14.54,6.72,0
1,161,2245,2,9.87,9.84,168.6,4.415,1.073,12.67,27.18,27.65,27.14,48.29,295.1,0,14.65,7.53,0
2,161,2245,2,25.24,25.15,27.41,28.03,26.69,.141,.232,.152,.158,0,12.52,2550
1,161,2250,2,9.19,9.16,168.3,4.886,.856,11.47,27.12,27.5,27.01,48.94,295.1,0,14.8,6.82,0
1,161,2255,2,9.42,9.39,170.4,4.618,.774,11.47,27,27.43,26.92,49.72,295.2,0,14.93,7.03,0
1,161,2300,2,9.42,9.39,170,4.644,.891,11.47,26.9,27.3,26.8,50.45,295.2,0,15.05,6.883,0
2,161,2300,2,25.15,25.08,27.33,27.86,26.62,.141,.232,.152,.158,0,12.53,2550
1,161,2305,2,9.54,9.51,171.2,4.418,1.109,11.79,26.78,27.23,26.68,51.35,295.2,0,15.22,6.873,0
1,161,2310,2,9.21,9.18,174,4.499,.835,11.07,26.68,27.07,26.57,52.01,295.1,0,15.32,6.708,0
1,161,2315,2,8.88,8.86,173.1,3.838,.754,10.65,26.54,26.95,26.43,52.8,295.2,0,15.42,6.628,0
2,161,2315,2,25.06,25.01,27.24,27.7,26.54,.141,.232,.152,.158,0,12.51,2550
1,161,2320,2,8.5,8.47,175.1,5.121,.758,10.32,26.36,26.77,26.27,53.75,295.2,0,15.53,6.26,0
1,161,2325,2,9.13,9.1,173.4,5.187,1.073,12.09,26.3,26.73,26.22,54.37,295.2,0,15.65,6.605,0
1,161,2330,2,9.4,9.37,173.7,5.105,1.025,11.2,26.23,26.62,26.16,55.06,295.3,0,15.77,7.12,0
2,161,2330,2,24.99,24.95,27.15,27.55,26.46,.141,.232,.152,.158,0,12.51,2550
1,161,2335,2,9.38,9.35,175.1,4.739,.986,11.53,26.15,26.51,26.03,55.75,295.3,0,15.89,6.683,0
1,161,2340,2,9.64,9.61,174.2,4.929,1.078,12.51,26.05,26.44,25.98,56.4,295.4,0,15.98,7.22,0
1,161,2345,2,9.08,9.04,174.9,5.234,1.08,12.28,25.91,26.25,25.81,57.15,295.3,0,16.05,6.715,0
2,161,2345,2,24.91,24.89,27.07,27.4,26.37,.141,.232,.152,.158,.791,12.51,2550
1,161,2350,2,9.99,9.96,175.2,4.249,1.157,12.22,25.79,26.2,25.71,57.93,295.4,0,16.15,7.2,0
1,161,2355,2,9.15,9.13,175.1,4.176,.947,11.27,25.7,26.05,25.61,58.58,295.4,0,16.24,6.903,0
1,162,0,2,9.91,9.87,178.5,5.242,1.301,13.52,25.61,25.96,25.52,59.24,295.4,0,16.33,7.17,0
2,162,0,2,24.83,24.83,26.98,27.26,26.29,.141,.231,.152,.158,1.091,12.5,2550
1,162,5,2,10.16,10.12,179.2,4.963,.966,12.94,25.54,25.89,25.46,59.74,295.5,0,16.39,7.28,0
1,162,10,2,9.91,9.87,180.7,5.085,1.182,12.77,25.43,25.74,25.33,60.32,295.5,0,16.43,7.26,0
1,162,15,2,9.61,9.57,180.4,4.824,.986,12.18,25.32,25.63,25.21,60.85,295.5,0,16.47,6.838,0
2,162,15,2,24.75,24.77,26.9,27.12,26.21,.141,.231,.152,.158,1.159,12.49,2550
1,162,20,2,9.93,9.89,180.2,5.151,1.064,12.64,25.15,25.52,25.09,61.56,295.4,0,16.49,7.12,0
1,162,25,2,9.64,9.61,181.5,4.256,1.215,12.64,25.09,25.42,25,61.94,295.3,0,16.53,7,0
1,162,30,2,9.9,9.86,180.6,4.943,1.283,12.18,24.92,25.29,24.84,62.81,295.3,0,16.59,6.86,0
2,162,30,2,24.69,24.71,26.82,26.98,26.13,.141,.231,.152,.158,1.229,12.49,2550
1,162,35,2,9.16,9.12,181.2,5.504,1.181,11.79,24.8,25.1,24.71,63.28,295.2,0,16.59,6.685,0
1,162,40,2,10.04,10,179.8,4.925,1.185,12.61,24.73,25.1,24.68,63.63,295.2,0,16.62,7.35,0
1,162,45,2,9.32,9.29,181.4,4.845,1.053,11.79,24.62,24.9,24.51,64.13,295.2,0,16.63,6.425,0
2,162,45,2,24.61,24.66,26.73,26.85,26.04,.141,.231,.152,.158,1.3,12.48,2550
1,162,50,2,9.54,9.51,181.3,4.942,1.197,13.16,24.45,24.8,24.37,64.87,295.2,0,16.66,6.603,0
1,162,55,2,9.23,9.2,181.8,4.203,1.137,11.79,24.35,24.71,24.29,65.25,295.2,0,16.65,6.538,0
1,162,100,2,8.96,8.93,182,5.225,1.154,11.53,24.28,24.57,24.19,65.63,295.2,0,16.67,6.183,0
2,162,100,2,24.54,24.6,26.65,26.72,25.96,.141,.231,.152,.158,1.368,12.48,2550
1,162,105,2,8.79,8.76,183,4.209,.906,11.24,24.14,24.49,24.05,66.21,295.2,0,16.68,6.133,0
1,162,110,2,8.2,8.17,182.5,5.296,1.023,10.91,24,24.33,23.9,66.76,295.2,0,16.68,5.568,0
1,162,115,2,7.8,7.76,182.5,5.63,1.072,10.32,23.84,24.2,23.74,67.45,295.2,0,16.69,5.403,0
2,162,115,2,24.48,24.54,26.57,26.6,25.88,.141,.231,.152,.158,1.455,12.47,2550
1,162,120,2,7.97,7.95,182.5,4.511,.988,10.16,23.74,24.12,23.68,67.86,295.3,0,16.69,5.465,0
1,162,125,2,8.12,8.1,179.5,4.535,.793,9.73,23.68,24.07,23.63,68.25,295.2,0,16.72,5.89,0
1,162,130,2,8.08,8.06,180.3,4.196,.823,9.9,23.56,23.91,23.5,68.8,295.2,0,16.73,5.66,0
2,162,130,2,24.41,24.49,26.49,26.47,25.79,.141,.231,.152,.158,1.545,12.47,2550
1,162,135,2,7.94,7.92,178.2,3.926,.948,10.36,23.49,23.81,23.43,69.12,295.1,0,16.74,5.95,0
1,162,140,2,8.08,8.06,180.5,4.178,.879,9.96,23.32,23.7,23.26,69.76,295,0,16.73,5.433,0
1,162,145,2,8.22,8.18,182.6,5.092,1.04,10.29,23.29,23.67,23.27,69.79,295,0,16.7,5.805,0
2,162,145,2,24.34,24.44,26.42,26.35,25.71,.141,.231,.152,.158,1.629,12.47,2550
1,162,150,2,8.54,8.51,181.9,4.683,.858,10.58,23.24,23.63,23.2,69.97,295,0,16.7,5.8,0
1,162,155,2,8.48,8.45,183.4,4.975,1.159,11.47,23.21,23.6,23.19,69.94,295,0,16.66,5.768,0
1,162,200,2,8.73,8.7,180.7,4.704,.751,11.2,23.19,23.59,23.17,69.85,295.1,0,16.62,6.113,0
2,162,200,2,24.28,24.38,26.34,26.22,25.63,.141,.231,.152,.158,1.671,12.46,2550
1,162,205,2,8.32,8.29,181,5.09,1.121,11.56,23.15,23.51,23.12,69.89,295,0,16.6,5.973,0
1,162,210,2,8.68,8.65,181.4,4.625,.894,10.88,23.03,23.41,23,70.3,295,0,16.58,5.883,0
1,162,215,2,8.93,8.9,182.1,4.499,1.1,11.37,23.01,23.42,23.04,70.2,295,0,16.54,6.378,0
2,162,215,2,24.2,24.33,26.27,26.1,25.55,.141,.23,.152,.158,1.703,12.45,2550
1,162,220,2,8.09,8.07,180.7,4.559,.93,10.49,22.91,23.26,22.87,70.6,295,0,16.54,5.68,0
1,162,225,2,8.06,8.03,180.7,4.477,.872,9.9,22.79,23.13,22.75,71.1,294.9,0,16.53,5.693,0
1,162,230,2,7.28,7.25,183.7,4.996,.894,9.47,22.63,22.99,22.58,71.8,294.9,0,16.52,4.988,0
2,162,230,2,24.14,24.28,26.19,25.98,25.47,.141,.23,.152,.158,1.793,12.44,2550
1,162,235,2,8.88,8.85,182.5,5.005,1.007,11.37,22.69,23.15,22.74,71.3,294.9,0,16.47,6.045,0
1,162,240,2,8.13,8.09,184.5,5.208,.903,10.78,22.71,23.1,22.71,71,294.9,0,16.42,5.628,0
1,162,245,2,8.63,8.59,184.6,5.457,.959,11.17,22.69,23.06,22.7,70.9,294.9,0,16.39,5.86,0
2,162,245,2,24.07,24.23,26.11,25.86,25.39,.141,.23,.152,.158,1.802,12.44,2550
1,162,250,2,8.45,8.42,184.9,4.748,.76,10.78,22.63,23.03,22.63,70.9,294.9,0,16.34,5.708,0
1,162,255,2,7.84,7.81,182.3,4.609,.954,10.39,22.59,22.95,22.56,70.9,294.9,0,16.31,5.615,0
1,162,300,2,7.64,7.61,179.4,4.844,.895,9.7,22.42,22.83,22.43,71.5,294.9,0,16.28,5.465,0
2,162,300,2,24,24.17,26.04,25.75,25.3,.141,.23,.152,.158,1.83,12.44,2550
1,162,305,2,7.69,7.66,180.5,4.911,.963,9.51,22.37,22.73,22.37,71.7,294.9,0,16.26,5.313,0
1,162,310,2,7.6,7.58,181.2,4.568,.907,9.67,22.26,22.65,22.24,72.1,294.8,0,16.24,5.315,0
1,162,315,2,7.62,7.6,178.4,4.717,.847,10.16,22.19,22.59,22.18,72.3,294.8,0,16.22,5.413,0
2,162,315,2,23.93,24.12,25.97,25.63,25.22,.14,.23,.152,.158,1.902,12.43,2550
1,162,320,2,7.73,7.7,179.5,4.842,.899,9.67,22.12,22.5,22.12,72.5,294.8,0,16.2,5.62,0
1,162,325,2,7.89,7.86,177.8,4.411,.895,10.16,22.04,22.41,22.04,72.7,294.8,0,16.18,5.75,0
1,162,330,2,8,7.98,179.7,4.587,.897,10.78,21.98,22.41,22.01,72.7,294.8,0,16.12,5.685,0
2,162,330,2,23.86,24.06,25.89,25.52,25.14,.14,.23,.152,.158,1.95,12.43,2550
1,162,335,2,7.6,7.57,177.9,4.696,.832,9.77,21.94,22.31,21.94,72.8,294.9,0,16.1,5.435,0
1,162,340,2,7.67,7.65,179,4.553,.907,9.34,21.83,22.22,21.84,73.2,294.9,0,16.08,5.625,0
1,162,345,2,7.74,7.71,179,4.668,.858,9.8,21.77,22.17,21.77,73.3,294.9,0,16.06,5.37,0
2,162,345,2,23.8,24.01,25.83,25.41,25.06,.14,.23,.152,.158,1.992,12.42,2550
1,162,350,2,7.18,7.17,176.9,3.983,.696,8.56,21.68,22.1,21.69,73.7,294.9,0,16.05,5.248,0
1,162,355,2,6.879,6.852,174.2,5.006,.901,9.15,21.58,22.01,21.58,74.1,294.9,0,16.04,4.795,0
1,162,400,2,6.677,6.652,172.7,4.914,.715,8.62,21.46,21.9,21.46,74.7,294.8,0,16.04,4.74,0
2,162,400,2,23.73,23.96,25.75,25.3,24.98,.14,.23,.152,.158,2.096,12.42,2550
1,162,405,2,6.406,6.382,174.9,4.919,.837,8.13,21.39,21.83,21.38,75.1,294.8,0,16.05,4.4,0
1,162,410,2,7.07,7.06,173.3,4.128,.692,8.79,21.31,21.79,21.35,75.5,294.9,0,16.08,5.2,0
1,162,415,2,6.672,6.646,175,5.027,.72,8.46,21.26,21.7,21.29,75.6,294.8,0,16.05,4.883,0
2,162,415,2,23.66,23.91,25.68,25.19,24.9,.14,.229,.152,.158,2.247,12.41,2550
1,162,420,2,6.998,6.959,176.4,6.043,.697,8.79,21.19,21.63,21.22,76.1,294.8,0,16.08,4.97,0
1,162,425,2,7.63,7.6,179.7,5.208,.908,9.38,21.21,21.72,21.25,76.1,294.9,0,16.09,5.135,0
1,162,430,2,6.555,6.505,188.2,7.08,.647,8.23,21.13,21.61,21.13,76.4,295.2,0,16.08,4.22,0
2,162,430,2,23.59,23.85,25.61,25.08,24.82,.141,.229,.152,.158,2.361,12.41,2550
1,162,435,2,6.58,6.522,178.5,7.61,.674,8.04,21.03,21.52,21.06,77,295.1,0,16.1,4.573,0
1,162,440,2,6.681,6.634,185.3,6.763,.716,8.2,21.02,21.47,21.04,77.1,295.2,0,16.12,4.423,0
1,162,445,2,6.668,6.643,182.7,5.002,.69,8.1,20.96,21.43,20.97,77.5,295.1,0,16.13,4.628,0
2,162,445,2,23.53,23.8,25.54,24.97,24.74,.14,.229,.152,.158,2.519,12.4,2550
1,162,450,2,6.344,6.306,185,6.304,.766,8.53,20.89,21.33,20.87,77.9,295.2,0,16.15,4.22,0
1,162,455,2,6.008,5.976,183.2,5.941,.624,7.51,20.75,21.18,20.7,78.5,295.2,0,16.13,4.048,0
1,162,500,2,5.667,5.649,187.9,4.573,.508,6.86,20.59,21.05,20.57,79.4,295.3,0,16.16,3.66,0
2,162,500,2,23.45,23.74,25.46,24.86,24.66,.14,.229,.152,.158,2.807,12.39,2550
1,162,505,2,5.674,5.649,192.1,5.363,.537,7.09,20.55,21.02,20.54,79.6,295.4,0,16.17,3.663,0
1,162,510,2,5.261,5.246,190.8,4.273,.538,6.893,20.41,20.85,20.38,80.2,295.4,0,16.15,3.265,0
1,162,515,2,5.21,5.194,195.2,4.472,.483,6.599,20.26,20.74,20.25,80.9,295.4,0,16.14,3.223,0
2,162,515,2,23.39,23.69,25.39,24.76,24.58,.14,.229,.152,.158,3.213,12.39,2550
1,162,520,2,5.671,5.649,194.2,5.076,.543,6.991,20.25,20.76,20.27,81.2,295.4,0,16.18,3.683,0
1,162,525,2,5.292,5.248,203.8,7.4,.43,6.337,20.16,20.64,20.17,81.5,295.6,0,16.16,3.418,.087
1,162,530,2,4.703,4.679,220.5,5.804,.369,5.521,20.15,20.59,20.14,81.7,295.9,0,16.18,3.343,1.796
2,162,530,2,23.32,23.64,25.32,24.66,24.51,.14,.229,.152,.158,3.609,12.38,2550
1,162,535,2,4.645,4.63,202.6,4.499,.38,5.521,19.96,20.43,19.92,82.3,295.8,0,16.11,2.8,2.845
1,162,540,2,4.518,4.503,189.8,4.64,.383,5.39,19.69,20.22,19.66,83.5,295.7,0,16.07,2.515,5.061
1,162,545,2,4.064,4.033,202.1,7.09,.339,4.933,19.59,20.11,19.61,84,295.8,0,16.09,2.367,7.86
2,162,545,2,23.25,23.59,25.26,24.55,24.43,.14,.229,.152,.158,4.458,12.38,2550
1,162,550,2,4.21,4.195,199.3,4.919,.369,5.39,19.56,20.13,19.6,84.3,295.9,0,16.1,2.582,11.48
1,162,555,2,4.601,4.583,196.9,5.061,.331,5.357,19.6,20.17,19.62,84.3,296,0,16.13,2.672,16.85
1,162,600,2,5.355,5.316,192.3,6.91,.582,6.729,19.59,20.2,19.65,84.3,296,0,16.12,3.355,23.31
2,162,600,2,23.18,23.53,25.18,24.45,24.35,.14,.229,.152,.158,4.79,12.38,2550
1,162,605,2,6.162,6.139,183.8,5.016,.568,7.45,19.75,20.34,19.86,83.8,295.9,0,16.18,4.073,33.88
1,162,610,2,5.664,5.625,197.6,6.748,.581,7.09,20.01,20.54,20.2,82.5,296.1,0,16.21,3.72,43.38
1,162,615,2,5.516,5.49,191.9,5.545,.56,7.22,20.26,20.72,20.38,81.3,296,0,16.22,3.535,48.22
2,162,615,2,23.11,23.48,25.11,24.35,24.28,.14,.229,.152,.158,4.054,12.38,2550
1,162,620,2,5.577,5.546,199.8,6.059,.651,6.991,20.41,20.83,20.52,80.7,296.1,0,16.24,3.67,47.2
1,162,625,2,5.753,5.724,189.8,5.73,.728,7.61,20.57,20.94,20.63,80,296,0,16.26,3.783,47.66
1,162,630,2,5.992,5.971,186.6,4.785,.574,7.25,20.64,20.94,20.67,80,296,0,16.33,3.935,81.8
2,162,630,2,23.04,23.43,25.04,24.25,24.2,.14,.228,.152,.158,3.489,12.37,2550
1,162,635,2,7.01,6.978,175.5,5.115,.765,9.28,20.86,21.11,20.94,79.3,295.9,0,16.4,5.25,110
1,162,640,2,7.76,7.74,175.4,4.081,.766,9.44,21.12,21.28,21.15,78.5,295.8,0,16.47,5.788,127.3
1,162,645,2,8.32,8.3,176.3,4.409,.93,10.62,21.38,21.49,21.43,77.4,295.7,0,16.52,6.26,154.4
2,162,645,2,22.99,23.38,24.98,24.16,24.12,.14,.228,.152,.158,3.001,12.38,2550
1,162,650,2,7.84,7.8,181,5.812,1.11,10,21.65,21.69,21.68,76.4,295.8,0,16.56,5.565,169.4
1,162,655,2,6.887,6.849,185,6.062,.996,9.08,21.92,21.91,21.97,75.5,295.8,0,16.63,4.62,197.3
1,162,700,2,8.5,8.46,186.1,5.894,1.137,10.94,22.14,22.03,22.12,74.3,295.9,0,16.59,5.918,214.8
2,162,700,2,22.94,23.33,24.91,24.09,24.05,.14,.228,.152,.158,2.511,12.38,2550
1,162,705,2,9.2,9.15,187,6.003,1.236,11.69,22.3,22.13,22.26,73.7,296,0,16.63,6.458,229.3
1,162,710,2,9.94,9.9,184.2,5.008,1.226,12.22,22.44,22.24,22.37,73.2,295.9,0,16.64,7.13,246.7
1,162,715,2,9.23,9.16,183.3,6.737,1.11,11.43,22.56,22.34,22.52,72.9,296,0,16.68,6.658,261.3
2,162,715,2,22.9,23.29,24.85,24.03,23.97,.14,.228,.152,.158,2.221,12.39,2550
1,162,720,2,9.34,9.27,191.3,7.09,1.129,12.15,22.79,22.56,22.72,71.9,296.1,0,16.69,6.675,257.2
1,162,725,2,8.97,8.91,192.1,6.679,1.147,11.56,22.87,22.62,22.79,71.6,296.2,0,16.69,6.115,241.9
1,162,730,2,9.41,9.33,190,7.37,1.033,11.27,22.92,22.61,22.82,71.3,296.2,0,16.69,6.385,266
2,162,730,2,22.88,23.25,24.78,23.99,23.89,.14,.228,.152,.158,2.058,12.42,2550
1,162,735,2,10.09,10.01,195.5,7.34,1.153,12.25,22.79,22.49,22.63,71.5,296.3,0,16.61,7.08,225.5
1,162,740,2,9.37,9.31,197.1,6.633,1.17,11.76,23,22.75,22.99,71,296.4,0,16.7,6.873,347.1
1,162,745,2,9.02,8.95,198.6,7.21,1.007,11.53,23.5,23.13,23.52,69.21,296.5,0,16.77,6.215,374.6
2,162,745,2,22.86,23.21,24.73,24,23.82,.14,.228,.152,.158,1.934,12.45,2550
1,162,750,2,9.5,9.47,195.3,4.615,1.048,11.63,23.48,22.98,23.31,68.73,296.5,0,16.65,6.675,283.5
1,162,755,2,9.45,9.41,199.9,4.878,1.187,11.99,23.2,22.85,23.03,69.35,296.4,0,16.53,6.565,212.2
1,162,800,2,9.69,9.65,202,5.162,.95,11.76,23.33,23.06,23.34,68.9,296.4,0,16.55,6.9,368.7
2,162,800,2,22.86,23.18,24.69,24.03,23.76,.14,.228,.152,.158,1.812,12.5,2550
1,162,805,2,9.58,9.51,195.7,6.97,.888,12.12,24.01,23.51,24.01,66.64,296.4,0,16.66,6.755,451.3
1,162,810,2,9.66,9.6,196.8,6.248,1.125,11.96,24.19,23.54,24.03,65.54,296.4,0,16.58,6.575,390.3
1,162,815,2,8.6,8.52,196.9,7.71,1.402,11.73,24.45,23.94,24.38,65.27,296.4,0,16.74,6.168,469.8
2,162,815,2,22.86,23.17,24.65,24.1,23.7,.14,.228,.152,.158,1.571,12.57,2550
1,162,820,2,8.93,8.85,205.6,7.65,1.145,11.5,24.87,24.23,24.8,63.38,296.4,0,16.67,6.213,496.6
1,162,825,2,9.25,9.18,200.3,7.06,1.167,11.79,24.73,23.98,24.38,63.42,296.5,0,16.56,6.525,325.1
1,162,830,2,9.67,9.59,198.3,7.4,1.236,11.96,24.55,23.98,24.36,64.09,296.5,0,16.56,6.858,396
2,162,830,2,22.88,23.16,24.62,24.18,23.64,.14,.228,.152,.158,1.478,12.72,2550
1,162,835,2,9.86,9.82,197.5,4.777,.944,12.09,24.67,23.95,24.53,64.01,296.4,0,16.65,6.928,529.7
1,162,840,2,9.76,9.7,192,6.358,.976,11.53,25.01,24.12,24.82,62.76,296.4,0,16.66,6.735,558.3
1,162,845,2,9.8,9.74,191.2,6.75,1.141,11.66,24.95,24.06,24.71,62.91,296.5,0,16.64,6.84,517.4
2,162,845,2,22.92,23.16,24.6,24.29,23.6,.14,.227,.152,.158,1.418,12.8,2550
1,162,850,2,9.25,9.2,195.8,5.699,.993,11.4,25.11,24.28,24.97,62.61,296.4,0,16.71,6.493,576.4
1,162,855,2,8.95,8.89,186.7,6.511,1.315,11.3,25.54,24.73,25.36,61.4,296.4,0,16.8,6.66,591.4
1,162,900,2,8.29,8.18,191.3,9.03,.949,10.42,25.91,25.04,25.79,60.3,296.5,0,16.86,5.998,606.8
2,162,900,2,22.98,23.18,24.6,24.43,23.55,.14,.227,.152,.158,1.322,12.92,2550
1,162,905,2,8.96,8.89,188.3,7.4,1.136,11.4,26.24,25.23,26.02,59.31,296.5,0,16.9,6.33,621.7
1,162,910,2,8.6,8.53,190.3,7.08,1.166,11.6,26.27,25.23,25.96,59.36,296.5,0,16.94,6.188,634.1
1,162,915,2,8.5,8.45,201,6.189,.912,10.68,26.4,25.22,26.09,58.52,296.6,0,16.84,5.973,648.4
2,162,915,2,23.05,23.21,24.6,24.6,23.53,.14,.227,.152,.158,1.222,12.99,2550
1,162,920,2,8.56,8.41,196.6,10.81,1.409,11.34,26.51,25.48,26.21,58.57,296.6,0,16.96,6.133,659.1
1,162,925,2,7.53,7.36,199.5,11.89,1.16,9.8,26.63,25.55,26.33,58.14,296.7,0,16.95,5.563,673.5
1,162,930,2,7.68,7.61,195.1,8.17,.997,9.83,26.71,25.68,26.45,58.49,296.8,0,17.11,5.54,685.8
2,162,930,2,23.14,23.25,24.62,24.79,23.51,.14,.227,.152,.158,1.164,13.03,2550
1,162,935,2,7.1,6.806,200,16.47,1.129,9.96,26.95,25.79,26.64,57.53,296.8,0,17.08,5.145,701
1,162,940,2,7.24,7.1,203.7,11.36,.958,9.57,27.23,26.06,26.9,56.36,296.7,0,17.02,5.253,716
1,162,945,2,8.95,8.89,191.4,6.899,.944,11.27,27.26,25.96,26.86,56.1,296.8,0,16.97,6.398,730
2,162,945,2,23.27,23.32,24.66,25.03,23.5,.14,.227,.152,.158,1.104,13.06,2550
1,162,950,2,8.07,7.97,199.1,9.2,1.449,11.2,27.32,26.12,26.96,56.17,296.7,0,17.05,5.855,744
1,162,955,2,7.71,7.54,203.2,11.79,1.461,9.7,27.58,26.34,27.19,55.39,296.6,0,17.06,5.833,757
1,162,1000,2,8,7.91,212,8.45,1.054,10.26,27.8,26.59,27.47,54.34,296.5,0,16.97,5.86,771
2,162,1000,2,23.44,23.4,24.71,25.29,23.5,.14,.227,.152,.158,1.007,13.09,2550
1,162,1005,2,8.48,8.37,204.2,9.17,1.291,11.34,27.93,26.64,27.58,54.09,296.5,0,17.01,6.215,782
1,162,1010,2,7.89,7.81,201.4,8.11,1.5,12.18,28.05,26.74,27.69,53.88,296.5,0,17.06,5.685,794
1,162,1015,2,7.6,7.47,203.6,10.8,1.36,10.39,28.21,27.05,27.92,53.57,296.5,0,17.11,5.515,807
2,162,1015,2,23.63,23.49,24.77,25.58,23.51,.14,.227,.152,.158,.606,13.13,2550
1,162,1020,2,7.88,7.79,211.4,8.95,1.248,10.78,28.55,27.17,28.32,52.28,296.4,0,17.05,5.705,817
1,162,1025,2,7.39,7.34,201.2,6.934,1.412,10.22,28.58,27,28.17,52.9,296.5,0,17.25,5.275,829
1,162,1030,2,7.56,7.48,198.4,8.71,.997,9.67,28.75,27.55,28.41,52.43,296.5,0,17.26,5.643,812
2,162,1030,2,23.84,23.6,24.85,25.88,23.54,.14,.227,.152,.158,0,13.2,2550
1,162,1035,2,7.35,7.27,183.7,8.16,1.19,10.68,28.71,27.3,28.32,53.53,296.5,0,17.54,5.37,828
1,162,1040,2,7.13,7.01,189.4,10.66,1.562,10,28.81,27.42,28.43,52.01,296.5,0,17.19,5.3,860
1,162,1045,2,6.845,6.704,192.8,11.64,1.419,10,28.84,27.39,28.42,52.23,296.5,0,17.28,5.2,868
2,162,1045,2,24.06,23.72,24.94,26.21,23.58,.14,.227,.152,.158,0,13.04,2550
1,162,1050,2,7.3,7.17,198.5,10.9,1.14,9.9,29.23,28.06,28.94,50.96,296.4,0,17.25,5.31,878
1,162,1055,2,6.576,6.456,192.8,10.94,1.498,10.13,29.37,27.99,29.05,50.62,296.4,0,17.28,4.883,887
1,162,1100,2,7.01,6.87,186.2,11.45,1.2,9.93,29.6,28.29,29.26,50.76,296.5,0,17.52,5.44,895
2,162,1100,2,24.29,23.85,25.04,26.55,23.63,.14,.227,.152,.158,0,13.03,2550
1,162,1105,2,7.17,7.07,186.5,9.43,1.481,10.39,29.75,28.54,29.4,49.93,296.5,0,17.4,5.408,901
1,162,1110,2,7.6,7.5,182.5,9.42,1.659,10.88,29.59,28.13,29.14,50.35,296.5,0,17.38,5.81,909
1,162,1115,2,7.12,7.01,182.2,10.11,1.193,8.85,29.72,28.43,29.33,50.11,296.5,0,17.42,5.613,918
2,162,1115,2,24.54,24,25.17,26.91,23.7,.14,.227,.152,.158,0,13.02,2550
1,162,1120,2,7.41,7.31,196.9,9.62,1.09,9.9,30.29,29.24,30,48.18,296.5,0,17.32,5.573,925
1,162,1125,2,6.034,5.889,196.8,12.58,1.224,9.02,30.26,28.9,29.86,47.33,296.5,0,17.02,4.525,931
1,162,1130,2,7.19,7.01,188.7,12.86,.752,8.95,30.36,29.11,29.97,47.28,296.5,0,17.1,5.498,936
2,162,1130,2,24.79,24.15,25.29,27.28,23.77,.14,.227,.152,.158,0,13.03,2550
1,162,1135,2,7.52,7.4,191.4,10.25,1.445,10.09,30.53,29.03,30.13,46.8,296.5,0,17.09,5.703,942
1,162,1140,2,7.4,7.26,179,11.27,1.084,9.57,30.54,29.21,30.23,46.48,296.4,0,16.99,5.743,950
1,162,1145,2,6.26,5.954,183.1,17.92,1.16,9.51,30.89,29.57,30.64,45.39,296.3,0,16.94,4.738,953
2,162,1145,2,25.04,24.31,25.44,27.66,23.86,.14,.227,.152,.158,0,13.03,2550
1,162,1150,2,7.89,7.77,182.5,9.86,1.552,10.94,31.08,29.48,30.6,44.78,296.3,0,16.9,6.123,962
1,162,1155,2,7.34,7.21,177.7,11.02,1.495,10.03,31,29.64,30.62,45.8,296.3,0,17.17,5.745,964
1,162,1200,2,7.49,7.43,176.3,7.18,1.236,10.29,31.07,29.57,30.55,45.11,296.3,0,17,5.82,969
2,162,1200,2,25.29,24.48,25.6,28.04,23.97,.14,.227,.152,.158,0,13.01,2550
1,162,1205,2,7.84,7.54,197.5,15.87,1.233,10.78,31.35,30.13,31.1,42.99,296.2,0,16.51,5.873,977
1,162,1210,2,7.17,7.09,190.5,8.38,1.313,9.38,31.69,30.36,31.32,42.04,296.2,0,16.47,5.395,978
1,162,1215,2,7.28,7.19,182.2,8.91,1.179,9.38,31.75,30.31,31.36,42.19,296.2,0,16.58,5.605,982
2,162,1215,2,25.53,24.65,25.76,28.42,24.08,.14,.228,.152,.158,0,13.01,2550
1,162,1220,2,6.409,6.318,175.9,9.64,.945,8.59,31.77,30.63,31.36,42.15,296.1,0,16.57,5.318,986
1,162,1225,2,7.71,7.57,175.2,10.75,1.473,10.29,32.14,30.87,31.93,40.91,296,0,16.44,6.023,986
1,162,1230,2,8.07,7.95,173,9.86,.919,10.52,32.33,31.13,32.09,40.44,296,0,16.43,6.318,988
2,162,1230,2,25.76,24.82,25.93,28.79,24.2,.14,.228,.152,.158,0,13,2550
1,162,1235,2,7.97,7.81,179.9,11.62,1.025,10.45,32.53,31.04,32.12,39.18,296,0,16.12,6.088,990
1,162,1240,2,7.38,7.32,174.6,6.767,1.146,9.83,32.42,30.94,31.94,38.91,295.9,0,15.93,5.683,990
1,162,1245,2,8.33,8.22,167,9.18,.878,10.32,32.73,31.41,32.54,39.32,295.9,0,16.35,6.543,994
2,162,1245,2,25.99,24.99,26.11,29.16,24.34,.14,.228,.152,.158,0,12.99,2550
1,162,1250,2,8,7.89,195.8,9.86,1.046,9.96,33.09,31.61,32.71,36.92,295.9,0,15.7,5.793,994
1,162,1255,2,8.4,8.32,187.1,7.59,1.464,11.11,32.92,31.37,32.44,38,295.9,0,15.99,6.29,989
1,162,1300,2,7.18,7.1,190.9,8.55,1.747,10.81,33.12,31.9,32.88,36.05,295.9,0,15.37,5.455,989
2,162,1300,2,26.2,25.16,26.29,29.52,24.48,.14,.228,.152,.158,0,12.96,2550
1,162,1305,2,7.56,7.44,185.3,10.02,1.529,12.15,33.27,31.95,32.89,34.92,295.9,0,15.02,5.835,988
1,162,1310,2,6.917,6.818,186.4,9.66,1.25,9.54,33.15,31.84,32.74,35.3,295.8,0,15.08,5.33,984
1,162,1315,2,7.8,7.61,188.4,12.61,1.319,11.4,33.6,32.3,33.38,35.52,295.8,0,15.54,5.69,985
2,162,1315,2,26.41,25.34,26.47,29.86,24.63,.14,.228,.152,.158,0,12.96,2550
1,162,1320,2,7.8,7.72,177.9,8.23,1.561,10.98,33.88,32.32,33.52,35.17,295.8,0,15.64,5.863,982
1,162,1325,2,7.26,7.11,179.3,11.48,1.226,10.29,34.07,32.76,33.83,35,295.7,0,15.72,5.433,978
1,162,1330,2,7.56,7.36,196.9,12.91,1.02,10.29,34.19,32.82,33.9,32.93,295.7,0,14.91,5.438,976
2,162,1330,2,26.61,25.49,26.66,30.18,24.78,.14,.228,.152,.158,0,12.94,2550
1,162,1335,2,7.86,7.67,199.5,12.66,1.51,12.35,34.22,32.85,33.91,33.48,295.7,0,15.18,5.633,970
1,162,1340,2,8.14,8.02,191.3,9.81,1.42,11.47,34.23,32.7,33.84,33.84,295.8,0,15.35,5.868,967
1,162,1345,2,7.11,7.01,179.7,9.5,1.423,9.73,34.46,33.21,34.25,33.94,295.7,0,15.58,5.24,958
2,162,1345,2,26.81,25.65,26.85,30.45,24.94,.14,.229,.152,.158,0,12.94,2550
1,162,1350,2,8.2,8.07,175.2,10.08,1.381,10.88,34.37,32.87,33.91,32.97,295.7,0,15.08,6.338,954
1,162,1355,2,7.52,7.43,186.6,9.04,1.679,11.01,34.16,32.99,33.85,32.88,295.6,0,14.85,5.868,951
1,162,1400,2,6.165,6.029,176.6,12.01,1.408,9.28,34.21,33.01,33.76,31.91,295.6,0,14.45,4.92,948
2,162,1400,2,27,25.81,27.02,30.61,25.1,.14,.229,.152,.158,0,12.93,2550
1,162,1405,2,5.85,5.655,189,14.8,1.11,8.13,34.49,33.4,34.27,31.2,295.5,0,14.35,4.43,940
1,162,1410,2,6.95,6.886,175.5,7.82,1.348,10.06,34.7,33.35,34.35,31.19,295.5,0,14.52,5.305,934
1,162,1415,2,6.9,6.836,168.6,7.75,1.076,9.54,34.77,33.36,34.33,30.53,295.5,0,14.26,5.518,891
2,162,1415,2,27.18,25.96,27.19,30.73,25.27,.14,.229,.152,.158,0,12.92,2550
1,162,1420,2,6.943,6.827,170.8,10.49,.951,9.31,35.08,33.89,34.76,30.35,295.4,0,14.42,5.458,909
1,162,1425,2,7.08,6.971,183.5,10.02,1.752,10.91,34.92,33.68,34.4,28.72,295.5,0,13.48,5.688,914
1,162,1430,2,6.108,6.005,185.5,10.48,1.357,9.9,34.89,33.77,34.64,28.82,295.4,0,13.5,4.718,907
2,162,1430,2,27.35,26.1,27.34,30.88,25.43,.14,.229,.152,.158,0,12.91,2550
1,162,1435,2,7.94,7.9,192.3,5.832,1.138,10.36,35.38,34.11,35.3,28.47,295.4,0,13.72,5.41,901
1,162,1440,2,7.11,6.967,203.2,11.36,1.061,10.03,35.36,34.05,34.91,27.4,295.2,0,13.14,5.345,892
1,162,1445,2,7.31,6.976,175.8,17.44,1.242,10.16,35.38,34.04,35.04,28.28,295.2,0,13.63,5.485,878
2,162,1445,2,27.51,26.24,27.48,31.07,25.6,.14,.23,.152,.158,0,12.9,2550
1,162,1450,2,7.77,7.61,172.3,11.52,.943,10.16,35.35,34.08,35,28.25,295.1,0,13.58,6.183,874
1,162,1455,2,5.608,5.339,193.8,17.75,1.063,7.97,35.51,34.33,35.26,27.48,295,0,13.31,4.22,859
1,162,1500,2,8.16,8.06,167.1,8.77,1.274,10.88,35.84,34.54,35.54,26.8,295,0,13.2,6.353,852
2,162,1500,2,27.65,26.36,27.62,31.28,25.77,.14,.23,.151,.158,0,12.89,2550
1,162,1505,2,7.18,7.13,174.7,6.847,1.381,10.58,35.64,34.27,35.19,27.39,295,0,13.36,5.603,839
1,162,1510,2,6.426,6.317,190.2,10.54,1.039,9.05,35.74,34.6,35.48,26.96,294.8,0,13.21,4.638,834
1,162,1515,2,7.04,6.911,180.6,11.11,1.321,11.2,35.94,34.74,35.59,26.7,294.8,0,13.23,5.443,820
2,162,1515,2,27.78,26.49,27.75,31.47,25.94,.14,.23,.151,.158,0,12.87,2550
1,162,1520,2,8.31,7.98,171.8,16.2,1.383,11.4,35.88,34.81,35.56,26.34,294.8,0,12.97,6.573,809
1,162,1525,2,7.74,7.57,167.9,12.02,1.464,11.56,35.99,34.78,35.66,26.49,294.7,0,13.15,6.08,801
1,162,1530,2,6.953,6.785,179.8,12.6,1.65,9.64,36.18,35.02,35.82,25.32,294.7,0,12.64,5.34,793
2,162,1530,2,27.89,26.6,27.88,31.59,26.1,.14,.23,.151,.158,0,12.87,2550
1,162,1535,2,7.66,7.52,164.5,11.06,1.085,10.58,35.84,34.68,35.44,27.01,294.7,0,13.32,6.12,774
1,162,1540,2,10.25,10.07,170.1,10.75,1.318,13.49,35.93,34.77,35.6,26.37,294.7,0,13.04,7.87,762
1,162,1545,2,8.8,8.59,180.8,12.31,1.959,13.23,35.82,34.76,35.51,26.69,294.6,0,13.13,6.655,750
2,162,1545,2,27.98,26.7,27.99,31.71,26.27,.14,.231,.151,.158,0,12.87,2550
1,162,1550,2,7.47,7.19,167.8,15.52,1.373,10.62,35.85,34.78,35.51,26.86,294.6,0,13.24,5.83,726
1,162,1555,2,8.31,8.24,162.6,7.21,.975,10.13,36.01,35.01,35.66,26.47,294.6,0,13.16,6.738,570.5
1,162,1600,2,8.63,8.49,167.5,10.36,1.138,11.34,36.03,34.95,35.75,26.39,294.6,0,13.13,6.575,724
2,162,1600,2,28.05,26.8,28.1,31.83,26.43,.141,.231,.151,.157,0,12.86,2550
1,162,1605,2,8.34,8.21,159.4,10.11,1.313,11.53,35.93,34.98,35.55,26.14,294.5,0,12.91,6.68,510.5
1,162,1610,2,8.81,8.7,173.5,9.15,1.593,13.23,36.1,35.18,35.86,26.69,294.4,0,13.36,6.598,720
1,162,1615,2,9.62,9.44,165.2,11.05,1.326,12.25,36.18,34.91,35.76,27.55,294.4,0,13.88,7.2,688.5
2,162,1615,2,28.1,26.88,28.21,31.95,26.59,.141,.231,.151,.157,0,12.87,2550
1,162,1620,2,8.24,8.16,160.2,8.07,1.72,11.56,35.82,34.79,35.44,27.24,294.3,0,13.43,6.548,580.5
1,162,1625,2,9.08,9.02,162,6.311,1.022,12.05,35.9,34.86,35.66,27.25,294.3,0,13.5,7.1,673
1,162,1630,2,9.7,9.61,156.4,7.71,1.415,12.18,35.9,34.83,35.5,27.43,294.2,0,13.6,7.74,585.7
2,162,1630,2,28.12,26.94,28.32,32.03,26.75,.141,.231,.151,.157,0,12.86,2550
1,162,1635,2,9.73,9.52,162.3,11.72,1.002,12.32,35.61,34.78,35.23,27.05,294.2,0,13.15,7.57,431.4
1,162,1640,2,9.45,9.34,166.5,8.72,1.295,13.59,35.64,34.74,35.43,27.66,294.2,0,13.51,7.19,599.9
1,162,1645,2,9.71,9.55,166,10.43,1.459,13.69,35.76,34.86,35.4,27.59,294.2,0,13.57,7.54,568.5
2,162,1645,2,28.13,27,28.41,32.1,26.89,.141,.232,.151,.157,0,12.81,2550
1,162,1650,2,9.62,9.54,160,7.34,1.36,12.77,35.82,35.02,35.51,26.99,294.1,0,13.29,7.51,550.5
1,162,1655,2,9.53,9.46,160.1,7.06,1.594,13.03,35.73,34.87,35.43,27.88,294.1,0,13.7,7.22,537.6
1,162,1700,2,9.64,9.46,158,11.18,1.419,13.36,35.72,34.86,35.37,27.73,294.1,0,13.61,7.43,521.2
2,162,1700,2,28.13,27.04,28.5,32.13,27.03,.14,.232,.151,.157,0,12.87,2550
1,162,1705,2,10.43,10.16,166.2,13.12,1.903,16.27,35.63,34.83,35.3,28.05,294.1,0,13.71,7.92,503.6
1,162,1710,2,10.15,10.08,155.5,6.534,1.357,13.03,35.39,34.52,35.01,28.57,294.1,0,13.78,7.86,480.4
1,162,1715,2,10.29,10.19,154.9,7.83,1.074,13.13,35.32,34.5,34.93,28.87,294.1,0,13.89,8.04,464.9
2,162,1715,2,28.11,27.07,28.58,32.14,27.16,.14,.232,.151,.157,0,12.88,2550
1,162,1720,2,10.09,9.98,164.6,8.09,1.042,14.28,35.26,34.58,34.95,29.37,294.1,0,14.09,7.66,452.5
1,162,1725,2,11.57,11.47,161.1,7.32,1.348,15.03,35.26,34.61,34.98,28.94,294.1,0,13.87,8.72,434.1
1,162,1730,2,10.91,10.86,154.7,5.195,1.17,13.88,35.16,34.5,34.79,28.87,294,0,13.75,8.61,418.8
2,162,1730,2,28.08,27.09,28.65,32.12,27.28,.14,.232,.151,.157,0,12.88,2550
1,162,1735,2,11.01,10.96,158.7,5.461,1.301,14.08,35.04,34.39,34.73,29.23,294,0,13.84,8.48,397.1
1,162,1740,2,11.6,11.55,155.8,5.301,1.488,14.57,34.93,34.41,34.63,29.22,294,0,13.74,9.27,381.8
1,162,1745,2,11.68,11.64,156.7,4.528,.907,13.98,34.88,34.36,34.6,29.27,294,0,13.73,8.86,367.9
2,162,1745,2,28.04,27.1,28.7,32.08,27.39,.14,.232,.151,.157,0,12.9,2550
1,162,1750,2,10.75,10.7,158.5,5.529,1.37,13.36,34.85,34.42,34.58,29.13,293.9,0,13.63,8.36,351.4
1,162,1755,2,11.35,11.28,160.8,6.482,1.105,13.79,34.75,34.28,34.43,29.03,293.9,0,13.5,8.75,331.9
1,162,1800,2,11.24,11.15,163.3,7.16,1.094,13.79,34.6,34.25,34.33,29.18,293.9,0,13.45,8.75,287.9
2,162,1800,2,27.98,27.1,28.75,32.01,27.48,.14,.233,.151,.157,0,12.78,2550
1,162,1805,2,10.18,10.12,160.4,6.212,1.095,13.23,34.24,34.08,33.98,29.72,293.8,0,13.43,7.71,189.7
1,162,1810,2,10.15,10.09,164.2,6.154,1.432,14.31,34.34,34.22,34.22,29.43,293.9,0,13.36,7.59,277.4
1,162,1815,2,10.44,10.38,166.1,6.306,1.116,12.61,34.38,34.17,34.15,29.48,293.8,0,13.42,7.99,245.9
2,162,1815,2,27.92,27.09,28.78,31.92,27.58,.141,.233,.151,.157,0,12.73,2550
1,162,1820,2,9.63,9.57,163.4,6.495,1.319,12.71,34.24,34.08,34.04,30.2,293.8,0,13.66,7.34,245.8
1,162,1825,2,9.56,9.45,161.2,8.36,1.597,13.79,34.15,33.97,33.9,31.03,293.8,0,13.99,7.31,187.4
1,162,1830,2,11.28,11.17,159,8.12,1.167,13.72,33.9,33.74,33.67,31.8,293.9,0,14.15,8.82,211.6
2,162,1830,2,27.86,27.07,28.81,31.81,27.65,.14,.233,.151,.157,0,12.69,2550
1,162,1835,2,11.21,11.15,161.7,6.017,1.23,13.98,33.77,33.65,33.56,31.18,293.9,0,13.75,8.89,196.6
1,162,1840,2,11.23,11.19,159.3,4.811,1.405,14.28,33.65,33.51,33.42,31.91,293.9,0,13.99,8.7,179.6
1,162,1845,2,11.22,11.17,160.8,5.662,.975,14.21,33.53,33.46,33.33,32.52,293.9,0,14.17,8.54,164.6
2,162,1845,2,27.78,27.05,28.82,31.67,27.71,.14,.233,.151,.157,0,12.68,2550
1,162,1850,2,10.93,10.89,159.3,4.813,1.265,14.01,33.41,33.41,33.21,32.52,293.9,0,14.08,8.21,148.7
1,162,1855,2,10.84,10.8,156.3,4.739,.994,12.77,33.27,33.26,33.04,33.34,293.9,0,14.33,8.44,128.5
1,162,1900,2,11.64,11.59,155.3,5.385,1.294,14.44,33.1,33.14,32.88,34.59,294,0,14.74,8.93,115.4
2,162,1900,2,27.68,27.02,28.82,31.51,27.76,.14,.233,.151,.157,0,12.67,2550
1,162,1905,2,11.65,11.62,159.3,4.317,.94,13.65,32.94,33.02,32.75,35.12,294,0,14.83,8.99,97.8
1,162,1910,2,9.97,9.93,155.6,5.062,1.275,13.33,32.78,32.88,32.57,35.74,294,0,14.96,7.69,79.7
1,162,1915,2,11.39,11.35,157.8,4.465,1.145,13.52,32.61,32.68,32.41,36.91,294.1,0,15.3,8.77,67.88
2,162,1915,2,27.59,26.98,28.81,31.33,27.8,.14,.233,.151,.157,0,12.66,2550
1,162,1920,2,9.84,9.8,154.6,5.152,1.124,12.71,32.26,32.37,32.03,38.37,294,0,15.58,7.56,31.3
1,162,1925,2,10.91,10.88,155.1,4.504,1.087,14.28,32.04,32.31,31.91,38.68,294.1,0,15.51,8.63,28.23
1,162,1930,2,9.58,9.56,156,3.646,.919,11.43,31.87,32.13,31.72,39.07,294.1,0,15.52,7.2,35.58
2,162,1930,2,27.49,26.94,28.79,31.15,27.82,.14,.233,.151,.157,0,12.64,2550
1,162,1935,2,8.69,8.66,156.4,4.196,.977,11.07,31.7,31.97,31.58,39.32,294.2,0,15.47,6.725,29.31
1,162,1940,2,9.69,9.65,156.6,5.273,1.081,12.28,31.57,31.91,31.48,39.6,294.2,0,15.47,7.42,23.17
1,162,1945,2,10.14,10.11,156.4,4.467,1.114,12.77,31.52,31.87,31.41,39.71,294.2,0,15.46,7.83,17.05
2,162,1945,2,27.39,26.9,28.76,30.95,27.84,.14,.233,.151,.157,0,12.63,2550
1,162,1950,2,9.74,9.71,156.4,4.512,1.042,12.48,31.33,31.67,31.21,40.25,294.2,0,15.51,7.39,9.97
1,162,1955,2,10.26,10.23,156.2,4.481,1.18,14.21,31.18,31.58,31.09,40.66,294.3,0,15.53,7.85,5.875
1,162,2000,2,10.41,10.38,154.2,4.241,1.184,12.81,31.08,31.47,31,40.93,294.3,0,15.54,7.93,2.724
2,162,2000,2,27.29,26.85,28.72,30.74,27.84,.14,.233,.151,.157,0,12.63,2550
1,162,2005,2,9.59,9.56,154.7,4.612,.996,12.25,30.87,31.27,30.76,41.66,294.3,0,15.63,7.19,.362
1,162,2010,2,9.71,9.67,156.2,4.963,.991,11.66,30.74,31.15,30.67,41.96,294.4,0,15.63,7.37,0
1,162,2015,2,9.42,9.38,154.5,4.658,.922,11.6,30.59,30.98,30.49,42.37,294.4,0,15.65,7.26,0
2,162,2015,2,27.18,26.8,28.68,30.53,27.84,.14,.233,.151,.157,0,12.62,2550
1,162,2020,2,9.64,9.61,156.7,4.52,.862,11.79,30.43,30.86,30.36,42.71,294.4,0,15.63,7.31,0
1,162,2025,2,9.44,9.41,154.8,4.556,1.12,11.56,30.32,30.79,30.26,42.9,294.4,0,15.6,7.09,0
1,162,2030,2,9.33,9.31,155,3.815,.903,11.56,30.19,30.65,30.13,43.15,294.4,0,15.58,7.06,0
2,162,2030,2,27.08,26.75,28.62,30.31,27.82,.14,.233,.151,.157,0,12.6,2550
1,162,2035,2,9.14,9.12,155.4,4.05,.842,11.43,30.09,30.51,30.02,43.38,294.5,0,15.57,7.13,0
1,162,2040,2,9.06,9.04,153.7,4.133,.867,11.34,29.96,30.4,29.87,43.85,294.5,0,15.62,6.783,0
1,162,2045,2,9.05,9.03,155.1,4.58,.734,10.85,29.81,30.32,29.74,44.28,294.5,0,15.64,6.61,0
2,162,2045,2,26.97,26.69,28.56,30.1,27.79,.14,.233,.151,.157,0,12.6,2550
1,162,2050,2,8.39,8.37,154.8,4.669,.73,10.55,29.71,30.18,29.64,44.59,294.6,0,15.65,6.313,0
1,162,2055,2,8.27,8.23,154.2,5.136,.751,10.06,29.55,30.03,29.48,45.06,294.6,0,15.67,6.208,0
1,162,2100,2,8.68,8.66,152.9,3.753,.758,10.22,29.45,29.94,29.39,45.43,294.7,0,15.71,6.395,0
2,162,2100,2,26.86,26.63,28.5,29.89,27.75,.14,.233,.151,.157,0,12.59,2550
1,162,2105,2,7.74,7.72,150.3,3.718,.647,9.54,29.25,29.66,29.14,46.26,294.8,0,15.81,5.97,0
1,162,2110,2,7.5,7.47,150.1,4.929,.66,9.31,28.96,29.37,28.88,47.88,294.9,0,16.08,5.78,0
1,162,2115,2,7.54,7.51,150.2,4.518,.67,8.98,28.77,29.17,28.68,49.74,295,0,16.48,5.74,0
2,162,2115,2,26.75,26.57,28.43,29.68,27.71,.14,.233,.151,.157,0,12.59,2550
1,162,2120,2,8.01,7.98,149.6,4.635,.803,10.29,28.62,28.98,28.56,51.45,295.1,0,16.86,6.39,0
1,162,2125,2,8.71,8.67,151.3,5.09,.885,10.65,28.58,28.94,28.5,52.4,295.2,0,17.1,6.61,0
1,162,2130,2,9.57,9.55,152.9,3.935,.851,11.6,28.54,28.94,28.48,52.79,295.3,0,17.18,7.19,0
2,162,2130,2,26.64,26.51,28.36,29.48,27.65,.14,.233,.151,.157,.305,12.58,2550
1,162,2135,2,9.35,9.32,153.1,4.324,.812,11.63,28.46,28.82,28.37,53.11,295.4,0,17.2,6.988,0
1,162,2140,2,9.07,9.05,154.3,4.198,.813,11.17,28.38,28.74,28.29,53.38,295.5,0,17.21,7,0
1,162,2145,2,9.35,9.32,154.3,4.467,.986,11.6,28.3,28.69,28.2,53.69,295.6,0,17.23,7.01,0
2,162,2145,2,26.54,26.44,28.28,29.29,27.59,.14,.233,.151,.157,1.03,12.57,2550
1,162,2150,2,9.31,9.29,155.7,4.182,.903,11.79,28.19,28.57,28.09,54.06,295.7,0,17.23,7.05,0
1,162,2155,2,8.62,8.59,157.1,4.761,.884,10.78,28.08,28.39,27.97,54.43,295.9,0,17.24,6.515,0
1,162,2200,2,7.8,7.77,158.2,5.512,.741,9.67,27.92,28.25,27.79,54.93,296,0,17.24,6.015,0
2,162,2200,2,26.45,26.38,28.2,29.1,27.53,.14,.233,.151,.157,1.072,12.56,2550
1,162,2205,2,8.26,8.23,161.2,4.88,.97,10.91,27.79,28.22,27.69,55.3,296.1,0,17.23,5.955,0
1,162,2210,2,7.91,7.9,167.4,3.465,.699,9.67,27.7,28.06,27.59,55.57,296.3,0,17.22,5.925,0
1,162,2215,2,7.69,7.67,167.2,4.592,.85,9.38,27.62,28.03,27.52,55.86,296.4,0,17.22,5.69,0
2,162,2215,2,26.35,26.32,28.12,28.92,27.47,.14,.233,.151,.157,1.109,12.55,2550
1,162,2220,2,7.2,7.18,170.4,4.632,.692,9.24,27.52,27.9,27.43,56.16,296.5,0,17.22,5.453,0
1,162,2225,2,7.23,7.22,170.6,3.973,.657,8.72,27.41,27.85,27.32,56.57,296.6,0,17.23,5.293,0
1,162,2230,2,6.938,6.924,168,3.705,.653,8.53,27.27,27.69,27.19,57.13,296.6,0,17.26,5.233,0
2,162,2230,2,26.26,26.25,28.04,28.75,27.39,.14,.233,.151,.157,1.151,12.54,2550
1,162,2235,2,6.581,6.563,167.9,4.288,.576,8.2,27.14,27.58,27.04,57.59,296.7,0,17.27,4.663,0
1,162,2240,2,6.691,6.672,169.6,4.314,.601,8.17,27.06,27.49,26.97,57.87,296.7,0,17.26,4.99,0
1,162,2245,2,6.426,6.407,171.6,4.404,.479,7.45,26.92,27.37,26.82,58.34,296.7,0,17.26,4.598,0
2,162,2245,2,26.17,26.19,27.96,28.58,27.32,.14,.233,.151,.157,1.204,12.54,2550
1,162,2250,2,5.926,5.911,169.7,4.19,.586,7.81,26.77,27.22,26.65,58.79,296.7,0,17.25,4.265,0
1,162,2255,2,6.385,6.37,166.6,3.859,.518,7.64,26.61,27.11,26.52,59.18,296.7,0,17.21,4.415,0
1,162,2300,2,6.433,6.423,165,3.084,.553,7.64,26.56,27.08,26.5,59.15,296.8,0,17.15,4.64,0
2,162,2300,2,26.08,26.13,27.88,28.43,27.24,.14,.233,.151,.157,1.248,12.53,2550
1,162,2305,2,6.413,6.401,162.3,3.596,.596,8,26.49,26.99,26.46,59.07,296.8,0,17.07,4.89,0
1,162,2310,2,6.617,6.593,163.5,4.921,.632,8.75,26.48,26.94,26.43,58.76,296.8,0,16.98,4.908,0
1,162,2315,2,6.746,6.726,165,4.429,.719,8.62,26.44,26.92,26.4,58.55,296.9,0,16.89,5.058,0
2,162,2315,2,26,26.07,27.8,28.28,27.17,.14,.233,.151,.157,1.235,12.52,2550
1,162,2320,2,7.55,7.53,166.9,4.181,.916,10,26.54,27.04,26.52,57.79,296.9,0,16.78,5.663,0
1,162,2325,2,8.61,8.57,169.1,5.174,.823,11.17,26.67,27.16,26.65,57.16,297,0,16.73,6.205,0
1,162,2330,2,8.68,8.65,172.2,4.69,1.138,11.17,26.77,27.25,26.72,56.98,297,0,16.77,6.36,0
2,162,2330,2,25.91,26.01,27.72,28.12,27.09,.14,.232,.151,.157,1.177,12.52,2550
1,162,2335,2,8.64,8.61,175,5.297,1.326,11.79,26.68,27.11,26.62,57.6,297,0,16.85,6.393,0
1,162,2340,2,9.26,9.22,176,4.963,1.005,12.09,26.76,27.14,26.7,57.62,297.1,0,16.93,7.1,0
1,162,2345,2,9.11,9.07,175.9,5.143,.924,11.73,26.71,27.02,26.62,57.97,297.1,0,16.98,6.863,0
2,162,2345,2,25.82,25.94,27.64,27.98,27.01,.14,.232,.151,.157,1.197,12.52,2550
1,162,2350,2,9.05,9.02,177.3,4.781,.809,10.75,26.61,26.99,26.52,58.47,297.1,0,17.02,6.558,0
1,162,2355,2,8.69,8.65,176.1,5.62,.933,11.07,26.47,26.88,26.39,59.12,297.1,0,17.07,6.488,0
1,163,0,2,9.12,9.09,177.4,4.613,1.016,11.43,26.41,26.82,26.34,59.51,297.2,0,17.11,6.6,0
2,163,0,2,25.74,25.89,27.56,27.83,26.93,.14,.232,.151,.157,1.239,12.51,2550
1,163,5,2,8.85,8.81,176.9,5.062,.974,11.3,26.34,26.69,26.25,59.78,297.2,0,17.12,6.525,0
1,163,10,2,8.46,8.43,176.8,5.066,.829,10.88,26.19,26.54,26.09,60.47,297.2,0,17.15,6.255,0
1,163,15,2,7.89,7.86,176.3,4.537,.992,10.55,26.05,26.39,25.94,61.01,297.2,0,17.17,5.805,0
2,163,15,2,25.66,25.83,27.48,27.7,26.85,.14,.232,.151,.157,1.293,12.5,2550
1,163,20,2,7.59,7.56,177.5,4.563,.833,9.73,25.88,26.22,25.79,61.71,297.2,0,17.18,5.713,0
1,163,25,2,7.63,7.61,180.8,4.099,.684,9.21,25.67,26.07,25.55,62.6,297.2,0,17.21,5.18,0
1,163,30,2,7.67,7.65,180.8,4.472,.755,9.7,25.52,25.93,25.43,63.28,297.2,0,17.24,5.345,0
2,163,30,2,25.59,25.77,27.4,27.57,26.78,.14,.232,.151,.157,1.381,12.49,2550
1,163,35,2,7.22,7.2,182.5,4.807,.617,8.56,25.38,25.76,25.28,63.89,297.2,0,17.26,4.973,0
1,163,40,2,6.894,6.87,181.9,4.702,.748,8.79,25.21,25.61,25.12,64.55,297.2,0,17.26,4.678,0
1,163,45,2,6.702,6.684,181,4.28,.558,8.62,25.03,25.45,24.94,65.39,297.2,0,17.3,4.69,0
2,163,45,2,25.51,25.7,27.33,27.45,26.69,.14,.232,.151,.157,1.482,12.5,2550
1,163,50,2,6.823,6.804,182.6,4.272,.681,8.2,24.91,25.35,24.82,66,297.2,0,17.33,4.628,0
1,163,55,2,7.59,7.56,181.9,4.558,.677,9.15,24.92,25.38,24.88,66.21,297.2,0,17.38,5.168,0
1,163,100,2,7.4,7.38,178.1,4.492,.777,9.15,24.81,25.21,24.73,66.92,297.1,0,17.45,5.343,0
2,163,100,2,25.43,25.64,27.25,27.33,26.6,.14,.232,.151,.157,1.581,12.49,2550
1,163,105,2,7.69,7.66,181.8,4.939,.899,10.13,24.73,25.14,24.66,67.47,297.1,0,17.5,5.383,0
1,163,110,2,8.3,8.27,182.9,4.838,.877,11.47,24.67,25.1,24.63,68.21,297.1,0,17.61,5.7,0
1,163,115,2,8.67,8.65,182,4.625,1.099,11.01,24.67,25.04,24.63,68.51,297,0,17.68,6.22,0
2,163,115,2,25.36,25.59,27.18,27.21,26.53,.14,.232,.151,.157,1.685,12.48,2550
1,163,120,2,8.77,8.74,183.1,4.451,.822,10.55,24.57,24.92,24.5,69.28,297,0,17.75,6.13,0
1,163,125,2,8.68,8.64,183.5,5.198,.839,10.68,24.47,24.79,24.39,70.1,297,0,17.85,5.908,0
1,163,130,2,9.2,9.18,183.7,4.051,1.238,11.76,24.42,24.73,24.39,70.8,297.1,0,17.95,6.57,0
2,163,130,2,25.29,25.53,27.1,27.1,26.45,.14,.232,.151,.157,1.835,12.48,2550
1,163,135,2,8.97,8.94,184.5,4.738,.956,11.14,24.34,24.67,24.28,71.4,297,0,18.01,6.22,0
1,163,140,2,8.76,8.73,187.1,4.33,.84,10.68,24.23,24.52,24.18,72.1,297.1,0,18.06,6.15,0
1,163,145,2,8.55,8.52,189.4,4.7,.829,11.01,24.13,24.41,24.06,72.7,297,0,18.08,5.585,0
2,163,145,2,25.21,25.47,27.03,26.98,26.37,.14,.231,.151,.157,2.033,12.47,2550
1,163,150,2,7.87,7.82,187.9,6.023,.845,9.47,23.96,24.27,23.89,73.5,296.9,0,18.1,5.203,0
1,163,155,2,7.56,7.53,187.5,5.405,.791,9.21,23.83,24.13,23.73,74.2,296.9,0,18.12,5.043,0
1,163,200,2,7.52,7.5,186.1,4.595,.852,8.89,23.69,24,23.64,74.8,297,0,18.12,5.23,0
2,163,200,2,25.14,25.41,26.95,26.86,26.29,.14,.231,.152,.157,2.306,12.46,2550
1,163,205,2,7.8,7.77,186.7,5.048,.873,9.73,23.61,23.96,23.55,75.3,297,0,18.16,5.238,0
1,163,210,2,7.71,7.69,186.5,4.494,.736,9.51,23.54,23.89,23.47,75.8,297,0,18.19,5.18,0
1,163,215,2,7.06,7.04,183,4.201,.687,8.92,23.41,23.76,23.33,76.4,297,0,18.19,4.815,0
2,163,215,2,25.07,25.35,26.88,26.75,26.21,.14,.231,.152,.157,2.594,12.46,2550
1,163,220,2,6.914,6.893,180.4,4.508,.709,8.69,23.25,23.61,23.19,77.1,297,0,18.18,4.945,0
1,163,225,2,6.705,6.674,179.9,5.449,.639,8.04,23.08,23.45,23.01,77.8,297,0,18.16,4.665,0
1,163,230,2,6.75,6.725,182.3,4.916,.722,8.59,22.95,23.34,22.89,78.6,297,0,18.2,4.508,0
2,163,230,2,25,25.3,26.81,26.63,26.13,.14,.231,.152,.157,3.032,12.45,2550
1,163,235,2,7.3,7.28,182.5,4.377,.576,8.53,22.94,23.38,22.93,79,296.9,0,18.26,4.953,0
1,163,240,2,7.16,7.13,183.1,5.258,.684,8.69,22.92,23.32,22.88,79.3,296.9,0,18.3,4.943,0
1,163,245,2,6.869,6.842,184.5,5.066,.829,8.62,22.87,23.24,22.81,79.6,296.9,0,18.32,4.66,0
2,163,245,2,24.94,25.24,26.74,26.52,26.05,.14,.231,.152,.157,3.446,12.45,2550
1,163,250,2,6.597,6.583,183.9,3.7,.531,7.94,22.73,23.1,22.66,80.4,297,0,18.33,4.368,0
1,163,255,2,6.611,6.594,180.8,4.1,.711,8.33,22.61,23.01,22.56,80.9,297,0,18.33,4.363,0
1,163,300,2,6.733,6.711,181.2,4.7,.761,8.85,22.51,22.9,22.46,81.5,297,0,18.34,4.655,0
2,163,300,2,24.87,25.19,26.67,26.41,25.97,.14,.231,.152,.157,4.129,12.45,2550
1,163,305,2,6.331,6.309,179.6,4.772,.64,7.87,22.37,22.78,22.33,82,297,0,18.3,4.31,0
1,163,310,2,6.285,6.27,179.5,3.955,.617,7.71,22.23,22.67,22.19,82.5,297,0,18.27,4.28,0
1,163,315,2,6.269,6.251,182,4.382,.559,8.1,22.13,22.58,22.1,83,297,0,18.28,4.243,0
2,163,315,2,24.81,25.13,26.6,26.3,25.89,.14,.231,.152,.157,4.988,12.44,2550
1,163,320,2,6.269,6.251,183.8,4.424,.673,7.94,22.14,22.58,22.12,83,297,0,18.28,4.238,0
1,163,325,2,6.476,6.452,184.7,4.874,.682,8.49,22.14,22.6,22.16,83,296.9,0,18.28,4.448,0
1,163,330,2,6.233,6.215,185.3,4.335,.737,8,22.1,22.5,22.05,83.2,296.9,0,18.27,4.03,0
2,163,330,2,24.74,25.08,26.53,26.19,25.81,.14,.231,.152,.157,5.411,12.43,2550
1,163,335,2,6.217,6.193,186.2,4.994,.674,7.68,22.01,22.46,21.98,83.6,296.9,0,18.27,4.03,0
1,163,340,2,6.037,6.021,187.8,4.139,.591,7.32,21.93,22.36,21.9,83.8,296.9,0,18.23,3.803,0
1,163,345,2,5.404,5.388,188.2,4.414,.571,6.664,21.82,22.26,21.79,84.2,297,0,18.2,3.4,0
2,163,345,2,24.67,25.02,26.46,26.08,25.73,.14,.231,.152,.157,6.124,12.43,2550
1,163,350,2,4.67,4.644,188.7,6.004,.46,5.717,21.62,22.05,21.55,84.8,297,0,18.12,2.865,0
1,163,355,2,4.535,4.519,193.9,4.825,.373,5.521,21.5,21.98,21.45,85.4,297.1,0,18.11,2.667,0
1,163,400,2,4.552,4.534,194.5,5.155,.448,5.586,21.43,21.97,21.44,85.6,297.1,0,18.1,2.955,0
2,163,400,2,24.6,24.97,26.39,25.96,25.66,.14,.23,.152,.157,7.57,12.43,2550
1,163,405,2,4.858,4.841,193.9,4.829,.461,6.109,21.39,21.95,21.39,85.8,297,0,18.08,2.96,0
1,163,410,2,5.3,5.287,193,4.128,.541,7.38,21.32,21.91,21.35,86,297,0,18.05,3.32,0
1,163,415,2,5.42,5.401,187.4,4.795,.515,6.631,21.32,21.86,21.31,85.9,297,0,18.03,3.433,0
2,163,415,2,24.53,24.92,26.32,25.86,25.58,.14,.23,.152,.157,8.32,12.42,2550
1,163,420,2,5.324,5.31,187.8,4.133,.458,6.305,21.2,21.75,21.2,86.2,297,0,17.97,3.373,0
1,163,425,2,5.177,5.154,188.8,5.356,.547,6.991,21.12,21.68,21.1,86.3,297,0,17.92,3.12,0
1,163,430,2,4.821,4.801,192,5.256,.388,6.501,20.99,21.58,21,86.7,297,0,17.87,2.892,0
2,163,430,2,24.46,24.86,26.25,25.74,25.5,.14,.23,.152,.157,9.2,12.42,2550
1,163,435,2,4.456,4.434,198.3,5.754,.476,5.847,20.94,21.54,20.99,86.8,297.1,0,17.83,2.777,0
1,163,440,2,4.445,4.435,200.3,3.824,.38,5.227,20.88,21.44,20.9,86.9,297.1,0,17.79,2.735,0
1,163,445,2,4.559,4.546,199.1,4.401,.364,5.292,20.77,21.36,20.78,87.2,297.1,0,17.75,2.785,0
2,163,445,2,24.38,24.81,26.18,25.64,25.42,.14,.23,.152,.157,10.25,12.41,2550
1,163,450,2,4.25,4.243,198.6,3.236,.329,4.965,20.68,21.23,20.67,87.4,297.2,0,17.7,2.687,0
1,163,455,2,4.244,4.231,192.7,4.426,.323,5.129,20.51,21.12,20.49,87.9,297.3,0,17.63,2.41,0
1,163,500,2,4.326,4.313,189.7,4.394,.359,5.031,20.4,21.01,20.36,88.3,297.3,0,17.6,2.43,0
2,163,500,2,24.31,24.75,26.11,25.53,25.35,.139,.23,.152,.157,12.19,12.4,2550
1,163,505,2,3.798,3.778,199.8,5.926,.443,4.867,20.31,20.89,20.31,88.6,297.3,0,17.56,2.23,0
1,163,510,2,3.467,3.451,204.5,5.448,.394,4.769,20.29,20.86,20.32,88.7,297.3,0,17.55,1.997,0
1,163,515,2,3.215,3.199,199.5,5.794,.321,3.953,20.17,20.8,20.17,88.7,297.3,0,17.44,1.737,0
2,163,515,2,24.24,24.69,26.04,25.42,25.27,.14,.23,.152,.157,14.75,12.4,2550
1,163,520,2,3.817,3.804,183.5,4.63,.298,4.704,19.95,20.7,19.91,89.2,297.3,0,17.33,2.182,0
1,163,525,2,4.223,4.22,180,2.274,.247,4.835,19.78,20.61,19.8,90.1,297.3,0,17.32,2.447,0
1,163,530,2,4.284,4.279,181.3,2.776,.27,4.867,19.77,20.55,19.81,90.4,297.3,0,17.36,2.402,0
2,163,530,2,24.16,24.64,25.97,25.31,25.19,.14,.23,.152,.157,20.13,12.39,2550
1,163,535,2,4.137,4.132,183.3,2.993,.272,4.704,19.69,20.43,19.71,90.6,297.3,0,17.31,2.25,.484
1,163,540,2,4.119,4.111,185.4,3.518,.232,4.639,19.57,20.3,19.59,91,297.4,0,17.26,2.17,2.728
1,163,545,2,3.774,3.763,187.3,4.308,.331,4.671,19.51,20.19,19.55,91.3,297.5,0,17.26,1.922,6.199
2,163,545,2,24.08,24.58,25.9,25.2,25.11,.139,.23,.152,.157,22.91,12.39,2550
1,163,550,2,3.362,3.351,192.4,4.592,.305,4.018,19.47,20.15,19.53,91.5,297.5,0,17.26,1.665,10.3
1,163,555,2,3.311,3.304,189.4,3.804,.246,3.953,19.45,20.16,19.51,91.7,297.6,0,17.27,1.615,16.82
1,163,600,2,3.493,3.489,183.1,2.695,.226,4.018,19.44,20.14,19.51,91.8,297.6,0,17.28,1.93,24.72
2,163,600,2,24,24.52,25.83,25.09,25.03,.139,.23,.152,.157,24.41,12.38,2550
1,163,605,2,3.688,3.677,184.3,4.27,.359,4.475,19.49,20.16,19.55,92,297.6,0,17.36,1.92,33.23
1,163,610,2,3.846,3.839,187.8,3.392,.279,4.475,19.61,20.19,19.72,92,297.6,0,17.46,2.097,47.43
1,163,615,2,3.953,3.942,183.2,4.217,.278,4.671,19.75,20.27,19.87,91.7,297.6,0,17.56,2.332,59.4
2,163,615,2,23.92,24.46,25.76,24.99,24.96,.139,.229,.152,.157,21.44,12.39,2550
1,163,620,2,4.088,4.076,180.2,4.471,.326,4.802,19.93,20.39,20.06,91.4,297.7,0,17.67,2.657,71.6
1,163,625,2,4.187,4.18,177.3,3.336,.403,4.998,20.17,20.56,20.31,90.6,297.7,0,17.76,2.892,85.2
1,163,630,2,4.35,4.34,172.7,3.909,.47,5.651,20.39,20.7,20.52,89.7,297.7,0,17.82,3.055,98.7
2,163,630,2,23.85,24.4,25.7,24.88,24.88,.139,.229,.152,.157,15.66,12.4,2550
1,163,635,2,4.536,4.514,175.8,5.625,.478,5.455,20.6,20.84,20.7,88.5,297.7,0,17.83,3.518,114.4
1,163,640,2,5.02,5.001,179.6,5.022,.727,6.501,20.81,20.97,20.87,87.5,297.8,0,17.84,3.668,131.1
1,163,645,2,4.799,4.786,179.8,4.322,.477,5.815,20.99,21.09,21.04,86.8,297.9,0,17.89,3.32,144.7
2,163,645,2,23.79,24.35,25.63,24.79,24.8,.139,.229,.152,.157,10.18,12.4,2550
1,163,650,2,4.952,4.933,181.7,5.107,.558,6.468,21.19,21.24,21.23,85.8,297.9,0,17.9,3.663,159.7
1,163,655,2,5.385,5.365,182.6,4.936,.698,6.893,21.41,21.4,21.45,84.8,297.9,0,17.91,3.915,175.9
1,163,700,2,5.432,5.413,184.9,4.798,.651,6.86,21.62,21.6,21.65,83.5,297.9,0,17.89,3.82,193.9
2,163,700,2,23.73,24.3,25.56,24.71,24.72,.139,.229,.152,.157,7.05,12.4,2550
1,163,705,2,5.41,5.376,183.7,6.43,.75,6.86,21.89,21.82,21.95,82.2,298,0,17.91,3.77,211.4
1,163,710,2,6.534,6.498,189.8,6.011,.868,8.59,22.09,21.96,22.09,80.7,298,0,17.8,4.595,227.4
1,163,715,2,7.18,7.13,189.7,6.997,.961,9.31,22.35,22.21,22.35,78.9,298.1,0,17.71,5.26,241.1
2,163,715,2,23.7,24.24,25.5,24.64,24.65,.139,.229,.152,.158,4.794,12.41,2550
1,163,720,2,7.22,7.18,187.7,6.427,1.068,9.47,22.56,22.31,22.51,77.9,298.1,0,17.69,5.053,258.1
1,163,725,2,7.49,7.46,183.7,5.343,1.028,9.51,22.68,22.34,22.6,77.1,298.1,0,17.65,5.485,278
1,163,730,2,7.37,7.32,189,6.86,.945,10.06,22.75,22.41,22.69,76.7,298.1,0,17.65,5.13,294.8
2,163,730,2,23.67,24.2,25.44,24.61,24.57,.139,.229,.152,.158,3.64,12.42,2550
1,163,735,2,7.83,7.81,191.9,4.868,.693,9.44,22.85,22.39,22.76,76.1,298.1,0,17.61,5.355,308.8
1,163,740,2,7.44,7.41,191.2,5.442,.748,8.72,23.04,22.58,22.97,75.4,298.1,0,17.65,5.168,331.6
1,163,745,2,6.963,6.894,194.5,8.08,.862,8.53,23.35,22.92,23.34,74,298.1,0,17.65,4.818,351.8
2,163,745,2,23.65,24.16,25.38,24.6,24.5,.139,.229,.152,.158,3.077,12.45,2550
1,163,750,2,7.49,7.44,196.9,6.288,.766,9.34,23.63,23.22,23.6,72.3,298.1,0,17.56,5.375,371.2
1,163,755,2,8.35,8.32,197.6,4.856,.796,9.73,23.97,23.42,23.87,70.5,298.2,0,17.47,5.928,387.5
1,163,800,2,7.87,7.83,198,5.813,.998,9.67,24.09,23.56,24.04,69.9,298.2,0,17.46,5.578,403.3
2,163,800,2,23.63,24.13,25.33,24.63,24.42,.139,.229,.152,.158,2.456,12.5,2550
1,163,805,2,7.94,7.87,199.6,7.81,1.022,10.49,24.42,23.87,24.34,68.49,298.3,0,17.45,5.848,423.2
1,163,810,2,7.4,7.32,198.6,8.34,1.129,9.87,24.68,24.1,24.56,67.33,298.3,0,17.43,5.28,439.2
1,163,815,2,8.09,8.03,198.5,6.796,.839,9.96,24.82,24,24.56,66.63,298.3,0,17.39,5.82,457.4
2,163,815,2,23.63,24.11,25.29,24.69,24.36,.139,.228,.152,.158,2.068,12.59,2550
1,163,820,2,8.35,8.24,203.1,9.51,.732,9.8,24.81,24.05,24.59,66.62,298.2,0,17.38,5.933,472.6
1,163,825,2,7.56,7.48,199.4,8,.906,9.8,25.09,24.36,24.94,65.66,298.1,0,17.41,5.438,490.1
1,163,830,2,8.49,8.41,206.7,7.93,.922,10.26,25.25,24.5,25.12,64.94,298.1,0,17.39,6.005,507.2
2,163,830,2,23.65,24.1,25.27,24.78,24.3,.139,.228,.152,.158,1.841,12.71,2550
1,163,835,2,8.14,8.1,210.7,5.589,.863,9.77,25.54,24.79,25.38,63.83,298,0,17.39,5.843,524.7
1,163,840,2,8.25,8.2,205.8,6.136,1.091,10.36,25.83,24.95,25.61,62.81,298,0,17.41,5.8,544
1,163,845,2,7.97,7.88,207.2,8.25,1.147,10.09,26.01,25.13,25.79,62.41,298,0,17.48,5.76,562.4
2,163,845,2,23.68,24.1,25.25,24.91,24.25,.139,.228,.152,.158,1.637,12.84,2550
1,163,850,2,8.12,7.98,207.3,10.67,.911,10.49,26.12,25.32,25.91,61.89,297.9,0,17.44,5.99,576.4
1,163,855,2,7.87,7.79,205,8.11,1.119,10.55,26.48,25.49,26.25,60.7,297.9,0,17.47,5.573,588.5
1,163,900,2,7.81,7.75,209,7.13,1.055,10.22,26.7,25.88,26.56,60.06,297.9,0,17.51,5.58,604.9
2,163,900,2,23.74,24.12,25.25,25.07,24.21,.139,.228,.152,.158,1.484,12.93,2550
1,163,905,2,8.04,7.95,211.2,8.45,.988,10.32,27.1,25.98,26.7,58.39,297.8,0,17.43,6.003,621.5
1,163,910,2,8.65,8.61,211.8,6.012,1.008,11.2,27.02,26.02,26.76,58.42,297.8,0,17.37,6.323,636.8
1,163,915,2,7.79,7.71,209.2,8.11,1.007,9.67,27.26,26.28,27.06,57.82,297.8,0,17.43,5.643,650.6
2,163,915,2,23.81,24.16,25.26,25.26,24.18,.139,.228,.152,.158,1.345,12.98,2550
1,163,920,2,8.3,8.24,213.3,6.593,.837,10.39,27.35,26.27,27.07,57.27,297.7,0,17.37,6.075,664.7
1,163,925,2,7.77,7.72,206.5,6.824,.957,9.8,27.32,26.21,27.03,57.41,297.7,0,17.38,5.64,678.5
1,163,930,2,7.84,7.81,201.3,5.418,.889,9.67,27.64,26.63,27.36,56.55,297.7,0,17.43,5.845,693.6
2,163,930,2,23.91,24.2,25.28,25.47,24.16,.139,.228,.152,.158,1.255,13.03,2550
1,163,935,2,7.96,7.89,212.3,7.66,1.263,10.29,27.93,26.76,27.59,55.22,297.7,0,17.33,5.788,707
1,163,940,2,7.42,7.32,216.7,9.3,.974,9.6,28.19,27.08,27.87,54.64,297.6,0,17.39,5.59,721
1,163,945,2,7.52,7.45,212,7.66,.757,9.08,28.38,27.17,28.07,53.85,297.6,0,17.34,5.435,734
2,163,945,2,24.04,24.27,25.32,25.71,24.15,.139,.228,.152,.158,1.137,13.06,2550
1,163,950,2,6.866,6.782,212.3,8.97,.741,8.95,28.5,27.29,28.17,53.54,297.6,0,17.36,5.158,747
1,163,955,2,6.53,6.407,211,11.14,1.14,8.95,28.79,27.79,28.54,52.88,297.6,0,17.43,4.873,759
1,163,1000,2,6.884,6.707,214.9,12.97,1.016,9.34,28.91,27.8,28.61,52.29,297.5,0,17.36,5.413,771
2,163,1000,2,24.19,24.35,25.37,25.96,24.15,.139,.228,.152,.158,.989,13.08,2550
1,163,1005,2,6.43,6.344,212.6,9.38,1.159,8.4,28.97,27.83,28.63,52.31,297.6,0,17.42,4.918,783
1,163,1010,2,6.518,6.449,218,8.35,.942,8.69,29.41,28.34,29.11,50.65,297.6,0,17.32,5.16,797
1,163,1015,2,7.01,6.941,225.4,8.08,1.04,9.51,29.47,28.23,29.21,49.91,297.5,0,17.14,5.623,807
2,163,1015,2,24.38,24.44,25.43,26.25,24.16,.139,.228,.152,.157,.236,13.13,2550
1,163,1020,2,6.575,6.44,221.6,11.61,.84,8.49,30,28.92,29.84,48.21,297.6,0,17.08,5.29,817
1,163,1025,2,5.899,5.712,219.2,14.43,.893,7.91,30.28,28.98,29.92,47.32,297.6,0,17.04,4.62,827
1,163,1030,2,6.16,6.006,220.4,12.82,1.191,8.07,30.33,29.01,29.92,46.88,297.5,0,16.94,4.848,821
2,163,1030,2,24.6,24.55,25.51,26.55,24.19,.139,.228,.152,.157,0,13.01,2550
1,163,1035,2,5.285,5.212,218.5,9.55,.745,7.12,30.5,29.57,30.33,46.54,297.5,0,16.98,4.163,819
1,163,1040,2,5.606,5.553,216.6,7.85,.866,7.51,30.7,29.65,30.41,45.28,297.5,0,16.74,4.393,860
1,163,1045,2,5.835,5.761,197.9,9.13,.916,8.2,31.08,30.01,30.8,44.75,297.5,0,16.89,4.265,870
2,163,1045,2,24.83,24.67,25.61,26.88,24.23,.139,.228,.152,.157,0,12.98,2550
1,163,1050,2,4.58,4.38,202.6,16.9,.826,6.566,31.41,30.14,31.12,43.6,297.5,0,16.77,3.493,878
1,163,1055,2,5.691,5.489,188.9,15.25,.89,7.61,31.48,30.31,31.19,43.18,297.5,0,16.69,4.433,888
1,163,1100,2,5.073,4.989,188.2,10.46,1.046,7.42,31.33,30.13,30.91,43.51,297.5,0,16.68,3.988,894
2,163,1100,2,25.08,24.81,25.72,27.22,24.28,.139,.228,.152,.157,0,12.97,2550
1,163,1105,2,4.64,4.531,198.2,12.42,1.309,7.77,31.58,30.48,31.28,40.19,297.5,0,15.69,3.715,903
1,163,1110,2,4.713,4.625,197.7,11.05,1.071,7.25,31.67,30.57,31.35,40.59,297.4,0,15.92,3.618,912
1,163,1115,2,4.077,3.978,187.5,12.58,1.458,6.958,31.85,30.83,31.58,41.27,297.4,0,16.32,3.185,915
2,163,1115,2,25.34,24.96,25.83,27.58,24.34,.139,.228,.152,.157,0,12.94,2550
1,163,1120,2,4.83,4.718,193.8,12.38,1.393,8.56,32.03,31.13,31.84,40.07,297.4,0,16.04,3.71,921
1,163,1125,2,4.794,4.552,194.8,18.2,1.055,7.32,32.35,31.11,31.98,37.72,297.4,0,15.39,3.838,930
1,163,1130,2,5.272,5.17,183.8,11.26,1.024,7.35,32.46,31.28,32.19,37.7,297.4,0,15.48,4.04,936
2,163,1130,2,25.61,25.12,25.97,27.96,24.42,.139,.228,.152,.157,0,12.94,2550
1,163,1135,2,5.706,5.615,202.1,10.25,1.123,7.58,32.8,31.59,32.43,34.96,297.3,0,14.65,4.458,942
1,163,1140,2,3.729,3.455,192.3,21.96,.996,6.109,32.68,31.8,32.34,35.86,297.3,0,14.89,2.967,943
1,163,1145,2,4.01,3.769,206,19.89,.866,5.717,33.31,32.43,33.15,31.28,297.2,0,13.41,3.288,952
2,163,1145,2,25.9,25.29,26.11,28.36,24.5,.139,.228,.152,.157,0,12.93,2550
1,163,1150,2,3.872,3.666,190.2,18.68,1.336,6.697,33.45,32.23,33.04,34.82,297.2,0,15.12,2.965,954
1,163,1155,2,4.686,4.278,186.9,23.89,.784,6.37,33.6,32.31,33.15,33.35,297.2,0,14.59,3.738,958
1,163,1200,2,4.888,4.696,168.1,16.05,1.081,6.762,33.69,32.39,33.33,33.5,297.1,0,14.75,4.04,961
2,163,1200,2,26.18,25.47,26.27,28.77,24.6,.139,.228,.152,.157,0,12.92,2550
1,163,1205,2,4.81,4.455,165.4,21.99,1.397,7.02,33.79,32.69,33.35,32.42,297.1,0,14.34,4.008,968
1,163,1210,2,4.383,4.312,185.8,10.27,1.073,6.762,33.67,32.48,33.26,32.62,297.1,0,14.34,3.368,968
1,163,1215,2,4.857,4.762,175.8,11.31,.858,7.19,34.08,33.21,33.85,28.98,297.1,0,12.91,4.093,979
2,163,1215,2,26.46,25.66,26.44,29.19,24.71,.139,.228,.152,.157,0,12.89,2550
1,163,1220,2,4.311,4.171,188.5,14.58,.96,6.207,34.09,33.06,33.76,30.89,297,0,13.86,3.36,980
1,163,1225,2,4.537,4.221,191.1,21.39,.75,6.697,33.89,33.12,33.6,30.27,297,0,13.35,3.783,981
1,163,1230,2,4.727,4.339,186.4,23.22,1.279,7.51,34.2,33.41,34.03,28.12,296.9,0,12.57,3.788,984
2,163,1230,2,26.72,25.84,26.62,29.61,24.84,.139,.228,.151,.157,0,12.9,2550
1,163,1235,2,5.063,4.949,145,12.13,1.052,8.1,34.63,33.56,34.36,29.05,296.9,0,13.39,4.315,979
1,163,1240,2,5.558,5.439,171.2,11.86,.751,7.06,34.96,33.9,34.65,29.74,296.9,0,13.99,4.608,983
1,163,1245,2,5.258,5.069,185.9,15.35,.912,6.958,34.96,33.86,34.62,25.82,296.9,0,11.94,4.11,989
2,163,1245,2,26.98,26.03,26.82,30.03,24.98,.139,.228,.151,.157,0,12.89,2550
1,163,1250,2,5.646,5.405,165.5,16.75,1.318,8.3,35.01,33.71,34.59,28.02,296.9,0,13.19,4.64,986
1,163,1255,2,5.525,5.455,160.7,9.13,1.161,8.69,34.78,33.37,34.29,28.95,296.8,0,13.47,4.583,984
1,163,1300,2,5.89,5.798,162.7,10.13,2.064,10,34.74,33.53,34.42,29.73,296.7,0,13.83,4.72,978
2,163,1300,2,27.21,26.22,27.01,30.43,25.12,.139,.229,.151,.157,0,12.89,2550
1,163,1305,2,6.615,6.564,160.1,7.09,1.263,9.34,35.14,33.72,34.74,27.76,296.7,0,13.16,5.663,987
1,163,1310,2,5.788,5.678,161.3,11.14,1.334,8.56,35.12,33.78,34.66,28.84,296.6,0,13.7,4.688,981
1,163,1315,2,6.516,6.216,178.5,17.38,1.147,9.73,35.31,33.95,34.86,28.75,296.5,0,13.8,5.123,980
2,163,1315,2,27.43,26.4,27.21,30.82,25.28,.139,.229,.151,.157,0,12.88,2550
1,163,1320,2,6.132,5.709,171.5,21.27,1.366,10.39,35.18,33.97,34.74,29.68,296.4,0,14.18,4.843,976
1,163,1325,2,7.02,6.883,176,11.27,1.636,10.98,35.31,34.06,34.98,29.36,296.4,0,14.12,5.545,976
1,163,1330,2,6.47,6.372,173.2,10.01,.973,8.66,35.36,33.8,34.95,28.67,296.4,0,13.81,5.088,974
2,163,1330,2,27.62,26.58,27.41,31.18,25.44,.14,.229,.151,.157,0,12.86,2550
1,163,1335,2,6.785,6.592,179.2,13.65,1.278,9.73,35.21,33.78,34.79,29.2,296.4,0,13.95,5.303,971
1,163,1340,2,6.612,6.492,171.4,10.9,1.052,8.98,35.4,33.92,35.01,29.64,296.3,0,14.33,5.2,965
1,163,1345,2,7.98,7.83,172.3,11.38,1.712,11.11,35.44,34.08,35.12,29.95,296.2,0,14.52,6.28,958
2,163,1345,2,27.8,26.74,27.61,31.46,25.61,.139,.229,.151,.157,0,12.87,2550
1,163,1350,2,7.52,7.4,163.4,10.11,1.158,10.03,35.72,34.25,35.35,31.29,296.2,0,15.41,5.91,956
1,163,1355,2,6.614,6.278,177.8,18.26,1.916,10.52,35.66,34.35,35.22,30.78,296.1,0,15.11,5.348,938
1,163,1400,2,7.37,7.21,169.6,11.78,.923,9.93,35.74,34.34,35.36,30.78,296.1,0,15.18,5.935,939
2,163,1400,2,27.97,26.9,27.8,31.65,25.78,.139,.229,.151,.157,0,12.87,2550
1,163,1405,2,7.15,7.06,172.3,8.87,.888,9.08,35.99,34.69,35.54,30.93,296.1,0,15.46,5.898,936
1,163,1410,2,8.04,7.78,176.9,14.39,1.654,13.46,35.68,34.27,35.23,30.78,296.1,0,15.13,6.055,921
1,163,1415,2,9.2,9.08,159.5,9.32,1.2,11.5,35.75,34.21,35.24,30.65,296.1,0,15.13,7.6,889
2,163,1415,2,28.12,27.05,27.99,31.77,25.95,.14,.23,.151,.157,0,12.86,2550
1,163,1420,2,8.41,8.27,160.8,10.46,1.361,11.17,35.88,34.42,35.49,28.95,296.1,0,14.38,6.758,909
1,163,1425,2,7.77,7.61,165.4,11.64,1.468,11.69,36.02,34.82,35.73,29.08,296,0,14.56,6.215,918
1,163,1430,2,8.32,8.19,181.1,9.9,1.224,11.37,35.84,34.31,35.31,28.49,296,0,14.11,6.418,916
2,163,1430,2,28.26,27.19,28.15,31.9,26.13,.14,.23,.151,.157,0,12.87,2550
1,163,1435,2,7,6.927,187.1,8.47,1.017,9.7,35.67,34.5,35.38,29.03,295.9,0,14.24,5.228,909
1,163,1440,2,7.42,7.27,194.1,11.47,1.534,11.14,35.85,34.45,35.57,29.54,295.8,0,14.66,5.448,904
1,163,1445,2,7.64,7.58,183.8,7.18,1.494,10.09,36.23,35.1,35.97,28.8,295.8,0,14.58,5.83,903
2,163,1445,2,28.38,27.32,28.3,32.07,26.31,.139,.23,.151,.157,0,12.86,2550
1,163,1450,2,8.39,8.32,194,7.8,1.184,10.71,36.17,34.76,35.8,28.72,295.7,0,14.49,6.118,895
1,163,1455,2,8.7,8.63,173.4,6.768,1.763,12.61,36.15,34.67,35.65,30.5,295.8,0,15.38,6.888,876
1,163,1500,2,8.46,8.42,176.7,5.632,1.421,12.28,36.24,35.03,35.96,29.9,295.7,0,15.16,6.655,862
2,163,1500,2,28.5,27.44,28.43,32.25,26.49,.14,.23,.151,.157,0,12.85,2550
1,163,1505,2,7.88,7.65,160.4,13.89,1.931,12.09,36.06,34.62,35.53,30.87,295.6,0,15.49,6.418,858
1,163,1510,2,7.82,7.69,178.1,10.44,2.439,11.56,35.89,34.6,35.44,30.15,295.6,0,15,5.955,835
1,163,1515,2,7.84,7.73,167.4,9.68,1.576,10.88,36.01,34.64,35.66,30.37,295.6,0,15.2,6.298,842
2,163,1515,2,28.61,27.55,28.57,32.4,26.66,.139,.231,.151,.157,0,12.83,2550
1,163,1520,2,7.3,7.19,167,9.66,1.517,11.17,36.05,34.86,35.73,30.85,295.5,0,15.47,5.775,858
1,163,1525,2,9.13,9.04,168.5,8.07,1.739,12.48,36.44,35.2,36.12,30.37,295.4,0,15.55,7.35,777
1,163,1530,2,9.4,9.3,169.8,8.35,1.389,12.45,35.9,34.95,35.34,30.83,295.4,0,15.34,7.28,179
2,163,1530,2,28.7,27.66,28.68,32.51,26.83,.14,.231,.151,.157,0,12.77,2550
1,163,1535,2,8.42,8.32,164.1,8.59,1.19,10.65,34.76,34.13,34.33,32.59,295.3,0,15.22,6.373,189.2
1,163,1540,2,9.2,8.97,179.7,12.58,1.629,12.54,34.75,34.45,34.61,32,295.3,0,14.94,6.76,270.4
1,163,1545,2,8.05,7.91,176.9,10.53,1.743,12.15,34.5,34.16,34.27,33.01,295.2,0,15.2,6.058,243.5
2,163,1545,2,28.79,27.75,28.8,32.59,27,.14,.231,.151,.157,0,12.74,2550
1,163,1550,2,9.53,9.44,172,7.84,1.273,12.41,34.48,34.17,34.27,32.8,295.2,0,15.09,7.12,247.4
1,163,1555,2,7.79,7.75,166,6.306,1.462,11.3,34.82,34.23,34.84,33,295.1,0,15.46,6.105,805
1,163,1600,2,8.82,8.74,155.5,7.48,1.215,12.02,35.43,34.31,35,32.04,295,0,15.52,7.2,391.8
2,163,1600,2,28.82,27.83,28.9,32.66,27.16,.14,.232,.151,.157,0,12.76,2550
1,163,1605,2,9.22,9.15,162.1,7.2,1.276,12.38,34.92,34.44,34.61,32.38,294.9,0,15.26,7.35,181.2
1,163,1610,2,9.19,9.1,162.4,8.21,1.458,11.83,34.6,34.34,34.41,32.9,294.8,0,15.23,7.33,230.5
1,163,1615,2,11.13,10.99,167.9,8.99,1.24,14.24,34.52,34.29,34.34,32.91,294.8,0,15.17,8.32,166.9
2,163,1615,2,28.79,27.89,29,32.65,27.31,.14,.232,.151,.157,0,12.74,2550
1,163,1620,2,8.26,8.19,170.1,7.59,1.003,11.5,34.8,34.39,34.79,33.12,294.8,0,15.5,6.555,668.9
1,163,1625,2,10.49,10.37,170.6,8.64,1.551,14.44,35.58,34.77,35.39,32.57,294.7,0,15.9,8.06,681.3
1,163,1630,2,9.49,9.35,168.1,9.88,1.867,13.36,35.64,34.54,35.29,32.81,294.5,0,16.06,7.47,690.5
2,163,1630,2,28.74,27.93,29.08,32.59,27.46,.14,.232,.151,.157,0,12.77,2550
1,163,1635,2,10.37,10.22,163.5,9.68,1.39,13.56,35.7,34.74,35.38,32.52,294.5,0,15.98,7.92,586.3
1,163,1640,2,10.27,10.22,169.3,5.88,1.208,13.39,34.91,34.22,34.38,33.63,294.6,0,15.82,7.92,184.9
1,163,1645,2,9.65,9.49,158.9,10.2,1.302,12.28,34.24,33.96,33.93,35.24,294.3,0,15.97,7.32,118.3
2,163,1645,2,28.69,27.96,29.15,32.5,27.6,.14,.232,.151,.157,0,12.74,2550
1,163,1650,2,9.53,9.46,176.8,6.783,1.598,12.45,33.97,33.82,33.79,36.04,294.3,0,16.08,7.09,238.3
1,163,1655,2,9.91,9.85,162.8,6.085,1.181,12.67,34.68,34.21,34.71,34.87,294.4,0,16.17,7.66,561.6
1,163,1700,2,10.27,10.21,164,6.232,1.367,12.87,35.17,34.47,35.01,33.24,294.4,0,15.87,8.02,578.4
2,163,1700,2,28.65,27.96,29.19,32.41,27.71,.14,.232,.151,.157,0,12.74,2550
1,163,1705,2,9.52,9.36,169.3,10.57,1.649,13.59,35.23,34.54,34.89,33.32,294.3,0,15.94,7.15,311.3
1,163,1710,2,9.84,9.73,163.3,8.86,1.171,12.94,34.95,34.3,34.68,34.86,294.2,0,16.4,7.65,503.1
1,163,1715,2,11.2,11.15,173.4,5.351,1.246,13.95,34.87,34.23,34.48,34.23,294.1,0,16.05,8.61,322.5
2,163,1715,2,28.6,27.97,29.23,32.34,27.8,.14,.233,.151,.157,0,12.78,2550
1,163,1720,2,10.66,10.56,162.5,8.16,1.277,13.82,34.2,33.95,33.86,35.24,294,0,15.93,8.03,92
1,163,1725,2,10.19,10.11,155.2,7.31,.975,12.74,33.88,33.8,33.7,36.39,293.9,0,16.15,7.86,104.9
1,163,1730,2,11.16,11.08,166.6,6.78,1.203,14.73,34.29,34.12,34.33,35.75,293.9,0,16.23,8.53,427.4
2,163,1730,2,28.56,27.96,29.26,32.25,27.89,.14,.233,.151,.157,0,12.71,2550
1,163,1735,2,10.92,10.85,166.2,6.532,1.21,14.83,34.96,34.45,34.85,34.31,293.9,0,16.16,8.5,477.9
1,163,1740,2,10.94,10.88,162.9,5.918,1.385,13.82,35.09,34.49,34.87,33.4,293.8,0,15.87,8.4,451.7
1,163,1745,2,11.02,10.93,164.2,7.14,1.1,13.92,35.25,34.67,34.99,33.13,293.8,0,15.88,8.64,406.7
2,163,1745,2,28.5,27.96,29.26,32.17,27.96,.14,.233,.151,.157,0,12.91,2550
1,163,1750,2,11.32,11.27,169.9,5.164,1.601,15.55,35.13,34.6,34.83,33.22,293.8,0,15.82,8.55,375.6
1,163,1755,2,11.89,11.77,159,8,1.437,16.27,34.89,34.3,34.55,33.99,293.8,0,15.97,9.04,352.4
1,163,1800,2,10.96,10.88,155.9,6.82,1.59,14.7,34.73,34.27,34.44,34.36,293.9,0,16,8.61,319
2,163,1800,2,28.45,27.94,29.28,32.07,28.03,.14,.233,.151,.157,0,12.93,2550
1,163,1805,2,11.89,11.85,157.4,5.097,1.307,14.41,34.3,33.73,33.81,34.7,294,0,15.78,9.05,153.5
1,163,1810,2,11.27,11.21,153.9,5.506,1.167,13.75,33.53,33.22,33.22,37.59,293.9,0,16.34,8.66,213.4
1,163,1815,2,10.89,10.85,152.1,4.83,1.256,13.36,33.73,33.47,33.59,37.63,293.9,0,16.52,8.39,269.9
2,163,1815,2,28.39,27.92,29.28,31.97,28.09,.14,.233,.151,.157,0,12.72,2550
1,163,1820,2,10.72,10.67,148.7,5.498,1.102,13.39,34.03,33.73,33.83,36.9,293.8,0,16.48,8.37,219.1
1,163,1825,2,10.54,10.5,154.6,5.155,1.196,13.98,33.76,33.61,33.54,37.59,293.8,0,16.54,8.11,133.5
1,163,1830,2,11.24,11.21,152,4.344,1.22,14.24,33.6,33.57,33.39,36.43,293.8,0,15.93,8.88,76.5
2,163,1830,2,28.34,27.9,29.28,31.88,28.13,.14,.233,.151,.157,0,12.69,2550
1,163,1835,2,9.22,9.18,150.5,5.564,1.06,11.53,33.3,33.31,33.11,37.79,293.6,0,16.23,7.19,67.82
1,163,1840,2,8.74,8.7,146,5.397,.956,11.24,32.75,32.75,32.4,41.45,293.5,0,17.15,6.85,68.45
1,163,1845,2,8.54,8.51,143.8,4.372,1.066,10.71,32.2,32.31,31.92,43.22,293.5,0,17.32,6.69,45.94
[truncated: 618,967 more chars]
