# Supplementary material for: Effects of irrigation rates on cotton yield as affected by soil physical properties and topography in the southern high plains
Source: PLoS One. 2021 Oct 26;16(10):e0258496. doi: 10.1371/journal.pone.0258496 (PMC8547627; doi:10.1371/journal.pone.0258496)
Supplement: S5 File — (ZIP) [file pone.0258496.s009.zip › ABER1707.txt]

1,182,0,2,5.455,5.405,334.2,7.79,.892,7.42,21.38,21.49,21.21,82.5,303.9,.01,17.48,4.15,.388
2,182,0,2,26.81,26.67,29.43,28.92,28.41,.199,.28,.15,.155,59.2,12.47,2550
1,182,5,2,3.708,2.853,3.959,38.88,1.12,6.403,20.91,20.93,20.69,84.9,304.1,.03,17.48,2.71,0
1,182,10,2,7.97,7.76,100.5,13.17,2.48,12.22,20.49,20.77,20.32,86.2,303.2,.09,17.31,6.198,0
1,182,15,2,12.01,11.92,106.4,6.999,.871,13.82,19.9,19.98,19.67,90.5,301.9,.02,17.5,8.66,.05
2,182,15,2,26.72,26.59,29.32,28.71,28.31,.203,.28,.15,.155,100,12.47,2550
1,182,20,2,11.68,11.62,93.3,5.847,1.235,14.44,19.62,19.78,19.51,92.2,301.1,.01,17.51,8.7,.006
1,182,25,2,13.22,13.1,98.1,7.62,1.764,17.44,19.48,19.71,19.43,93.4,300.7,0,17.59,9.71,.116
1,182,30,2,11.07,10.99,102.2,6.979,1.684,14.93,19.45,19.72,19.45,94.3,301,0,17.7,8.33,.752
2,182,30,2,26.63,26.48,29.2,28.5,28.21,.211,.279,.15,.155,100,12.46,2550
1,182,35,2,9.69,9.62,96.7,6.809,1.298,12.84,19.52,19.9,19.55,94.3,300.9,0,17.77,7.18,.845
1,182,40,2,9.77,9.67,108.6,7.87,1.313,12.54,19.6,19.98,19.64,94.1,301,.01,17.8,7.35,.652
1,182,45,2,9.53,9.4,106.3,9.35,1.441,12.61,19.56,19.55,19.42,95.1,301,0,17.93,7.31,.224
2,182,45,2,26.51,26.39,29.09,28.27,28.11,.211,.279,.15,.155,100,12.45,2550
1,182,50,2,9.71,9.64,103.1,6.665,1.478,13.2,19.24,19.78,19.33,93.8,301,0,17.41,7.35,1.341
1,182,55,2,8.35,8.28,112.3,7.65,1.231,11.07,19.15,19.84,19.42,88.1,301.1,0,16.39,6.373,3.466
1,182,100,2,5.655,5.597,126.8,8.2,1.984,10.81,19.23,19.88,19.43,86.4,301.4,0,16.16,4.225,3.827
2,182,100,2,26.37,26.3,28.96,28.01,28.02,.211,.279,.15,.155,100,12.44,2550
1,182,105,2,3.842,3.804,105.6,8.04,.74,6.337,19.28,19.89,19.47,86.3,301.6,0,16.19,2.892,2.922
1,182,110,2,2.732,2.323,110.4,31.36,1.348,5.847,19.27,19.82,19.43,85.1,302.2,0,15.97,1.946,2.31
1,182,115,2,2.049,1.806,270.3,27.86,.478,3.103,19.34,19.73,19.46,86.1,302.5,0,16.21,1.687,1.754
2,182,115,2,26.23,26.2,28.82,27.74,27.91,.21,.279,.15,.155,100,12.44,2550
1,182,120,2,2.634,2.421,18.75,23.03,.526,4.247,19.32,19.66,19.42,87.4,302.3,0,16.43,2.21,1.396
1,182,125,2,4.122,4.042,39.72,11.27,.773,6.076,19.36,19.57,19.42,89.4,302.1,0,16.81,3.08,.968
1,182,130,2,5.029,4.999,18.41,6.236,.462,5.847,19.3,19.39,19.25,91.4,302.2,0,17.08,3.593,.342
2,182,130,2,26.09,26.1,28.67,27.47,27.79,.21,.279,.15,.155,99.9,12.43,2550
1,182,135,2,4.077,4.013,13.67,10.13,.558,5.455,19.23,19.42,19.23,92.8,302.7,0,17.24,2.815,.02
1,182,140,2,4.181,4.132,48.33,8.81,.994,5.88,19.28,19.46,19.29,93.3,302.9,0,17.37,3.005,.167
1,182,145,2,3.545,3.389,81.2,16.99,.831,5.553,19.07,19.48,19.19,91.6,303.1,0,16.9,2.497,.235
2,182,145,2,25.95,26.01,28.53,27.23,27.68,.21,.279,.15,.155,97,12.43,2550
1,182,150,2,4.507,4.446,130,9.41,1.045,6.631,19.04,19.58,19.25,90.4,303.6,0,16.66,3.515,.482
1,182,155,2,3.993,3.963,129.5,6.968,.792,5.651,19.11,19.5,19.27,89.1,303.6,0,16.52,3.035,.415
1,182,200,2,3.822,3.598,164,19.61,.515,4.704,19.09,19.4,19.2,89.9,303.4,0,16.64,2.655,.079
2,182,200,2,25.83,25.92,28.38,27,27.56,.209,.278,.15,.155,85.1,12.42,2550
1,182,205,2,4.741,4.693,199.3,8.19,.644,5.913,19.25,19.51,19.31,92.3,303.7,0,17.18,3.083,.334
1,182,210,2,3.45,3.401,189,9.68,.598,4.998,19.26,19.69,19.4,91.7,303.7,0,17.1,2.352,.264
1,182,215,2,3.355,3.334,186,6.335,.724,4.998,19.34,19.65,19.43,91.5,303.4,0,17.13,2.237,.118
2,182,215,2,25.72,25.84,28.24,26.79,27.42,.209,.278,.15,.155,76.5,12.41,2550
1,182,220,2,4.394,4.381,188.7,4.399,.377,5.651,19.33,19.64,19.4,91.5,303.4,0,17.12,2.807,.499
1,182,225,2,5.222,5.191,185.9,6.186,.64,7.12,19.32,19.62,19.37,91.5,303.1,0,17.12,3.375,.33
1,182,230,2,6.853,6.789,194.4,7.87,.758,8.53,19.31,19.43,19.3,92.4,303,0,17.26,4.805,.111
2,182,230,2,25.62,25.77,28.09,26.6,27.29,.209,.278,.15,.155,66.38,12.41,2550
1,182,235,2,8.11,8.08,200.5,4.938,1.144,10.49,19.17,19.18,19.07,93.9,303.2,0,17.37,5.608,0
1,182,240,2,8.66,8.63,191.6,5.422,.924,10.88,18.86,18.97,18.82,94,303,0,17.09,5.893,0
1,182,245,2,8.31,8.26,179.4,5.997,1.01,10.49,18.61,18.7,18.58,94,302.9,0,16.86,5.945,0
2,182,245,2,25.51,25.7,27.95,26.41,27.16,.209,.278,.15,.155,62.81,12.4,2550
1,182,250,2,8.38,8.34,174.6,5.566,1.182,11.73,18.41,18.49,18.38,94.5,302.7,0,16.74,6.345,0
1,182,255,2,8.91,8.82,161.6,8.21,1.089,11.83,18.2,18.27,18.17,94.8,302.5,0,16.59,6.95,0
1,182,300,2,9.18,9.14,149.1,5.856,1.13,11.53,17.94,18.06,17.91,94.6,302.3,0,16.31,7.22,0
2,182,300,2,25.42,25.63,27.81,26.24,27.03,.209,.278,.15,.155,63.46,12.4,2550
1,182,305,2,9,8.91,142.9,8.1,1.044,11.6,17.66,17.86,17.72,94.1,302.2,0,15.97,7.26,0
1,182,310,2,8.02,7.99,132.3,4.638,1.359,11.2,17.42,17.6,17.46,93.9,302.5,0,15.72,6.47,0
1,182,315,2,6.037,5.952,142.7,9.6,.759,7.91,17.31,17.54,17.39,94.3,302.7,0,15.66,4.878,0
2,182,315,2,25.32,25.55,27.67,26.07,26.9,.209,.277,.15,.155,60.07,12.4,2550
1,182,320,2,6.124,6.086,155.1,6.36,.932,8.33,17.41,17.86,17.65,94.2,302.5,0,15.75,4.818,0
1,182,325,2,7.9,7.86,160.7,5.439,1.146,11.01,17.65,18.11,17.89,93,302.4,0,15.79,6.205,0
1,182,330,2,8.74,8.69,159.9,5.915,1.052,11.24,17.93,18.67,18.35,89.8,302.4,0,15.52,6.848,.626
2,182,330,2,25.22,25.48,27.53,25.9,26.78,.208,.277,.15,.155,41.1,12.39,2550
1,182,335,2,9.31,9.26,158.7,6.275,1.045,11.86,18.26,18.89,18.56,86.4,302.4,0,15.25,7.08,.576
1,182,340,2,8.59,8.54,145.5,6.45,1.324,11.56,18.5,19.24,18.87,83.6,302.3,0,14.99,6.953,.697
1,182,345,2,8.27,8.23,130.1,5.48,.89,10.32,18.88,19.65,19.25,81.2,302.3,0,14.9,6.428,1.338
2,182,345,2,25.11,25.42,27.4,25.71,26.65,.208,.277,.15,.155,8.57,12.38,2550
1,182,350,2,9.88,9.84,130.8,5.563,1.168,12.61,19.27,20.04,19.61,78.9,301.7,0,14.84,7.84,1.331
1,182,355,2,9.2,9.08,114.9,9.36,.998,11.83,19.58,20.23,19.82,77.7,301.6,0,14.9,7.1,1.025
1,182,400,2,9.7,9.62,110.6,7.35,1.582,12.74,19.4,19.72,19.41,80.4,301.6,0,15.25,7.38,.059
2,182,400,2,25.01,25.34,27.28,25.54,26.53,.208,.277,.15,.155,5.334,12.38,2550
1,182,405,2,11.15,11.09,108.5,6.19,1.343,14.77,19.24,19.63,19.32,81.3,301.1,0,15.25,8.46,0
1,182,410,2,12.56,12.5,112.2,5.399,1.642,16.1,19.09,19.53,19.2,81.8,300.5,0,15.21,9.52,0
1,182,415,2,12.3,12.24,109,5.906,1.481,15.48,19.47,20.25,19.79,77.6,300.3,0,14.78,9.22,.33
2,182,415,2,24.89,25.27,27.14,25.36,26.41,.208,.277,.15,.155,5.717,12.38,2550
1,182,420,2,11.22,11.14,116.6,6.714,1.813,15.19,20.36,21.36,20.82,70.4,300.7,0,14.15,8.72,1.366
1,182,425,2,9.35,9.25,119.6,8.3,1.332,12.32,20.96,21.61,21.15,67.27,301.6,0,14.02,7.43,.676
1,182,430,2,8.83,8.75,134.5,7.5,1.185,11.69,20.97,21.59,21.09,66.22,301.9,0,13.8,6.98,.003
2,182,430,2,24.79,25.19,27.01,25.18,26.28,.208,.276,.15,.155,2.376,12.37,2550
1,182,435,2,8.35,8.27,127.6,8.05,1.275,10.88,20.99,21.57,21.1,66.09,302.1,0,13.78,6.483,0
1,182,440,2,7.16,7.1,127.2,7.68,1.085,9.93,20.79,21.32,20.82,67.52,301.9,0,13.92,5.525,0
1,182,445,2,6.944,6.914,136.4,5.309,.835,8.89,20.76,21.34,20.86,67.13,301.9,0,13.81,5.258,0
2,182,445,2,24.69,25.11,26.88,25.01,26.16,.208,.276,.15,.155,2.118,12.36,2550
1,182,450,2,6.854,6.806,130.4,6.772,.753,8.59,20.63,21.14,20.67,68.08,302,0,13.9,5.173,0
1,182,455,2,6.952,6.924,123.5,5.143,.889,8.56,20.57,21.1,20.64,68.27,302,0,13.89,5.38,0
1,182,500,2,7.18,7.14,117.9,5.569,.796,9.11,20.52,21.07,20.59,68.47,302.1,0,13.88,5.328,0
2,182,500,2,24.59,25.03,26.75,24.85,26.04,.208,.276,.15,.155,2.216,12.37,2550
1,182,505,2,6.871,6.841,128,5.373,.792,9.41,20.55,21.14,20.61,67.97,302.2,0,13.8,5.155,0
1,182,510,2,7.39,7.36,127.7,5.766,.844,9.7,20.54,21.15,20.64,67.51,302.4,0,13.69,5.61,0
1,182,515,2,7.89,7.86,126.2,4.457,.928,10.03,20.56,21.11,20.63,67.26,302.5,0,13.66,6.11,0
2,182,515,2,24.49,24.95,26.62,24.69,25.91,.208,.276,.15,.155,2.092,12.36,2550
1,182,520,2,7.59,7.56,121.5,5.261,.808,9.7,20.46,20.91,20.47,68.34,302.7,0,13.8,5.825,0
1,182,525,2,7.11,7.08,117.2,5.275,.718,9.38,20.29,20.7,20.29,69.39,302.8,0,13.87,5.488,0
1,182,530,2,7.93,7.89,110,5.511,.868,9.7,20.15,20.61,20.16,69.59,302.9,0,13.79,5.913,0
2,182,530,2,24.39,24.88,26.49,24.54,25.79,.208,.276,.15,.155,2.273,12.36,2550
1,182,535,2,8.31,8.26,109.7,5.879,1.111,11.01,20.01,20.47,20.06,70.1,303,0,13.78,6.438,0
1,182,540,2,8.5,8.46,103.8,5.577,1.008,10.45,19.91,20.32,19.91,70.8,303,0,13.82,6.383,0
1,182,545,2,8.54,8.5,105,5.484,1.21,11.43,19.69,20.07,19.69,72.2,303,0,13.9,6.273,.318
2,182,545,2,24.3,24.8,26.37,24.4,25.67,.207,.275,.15,.155,2.431,12.35,2550
1,182,550,2,7.61,7.58,108.3,5.256,.994,9.87,19.51,19.87,19.51,73.3,303.4,0,13.96,5.69,1.492
1,182,555,2,5.86,5.832,109.5,5.575,.725,7.71,19.28,19.55,19.22,75.5,303.6,0,14.19,4.448,3.298
1,182,600,2,5.055,5.025,117.1,6.241,.694,7.35,19.04,19.39,19.03,77.3,303.8,0,14.31,3.82,7.2
2,182,600,2,24.22,24.72,26.24,24.25,25.55,.207,.275,.15,.155,3.132,12.35,2550
1,182,605,2,5.473,5.434,119.6,6.868,.689,7.28,19,19.4,19.05,77.2,304,0,14.27,4.138,14.67
1,182,610,2,5.909,5.885,127.4,5.119,.797,8.13,18.95,19.32,18.98,77.4,304,0,14.26,4.483,25.09
1,182,615,2,6.183,6.156,128.3,5.298,.658,8.04,18.84,19.14,18.85,78.5,304,0,14.36,4.475,37.36
2,182,615,2,24.13,24.65,26.12,24.11,25.44,.207,.275,.15,.155,3.504,12.34,2550
1,182,620,2,5.882,5.848,129.8,6.152,.651,7.61,18.73,19,18.76,79.7,304,0,14.49,4.56,48.76
1,182,625,2,5.788,5.744,136.7,7.02,.889,7.87,18.77,19.05,18.83,79.4,304.1,0,14.48,4.535,60.2
1,182,630,2,4.725,4.693,142.7,6.641,.779,6.762,18.83,19.05,18.86,79.8,304.4,0,14.61,3.653,74.9
2,182,630,2,24.04,24.58,26,23.98,25.32,.207,.275,.15,.155,3.727,12.36,2550
1,182,635,2,4.328,4.299,132.5,6.675,.774,5.749,18.88,19.1,18.94,79.5,304.7,0,14.58,3.41,92.9
1,182,640,2,4.305,4.277,133.7,6.502,.819,6.501,18.99,19.15,19.06,79.5,304.8,0,14.7,3.383,130.2
1,182,645,2,3.76,3.726,126.5,7.65,.556,5.063,19.26,19.38,19.38,78.3,305,0,14.73,3.03,177.2
2,182,645,2,23.96,24.51,25.88,23.85,25.2,.207,.274,.15,.155,3.463,12.37,2550
1,182,650,2,3.758,3.734,117.4,6.429,.452,4.9,19.48,19.51,19.56,77.7,305,0,14.81,3.127,161.6
1,182,655,2,4.425,4.389,104.8,7.38,.602,6.435,19.51,19.5,19.51,77.8,304.9,0,14.86,3.495,121.9
1,182,700,2,5.285,5.262,94.2,5.369,.597,6.795,19.4,19.38,19.37,78.8,304.7,0,14.94,3.878,92.2
2,182,700,2,23.88,24.44,25.77,23.75,25.09,.207,.274,.15,.155,3.121,12.38,2550
1,182,705,2,5.83,5.804,99.5,5.388,.645,7.09,19.21,19.29,19.16,79.6,304.5,0,14.91,4.138,66.66
1,182,710,2,5.559,5.533,101.7,5.514,.743,6.991,19.13,19.33,19.16,79.5,304.5,0,14.83,4.065,84.6
1,182,715,2,5.409,5.374,92.6,6.515,.735,7.22,19.22,19.4,19.26,79.2,304.5,0,14.86,4.115,105.1
2,182,715,2,23.84,24.39,25.66,23.68,24.98,.207,.274,.15,.155,3.393,12.37,2550
1,182,720,2,5.164,5.146,88.3,4.805,.619,6.566,19.24,19.32,19.25,79.9,304.5,0,15,3.863,91.4
1,182,725,2,5.251,5.228,82.9,5.397,.614,6.501,19.22,19.37,19.24,79.5,304.6,0,14.9,3.928,99.9
1,182,730,2,4.479,4.452,85.9,6.279,.757,6.762,19.18,19.27,19.19,80,304.6,0,14.96,3.42,83.3
2,182,730,2,23.79,24.33,25.57,23.63,24.87,.206,.274,.15,.155,3.413,12.39,2550
1,182,735,2,4.772,4.736,91.1,7.06,.929,7.25,19.19,19.26,19.25,80.6,304.5,0,15.09,3.66,164.5
1,182,740,2,5.116,5.09,98.6,5.709,.702,6.468,19.34,19.34,19.39,80.7,304.4,0,15.25,3.673,251.8
1,182,745,2,5.398,5.372,104.3,5.643,.565,6.664,19.68,19.54,19.75,78.7,304.5,0,15.18,4.343,323.4
2,182,745,2,23.76,24.28,25.47,23.58,24.77,.206,.274,.15,.155,3.226,12.39,2550
1,182,750,2,5.088,5.052,103.8,6.811,.662,6.664,19.9,19.72,19.95,78.1,304.7,0,15.28,3.94,302
1,182,755,2,5.21,5.169,102.1,7.26,.856,7.09,20.17,19.95,20.21,77,304.8,0,15.31,3.933,332.8
1,182,800,2,5.178,5.151,108.9,5.901,.704,6.501,20.34,20.03,20.32,75.7,304.8,0,15.22,4.27,384
2,182,800,2,23.73,24.24,25.39,23.54,24.68,.206,.273,.15,.155,2.553,12.47,2550
1,182,805,2,5.186,5.147,114.3,7.04,.954,7.48,20.69,20.41,20.7,75,304.9,0,15.39,4.275,363.2
1,182,810,2,5.674,5.65,115.5,5.237,.807,7.32,20.62,20.38,20.53,74.5,304.9,0,15.25,4.413,236.2
1,182,815,2,5.52,5.476,118.9,7.19,.815,7.09,20.6,20.42,20.54,74.9,305.1,0,15.29,4.335,184.8
2,182,815,2,23.7,24.2,25.31,23.53,24.59,.206,.273,.15,.155,2.385,12.58,2550
1,182,820,2,6.18,6.137,117.8,6.777,.76,7.94,20.71,20.61,20.73,73.3,305.2,0,15.08,4.868,344.3
1,182,825,2,4.829,4.772,114.4,8.79,.951,7.35,20.95,20.78,20.95,74.1,305.5,0,15.45,3.92,386.5
1,182,830,2,4.494,4.447,96.8,8.29,.684,5.945,21.44,20.99,21.44,73.6,305.6,0,15.81,3.438,490.3
2,182,830,2,23.68,24.17,25.24,23.55,24.5,.206,.273,.15,.155,2.148,12.6,2550
1,182,835,2,5.637,5.576,122.1,8.45,1.044,8.4,21.59,21.07,21.51,71.4,305.6,0,15.49,4.585,508.7
1,182,840,2,6.762,6.705,113.1,7.42,.831,8.56,21.72,21.18,21.6,69.24,305.6,0,15.15,5.463,524.4
1,182,845,2,6.828,6.768,107.8,7.54,1.017,8.49,21.85,21.27,21.76,68.72,305.7,0,15.15,5.305,540.1
2,182,845,2,23.66,24.15,25.18,23.6,24.42,.206,.273,.15,.155,1.745,12.79,2550
1,182,850,2,6.827,6.798,112.2,5.259,.913,8.59,21.98,21.42,21.88,69.04,305.6,0,15.35,5.293,557.3
1,182,855,2,6.95,6.893,117.9,7.32,1.111,9.28,22.2,21.59,22.09,68.21,305.6,0,15.36,5.585,573.5
1,182,900,2,7.41,7.37,112.8,6.162,.858,8.95,22.3,21.63,22.12,67.47,305.6,0,15.29,5.723,586.5
2,182,900,2,23.67,24.13,25.14,23.67,24.34,.206,.273,.15,.155,1.614,12.93,2550
1,182,905,2,6.903,6.853,114.7,6.85,.955,8.92,22.41,21.77,22.24,67.69,305.5,0,15.43,5.613,604.2
1,182,910,2,6.467,6.414,127.4,7.29,.862,8.92,22.75,22.14,22.61,67.63,305.5,0,15.73,5.228,620.9
1,182,915,2,7.75,7.68,113.1,8.1,.964,9.9,22.6,21.77,22.25,65.82,305.5,0,15.19,6.303,638.3
2,182,915,2,23.69,24.13,25.11,23.79,24.28,.206,.272,.15,.155,1.464,13.01,2550
1,182,920,2,7.52,7.46,114.2,6.847,1.054,9.77,22.51,21.78,22.3,66.09,305.5,0,15.17,5.823,658.9
1,182,925,2,6.966,6.919,122.2,6.721,.815,9.21,22.66,21.86,22.42,65.2,305.6,0,15.1,5.735,690.3
1,182,930,2,6.099,6.041,121.5,7.88,.675,7.38,22.77,22.05,22.61,66.75,305.5,0,15.56,5.14,697.1
2,182,930,2,23.73,24.14,25.09,23.93,24.22,.205,.272,.15,.155,1.36,13.07,2550
1,182,935,2,5.817,5.785,123.2,5.978,.863,7.81,23.04,22.14,22.76,66.52,305.6,0,15.75,4.793,697.1
1,182,940,2,7.32,7.25,124.9,7.79,.946,9.24,23.11,22.19,22.79,64.45,305.6,0,15.34,5.998,713
1,182,945,2,6.11,6.052,112,7.87,.923,9.44,23.3,22.51,23.08,66.69,305.5,0,16.02,5.045,729
2,182,945,2,23.79,24.16,25.09,24.09,24.18,.205,.272,.15,.155,1.315,13.09,2550
1,182,950,2,6.309,6.272,116.8,6.137,.786,7.68,23.31,22.32,23.01,65.94,305.5,0,15.86,5.185,744
1,182,955,2,6.426,6.383,130.1,6.64,.761,8.43,23.26,22.22,22.89,66.65,305.5,0,15.97,5.293,754
1,182,1000,2,6.166,6.114,133.2,7.45,1.026,8.43,23.59,22.65,23.27,64.86,305.6,0,15.87,5.175,764
2,182,1000,2,23.88,24.2,25.1,24.28,24.14,.205,.272,.15,.155,1.313,13.12,2550
1,182,1005,2,6.412,6.363,140,7.03,.96,8.72,23.73,22.5,23.24,64.1,305.7,0,15.81,5.205,776
1,182,1010,2,6.717,6.663,143.8,7.24,1.061,9.21,23.82,22.65,23.29,63.43,305.8,0,15.74,5.68,789
1,182,1015,2,5.68,5.627,153.9,7.84,.831,7.81,24.04,22.95,23.58,63.49,305.8,0,15.96,4.668,797
2,182,1015,2,24,24.24,25.13,24.52,24.12,.205,.272,.15,.155,1.208,13.19,2550
1,182,1020,2,5.553,5.482,144.6,9.14,.67,6.925,24.07,22.86,23.53,64.04,305.8,0,16.11,4.55,809
1,182,1025,2,6.233,6.071,154.5,13.04,1.308,8.69,23.92,22.8,23.41,63.55,305.9,0,15.86,5.153,822
1,182,1030,2,6.116,6.048,149.8,8.5,1.008,8.2,23.92,22.7,23.44,62.99,305.9,0,15.72,5.178,836
2,182,1030,2,24.16,24.31,25.17,24.8,24.11,.205,.272,.15,.155,1.159,13.2,2550
1,182,1035,2,5.887,5.823,149.8,8.44,.852,7.48,24.06,22.9,23.56,62.86,305.7,0,15.83,5.193,804
1,182,1040,2,5.911,5.743,143.5,13.66,.97,7.74,24.32,23.09,23.93,63.4,305.7,0,16.18,4.87,852
1,182,1045,2,6.197,6.126,154.3,8.7,.731,8.23,24.33,22.93,23.71,63.17,305.6,0,16.14,5.313,871
2,182,1045,2,24.35,24.38,25.24,25.12,24.11,.204,.271,.15,.155,1.097,13.2,2550
1,182,1050,2,6.598,6.5,148.5,9.88,.764,8.72,24.23,22.91,23.68,64.28,305.5,0,16.31,5.54,885
1,182,1055,2,7.07,6.97,154.3,9.69,.993,9.11,24.35,23.03,23.91,64.82,305.5,0,16.55,5.678,899
1,182,1100,2,6.666,6.631,143.1,5.911,1.236,8.79,24.42,23.11,23.86,62.45,305.7,0,16.05,5.708,908
2,182,1100,2,24.57,24.46,25.32,25.47,24.12,.204,.271,.15,.155,1.093,13.21,2550
1,182,1105,2,6.662,6.605,151.6,7.48,.95,8.75,24.27,22.93,23.71,61.57,305.9,0,15.7,5.36,907
1,182,1110,2,6.201,6.115,156.1,9.56,.895,8.53,24.44,23.29,24.07,61.71,305.9,0,15.88,5.1,924
1,182,1115,2,6.981,6.913,146.1,8.01,1.083,8.75,24.64,23.37,24.12,59.34,305.9,0,15.48,5.888,826
2,182,1115,2,24.8,24.56,25.42,25.85,24.14,.204,.271,.15,.155,.943,13.19,2550
1,182,1120,2,6.986,6.878,143.5,10.07,.99,9.41,24.5,23.29,23.98,58.95,305.9,0,15.25,5.875,923
1,182,1125,2,6.636,6.584,138.2,7.15,1.106,9.21,24.79,23.65,24.4,59.03,305.9,0,15.53,5.633,939
1,182,1130,2,7.01,6.951,145.2,7.58,1.097,8.59,25.01,23.56,24.43,58.77,306,0,15.67,5.715,943
2,182,1130,2,25.02,24.66,25.54,26.24,24.18,.204,.271,.15,.155,.104,13.18,2550
1,182,1135,2,6.783,6.731,150,7.09,.881,8.62,25.02,23.53,24.42,59.1,305.9,0,15.76,5.593,949
1,182,1140,2,6.115,6.015,148.9,10.32,.995,7.84,24.93,23.54,24.28,59.12,305.9,0,15.68,5.168,950
1,182,1145,2,6.908,6.852,136.5,7.35,1.019,8.85,25.12,23.86,24.66,58.53,306,0,15.7,5.75,957
2,182,1145,2,25.23,24.77,25.68,26.63,24.22,.203,.271,.15,.155,0,13.21,2550
1,182,1150,2,6.063,5.961,133.9,10.47,1.084,8.43,25.12,23.91,24.72,59.56,306,0,15.96,5.205,966
1,182,1155,2,6.442,6.354,143.3,9.48,.893,8.56,25.32,23.83,24.77,57.01,306,0,15.49,5.3,973
1,182,1200,2,5.875,5.711,149.4,13.54,1.225,8.53,25.4,24.06,24.94,57.89,306,0,15.79,4.863,978
2,182,1200,2,25.44,24.88,25.83,27.03,24.29,.203,.271,.15,.155,0,13.21,2550
1,182,1205,2,6.145,5.993,149.5,12.76,.813,7.84,25.63,24.22,25.17,57.93,306,0,16,5.125,983
1,182,1210,2,6.66,6.59,150.4,8.32,.843,8.36,25.44,23.91,24.73,57.5,306,0,15.72,5.67,990
1,182,1215,2,5.871,5.747,136.7,11.77,1.025,7.94,25.28,24.03,24.82,60.32,305.9,0,16.3,4.893,995
2,182,1215,2,25.65,25,26,27.44,24.37,.203,.271,.15,.155,0,13.21,2550
1,182,1220,2,6.516,6.481,134.9,5.939,.914,8.66,25.59,24.23,25.11,58.63,305.8,0,16.14,5.49,1011
1,182,1225,2,6.173,6.022,137.1,12.69,.63,7.51,25.74,24.33,25.23,58.17,305.8,0,16.16,5.13,1012
1,182,1230,2,5.515,5.318,141.6,15.31,1.119,8.85,25.76,24.55,25.38,59.51,305.7,0,16.52,4.655,1003
2,182,1230,2,25.85,25.11,26.18,27.84,24.45,.203,.271,.15,.155,0,13.19,2550
1,182,1235,2,6.146,5.968,143,13.79,.83,8.1,25.85,24.48,25.34,58.01,305.7,0,16.22,5.118,1003
1,182,1240,2,5.132,4.874,157.1,18.16,1.068,7.06,25.79,24.4,25.22,58.38,305.7,0,16.26,4.403,1001
1,182,1245,2,5.561,5.454,152.5,11.21,.597,7.19,25.84,24.69,25.47,60.58,305.6,0,16.86,4.733,1012
2,182,1245,2,26.06,25.23,26.36,28.24,24.56,.202,.271,.15,.155,0,13.2,2550
1,182,1250,2,5.396,5.333,168.8,8.7,.724,6.664,25.86,24.43,25.28,59.3,305.5,0,16.55,4.318,1046
1,182,1255,2,5.485,5.385,141.2,10.93,.713,7.15,25.98,24.84,25.64,58.31,305.5,0,16.41,4.703,1072
1,182,1300,2,4.782,4.686,154.6,11.52,.733,6.403,26.43,25.11,26.01,58.03,305.4,0,16.74,3.973,1110
2,182,1300,2,26.27,25.35,26.55,28.65,24.68,.202,.27,.151,.155,0,13.18,2550
1,182,1305,2,5.57,5.465,137,11.09,.637,7.38,26.53,25.01,25.94,55.94,305.4,0,16.27,4.723,975
1,182,1310,2,5.424,5.384,149.5,6.936,1.089,7.09,26.13,24.63,25.49,56.48,305.4,0,16.07,4.555,678.3
1,182,1315,2,4.81,4.712,151.8,11.54,.796,6.762,25.86,24.6,25.26,57.83,305.3,0,16.18,3.948,654.2
2,182,1315,2,26.49,25.48,26.75,29.05,24.81,.202,.27,.151,.155,0,13.18,2550
1,182,1320,2,5.099,4.974,147.3,12.66,.749,7.22,25.87,24.86,25.43,57.7,305.3,0,16.16,4.17,448.9
1,182,1325,2,5.231,5.189,149.2,7.29,.724,7.19,25.55,24.48,24.97,58.05,305.2,0,15.97,4.335,404.1
1,182,1330,2,5.25,5.157,158.4,10.8,.958,7.32,25.4,24.62,25.02,58.45,305.2,0,15.93,4.325,520.6
2,182,1330,2,26.71,25.6,26.96,29.43,24.95,.201,.27,.151,.155,0,13.19,2550
1,182,1335,2,5.083,5.044,145.5,7.13,.73,6.762,25.75,24.91,25.44,56.63,305.2,0,15.77,4.303,690.3
1,182,1340,2,4.918,4.839,155.6,10.26,.738,6.729,26.46,25.41,26.22,57.11,305.1,0,16.52,4.185,1128
1,182,1345,2,5.557,5.467,130.8,10.32,.784,8.04,26.82,25.69,26.45,55.24,305.1,0,16.35,4.695,1131
2,182,1345,2,26.87,25.73,27.16,29.71,25.11,.201,.271,.151,.155,0,13.18,2550
1,182,1350,2,4.554,4.432,129,13.25,.882,6.664,26.93,25.86,26.47,55.27,304.9,0,16.45,4.128,1067
1,182,1355,2,5.061,4.993,128.6,9.4,.663,6.664,26.99,25.7,26.52,55.03,304.9,0,16.44,4.298,1014
1,182,1400,2,4.684,4.604,149.9,10.58,.816,6.795,27.03,25.86,26.49,55.26,304.8,0,16.53,4.083,973
2,182,1400,2,26.95,25.84,27.36,29.86,25.27,.201,.27,.151,.155,0,13.16,2550
1,182,1405,2,5.428,5.341,153.8,10.24,.769,7.09,27.2,25.92,26.69,53.81,304.8,0,16.29,4.668,971
1,182,1410,2,4.826,4.759,155.8,9.58,.764,6.174,27.25,25.95,26.7,53.71,304.8,0,16.3,4.135,949
1,182,1415,2,5.164,4.906,131.1,18.09,.707,6.664,27.37,26.08,26.96,54.42,304.7,0,16.6,4.183,937
2,182,1415,2,27.06,25.93,27.52,29.96,25.43,.201,.27,.151,.155,0,13.15,2550
1,182,1420,2,4.745,4.547,151.6,16.52,.868,6.893,27.34,26.15,26.87,52.77,304.6,0,16.11,4.07,889
1,182,1425,2,4.975,4.877,150,11.35,1.057,7.15,27.32,26.13,26.84,53.23,304.5,0,16.22,4.213,919
1,182,1430,2,4.011,3.879,136.6,14.69,.946,5.978,27.56,26.52,27.19,54.3,304.4,0,16.74,3.475,919
2,182,1430,2,27.22,26.02,27.68,30.14,25.58,.2,.27,.151,.155,0,13.15,2550
1,182,1435,2,5.088,4.988,149.2,11.35,1.055,6.827,27.62,26.37,27.03,54.35,304.4,0,16.8,4.23,909
1,182,1440,2,4.91,4.74,140.9,15.08,1.058,6.795,27.58,26.18,27.09,53.47,304.4,0,16.52,4.195,900
1,182,1445,2,4.226,4.062,133.6,15.96,.557,5.651,27.69,26.48,27.24,52.71,304.3,0,16.4,3.525,891
2,182,1445,2,27.39,26.12,27.83,30.38,25.74,.2,.27,.151,.155,0,13.14,2550
1,182,1450,2,4.124,4.036,151.3,11.83,1.293,6.599,27.92,26.75,27.5,51.96,304.3,0,16.39,3.508,882
1,182,1455,2,4.895,4.839,158.6,8.63,.867,6.697,27.98,26.91,27.48,50.56,304.3,0,16.03,4.138,873
1,182,1500,2,4.139,4.052,146.3,11.74,.78,6.011,28.03,26.85,27.52,49.92,304.2,0,15.88,3.678,864
2,182,1500,2,27.55,26.21,27.97,30.63,25.9,.199,.27,.151,.155,0,13.12,2550
1,182,1505,2,4.463,4.387,139.8,10.51,1.007,6.272,28.25,27.1,27.83,50.98,304.2,0,16.39,3.805,855
1,182,1510,2,4.216,4.165,146.8,8.86,.599,5.717,28.14,26.92,27.62,49.54,304.2,0,15.86,3.595,844
1,182,1515,2,3.808,3.711,154.7,12.88,.933,5.749,28.32,27.08,27.78,50.23,304.1,0,16.23,3.102,832
2,182,1515,2,27.71,26.31,28.12,30.84,26.06,.199,.27,.151,.155,0,13.12,2550
1,182,1520,2,4.933,4.854,150.5,10.26,.981,6.86,28.17,26.75,27.48,51.41,304.1,0,16.45,4.18,821
1,182,1525,2,3.808,3.722,150.2,12.19,.934,5.782,27.95,26.85,27.41,50.84,304.1,0,16.09,3.313,810
1,182,1530,2,4.09,4.034,142.1,9.44,.896,6.272,28.18,27.29,27.82,50.97,304,0,16.33,3.598,799
2,182,1530,2,27.84,26.4,28.25,30.98,26.23,.199,.27,.151,.155,0,13.11,2550
1,182,1535,2,4.783,4.49,149.6,20.05,.665,6.207,28.45,27.34,28.05,49.48,303.9,0,16.1,4.028,790
1,182,1540,2,4.584,4.311,149.4,19.77,.807,7.28,28.53,27.42,28.05,49.8,303.8,0,16.29,3.923,778
1,182,1545,2,5.085,4.991,161.2,11.03,.834,6.533,28.41,27.35,27.95,47.95,303.7,0,15.61,4.183,764
2,182,1545,2,27.96,26.48,28.38,31.11,26.4,.198,.27,.151,.155,0,13.1,2550
1,182,1550,2,4.618,4.517,157.4,11.96,.931,6.337,28.31,27.1,27.77,49.38,303.7,0,15.97,3.89,749
1,182,1555,2,4.898,4.844,163.9,8.52,.886,7.38,28.46,27.35,27.99,48.86,303.6,0,15.93,4.045,738
1,182,1600,2,5.099,5.013,168.6,10.54,.816,7.06,28.29,27.2,27.8,47.41,303.6,0,15.34,4.3,728
2,182,1600,2,28.06,26.56,28.51,31.26,26.56,.198,.27,.151,.155,0,13.09,2550
1,182,1605,2,4.551,4.462,157.4,11.33,.897,6.893,28.44,27.34,27.98,48.27,303.5,0,15.73,3.89,714
1,182,1610,2,4.365,4.278,156,11.45,.775,6.305,28.6,27.47,28.07,48.92,303.5,0,16.08,3.725,700
1,182,1615,2,5.624,5.599,164.5,5.316,.851,6.991,28.5,27.38,27.94,49.03,303.5,0,16.03,4.758,685.9
2,182,1615,2,28.14,26.64,28.62,31.41,26.73,.198,.27,.151,.155,0,13.09,2550
1,182,1620,2,4.642,4.571,146.2,9.98,.809,6.043,28.53,27.39,27.94,48.99,303.4,0,16.04,4.128,671.3
1,182,1625,2,5.242,5.124,165.4,12.15,.836,7.38,28.41,27.45,27.91,49.54,303.4,0,16.11,4.395,655.7
1,182,1630,2,4.859,4.732,158.4,13.1,1.143,6.37,28.53,27.44,27.97,49.77,303.3,0,16.28,3.88,640.1
2,182,1630,2,28.2,26.7,28.75,31.53,26.89,.197,.271,.151,.155,0,13.09,2550
1,182,1635,2,5.176,5.131,163.1,7.53,.617,6.86,28.42,27.27,27.87,49.09,303.3,0,15.98,4.338,625.7
1,182,1640,2,4.272,4.076,161.1,17.36,.773,6.272,28.39,27.42,27.89,49.66,303.3,0,16.12,3.648,610.7
1,182,1645,2,4.864,4.567,164.1,20.01,1.601,8.43,28.42,27.47,27.95,50.43,303.2,0,16.38,3.973,595.1
2,182,1645,2,28.24,26.76,28.85,31.63,27.04,.197,.271,.151,.155,0,13.09,2550
1,182,1650,2,4.605,4.532,148.9,10.25,1.156,6.762,28.48,27.44,27.92,50.23,303.2,0,16.38,3.945,579.1
1,182,1655,2,4.614,4.541,156.1,10.16,.835,6.501,28.49,27.61,28.05,50.77,303.1,0,16.55,3.673,562.3
1,182,1700,2,4.267,4.22,154.7,8.44,.969,6.599,28.59,27.45,28.02,50.26,303,0,16.48,3.605,547.1
2,182,1700,2,28.25,26.81,28.96,31.7,27.19,.196,.271,.151,.155,0,13.09,2550
1,182,1705,2,4.397,4.282,150.9,13.06,.793,6.043,28.49,27.54,27.94,50.97,303,0,16.61,3.75,531.4
1,182,1710,2,5.48,5.402,145.6,9.67,.691,7.28,28.43,27.52,27.89,50.65,303,0,16.46,4.64,513.9
1,182,1715,2,4.771,4.684,148.8,10.91,.873,6.468,28.4,27.51,27.89,50.22,303,0,16.3,4.028,497.4
2,182,1715,2,28.25,26.85,29.06,31.74,27.33,.196,.271,.151,.155,0,13.08,2550
1,182,1720,2,4.89,4.822,150.6,9.55,1.222,7.35,28.49,27.62,27.98,50.28,302.9,0,16.4,4.058,482.2
1,182,1725,2,5.218,5.158,142.7,8.72,1.213,8,28.51,27.61,27.97,50.44,302.9,0,16.46,4.235,465.2
1,182,1730,2,4.583,4.55,151.5,6.873,1.39,7.38,28.53,27.65,28.02,50.8,302.8,0,16.59,3.85,444.4
2,182,1730,2,28.23,26.87,29.15,31.76,27.46,.196,.271,.151,.155,0,13.08,2550
1,182,1735,2,4.917,4.808,148.9,12.04,.813,7.61,28.72,27.93,28.25,50.04,302.9,0,16.53,4.115,422.5
1,182,1740,2,5.304,5.201,130.6,11.33,.606,6.958,28.5,27.68,28,49.91,302.9,0,16.3,4.343,404.2
1,182,1745,2,4.813,4.742,134.4,9.82,.804,7.12,28.51,27.81,28.07,50.28,302.8,0,16.41,3.973,389.9
2,182,1745,2,28.19,26.89,29.21,31.74,27.57,.195,.271,.151,.155,0,13.08,2550
1,182,1750,2,5.584,5.54,130,7.21,.789,7.35,28.37,27.77,27.97,50.42,302.8,0,16.34,4.54,375.3
1,182,1755,2,5.024,4.983,139.3,7.3,.498,6.109,28.36,27.74,27.98,50.68,302.7,0,16.41,4.158,359.9
1,182,1800,2,5.104,5.026,142.2,10,.573,6.533,28.45,27.77,28,50.18,302.8,0,16.33,4.02,342
2,182,1800,2,28.14,26.91,29.28,31.7,27.68,.195,.271,.151,.155,0,12.95,2550
1,182,1805,2,5.082,5.019,138.8,9.02,.677,6.239,28.4,27.72,27.93,50.57,302.8,0,16.41,4.145,323.7
1,182,1810,2,5.307,5.233,131.9,9.57,.665,6.795,28.36,27.85,28,51.67,302.7,0,16.7,4.228,306.1
1,182,1815,2,5.198,5.155,139.7,7.33,.797,6.958,28.35,27.78,27.94,50.98,302.7,0,16.49,4.205,287.5
2,182,1815,2,28.07,26.91,29.33,31.62,27.78,.195,.271,.151,.155,0,12.73,2550
1,182,1820,2,5.33,5.287,139.1,7.28,.775,6.697,28.29,27.82,27.89,51.11,302.7,0,16.47,4.51,270.1
1,182,1825,2,4.995,4.972,129.1,5.419,.59,6.435,28.16,27.73,27.76,51,302.7,0,16.32,4.158,253.3
1,182,1830,2,4.888,4.831,127.7,8.77,.799,6.762,28.06,27.7,27.76,52.04,302.7,0,16.54,3.768,236.5
2,182,1830,2,27.99,26.91,29.37,31.51,27.87,.195,.271,.151,.155,0,12.68,2550
1,182,1835,2,4.347,4.302,128.1,8.22,.571,5.88,28.03,27.7,27.74,52.87,302.7,0,16.75,3.428,220.1
1,182,1840,2,4.556,4.526,136.8,6.572,.95,6.566,28.02,27.69,27.7,52.55,302.6,0,16.66,3.618,203.4
1,182,1845,2,4.229,4.205,134,6.078,.58,5.194,27.99,27.68,27.65,53.21,302.6,0,16.82,3.415,187
2,182,1845,2,27.9,26.89,29.39,31.38,27.94,.195,.271,.151,.155,0,12.67,2550
1,182,1850,2,4.779,4.751,133.3,6.204,.497,5.913,27.86,27.56,27.49,53.07,302.6,0,16.66,3.685,169.7
1,182,1855,2,4.446,4.429,126.8,5.05,.572,5.847,27.7,27.5,27.38,53.69,302.6,0,16.69,3.518,153
1,182,1900,2,3.939,3.905,129.3,7.52,.607,4.998,27.57,27.46,27.3,54.15,302.6,0,16.71,3.155,137
2,182,1900,2,27.79,26.88,29.39,31.21,28,.194,.271,.151,.155,0,12.65,2550
1,182,1905,2,3.898,3.882,132.3,5.149,.448,5.031,27.51,27.42,27.23,54.54,302.6,0,16.77,3.1,121.1
1,182,1910,2,3.342,3.328,130.2,5.197,.416,4.345,27.42,27.37,27.14,55.48,302.6,0,16.95,2.542,106.1
1,182,1915,2,3.462,3.446,128.2,5.425,.428,4.704,27.28,27.23,26.98,56.87,302.7,0,17.2,2.652,91.1
2,182,1915,2,27.68,26.85,29.38,31.02,28.04,.194,.271,.151,.155,0,12.64,2550
1,182,1920,2,3.482,3.462,127.9,6.141,.483,4.475,27.1,27.11,26.81,57.85,302.6,0,17.3,2.64,77.2
1,182,1925,2,3.369,3.362,123.6,3.819,.354,4.083,26.92,26.99,26.66,58.65,302.6,0,17.34,2.557,62.49
1,182,1930,2,3.601,3.586,118.5,5.108,.465,4.737,26.72,26.9,26.51,59.36,302.5,0,17.35,2.75,49.55
2,182,1930,2,27.57,26.82,29.37,30.81,28.08,.194,.271,.151,.155,.07,12.63,2550
1,182,1935,2,3.484,3.474,117.5,4.305,.358,4.508,26.47,26.7,26.27,60.7,302.5,0,17.47,2.522,17.9
1,182,1940,2,3.618,3.612,117.4,3.301,.338,4.312,26.17,26.52,26.03,61.6,302.4,0,17.42,2.607,10
1,182,1945,2,3.312,3.302,114.7,4.348,.3,3.887,25.95,26.35,25.79,62.75,302.4,0,17.5,2.135,5.249
2,182,1945,2,27.45,26.78,29.33,30.58,28.09,.194,.271,.151,.155,1.259,12.62,2550
1,182,1950,2,3.486,3.476,110,4.155,.287,4.116,25.67,26.14,25.54,64.21,302.4,0,17.6,2.31,2.979
1,182,1955,2,3.349,3.341,109.2,4.134,.293,4.149,25.43,25.88,25.27,66.02,302.4,0,17.8,2.085,1.163
1,182,2000,2,3.427,3.417,109.3,4.382,.328,4.345,25.17,25.66,25.05,67.38,302.4,0,17.88,2.24,.063
2,182,2000,2,27.32,26.73,29.28,30.33,28.1,.194,.271,.151,.155,1.613,12.61,2550
1,182,2005,2,3.2,3.194,104.8,3.369,.275,3.789,24.97,25.47,24.84,68.89,302.4,0,18.03,1.872,0
1,182,2010,2,3.152,3.148,101.5,2.835,.303,3.92,24.71,25.3,24.59,70.3,302.4,0,18.1,1.867,0
1,182,2015,2,3.337,3.332,102,3.001,.275,4.247,24.53,25.17,24.43,71.3,302.4,0,18.15,1.857,0
2,182,2015,2,27.19,26.68,29.21,30.08,28.08,.194,.271,.151,.155,2.066,12.6,2550
1,182,2020,2,3.198,3.192,101.4,3.549,.233,3.887,24.39,25.04,24.32,72,302.5,0,18.19,1.905,0
1,182,2025,2,3.148,3.144,102.3,3.031,.245,3.724,24.32,24.95,24.22,72.7,302.6,0,18.26,1.772,0
1,182,2030,2,3.107,3.103,101.7,2.736,.229,3.92,24.17,24.88,24.12,73.6,302.6,0,18.31,1.702,0
2,182,2030,2,27.06,26.64,29.14,29.83,28.07,.194,.271,.151,.155,2.471,12.59,2550
1,182,2035,2,2.867,2.865,101,2.34,.258,3.43,24.06,24.78,24.01,74.5,302.6,0,18.4,1.507,0
1,182,2040,2,3.051,3.047,103.3,2.848,.21,3.463,23.92,24.7,23.83,75.6,302.6,0,18.51,1.632,0
1,182,2045,2,3.12,3.113,106.9,3.753,.244,3.822,23.8,24.56,23.75,76.4,302.8,0,18.54,1.78,0
2,182,2045,2,26.92,26.58,29.06,29.57,28.03,.193,.271,.151,.155,3.119,12.58,2550
1,182,2050,2,3.41,3.401,112.8,4.081,.326,4.181,23.8,24.58,23.83,76.3,302.9,0,18.53,2.115,0
1,182,2055,2,3.363,3.356,113.8,3.786,.274,3.985,23.93,24.63,23.96,75.6,303,0,18.51,2.157,0
1,182,2100,2,3.127,3.115,109.4,4.887,.326,3.789,23.91,24.55,23.91,76.1,303.2,0,18.59,1.89,0
2,182,2100,2,26.79,26.52,28.97,29.32,27.99,.193,.271,.151,.155,3.201,12.58,2550
1,182,2105,2,2.809,2.799,101.5,4.792,.237,3.463,23.82,24.46,23.81,76.6,303.4,0,18.61,1.657,0
1,182,2110,2,3.185,3.177,101.6,3.87,.35,3.887,23.68,24.38,23.68,77.2,303.5,0,18.59,1.93,0
1,182,2115,2,3.455,3.448,104,3.646,.3,4.018,23.65,24.29,23.66,77.5,303.6,0,18.63,2.255,0
2,182,2115,2,26.67,26.46,28.87,29.08,27.93,.193,.271,.151,.155,3.589,12.57,2550
1,182,2120,2,3.437,3.428,106.6,4.171,.371,4.149,23.62,24.19,23.62,77.7,303.7,0,18.64,2.202,0
1,182,2125,2,3.551,3.541,109.8,4.162,.357,4.508,23.63,24.14,23.63,77.8,303.9,0,18.67,2.287,0
1,182,2130,2,3.846,3.835,109.2,4.162,.366,4.867,23.54,24.04,23.52,78.6,303.9,0,18.74,2.477,0
2,182,2130,2,26.55,26.4,28.78,28.85,27.87,.193,.271,.151,.155,3.727,12.57,2550
1,182,2135,2,4.063,4.046,113.9,5.246,.468,5.357,23.53,24.05,23.55,78.7,304,0,18.74,2.832,0
1,182,2140,2,4.275,4.26,113.5,4.825,.572,5.553,23.61,24.11,23.62,78.4,304,0,18.77,2.955,0
1,182,2145,2,4.015,3.995,113.3,5.665,.54,5.063,23.62,24.07,23.62,78.5,304.1,0,18.8,2.905,0
2,182,2145,2,26.44,26.34,28.67,28.63,27.8,.193,.271,.151,.155,3.75,12.55,2550
1,182,2150,2,4.015,4.001,113.9,4.801,.476,5.39,23.57,23.98,23.54,78.9,304.1,0,18.83,2.78,0
1,182,2155,2,3.989,3.975,115,4.851,.475,5.161,23.52,23.93,23.49,79.5,304.1,0,18.9,2.84,0
1,182,2200,2,4.263,4.24,119.1,5.843,.5,5.357,23.51,23.92,23.49,79.7,304.1,0,18.92,3.105,0
2,182,2200,2,26.34,26.28,28.57,28.42,27.73,.193,.27,.151,.155,4.058,12.55,2550
1,182,2205,2,4.886,4.858,120.7,6.136,.548,6.141,23.52,23.93,23.51,79.8,304,0,18.96,3.475,0
1,182,2210,2,4.818,4.798,121.1,5.253,.52,5.978,23.53,23.89,23.5,80,304,0,19,3.518,0
1,182,2215,2,4.997,4.973,120.7,5.658,.43,5.945,23.47,23.76,23.4,80.6,303.9,0,19.06,3.745,0
2,182,2215,2,26.24,26.22,28.47,28.22,27.65,.193,.27,.151,.155,4.302,12.54,2550
1,182,2220,2,5.375,5.349,121.9,5.674,.619,6.925,23.37,23.67,23.33,81.2,303.8,0,19.09,3.968,0
1,182,2225,2,5.217,5.199,121.4,4.752,.521,6.533,23.35,23.64,23.31,81.5,303.8,0,19.12,3.97,0
1,182,2230,2,5.047,5.025,123.2,5.359,.542,6.566,23.28,23.52,23.22,82.1,303.8,0,19.17,3.805,0
2,182,2230,2,26.15,26.16,28.36,28.03,27.57,.192,.27,.151,.155,4.826,12.54,2550
1,182,2235,2,4.761,4.728,125.1,6.692,.516,5.913,23.21,23.49,23.16,82.7,303.9,0,19.22,3.57,0
1,182,2240,2,4.574,4.551,125.6,5.785,.602,6.043,23.23,23.5,23.18,83,304,0,19.29,3.275,0
1,182,2245,2,4.848,4.823,125.5,5.819,.565,6.403,23.19,23.49,23.16,83.4,304,0,19.33,3.58,0
2,182,2245,2,26.06,26.1,28.25,27.85,27.48,.192,.27,.151,.155,5.408,12.53,2550
1,182,2250,2,5.21,5.183,126.3,5.882,.619,6.501,23.24,23.52,23.23,83.1,304,0,19.32,4.108,0
1,182,2255,2,5.414,5.388,125,5.7,.645,6.893,23.24,23.47,23.18,83.3,303.9,0,19.35,4.2,0
1,182,2300,2,5.284,5.264,124.4,4.901,.604,6.533,23.12,23.33,23.06,84,303.8,0,19.39,3.88,0
2,182,2300,2,25.98,26.04,28.15,27.68,27.39,.192,.27,.151,.155,5.696,12.52,2550
1,182,2305,2,5.531,5.512,125.7,4.775,.643,7.55,23.03,23.28,22.99,84.6,303.7,0,19.4,4.118,0
1,182,2310,2,6.068,6.042,124.9,5.322,.85,8.1,23,23.29,22.99,84.7,303.7,0,19.38,4.605,0
1,182,2315,2,5.905,5.874,124.1,5.9,.884,7.97,23.02,23.3,23,84.5,303.5,0,19.38,4.583,0
2,182,2315,2,25.91,25.98,28.05,27.53,27.3,.192,.27,.151,.155,6.475,12.51,2550
1,182,2320,2,6.558,6.527,123.5,5.513,1.01,9.08,23.01,23.28,22.99,84.5,303.5,0,19.37,4.973,0
1,182,2325,2,6.348,6.318,121.9,5.565,.9,7.97,22.97,23.2,22.94,84.7,303.4,0,19.36,4.928,0
1,182,2330,2,5.953,5.921,120.4,5.94,.773,7.94,22.91,23.09,22.86,85.2,303.4,0,19.39,4.598,0
2,182,2330,2,25.84,25.93,27.95,27.38,27.21,.192,.27,.151,.155,6.572,12.51,2550
1,182,2335,2,5.967,5.937,119.3,5.737,.686,7.42,22.84,23,22.78,85.8,303.4,0,19.43,4.753,0
1,182,2340,2,6.414,6.379,119.7,5.979,.6,7.81,22.79,22.97,22.74,85.9,303.5,0,19.41,4.835,0
1,182,2345,2,6.391,6.357,123.9,5.923,.749,8.1,22.75,22.89,22.69,86.1,303.7,0,19.4,5.035,0
2,182,2345,2,25.77,25.87,27.85,27.24,27.12,.192,.27,.151,.155,7.09,12.5,2550
1,182,2350,2,6.81,6.78,123.2,5.366,.85,8.89,22.69,22.82,22.63,86.5,303.7,0,19.42,5.588,0
1,182,2355,2,7.46,7.42,123.1,5.742,.903,9.54,22.64,22.76,22.57,87,303.6,0,19.47,5.715,0
1,183,0,2,7.52,7.48,125.1,5.716,.927,9.7,22.61,22.72,22.54,87.6,303.6,0,19.54,6.175,0
2,183,0,2,25.71,25.82,27.76,27.11,27.03,.192,.269,.151,.155,7.91,12.49,2550
1,183,5,2,6.761,6.722,124.1,6.144,.938,8.95,22.55,22.64,22.47,88.3,303.7,0,19.61,5.46,0
1,183,10,2,6.74,6.709,124,5.502,.895,8.69,22.51,22.59,22.43,88.9,303.7,0,19.69,5.428,0
1,183,15,2,6.512,6.464,124.5,6.939,1.044,9.18,22.54,22.67,22.5,89.1,303.6,0,19.75,5.263,0
2,183,15,2,25.65,25.76,27.67,26.98,26.94,.192,.269,.151,.155,9.72,12.49,2550
1,183,20,2,6.598,6.567,123.6,5.59,.842,8.79,22.55,22.62,22.48,89.5,303.7,0,19.83,5.128,0
1,183,25,2,7.5,5.481,181.1,42.04,3.262,16.82,22.52,22.56,22.41,89.1,304.6,0,19.73,5.775,.105
1,183,30,2,12.5,11.01,281.9,27.95,4.812,25.32,20.94,20.89,20.64,79.5,304.8,0,16.51,10.04,.006
2,183,30,2,25.6,25.71,27.58,26.86,26.85,.192,.269,.151,.155,24.53,12.48,2550
1,183,35,2,21.61,21.5,317.9,5.6,3.469,29.07,20.27,20.49,20.05,78.8,304.7,0,15.75,16.89,.567
1,183,40,2,16.38,16.31,321.6,5.448,1.975,20.84,19.11,18.86,18.66,86.3,305.7,.02,16.03,12.68,.004
1,183,45,2,12.48,12.37,326.1,7.78,2.353,19.6,18.18,17.96,17.85,91.1,306.1,.03,15.96,9.71,.113
2,183,45,2,25.54,25.66,27.45,26.76,26.76,.192,.269,.151,.155,100,12.48,2550
1,183,50,2,9.65,9.58,323.1,6.564,1.196,13.03,17.71,17.52,17.45,94.1,306.1,.03,16.01,7.6,.009
1,183,55,2,9.82,9.75,320.4,6.846,1.075,12.35,17.41,17.42,17.27,94.8,305.8,.02,15.85,7.81,.02
1,183,100,2,8.62,8.57,323.2,6.494,1.194,11.34,17.24,17.21,17.12,95.6,305.6,.02,15.81,6.665,.002
2,183,100,2,25.48,25.61,27.36,26.63,26.68,.194,.269,.151,.155,100,12.47,2550
1,183,105,2,8.02,7.98,307.7,5.907,1.018,10.03,17.18,17.35,17.12,95.9,305.5,.04,15.79,6.443,.014
1,183,110,2,7.27,7.24,307,4.884,.829,9.9,17.21,17.49,17.22,95.2,305.4,0,15.71,5.813,.099
1,183,115,2,6.13,6.109,306.5,4.726,1.013,8.66,17.32,17.59,17.31,94.8,305.3,.01,15.76,4.838,.336
2,183,115,2,25.36,25.56,27.28,26.47,26.59,.203,.269,.151,.155,100,12.46,2550
1,183,120,2,4.957,4.918,290.2,7.16,.732,6.599,17.39,17.65,17.31,94.7,305.4,0,15.81,4.03,.511
1,183,125,2,4.925,4.888,298.2,7.05,.677,6.305,17.46,18,17.47,94.3,305.5,0,15.81,3.918,.661
1,183,130,2,3.904,3.851,317.1,9.39,.534,5.259,17.72,18.1,17.66,94.4,305.5,0,16.08,3.072,.561
2,183,130,2,25.19,25.49,27.18,26.23,26.51,.206,.269,.151,.155,100,12.45,2550
1,183,135,2,4.01,3.963,323.5,8.78,.704,5.619,17.87,18.27,17.8,94.2,305.4,0,16.19,3.085,.237
1,183,140,2,5.315,5.285,317,6.054,.711,7.02,18.03,18.64,18.04,92.7,305.3,.01,16.09,4.06,.414
1,183,145,2,5.482,5.444,311.9,6.713,.699,6.925,18.21,18.88,18.25,90,305.3,.01,15.83,4.255,.041
2,183,145,2,25,25.42,27.08,25.97,26.42,.206,.268,.151,.155,100,12.44,2550
1,183,150,2,4.745,4.727,309.2,4.951,.717,6.893,18.25,18.67,18.16,89.7,305.3,.01,15.81,3.758,.062
1,183,155,2,4.264,4.24,309.9,6.055,.598,5.455,18.11,18.34,17.99,91.7,305.2,.02,16,3.375,.005
1,183,200,2,3.348,3.328,306.1,6.33,.575,4.802,17.97,18.21,17.9,93.2,305.1,.01,16.12,2.577,.002
2,183,200,2,24.82,25.34,26.97,25.72,26.33,.208,.268,.151,.155,100,12.44,2550
1,183,205,2,2.793,2.702,278.2,14.61,.349,3.43,17.87,18.06,17.79,94.3,305.2,.01,16.2,2.107,0
1,183,210,2,3.262,3.238,268.7,6.949,.573,4.345,17.79,17.99,17.7,94.9,305.1,.02,16.22,2.48,0
1,183,215,2,3.834,3.812,272.5,6.146,.477,5.031,17.66,18.01,17.61,94.8,305,.02,16.08,2.9,0
2,183,215,2,24.68,25.25,26.85,25.49,26.23,.217,.268,.151,.155,100,12.43,2550
1,183,220,2,3.665,3.649,271.6,5.405,.364,4.345,17.59,18.05,17.57,94.7,304.8,.02,16,2.752,0
1,183,225,2,3.279,3.236,252.6,9.31,.324,4.051,17.53,18.12,17.56,94.6,304.6,.01,15.92,2.472,.002
1,183,230,2,4.195,4.163,231.5,7.03,.467,5.096,17.64,18.12,17.74,94.8,304.6,.02,16.06,3.063,.044
2,183,230,2,24.53,25.17,26.72,25.26,26.12,.228,.268,.151,.155,100,12.43,2550
1,183,235,2,4.628,4.594,220.7,6.916,.564,5.945,17.67,18.03,17.76,95.2,304.6,.01,16.15,3.218,.003
1,183,240,2,5.836,5.817,210.3,4.61,.829,7.74,17.63,17.95,17.68,95.4,304.4,.01,16.15,3.888,.003
1,183,245,2,5.325,5.302,208.6,5.242,.733,6.925,17.63,18,17.72,95.4,304.4,.01,16.15,3.505,.019
2,183,245,2,24.39,25.08,26.6,25.04,26.01,.235,.268,.151,.155,100,12.42,2550
1,183,250,2,5.928,5.892,197.8,6.31,.737,7.55,17.6,18,17.69,95.3,304.2,.01,16.11,3.828,.009
1,183,255,2,6.459,6.43,188.2,5.384,.649,7.94,17.57,17.99,17.66,95.2,304,0,16.06,4.298,.064
1,183,300,2,6.557,6.521,177.8,6.009,.652,7.97,17.52,18.02,17.67,95,303.7,.01,15.98,4.76,.082
2,183,300,2,24.23,25,26.48,24.81,25.89,.239,.268,.151,.155,100,12.41,2550
1,183,305,2,5.048,4.985,167.1,9.03,.734,7.06,17.52,18.08,17.71,94.5,303.6,0,15.9,3.565,.145
1,183,310,2,4.992,4.953,149.8,7.17,.485,6.141,17.54,18.16,17.79,94.4,303.1,0,15.9,3.91,.283
1,183,315,2,3.37,3.174,115,19.52,.956,5.586,17.55,18.08,17.65,93.7,302.9,0,15.79,2.4,.964
2,183,315,2,24.09,24.9,26.35,24.6,25.78,.242,.267,.151,.155,100,12.4,2550
1,183,320,2,2.532,2.253,34.41,26.87,.298,3.332,17.59,18.16,17.78,93.4,303.4,0,15.79,1.905,.885
1,183,325,2,3.772,3.768,339.2,2.398,.322,4.345,17.76,18.27,17.95,93.6,304.3,0,15.98,2.655,.861
1,183,330,2,3.022,3.019,338.1,2.698,.239,3.43,17.85,18.36,18.03,93.6,304.4,0,16.06,2.077,.732
2,183,330,2,23.96,24.81,26.21,24.4,25.66,.243,.267,.151,.155,100,12.4,2550
1,183,335,2,1.939,1.931,332.6,5.281,.287,2.548,17.87,18.41,18.06,93.4,304.2,0,16.06,1.092,.555
1,183,340,2,2.23,2.199,7.52,9.49,.465,3.038,17.91,18.49,18.11,93.5,303.7,0,16.11,1.431,.505
1,183,345,2,2.798,2.795,18.78,2.478,.478,3.267,18.01,18.54,18.12,93.9,303.4,0,16.27,1.541,.591
2,183,345,2,23.85,24.72,26.08,24.22,25.54,.243,.267,.151,.155,100,12.4,2550
1,183,350,2,1.348,.738,225.7,54.51,.663,2.613,17.99,18.45,18.06,94.2,303.6,0,16.29,.821,.118
1,183,355,2,5.327,5.317,190.2,3.429,1.717,7.87,18.04,18.37,18.04,94.7,303.8,0,16.42,3.375,.376
1,183,400,2,4.607,4.59,195.5,4.985,.561,6.697,17.83,18.15,17.87,94.8,303.7,0,16.24,2.855,.503
2,183,400,2,23.77,24.63,25.95,24.06,25.42,.243,.267,.151,.155,100,12.39,2550
1,183,405,2,5.552,5.532,199.3,4.865,.434,6.827,17.81,18.06,17.86,94.9,303.7,0,16.24,3.543,.333
1,183,410,2,5.215,5.196,200,4.846,.982,7.97,17.73,17.98,17.78,95,303.7,0,16.18,3.353,.146
1,183,415,2,5.321,5.298,215.8,5.275,.616,7.12,17.72,18.09,17.81,94.8,303.8,0,16.14,3.568,.453
2,183,415,2,23.69,24.55,25.83,23.92,25.3,.242,.267,.151,.155,100,12.38,2550
1,183,420,2,4.514,4.467,222.5,8.26,.663,6.011,17.78,18.31,17.97,93.7,303.8,0,16.01,3.168,.853
1,183,425,2,3.427,3.381,210.6,9.32,.532,4.639,17.93,18.43,18.13,92.6,303.8,0,15.99,2.195,1.01
1,183,430,2,3.183,3.158,204.9,7.09,.684,4.769,18.01,18.55,18.2,91.2,303.8,0,15.82,1.877,.999
2,183,430,2,23.63,24.48,25.71,23.8,25.18,.242,.266,.151,.155,100,12.37,2550
1,183,435,2,4.157,4.126,212.3,6.969,.588,5.619,18.09,18.6,18.24,90.3,303.7,0,15.75,2.52,1.154
1,183,440,2,5.133,5.111,219.5,5.305,.507,6.239,18.1,18.56,18.22,90.4,303.8,0,15.78,3.415,1.193
1,183,445,2,6.313,6.285,221.3,5.355,.755,8.26,18.15,18.64,18.31,89.9,303.7,0,15.75,4.443,1.491
2,183,445,2,23.57,24.41,25.6,23.67,25.07,.242,.266,.151,.155,100,12.37,2550
1,183,450,2,7.27,7.25,220.9,4.497,.742,8.95,18.23,18.77,18.39,89,303.8,0,15.68,5.04,1.607
1,183,455,2,7.7,7.68,223.6,3.339,.672,9.21,18.33,18.99,18.52,87.9,303.8,0,15.57,5.633,1.52
1,183,500,2,6.125,6.114,226,3.503,.75,7.74,18.5,19.12,18.66,86.7,303.9,0,15.53,4.61,1.022
2,183,500,2,23.51,24.36,25.49,23.55,24.96,.242,.266,.151,.155,91.2,12.36,2550
1,183,505,2,4.366,4.355,229.1,4.061,.654,5.782,18.48,19.05,18.6,87.2,303.9,0,15.6,3.155,.102
1,183,510,2,2.731,2.72,229.7,5.243,.45,4.181,18.47,18.99,18.55,87.4,303.9,0,15.63,1.87,0
1,183,515,2,1.863,1.839,236.2,9.18,.378,2.646,18.43,18.9,18.51,87.9,303.9,0,15.67,1.228,0
2,183,515,2,23.44,24.3,25.38,23.43,24.85,.241,.266,.151,.155,76.8,12.36,2550
1,183,520,2,1.616,1.588,245.6,10.69,.49,2.777,18.41,18.8,18.49,88.2,303.9,0,15.71,.899,0
1,183,525,2,2.749,2.715,228.8,9.08,.673,4.312,18.43,18.84,18.51,88.6,303.9,0,15.79,1.767,.008
1,183,530,2,3.822,3.804,219.8,5.551,.347,4.867,18.49,19.02,18.62,87.9,303.8,0,15.74,2.33,.244
2,183,530,2,23.38,24.24,25.27,23.31,24.75,.241,.266,.151,.155,72.4,12.35,2550
1,183,535,2,3.107,3.086,206.9,6.671,.262,3.724,18.49,19.03,18.56,87.9,303.7,0,15.72,1.59,.06
1,183,540,2,2.595,2.59,199.2,3.512,.171,3.103,18.29,18.83,18.31,88.6,303.7,.01,15.67,1.112,.081
1,183,545,2,2.315,2.313,187.5,2.138,.122,2.711,18.12,18.72,18.14,89.5,303.7,0,15.66,.932,.779
2,183,545,2,23.32,24.18,25.17,23.2,24.64,.241,.265,.151,.155,58.88,12.34,2550
1,183,550,2,1.98,1.977,198.6,3.022,.104,2.287,18.01,18.67,18.03,90.5,303.8,0,15.72,.189,2.953
1,183,555,2,1.966,1.962,210.2,3.433,.224,2.254,17.92,18.65,17.93,91.4,303.8,0,15.78,.409,7.54
1,183,600,2,1.751,1.749,190.8,2.405,.114,1.993,17.82,18.63,17.86,91.9,303.8,0,15.77,0,13.07
2,183,600,2,23.26,24.13,25.06,23.09,24.54,.241,.265,.151,.155,63.45,12.33,2550
1,183,605,2,1.684,1.682,197.6,3.17,.148,2.025,17.81,18.64,17.86,92.5,303.8,0,15.85,0,21.65
1,183,610,2,2.272,2.271,198.6,1.354,.187,2.679,17.84,18.57,17.9,93.1,304,0,15.97,.348,37.14
1,183,615,2,2.804,2.802,199.5,2.131,.196,3.136,17.89,18.45,18,93.6,304.1,0,16.1,1.305,50.17
2,183,615,2,23.21,24.08,24.96,22.99,24.44,.241,.265,.151,.155,64.44,12.33,2550
1,183,620,2,2.23,2.225,188.9,3.901,.141,2.548,17.93,18.38,18.04,93.7,304.1,0,16.16,.742,47.42
1,183,625,2,1.786,1.784,184.5,2.187,.252,2.189,17.97,18.43,18.09,93.6,304.1,0,16.19,.259,59.24
1,183,630,2,.846,.831,165,10.38,.384,1.437,18.11,18.52,18.28,93.7,304.1,0,16.34,.013,77.3
2,183,630,2,23.15,24.03,24.87,22.91,24.35,.241,.265,.151,.155,44.48,12.34,2550
1,183,635,2,2.168,2.13,42.93,10.68,.897,3.789,18.39,18.71,18.63,93.9,304.2,0,16.62,1.38,111.8
1,183,640,2,2.875,2.867,42.99,4.312,.526,3.626,18.6,18.83,18.85,93.1,304.3,0,16.7,1.99,136.4
1,183,645,2,2.099,2.076,39.8,8.51,.401,3.397,18.8,18.95,19.03,92.4,304.3,0,16.77,1.522,144.4
2,183,645,2,23.1,23.98,24.78,22.84,24.25,.24,.265,.151,.155,26.07,12.36,2550
1,183,650,2,1.363,1.348,41.45,8.63,.258,1.993,18.82,19.09,19.18,91.1,304.4,0,16.58,.774,151.7
1,183,655,2,2.109,2.078,46.09,9.83,.341,2.679,19.03,19.32,19.46,90.1,304.5,0,16.6,1.555,179.2
1,183,700,2,1.75,1.737,40.54,6.882,.458,2.679,19.25,19.4,19.64,89.3,304.5,0,16.68,1.173,204
2,183,700,2,23.07,23.94,24.69,22.78,24.16,.24,.265,.151,.155,9.5,12.37,2550
1,183,705,2,1.325,1.295,26.25,12.2,.203,1.829,19.44,19.66,19.86,87.1,304.5,0,16.49,.925,238
1,183,710,2,.978,.976,36.38,3.933,.263,1.601,19.56,19.9,20.09,86,304.5,0,16.41,.468,282.3
1,183,715,2,1.735,1.716,40.39,8.41,.374,2.581,19.78,19.92,20.24,85.4,304.5,0,16.51,1.345,310
2,183,715,2,23.04,23.89,24.61,22.74,24.07,.24,.265,.151,.155,4.718,12.39,2550
1,183,720,2,1.984,1.957,33.77,9.42,.223,2.417,19.9,19.85,20.19,84.5,304.4,0,16.46,1.552,315.5
1,183,725,2,1.053,1.012,25.15,15.94,.373,1.895,19.94,20.02,20.32,82.3,304.4,0,16.09,.512,296.9
1,183,730,2,.696,.681,356.8,11.47,.416,1.372,20.21,20.39,20.65,81.7,304.4,0,16.23,.384,216.8
2,183,730,2,23.02,23.86,24.54,22.73,23.99,.24,.264,.151,.155,2.975,12.5,2550
1,183,735,2,1.086,1.085,27.44,1.979,.267,1.731,20.32,20.39,20.64,80.5,304.4,0,16.11,.397,220.1
1,183,740,2,1.439,1.427,37.65,7.33,.175,1.829,20.35,20.31,20.51,80.7,304.3,0,16.19,.95,243.4
1,183,745,2,.905,.904,14.52,2.39,.495,1.666,20.49,20.46,20.69,81,304.4,0,16.37,.514,301
2,183,745,2,23.04,23.83,24.47,22.78,23.91,.24,.264,.151,.155,2.774,12.55,2550
1,183,750,2,.76,.743,332.1,11.8,.372,1.274,20.67,20.65,20.94,79.7,304.4,0,16.3,.189,222.6
1,183,755,2,.813,.81,342.9,4.563,.146,1.111,20.63,20.5,20.79,80.2,304.4,0,16.36,.135,172
1,183,800,2,.992,.932,24.34,19.92,.36,1.503,20.64,20.55,20.75,80.7,304.4,0,16.46,.51,213.4
2,183,800,2,23.07,23.82,24.43,22.87,23.84,.239,.264,.151,.155,2.54,12.52,2550
1,183,805,2,1.303,1.281,32.22,10.65,.234,1.862,20.87,20.86,21.12,80,304.4,0,16.54,.903,448.7
1,183,810,2,1,.998,28.82,4.211,.282,1.666,21.24,21.29,21.65,77.3,304.3,0,16.36,.625,460.5
1,183,815,2,.837,.727,2.423,29.32,.293,1.405,21.73,21.82,22.22,75.9,304.3,0,16.54,.457,479
2,183,815,2,23.12,23.82,24.4,22.99,23.77,.239,.264,.151,.155,1.831,12.62,2550
1,183,820,2,1.314,1.233,25.44,20.1,.371,1.927,21.83,21.72,21.98,73.8,304.4,0,16.2,.853,303.2
1,183,825,2,1.632,1.607,43.03,10.03,.257,2.417,21.75,21.54,21.77,75.8,304.5,0,16.53,1.232,203.5
1,183,830,2,.984,.974,20.81,8.2,.212,1.372,21.58,21.41,21.57,76.7,304.6,0,16.56,.523,194.8
2,183,830,2,23.18,23.82,24.39,23.13,23.72,.239,.264,.151,.155,1.858,12.76,2550
1,183,835,2,1.291,1.28,17.41,7.34,.249,1.797,21.59,21.5,21.65,77.6,304.6,0,16.75,.658,412.3
1,183,840,2,1.328,1.307,9.6,10.19,.389,2.091,22.09,21.99,22.37,77.2,304.6,0,17.12,.8,476.2
1,183,845,2,1.635,1.588,12.41,13.72,.268,2.189,22.24,22.02,22.37,73.9,304.5,0,16.6,1.317,354.6
2,183,845,2,23.25,23.84,24.4,23.31,23.68,.239,.264,.151,.155,1.673,12.76,2550
1,183,850,2,1.641,1.573,10.06,16.38,.316,2.221,22.35,22.13,22.46,73.7,304.5,0,16.66,1.181,431.9
1,183,855,2,.359,.344,32.75,14.44,.314,1.209,22.91,22.88,23.28,71.1,304.6,0,16.63,.185,580.6
1,183,900,2,.562,.412,296.1,36.27,.469,1.699,23.62,23.65,24.03,68.44,304.8,0,16.7,.335,618.4
2,183,900,2,23.34,23.87,24.42,23.49,23.64,.239,.264,.151,.155,1.301,12.89,2550
1,183,905,2,1.062,1.021,292.5,15.94,.237,1.601,23.61,23.41,23.89,68.09,304.8,0,16.62,.721,605.8
1,183,910,2,1.551,1.453,199.3,20.33,.8,2.907,23.34,23.09,23.56,68.85,304.8,0,16.54,1.125,422.3
1,183,915,2,1.358,1.31,198.6,15.16,.327,2.385,23.24,22.83,23.19,70.1,304.8,0,16.72,.871,634.4
2,183,915,2,23.45,23.92,24.45,23.7,23.63,.239,.264,.151,.155,1.028,12.97,2550
1,183,920,2,1.431,1.413,177.6,9.04,.675,2.907,23.67,23.23,23.66,69.42,304.8,0,16.96,.859,647.3
1,183,925,2,1.909,1.874,179.7,10.97,.495,3.201,23.88,23.26,23.72,69.19,304.8,0,17.1,1.359,660.3
1,183,930,2,2.168,2.066,196.8,17.59,.615,3.463,23.88,23.34,23.67,68.48,304.8,0,16.96,1.72,675.8
2,183,930,2,23.58,23.96,24.49,23.95,23.61,.238,.264,.151,.155,1.125,13.04,2550
1,183,935,2,2.734,2.607,159.2,17.44,.523,3.887,24.14,23.57,23.93,69.67,304.8,0,17.45,2.322,690.1
1,183,940,2,3.083,3.054,169.5,7.82,.611,4.083,24.51,23.72,24.19,65.98,304.9,0,16.96,2.635,705
1,183,945,2,2.847,2.726,166.1,16.65,.609,4.247,24.51,23.77,24.26,66.52,304.9,0,17.09,2.29,718
2,183,945,2,23.74,24.03,24.54,24.26,23.61,.238,.264,.151,.155,.852,13.06,2550
1,183,950,2,3.558,3.499,144.7,10.4,.567,4.998,25.01,24.01,24.69,68.01,304.8,0,17.87,2.955,732
1,183,955,2,4.571,4.521,161.1,8.51,.63,6.403,24.96,23.87,24.38,65.95,304.8,0,17.36,3.623,747
1,183,1000,2,4.091,3.929,177.6,16.15,.882,6.141,24.81,23.88,24.42,66.69,304.9,0,17.39,3.153,761
2,183,1000,2,23.95,24.12,24.63,24.59,23.62,.238,.264,.151,.155,.918,13.09,2550
1,183,1005,2,4.419,4.208,188.1,17.72,.801,6.272,24.81,23.97,24.47,67.2,305,0,17.51,3.483,774
1,183,1010,2,3.519,3.463,200.4,10.2,.838,5.782,24.81,24.17,24.58,66.06,305.1,0,17.24,2.637,784
1,183,1015,2,3.475,3.424,196.8,9.87,.684,4.998,24.92,24.29,24.61,65.56,305.2,0,17.24,2.597,795
2,183,1015,2,24.2,24.23,24.72,24.92,23.65,.238,.264,.151,.155,.739,13.13,2550
1,183,1020,2,3.524,3.482,183.6,8.85,.857,5.161,25.03,24.45,24.84,67.47,305.2,0,17.77,2.73,805
1,183,1025,2,4.494,4.419,186.1,10.45,.747,6.795,25.23,24.64,25.04,66.31,305.1,0,17.69,3.54,818
1,183,1030,2,4.594,4.474,216.4,13.07,.828,6.141,25.77,25.1,25.63,65.37,305.1,0,17.95,3.465,830
2,183,1030,2,24.44,24.34,24.84,25.24,23.68,.237,.264,.151,.155,.667,13.13,2550
1,183,1035,2,4.564,4.293,218.3,19.72,.972,7.09,25.86,25.31,25.71,63.88,305.1,0,17.68,3.508,796
1,183,1040,2,4.971,4.916,234.6,8.46,.683,6.599,26.05,25.42,25.86,61.93,305.2,0,17.39,4.253,848
1,183,1045,2,5.027,4.998,233.6,6.203,.725,6.501,26.07,25.37,25.88,59.31,305.1,0,16.75,4.358,866
2,183,1045,2,24.73,24.46,24.96,25.55,23.74,.237,.264,.151,.155,.167,13.12,2550
1,183,1050,2,5.295,5.205,235.1,10.52,.796,6.958,26.33,25.7,26.21,60.09,305,0,17.17,4.283,873
1,183,1055,2,5.732,5.691,228.7,6.863,.788,7.38,26.63,25.84,26.46,57.62,305,0,16.81,4.558,891
1,183,1100,2,4.795,4.687,234,12.18,.842,6.403,26.93,26.32,26.73,56.97,305,0,16.9,4.1,898
2,183,1100,2,25.02,24.59,25.09,25.83,23.8,.236,.264,.151,.155,0,13.12,2550
1,183,1105,2,4.324,4.231,259.4,11.87,.644,6.043,26.96,26.48,26.78,56.6,305.1,0,16.83,3.825,901
1,183,1110,2,4.86,4.773,248.8,10.87,.721,6.109,27.03,26.45,26.78,55.46,305,0,16.58,4.35,909
1,183,1115,2,4.435,4.385,260.3,8.57,1.096,6.827,27,26.55,26.87,53.61,305,0,16.05,3.878,915
2,183,1115,2,25.3,24.73,25.22,26.07,23.87,.236,.264,.151,.155,0,13.11,2550
1,183,1120,2,4.876,4.834,256.9,7.55,.917,6.925,27.09,26.56,26.96,51.62,305,0,15.55,4.118,925
1,183,1125,2,5.313,5.19,256.6,12.3,.978,7.25,27.17,26.68,27.1,53.13,305,0,16.06,4.568,929
1,183,1130,2,5.771,5.719,255.6,7.68,1.077,7.84,27.35,26.91,27.28,53.78,305,0,16.4,5.073,936
2,183,1130,2,25.57,24.88,25.36,26.27,23.96,.236,.264,.151,.155,0,13.1,2550
1,183,1135,2,5.509,5.452,261.2,8.24,.932,7.94,27.45,26.69,27.18,53.77,305,0,16.49,4.693,943
1,183,1140,2,5.829,5.742,264,9.94,1.012,7.71,27.5,26.83,27.29,54.59,305,0,16.76,4.918,948
1,183,1145,2,5.724,5.563,258.6,13.57,.865,8.04,27.53,26.91,27.35,55.5,305.1,0,17.04,5.02,954
2,183,1145,2,25.83,25.02,25.48,26.45,24.04,.235,.264,.151,.155,0,13.11,2550
1,183,1150,2,6.02,5.952,266,8.64,.724,7.61,27.59,26.9,27.46,54.54,305,0,16.83,5.193,961
1,183,1155,2,6.528,6.478,262.5,7.06,.884,8.49,27.66,26.92,27.43,53.82,305,0,16.69,5.555,961
1,183,1200,2,5.528,5.448,270.6,9.72,.773,7.19,27.71,27.06,27.56,54.5,304.9,0,16.93,4.83,963
2,183,1200,2,26.08,25.18,25.61,26.61,24.13,.235,.264,.151,.156,0,13.11,2550
1,183,1205,2,5.034,4.987,277.3,7.81,.857,7.84,27.9,27.35,27.82,54.41,304.8,0,17.06,4.35,970
1,183,1210,2,5.665,5.565,259.1,10.75,.623,6.86,28.05,27.31,27.95,53.1,304.8,0,16.83,4.865,974
1,183,1215,2,5.19,5.138,263,8.11,1.007,7.15,28.22,27.62,28.05,51.07,304.8,0,16.4,4.443,978
2,183,1215,2,26.32,25.33,25.72,26.76,24.23,.234,.264,.151,.156,0,13.1,2550
1,183,1220,2,4.584,4.53,266.1,8.76,.866,6.305,28.19,27.54,28.01,50.15,304.7,0,16.09,3.828,984
1,183,1225,2,4.259,4.186,267.5,10.63,.855,6.37,28.4,27.79,28.28,47.89,304.6,0,15.58,3.73,987
1,183,1230,2,3.924,3.824,268.6,12.93,.922,6.174,28.3,27.84,28.29,49.84,304.6,0,16.09,3.54,985
2,183,1230,2,26.55,25.48,25.82,26.9,24.33,.234,.265,.151,.156,0,13.1,2550
1,183,1235,2,4.572,4.447,260.9,13.39,.945,6.468,28.39,27.91,28.27,49.93,304.6,0,16.19,3.96,987
1,183,1240,2,4.581,4.53,265.1,8.51,.883,6.795,28.61,28.07,28.52,48.11,304.6,0,15.83,3.99,990
1,183,1245,2,5.428,5.267,250.3,13.94,1.079,8.1,28.63,28.04,28.53,48.62,304.5,0,16.01,4.718,989
2,183,1245,2,26.79,25.65,25.93,27.07,24.43,.233,.265,.151,.156,0,13.1,2550
1,183,1250,2,5.103,5.045,225.7,8.64,1.131,6.991,28.86,28.2,28.7,47.03,304.5,0,15.71,4.378,992
1,183,1255,2,5.088,4.983,243.6,11.65,.77,6.991,28.97,28.42,28.81,48.72,304.4,0,16.34,4.455,994
1,183,1300,2,4.243,4.052,234.7,17.21,.943,6.305,29.13,28.65,28.89,48.62,304.4,0,16.44,3.715,991
2,183,1300,2,27.04,25.81,26.03,27.28,24.53,.233,.265,.151,.156,0,13.1,2550
1,183,1305,2,4.951,4.847,260.3,11.74,.529,6.174,29.23,28.68,29.12,46.8,304.4,0,15.96,4.38,990
1,183,1310,2,5.12,5.001,243.3,12.37,1,7.15,29.44,28.88,29.33,47.91,304.3,0,16.48,4.308,990
1,183,1315,2,4.475,4.271,240.6,17.27,.759,6.37,29.64,28.88,29.38,46.75,304.3,0,16.3,3.765,989
2,183,1315,2,27.27,25.96,26.13,27.54,24.63,.232,.265,.151,.156,0,13.09,2550
1,183,1320,2,5.052,4.893,247.3,14.34,1.307,7.84,29.66,28.96,29.45,46.8,304.2,0,16.33,4.393,987
1,183,1325,2,4.796,4.732,246.9,9.39,.855,6.403,29.63,28.88,29.31,45.74,304.2,0,15.96,4.153,984
1,183,1330,2,5.56,5.482,257.2,9.57,.702,7.32,29.7,29.08,29.59,46.09,304.1,0,16.13,4.773,985
2,183,1330,2,27.49,26.11,26.25,27.82,24.73,.232,.266,.151,.156,0,13.08,2550
1,183,1335,2,4.998,4.917,242.8,10.34,1.261,7.91,29.78,29.07,29.59,45.85,304.1,0,16.13,4.323,980
1,183,1340,2,5.392,5.126,238.1,17.97,.756,7.28,29.95,29.17,29.74,46.19,304,0,16.38,4.373,977
1,183,1345,2,5.167,5.099,256.3,9.27,.903,7.22,30.15,29.43,29.89,44.66,303.9,0,16.05,4.473,973
2,183,1345,2,27.7,26.27,26.38,28.07,24.84,.231,.266,.151,.156,0,13.07,2550
1,183,1350,2,4.3,4.22,248.7,11.06,1.226,7.25,30.04,29.4,29.72,44.65,303.9,0,15.94,3.8,969
1,183,1355,2,5.067,4.954,242.5,12.08,1.033,6.925,30.14,29.45,29.85,44.79,303.8,0,16.07,4.268,964
1,183,1400,2,5.091,4.962,251.4,12.9,1.236,8.82,30.23,29.63,30.11,43.55,303.8,0,15.73,4.215,958
2,183,1400,2,27.9,26.41,26.51,28.21,24.95,.231,.266,.151,.156,0,13.07,2550
1,183,1405,2,4.942,4.835,237.6,11.92,.957,7.48,30.26,29.56,30,45.01,303.7,0,16.26,4.058,953
1,183,1410,2,4.78,4.643,243,13.71,1.412,6.729,30.35,29.62,30.09,43.01,303.7,0,15.65,4.13,949
1,183,1415,2,3.788,3.689,254.9,13.1,1.036,6.239,30.28,29.7,30.14,43.1,303.6,0,15.63,3.29,940
2,183,1415,2,28.09,26.55,26.62,28.32,25.08,.23,.266,.151,.156,0,13.06,2550
1,183,1420,2,3.734,3.549,235,18.02,1.315,6.86,30.58,30.08,30.45,43.27,303.5,0,15.95,3.01,895
1,183,1425,2,4.035,3.921,220.5,13.6,.459,5.063,30.66,30.03,30.41,44.77,303.5,0,16.53,3.303,907
1,183,1430,2,4.761,4.619,210.9,13.97,.964,6.729,30.82,30.11,30.6,44.85,303.5,0,16.68,3.673,918
2,183,1430,2,28.26,26.69,26.73,28.52,25.21,.229,.267,.151,.156,0,13.04,2550
1,183,1435,2,5.167,5.008,209,14.19,.979,7.38,30.59,29.8,30.24,43.67,303.5,0,16.09,3.81,910
1,183,1440,2,5.489,5.439,225.3,7.69,1.049,7.25,30.8,30.14,30.66,43.88,303.4,0,16.34,4.47,903
1,183,1445,2,5.899,5.845,217.5,7.74,.856,7.55,30.73,29.89,30.42,41.76,303.3,0,15.54,4.715,897
2,183,1445,2,28.43,26.81,26.84,28.8,25.35,.229,.267,.151,.156,0,13.04,2550
1,183,1450,2,5.467,5.342,216,12.25,.718,7.09,30.91,30.14,30.67,43.27,303.3,0,16.22,4.203,889
1,183,1455,2,5.007,4.951,206.9,8.58,.836,7.35,31.02,30.29,30.8,43.52,303.2,0,16.41,3.67,877
1,183,1500,2,6.014,5.963,218.8,7.46,1.525,8.82,31.17,30.38,30.97,43.94,303.1,0,16.68,4.438,869
2,183,1500,2,28.59,26.94,26.96,29.12,25.5,.228,.267,.151,.156,0,13.04,2550
1,183,1505,2,5.273,5.154,214.8,12.17,1.137,8.26,31.27,30.53,30.95,42.38,303.1,0,16.22,4.063,860
1,183,1510,2,5.227,5.108,206.5,12.25,1.334,8.66,31.34,30.61,31.11,42.42,303,0,16.29,3.813,849
1,183,1515,2,6.436,6.348,225.2,9.45,.733,8.1,31.22,30.46,30.91,40.61,302.9,0,15.54,5.125,839
2,183,1515,2,28.72,27.05,27.09,29.39,25.65,.228,.268,.151,.156,0,13.03,2550
1,183,1520,2,5.87,5.785,218.7,9.73,1.289,8.49,31.14,30.47,30.9,39.7,302.9,0,15.12,4.628,828
1,183,1525,2,6.073,5.988,216.8,9.62,.957,8.46,31.32,30.57,31.02,39.64,302.9,0,15.25,4.795,819
1,183,1530,2,5.42,5.36,223.8,8.49,.74,6.925,31.14,30.42,30.84,40.91,302.8,0,15.58,4.525,804
2,183,1530,2,28.82,27.15,27.21,29.57,25.81,.227,.268,.151,.156,0,13.01,2550
1,183,1535,2,5.639,5.606,232.5,6.151,1.048,7.48,31.3,30.53,31.08,41.25,302.7,0,15.84,4.608,792
1,183,1540,2,4.803,4.7,228.4,11.86,1.169,7.28,31.34,30.63,31.1,41.2,302.7,0,15.86,3.895,779
1,183,1545,2,5.992,5.935,213,7.93,1.007,8,31.43,30.74,31.18,39.5,302.7,0,15.3,4.59,770
2,183,1545,2,28.89,27.24,27.34,29.77,25.97,.227,.268,.151,.156,0,13.01,2550
1,183,1550,2,5.675,5.647,217.1,5.745,1.114,8.33,31.46,30.69,31.14,38.45,302.7,0,14.92,4.28,757
1,183,1555,2,5.567,5.524,223.5,7.07,1.018,7.55,31.43,30.76,31.16,40.8,302.6,0,15.79,4.568,742
1,183,1600,2,4.848,4.799,215.9,8.13,.91,6.958,31.56,30.85,31.34,41.07,302.5,0,16,3.725,727
2,183,1600,2,28.94,27.31,27.47,29.98,26.13,.226,.268,.151,.156,0,13,2550
1,183,1605,2,5.459,5.404,215.7,8.13,.788,7.51,31.49,30.79,31.19,43.82,302.5,0,16.92,3.98,713
1,183,1610,2,5.729,5.519,193,15.48,.97,7.64,31.44,30.7,31.13,44.56,302.5,0,17.14,4.305,699.3
1,183,1615,2,6.13,6.02,214.1,10.85,.962,8.07,31.45,30.71,31.16,44.71,302.4,0,17.19,4.545,688.2
2,183,1615,2,28.97,27.38,27.6,30.18,26.29,.225,.269,.151,.156,0,12.99,2550
1,183,1620,2,7,6.97,201.6,5.282,.613,8.62,31.39,30.66,31.14,43.97,302.4,0,16.89,5.025,670.5
1,183,1625,2,6.858,6.812,196.9,6.639,1.023,9.05,31.38,30.61,31.07,43.55,302.4,0,16.73,4.75,656.2
1,183,1630,2,6.75,6.642,205.1,10.2,.747,8.3,31.24,30.55,30.95,43.32,302.3,0,16.53,4.913,641.8
2,183,1630,2,28.99,27.43,27.73,30.36,26.44,.225,.269,.151,.156,0,13,2550
1,183,1635,2,5.942,5.855,220,9.83,.65,7.38,31.44,30.85,31.23,43,302.3,0,16.59,4.618,629.1
1,183,1640,2,7.04,6.986,216.1,7.35,.935,9.15,31.45,30.72,31.15,42.47,302.2,0,16.42,5.16,613.3
1,183,1645,2,6.388,6.254,209.7,11.75,.804,8.04,31.34,30.72,31.05,42.93,302.2,0,16.48,4.78,593.3
2,183,1645,2,28.99,27.48,27.85,30.52,26.6,.224,.269,.151,.156,0,13,2550
1,183,1650,2,6.944,6.833,221.3,10.21,.775,8.4,31.28,30.62,30.98,44.31,302.1,0,16.91,5.385,584.5
1,183,1655,2,7.36,7.26,212,9.49,.789,9.15,31.19,30.52,30.89,44.08,302.1,0,16.76,5.403,566.8
1,183,1700,2,7.24,7.18,197.4,7.58,.714,8.89,31.05,30.4,30.77,44.47,302,0,16.76,5.15,553
2,183,1700,2,28.97,27.51,27.97,30.65,26.75,.223,.269,.151,.156,0,13,2550
1,183,1705,2,6.718,6.63,211.4,9.28,1.086,9.11,31.03,30.54,30.81,45.17,302,0,16.99,4.875,533.7
1,183,1710,2,6.765,6.706,227.3,7.55,1.008,9.31,31.19,30.65,30.9,44.81,302,0,17,5.453,526
1,183,1715,2,7.32,7.27,223.7,6.31,.876,9.02,31.03,30.42,30.68,44.96,301.9,0,16.91,5.895,509
2,183,1715,2,28.92,27.54,28.08,30.73,26.89,.223,.27,.151,.156,0,13,2550
1,183,1720,2,6.907,6.805,203.4,9.85,1.021,8.92,30.99,30.54,30.71,45.99,302,0,17.22,5.005,485.8
1,183,1725,2,6.954,6.817,211.7,11.37,.77,8.79,30.75,30.32,30.43,46.54,301.9,0,17.2,5.093,328.8
1,183,1730,2,7.37,7.34,217.1,5.333,1.203,10.03,30.48,30.17,30.22,46.95,301.9,0,17.09,5.298,358.5
2,183,1730,2,28.86,27.56,28.18,30.78,27.02,.222,.27,.151,.156,0,12.99,2550
1,183,1735,2,8.09,8.03,204.8,7.3,.927,9.7,30.51,30.18,30.34,46.44,301.9,0,16.96,5.673,448.3
1,183,1740,2,7,6.952,207.3,6.915,1.068,8.98,30.72,30.37,30.55,46.12,301.8,0,17.04,4.895,447.3
1,183,1745,2,7.23,7.21,211.1,5.104,.749,9.11,30.7,30.33,30.41,44.98,301.8,0,16.64,5.05,328.7
2,183,1745,2,28.78,27.56,28.27,30.78,27.15,.222,.27,.151,.156,0,13.02,2550
1,183,1750,2,7.32,7.27,214.5,6.593,1.027,9.38,30.41,30.2,30.17,44.78,301.8,0,16.32,5.175,333.6
1,183,1755,2,7.57,7.5,217.2,7.41,.788,9.34,30.5,30.32,30.31,42.66,301.8,0,15.67,5.328,347.4
1,183,1800,2,7.36,7.33,220.2,4.852,.783,9.15,30.46,30.3,30.24,41.11,301.8,0,15.08,5.453,322.4
2,183,1800,2,28.68,27.56,28.34,30.74,27.26,.221,.27,.151,.156,0,12.73,2550
1,183,1805,2,6.999,6.974,216.8,4.874,.835,8.62,30.44,30.32,30.23,40.64,301.8,0,14.89,4.973,291.9
1,183,1810,2,6.601,6.568,217.4,5.674,.603,7.97,30.45,30.34,30.28,41.7,301.8,0,15.29,4.875,315.8
1,183,1815,2,6.6,6.566,217,5.782,.787,8.1,30.42,30.26,30.19,42.93,301.8,0,15.69,4.678,254.4
2,183,1815,2,28.57,27.54,28.4,30.65,27.36,.221,.27,.151,.156,0,12.68,2550
1,183,1820,2,6.479,6.442,216.1,6.141,.62,7.81,30.09,30.08,29.84,44.34,301.8,0,15.9,4.465,193.8
1,183,1825,2,5.684,5.651,212,6.172,1.115,7.68,30.13,30.17,30.01,44.75,301.8,0,16.06,3.948,228.4
1,183,1830,2,5.917,5.896,215.1,4.732,.673,7.58,30.1,30.09,29.92,45.47,301.7,0,16.28,4.063,216.5
2,183,1830,2,28.43,27.52,28.45,30.54,27.44,.221,.27,.151,.156,0,12.66,2550
1,183,1835,2,5.717,5.691,217.7,5.508,.734,7.58,30.01,30.04,29.81,46.32,301.7,0,16.48,4.198,175.3
1,183,1840,2,5.659,5.634,216.5,5.307,.685,7.19,29.64,29.78,29.42,48.5,301.6,0,16.86,3.9,96.4
1,183,1845,2,5.22,5.19,219.7,6.179,.743,6.533,29.4,29.65,29.25,50.03,301.6,0,17.12,3.45,136.8
2,183,1845,2,28.3,27.49,28.47,30.39,27.52,.22,.27,.151,.156,0,12.64,2550
1,183,1850,2,5.252,5.237,216.1,4.419,.613,6.958,29.41,29.66,29.31,50.05,301.6,0,17.14,3.57,150.7
1,183,1855,2,4.829,4.816,218,4.097,.415,5.717,29.46,29.65,29.32,51.05,301.6,0,17.48,3.213,145.3
1,183,1900,2,4.738,4.723,217.2,4.61,.461,5.978,29.35,29.55,29.18,51.84,301.6,0,17.62,3.078,107.6
2,183,1900,2,28.15,27.45,28.48,30.22,27.58,.22,.27,.151,.156,0,12.64,2550
1,183,1905,2,4.52,4.504,214.8,4.899,.535,5.945,29.22,29.46,29.07,52.77,301.5,0,17.78,3,110
1,183,1910,2,3.885,3.872,217.4,4.667,.453,4.933,29.03,29.27,28.85,54.61,301.5,0,18.13,2.565,92.9
1,183,1915,2,3.731,3.719,217.3,4.571,.467,4.541,28.87,29.19,28.7,55.51,301.5,0,18.24,2.405,85.8
2,183,1915,2,28.01,27.4,28.48,30.02,27.62,.22,.271,.151,.156,0,12.63,2550
1,183,1920,2,3.737,3.725,215,4.491,.292,4.377,28.72,29.11,28.54,56.7,301.5,0,18.43,2.235,73
1,183,1925,2,3.34,3.333,213.6,3.752,.243,4.018,28.49,28.91,28.29,58.56,301.5,0,18.72,1.75,58.95
1,183,1930,2,3.171,3.167,214,2.67,.226,3.985,28.13,28.66,27.91,60.78,301.5,0,18.97,1.472,42.88
2,183,1930,2,27.87,27.35,28.46,29.81,27.65,.22,.271,.151,.156,.413,12.62,2550
1,183,1935,2,3.056,3.054,211,1.952,.161,3.463,27.72,28.43,27.51,63.35,301.4,0,19.23,1.355,34.46
1,183,1940,2,2.626,2.625,210.4,1.324,.171,2.973,27.26,28.09,27.04,66.07,301.4,0,19.47,.978,23.63
1,183,1945,2,2.425,2.423,203.7,2.419,.088,2.646,26.8,27.77,26.61,68.72,301.4,0,19.66,.498,15.87
2,183,1945,2,27.74,27.3,28.43,29.59,27.67,.219,.271,.151,.156,1.584,12.61,2550
1,183,1950,2,2.487,2.483,199.4,3.51,.186,2.744,26.44,27.67,26.32,70.8,301.4,0,19.79,.595,10.11
1,183,1955,2,2.302,2.261,164,10.86,.371,2.907,26.14,27.2,25.95,73.9,301.3,0,20.18,1.255,4.096
1,183,2000,2,2.736,2.724,174.4,5.18,.078,2.907,25.82,27.41,25.75,75.5,301.3,0,20.22,1.23,1.239
2,183,2000,2,27.61,27.24,28.39,29.37,27.67,.219,.271,.151,.156,3.12,12.6,2550
1,183,2005,2,2.567,2.563,180,3.336,.102,2.777,25.76,27.46,25.79,75.7,301.4,0,20.21,1.095,.034
1,183,2010,2,2.933,2.919,159.3,5.601,.094,3.201,25.55,26.94,25.47,77.7,301.3,0,20.42,1.247,0
1,183,2015,2,2.828,2.826,168.3,2.098,.104,3.005,25.35,26.95,25.35,79.2,301.4,0,20.54,.977,0
2,183,2015,2,27.47,27.18,28.33,29.13,27.65,.219,.271,.151,.156,4.743,12.59,2550
1,183,2020,2,2.746,2.739,164.6,4.266,.189,2.94,25.31,26.81,25.34,79.1,301.4,0,20.46,.926,0
1,183,2025,2,2.387,2.383,164,3.146,.148,2.711,25.17,26.65,25.11,80,301.4,0,20.53,.064,0
1,183,2030,2,2.37,2.368,166.7,2.547,.135,2.711,24.97,26.49,24.95,80.9,301.5,0,20.51,.009,0
2,183,2030,2,27.34,27.13,28.27,28.9,27.63,.219,.271,.151,.156,7.05,12.59,2550
1,183,2035,2,2.342,2.339,164.9,2.63,.206,2.646,24.83,26.47,24.88,80.7,301.5,0,20.35,.009,0
1,183,2040,2,2.21,2.205,161.1,3.775,.177,2.581,24.71,26.32,24.74,81.5,301.5,0,20.39,0,0
1,183,2045,2,2.235,2.235,163.4,1.182,.169,2.581,24.59,26.34,24.61,82.3,301.5,0,20.43,.069,0
2,183,2045,2,27.2,27.07,28.19,28.66,27.6,.219,.271,.151,.156,8.5,12.57,2550
1,183,2050,2,2.265,2.259,156.6,4.196,.115,2.483,24.56,25.89,24.59,82.5,301.5,0,20.43,.048,0
1,183,2055,2,2.416,2.416,148,.46,.132,2.679,24.42,25.55,24.38,82.8,301.6,0,20.36,.135,0
1,183,2100,2,3.019,3.019,145.5,.574,.177,3.332,24.08,25.58,24,83.6,301.7,0,20.2,.857,0
2,183,2100,2,27.05,27,28.11,28.43,27.56,.219,.27,.151,.156,10.56,12.56,2550
1,183,2105,2,3.156,3.156,145.4,.783,.082,3.463,23.8,25.82,23.79,85,301.7,0,20.19,1.072,0
1,183,2110,2,3.132,3.131,148,1.598,.146,3.561,23.75,25.87,23.87,85.8,301.8,0,20.29,1.285,0
1,183,2115,2,3.219,3.218,148.7,.98,.093,3.397,23.84,25.82,24.02,85.7,301.9,0,20.36,1.205,0
2,183,2115,2,26.91,26.94,28.03,28.2,27.5,.219,.27,.151,.156,12.22,12.56,2550
1,183,2120,2,3.117,3.117,149.3,.297,.098,3.397,23.8,25.81,23.92,86,301.9,0,20.37,1.01,0
1,183,2125,2,2.664,2.661,154.6,2.546,.192,3.038,23.71,25.74,23.83,86.7,301.9,0,20.42,.221,0
1,183,2130,2,2.055,2.054,157.7,1.328,.153,2.45,23.71,25.45,23.81,87.4,301.9,0,20.54,0,0
2,183,2130,2,26.76,26.86,27.94,27.98,27.45,.218,.27,.151,.156,16.73,12.55,2550
1,183,2135,2,2.398,2.398,156,1.459,.264,2.94,23.7,24.98,23.8,87.5,301.9,0,20.54,.529,0
1,183,2140,2,2.604,2.604,157.5,.522,.08,2.777,23.66,25.06,23.74,87.9,301.9,0,20.57,.687,0
1,183,2145,2,2.588,2.586,153.2,1.924,.107,2.875,23.62,24.98,23.7,88.3,301.9,0,20.61,.847,0
2,183,2145,2,26.64,26.79,27.85,27.77,27.38,.218,.27,.151,.156,21.71,12.54,2550
1,183,2150,2,2.901,2.9,151.3,1.876,.239,3.397,23.55,24.75,23.61,88.5,301.9,0,20.59,1.067,0
1,183,2155,2,3.143,3.141,149.9,1.623,.167,3.528,23.47,24.89,23.6,88.7,301.9,0,20.55,1.317,0
1,183,2200,2,3.043,3.039,152.3,2.748,.184,3.561,23.45,24.83,23.57,88.9,301.9,0,20.56,1.227,0
2,183,2200,2,26.52,26.73,27.75,27.57,27.31,.218,.27,.151,.156,18.21,12.53,2550
1,183,2205,2,3.01,3.005,155.3,3.183,.192,3.626,23.45,24.77,23.59,89,301.9,0,20.58,1.317,0
1,183,2210,2,3.111,3.108,159.3,2.608,.192,3.593,23.5,24.73,23.64,88.7,301.9,0,20.57,1.4,0
1,183,2215,2,2.949,2.945,157,3.243,.218,3.495,23.57,24.86,23.73,88,301.9,0,20.51,1.315,0
2,183,2215,2,26.4,26.65,27.66,27.38,27.23,.218,.27,.151,.156,15.27,12.53,2550
1,183,2220,2,2.82,2.817,153.2,2.841,.223,3.267,23.65,24.81,23.81,87.4,302,0,20.48,1.28,0
1,183,2225,2,2.438,2.434,152.6,3.498,.214,3.005,23.64,24.77,23.78,87,302,0,20.4,.952,0
1,183,2230,2,2.504,2.501,151,2.64,.247,3.005,23.59,24.61,23.68,86.9,302,0,20.35,1.027,0
2,183,2230,2,26.29,26.58,27.56,27.2,27.15,.218,.27,.151,.156,13.14,12.52,2550
1,183,2235,2,3.291,3.289,148.1,1.725,.229,3.757,23.45,24.56,23.49,87.1,301.9,0,20.25,1.42,0
1,183,2240,2,3.136,3.133,150.3,2.408,.2,3.528,23.35,24.64,23.46,87.5,302,0,20.22,1.385,0
1,183,2245,2,3.24,3.237,154.3,2.41,.218,3.724,23.32,24.56,23.43,87.7,301.9,0,20.23,1.475,0
2,183,2245,2,26.2,26.51,27.46,27.03,27.07,.218,.27,.151,.156,14.01,12.5,2550
1,183,2250,2,3.418,3.412,155.4,3.313,.225,4.018,23.34,24.65,23.51,87.7,301.9,0,20.25,1.685,0
1,183,2255,2,3.243,3.237,153.9,3.523,.257,3.887,23.45,24.64,23.65,86.8,302,0,20.2,1.585,0
1,183,2300,2,2.495,2.48,143.5,6.287,.381,3.397,23.45,24.5,23.53,86.4,302,0,20.12,.875,0
2,183,2300,2,26.11,26.45,27.37,26.87,26.99,.218,.27,.151,.156,11.63,12.5,2550
1,183,2305,2,2.138,2.07,107.8,14.44,.153,2.483,23.27,24.23,23.24,86.9,302.2,0,20.04,.775,0
1,183,2310,2,3.579,3.448,42.83,15.5,.86,5.227,23.19,24.06,23.09,88.7,302.6,0,20.28,2.3,0
1,183,2315,2,5.661,5.612,30.63,7.56,.652,7.06,23.04,23.52,23,89,302.9,0,20.19,3.963,.002
2,183,2315,2,26.03,26.39,27.28,26.71,26.9,.217,.27,.151,.156,14.09,12.5,2550
1,183,2320,2,4.742,4.709,41.38,6.752,1.177,7.09,22.97,23.63,23.07,87.5,303,0,19.87,3.12,.004
1,183,2325,2,3.43,3.415,51.42,5.501,.952,5.913,23.65,25.11,24.06,82.7,303.1,0,19.62,2.26,1.746
1,183,2330,2,3,2.983,51.9,6.048,.72,4.671,24.11,25.17,24.32,80.1,303.1,0,19.57,1.77,.997
2,183,2330,2,25.95,26.32,27.18,26.57,26.81,.217,.269,.151,.156,6.89,12.49,2550
1,183,2335,2,3.64,3.619,38.32,6.108,.617,5.194,24.37,25.04,24.42,78.9,303,0,19.56,2.24,.822
1,183,2340,2,3.326,3.312,39.47,5.328,.288,4.149,24.17,24.61,24.1,80.3,303.1,0,19.66,1.975,.012
1,183,2345,2,4.178,4.174,27.77,2.714,.361,4.998,23.92,24.57,23.88,81.6,303.1,0,19.67,2.545,0
2,183,2345,2,25.88,26.26,27.09,26.43,26.72,.217,.269,.151,.156,5.629,12.49,2550
1,183,2350,2,3.969,3.955,28.67,4.741,.42,4.769,23.88,24.52,23.89,81.7,303.3,0,19.65,2.555,0
1,183,2355,2,4.549,4.532,14.93,5.018,.66,7.32,23.72,24,23.61,82.7,303.5,0,19.69,2.902,0
1,184,0,2,6.267,6.214,17.81,7.42,.95,8.2,23.65,24.32,23.81,78.9,303.4,0,18.9,4.51,.058
2,184,0,2,25.81,26.2,27,26.3,26.63,.217,.269,.151,.156,5.669,12.48,2550
1,184,5,2,5.127,5.099,29.92,5.915,1.311,7.55,23.88,24.44,23.97,74.7,303.3,0,18.27,3.775,.01
1,184,10,2,3.337,3.314,45.44,6.741,.55,4.443,23.75,24.15,23.73,74.7,303.1,0,18.16,2.145,0
1,184,15,2,3.243,3.226,38.91,5.87,.504,4.345,23.47,23.91,23.41,73.1,303,0,17.57,1.86,0
2,184,15,2,25.74,26.14,26.91,26.18,26.54,.217,.269,.151,.156,3.498,12.48,2550
1,184,20,2,1.832,1.631,66.05,26.85,.363,2.515,23.23,23.59,23.12,74.1,303,0,17.56,1.056,0
1,184,25,2,3.324,3.276,74.5,9.81,.595,4.475,22.87,23.82,22.93,73.7,303,0,17.14,2.127,0
1,184,30,2,2.704,2.627,84,13.68,.287,3.43,23.11,24.2,23.24,70.1,303,0,16.59,1.632,0
2,184,30,2,25.69,26.09,26.84,26.08,26.46,.217,.269,.151,.156,3.406,12.48,2550
1,184,35,2,2.896,2.84,79.5,11.27,.569,3.855,23.12,24.35,23.28,68.65,302.9,0,16.3,1.63,0
1,184,40,2,3.461,3.374,80.4,12.8,.595,4.377,23.33,24.51,23.44,67.84,302.8,0,16.31,2.357,0
1,184,45,2,3.681,3.671,84.3,4.072,.247,4.181,23.16,24.61,23.27,68.6,302.7,0,16.32,2.327,0
2,184,45,2,25.62,26.04,26.76,25.97,26.37,.217,.269,.151,.156,2.539,12.47,2550
1,184,50,2,3.639,3.638,76.1,1.214,.346,4.377,23,24.68,23.07,69.27,302.7,0,16.33,2.025,0
1,184,55,2,2.439,2.354,89.4,15.08,.874,3.397,22.89,24.41,22.93,69.97,302.7,0,16.38,.864,0
1,184,100,2,.783,.731,158.4,20.79,.36,1.535,22.87,23.86,22.95,71,303,0,16.57,.17,0
2,184,100,2,25.54,25.98,26.68,25.85,26.28,.217,.269,.151,.156,2.735,12.45,2550
1,184,105,2,1.022,.75,205.9,39.9,.761,2.483,23.05,23.88,23.11,70.2,303.1,0,16.56,1.153,.052
1,184,110,2,1.04,1.002,40.39,15.45,.237,1.96,23.11,23.93,23.13,70.3,303.1,0,16.64,.236,.114
1,184,115,2,1.7,1.69,32.52,6.237,.396,2.287,23.08,23.96,23.11,70.7,303,0,16.71,.351,0
2,184,115,2,25.46,25.93,26.59,25.73,26.19,.217,.269,.151,.156,2.694,12.45,2550
1,184,120,2,2.111,2.107,29.55,3.355,.142,2.483,23.1,23.77,23.09,70.6,302.9,0,16.71,.833,0
1,184,125,2,3.446,3.422,11.67,6.707,.729,4.769,22.98,23.65,22.91,72.1,303.3,0,16.92,1.829,.205
1,184,130,2,5.631,5.594,352.7,6.587,1.098,8.13,22.83,23.27,22.74,73.3,303.7,0,17.02,3.725,.249
2,184,130,2,25.38,25.87,26.51,25.61,26.11,.217,.268,.151,.156,2.749,12.45,2550
1,184,135,2,9.83,9.48,342.8,15.3,3.487,17.51,22.61,22.96,22.59,67.8,304.2,0,15.62,7.21,.001
1,184,140,2,11.1,10.94,356.4,9.66,1.564,14.28,22.19,22.35,22.05,60.72,304.2,0,13.62,8.39,0
1,184,145,2,13.76,13.33,358.4,14.4,2.408,19.27,21.7,21.75,21.5,60.48,304,0,13.11,10.22,.057
2,184,145,2,25.31,25.82,26.42,25.51,26.02,.217,.268,.151,.156,23.49,12.45,2550
1,184,150,2,16.84,16.49,3.369,11.71,2.557,21.46,19.49,18.29,18.08,77.9,304.2,.05,14.79,12.9,0
1,184,155,2,15.22,15.13,9.52,6.106,1.791,20.61,17.2,16.52,16.32,92.6,304.1,.05,15.29,11.26,.012
1,184,200,2,13.66,13.57,18.75,6.699,1.546,16.76,16.77,16.71,16.37,95.7,303.8,.01,15.38,10.73,.221
2,184,200,2,25.25,25.76,26.31,25.42,25.93,.22,.268,.151,.156,100,12.44,2550
1,184,205,2,11.46,11.41,24.61,5.227,1.541,15.78,16.7,17.14,16.57,95.2,303.8,0,15.24,8.7,1.765
1,184,210,2,8.65,8.6,35.7,6.11,1.285,12.02,16.87,17.39,16.68,94.3,303.7,0,15.25,6.49,1.446
1,184,215,2,6.568,6.526,43.26,6.471,.742,9.08,17.09,17.77,16.87,93.9,303.8,0,15.4,4.658,2.382
2,184,215,2,25.13,25.71,26.23,25.31,25.85,.226,.268,.151,.156,100,12.42,2550
1,184,220,2,5.032,5.006,54.28,5.765,1.056,7.58,17.5,18.38,17.28,93.6,303.9,0,15.73,3.448,2.455
1,184,225,2,2.506,2.472,48.6,9.45,.673,4.475,17.91,18.72,17.54,92.7,303.8,0,15.97,1.386,1.447
1,184,230,2,2.964,2.926,82.6,9.16,.378,4.116,18.13,18.89,17.73,92,303.8,0,16.07,1.815,.928
2,184,230,2,24.95,25.64,26.17,25.11,25.77,.228,.268,.151,.156,100,12.42,2550
1,184,235,2,2.181,2.147,68.09,10.08,.362,3.103,18.24,18.97,17.85,90.7,304,0,15.96,1.358,.038
1,184,240,2,3.631,3.543,105.3,12.57,.488,4.9,18.26,18.96,17.99,89.9,303.7,.01,15.85,2.665,.036
1,184,245,2,3.309,3.258,110.1,10.02,.341,4.051,18.22,18.74,18,90.7,303.7,0,15.96,2.12,.039
2,184,245,2,24.77,25.56,26.09,24.87,25.68,.229,.268,.151,.156,100,12.41,2550
1,184,250,2,3.733,3.269,52.18,28.56,.81,5.586,18.12,18.61,17.97,90.9,304.3,0,15.88,2.472,.118
1,184,255,2,3.142,3.13,136.9,4.964,.21,3.691,18.08,18.7,18.02,90.4,304.3,.02,15.76,2.295,0
1,184,300,2,3.836,3.755,125.8,11.78,1.019,6.403,18,18.63,18.02,91.1,303.8,0,15.8,2.67,.085
2,184,300,2,24.63,25.47,25.99,24.66,25.59,.231,.268,.151,.156,100,12.4,2550
1,184,305,2,3.925,3.731,114,18.01,1.325,7.22,18.15,19.08,18.3,90.5,303.3,.01,15.85,2.647,.499
1,184,310,2,3.971,3.944,131.1,6.637,.547,5.455,18.39,19.33,18.57,89.1,303.3,0,15.84,2.89,1.495
1,184,315,2,3.847,3.738,125.2,13.66,.502,4.867,18.38,19.07,18.45,89.3,303.2,0,15.85,2.705,.733
2,184,315,2,24.52,25.38,25.9,24.48,25.5,.233,.267,.151,.156,100,12.4,2550
1,184,320,2,4.297,4.265,107.5,7.05,.347,5.129,18.46,19.39,18.6,88.9,303,0,15.88,2.942,2.258
1,184,325,2,4.774,4.752,103.2,5.498,.532,5.913,18.59,19.26,18.6,88.3,302.9,0,15.9,3.17,2.708
1,184,330,2,4.185,4.118,99.9,10.25,.7,5.423,18.46,18.98,18.4,89.4,302.9,0,15.96,2.835,1.667
2,184,330,2,24.41,25.29,25.79,24.31,25.4,.234,.267,.151,.156,100,12.4,2550
1,184,335,2,3.487,3.326,70.3,17.41,.377,4.345,18.37,18.76,18.29,90.8,302.9,0,16.1,2.235,.632
1,184,340,2,3.793,3.779,90.2,4.924,.403,4.769,18.19,18.76,18.15,91.4,302.9,0,16.03,2.332,.511
1,184,345,2,4.15,4.139,95.2,4.304,.398,5.129,18.24,19.02,18.31,90.9,302.8,0,16,2.76,1.233
2,184,345,2,24.31,25.21,25.68,24.15,25.3,.235,.267,.151,.156,100,12.39,2550
1,184,350,2,3.715,3.704,102.7,4.461,.47,4.769,18.32,19,18.36,90.7,302.7,0,16.04,2.245,.968
1,184,355,2,3.875,3.86,116.7,5.142,.402,4.769,18.33,18.86,18.35,91.1,302.7,0,16.11,2.705,.752
1,184,400,2,4.14,4.123,113.7,5.202,.305,4.769,18.31,18.79,18.29,91.7,302.6,0,16.2,2.745,.468
2,184,400,2,24.22,25.12,25.58,24,25.19,.235,.267,.151,.156,100,12.38,2550
1,184,405,2,3.41,3.399,114,4.683,.283,4.116,18.3,18.74,18.28,92.4,302.6,0,16.29,2.207,.176
1,184,410,2,2.988,2.98,125,4.354,.414,3.855,18.28,18.72,18.27,92.9,302.5,0,16.37,2.047,0
1,184,415,2,3.259,3.242,129.6,5.712,.282,3.822,18.27,18.73,18.27,93.4,302.4,0,16.43,2.205,.005
2,184,415,2,24.13,25.04,25.47,23.85,25.09,.234,.267,.151,.156,100,12.37,2550
1,184,420,2,3.525,3.512,136.5,4.894,.323,4.149,18.25,18.82,18.3,93.6,302.4,0,16.45,2.115,.033
1,184,425,2,3.891,3.885,138.6,3.03,.279,4.573,18.39,19.33,18.6,93.5,302.4,0,16.57,2.562,.823
1,184,430,2,3.763,3.758,134.3,2.788,.24,4.345,18.54,19.38,18.76,92.7,302.3,0,16.59,2.397,.816
2,184,430,2,24.05,24.97,25.37,23.71,24.99,.234,.267,.151,.156,100,12.36,2550
1,184,435,2,4.059,4.053,136.2,3.23,.265,4.573,18.59,19.36,18.74,92.5,302.3,0,16.59,2.66,.65
1,184,440,2,3.755,3.751,140.2,2.88,.285,4.475,18.62,19.31,18.76,92.3,302.3,0,16.58,2.377,.497
1,184,445,2,3.446,3.439,136.5,3.7,.274,4.116,18.62,19.25,18.74,92.5,302.3,0,16.62,2.117,.246
2,184,445,2,23.97,24.9,25.27,23.58,24.89,.234,.266,.151,.156,100,12.36,2550
1,184,450,2,3.656,3.647,129.4,4.197,.344,4.541,18.67,19.43,18.78,92.7,302.4,0,16.7,2.24,.308
1,184,455,2,4.073,4.059,122.4,4.729,.381,4.9,18.78,19.61,18.99,92.2,302.4,0,16.72,2.7,.911
1,184,500,2,3.88,3.87,116.3,4.097,.366,4.867,18.93,19.78,19.13,91.5,302.5,0,16.75,2.532,1.028
2,184,500,2,23.89,24.83,25.17,23.45,24.79,.233,.266,.151,.156,100,12.36,2550
1,184,505,2,4.269,4.261,119.2,3.376,.262,4.867,19.08,19.97,19.33,89.9,302.4,0,16.62,2.965,1.549
1,184,510,2,3.833,3.82,128.1,4.799,.35,4.802,19.15,19.84,19.3,89,302.5,0,16.54,2.67,1.126
1,184,515,2,3.886,3.868,132.4,5.439,.448,4.933,19.13,19.74,19.26,88.7,302.5,0,16.46,2.815,1.076
2,184,515,2,23.82,24.76,25.07,23.34,24.69,.233,.266,.151,.156,93.5,12.35,2550
1,184,520,2,3.982,3.965,127.9,5.306,.451,4.965,19.14,19.76,19.3,88.3,302.5,0,16.41,2.84,1.199
1,184,525,2,3.668,3.658,125.7,4.249,.394,4.508,19.14,19.67,19.23,88.6,302.6,0,16.46,2.567,.881
1,184,530,2,3.657,3.648,127.3,3.872,.335,4.41,19.08,19.57,19.15,89.3,302.6,0,16.52,2.547,.841
2,184,530,2,23.76,24.7,24.98,23.24,24.59,.232,.266,.151,.156,74.2,12.34,2550
1,184,535,2,3.473,3.463,128.2,4.349,.37,4.508,19.04,19.51,19.09,89.8,302.6,0,16.58,2.387,1.047
1,184,540,2,3.636,3.624,126.7,4.582,.361,4.443,18.99,19.46,19.05,90.4,302.6,0,16.62,2.43,1.768
1,184,545,2,3.771,3.755,133,5.281,.43,4.867,18.98,19.45,19.08,90.8,302.6,0,16.68,2.705,2.567
2,184,545,2,23.7,24.63,24.89,23.14,24.49,.232,.266,.151,.156,58.83,12.34,2550
1,184,550,2,3.636,3.62,146.1,5.478,.376,4.606,19.03,19.5,19.15,91,302.7,0,16.76,2.58,2.888
1,184,555,2,3.35,3.333,152.7,5.837,.415,4.247,19.14,19.65,19.28,91.2,302.7,0,16.89,2.215,4.557
1,184,600,2,2.902,2.894,161,4.363,.304,3.528,19.27,19.74,19.39,91,302.8,0,17,1.955,6.488
2,184,600,2,23.64,24.57,24.8,23.06,24.39,.232,.266,.151,.156,40.56,12.33,2550
1,184,605,2,2.954,2.947,154.1,3.934,.206,3.43,19.31,19.75,19.39,91.1,302.7,0,17.03,1.885,9.77
1,184,610,2,3.039,3.034,149.1,3.095,.212,3.463,19.37,19.9,19.47,91.4,302.7,0,17.15,1.89,19.29
1,184,615,2,3.204,3.201,143.4,2.434,.24,3.593,19.52,20.04,19.64,91.5,302.7,0,17.3,2.025,28.34
2,184,615,2,23.58,24.52,24.71,22.98,24.3,.231,.265,.151,.156,27.87,12.33,2550
1,184,620,2,3.439,3.434,140.2,3.062,.277,4.149,19.62,20.11,19.73,91.4,302.7,0,17.38,2.235,27.76
1,184,625,2,3.415,3.411,139.3,2.622,.237,3.887,19.73,20.18,19.82,91.4,302.7,0,17.48,2.292,29.95
1,184,630,2,3.55,3.544,140,3.281,.294,4.149,19.82,20.25,19.91,91.3,302.7,0,17.56,2.38,32.67
2,184,630,2,23.54,24.46,24.63,22.92,24.21,.231,.265,.151,.156,16.86,12.32,2550
1,184,635,2,3.162,3.156,140.6,3.637,.258,3.626,19.85,20.2,19.92,91.2,302.7,0,17.57,2.225,31.65
1,184,640,2,2.899,2.892,147.6,3.849,.307,3.561,19.86,20.14,19.87,91.6,302.7,0,17.65,1.945,38.5
1,184,645,2,3.09,3.081,152,4.418,.261,3.985,19.85,20.17,19.9,91.9,302.6,0,17.68,2.082,48.9
2,184,645,2,23.5,24.41,24.55,22.87,24.12,.231,.265,.151,.156,15.76,12.33,2550
1,184,650,2,3.159,3.151,156.7,4.217,.326,4.116,19.9,20.23,19.95,92,302.6,0,17.75,2.085,56.55
1,184,655,2,3.445,3.429,158.4,5.504,.395,4.377,20.01,20.43,20.12,91.7,302.6,0,17.8,2.275,64.17
1,184,700,2,3.277,3.266,162.9,4.648,.356,4.116,20.15,20.5,20.26,91.1,302.7,0,17.84,2.375,73.4
2,184,700,2,23.48,24.36,24.48,22.84,24.04,.23,.265,.151,.156,12.53,12.33,2550
1,184,705,2,3.856,3.843,163.1,4.758,.409,4.835,20.23,20.46,20.27,90.9,302.6,0,17.88,2.822,71.1
1,184,710,2,4.497,4.486,166.7,3.979,.481,5.651,20.3,20.59,20.36,90.8,302.5,0,17.93,3.335,84.9
1,184,715,2,4.731,4.716,167.8,4.553,.521,5.88,20.44,20.85,20.58,90.4,302.5,0,17.99,3.51,88.7
2,184,715,2,23.46,24.32,24.42,22.81,23.96,.23,.265,.151,.156,10.54,12.34,2550
1,184,720,2,4.742,4.728,168.8,4.488,.419,5.913,20.66,21.08,20.8,89.5,302.5,0,18.04,3.448,105.2
1,184,725,2,5.152,5.133,168.2,4.939,.587,6.37,20.92,21.48,21.15,88,302.5,0,18.03,3.705,132.6
1,184,730,2,5.671,5.651,167.3,4.768,.568,6.697,21.3,21.79,21.51,85.7,302.5,0,17.99,4.213,151
2,184,730,2,23.44,24.28,24.36,22.8,23.88,.23,.265,.151,.156,6.788,12.35,2550
1,184,735,2,6.254,6.236,166.7,4.4,.58,7.68,21.66,22.15,21.88,83.5,302.5,0,17.92,4.67,187.8
1,184,740,2,5.814,5.788,168.7,5.359,.801,7.84,22.24,22.61,22.48,82,302.5,0,18.19,4.35,279
1,184,745,2,6.345,6.318,168.9,5.276,.776,8.1,22.63,22.97,22.74,79.2,302.6,0,18.02,4.85,162.8
2,184,745,2,23.43,24.24,24.31,22.8,23.82,.23,.265,.151,.156,3.912,12.37,2550
1,184,750,2,6.112,6.085,172,5.321,.863,8.3,22.88,23.13,22.94,78.1,302.6,0,18.05,4.568,239.2
1,184,755,2,6.13,6.1,177.1,5.639,.76,7.68,23.13,23.29,23.19,77.9,302.6,0,18.23,4.295,306.5
1,184,800,2,7.02,6.999,179.3,4.346,.979,9.51,23.4,23.46,23.44,76.6,302.6,0,18.22,4.95,396.1
2,184,800,2,23.44,24.21,24.26,22.82,23.75,.23,.264,.151,.156,2.763,12.4,2550
1,184,805,2,8.52,8.48,171,5.154,.959,10.71,23.68,23.6,23.66,73.3,302.5,0,17.81,6.553,361.7
1,184,810,2,7.73,7.68,168.6,6.585,.973,9.96,23.44,23.41,23.24,74.2,302.4,0,17.77,5.943,143.2
1,184,815,2,6.904,6.857,166.7,6.683,.981,9.96,23.12,23.24,23.01,74.9,302.5,0,17.62,5.158,144.6
2,184,815,2,23.46,24.19,24.23,22.88,23.68,.229,.264,.151,.156,2.248,12.49,2550
1,184,820,2,6.082,6.05,173.9,5.789,.704,8.3,23.09,23.28,23.06,74.8,302.8,0,17.58,4.64,159.6
1,184,825,2,6.104,6.051,174.2,7.57,.8,8.69,23.14,23.28,23.11,74.8,302.9,0,17.63,4.55,179.6
1,184,830,2,5.813,5.777,173.9,6.368,.888,8.13,23.16,23.23,23.09,75.2,302.8,0,17.72,4.463,182.1
2,184,830,2,23.5,24.17,24.19,22.97,23.62,.229,.264,.151,.156,2.258,12.51,2550
1,184,835,2,6.047,6.009,174.5,6.448,.79,8.07,23.08,23.11,22.98,75.4,302.7,0,17.68,4.66,173.2
1,184,840,2,6.833,6.801,175.8,5.487,.905,8.72,23,23.08,22.92,75.6,302.7,0,17.64,5.188,179.2
1,184,845,2,6.811,6.785,173.9,4.945,.736,8.23,23.07,23.06,23.01,76.1,302.6,0,17.82,5.323,286.2
2,184,845,2,23.53,24.15,24.18,23.06,23.57,.229,.264,.151,.156,2.34,12.5,2550
1,184,850,2,6.619,6.596,175.1,4.749,.764,8.56,23.01,22.99,22.89,77.1,302.6,0,17.97,4.965,190.3
1,184,855,2,6.258,6.241,175.6,4.252,.746,7.64,22.96,22.96,22.87,77.7,302.5,0,18.04,4.708,179.5
1,184,900,2,6.263,6.235,174.5,5.328,.754,7.94,23.03,23.1,22.98,78.1,302.4,0,18.17,4.61,186.3
2,184,900,2,23.57,24.15,24.17,23.12,23.53,.229,.264,.151,.156,2.487,12.57,2550
1,184,905,2,7.07,7.05,172.7,4.815,.694,8.53,23.32,23.54,23.39,76.8,302.3,0,18.19,5.178,225.3
1,184,910,2,6.253,6.221,170.8,5.808,1.334,8.72,23.71,23.81,23.72,76,302.2,0,18.38,4.695,310.5
1,184,915,2,6.209,6.142,181.1,8.39,.995,8.53,24.29,24.3,24.38,73.8,302.3,0,18.47,4.298,423.9
2,184,915,2,23.59,24.15,24.17,23.18,23.49,.229,.264,.151,.156,2.14,12.6,2550
1,184,920,2,7.21,7.18,184,5.904,1.12,9.64,24.63,24.68,24.66,71,302.4,0,18.18,5.23,396
1,184,925,2,8.23,8.2,187.3,4.829,1.273,10.68,25.21,25.03,25.26,68.79,302.3,0,18.23,5.7,717
1,184,930,2,8.72,8.68,193.7,5.124,1.133,11.01,25.57,25.17,25.44,67.98,302.3,0,18.37,6.108,629.1
2,184,930,2,23.63,24.15,24.17,23.24,23.47,.228,.264,.151,.156,1.534,12.78,2550
1,184,935,2,8.85,8.81,190,5.38,.917,10.68,25.62,25.19,25.43,67.7,302.2,0,18.36,5.975,519.1
1,184,940,2,8.71,8.67,191.9,5.346,.813,10.62,25.27,24.99,25.11,69.12,302.1,0,18.36,5.995,495.5
1,184,945,2,8.28,8.22,192.8,7.05,.998,10.19,25.76,25.36,25.72,68.63,302.1,0,18.69,5.915,610.8
2,184,945,2,23.69,24.15,24.18,23.33,23.44,.228,.264,.151,.156,1.45,12.95,2550
1,184,950,2,8.33,8.26,194,7.37,.792,9.83,25.53,25.16,25.28,68.07,302.1,0,18.36,5.905,351.6
1,184,955,2,7.8,7.77,197.6,5.769,.885,9.96,25.27,25.08,25.15,69.74,302,0,18.5,5.373,331.8
1,184,1000,2,7.1,7.02,195.5,8.16,1.079,9.77,25.42,25.29,25.36,70.3,302,0,18.76,4.818,340
2,184,1000,2,23.8,24.17,24.19,23.49,23.43,.228,.264,.151,.156,1.48,12.95,2550
1,184,1005,2,7.44,7.41,201.7,5.821,.705,9.08,25.64,25.5,25.58,69.05,302.1,0,18.68,5.305,421.4
1,184,1010,2,6.801,6.76,201.7,6.266,.737,8.85,25.86,25.7,25.8,68.29,302.2,0,18.71,4.623,335.1
1,184,1015,2,6.59,6.534,202.1,7.43,.662,8.17,25.88,25.72,25.78,67.99,302.3,0,18.66,4.583,425.1
2,184,1015,2,23.93,24.2,24.21,23.66,23.41,.227,.263,.151,.156,1.43,12.96,2550
1,184,1020,2,6.387,6.356,199.6,5.613,.746,7.87,26.15,25.89,26.12,66.54,302.5,0,18.57,4.515,404.7
1,184,1025,2,5.506,5.475,203,6.087,.767,7.25,26.05,25.87,25.92,66.39,302.6,0,18.45,3.938,286
1,184,1030,2,4.934,4.881,198.1,8.37,.557,6.076,26.24,26.15,26.24,65.72,302.7,0,18.47,3.438,433.5
2,184,1030,2,24.05,24.24,24.24,23.81,23.4,.227,.263,.151,.156,1.306,12.96,2550
1,184,1035,2,4.344,4.314,197.1,6.711,.701,6.141,26.57,26.3,26.54,63.48,302.8,0,18.24,3.25,618.4
1,184,1040,2,2.876,2.808,201,12.45,.668,4.279,26.59,26.33,26.47,62.78,303.1,0,18.09,2.19,604.1
1,184,1045,2,2.397,2.367,185.6,9.06,.667,3.561,26.95,26.62,26.92,61.66,303.3,0,18.13,1.788,884
2,184,1045,2,24.16,24.28,24.28,23.94,23.41,.227,.263,.151,.156,.495,13.04,2550
1,184,1050,2,1.255,1.232,187.2,9.68,.901,3.038,27.15,26.78,27.15,60.93,303.3,0,18.12,.797,886
1,184,1055,2,2.194,2.041,184.5,20.21,1.191,4.475,27.51,27.1,27.48,60.43,303.1,0,18.33,1.632,886
1,184,1100,2,2.228,2.133,194.3,16.75,.762,4.181,27.5,26.78,27.28,62.04,303,0,18.71,1.676,881
2,184,1100,2,24.3,24.34,24.33,24.08,23.42,.226,.263,.151,.156,.106,13.08,2550
1,184,1105,2,4.155,3.94,188.1,18.43,.529,5.325,27.6,26.81,27.29,62.09,302.9,0,18.82,3.285,890
1,184,1110,2,2.915,2.828,192.5,14.05,.552,4.149,27.74,26.95,27.45,62.35,302.9,0,19.01,2.142,895
1,184,1115,2,2.269,2.08,212.4,23.38,.866,3.92,27.86,27.24,27.66,61.52,303,0,18.91,1.721,902
2,184,1115,2,24.53,24.4,24.39,24.34,23.44,.226,.263,.151,.156,.236,13.05,2550
1,184,1120,2,2.916,2.689,215.1,22.61,.772,4.443,27.82,27.18,27.61,61.65,302.9,0,18.91,2.44,914
1,184,1125,2,2.823,2.722,172.8,15.35,.635,4.345,27.9,27.36,27.69,62.84,302.8,0,19.28,2.233,923
1,184,1130,2,4.823,4.746,194.3,10.19,.69,6.468,28.28,27.48,27.97,60.59,302.7,0,19.05,3.723,948
2,184,1130,2,24.87,24.48,24.45,24.72,23.47,.226,.263,.151,.156,.137,13.06,2550
1,184,1135,2,4.227,4.068,189.3,15.75,.93,6.566,28.09,27.43,27.83,60.96,302.6,0,18.98,3.338,928
1,184,1140,2,5.469,5.389,185,9.81,1.154,7.74,28.49,27.6,28.22,60.44,302.5,0,19.2,4.063,852
1,184,1145,2,5.412,5.356,191.8,8.24,.617,6.991,28.46,27.59,28.18,60.26,302.4,0,19.13,4.078,1000
2,184,1145,2,25.27,24.61,24.55,25.15,23.5,.225,.263,.151,.156,0,13.04,2550
1,184,1150,2,5.764,5.694,188.3,8.91,1.439,10.19,28.57,27.55,28.2,61.77,302.3,0,19.61,4.33,956
1,184,1155,2,6.252,6.196,206.8,7.69,.567,7.35,28.59,27.63,28.26,60.75,302.3,0,19.37,4.653,1005
1,184,1200,2,5.409,5.269,188.5,13.01,.871,7.12,28.55,27.59,28.16,62.21,302.2,0,19.7,4.083,854
2,184,1200,2,25.66,24.76,24.68,25.59,23.56,.225,.263,.151,.156,.069,13.09,2550
1,184,1205,2,5.448,5.373,179.5,9.52,1.185,7.48,28.38,27.57,28.07,63.66,302.2,0,19.91,4.285,971
1,184,1210,2,4.457,4.375,182.2,11,.993,6.533,28.64,27.8,28.36,63.47,302.2,0,20.1,3.42,1036
1,184,1215,2,4.637,4.499,197.8,13.95,.732,6.566,29.06,28.15,28.73,61.48,302.3,0,19.97,3.49,1072
2,184,1215,2,26.01,24.92,24.83,26.02,23.63,.224,.263,.151,.156,.068,13.06,2550
1,184,1220,2,4.033,3.849,207.3,17.29,1.31,7.12,28.96,28.16,28.67,61.81,302.2,0,19.96,3.195,1150
1,184,1225,2,4.854,4.79,194.5,9.28,1.093,6.86,29.04,28.15,28.74,61.49,302.2,0,19.96,3.755,1192
1,184,1230,2,3.919,3.812,191,13.41,1.012,7.06,28.73,27.97,28.36,63.02,302.2,0,20.06,3.01,519.5
2,184,1230,2,26.32,25.08,25,26.45,23.72,.224,.264,.151,.156,.078,13.04,2550
1,184,1235,2,4.45,4.292,198.9,15.23,.584,5.684,28.5,27.93,28.19,63.35,302.3,0,19.94,3.293,406
1,184,1240,2,4.148,4.07,199.4,11.16,.76,5.913,28.31,27.84,28.06,64.11,302.2,0,19.95,2.94,492.8
1,184,1245,2,4.225,4.16,198.3,10.08,1.099,6.664,28.39,27.91,28.17,63.91,302.1,0,19.97,3.052,517.3
2,184,1245,2,26.64,25.26,25.18,26.93,23.83,.223,.264,.151,.156,.533,13.02,2550
1,184,1250,2,4.238,4.159,187.6,11.04,1.096,6.435,29.01,28.3,28.97,63.17,302,0,20.35,3.125,1135
1,184,1255,2,4.356,4.295,199.2,9.6,1.331,7.12,29.21,28.41,28.95,61.7,302,0,20.16,3.18,864
1,184,1300,2,5.491,5.391,180.1,10.91,1.012,7.35,29.2,28.38,28.97,61.97,301.9,0,20.22,4.238,1058
2,184,1300,2,26.92,25.43,25.37,27.38,23.94,.223,.264,.151,.156,.099,13.06,2550
1,184,1305,2,5.312,5.215,173.8,10.91,.965,7.42,29.46,28.44,29.07,61.73,301.9,0,20.4,4.248,1035
1,184,1310,2,5.535,5.409,170.3,12.21,.892,8.2,29.71,28.64,29.35,60.84,301.8,0,20.39,4.38,986
1,184,1315,2,6.69,6.607,158.1,9.06,.957,8.79,29.44,28.31,28.9,61.69,301.8,0,20.37,5.545,793
2,184,1315,2,27.11,25.6,25.57,27.72,24.07,.222,.264,.151,.156,.141,13.04,2550
1,184,1320,2,6.149,6.1,162.7,7.26,.841,7.94,29.35,28.31,28.9,62.07,301.7,0,20.38,5.118,1083
1,184,1325,2,6.351,6.234,165.3,11.03,1.125,8.95,29.63,28.55,29.33,62.11,301.6,0,20.64,5,1024
1,184,1330,2,6.932,6.852,160.9,8.67,.924,8.72,29.91,28.91,29.6,60.38,301.6,0,20.45,5.493,1014
2,184,1330,2,27.31,25.76,25.77,28.08,24.2,.222,.264,.151,.156,.068,13.06,2550
1,184,1335,2,6.579,6.473,170.3,10.3,.913,8.85,30,28.88,29.59,59.49,301.6,0,20.3,5.205,1036
1,184,1340,2,6.089,5.996,169.4,10,1.06,8.4,30.18,29.02,29.82,60.24,301.6,0,20.65,4.645,1044
1,184,1345,2,6.103,5.941,145.9,13.2,1.01,8.46,30.25,29.13,29.83,61.28,301.6,0,20.99,5.113,1016
2,184,1345,2,27.5,25.9,25.97,28.41,24.33,.221,.265,.151,.156,0,13.05,2550
1,184,1350,2,5.608,5.477,150.3,12.38,.921,8.3,30.36,29.06,29.85,61.36,301.6,0,21.1,4.548,1037
1,184,1355,2,6.241,6.151,147.3,9.71,1.124,8.79,30.4,28.93,29.81,60.42,301.7,0,20.9,5.033,991
1,184,1400,2,5.968,5.832,153.7,12.21,.928,8.4,30.3,29.04,29.79,60.88,301.7,0,20.93,4.695,945
2,184,1400,2,27.68,26.05,26.16,28.65,24.47,.221,.265,.151,.156,0,13.03,2550
1,184,1405,2,5.662,5.543,148.9,11.75,1.046,7.74,30.45,29.28,29.99,61.34,301.7,0,21.18,4.603,943
1,184,1410,2,5.362,5.196,154.3,14.22,.827,7.68,30.41,29.26,29.92,60.69,301.6,0,20.98,4.3,943
1,184,1415,2,6.444,6.31,152.7,11.7,1.032,8.89,30.35,29.31,29.86,60.37,301.6,0,20.84,5.413,915
2,184,1415,2,27.85,26.18,26.35,28.85,24.62,.22,.265,.151,.156,0,13.03,2550
1,184,1420,2,6.019,5.853,151.3,13.47,.814,8.1,30.46,29.4,30.02,60.17,301.6,0,20.89,4.83,891
1,184,1425,2,5.671,5.588,152.8,9.76,1.032,7.58,30.4,29.33,29.92,60.31,301.5,0,20.87,4.563,886
1,184,1430,2,6.809,6.738,160,8.29,1.197,9.02,30.36,29.4,29.94,59.42,301.4,0,20.61,5.628,910
2,184,1430,2,28.01,26.32,26.53,29.12,24.77,.22,.265,.151,.156,.069,13.03,2550
1,184,1435,2,6.6,6.504,157.1,9.8,.763,8.43,30.5,29.59,30.12,59.87,301.3,0,20.85,5.415,901
1,184,1440,2,6.992,6.9,155.8,9.31,.945,9.44,30.54,29.55,30.12,59.25,301.2,0,20.72,5.62,890
1,184,1445,2,6.876,6.713,155.5,12.49,1.081,9.51,30.5,29.49,30,59.38,301.1,0,20.72,5.868,885
2,184,1445,2,28.16,26.44,26.7,29.44,24.94,.219,.266,.151,.156,.067,13.04,2550
1,184,1450,2,7.33,7.27,159.4,7.24,.876,8.95,30.59,29.55,30.21,59.47,301.1,0,20.82,5.608,876
1,184,1455,2,7.61,7.53,153.4,8.45,.902,9.7,30.53,29.49,30.09,58.64,301,0,20.55,6.348,867
1,184,1500,2,7.11,7.07,156.9,6.106,1.119,9.51,30.53,29.5,30.09,58.75,300.9,0,20.58,5.813,857
2,184,1500,2,28.28,26.56,26.87,29.75,25.1,.219,.266,.151,.156,0,13.04,2550
1,184,1505,2,8.07,8.02,157.4,6.049,.861,10.22,30.59,29.49,30.15,58.15,300.9,0,20.48,6.335,850
1,184,1510,2,7.88,7.83,146.9,6.163,1.313,11.07,30.54,29.43,30.02,58.47,300.8,0,20.52,6.42,840
1,184,1515,2,7.97,7.91,151.5,7.16,1.041,10.71,30.61,29.71,30.2,57.98,300.8,0,20.45,6.545,826
2,184,1515,2,28.38,26.68,27.04,30,25.28,.218,.266,.151,.156,0,13.03,2550
1,184,1520,2,7.69,7.63,157,7.32,1.009,9.83,30.74,29.83,30.34,57.99,300.7,0,20.57,6.175,819
1,184,1525,2,7.29,7.22,149.8,7.57,1.025,9.54,30.79,29.73,30.32,57.96,300.6,0,20.61,5.953,811
1,184,1530,2,6.554,6.437,153.7,10.8,1.237,9.21,30.9,29.97,30.5,58.59,300.5,0,20.87,5.383,798
2,184,1530,2,28.46,26.78,27.21,30.17,25.45,.218,.266,.151,.156,0,13.03,2550
1,184,1535,2,8,7.96,152.4,6.179,1.067,10.45,30.81,29.86,30.31,58.36,300.4,0,20.73,6.53,786
1,184,1540,2,8.4,8.3,154.3,9.06,.973,11.24,30.68,29.76,30.22,59.4,300.3,0,20.89,6.898,776
1,184,1545,2,7.91,7.86,151.3,6.628,1.177,10.32,30.8,29.81,30.35,57.98,300.3,0,20.62,6.338,760
2,184,1545,2,28.52,26.87,27.36,30.33,25.63,.217,.267,.151,.156,0,13.03,2550
1,184,1550,2,8.37,8.3,150,6.959,1.08,10.22,30.88,29.98,30.47,57.52,300.2,0,20.56,6.593,748
1,184,1555,2,8.56,8.49,155.6,7.34,1.135,11.89,30.91,29.99,30.49,56.25,300.2,0,20.25,6.755,731
1,184,1600,2,8.47,8.43,157.9,5.823,1.226,10.52,30.95,30.12,30.62,56.4,300.1,0,20.32,6.63,724
2,184,1600,2,28.56,26.95,27.51,30.49,25.8,.216,.267,.151,.156,0,13.03,2550
1,184,1605,2,9.03,8.99,153.9,5.523,.932,11.01,31.04,30.17,30.66,55.8,300,0,20.24,7.06,715
1,184,1610,2,8.33,8.28,154.1,6.227,1.102,11.01,31.12,30.27,30.7,56.22,299.9,0,20.42,6.728,705
1,184,1615,2,8.03,7.98,147.8,6.387,1.127,10.68,31.1,30.27,30.67,56.24,299.8,0,20.41,6.403,692.9
2,184,1615,2,28.59,27.02,27.65,30.65,25.97,.216,.267,.151,.156,0,13.03,2550
1,184,1620,2,7.58,7.53,150.1,6.885,1.05,10.16,31.31,30.57,30.9,55.66,299.8,0,20.43,6.265,678.7
1,184,1625,2,7.67,7.62,151.3,6.697,.853,9.93,31.37,30.59,30.95,54.73,299.7,0,20.23,6.013,663.2
1,184,1630,2,7.08,7.04,151.5,6.23,.812,9.05,31.57,30.9,31.23,52.9,299.6,0,19.87,5.69,649.6
2,184,1630,2,28.61,27.08,27.79,30.79,26.14,.215,.267,.151,.156,0,13.03,2550
1,184,1635,2,7.56,7.46,148.6,9.24,.899,9.57,31.61,30.85,31.15,51.65,299.4,0,19.54,6.133,633.8
1,184,1640,2,8.42,8.36,150.3,6.685,.958,11.07,31.55,30.88,31.18,49.92,299.3,0,18.97,6.443,620
1,184,1645,2,8.23,8.13,152,8.76,.888,10.09,31.68,31.06,31.34,49.04,299.2,0,18.81,6.52,606.2
2,184,1645,2,28.6,27.13,27.92,30.9,26.3,.215,.268,.151,.156,0,13.01,2550
1,184,1650,2,8.19,8.13,153.5,6.996,1.139,10.22,31.74,31.1,31.37,48.39,299.2,0,18.65,6.585,594.2
1,184,1655,2,7.29,7.24,151.5,7.28,1.139,9.77,32.03,31.59,31.77,47.64,299.2,0,18.66,5.848,576.5
1,184,1700,2,7.36,7.3,156.5,7.25,1.049,9.41,32.27,31.88,32,44.36,299.2,0,17.77,5.98,558.9
2,184,1700,2,28.59,27.16,28.04,31,26.46,.215,.268,.151,.156,0,12.99,2550
1,184,1705,2,7.55,7.5,163,6.882,.912,9.47,32.44,32,32.15,42.63,299.2,0,17.32,5.873,545.2
1,184,1710,2,6.87,6.824,160,6.583,.919,8.92,32.44,31.98,32.12,42.48,299.2,0,17.27,5.418,531.1
1,184,1715,2,8.25,8.22,157.9,4.748,.916,10.71,32.45,32,32.12,41.17,299.2,0,16.8,6.383,477.6
2,184,1715,2,28.56,27.19,28.15,31.06,26.6,.214,.268,.151,.156,0,12.98,2550
1,184,1720,2,8.17,8.13,159.1,5.724,.971,10.16,32.18,31.87,31.79,41.46,299.1,0,16.68,6.28,273
1,184,1725,2,7.39,7.36,160.6,5.746,1.108,10.81,31.6,31.53,31.22,43.79,298.8,0,17,5.558,126.1
1,184,1730,2,7.56,7.52,158.3,5.686,.919,9.9,31.17,31.21,30.87,47.88,298.7,0,17.99,5.715,119.5
2,184,1730,2,28.52,27.21,28.24,31.09,26.74,.213,.268,.151,.156,0,12.69,2550
1,184,1735,2,6.405,6.377,159.6,5.369,.685,8.04,30.8,30.89,30.57,50.12,298.7,0,18.37,4.798,122.2
1,184,1740,2,6.753,6.725,156.1,5.168,.697,8.49,30.64,30.79,30.46,50.8,298.7,0,18.44,5.103,117
1,184,1745,2,5.793,5.761,155.9,6.022,.745,7.12,30.38,30.47,30.14,53.46,298.7,0,18.99,4.45,105.1
2,184,1745,2,28.46,27.23,28.34,31.08,26.86,.213,.268,.151,.156,0,12.67,2550
1,184,1750,2,5.524,5.496,157.5,5.789,.676,7.28,30.23,30.47,30.08,52.66,298.8,0,18.62,4.015,85.9
1,184,1755,2,4.643,4.618,163.5,5.929,.629,6.043,30.06,30.29,29.89,53.62,299,0,18.76,3.408,60.37
1,184,1800,2,3.855,3.843,164.4,4.529,.485,4.965,29.8,30.08,29.62,55.39,299.2,0,19.03,2.692,36.51
2,184,1800,2,28.35,27.23,28.41,30.97,26.98,.213,.269,.151,.156,0,12.65,2550
1,184,1805,2,3.012,3.004,158.4,4.223,.464,4.083,29.63,29.98,29.46,56.5,299.3,0,19.18,2.097,21.57
1,184,1810,2,.9,.893,166.1,7.14,.635,2.319,29.46,29.82,29.27,58.04,299.6,0,19.44,.223,11.48
1,184,1815,2,1.752,1.601,295.8,23.73,1.069,4.345,29.3,29.86,29.19,58.11,300,0,19.32,1.82,6.392
2,184,1815,2,28.24,27.22,28.47,30.79,27.08,.212,.269,.151,.156,.809,12.63,2550
1,184,1820,2,12.46,12.36,315.6,7.17,4.705,23.19,28.75,29.05,28.36,45.8,301.1,0,14.71,9.68,3.385
1,184,1825,2,18.96,18.64,322.3,10.42,3.044,25.38,25.71,25.13,24.67,40.21,300.9,0,10.6,14.65,0
1,184,1830,2,14.58,14.46,331.2,7.29,3.026,19.01,22.37,21.95,21.37,60.37,302.1,.01,13.64,10.87,0
2,184,1830,2,28.11,27.21,28.46,30.56,27.16,.212,.269,.151,.156,65.52,12.62,2550
1,184,1835,2,9.2,8.66,343.1,19.68,1.552,13.46,20.18,20.04,19.58,69.47,302.5,.08,13.78,6.873,0
1,184,1840,2,10.93,10.78,336.2,9.54,1.427,14.67,18.85,18.86,18.46,79.9,302.4,.1,14.63,8.3,.162
1,184,1845,2,12.91,12.85,331.4,5.375,1.587,16.33,18.66,19.04,18.61,83.2,302.2,.03,15.06,9.76,.311
2,184,1845,2,27.96,27.18,28.4,30.29,27.23,.219,.269,.151,.156,100,12.6,2550
1,184,1850,2,9.01,8.97,340.2,5.085,1.644,12.58,18.79,19.49,18.78,82.4,302.2,.02,15.04,6.58,1.216
1,184,1855,2,5.77,5.721,346.4,7.47,.996,7.71,18.94,19.74,18.85,82.6,302.3,.01,15.22,3.955,1.652
1,184,1900,2,3.093,3.058,11.35,8.66,.551,4.508,19.07,19.77,18.64,84.8,302.2,0,15.72,1.77,3.102
2,184,1900,2,27.66,27.13,28.37,29.89,27.27,.232,.269,.151,.156,100,12.59,2550
1,184,1905,2,2.74,2.735,38.2,3.546,.276,3.234,19.03,19.78,18.51,86.3,302.2,0,15.97,1.488,2.906
1,184,1910,2,2.014,2.004,47.7,5.782,.38,2.809,19.05,19.83,18.51,87.1,302.5,0,16.12,.453,2.306
1,184,1915,2,1.359,1.14,3.996,32.55,.602,3.169,19.08,20.06,18.47,87.6,302.7,.01,16.22,.226,.842
2,184,1915,2,27.19,27.03,28.33,29.33,27.3,.238,.269,.151,.156,100,12.58,2550
1,184,1920,2,1.602,1.342,232.3,32.63,.477,2.417,19.41,20.52,19.14,86.8,302.9,0,16.4,1.412,1.74
1,184,1925,2,3.034,3.029,203.1,3.243,.509,3.724,19.6,20.63,19.42,85.9,302.9,0,16.43,2.165,2.34
1,184,1930,2,1.152,.622,172.4,54.96,.572,2.254,19.89,21.62,19.95,78.5,303.2,0,15.33,.889,6.603
2,184,1930,2,26.78,26.9,28.25,28.76,27.31,.239,.269,.151,.156,100,12.56,2550
1,184,1935,2,2.533,2.431,61.11,16.22,1.215,4.704,20.23,22.13,20.25,76.1,302.7,0,15.18,1.613,11.12
1,184,1940,2,5.264,5.201,60.46,8.85,1.005,7.84,21.1,23.39,21.43,65.77,301.8,0,13.8,3.708,24.3
1,184,1945,2,5.556,5.362,71.1,15.16,1.023,7.84,22.02,23.97,21.99,60.66,301.1,0,13.45,3.705,31.05
2,184,1945,2,26.48,26.75,28.12,28.25,27.28,.239,.269,.151,.156,98.5,12.56,2550
1,184,1950,2,5.137,5.101,85.4,6.851,.748,6.533,22.05,23.59,22,61.44,300.9,0,13.67,3.44,38.9
1,184,1955,2,4.291,4.234,86.9,9.38,.537,5.651,22.24,23.48,22.2,60.1,301,0,13.51,3.07,24.22
1,184,2000,2,5.014,4.959,74.9,8.49,1.426,8.62,22.07,23.42,22.1,59.82,300.4,0,13.29,3.405,14.28
2,184,2000,2,26.26,26.61,27.97,27.82,27.23,.239,.269,.151,.156,50.86,12.55,2550
1,184,2005,2,6.328,6.284,84.3,6.718,.898,8.98,22.17,23.48,22.25,59.14,300.1,0,13.21,4.003,7.22
1,184,2010,2,6.307,6.263,96.8,6.764,.685,7.71,22.29,23.48,22.36,59.66,300,0,13.45,4.143,3.759
1,184,2015,2,5.071,5.02,119.6,8.15,.521,6.272,22.27,23.27,22.37,60.37,300.2,0,13.61,3.625,1.778
2,184,2015,2,26.09,26.49,27.81,27.43,27.15,.238,.269,.151,.156,2.546,12.55,2550
1,184,2020,2,5.57,5.539,130.3,6.077,.5,6.762,22.23,23.14,22.32,61.2,300.3,0,13.77,4.053,.643
1,184,2025,2,5.507,5.467,146.1,6.893,.355,6.272,22.04,22.73,22.01,65.01,300.2,0,14.49,3.853,.087
1,184,2030,2,5.98,5.948,161.2,5.98,.56,7.28,21.63,22.15,21.5,68.63,300,0,14.93,4.155,0
2,184,2030,2,25.93,26.37,27.65,27.05,27.05,.238,.269,.151,.156,1.676,12.53,2550
1,184,2035,2,7.11,7.09,168.1,4.13,.55,8.69,21.4,22.24,21.45,69.09,299.9,0,14.82,4.833,0
1,184,2040,2,7.35,7.31,172,6.033,.438,8.46,21.63,22.57,21.79,67.06,300,0,14.59,5.148,.02
1,184,2045,2,8.77,8.73,194.4,5.392,1.095,11.47,21.29,21.62,21.09,70.9,300.1,0,15.11,5.743,0
2,184,2045,2,25.78,26.27,27.48,26.69,26.94,.237,.268,.151,.156,2.014,12.53,2550
1,184,2050,2,10.68,10.58,191.9,7.91,1.061,12.77,20.86,21.3,20.84,73.3,300.1,0,15.21,7.28,0
1,184,2055,2,9.81,9.78,185,4.401,1.105,11.96,20.81,21.28,20.83,73.2,300.3,0,15.14,6.788,0
1,184,2100,2,8.75,8.72,190,4.92,.887,10.55,20.69,21.22,20.74,73.5,300.6,0,15.1,5.773,0
2,184,2100,2,25.64,26.17,27.32,26.36,26.83,.237,.268,.151,.156,2.458,12.52,2550
1,184,2105,2,8.52,8.5,186.9,3.98,.78,10.29,20.97,21.81,21.17,70.1,300.6,0,14.65,5.37,.026
1,184,2110,2,8.08,8.04,191.5,5.659,.636,9.57,21.27,22,21.38,68.65,300.9,0,14.61,5.158,.015
1,184,2115,2,8.39,8.33,194.8,6.663,.916,11.43,21.35,21.89,21.35,68.98,301,0,14.75,5.5,.008
2,184,2115,2,25.49,26.07,27.15,26.04,26.71,.237,.268,.151,.156,1.944,12.51,2550
1,184,2120,2,8.19,8.16,199.3,5.022,.966,11.11,20.95,21.22,20.82,73.1,301.1,0,15.26,5.448,0
1,184,2125,2,7.55,7.52,198,5.408,.828,9.41,21,21.76,21.17,71.5,301.2,0,14.97,5.03,.005
1,184,2130,2,6.505,6.485,203.1,4.432,.608,7.64,21.31,21.9,21.38,70.6,301.3,0,15.06,4.308,.006
2,184,2130,2,25.35,25.97,26.98,25.74,26.58,.236,.268,.151,.156,2.208,12.5,2550
1,184,2135,2,5.782,5.767,202.2,4.093,.443,6.729,21.32,21.98,21.4,71.1,301.3,0,15.18,3.57,0
1,184,2140,2,5.437,5.425,202.1,3.808,.463,6.468,21.57,22.45,21.7,69.65,301.1,0,15.1,3.228,.023
1,184,2145,2,5.877,5.861,205,4.224,.574,7.48,21.78,22.77,21.98,68.42,301,0,15.02,3.56,.265
2,184,2145,2,25.22,25.88,26.81,25.46,26.45,.236,.268,.151,.156,1.968,12.5,2550
1,184,2150,2,5.701,5.689,206.5,3.71,.67,7.38,22.24,23.26,22.42,66.23,300.9,0,14.96,3.278,.586
1,184,2155,2,6.14,6.111,214.5,5.607,1.016,9.02,22.5,23.58,22.73,64,300.8,0,14.68,3.673,.393
1,184,2200,2,7.44,7.41,222.1,4.815,.683,8.92,23,23.93,23.14,61.28,300.7,0,14.49,5.128,.752
2,184,2200,2,25.1,25.8,26.65,25.21,26.31,.236,.268,.151,.156,1.41,12.49,2550
1,184,2205,2,7.82,7.8,220,4.198,.549,9.18,23.03,23.79,23.06,62.19,300.7,0,14.74,5.17,.129
1,184,2210,2,6.675,6.652,223.9,4.82,.749,8.33,22.69,23.25,22.64,64.89,300.8,0,15.06,4.89,0
1,184,2215,2,6.034,5.666,177.6,20,.902,8.49,22.39,22.85,22.29,67.16,301.2,0,15.31,4.233,0
2,184,2215,2,24.99,25.71,26.49,24.98,26.18,.236,.267,.151,.156,1.512,12.49,2550
1,184,2220,2,5.98,5.923,217.7,7.94,.635,7.71,22.3,22.99,22.36,66.47,301.2,0,15.06,4.085,0
1,184,2225,2,4.281,4.002,174.5,20.66,.728,6.109,22.4,22.89,22.34,66.85,301.5,0,15.24,2.98,0
1,184,2230,2,4.252,4.162,180.9,11.81,.534,5.749,21.88,22.07,21.68,71.4,301.5,0,15.75,2.692,0
2,184,2230,2,24.89,25.62,26.34,24.78,26.05,.236,.267,.151,.156,1.905,12.48,2550
1,184,2235,2,3.731,3.314,194.5,27.08,.541,5.031,21.65,22.11,21.56,73.1,301.7,0,15.9,2.495,0
1,184,2240,2,5.27,4.963,186.7,19.55,.947,6.729,21.52,22.24,21.56,73.2,301.7,0,15.8,3.228,0
1,184,2245,2,4.959,4.601,170.9,21.75,.404,5.815,21.67,22.32,21.6,73,301.8,0,15.9,3.113,0
2,184,2245,2,24.8,25.55,26.2,24.6,25.92,.236,.267,.151,.156,2.505,12.48,2550
1,184,2250,2,3.533,3.479,140.1,10.01,.481,4.9,21.38,21.93,21.34,74.9,302,0,16.01,2.34,0
1,184,2255,2,4.043,3.96,106,11.57,.759,5.684,21.14,21.63,21.08,76.9,302.3,0,16.19,2.52,0
1,184,2300,2,5.252,5.23,82.2,5.268,.648,6.533,20.9,21.19,20.79,78.3,302.7,0,16.24,3.58,0
2,184,2300,2,24.71,25.47,26.05,24.43,25.79,.235,.267,.151,.156,3.12,12.47,2550
1,184,2305,2,5.351,5.325,79.4,5.646,.549,6.729,20.65,21.07,20.63,77.5,302.9,0,15.86,3.538,0
1,184,2310,2,5.609,5.593,86.8,4.325,.819,7.35,20.76,21.39,20.9,74.3,302.8,0,15.32,3.85,0
1,184,2315,2,5.261,5.242,88.7,4.767,.581,6.697,20.8,21.29,20.83,73.9,302.7,0,15.27,3.573,0
2,184,2315,2,24.63,25.4,25.92,24.29,25.67,.235,.267,.151,.156,2.623,12.46,2550
1,184,2320,2,4.536,4.504,82.7,6.821,.516,6.305,20.69,21.37,20.69,74.3,302.3,0,15.25,2.847,0
1,184,2325,2,3.99,3.917,58.52,10.9,.519,5.063,20.61,21.06,20.57,75.1,302.5,0,15.34,2.445,0
1,184,2330,2,3.778,3.652,34.89,14.79,.785,5.88,20.58,21.01,20.61,75.2,302.9,0,15.34,2.517,0
2,184,2330,2,24.56,25.33,25.8,24.16,25.54,.235,.266,.151,.156,2.65,12.46,2550
1,184,2335,2,2.86,2.817,353.7,9.91,.383,3.757,20.56,20.82,20.47,77.3,303,0,15.73,2.172,0
1,184,2340,2,2.581,2.545,11.09,9.54,.326,3.267,20.38,20.81,20.4,77.4,302.9,0,15.59,1.817,0
1,184,2345,2,1.979,1.948,23.08,10.06,.338,3.038,20.44,21.12,20.55,76.1,302.9,0,15.38,1.129,.019
2,184,2345,2,24.49,25.26,25.68,24.03,25.43,.235,.266,.151,.156,2.961,12.46,2550
1,184,2350,2,1.27,1.259,21.44,7.34,.51,2.091,20.67,21.63,20.87,74,303,0,15.19,.272,.253
1,184,2355,2,1.126,.921,236.7,34.54,.652,2.711,20.87,21.82,21.02,73.9,303.1,0,15.33,1.294,.467
1,185,0,2,4.417,4.383,188.5,7.1,1.01,6.076,21.05,22.52,21.28,72.8,302.5,0,15.28,2.742,2.084
2,185,0,2,24.42,25.2,25.56,23.9,25.31,.235,.266,.151,.156,5.188,12.45,2550
1,185,5,2,5.079,5.059,195.3,5.054,.313,5.749,21.01,22.52,21.08,72.2,302.6,.01,15.13,2.867,.133
1,185,10,2,5.498,5.334,208,13.99,.265,6.272,20.75,22.16,20.81,74,302.4,0,15.24,3.285,.507
1,185,15,2,6.725,6.634,232.1,9.4,.5,7.71,20.45,21.23,20.42,78.7,302.3,0,15.89,4.838,3.235
2,185,15,2,24.35,25.14,25.45,23.8,25.2,.235,.266,.151,.156,80.4,12.45,2550
1,185,20,2,6.879,6.749,191.2,11.17,.374,7.58,20.83,22.39,21.15,72.1,302.1,0,14.94,4.075,5.8
1,185,25,2,5.705,5.677,190.4,5.685,.472,6.533,21.01,22.33,21.12,71.4,301.9,0,14.95,3.22,5.035
1,185,30,2,5.695,5.675,185.1,4.809,.312,6.501,20.85,21.9,20.89,73.3,301.9,0,15.21,3.12,3.664
2,185,30,2,24.3,25.09,25.35,23.7,25.09,.235,.266,.151,.156,28.38,12.45,2550
1,185,35,2,6.011,6.002,177,3.057,.497,6.795,21.29,23.75,21.86,66.18,301.9,0,14.04,3.548,5.003
1,185,40,2,4.58,4.572,171.8,3.474,.583,6.174,22.25,23.72,22.49,61.5,301.9,0,13.86,2.787,5.389
1,185,45,2,3.239,3.196,192.4,9.33,.321,4.279,21.77,23.05,21.79,65.7,302,0,14.41,1.482,1.984
2,185,45,2,24.23,25.04,25.25,23.6,24.98,.235,.266,.151,.156,1.852,12.43,2550
1,185,50,2,2.92,2.847,162.2,12.82,.428,4.083,21.68,23.17,21.81,65.21,301.9,0,14.22,1.498,1.773
1,185,55,2,3.016,3.004,141.1,5.295,.34,4.018,21.61,22.96,21.72,66.35,301.9,0,14.41,1.832,1.403
1,185,100,2,2.186,2.158,108.7,9.3,.355,2.777,21.39,22.55,21.43,68.19,302.1,0,14.62,.931,.381
2,185,100,2,24.17,24.98,25.15,23.5,24.88,.235,.265,.151,.156,2.025,12.43,2550
1,185,105,2,2.457,2.373,68.48,14.93,.963,4.279,21.22,22.29,21.16,70.6,302.5,0,14.98,1.654,0
1,185,110,2,3.763,3.729,46.99,7.71,.509,4.998,20.86,21.43,20.75,73.2,302.7,0,15.2,2.467,0
1,185,115,2,3.053,3.042,46.09,4.895,.311,3.822,20.37,20.23,20.06,77.6,302.8,0,15.61,1.935,0
2,185,115,2,24.09,24.92,25.05,23.4,24.78,.235,.265,.151,.156,3.284,12.44,2550
1,185,120,2,3.25,3.239,46.59,4.664,.364,3.92,19.71,19.66,19.48,81.7,302.9,0,15.76,2.057,0
1,185,125,2,3.319,3.308,48.58,4.566,.321,3.953,19.32,19.35,19.14,84.5,302.8,0,15.92,2.037,0
1,185,130,2,1.987,1.975,55.21,6.307,.354,2.646,19.01,19.06,18.84,86.7,302.7,0,16.02,.866,0
2,185,130,2,24.02,24.87,24.96,23.31,24.68,.235,.265,.151,.156,8.73,12.43,2550
1,185,135,2,2.708,2.692,41.32,6.241,.371,3.495,18.82,18.85,18.65,88.8,302.6,0,16.19,1.57,0
1,185,140,2,3.563,3.548,58.35,5.217,.297,4.149,18.57,18.66,18.41,90,302.3,0,16.16,2.467,0
1,185,145,2,2.962,2.956,72.3,3.559,.607,3.822,18.33,18.53,18.22,91,302.2,0,16.1,1.769,0
2,185,145,2,23.96,24.81,24.87,23.22,24.58,.235,.265,.151,.156,16.58,12.42,2550
1,185,150,2,1.664,1.612,55.6,14.24,.282,2.319,18.25,18.54,18.2,91.7,302.4,0,16.13,.568,0
1,185,155,2,1.691,1.681,16.15,6.3,.203,2.287,18.29,18.58,18.26,91.9,302.4,0,16.22,.861,0
1,185,200,2,2.385,2.371,48.88,6.365,.661,3.659,18.26,18.62,18.25,92,302.2,0,16.2,1.227,0
2,185,200,2,23.9,24.76,24.79,23.13,24.49,.235,.265,.151,.156,20.23,12.42,2550
1,185,205,2,2.98,2.962,45.13,6.253,.366,3.855,18.28,18.64,18.29,92.1,302.2,0,16.23,1.732,0
1,185,210,2,2.551,2.547,41.51,2.899,.14,2.907,18.25,18.66,18.24,92.3,302.2,0,16.23,1.317,0
1,185,215,2,1.997,1.933,16.75,14.46,.435,2.613,18.2,18.59,18.17,92.6,302.2,0,16.23,.603,0
2,185,215,2,23.84,24.71,24.7,23.04,24.4,.234,.265,.151,.156,22.04,12.41,2550
1,185,220,2,1.949,1.94,.897,5.641,.362,2.483,18.1,18.31,18.02,92.8,302.2,0,16.18,.803,0
1,185,225,2,2.421,2.416,16.33,3.733,.347,3.103,18,18.22,17.94,93.2,302.3,0,16.14,1.303,0
1,185,230,2,2.458,2.394,39.05,13.12,.298,3.234,17.95,18.19,17.94,93.4,302.4,0,16.13,1.402,0
2,185,230,2,23.77,24.66,24.62,22.96,24.31,.234,.265,.151,.156,23.94,12.4,2550
1,185,235,2,2.745,2.742,64.22,2.714,.331,3.43,17.92,18.18,17.91,93.6,302.2,0,16.14,1.837,0
1,185,240,2,4.111,4.109,68.03,1.946,.395,4.769,17.88,18.09,17.86,93.8,301.7,0,16.13,2.905,0
1,185,245,2,4.33,4.326,69.92,2.394,.286,4.9,17.82,17.97,17.78,94.3,301.6,0,16.16,2.87,0
2,185,245,2,23.71,24.61,24.54,22.87,24.22,.234,.264,.151,.156,22.78,12.39,2550
1,185,250,2,3.881,3.858,77.7,6.201,.462,4.737,17.77,17.95,17.73,94.7,301.5,0,16.17,2.705,0
1,185,255,2,3.391,3.331,108.2,10.85,.756,4.541,17.77,18.03,17.8,95,301.3,0,16.22,2.252,0
1,185,300,2,1.296,1.252,97.1,14.84,.384,2.058,17.82,18.14,17.86,95,301.3,0,16.26,.347,0
2,185,300,2,23.65,24.56,24.46,22.8,24.14,.234,.264,.151,.156,23.47,12.4,2550
1,185,305,2,.72,.668,15.95,21.72,.147,1.045,17.86,18.18,17.91,94.9,301.3,0,16.28,.348,0
1,185,310,2,1.277,1.151,106.5,25.36,.355,1.895,17.91,18.24,17.95,94.7,301.3,0,16.31,.726,0
1,185,315,2,.808,.68,104.8,32.19,.225,1.405,17.9,18.28,17.95,94.6,301.5,0,16.28,.127,0
2,185,315,2,23.59,24.51,24.38,22.72,24.05,.234,.264,.151,.156,30.76,12.38,2550
1,185,320,2,1.291,1.289,59.05,3.772,.234,1.731,17.91,18.25,17.95,94.8,301.3,0,16.32,.605,0
1,185,325,2,1.349,1.314,47.67,13.06,.296,1.96,17.84,18.25,17.83,94.8,301.2,0,16.24,.509,0
1,185,330,2,.572,.567,17.43,7.4,.29,1.143,17.76,18.17,17.75,95,301.2,0,16.21,0,0
2,185,330,2,23.54,24.47,24.31,22.65,23.97,.234,.264,.151,.156,51.38,12.38,2550
1,185,335,2,.348,.332,223.9,10.82,.531,1.47,17.69,18.09,17.69,95.2,301.2,0,16.17,.41,0
1,185,340,2,1.097,1.07,238.4,12.52,.59,2.352,17.6,18.14,17.65,95.4,301.1,0,16.12,.596,0
1,185,345,2,1.726,1.686,279.1,12.38,.411,2.417,17.54,18,17.54,95.7,301,0,16.12,.965,0
2,185,345,2,23.48,24.42,24.24,22.58,23.89,.234,.264,.151,.156,78.1,12.37,2550
1,185,350,2,1.392,1.361,246.6,12.13,.517,2.352,17.42,18,17.4,96.1,300.8,0,16.05,.642,0
1,185,355,2,1.844,1.649,235.8,26.3,.873,3.463,17.43,18.41,17.47,96.4,300.8,0,16.12,.994,0
1,185,400,2,3.087,2.879,222.4,21.06,.667,4.377,17.51,18.4,17.56,96.7,300.7,0,16.23,1.817,0
2,185,400,2,23.41,24.37,24.16,22.5,23.8,.234,.264,.151,.156,90.8,12.36,2550
1,185,405,2,2.488,2.45,214.2,9.97,.302,3.169,17.6,18.64,17.68,96.8,300.6,0,16.35,1.522,0
1,185,410,2,2.581,2.543,210.5,9.84,.4,4.181,17.61,19.25,17.74,96.5,300.5,0,16.3,1.28,0
1,185,415,2,1.989,1.985,192.5,3.872,.13,2.254,17.55,19.45,17.7,96,300.4,0,16.16,.967,0
2,185,415,2,23.35,24.33,24.09,22.42,23.73,.234,.264,.151,.156,95,12.36,2550
1,185,420,2,1.781,1.755,181.6,9.75,.24,2.254,17.44,19.54,17.6,96,300.4,0,16.06,1.045,0
1,185,425,2,1.581,1.566,147.3,8.09,.151,1.862,17.36,19.58,17.5,96,300.4,0,15.98,.637,0
1,185,430,2,1.851,1.851,141.9,0,.14,2.221,17.26,19.88,17.41,96.1,300.4,0,15.9,.273,0
2,185,430,2,23.28,24.28,24.02,22.34,23.64,.234,.264,.151,.156,95.7,12.35,2550
1,185,435,2,1.698,1.696,139.3,3.047,.111,1.895,17.22,19.78,17.45,96.2,300.4,0,15.89,.736,0
1,185,440,2,1.93,1.93,133.9,.804,.228,2.385,17.25,19.28,17.5,96.2,300.2,0,15.92,.749,0
1,185,445,2,2.438,2.438,133.3,0,.177,2.842,17.21,19.02,17.39,96.1,300.2,0,15.86,.992,0
2,185,445,2,23.2,24.23,23.95,22.26,23.57,.234,.263,.151,.156,97.9,12.35,2550
1,185,450,2,3.42,3.419,133.9,1.393,.327,3.822,17.14,19.2,17.34,96.3,300.1,0,15.83,1.637,0
1,185,455,2,2.238,1.532,163.5,45.49,.916,3.626,17.3,18.89,17.55,96.4,300.1,0,15.99,.981,0
1,185,500,2,2.428,2.125,194,28.63,.41,3.169,17.36,18.77,17.61,95.8,300.2,0,15.96,1.665,0
2,185,500,2,23.13,24.18,23.88,22.18,23.49,.234,.263,.151,.156,99.9,12.35,2550
1,185,505,2,2.555,2.498,173,12.1,.462,3.234,17.52,19.58,18.1,94.6,300.2,0,15.92,1.55,0
1,185,510,2,2.294,2.266,163.9,8.86,.285,2.646,17.78,19.42,18.3,91.8,300.3,0,15.7,1.297,0
1,185,515,2,2.008,1.996,154.7,6.303,.195,2.45,17.73,19.59,18.22,90.7,300.2,0,15.49,1.035,0
2,185,515,2,23.06,24.13,23.81,22.1,23.41,.234,.263,.151,.156,73.2,12.34,2550
1,185,520,2,2.541,2.537,160.6,3.179,.285,3.005,17.87,19.71,18.5,89.4,300.2,0,15.4,1.437,0
1,185,525,2,2.864,2.863,151.2,1.414,.118,3.169,17.86,19.79,18.24,89.4,300.3,0,15.38,1.22,0
1,185,530,2,2.654,2.64,140.3,5.94,.184,2.94,17.76,19.39,18.03,89.9,300.3,0,15.37,.905,0
2,185,530,2,22.99,24.08,23.74,22.01,23.34,.234,.263,.151,.156,44.99,12.33,2550
1,185,535,2,1.27,1.267,125.4,4.061,.578,2.352,17.6,18.98,17.8,90,300.4,0,15.25,0,0
1,185,540,2,1.082,1.079,129.3,4.116,.555,1.862,17.51,18.57,17.66,90.3,300.5,0,15.2,.206,.002
1,185,545,2,1.924,1.921,127.6,3.522,.261,2.581,17.63,18.56,17.78,90.4,300.6,0,15.33,.61,1.643
2,185,545,2,22.91,24.03,23.67,21.93,23.26,.233,.263,.151,.156,53.06,12.32,2550
1,185,550,2,2.785,2.78,127.9,3.411,.174,3.103,17.59,18.95,17.76,90.5,300.6,0,15.31,1.31,4.66
1,185,555,2,2.435,2.428,124.9,4.434,.146,2.875,17.48,19.19,17.7,91,300.6,0,15.29,.851,7.53
1,185,600,2,3.247,3.235,109,5.003,.359,3.887,17.51,19.11,17.78,91,300.7,0,15.32,1.605,13.45
2,185,600,2,22.84,23.97,23.59,21.85,23.18,.233,.263,.151,.156,45.36,12.32,2550
1,185,605,2,4.301,4.279,89.9,5.709,.511,5.455,17.56,18.88,17.78,90.9,300.8,0,15.36,2.602,18.79
1,185,610,2,5.495,5.467,73.1,5.711,.683,7.42,17.69,18.32,17.82,90.2,301,0,15.36,3.633,31.14
1,185,615,2,3.664,3.606,90.4,10.23,.749,5.619,17.5,17.91,17.59,91.1,301,0,15.32,2.44,37.6
2,185,615,2,22.77,23.92,23.53,21.77,23.11,.233,.263,.151,.156,25.39,12.31,2550
1,185,620,2,3.442,3.412,98.8,7.63,.722,5.423,17.64,18.44,17.92,91,301.1,0,15.46,2.285,55.91
1,185,625,2,4.503,4.49,90.9,4.268,.682,5.619,17.94,18.46,18.15,90.1,301.4,0,15.59,2.985,72.1
1,185,630,2,4.703,4.678,102.6,5.865,.641,6.141,18.05,18.55,18.26,89.9,301.4,0,15.65,3.383,86.1
2,185,630,2,22.71,23.87,23.46,21.7,23.04,.233,.262,.151,.156,16.75,12.31,2550
1,185,635,2,4.83,4.807,99.2,5.599,.411,5.717,18.25,18.7,18.45,89.4,301.5,0,15.75,3.408,100.5
1,185,640,2,4.541,4.508,95.3,6.866,.682,5.782,18.42,18.74,18.56,89.3,301.6,0,15.89,3.228,114.1
1,185,645,2,3.469,3.423,111.8,9.24,.583,5.129,18.53,18.8,18.7,89,301.7,0,15.96,2.54,128.5
2,185,645,2,22.65,23.82,23.39,21.63,22.96,.233,.262,.151,.156,11.92,12.31,2550
1,185,650,2,3.739,3.723,113.9,5.432,.602,5.259,18.71,19.01,18.91,88.2,301.8,0,15.98,2.777,144.5
1,185,655,2,4.336,4.318,107.2,5.206,.656,5.88,18.93,19.2,19.12,87.1,301.8,0,16,3.18,160.5
1,185,700,2,4.283,4.244,119,7.71,.587,5.749,19.09,19.27,19.23,86.3,301.9,0,16.01,3.415,177.1
2,185,700,2,22.6,23.77,23.33,21.58,22.89,.233,.262,.151,.156,8.18,12.32,2550
1,185,705,2,4.413,4.385,129.1,6.49,.516,5.782,19.26,19.4,19.37,85.6,301.9,0,16.05,3.538,192.7
1,185,710,2,4.93,4.903,127.6,6.003,.702,6.697,19.4,19.51,19.49,84.5,301.8,0,15.99,3.91,209.2
1,185,715,2,4.72,4.686,135.4,6.903,.658,6.566,19.58,19.63,19.63,84,301.8,0,16.07,3.865,224.8
2,185,715,2,22.55,23.72,23.27,21.54,22.82,.233,.262,.151,.156,6.356,12.33,2550
1,185,720,2,5.044,5.011,140.7,6.517,.659,6.827,19.78,19.77,19.78,83.5,301.8,0,16.16,4.053,237.2
1,185,725,2,5.623,5.578,143,7.21,.683,7.06,19.99,19.95,19.97,82.1,301.9,0,16.11,4.413,255.4
1,185,730,2,4.483,4.463,146.7,5.278,.883,6.011,20.22,20.09,20.14,81.6,302,0,16.23,3.693,272.7
2,185,730,2,22.52,23.68,23.21,21.53,22.75,.233,.262,.151,.156,4.927,12.34,2550
1,185,735,2,4.847,4.815,150.9,6.593,.902,6.337,20.47,20.25,20.35,80.8,302,0,16.31,3.888,291
1,185,740,2,5.412,5.376,150.6,6.579,.838,7.12,20.6,20.34,20.45,80,302.1,0,16.28,4.4,302.5
1,185,745,2,4.911,4.883,150.6,6.191,.75,6.827,20.78,20.55,20.66,79.8,302.2,0,16.41,4.138,327
2,185,745,2,22.49,23.63,23.16,21.54,22.68,.233,.262,.151,.156,3.954,12.34,2550
1,185,750,2,5.191,5.159,145,6.36,.816,6.958,21.03,20.7,20.86,79.4,302.3,0,16.57,4.193,346
1,185,755,2,4.951,4.934,142.5,4.722,.956,7.06,21.2,20.87,21.03,78.7,302.5,0,16.59,4.065,361.9
1,185,800,2,4.522,4.493,145.1,6.508,.717,6.109,21.46,21.07,21.26,77.6,302.5,0,16.63,3.813,378.8
2,185,800,2,22.47,23.59,23.12,21.59,22.61,.233,.262,.151,.156,3.438,12.36,2550
1,185,805,2,4.686,4.658,146.7,6.315,.657,5.945,21.65,21.18,21.45,76.9,302.7,0,16.66,3.618,393.4
1,185,810,2,4.949,4.911,146.4,7.09,.592,5.913,21.8,21.25,21.53,75.6,302.7,0,16.54,3.995,413.3
1,185,815,2,4.529,4.481,148.3,8.32,.644,5.782,21.99,21.5,21.78,75.6,302.7,0,16.73,3.648,430.3
2,185,815,2,22.46,23.56,23.11,21.68,22.56,.233,.261,.151,.156,2.732,12.39,2550
1,185,820,2,4.603,4.568,148.3,7.03,.653,5.945,22.24,21.71,21.99,74.6,302.7,0,16.74,3.75,447
1,185,825,2,4.312,4.262,148.3,8.71,.538,5.651,22.4,21.77,22.07,73.1,302.8,0,16.59,3.623,462.8
1,185,830,2,3.969,3.897,144.8,10.95,.469,5.031,22.6,22.06,22.36,72.9,302.9,0,16.73,3.34,478.8
2,185,830,2,22.47,23.54,23.1,21.82,22.51,.232,.261,.151,.156,2.324,12.44,2550
1,185,835,2,4.089,4.029,149.3,9.79,.593,5.325,22.78,22.09,22.46,71.8,302.9,0,16.67,3.358,496.3
1,185,840,2,3.915,3.894,151.2,5.88,.464,4.998,22.91,22.29,22.67,70.8,302.9,0,16.58,3.27,512.2
1,185,845,2,3.812,3.766,149,8.87,.521,4.671,23.23,22.42,22.83,69.94,303,0,16.68,3.308,527.6
2,185,845,2,22.49,23.53,23.11,22,22.47,.232,.261,.151,.156,1.874,12.57,2550
1,185,850,2,3.506,3.463,156.8,8.97,.507,4.671,23.42,22.7,23.09,70.3,303,0,16.94,2.9,543
1,185,855,2,3.377,3.34,158,8.47,.44,4.508,23.63,22.79,23.25,69.03,303,0,16.85,2.805,558.1
1,185,900,2,4.142,4.114,165.2,6.639,.382,5.063,23.52,22.68,23.15,67.41,303,0,16.39,3.31,572.1
2,185,900,2,22.53,23.53,23.14,22.21,22.44,.232,.261,.151,.156,1.646,12.81,2550
1,185,905,2,3.923,3.862,165.8,10.03,.595,5.488,23.64,22.98,23.39,67.8,302.8,0,16.59,3.162,588.7
1,185,910,2,3.914,3.887,168.6,6.783,.434,4.671,23.71,22.99,23.37,67.47,302.8,0,16.57,3.195,604.9
1,185,915,2,3.731,3.698,171.4,7.52,.675,5.423,23.87,23.11,23.61,67.21,302.7,0,16.66,2.915,620
2,185,915,2,22.6,23.54,23.18,22.46,22.42,.232,.261,.151,.156,1.451,12.95,2550
1,185,920,2,3.738,3.67,176.8,10.93,.584,4.998,24.06,23.36,23.8,67.01,302.8,0,16.79,2.912,634.7
1,185,925,2,3.311,3.215,159.2,13.81,.388,4.573,24.09,23.32,23.73,65.42,302.8,0,16.45,2.73,648.6
1,185,930,2,2.835,2.759,164.3,13.29,.475,4.116,24.44,23.66,24.1,65.33,302.9,0,16.74,2.237,662.4
2,185,930,2,22.7,23.56,23.24,22.73,22.41,.232,.261,.151,.156,1.231,13.01,2550
1,185,935,2,2.432,2.345,169.6,15.3,.836,3.593,24.51,23.75,24.16,64.29,302.9,0,16.57,1.722,676.5
1,185,940,2,2.885,2.729,155.6,18.83,.624,4.149,24.64,23.75,24.24,64.87,302.8,0,16.82,2.41,690.1
1,185,945,2,2.491,2.413,145.5,14.25,.62,3.561,24.82,23.99,24.46,65.25,302.7,0,17.07,2.067,704
2,185,945,2,22.85,23.61,23.32,23.03,22.42,.232,.261,.151,.156,.923,13.03,2550
1,185,950,2,2.028,2.014,161.6,6.714,.825,3.561,25.04,24.14,24.61,62.87,302.8,0,16.71,1.563,717
1,185,955,2,2.01,1.922,153.3,16.95,.545,3.267,25.07,24.36,24.77,63.06,302.8,0,16.78,1.617,728
1,185,1000,2,2.507,2.46,148.4,11.07,.383,3.234,25.09,24.35,24.69,62.92,302.8,0,16.77,2.1,741
2,185,1000,2,23.03,23.67,23.41,23.34,22.43,.231,.261,.151,.156,.638,13.04,2550
1,185,1005,2,2.462,2.421,134.2,10.44,.652,3.724,25.3,24.45,24.79,63.33,302.8,0,17.05,2.307,755
1,185,1010,2,1.851,1.766,129.5,17.3,.622,2.907,25.27,24.69,25.03,62.84,302.9,0,16.91,1.451,766
1,185,1015,2,2.72,2.645,138.6,13.5,.58,4.083,25.53,24.81,25.22,63.26,302.9,0,17.24,2.317,779
2,185,1015,2,23.27,23.75,23.52,23.69,22.46,.231,.261,.151,.156,.207,13.08,2550
1,185,1020,2,2.532,2.49,138,10.34,.711,3.985,25.72,24.84,25.28,62.39,302.9,0,17.2,2.137,792
1,185,1025,2,2.27,2.175,120.3,16.57,.572,3.43,25.74,25.02,25.48,62.84,303,0,17.33,1.896,802
1,185,1030,2,1.859,1.802,154.8,14.17,.683,3.528,25.94,25.34,25.73,62.1,303,0,17.33,1.645,814
2,185,1030,2,23.54,23.85,23.64,24.07,22.51,.231,.261,.151,.156,.229,13.11,2550
1,185,1035,2,1.817,1.739,175.6,16.81,.571,3.953,26.02,25.4,25.68,59.77,302.9,0,16.82,1.498,780
1,185,1040,2,2.706,2.593,159.2,16.54,.58,3.985,26.37,25.63,26.03,60.49,303,0,17.31,2.212,836
1,185,1045,2,2.142,2.023,184,19.12,.629,3.953,26.14,25.43,25.73,59.26,303,0,16.8,1.83,848
2,185,1045,2,23.85,23.96,23.78,24.46,22.57,.231,.261,.151,.156,.073,13.15,2550
1,185,1050,2,2.041,1.877,166.3,22.98,.624,3.92,26.13,25.57,25.93,60.61,302.9,0,17.13,1.504,855
1,185,1055,2,3.447,3.387,159.4,10.72,.508,4.639,26.55,25.73,26.17,60.56,302.9,0,17.5,2.98,865
1,185,1100,2,3.559,3.503,161.1,10.21,.984,4.802,26.58,25.6,26.09,60.83,302.9,0,17.59,2.96,875
2,185,1100,2,24.18,24.09,23.93,24.86,22.64,.23,.261,.151,.156,.076,13.12,2550
1,185,1105,2,2.29,2.255,173.8,10.04,.408,3.234,26.65,25.78,26.26,59.17,302.8,0,17.23,1.649,883
1,185,1110,2,3.165,2.897,141.8,23.56,.847,4.769,26.8,25.96,26.47,61.1,302.9,0,17.85,2.454,889
1,185,1115,2,3.638,3.353,159.4,22.67,.627,5.259,26.89,25.89,26.47,61.21,302.9,0,17.96,3.075,900
2,185,1115,2,24.55,24.23,24.1,25.25,22.73,.23,.261,.151,.156,.069,13.1,2550
1,185,1120,2,3.241,3.15,164.5,13.59,.506,4.312,26.87,26.03,26.42,60.02,302.9,0,17.65,2.707,909
1,185,1125,2,3.392,3.339,154.2,10.06,.826,4.835,27.06,26.32,26.68,59.39,302.8,0,17.66,2.872,915
1,185,1130,2,3.964,3.92,158.8,8.6,.57,5.292,27.22,26.36,26.77,60.05,302.8,0,17.97,3.315,924
2,185,1130,2,24.91,24.38,24.28,25.63,22.82,.23,.261,.151,.156,.081,13.09,2550
1,185,1135,2,2.318,2.208,170,17.61,.687,4.639,27.44,26.57,27.1,58.96,302.7,0,17.88,1.763,931
1,185,1140,2,3.635,3.525,147.6,14.09,.641,4.835,27.81,26.82,27.51,59.72,302.7,0,18.4,2.967,938
1,185,1145,2,3.52,3.418,155.1,13.73,.654,5.423,28.01,26.97,27.49,57.3,302.6,0,17.95,3.077,944
2,185,1145,2,25.27,24.54,24.46,26.02,22.94,.229,.261,.151,.156,0,13.09,2550
1,185,1150,2,2.893,2.67,173.2,22.5,.836,5.325,27.92,26.84,27.41,56.87,302.6,0,17.76,2.252,950
1,185,1155,2,3.04,2.977,178.2,11.64,.868,5.161,27.91,27.1,27.64,56.81,302.5,0,17.74,2.262,955
1,185,1200,2,4.088,3.826,176.5,20.51,.86,5.749,28.05,27.12,27.71,56.35,302.5,0,17.74,3.288,961
2,185,1200,2,25.6,24.7,24.65,26.42,23.05,.229,.261,.151,.156,0,13.08,2550
1,185,1205,2,2.702,2.607,198.8,15.14,1.117,4.802,27.93,27.13,27.59,55.75,302.4,.01,17.47,1.985,965
1,185,1210,2,3.18,3.102,181.5,12.69,.598,4.443,28.1,27.33,27.78,56.06,302.4,0,17.7,2.49,969
1,185,1215,2,2.708,2.57,204,18.29,.713,4.214,28.17,27.48,27.89,56.51,302.4,0,17.88,2.165,969
2,185,1215,2,25.93,24.87,24.85,26.86,23.19,.229,.262,.151,.156,0,13.09,2550
1,185,1220,2,3.459,3.259,173.8,19.46,.733,4.802,28.32,27.65,28,55.9,302.4,0,17.85,2.867,972
1,185,1225,2,2.248,2.074,150.9,22.55,.604,3.789,28.31,27.51,27.9,56.02,302.3,0,17.88,1.937,973
1,185,1230,2,2.82,2.679,164.7,18.1,.475,3.887,28.64,27.96,28.43,56.72,302.3,0,18.36,2.26,975
2,185,1230,2,26.25,25.03,25.07,27.3,23.32,.228,.262,.151,.156,0,13.09,2550
1,185,1235,2,3.602,3.345,173.7,21.64,.812,5.292,29,28.08,28.71,55.86,302.3,0,18.45,2.802,979
1,185,1240,2,3.063,2.95,188.9,15.54,1.026,4.541,28.8,27.82,28.5,54.16,302.3,0,17.79,2.296,979
1,185,1245,2,3.115,3.019,180.7,14.26,1.161,5.913,28.75,28.05,28.56,55.38,302.3,0,18.09,2.408,978
2,185,1245,2,26.59,25.2,25.29,27.76,23.46,.228,.262,.151,.156,0,13.08,2550
1,185,1250,2,3.732,3.589,189.5,15.85,.756,5.945,28.94,28.26,28.73,55.03,302.3,0,18.17,2.865,982
1,185,1255,2,3.003,2.898,193.1,15.15,.741,4.965,29.13,28.53,28.89,54.37,302.3,0,18.14,2.295,982
1,185,1300,2,2.711,2.657,196.5,11.51,.769,4.508,29.19,28.47,28.99,54.43,302.3,0,18.21,2.017,980
2,185,1300,2,26.9,25.38,25.52,28.23,23.61,.228,.262,.151,.156,0,13.07,2550
1,185,1305,2,2.962,2.383,192.8,35.81,.873,5.096,29.42,28.79,29.15,54.1,302.2,0,18.32,2.345,978
1,185,1310,2,2.857,2.65,214.9,21.82,.908,5.161,29.34,28.68,29.08,52.28,302.1,0,17.73,2.286,977
1,185,1315,2,3.631,3.49,186.6,15.96,.698,5.292,29.48,28.78,29.29,53.27,302.1,0,18.13,2.952,978
2,185,1315,2,27.21,25.55,25.77,28.68,23.77,.227,.263,.151,.156,0,13.06,2550
1,185,1320,2,1.552,1.536,153.9,7.02,1.357,4.181,29.44,28.93,29.29,52.09,302.1,0,17.76,1.395,975
1,185,1325,2,2.218,2.105,135.2,18.31,.736,3.495,29.61,28.95,29.28,51.89,302.1,0,17.86,1.919,970
1,185,1330,2,1.708,1.194,181.3,44.45,.754,3.234,29.68,29.24,29.58,52.19,302,0,18,1.21,968
2,185,1330,2,27.52,25.72,26.02,29.13,23.93,.227,.263,.151,.156,0,13.07,2550
1,185,1335,2,1.17,.964,161.9,33.98,.44,2.058,30.15,29.69,30.15,51.12,302,0,18.1,.659,965
1,185,1340,2,2.613,2.575,176.6,9.72,1.018,4.802,30.45,29.87,30.36,49.86,301.9,0,17.98,1.97,961
1,185,1345,2,2.376,2.056,156.9,29.7,.799,4.671,30.33,29.84,30.14,50.25,301.8,0,17.99,1.847,956
2,185,1345,2,27.8,25.88,26.27,29.49,24.1,.227,.263,.151,.156,0,13.05,2550
1,185,1350,2,3.261,2.974,153.1,24.03,1.028,6.631,30.35,29.68,30.02,51.57,301.8,0,18.41,2.807,957
1,185,1355,2,3.463,3.3,153.8,17.55,.715,4.737,30.61,29.85,30.34,53.12,301.8,0,19.09,2.9,951
1,185,1400,2,2.9,2.833,128.3,12.29,1.048,4.965,30.95,30.12,30.65,51.09,301.7,0,18.8,2.447,944
2,185,1400,2,28.08,26.05,26.52,29.71,24.28,.227,.264,.151,.156,0,13.03,2550
1,185,1405,2,3.443,3.219,153.1,20.69,.752,5.227,30.65,29.73,30.2,50.53,301.7,0,18.36,2.845,939
1,185,1410,2,3.313,3.276,156.8,8.6,.557,4.377,30.74,29.95,30.33,50.71,301.7,0,18.49,2.812,933
1,185,1415,2,3.352,3.223,156,15.9,.898,5.292,30.89,30.08,30.51,50.62,301.6,0,18.6,2.762,926
2,185,1415,2,28.33,26.21,26.74,29.85,24.46,.226,.264,.151,.156,0,13.03,2550
1,185,1420,2,2.731,2.631,128.9,15.5,.668,4.312,30.88,29.98,30.42,50.28,301.6,0,18.48,2.382,905
1,185,1425,2,2.221,2.162,147.5,13.23,.715,3.495,30.96,30.28,30.69,50.02,301.6,0,18.47,1.845,871
1,185,1430,2,3.653,3.457,159.9,18.73,.5,4.606,31.07,30.39,30.69,49.02,301.5,0,18.26,3.095,905
2,185,1430,2,28.53,26.37,26.94,30.07,24.65,.226,.264,.151,.156,0,13.02,2550
1,185,1435,2,2.681,2.575,151.9,16.11,.987,4.312,31.22,30.58,30.9,48.53,301.5,0,18.24,2.23,897
1,185,1440,2,2.655,2.272,180.6,30.75,.844,4.671,31.25,30.61,30.95,48.34,301.4,0,18.21,1.929,889
1,185,1445,2,3.049,2.9,118,17.89,.836,5.749,31.36,30.79,31.19,50.5,301.3,0,18.96,2.59,879
2,185,1445,2,28.72,26.53,27.13,30.37,24.85,.225,.265,.151,.156,0,13.02,2550
1,185,1450,2,3.788,3.744,177.8,8.77,1.159,6.729,31.48,30.86,31.21,49.01,301.3,0,18.61,3.158,873
1,185,1455,2,3.716,3.609,169.9,13.81,1.436,6.566,31.65,30.98,31.42,47.39,301.2,0,18.24,2.915,866
1,185,1500,2,3.282,3.2,134.6,12.8,.75,4.933,31.9,31.08,31.54,51.67,301.1,0,19.79,2.56,846
2,185,1500,2,28.88,26.66,27.32,30.68,25.06,.225,.265,.151,.156,0,13,2550
1,185,1505,2,5.477,5.415,146.4,8.59,.738,7.15,31.94,30.9,31.43,51.66,301.1,0,19.82,4.508,851
1,185,1510,2,3.6,3.542,137.6,10.25,.644,4.704,31.85,30.8,31.35,51.19,301.1,0,19.61,3.013,839
1,185,1515,2,2.538,2.434,135.8,16.37,.927,4.671,31.86,31.05,31.45,51.6,301,0,19.74,2.066,815
2,185,1515,2,29.03,26.8,27.49,30.93,25.26,.224,.265,.151,.156,0,12.99,2550
1,185,1520,2,3.63,3.235,124.7,26.71,.982,6.337,31.87,31.18,31.57,52.43,300.9,0,20,2.9,810
1,185,1525,2,4.443,4.326,157.1,13.15,.894,6.566,31.94,31.09,31.52,50.85,300.9,0,19.59,3.715,801
1,185,1530,2,4.797,4.753,141.4,7.79,1.018,6.729,31.9,31.01,31.44,51.17,300.8,0,19.64,4.078,795
2,185,1530,2,29.15,26.93,27.67,31.11,25.46,.224,.266,.151,.156,0,12.98,2550
1,185,1535,2,3.858,3.831,147,6.769,.651,5.357,31.87,31.21,31.5,52.27,300.7,0,19.95,3.428,777
1,185,1540,2,3.465,3.408,149.5,10.4,.73,5.455,32.12,31.3,31.69,50.15,300.6,0,19.53,2.852,764
1,185,1545,2,3.572,3.412,138.5,17.13,.618,4.573,32.2,31.55,31.86,51,300.5,0,19.86,2.97,749
2,185,1545,2,29.25,27.05,27.83,31.29,25.66,.223,.266,.151,.156,0,12.97,2550
1,185,1550,2,4.007,3.936,123,10.77,.614,5.619,32.35,31.66,32.02,51.71,300.4,0,20.2,3.423,742
1,185,1555,2,4.201,4.058,117.5,14.96,.78,6.076,32.15,31.44,31.86,51.63,300.3,0,20,3.355,730
1,185,1600,2,4.365,4.3,124.7,9.84,.943,5.945,32.27,31.61,31.97,49.42,300.2,0,19.43,3.583,718
2,185,1600,2,29.32,27.15,27.99,31.47,25.86,.223,.267,.151,.156,0,12.95,2550
1,185,1605,2,5.21,4.799,172.3,22.76,1.954,8.85,32.33,31.76,32.1,47.37,300.1,0,18.83,3.915,705
1,185,1610,2,4.713,4.556,175.1,14.8,.727,6.207,32.39,31.81,32.08,45.32,300.1,0,18.2,3.785,693.6
1,185,1615,2,3.77,3.701,181.4,10.95,.611,5.063,32.55,31.95,32.3,44.83,300,0,18.18,2.745,675.6
2,185,1615,2,29.37,27.25,28.15,31.67,26.06,.223,.267,.15,.156,0,12.95,2550
1,185,1620,2,3.202,3.105,166.1,14.14,.543,4.312,32.69,32.15,32.44,44.48,299.9,0,18.17,2.642,656.2
1,185,1625,2,2.912,2.851,164.3,11.68,.8,4.737,32.85,32.17,32.47,43.72,299.8,0,18.05,2.212,645
1,185,1630,2,4.478,4.363,156.2,12.99,.895,6.697,32.93,32.24,32.51,43.16,299.8,0,17.93,3.615,632.6
2,185,1630,2,29.41,27.34,28.3,31.83,26.26,.222,.267,.15,.156,0,12.94,2550
1,185,1635,2,5.122,5.03,160.5,10.85,.769,7.25,32.87,32.18,32.43,44.99,299.7,0,18.51,4.173,620.2
1,185,1640,2,4.289,4.185,157.6,12.63,.88,7.55,32.79,32.09,32.29,44.46,299.6,0,18.26,3.573,593.4
1,185,1645,2,4.042,3.926,147.6,13.69,.873,6.305,32.81,32.12,32.34,44.2,299.5,0,18.19,3.27,502.3
2,185,1645,2,29.43,27.41,28.45,31.96,26.44,.222,.268,.15,.156,0,12.92,2550
1,185,1650,2,4.802,4.689,154.3,12.41,1.068,6.37,32.63,32.12,32.23,44.37,299.5,0,18.09,3.85,515.8
1,185,1655,2,2.91,2.813,167,14.79,.549,4.312,32.75,32.26,32.4,44.05,299.4,0,18.08,2.212,550.8
1,185,1700,2,3.522,3.171,161.6,25.57,1.396,6.272,32.94,32.37,32.55,42.77,299.3,0,17.79,2.816,531.8
2,185,1700,2,29.44,27.48,28.59,32.07,26.63,.221,.268,.15,.156,0,12.94,2550
1,185,1705,2,3.695,3.538,177.5,16.73,.972,5.913,32.86,32.2,32.43,42.67,299.3,0,17.69,2.712,517.7
1,185,1710,2,4.995,4.92,148.9,9.98,.707,7.28,32.87,32.23,32.4,44.67,299.3,0,18.4,3.988,499.1
1,185,1715,2,3.235,3.169,148.5,11.52,.593,4.475,32.85,32.22,32.33,45.74,299.3,0,18.74,2.587,482.7
2,185,1715,2,29.41,27.54,28.71,32.12,26.8,.221,.268,.15,.156,0,12.93,2550
1,185,1720,2,3.989,3.963,135.4,6.535,.7,6.239,32.83,32.22,32.34,43.98,299.3,0,18.12,3.235,467.3
1,185,1725,2,3.25,3.231,141.4,6.321,.498,4.247,32.7,32.19,32.25,44.91,299.3,0,18.34,2.655,450.7
1,185,1730,2,4.491,4.424,138.9,9.88,.725,6.043,32.75,32.3,32.33,45.01,299.2,0,18.41,3.653,433.3
2,185,1730,2,29.38,27.58,28.83,32.14,26.96,.221,.268,.15,.156,0,12.94,2550
1,185,1735,2,4.477,4.449,145.1,6.382,.673,5.619,32.75,32.2,32.28,44.65,299.2,0,18.29,3.42,414.6
1,185,1740,2,4.17,4.109,148.6,9.79,.729,5.651,32.75,32.2,32.25,43.62,299.2,0,17.93,3.358,399.5
1,185,1745,2,3.998,3.962,136.8,7.67,.712,5.684,32.72,32.23,32.23,44.48,299.2,0,18.2,3.255,380.6
2,185,1745,2,29.32,27.61,28.92,32.14,27.11,.22,.269,.15,.156,0,12.74,2550
1,185,1750,2,4.631,4.586,140.4,7.94,.865,6.435,32.63,32.19,32.18,43.8,299.1,0,17.89,3.618,365.8
1,185,1755,2,4.591,4.566,141.6,6.063,.805,6.174,32.59,32.23,32.14,43.66,299.1,0,17.81,3.658,350.4
1,185,1800,2,5.336,5.306,138.3,6.077,.699,6.631,32.45,32.17,32.05,43.05,299.2,0,17.48,4.115,330.8
2,185,1800,2,29.26,27.64,29.01,32.1,27.24,.22,.269,.15,.156,0,12.7,2550
1,185,1805,2,4.761,4.739,129.2,5.44,.477,5.749,32.3,32.09,31.95,41.88,299.3,0,16.93,3.81,313.4
1,185,1810,2,5.056,4.973,133.8,10.39,.599,6.207,32.2,32.12,31.96,42.35,299.3,0,17.02,3.99,297
1,185,1815,2,5.062,5.015,135.8,7.78,.617,6.337,32.25,32.17,31.96,41.19,299.4,0,16.64,3.953,280.9
2,185,1815,2,29.16,27.65,29.08,32.02,27.37,.22,.269,.15,.156,0,12.67,2550
1,185,1820,2,4.484,4.469,133.5,4.68,.723,6.174,32.13,32.1,31.86,40.55,299.4,0,16.3,3.463,263.1
1,185,1825,2,4.015,3.997,129,5.522,.474,5.161,32.05,32.02,31.78,42.27,299.5,0,16.86,3.123,244.7
1,185,1830,2,3.933,3.914,134.1,5.65,.485,5.129,31.96,32.01,31.73,41.89,299.6,0,16.64,2.855,228.2
2,185,1830,2,29.06,27.66,29.14,31.91,27.48,.219,.269,.15,.156,0,12.66,2550
1,185,1835,2,3.49,3.476,136.9,5.13,.457,4.639,31.95,32,31.7,42.49,299.7,0,16.85,2.737,211.3
1,185,1840,2,3.899,3.881,136.1,5.519,.471,5.325,31.88,31.99,31.59,41.78,299.7,0,16.53,2.792,159.2
1,185,1845,2,4.324,4.302,132.8,5.835,.566,5.651,31.43,31.62,31.1,44.39,299.8,0,17.07,3.123,64.56
2,185,1845,2,28.93,27.65,29.17,31.76,27.58,.219,.269,.15,.156,0,12.65,2550
1,185,1850,2,4.165,4.152,124.7,4.513,.434,5.488,30.77,31.07,30.44,49.59,299.8,0,18.18,2.852,27.28
1,185,1855,2,4.388,4.371,122.2,4.993,.475,5.488,30.26,30.68,30.03,53.07,299.7,0,18.77,3.055,27.76
1,185,1900,2,4.133,4.123,126.6,4.135,.383,5.161,29.9,30.34,29.71,55.74,299.7,0,19.21,2.725,32.68
2,185,1900,2,28.8,27.64,29.2,31.59,27.66,.219,.27,.15,.156,.038,12.63,2550
1,185,1905,2,4.162,4.148,127.9,4.582,.345,4.933,29.65,30.17,29.52,56.99,299.8,0,19.33,2.822,38.66
1,185,1910,2,3.846,3.835,125.8,4.435,.313,4.704,29.48,30.05,29.36,57.83,300,0,19.41,2.37,39.74
1,185,1915,2,3.613,3.601,119,4.675,.341,4.377,29.27,29.84,29.17,58.75,300.2,0,19.47,2.36,31.4
2,185,1915,2,28.66,27.61,29.2,31.37,27.73,.219,.27,.15,.156,.931,12.63,2550
1,185,1920,2,3.679,3.672,115.3,3.478,.376,4.508,29.04,29.6,28.9,59.81,300.3,0,19.54,2.407,18.96
1,185,1925,2,4.745,4.572,135.2,15.47,1.444,9.02,28.8,29.36,28.69,60.71,300.3,0,19.55,3.217,11.37
1,185,1930,2,6.892,6.864,152.8,5.229,.744,8.59,28.53,28.79,28.35,55.86,300.3,0,18.03,5.253,9.35
2,185,1930,2,28.51,27.58,29.19,31.11,27.78,.218,.27,.15,.156,.85,12.61,2550
1,185,1935,2,7.02,6.973,147.5,6.539,.932,9.9,28.06,28.28,27.85,54.71,300.1,0,17.3,5.475,9.25
1,185,1940,2,6.452,6.416,147.5,6.069,.765,8.75,27.66,27.83,27.44,56.2,300.1,0,17.35,4.975,4.589
1,185,1945,2,6.061,6.033,146.1,5.458,.824,7.45,27.31,27.5,27.13,57.67,300.1,0,17.43,4.715,1.057
2,185,1945,2,28.36,27.54,29.15,30.83,27.82,.218,.27,.15,.156,.104,12.61,2550
1,185,1950,2,4.965,4.94,148.1,5.834,.572,6.468,27.03,27.24,26.86,59.34,300.2,0,17.62,3.58,.068
1,185,1955,2,3.491,1.694,231.5,58.11,1.278,7.09,26.88,27.12,26.73,60.9,301,0,17.88,2.615,0
1,185,2000,2,10.11,9.74,333.2,15.5,2.565,17.97,26.5,26.59,26.27,51.4,302,0,14.8,7.63,0
2,185,2000,2,28.21,27.49,29.1,30.54,27.84,.218,.27,.15,.156,.912,12.6,2550
1,185,2005,2,18.47,18.35,321.2,6.549,2.672,23.52,23.98,22.84,22.64,56.82,302.1,0,14.05,14.32,0
1,185,2010,2,15.24,15.14,322.7,6.668,2.461,20.58,19.92,18.74,18.63,81.2,302.8,.03,15.83,12.07,.004
1,185,2015,2,13.11,12.98,323,8.04,1.783,17.28,18.07,17.56,17.52,91.8,303.2,.07,15.98,10.55,.056
2,185,2015,2,28.04,27.44,28.99,30.24,27.84,.219,.27,.15,.156,91.2,12.59,2550
1,185,2020,2,12.71,12.63,325.7,6.508,1.846,17.38,17.57,17.32,17.16,94.6,303.5,.08,15.96,9.79,.056
1,185,2025,2,9.48,9.42,331.6,6.684,1.827,14.47,17.42,17.49,17.24,95.5,304.2,.07,15.95,6.875,.018
1,185,2030,2,6.455,6.402,343.7,7.33,.974,8.69,17.39,17.65,17.27,94.8,304.5,.03,15.83,4.92,.001
2,185,2030,2,27.84,27.38,28.89,29.92,27.83,.233,.27,.15,.156,100,12.57,2550
1,185,2035,2,5.533,5.493,355.5,6.837,.894,7.35,17.45,17.56,17.28,94.8,304.6,.04,15.89,4.078,.024
1,185,2040,2,6.584,6.547,4.166,6.06,1.014,8.69,17.31,17.63,17.19,94.4,304.5,.04,15.69,4.78,.001
1,185,2045,2,6.373,6.356,5.989,4.191,.847,8.43,17.27,17.63,17.17,94,304.4,.03,15.58,4.555,.002
2,185,2045,2,27.35,27.29,28.8,29.49,27.8,.248,.27,.15,.156,100,12.56,2550
1,185,2050,2,4.852,4.792,355.2,9,.818,6.958,17.26,17.63,17.13,94.3,304.4,.02,15.63,3.448,.041
1,185,2055,2,4.645,4.543,334.8,11.98,.634,6.076,17.49,18.56,17.6,93.4,304.5,.01,15.69,3.388,.535
1,185,2100,2,4.985,4.898,310.1,10.69,1.045,7.19,18.03,19.47,18.25,91.2,304.5,.01,15.85,3.773,1.024
2,185,2100,2,26.76,27.15,28.68,28.96,27.76,.26,.271,.15,.156,100,12.54,2550
1,185,2105,2,6.713,6.667,296.5,6.686,1.065,9.51,18.41,20.13,18.71,88.2,304.5,0,15.71,5.198,2.447
1,185,2110,2,8.05,8.01,289,5.293,.888,10.75,19.01,20.53,19.3,82.7,304.4,.01,15.3,6.558,3.905
1,185,2115,2,7.2,7.16,279.1,5.504,.638,8.75,19.41,20.16,19.29,83.1,304.7,0,15.74,5.53,2.03
2,185,2115,2,26.29,26.97,28.51,28.4,27.7,.269,.276,.15,.156,100,12.54,2550
1,185,2120,2,7.2,7.17,268.5,5.224,.637,8.62,19.29,19.76,19.15,84.6,304.9,0,15.91,5.763,1.189
1,185,2125,2,7.85,7.81,264.1,5.156,.82,9.64,19.12,19.62,19.11,86.2,305,0,16.03,6.07,.986
1,185,2130,2,7.87,7.85,267.8,4.271,.711,9.8,19.06,19.61,19.11,86.1,305.2,0,15.95,6.285,.508
2,185,2130,2,25.95,26.78,28.31,27.88,27.62,.274,.281,.15,.156,100,12.52,2550
1,185,2135,2,7.62,7.58,259.6,5.785,.537,8.85,19.06,19.76,19.17,86.4,305.3,.01,16.01,5.67,.615
1,185,2140,2,8.17,8.13,251.4,5.207,.781,10.09,19.12,19.93,19.32,85.8,305.4,.01,15.96,6.173,.834
1,185,2145,2,8.97,8.94,245.4,4.746,.867,11.24,19.06,19.41,19.09,87.2,305.5,.02,16.15,7.13,.985
2,185,2145,2,25.71,26.61,28.11,27.41,27.51,.277,.284,.15,.156,100,12.51,2550
1,185,2150,2,8.5,8.48,244,4.186,.877,10.98,18.74,19.03,18.77,88.5,305.5,.01,16.05,6.718,.501
1,185,2155,2,7.18,7.14,245.3,5.653,.669,8.92,18.64,19.2,18.78,87.8,305.5,.01,15.85,5.45,.884
1,185,2200,2,6.679,6.658,242.1,4.473,.546,7.91,18.68,19.24,18.8,88.2,305.6,0,15.96,4.983,.372
2,185,2200,2,25.51,26.45,27.91,26.97,27.39,.279,.287,.15,.156,100,12.5,2550
1,185,2205,2,6.086,6.062,243.7,5.078,.431,7.15,18.62,19.26,18.76,88.5,305.6,.02,15.95,4.285,.052
1,185,2210,2,4.371,4.085,272.3,20.71,.914,6.337,18.54,19.15,18.67,88.5,305.7,.01,15.88,3.193,.057
1,185,2215,2,3.284,3.195,292.7,13.39,1.381,6.272,18.35,19.2,18.71,86.8,305.8,.02,15.41,2.506,.053
2,185,2215,2,25.34,26.3,27.72,26.56,27.25,.282,.289,.15,.156,100,12.5,2550
1,185,2220,2,1.559,.507,156.1,66.54,.504,2.548,18.2,19.24,18.63,89.5,306.1,.02,15.73,.925,0
1,185,2225,2,1.178,1.042,57.52,27.56,.544,2.483,18.2,19.85,19.08,86.5,306,.03,15.21,.893,0
1,185,2230,2,1.162,1.129,80.7,13.65,.291,1.731,18.32,20.2,19.49,85.5,306.1,.04,15.16,.391,0
2,185,2230,2,25.17,26.16,27.5,26.17,27.11,.29,.293,.15,.156,100,12.49,2550
1,185,2235,2,.492,.489,74.6,4.917,.444,1.633,18.36,20.16,19.3,86.1,306.2,.02,15.29,.049,0
1,185,2240,2,.979,.95,153.3,13.77,.512,1.927,18.51,20.34,19.25,87.9,306.1,.02,15.75,1.078,.298
1,185,2245,2,.211,.208,185.7,8.07,.236,.817,18.55,20.59,18.87,90.2,306.2,.02,16.18,.2,.558
2,185,2245,2,24.97,26.01,27.29,25.82,26.95,.308,.302,.15,.156,100,12.48,2550
1,185,2250,2,1.224,1.219,169.1,5.308,.431,1.862,18.51,20.55,18.7,91.4,306.1,.02,16.34,1.136,.161
1,185,2255,2,3.92,3.91,149.2,4.079,1.066,5.39,18.39,20.21,18.68,92.3,305.9,.02,16.37,2.9,.012
1,185,2300,2,5.398,5.389,143.8,3.312,.438,6.37,18.13,19.28,18.5,92.3,305.7,.02,16.12,3.73,.007
2,185,2300,2,24.76,25.87,27.08,25.5,26.8,.323,.313,.15,.156,100,12.48,2550
1,185,2305,2,5.719,5.7,131.4,4.676,.312,6.37,17.94,19.28,18.31,91.8,305.6,.01,15.86,3.92,0
1,185,2310,2,6.586,6.549,118.3,6.022,.56,7.97,17.91,19.11,18.03,91.4,305.2,.02,15.77,4.523,.029
1,185,2315,2,9.85,9.83,108.6,3.816,1.18,13.16,18.2,19.58,18.64,87.4,304.2,.02,15.37,7.04,.669
2,185,2315,2,24.57,25.72,26.88,25.22,26.64,.339,.323,.15,.156,100,12.46,2550
1,185,2320,2,13.08,13.05,102.1,3.907,.927,15.32,18.63,19.71,18.99,82.8,303,.01,14.97,9.39,1.274
1,185,2325,2,11.64,11.59,100.9,5.464,1.565,15.09,19,19.99,19.31,79,302.6,.01,14.6,8.26,3.312
1,185,2330,2,7.69,7.5,86.2,12.69,1.66,12.25,19.12,20.13,19.37,77.5,303.1,.01,14.43,5.37,3.293
2,185,2330,2,24.4,25.57,26.69,24.96,26.48,.361,.335,.15,.156,100,12.45,2550
1,185,2335,2,4.915,4.64,42.49,19.16,1.162,9.6,19.42,20.51,19.7,75.2,303.9,0,14.28,3.458,3.71
1,185,2340,2,10.37,10.06,.599,13.97,1.908,15.26,19.17,19.59,19.1,79.6,304.1,0,14.88,7.74,3.519
1,185,2345,2,7.83,7.8,12.45,4.951,1.158,10.71,18.81,19.2,18.76,83,304.2,0,15.16,5.598,2.978
2,185,2345,2,24.25,25.43,26.48,24.71,26.33,.379,.344,.15,.156,98.9,12.46,2550
1,185,2350,2,7.24,7.21,10.19,5.631,1.025,9.67,18.5,18.94,18.52,85.1,304.4,0,15.26,5.138,2.421
1,185,2355,2,6.517,6.384,35.5,11.58,.8,9.54,18.44,19.08,18.55,85.3,304.4,0,15.22,4.4,2.509
1,186,0,2,5.659,5.639,62.46,4.794,.654,6.925,18.65,19.44,18.76,83.9,304.2,0,15.18,3.91,2.613
2,186,0,2,24.13,25.3,26.3,24.47,26.17,.388,.349,.15,.156,83.1,12.45,2550
1,186,5,2,5.215,5.179,72.7,6.792,.633,7.02,18.53,19.28,18.66,84.3,304,0,15.13,3.52,1.978
1,186,10,2,4.95,4.921,85.5,6.193,.599,6.109,18.61,19.45,18.77,83.2,303.8,0,15.02,3.268,1.915
1,186,15,2,4.757,4.643,67.48,12.52,.434,6.011,18.64,19.37,18.75,84,303.8,0,15.19,3.09,1.265
2,186,15,2,24.03,25.19,26.15,24.25,26.02,.391,.354,.15,.156,59.1,12.45,2550
1,186,20,2,4.964,4.942,52.11,5.344,.651,5.945,18.57,19.1,18.61,85.2,303.9,0,15.34,3.178,.631
1,186,25,2,3.735,3.72,51.27,5.224,.536,4.965,18.64,19.37,18.82,84.4,303.7,0,15.25,2.3,.946
1,186,30,2,3.167,3.157,29.73,4.661,.34,3.953,18.76,19.37,18.87,84.3,303.7,0,15.35,2.07,.563
2,186,30,2,23.96,25.08,25.98,24.06,25.85,.392,.359,.15,.156,33.05,12.44,2550
1,186,35,2,3.667,3.617,9.73,9.46,.381,4.573,18.71,19.18,18.73,84.9,303.7,0,15.41,2.402,.188
1,186,40,2,4.376,4.354,8.36,5.644,.509,5.39,18.42,18.66,18.34,86.8,303.7,0,15.48,2.76,0
1,186,45,2,2.818,2.737,352,13.74,.382,4.051,18.25,18.62,18.24,88.3,303.7,0,15.57,1.8,0
2,186,45,2,23.9,24.99,25.82,23.89,25.68,.393,.363,.15,.156,20.74,12.43,2550
1,186,50,2,3.059,3.027,336.8,8.21,.349,3.691,18.29,18.8,18.34,89.3,303.7,0,15.78,2.025,0
1,186,55,2,4.087,4.059,338.8,6.728,.512,5.227,18.34,18.73,18.4,89.3,303.6,0,15.82,2.977,0
1,186,100,2,3.916,3.898,346.4,5.514,.631,5.259,18.29,18.7,18.37,88.9,303.5,0,15.71,2.907,0
2,186,100,2,23.85,24.91,25.66,23.74,25.5,.392,.366,.15,.156,22.5,12.44,2550
1,186,105,2,3.942,3.922,355.5,5.738,.445,4.998,18.28,18.67,18.33,88.8,303.3,0,15.69,2.747,0
1,186,110,2,4.168,4.162,3.633,3.122,.353,4.965,18.22,18.7,18.26,89.1,303.2,0,15.68,2.557,0
1,186,115,2,4.314,4.301,2.768,4.381,.354,5.063,18.11,18.62,18.14,89.3,303,0,15.62,2.745,0
2,186,115,2,23.81,24.84,25.52,23.61,25.32,.392,.369,.15,.156,16.66,12.43,2550
1,186,120,2,4.357,4.344,9.94,4.455,.233,4.802,18.05,18.57,18.1,89,303,0,15.5,2.7,0
1,186,125,2,3.802,3.79,17.64,4.523,.666,5.096,17.86,18.26,17.87,89.6,303,0,15.42,2.412,0
1,186,130,2,2.642,1.084,61.28,62.21,1.671,6.664,17.85,18.5,17.99,89.1,303,0,15.33,1.841,0
2,186,130,2,23.78,24.77,25.38,23.5,25.16,.392,.372,.15,.156,13.7,12.42,2550
1,186,135,2,4.646,3.409,153.3,41.79,2.296,8.92,18.02,18.98,18.42,87.5,303.3,0,15.21,3.408,.604
1,186,140,2,3.329,2.986,153.2,25.99,1.707,6.697,18.99,20.2,19.48,79.1,303.4,0,14.63,2.354,1.593
1,186,145,2,1.814,1.746,127.8,15.75,.194,2.254,18.93,19.73,19.01,81.6,303.4,0,15.02,1.121,0
2,186,145,2,23.73,24.71,25.25,23.39,25,.393,.374,.15,.156,7.02,12.42,2550
1,186,150,2,1.132,1.132,139.1,1.321,.444,1.895,18.75,19.92,18.94,82.8,303.4,0,15.08,.153,0
1,186,155,2,.483,.472,226,9.85,.448,1.078,18.64,19.8,18.74,84.8,303.3,0,15.33,.818,0
1,186,200,2,.439,.439,233.4,.156,.136,.686,18.39,19.6,18.53,86.6,303.3,0,15.42,.469,0
2,186,200,2,23.68,24.65,25.13,23.27,24.87,.396,.377,.15,.156,13.57,12.41,2550
1,186,205,2,.864,.851,244.4,8.41,.902,2.679,18.45,19.63,18.59,87.8,303.2,0,15.67,.681,0
1,186,210,2,2.436,2.392,225.3,10.89,.467,3.397,18.31,19.5,18.26,89.8,303.2,0,15.88,1.485,0
1,186,215,2,3.08,3.025,224.2,10.84,.331,3.757,18.15,19.1,18.26,89.8,303.3,0,15.73,1.797,0
2,186,215,2,23.63,24.6,25.01,23.17,24.74,.4,.379,.15,.156,19.26,12.41,2550
1,186,220,2,3.54,3.535,243.1,2.966,.333,4.116,18.21,19.03,18.36,89.7,303.2,0,15.77,2.227,0
1,186,225,2,3.131,3.126,243.9,3.453,.313,3.92,18.43,19.27,18.63,87.7,303.2,0,15.65,1.962,0
1,186,230,2,2.874,2.863,241.6,5.039,.196,3.561,18.46,19.09,18.52,88.2,303.4,0,15.74,1.68,0
2,186,230,2,23.58,24.54,24.9,23.07,24.63,.404,.381,.15,.156,12.06,12.41,2550
1,186,235,2,2.846,2.837,253.5,4.455,.208,3.299,18.41,19.06,18.47,88.7,303.4,0,15.8,1.622,0
1,186,240,2,3.213,3.202,267.9,4.751,.22,3.757,18.39,19.08,18.48,88.6,303.4,0,15.76,2.02,0
1,186,245,2,2.97,2.947,284.3,7.14,.335,3.626,18.41,18.98,18.44,88.6,303.4,0,15.77,1.92,0
2,186,245,2,23.53,24.49,24.79,22.98,24.51,.407,.383,.15,.156,12.23,12.4,2550
1,186,250,2,3.522,3.514,291.7,3.893,.286,4.083,18.35,18.92,18.43,88.4,303.4,0,15.68,2.407,0
1,186,255,2,3.372,3.352,301.3,6.262,.351,4.181,18.38,18.83,18.42,88.6,303.3,0,15.74,2.265,0
1,186,300,2,3.747,3.739,309.1,3.672,.309,4.573,18.33,18.83,18.39,89.4,303.1,0,15.84,2.515,0
2,186,300,2,23.49,24.44,24.68,22.89,24.41,.409,.385,.15,.156,11.4,12.4,2550
1,186,305,2,3.408,3.385,297.5,6.602,.287,3.985,18.39,18.9,18.48,89.1,303.1,0,15.84,2.237,0
1,186,310,2,3.636,3.628,294.4,3.765,.362,4.377,18.36,18.77,18.42,88.9,303.1,0,15.77,2.627,0
1,186,315,2,3.568,3.558,301.6,4.249,.28,4.214,18.3,18.59,18.29,89.9,303.1,0,15.89,2.552,0
2,186,315,2,23.45,24.39,24.57,22.79,24.3,.41,.386,.15,.156,11.71,12.4,2550
1,186,320,2,3.093,3.076,302.9,6.039,.298,3.757,18.25,18.52,18.22,90.8,303.3,0,15.98,2.08,0
1,186,325,2,2.395,2.364,307.1,9.26,.447,3.332,18.2,18.51,18.22,91.3,303.4,0,16.04,1.478,0
1,186,330,2,1.804,1.77,297.2,11.09,.311,2.875,18.18,18.58,18.22,90.9,303.4,0,15.95,1.155,0
2,186,330,2,23.41,24.35,24.46,22.72,24.21,.411,.388,.15,.156,14.31,12.39,2550
1,186,335,2,2.254,2.238,303.9,6.805,.23,2.875,18.22,18.62,18.28,90.8,303.2,0,15.95,1.487,0
1,186,340,2,2.177,2.168,295.1,5.088,.201,2.679,18.22,18.66,18.26,90.8,303.1,0,15.96,1.252,0
1,186,345,2,2.006,1.996,295.6,5.747,.427,2.646,18.2,18.72,18.28,90.5,303.1,0,15.89,1,0
2,186,345,2,23.37,24.31,24.37,22.65,24.12,.412,.389,.15,.156,14.1,12.39,2550
1,186,350,2,.858,.846,283.8,9.7,.241,1.274,18.21,18.7,18.26,90.1,303.3,0,15.83,.009,0
1,186,355,2,.749,.722,327.4,15.42,.286,1.405,18.2,18.71,18.25,89.8,303.2,0,15.79,0,0
1,186,400,2,.924,.835,287.3,25.09,.271,1.503,18.25,18.72,18.27,89.7,303.1,0,15.81,.115,0
2,186,400,2,23.33,24.27,24.28,22.58,24.03,.413,.39,.15,.156,15.07,12.38,2550
1,186,405,2,1.478,1.466,233.4,7.05,.173,1.764,18.23,18.71,18.25,90.3,303.2,0,15.88,.53,0
1,186,410,2,1.827,1.788,248.6,11.95,.126,2.156,18.08,18.68,18.11,91.1,303.2,0,15.89,.527,0
1,186,415,2,2.116,2.105,260.7,5.846,.179,2.45,18.02,18.61,18.03,92,303.2,0,15.97,1.072,0
2,186,415,2,23.3,24.23,24.2,22.51,23.94,.414,.392,.15,.156,23.01,12.38,2550
1,186,420,2,1.896,1.895,247.7,2.057,.103,2.123,17.97,18.57,17.99,92.4,303.3,0,15.98,.842,0
1,186,425,2,2.128,2.125,261.1,3.111,.112,2.385,17.9,18.5,17.92,92.8,303.3,0,15.99,1.062,0
1,186,430,2,2.193,2.141,287,12.44,.17,2.613,17.84,18.49,17.86,93.2,303.3,0,15.99,1.225,0
2,186,430,2,23.26,24.19,24.13,22.46,23.86,.416,.393,.15,.156,32.31,12.37,2550
1,186,435,2,2.785,2.782,303.6,2.487,.289,3.332,17.8,18.37,17.82,93.4,303.2,0,15.99,1.702,0
1,186,440,2,3.494,3.482,294.2,4.731,.201,3.985,17.69,18.22,17.73,93.7,303.1,0,15.93,2.41,0
1,186,445,2,2.875,2.848,294.9,7.84,.455,3.593,17.66,18.1,17.7,93.5,303.2,0,15.87,1.997,0
2,186,445,2,23.22,24.16,24.05,22.4,23.78,.418,.393,.15,.156,30.98,12.37,2550
1,186,450,2,3.593,3.576,304.5,5.498,.422,4.933,17.62,18.14,17.71,93.3,303.1,0,15.8,2.425,0
1,186,455,2,3.837,3.82,306.4,5.491,.338,4.671,17.68,18.19,17.79,93.4,303.2,0,15.87,2.655,0
1,186,500,2,4.095,4.085,310.2,4.111,.49,5.194,17.74,18.28,17.86,93,303.3,0,15.87,2.655,0
2,186,500,2,23.18,24.11,23.97,22.34,23.7,.419,.394,.15,.156,24.32,12.36,2550
1,186,505,2,3.986,3.965,311.3,5.765,.469,5.259,17.79,18.33,17.93,92.5,303.3,0,15.83,2.947,0
1,186,510,2,4.039,4.026,314.2,4.552,.458,5.161,17.77,18.26,17.9,91.5,303.3,0,15.66,2.86,0
1,186,515,2,3.177,3.157,315.5,6.404,.42,4.149,17.71,18.18,17.81,91.5,303.5,0,15.59,2.21,0
2,186,515,2,23.13,24.08,23.9,22.27,23.62,.42,.395,.15,.156,19,12.36,2550
1,186,520,2,2.825,2.813,318.6,5.11,.362,3.691,17.73,18.23,17.85,91.2,303.5,0,15.57,1.957,0
1,186,525,2,2.374,2.365,315.9,4.963,.264,2.94,17.72,18.19,17.8,91.3,303.6,0,15.57,1.485,0
1,186,530,2,2.735,2.722,316.5,5.494,.296,3.463,17.67,18.15,17.75,91.5,303.6,0,15.56,1.785,0
2,186,530,2,23.08,24.04,23.82,22.2,23.55,.42,.396,.15,.156,20.29,12.36,2550
1,186,535,2,3.313,3.3,314,5.163,.504,4.704,17.61,18.1,17.7,91.5,303.6,0,15.5,2.167,0
1,186,540,2,3.717,3.7,323.9,5.488,.31,4.377,17.61,18.11,17.73,91.1,303.6,0,15.42,2.622,.01
1,186,545,2,3.291,3.278,320.6,5.083,.359,4.149,17.57,18.02,17.68,90.8,303.7,0,15.35,2.282,.462
2,186,545,2,23.03,24,23.75,22.12,23.48,.421,.397,.15,.156,19.2,12.35,2550
1,186,550,2,3.083,3.069,322.6,5.394,.364,4.214,17.51,17.9,17.56,90.9,303.8,0,15.31,2.005,1.727
1,186,555,2,3.549,3.522,327.2,7.11,.528,4.867,17.41,17.79,17.45,91.4,303.7,0,15.29,2.375,4.245
1,186,600,2,4.336,4.322,331.7,4.69,.498,5.357,17.35,17.83,17.44,91.1,303.7,0,15.19,2.942,8.22
2,186,600,2,22.97,23.96,23.68,22.04,23.4,.421,.397,.15,.156,18.51,12.34,2550
1,186,605,2,3.348,3.328,329.6,6.225,.485,4.671,17.33,17.79,17.45,90.8,303.8,0,15.12,2.375,12.48
1,186,610,2,3.754,3.73,333.8,6.528,.549,5.259,17.34,17.79,17.46,90.6,303.9,0,15.09,2.7,17.37
1,186,615,2,3.554,3.534,336.1,6.116,.398,4.41,17.38,17.78,17.47,90.5,303.9,0,15.11,2.39,23.47
2,186,615,2,22.92,23.92,23.6,21.97,23.33,.42,.398,.15,.156,14.84,12.33,2550
1,186,620,2,3.69,3.665,333.7,6.627,.436,4.9,17.4,17.86,17.54,90.4,304,0,15.12,2.695,35.16
1,186,625,2,3.036,2.945,342.2,14.02,.432,4.018,17.55,17.94,17.71,90.3,304.1,0,15.25,2.152,65.69
1,186,630,2,2.928,2.908,343.2,6.691,.53,4.083,17.75,18.14,17.98,89.6,304.2,0,15.31,2.177,92.2
2,186,630,2,22.86,23.88,23.54,21.89,23.26,.421,.398,.15,.156,11.94,12.34,2550
1,186,635,2,2.528,2.509,356.6,6.964,.323,3.397,17.97,18.22,18.16,89.1,304.3,0,15.44,1.877,104.8
1,186,640,2,2.653,2.64,356.1,5.678,.464,3.757,18.04,18.17,18.18,88.9,304.3,0,15.47,1.91,119
1,186,645,2,2.614,2.598,359.6,6.435,.348,3.397,18.11,18.24,18.27,88.6,304.4,0,15.5,1.847,133.1
2,186,645,2,22.82,23.84,23.47,21.83,23.19,.42,.399,.15,.156,9.92,12.33,2550
1,186,650,2,2.361,2.323,12.82,10.35,.343,3.071,18.3,18.39,18.46,88.6,304.4,0,15.67,1.785,147.7
1,186,655,2,2.415,2.39,10.83,8.17,.409,3.071,18.42,18.44,18.54,88.4,304.5,0,15.75,1.875,163.5
1,186,700,2,3.045,3.034,4.898,4.872,.399,3.789,18.48,18.43,18.57,88.2,304.6,0,15.78,2.157,179.6
2,186,700,2,22.76,23.8,23.4,21.77,23.12,.42,.399,.15,.156,8.44,12.34,2550
1,186,705,2,3.066,3.056,8.1,4.684,.53,4.116,18.58,18.48,18.65,88,304.7,0,15.83,2.165,195.8
1,186,710,2,3.184,3.165,8.97,6.15,.413,4.116,18.6,18.53,18.68,87.7,304.7,0,15.79,2.455,212.4
1,186,715,2,3.023,3,5.618,7.02,.501,4.181,18.73,18.66,18.79,87.8,304.7,0,15.93,2.4,228.9
2,186,715,2,22.72,23.77,23.34,21.72,23.05,.42,.399,.15,.156,7.49,12.34,2550
1,186,720,2,3.239,3.219,356.5,6.248,.4,4.247,18.9,18.78,18.96,87.3,304.7,0,16,2.487,239.6
1,186,725,2,3.756,3.727,353.4,7.04,.5,4.835,19.04,18.97,19.14,86.4,304.8,0,15.99,2.79,260.5
1,186,730,2,3.681,3.654,352.6,6.973,.63,4.835,19.2,19.14,19.28,85.2,304.9,0,15.93,2.91,277.5
2,186,730,2,22.69,23.73,23.28,21.7,22.98,.42,.399,.15,.156,6.101,12.35,2550
1,186,735,2,4.055,4.031,355.7,6.166,.455,5.031,19.44,19.36,19.51,84.4,305,0,16.01,3.072,298.6
1,186,740,2,4.474,4.459,351.2,4.715,.532,5.521,19.67,19.58,19.73,83.4,305,0,16.05,3.425,307.6
1,186,745,2,4.851,4.837,348.9,4.293,.652,5.847,19.83,19.72,19.9,82.2,305,0,15.98,3.488,333.7
2,186,745,2,22.66,23.7,23.23,21.7,22.91,.42,.4,.15,.156,4.544,12.35,2550
1,186,750,2,4.298,4.271,352.1,6.374,.564,5.357,20.14,20.01,20.22,81.6,305.1,0,16.14,3.238,352.1
1,186,755,2,4.251,4.23,351.9,5.648,.694,5.488,20.36,20.22,20.41,80.6,305.1,0,16.16,3.325,370.1
1,186,800,2,3.871,3.853,344.7,5.588,.657,5.423,20.76,20.55,20.84,80.1,305.2,0,16.45,2.895,387.4
2,186,800,2,22.64,23.67,23.18,21.74,22.85,.42,.4,.15,.156,3.755,12.37,2550
1,186,805,2,3.648,3.622,345.6,6.806,.656,5.651,20.99,20.76,21.04,78.8,305.3,0,16.43,2.802,403.5
1,186,810,2,3.726,3.701,343.7,6.623,.6,5.292,21.3,21.1,21.36,77.5,305.3,0,16.45,2.932,422
1,186,815,2,3.956,3.928,354.8,6.781,.648,5.227,21.67,21.45,21.74,75.9,305.4,0,16.48,3.017,440.8
2,186,815,2,22.63,23.66,23.16,21.82,22.8,.42,.4,.15,.156,2.893,12.44,2550
1,186,820,2,4.419,4.394,344.8,6.094,.595,5.619,21.97,21.66,21.94,73.3,305.4,0,16.23,3.433,458.4
1,186,825,2,4.126,4.101,358.2,6.37,.498,5.096,22.09,21.72,22.02,73.1,305.5,0,16.29,3.2,478.6
1,186,830,2,4.137,4.015,353.9,13.87,.407,5.063,22.18,21.86,22.13,72.4,305.5,0,16.25,3.23,494.6
2,186,830,2,22.63,23.65,23.15,21.94,22.75,.419,.4,.15,.156,2.266,12.58,2550
1,186,835,2,4.477,4.458,357.5,5.25,.523,5.488,22.46,22.05,22.45,71.5,305.5,0,16.31,3.205,509.9
1,186,840,2,4.245,4.14,352.5,12.79,.589,5.357,22.61,22.14,22.54,70.9,305.5,0,16.31,3.273,525.1
1,186,845,2,3.275,3.251,357.8,6.886,.546,4.312,22.85,22.43,22.84,71.9,305.5,0,16.75,2.692,541.5
2,186,845,2,22.64,23.65,23.15,22.12,22.71,.419,.401,.15,.156,2.064,12.75,2550
1,186,850,2,3.65,3.558,.739,12.87,.455,4.802,23.02,22.52,22.91,71.2,305.5,0,16.75,2.962,556.6
1,186,855,2,3.616,3.544,12.32,11.46,.709,4.835,23.18,22.62,23.04,70.5,305.5,0,16.75,2.91,573.1
1,186,900,2,3.509,3.479,18.75,7.52,.595,4.475,23.47,22.86,23.32,70.7,305.6,0,17.06,2.797,586.9
2,186,900,2,22.68,23.66,23.18,22.34,22.69,.419,.401,.15,.156,1.942,12.9,2550
1,186,905,2,3.592,3.549,25.58,8.91,.56,4.9,23.59,22.94,23.4,70.2,305.6,0,17.07,2.807,603.5
1,186,910,2,3.596,3.529,24.29,11.1,.484,4.671,23.66,23.07,23.49,68.14,305.6,0,16.68,2.792,619.7
1,186,915,2,3.114,3.069,22.35,9.68,.508,4.149,23.85,23.16,23.69,68.21,305.6,0,16.86,2.455,634.7
2,186,915,2,22.74,23.69,23.23,22.59,22.67,.418,.401,.15,.156,1.775,12.97,2550
1,186,920,2,3.705,3.685,19.61,6.068,.552,4.541,24.04,23.38,23.86,67.24,305.5,0,16.82,2.857,648.3
1,186,925,2,3.447,3.426,19.82,6.362,.6,4.737,24.22,23.53,24.05,66.94,305.6,0,16.91,2.722,661.8
1,186,930,2,3.458,3.388,17.27,11.48,.667,4.998,24.47,23.86,24.28,66.97,305.7,0,17.15,2.782,674.2
2,186,930,2,22.83,23.73,23.3,22.88,22.67,.418,.401,.15,.156,1.63,13.01,2550
1,186,935,2,3.048,2.995,26.13,10.68,.77,4.377,24.69,24.03,24.46,65.91,305.7,0,17.11,2.44,688.3
1,186,940,2,3.284,3.151,36.47,16.34,.752,4.573,24.95,24.38,24.83,64.38,305.7,0,16.98,2.565,703
1,186,945,2,4.119,4.103,36.81,4.984,.509,5.553,25.22,24.57,25.03,61.56,305.7,0,16.55,3.075,718
2,186,945,2,22.97,23.79,23.38,23.18,22.68,.417,.401,.15,.156,1.427,13.04,2550
1,186,950,2,4.413,4.376,56.81,7.37,.662,5.815,25.28,24.64,25.12,62.45,305.7,0,16.82,3.52,733
1,186,955,2,4.042,3.974,58.04,10.58,.493,5.161,25.38,24.82,25.26,61.78,305.7,0,16.75,3.195,746
1,186,1000,2,4.318,4.245,56.34,10.48,.708,6.011,25.55,24.87,25.33,60.7,305.8,0,16.63,3.5,760
2,186,1000,2,23.16,23.86,23.48,23.5,22.7,.417,.401,.15,.156,1.252,13.06,2550
1,186,1005,2,4.189,4.146,60.23,8.28,.57,5.521,25.68,24.98,25.5,59.52,305.9,0,16.46,3.188,774
1,186,1010,2,4.116,4.025,47.96,12.02,.473,5.488,25.86,25.1,25.65,59.41,305.9,0,16.58,3.158,783
1,186,1015,2,4.791,4.741,57.99,8.23,.496,6.174,26.01,25.21,25.8,57.41,305.9,0,16.21,3.578,796
2,186,1015,2,23.4,23.94,23.59,23.84,22.74,.417,.401,.15,.156,.931,13.09,2550
1,186,1020,2,4.848,4.773,45.56,10.07,.786,6.337,26.06,25.39,25.86,55.92,305.9,0,15.85,3.695,807
1,186,1025,2,5.034,4.937,54.79,11.24,.925,7.02,26.26,25.69,26.14,53.12,306,0,15.25,3.72,821
1,186,1030,2,5.504,5.456,64.96,7.52,.613,6.762,26.46,25.81,26.27,51.06,306,0,14.84,4.37,833
2,186,1030,2,23.67,24.04,23.71,24.16,22.79,.416,.401,.15,.156,.21,13.14,2550
1,186,1035,2,4.918,4.81,60.91,12.05,.997,6.729,26.48,25.76,26.3,53.54,306,0,15.57,3.788,796
1,186,1040,2,5.263,5.215,50.65,7.74,.858,7.74,26.51,25.64,26.17,54.72,306,0,15.93,4.003,851
1,186,1045,2,4.839,4.762,48.35,10.22,1.035,7.38,26.35,25.6,26.08,57.04,306,0,16.41,3.625,864
2,186,1045,2,23.96,24.16,23.85,24.47,22.85,.416,.401,.15,.156,.258,13.12,2550
1,186,1050,2,5.617,5.522,52.97,10.49,.879,8.2,26.35,25.6,26.16,56.24,306.1,0,16.19,4.293,874
1,186,1055,2,4.883,4.818,46.43,9.38,.729,6.533,26.49,25.65,26.18,57.54,306.1,0,16.66,3.81,883
1,186,1100,2,4.99,4.892,62.39,11.37,1.025,6.925,26.53,25.78,26.32,55.84,306.2,0,16.23,3.83,893
2,186,1100,2,24.26,24.28,23.98,24.77,22.92,.415,.401,.15,.156,.585,13.1,2550
1,186,1105,2,5.668,5.63,69.03,6.696,.709,7.28,26.71,26.02,26.51,49.57,306.1,0,14.62,4.718,905
1,186,1110,2,5.027,4.977,65.57,8.06,.805,6.664,26.86,26,26.6,51.33,306.1,0,15.27,3.895,913
1,186,1115,2,4.911,4.802,67.2,12.05,.882,7.06,26.9,26.04,26.6,50.57,306.1,0,15.08,3.868,919
2,186,1115,2,24.56,24.4,24.12,25.05,22.99,.415,.401,.15,.156,.032,13.11,2550
1,186,1120,2,5.054,4.932,61.22,12.6,.583,6.566,26.78,25.8,26.47,53.49,306.1,0,15.82,3.918,923
1,186,1125,2,4.845,4.643,70.4,16.55,.449,6.011,26.69,26.01,26.52,52.39,306,0,15.42,3.803,932
1,186,1130,2,4.352,4.323,92.6,6.631,.591,5.88,26.99,26.25,26.81,50.94,306,0,15.28,3.5,939
2,186,1130,2,24.87,24.53,24.26,25.32,23.07,.414,.401,.15,.156,0,13.11,2550
1,186,1135,2,4.211,4.086,80,13.94,.803,6.011,27.26,26.52,27.12,52.03,306,0,15.82,3.355,948
1,186,1140,2,4.192,4.141,65.02,9,.758,6.141,27.38,26.43,27.11,51.92,306,0,15.89,3.185,952
1,186,1145,2,3.526,3.462,61.72,10.97,1.193,6.174,27.2,26.38,26.97,52.03,306,0,15.76,2.747,956
2,186,1145,2,25.18,24.66,24.41,25.58,23.16,.413,.401,.15,.156,0,13.12,2550
1,186,1150,2,4.563,4.459,102.6,12.21,.897,6.795,27.28,26.62,27.07,52.85,306.1,0,16.08,3.983,964
1,186,1155,2,4.362,4.31,100.2,8.9,.747,6.076,27.38,26.66,27.15,52.94,306.1,0,16.19,3.558,970
1,186,1200,2,3.539,3.43,116.5,14.21,.649,4.541,27.38,26.64,27.08,51.81,306.1,0,15.87,3.157,974
2,186,1200,2,25.49,24.81,24.55,25.83,23.25,.413,.4,.15,.156,0,13.11,2550
1,186,1205,2,4.153,3.995,87,15.81,.808,6.435,27.44,26.75,27.17,50.94,306.1,0,15.66,3.463,979
1,186,1210,2,3.897,3.709,92.2,17.8,.688,5.194,27.46,26.73,27.19,50.26,306,0,15.47,3.198,984
1,186,1215,2,2.905,2.78,104.1,16.84,.565,4.606,27.39,26.66,27.12,50.64,306,0,15.53,2.63,984
2,186,1215,2,25.79,24.95,24.69,26.1,23.34,.412,.4,.15,.156,0,13.12,2550
1,186,1220,2,4.2,4.161,69.68,7.81,1.342,6.468,27.63,26.96,27.49,50.42,305.9,0,15.68,3.288,985
1,186,1225,2,3.818,3.688,98.2,14.96,.794,5.945,27.71,26.94,27.51,52,305.9,0,16.21,3.243,993
1,186,1230,2,4.325,4.142,90,16.69,.594,5.553,27.74,27.02,27.53,49.29,305.9,0,15.44,3.615,996
2,186,1230,2,26.07,25.09,24.84,26.36,23.43,.412,.4,.15,.156,0,13.11,2550
1,186,1235,2,2.996,2.728,87.8,24.22,.499,3.985,27.9,27.19,27.75,50.2,305.8,0,15.84,2.49,993
1,186,1240,2,3.668,3.64,109.7,6.992,.719,5.227,27.97,27.15,27.68,50.03,305.8,0,15.86,3.09,995
1,186,1245,2,4.148,4.071,93.9,11.05,.765,5.847,27.93,27.09,27.68,50.87,305.7,0,16.07,3.443,996
2,186,1245,2,26.33,25.23,24.98,26.63,23.54,.411,.4,.15,.156,0,13.12,2550
1,186,1250,2,4.224,4.142,96.8,11.29,.672,5.619,27.88,27.13,27.58,49.44,305.7,0,15.61,3.598,998
1,186,1255,2,2.444,2.384,91.9,12.72,.593,3.626,27.75,27.23,27.62,49.16,305.7,0,15.4,1.964,997
1,186,1300,2,3.302,3.064,87.8,21.73,1.26,5.586,28.02,27.54,28.01,49.97,305.6,0,15.88,2.7,999
2,186,1300,2,26.59,25.38,25.13,26.88,23.64,.41,.4,.15,.156,0,13.12,2550
1,186,1305,2,3.201,3.095,83.6,14.77,.602,4.312,28.17,27.53,27.95,48.16,305.6,0,15.46,2.567,999
1,186,1310,2,3.941,3.834,102.2,13.33,.78,5.913,28.42,27.73,28.21,49.26,305.6,0,16.03,3.275,999
1,186,1315,2,4.465,4.406,108.5,9.3,.733,5.815,28.49,27.56,28.19,49.55,305.6,0,16.18,3.663,1000
2,186,1315,2,26.83,25.53,25.29,27.12,23.74,.41,.4,.15,.156,0,13.11,2550
1,186,1320,2,3.507,3.431,121.3,11.91,.857,5.292,28.41,27.6,28.1,48.94,305.5,0,15.91,3.005,997
1,186,1325,2,3.829,3.783,120.5,8.81,.502,5.39,28.47,27.66,28.12,49.19,305.5,0,16.04,3.19,994
1,186,1330,2,2.965,2.82,99.8,17.9,.726,4.41,28.6,27.95,28.38,49.82,305.5,0,16.35,2.507,991
2,186,1330,2,27.07,25.68,25.44,27.36,23.85,.409,.4,.15,.156,0,13.11,2550
1,186,1335,2,2.81,2.493,102.9,27.21,1.293,5.717,28.69,28.06,28.51,47.4,305.4,0,15.68,2.319,986
1,186,1340,2,4.17,3.971,101.7,17.67,.708,6.043,28.67,27.96,28.41,49.03,305.4,0,16.17,3.45,984
1,186,1345,2,3.168,3.043,111.1,16.04,.49,4.573,28.61,28.04,28.41,46.48,305.3,0,15.31,2.722,982
2,186,1345,2,27.29,25.82,25.59,27.53,23.96,.408,.4,.15,.156,0,13.11,2550
1,186,1350,2,3.753,3.68,122.5,11.34,1.082,6.174,28.71,28.11,28.47,47.36,305.3,0,15.68,3.197,978
1,186,1355,2,2.866,2.808,111.9,11.47,1.066,5.063,28.78,28.11,28.55,46.96,305.3,0,15.61,2.445,972
1,186,1400,2,3.409,3.316,98.5,13.34,.906,4.9,28.83,27.99,28.57,46.7,305.3,0,15.57,2.725,966
2,186,1400,2,27.49,25.96,25.73,27.6,24.08,.408,.4,.15,.156,0,13.1,2550
1,186,1405,2,3.903,3.787,107.7,13.94,.918,5.782,28.86,28.01,28.6,46.63,305.2,0,15.58,3.1,961
1,186,1410,2,3.013,2.809,122.2,21.11,.568,4.606,28.72,28.09,28.44,46.7,305.2,0,15.48,2.51,955
1,186,1415,2,3.729,3.66,98.9,11.03,.621,4.704,28.9,28.16,28.65,46.19,305.1,0,15.47,3.188,950
2,186,1415,2,27.67,26.1,25.86,27.61,24.2,.407,.4,.15,.156,0,13.1,2550
1,186,1420,2,2.281,2.095,117.8,23.15,1.117,4.835,28.84,28.34,28.7,45.87,305.1,0,15.29,1.879,938
1,186,1425,2,3.464,3.406,127.8,10.52,.712,4.671,28.92,28.09,28.58,47.93,305.1,0,16.05,2.982,881
1,186,1430,2,2.046,1.936,118.5,18.81,.89,4.018,28.86,28.26,28.55,46.66,305.1,0,15.59,1.786,927
2,186,1430,2,27.84,26.23,25.97,27.69,24.32,.406,.4,.15,.156,0,13.09,2550
1,186,1435,2,2.892,2.714,120.3,20.12,1.045,5.717,28.93,28.37,28.81,48.07,305.1,0,16.1,2.252,919
1,186,1440,2,2.556,2.449,143.6,16.56,1.005,4.965,28.99,28.27,28.65,46.99,305,0,15.81,2.11,910
1,186,1445,2,2.983,2.819,104.6,19.01,.888,4.835,29.11,28.5,28.86,46.96,305,0,15.9,2.442,898
2,186,1445,2,28,26.35,26.07,27.83,24.46,.406,.4,.15,.156,0,13.09,2550
1,186,1450,2,3.441,3.358,95.1,12.59,.744,4.933,29.16,28.51,28.97,45.92,305,0,15.6,2.815,891
1,186,1455,2,2.747,2.617,118.9,17.64,.639,4.051,29.29,28.53,29,45.2,305,0,15.48,2.397,884
1,186,1500,2,3.519,3.483,124.5,8.12,.587,4.769,29.12,28.44,28.79,47.28,304.9,0,16.01,2.957,874
2,186,1500,2,28.15,26.47,26.18,28.01,24.6,.405,.4,.15,.156,0,13.07,2550
1,186,1505,2,3.177,2.998,108,19.22,1.118,5.194,29.08,28.43,28.83,46.57,304.9,0,15.75,2.622,866
1,186,1510,2,3.421,3.385,110.1,8.26,1.148,5.488,29.19,28.55,28.96,46.43,304.8,0,15.8,2.795,855
1,186,1515,2,3.029,3.005,96.2,7.3,.432,4.051,29.32,28.73,29.13,44.09,304.8,0,15.14,2.58,846
2,186,1515,2,28.29,26.59,26.28,28.18,24.74,.404,.4,.15,.156,0,13.06,2550
1,186,1520,2,1.772,1.582,61.51,26.52,.725,3.267,29.42,28.84,29.37,44.15,304.8,0,15.25,1.125,835
1,186,1525,2,2.507,2.472,152.3,9.64,.571,3.724,29.66,28.99,29.41,43.95,304.7,0,15.38,2.167,823
1,186,1530,2,2.775,2.723,134.8,11.02,1.019,4.475,29.67,28.72,29.26,45.87,304.7,0,16.04,2.062,811
2,186,1530,2,28.41,26.69,26.39,28.31,24.89,.404,.4,.15,.156,0,13.05,2550
1,186,1535,2,3.157,3.068,152.1,13.63,.681,4.573,29.83,28.78,29.28,45.09,304.6,0,15.91,2.612,800
1,186,1540,2,3.439,2.799,115.2,34.94,.653,5.945,29.74,28.89,29.31,45.43,304.5,0,15.94,2.92,786
1,186,1545,2,2.996,2.819,114.4,19.69,.586,4.083,29.54,28.87,29.21,45.47,304.4,0,15.79,2.59,776
2,186,1545,2,28.52,26.79,26.49,28.47,25.04,.403,.4,.15,.156,0,13.04,2550
1,186,1550,2,1.991,1.86,113.2,20.76,1.134,4.802,29.52,29.07,29.24,45.18,304.3,0,15.68,1.64,765
1,186,1555,2,2.299,2.201,107.5,16.69,.593,3.463,29.55,29.01,29.32,44.29,304.3,0,15.41,1.89,751
1,186,1600,2,2.52,2.49,127.8,8.94,.765,4.312,29.65,28.96,29.35,44.82,304.2,0,15.68,2.275,736
2,186,1600,2,28.62,26.88,26.6,28.66,25.18,.402,.4,.149,.156,0,13.02,2550
1,186,1605,2,2.258,2.186,152.6,14.45,.743,4.018,29.49,28.85,29.1,45.3,304.2,0,15.7,1.95,720
1,186,1610,2,3.324,3.25,75.8,12.11,.823,4.737,29.49,28.82,29.22,44.91,304.1,0,15.56,2.7,708
1,186,1615,2,1.898,1.743,87.2,23.19,.667,3.757,29.41,28.89,29.25,43.92,304,0,15.16,1.353,694.7
2,186,1615,2,28.71,26.97,26.72,28.86,25.34,.402,.4,.149,.156,0,13.01,2550
1,186,1620,2,1.308,1.158,97.8,26.74,.638,2.973,29.61,29.25,29.49,43.62,304,0,15.23,.998,680.4
1,186,1625,2,2.111,2.028,100.1,16.12,.994,4.149,29.7,29.19,29.55,43.79,303.9,0,15.37,1.473,664
1,186,1630,2,2.71,2.656,86,11.51,.629,4.051,29.53,28.94,29.27,44.49,303.9,0,15.45,2.217,647.9
2,186,1630,2,28.77,27.04,26.84,29.05,25.49,.401,.4,.149,.156,0,13.01,2550
1,186,1635,2,2.583,2.498,97.6,14.7,.67,3.855,29.62,29.11,29.39,45.68,303.8,0,15.92,2.099,633.2
1,186,1640,2,2.124,2.103,83.8,7.99,.606,3.43,29.71,29.17,29.48,44.41,303.8,0,15.58,1.682,618.8
1,186,1645,2,2.888,2.83,113.9,11.47,.741,4.247,29.74,29.17,29.45,46.13,303.7,0,16.18,2.335,603.6
2,186,1645,2,28.83,27.11,26.96,29.23,25.64,.401,.401,.149,.156,0,13,2550
1,186,1650,2,3.369,3.339,103.3,7.64,.798,4.475,29.59,28.97,29.26,44.3,303.7,0,15.45,2.81,588.1
1,186,1655,2,3.017,2.947,101.4,12.38,.63,4.051,29.42,28.85,29.17,44.94,303.7,0,15.51,2.525,572.7
1,186,1700,2,2.635,2.596,119.2,9.86,.501,3.463,29.5,29.02,29.19,45.59,303.6,0,15.8,2.227,555.9
2,186,1700,2,28.88,27.17,27.08,29.39,25.78,.4,.4,.149,.156,0,12.99,2550
1,186,1705,2,2.846,2.797,112.2,10.71,.711,4.802,29.45,28.92,29.15,45.99,303.6,0,15.89,2.405,539.5
1,186,1710,2,2.699,2.67,112.1,8.3,.622,4.214,29.46,29,29.16,46.28,303.6,0,15.99,2.37,523.2
1,186,1715,2,3.083,3.048,120.6,8.68,.759,4.345,29.43,28.92,29.14,47.02,303.5,0,16.21,2.502,507.9
2,186,1715,2,28.9,27.22,27.2,29.51,25.92,.399,.401,.149,.156,0,12.99,2550
1,186,1720,2,2.887,2.803,105.5,13.83,.297,3.561,29.51,29.07,29.21,47.4,303.5,0,16.4,2.352,491
1,186,1725,2,2.568,2.509,81.3,12.22,.443,4.214,29.54,29.09,29.27,45.85,303.5,0,15.92,2.062,474.3
1,186,1730,2,2.867,2.8,125.9,12.37,.653,4.475,29.44,28.98,29.08,46.05,303.5,0,15.9,2.512,456.9
2,186,1730,2,28.87,27.26,27.31,29.59,26.05,.399,.401,.149,.156,0,12.99,2550
1,186,1735,2,3.139,3.073,134.4,11.73,.656,4.345,29.45,28.89,29,46.67,303.5,0,16.1,2.647,440.1
1,186,1740,2,2.684,2.652,142,8.82,.506,3.724,29.48,28.95,29.05,45.74,303.5,0,15.84,2.282,423.2
1,186,1745,2,4.059,3.986,116.4,10.88,.664,4.965,29.5,28.97,29.06,46.23,303.5,0,16.01,3.245,406.9
2,186,1745,2,28.84,27.29,27.41,29.64,26.18,.398,.401,.149,.156,0,12.97,2550
1,186,1750,2,3.393,3.357,102.9,8.42,.753,4.802,29.37,28.93,29.04,45.78,303.5,0,15.75,2.585,389
1,186,1755,2,2.432,2.365,116.4,13.49,.534,3.789,29.37,28.97,29.08,45.73,303.5,0,15.73,1.855,371.6
1,186,1800,2,3.398,3.362,123.6,8.39,.662,4.377,29.47,29,29.09,47.18,303.5,0,16.29,2.605,353.7
2,186,1800,2,28.77,27.32,27.5,29.66,26.3,.398,.401,.149,.156,0,12.71,2550
1,186,1805,2,3.092,3.054,119.4,8.91,.535,4.083,29.28,28.87,28.91,45.71,303.5,0,15.65,2.507,336.1
1,186,1810,2,2.266,2.2,118,13.76,.503,3.332,29.26,29,28.99,46.78,303.5,0,15.98,1.855,318.1
1,186,1815,2,2.818,2.796,126.2,7.14,.422,3.659,29.31,28.98,28.98,46.94,303.5,0,16.07,2.292,301.3
2,186,1815,2,28.7,27.33,27.58,29.63,26.4,.397,.401,.149,.156,0,12.67,2550
1,186,1820,2,2.899,2.876,107.1,7.17,.325,3.691,29.21,28.94,28.9,45.98,303.5,0,15.68,2.262,283.9
1,186,1825,2,3.056,3.021,124.6,8.62,.487,4.083,29.1,28.91,28.82,46.1,303.5,0,15.63,2.517,266.1
1,186,1830,2,3.085,3.068,120.9,6.076,.555,4.018,29.05,28.9,28.76,45.5,303.6,0,15.38,2.392,249
2,186,1830,2,28.6,27.34,27.64,29.58,26.5,.397,.401,.149,.156,0,12.66,2550
1,186,1835,2,2.584,2.577,125.7,4.383,.333,3.234,29.01,28.85,28.72,46.05,303.6,0,15.53,1.99,231.2
1,186,1840,2,2.045,2.021,111.8,8.69,.278,2.809,29.01,28.84,28.74,47.83,303.7,0,16.1,1.495,213
1,186,1845,2,2.734,2.712,121.4,7.21,.351,3.463,28.93,28.79,28.63,46.72,303.7,0,15.68,2.107,195.6
2,186,1845,2,28.5,27.34,27.69,29.49,26.59,.397,.401,.149,.156,0,12.64,2550
1,186,1850,2,2.631,2.626,117.7,3.777,.309,3.071,28.75,28.69,28.44,47.53,303.7,0,15.78,1.832,178.1
1,186,1855,2,2.563,2.552,119.8,5.222,.38,3.299,28.61,28.6,28.3,49.07,303.8,0,16.13,1.892,161.3
1,186,1900,2,2.467,2.454,121,5.896,.257,2.973,28.46,28.46,28.13,51.08,303.8,0,16.61,1.69,144.8
2,186,1900,2,28.38,27.32,27.72,29.36,26.66,.396,.401,.149,.156,0,12.63,2550
1,186,1905,2,2.33,2.325,124.1,3.757,.272,3.038,28.32,28.37,27.97,51.68,303.9,0,16.66,1.562,128.3
1,186,1910,2,2.474,2.47,122,3.299,.221,3.038,28.1,28.13,27.7,54.68,303.9,0,17.32,1.455,111.4
1,186,1915,2,2.516,2.511,125.1,3.683,.228,2.973,27.84,27.99,27.47,55.99,303.9,0,17.46,1.635,95.9
2,186,1915,2,28.25,27.3,27.73,29.21,26.72,.396,.401,.149,.156,0,12.62,2550
1,186,1920,2,2.711,2.71,128.2,1.804,.205,3.103,27.61,27.84,27.22,57.91,303.9,0,17.76,1.562,80.9
1,186,1925,2,2.887,2.885,126.8,1.848,.161,3.234,27.26,27.66,26.89,59.58,303.9,0,17.89,1.587,65.98
1,186,1930,2,2.889,2.887,133.3,2.35,.157,3.234,26.93,27.52,26.63,60.99,303.9,0,17.94,1.505,52.85
2,186,1930,2,28.13,27.27,27.73,29.02,26.77,.396,.401,.149,.156,.249,12.62,2550
1,186,1935,2,2.568,2.567,137.8,1.275,.117,2.875,26.74,27.4,26.4,63.14,303.8,0,18.3,1.197,41.24
1,186,1940,2,2.428,2.428,137.3,.854,.093,2.646,26.48,27.25,26.08,66.73,303.9,0,18.92,.668,30.28
1,186,1945,2,2.422,2.422,138.1,.183,.072,2.581,26.18,27.11,25.84,68.36,303.9,0,19.02,.663,18.25
2,186,1945,2,28,27.23,27.71,28.81,26.8,.396,.401,.149,.156,1.484,12.6,2550
1,186,1950,2,2.396,2.396,136.7,.484,.066,2.548,25.87,27.11,25.61,69.95,304,0,19.09,.822,13.25
1,186,1955,2,2.382,2.381,138.7,1.806,.087,2.613,25.53,27.03,25.34,71.8,304.1,0,19.18,.995,4.679
1,186,2000,2,2.248,2.248,140.6,0,.083,2.483,25.17,26.82,25.09,74.3,304.1,0,19.38,.807,1.467
2,186,2000,2,27.87,27.19,27.68,28.59,26.82,.395,.401,.149,.156,2.695,12.6,2550
1,186,2005,2,2.329,2.329,141.5,.65,.117,2.581,24.91,26.71,24.99,75.3,304.1,0,19.34,.797,.033
1,186,2010,2,2.708,2.707,141.1,1.07,.101,2.907,24.79,26.63,24.95,76.4,304.1,0,19.45,1.2,0
1,186,2015,2,2.976,2.976,139.8,.641,.098,3.201,24.53,26.58,24.7,78.1,304.1,0,19.56,1.28,0
2,186,2015,2,27.73,27.14,27.64,28.35,26.82,.395,.401,.149,.156,5.499,12.59,2550
1,186,2020,2,3.036,3.035,136.6,1.706,.069,3.234,24.25,26.54,24.38,79.3,304.1,0,19.53,1.245,0
1,186,2025,2,3.049,3.049,133,.545,.128,3.332,24.05,26.43,24.15,80.6,304.2,0,19.59,1.052,0
1,186,2030,2,2.951,2.95,131.8,1.277,.132,3.267,23.88,26.35,24.04,81.2,304.2,0,19.55,1.177,0
2,186,2030,2,27.59,27.09,27.57,28.12,26.82,.395,.401,.149,.156,7.68,12.59,2550
1,186,2035,2,3.034,3.033,131.3,1.259,.184,3.43,23.75,26.22,23.95,80.3,304.2,0,19.26,1.117,0
1,186,2040,2,3.194,3.193,131.2,1.273,.236,3.528,23.64,25.9,23.83,80.1,304.2,0,19.12,1.235,0
1,186,2045,2,3.557,3.557,130.1,1.224,.136,3.92,23.59,25.68,23.81,79.6,304.3,0,18.98,1.67,0
2,186,2045,2,27.46,27.04,27.51,27.9,26.8,.395,.4,.149,.156,6.765,12.57,2550
1,186,2050,2,3.495,3.495,131.7,1.025,.172,3.855,23.58,25.55,23.83,77.4,304.3,0,18.55,1.705,0
1,186,2055,2,3.511,3.508,127.9,2.384,.154,3.953,23.59,25.47,23.83,75.7,304.4,0,18.21,1.697,0
1,186,2100,2,3.977,3.973,129.6,2.262,.224,4.475,23.66,25.71,23.92,74.3,304.5,0,18,2.007,0
2,186,2100,2,27.32,26.98,27.43,27.67,26.76,.395,.4,.149,.156,4.236,12.57,2550
1,186,2105,2,3.998,3.992,136,3.13,.508,4.769,23.7,25.51,23.83,74.8,304.5,0,18.14,2.055,0
1,186,2110,2,3.934,3.933,138.7,1.688,.246,4.279,23.47,24.97,23.42,78.7,304.6,0,18.7,1.86,0
1,186,2115,2,4.011,4.011,140.1,.646,.062,4.181,23.2,25.28,23.2,81.3,304.6,0,18.96,1.882,0
2,186,2115,2,27.19,26.92,27.34,27.45,26.72,.395,.4,.149,.156,5.253,12.56,2550
1,186,2120,2,3.825,3.825,141.2,0,.064,3.953,23.06,25.47,23.12,82.4,304.7,0,19.02,1.632,0
1,186,2125,2,3.708,3.708,141.8,.554,.052,3.855,22.97,25.41,23.08,82.6,304.8,0,18.98,1.53,0
1,186,2130,2,3.753,3.753,144.1,.209,.047,3.887,22.86,25.47,22.99,83.1,304.9,0,18.96,1.467,0
2,186,2130,2,27.06,26.85,27.25,27.24,26.67,.394,.4,.149,.156,7.12,12.55,2550
1,186,2135,2,3.704,3.704,144.9,0,.074,3.855,22.77,25.59,22.9,83.6,304.9,0,18.98,1.43,0
1,186,2140,2,3.663,3.663,144.9,0,.035,3.724,22.68,25.64,22.81,84.1,305,0,18.99,1.5,0
1,186,2145,2,3.663,3.663,144.9,0,.021,3.691,22.65,25.88,22.85,84,305.1,0,18.93,1.612,0
2,186,2145,2,26.93,26.79,27.16,27.03,26.61,.394,.4,.149,.156,8.15,12.54,2550
1,186,2150,2,3.635,3.635,144.9,.175,.024,3.691,22.71,25.69,22.88,83.5,305.2,0,18.89,1.637,0
1,186,2155,2,3.487,3.486,141.3,1.302,.086,3.659,22.68,25.56,22.8,84.1,305.3,0,18.99,1.445,0
1,186,2200,2,3.134,3.133,138.8,1.176,.157,3.365,22.62,25.26,22.73,84.9,305.4,0,19.07,1.212,0
2,186,2200,2,26.81,26.73,27.07,26.83,26.55,.394,.4,.149,.156,8.64,12.54,2550
1,186,2205,2,2.802,2.802,134,.612,.081,3.103,22.57,24.8,22.65,85.8,305.5,0,19.17,1.267,0
1,186,2210,2,3.241,3.239,130.7,2.18,.439,4.41,22.48,24.64,22.6,86,305.5,0,19.15,1.477,0
1,186,2215,2,3.662,3.63,110.6,7.51,.637,5.423,22.5,23.95,22.59,86,305.7,0,19.15,2.065,0
2,186,2215,2,26.7,26.66,26.97,26.65,26.48,.394,.4,.149,.156,10.21,12.53,2550
1,186,2220,2,3.697,3.671,112.9,6.83,.711,5.847,22.54,23.73,22.67,85.2,305.7,0,19.05,2.237,0
1,186,2225,2,4.235,4.208,127.2,6.419,.493,5.39,23.03,24.18,23.34,80.5,305.8,0,18.63,2.93,.364
1,186,2230,2,4.586,4.569,136.6,5.045,.526,6.174,23.24,24.04,23.39,78.9,305.8,0,18.52,3.238,.027
2,186,2230,2,26.59,26.6,26.87,26.47,26.4,.393,.399,.149,.156,6.116,12.52,2550
1,186,2235,2,4.156,4.144,136.2,4.387,.325,4.867,23.15,23.86,23.17,79.5,305.8,0,18.56,2.815,0
1,186,2240,2,4.169,4.154,138.6,4.788,.443,5.292,22.98,23.76,23.02,80.3,305.9,0,18.55,2.68,0
1,186,2245,2,4.138,4.124,137.3,4.758,.437,5.063,22.92,23.71,23,80.3,305.9,0,18.5,2.662,0
2,186,2245,2,26.49,26.53,26.78,26.3,26.32,.393,.399,.149,.156,5.122,12.51,2550
1,186,2250,2,4.001,3.992,135.5,3.69,.33,4.737,22.86,23.62,22.9,80.2,306,0,18.42,2.575,0
1,186,2255,2,4.045,4.035,133.8,3.948,.308,4.9,22.8,23.57,22.87,80.1,306,0,18.36,2.762,0
1,186,2300,2,3.885,3.874,133.2,4.302,.376,5.031,22.75,23.43,22.79,80.2,306.1,0,18.32,2.605,0
2,186,2300,2,26.39,26.47,26.68,26.14,26.25,.393,.399,.149,.156,5.145,12.51,2550
1,186,2305,2,3.863,3.853,133.1,4.211,.36,4.671,22.67,23.26,22.68,80.6,306.1,0,18.32,2.652,0
1,186,2310,2,3.839,3.825,132,4.814,.432,4.802,22.49,23.1,22.47,81.5,306.2,0,18.32,2.432,0
1,186,2315,2,3.754,3.741,128.8,4.758,.386,4.671,22.39,23,22.41,81.9,306.2,0,18.3,2.59,0
2,186,2315,2,26.29,26.41,26.58,25.99,26.16,.393,.399,.149,.156,5.583,12.5,2550
1,186,2320,2,3.77,3.757,128.3,4.782,.389,4.704,22.28,22.89,22.29,82.5,306.2,0,18.32,2.492,0
1,186,2325,2,3.477,3.467,127.4,4.418,.354,4.377,22.24,22.79,22.24,82.8,306.3,0,18.33,2.365,0
1,186,2330,2,3.569,3.556,129.3,4.861,.415,4.377,22.11,22.68,22.07,83.4,306.3,0,18.33,2.402,0
2,186,2330,2,26.2,26.35,26.49,25.84,26.08,.392,.398,.149,.156,6.345,12.5,2550
1,186,2335,2,3.335,3.325,125.8,4.525,.389,4.149,21.99,22.54,21.96,84,306.3,0,18.32,2.12,0
1,186,2340,2,3.167,3.158,126.7,4.267,.339,4.573,21.85,22.41,21.81,84.8,306.3,0,18.34,2.097,0
1,186,2345,2,3.16,3.149,131.2,4.894,.326,4.018,21.75,22.34,21.75,85.1,306.3,0,18.3,1.947,0
2,186,2345,2,26.1,26.28,26.39,25.69,25.99,.392,.398,.149,.156,7.44,12.49,2550
1,186,2350,2,3.095,3.084,133.4,4.758,.33,4.116,21.64,22.3,21.66,85.3,306.3,0,18.23,1.877,0
1,186,2355,2,3.226,3.217,138,4.374,.342,4.247,21.56,22.25,21.59,85.5,306.3,0,18.2,2.05,0
1,187,0,2,3.401,3.387,138.3,5.065,.353,4.312,21.54,22.22,21.64,85.3,306.3,0,18.13,2.297,0
2,187,0,2,26.02,26.22,26.3,25.56,25.9,.392,.398,.149,.156,7.76,12.48,2550
1,187,5,2,3.39,3.38,138.8,4.404,.323,4.116,21.48,22.16,21.54,85.5,306.3,0,18.11,2.167,0
1,187,10,2,3.341,3.333,138.8,4.055,.338,4.247,21.43,22.07,21.49,85.6,306.3,0,18.09,2.24,0
1,187,15,2,3.307,3.295,136.7,4.99,.385,4.214,21.33,21.91,21.33,86.1,306.4,0,18.08,2.172,0
2,187,15,2,25.93,26.16,26.21,25.42,25.82,.392,.398,.149,.156,7.9,12.48,2550
1,187,20,2,3.234,3.225,133.9,4.276,.293,3.985,21.22,21.78,21.21,86.5,306.4,0,18.05,1.977,0
1,187,25,2,3.272,3.265,130.1,3.698,.264,3.985,21.09,21.71,21.07,87.2,306.4,0,18.05,2.002,0
1,187,30,2,2.963,2.947,130.9,5.792,.318,3.691,20.98,21.63,20.98,87.7,306.4,0,18.04,1.625,0
2,187,30,2,25.84,26.1,26.12,25.29,25.73,.392,.398,.149,.156,9.44,12.48,2550
1,187,35,2,2.866,2.863,134.1,2.689,.205,3.234,20.89,21.49,20.89,88.2,306.4,0,18.04,1.607,0
1,187,40,2,2.843,2.841,132.7,2.534,.153,3.299,20.75,21.37,20.71,88.8,306.3,0,18.01,1.54,0
1,187,45,2,2.96,2.958,135,1.959,.139,3.201,20.59,21.26,20.55,89.6,306.3,0,18,1.57,0
2,187,45,2,25.75,26.04,26.03,25.16,25.64,.392,.397,.149,.156,13.02,12.46,2550
1,187,50,2,2.768,2.763,137.2,3.359,.228,3.332,20.47,21.17,20.44,90.3,306.3,0,18,1.415,0
1,187,55,2,2.671,2.668,134.4,2.708,.162,3.038,20.41,21.15,20.4,90.7,306.3,0,18.01,1.295,0
1,187,100,2,2.926,2.92,131.7,3.499,.189,3.332,20.32,21.12,20.33,91,306.3,0,17.98,1.565,0
2,187,100,2,25.67,25.98,25.94,25.04,25.56,.391,.397,.149,.156,17.17,12.46,2550
1,187,105,2,2.821,2.818,136.8,2.574,.222,3.43,20.27,20.98,20.31,91.2,306.3,0,17.97,1.515,0
1,187,110,2,2.895,2.891,137.5,3.236,.244,3.463,20.2,20.92,20.22,91.5,306.3,0,17.94,1.457,0
1,187,115,2,3.007,3.001,146.9,3.793,.251,3.659,20.17,20.94,20.22,91.9,306.3,0,17.99,1.62,0
2,187,115,2,25.59,25.92,25.86,24.92,25.47,.391,.397,.149,.156,18.96,12.46,2550
1,187,120,2,3.016,3.012,150.5,2.967,.242,3.561,20.18,20.94,20.29,92.1,306.3,0,18.03,1.777,0
1,187,125,2,2.637,2.629,157.3,4.311,.229,3.005,20.2,20.88,20.28,91.9,306.3,0,18.01,1.325,0
1,187,130,2,2.402,2.387,161.3,6.505,.337,3.136,20.1,20.76,20.11,91.9,306.3,0,17.92,.741,0
2,187,130,2,25.51,25.86,25.78,24.8,25.39,.391,.397,.149,.156,18.51,12.45,2550
1,187,135,2,1.712,1.682,163.8,10.63,.411,2.483,19.92,20.58,19.92,92.1,306.3,0,17.78,.409,0
1,187,140,2,2.067,2.064,157.7,3.523,.165,2.483,19.84,20.69,19.94,92.5,306.3,0,17.77,.636,0
1,187,145,2,1.904,1.902,160.2,2.278,.166,2.254,19.83,20.62,19.91,92.6,306.3,0,17.78,.458,0
2,187,145,2,25.43,25.81,25.69,24.69,25.3,.39,.396,.149,.156,25.49,12.45,2550
1,187,150,2,1.743,1.741,161.6,3.062,.128,1.993,19.75,20.54,19.84,92.8,306.3,0,17.73,.052,0
1,187,155,2,1.657,1.655,170.3,2.623,.129,1.927,19.71,20.57,19.83,92.9,306.2,0,17.72,0,0
1,187,200,2,1.508,1.507,170.3,.998,.116,1.764,19.72,20.6,19.8,93,306.3,0,17.75,0,0
2,187,200,2,25.35,25.75,25.61,24.58,25.22,.39,.396,.149,.156,40.85,12.44,2550
1,187,205,2,1.576,1.572,163.4,4.102,.097,1.829,19.7,20.62,19.8,93.1,306.3,0,17.74,0,0
1,187,210,2,1.432,1.432,160,.063,.071,1.601,19.67,20.64,19.8,93.2,306.3,0,17.73,0,0
1,187,215,2,1.179,1.179,160.2,.101,.071,1.339,19.67,20.61,19.81,93.5,306.3,0,17.77,0,0
2,187,215,2,25.28,25.69,25.52,24.48,25.13,.39,.396,.149,.156,60.06,12.44,2550
1,187,220,2,1.172,1.172,161,.213,.053,1.274,19.66,20.68,19.79,93.5,306.3,0,17.77,0,0
1,187,225,2,1.184,1.184,161.2,.093,.112,1.372,19.69,20.7,19.82,93.6,306.2,0,17.82,0,0
1,187,230,2,1.319,1.319,175.8,1.757,.143,1.535,19.69,20.74,19.82,93.7,306.2,0,17.83,0,0
2,187,230,2,25.2,25.64,25.45,24.38,25.05,.39,.396,.149,.156,76.7,12.43,2550
1,187,235,2,1.394,1.393,174.2,2.051,.066,1.535,19.69,20.79,19.84,93.7,306.3,0,17.83,0,0
1,187,240,2,1.466,1.465,171.5,2.035,.093,1.633,19.64,20.78,19.81,93.7,306.3,0,17.78,0,0
1,187,245,2,1.379,1.378,184,1.197,.116,1.601,19.59,20.71,19.76,93.7,306.2,0,17.74,0,0
2,187,245,2,25.11,25.58,25.37,24.28,24.96,.39,.396,.149,.156,87.9,12.43,2550
1,187,250,2,1.628,1.628,184.7,.175,.056,1.764,19.53,20.78,19.79,93.8,306.3,0,17.7,.168,0
1,187,255,2,1.526,1.525,186.7,2.348,.091,1.699,19.51,20.82,19.83,93.9,306.3,0,17.69,0,0
1,187,300,2,1.421,1.42,193.6,1.263,.038,1.503,19.48,20.84,19.71,94,306.2,0,17.68,0,0
2,187,300,2,25.03,25.52,25.29,24.18,24.88,.389,.395,.149,.156,94.1,12.42,2550
1,187,305,2,1.259,1.256,201.4,4.246,.093,1.47,19.42,20.71,19.55,94.4,306.2,0,17.69,.046,0
1,187,310,2,1.362,1.361,217.5,2.53,.066,1.535,19.39,20.63,19.5,94.7,306.2,0,17.71,.367,0
1,187,315,2,1.49,1.487,211.1,3.582,.067,1.633,19.35,20.78,19.45,94.7,306.2,0,17.67,0,0
2,187,315,2,24.94,25.47,25.21,24.08,24.8,.389,.395,.149,.156,97.9,12.42,2550
1,187,320,2,1.45,1.45,210.1,.652,.042,1.535,19.26,20.87,19.32,94.9,306.2,0,17.61,0,0
1,187,325,2,1.535,1.534,210.8,1.485,.075,1.699,19.2,20.86,19.23,95.2,306.2,0,17.61,.007,0
1,187,330,2,1.354,1.354,218.1,.528,.055,1.47,19.19,20.75,19.29,95.6,306.2,0,17.67,.093,0
2,187,330,2,24.86,25.41,25.14,23.99,24.72,.389,.395,.149,.156,100,12.41,2550
1,187,335,2,1.483,1.483,219,.889,.039,1.568,19.28,20.77,19.4,95.8,306.2,0,17.77,.004,0
1,187,340,2,1.57,1.569,223,.81,.066,1.699,19.31,20.87,19.5,95.7,306.2,0,17.79,.159,0
1,187,345,2,1.338,1.338,223.6,0,.041,1.437,19.33,20.9,19.55,95.6,306.1,0,17.8,0,0
2,187,345,2,24.78,25.35,25.06,23.91,24.64,.389,.395,.149,.156,100,12.4,2550
1,187,350,2,1.286,1.262,238.7,11.12,.044,1.372,19.4,20.87,19.55,95.5,306.1,0,17.84,0,0
1,187,355,2,1.363,1.363,255.9,.866,.036,1.47,19.45,20.74,19.58,94.8,306.1,0,17.79,0,0
1,187,400,2,1.117,1.116,255.5,1.032,.155,1.405,19.39,20.55,19.46,94.5,306.2,0,17.68,0,0
2,187,400,2,24.7,25.29,24.99,23.82,24.56,.388,.394,.149,.156,100,12.4,2550
1,187,405,2,.909,.909,258.2,.417,.069,1.045,19.32,20.35,19.35,94.6,306.2,0,17.63,0,0
1,187,410,2,.814,.814,255.7,.638,.1,.947,19.22,20.24,19.15,94.6,306.3,0,17.53,0,0
1,187,415,2,1.057,1.057,256.3,.73,.076,1.241,19.15,20.25,19.06,94.9,306.3,0,17.51,0,0
2,187,415,2,24.62,25.24,24.92,23.73,24.49,.388,.394,.149,.156,100,12.39,2550
1,187,420,2,1.201,1.201,253.2,1.331,.058,1.339,19.12,20.4,19.03,95.1,306.3,0,17.52,0,0
1,187,425,2,1.108,1.108,254.7,1.881,.045,1.209,19.11,20.47,19.04,95.2,306.3,0,17.52,0,0
1,187,430,2,.9,.899,260.1,3.272,.108,1.045,19.12,20.35,19.09,95.1,306.4,0,17.51,0,0
2,187,430,2,24.54,25.18,24.85,23.65,24.41,.388,.394,.149,.156,100,12.39,2550
1,187,435,2,.851,.847,281,5.665,.068,.98,19.11,20.26,19.12,94.9,306.4,0,17.48,0,0
1,187,440,2,.443,.443,285.5,.056,.173,.751,19.05,20.12,19.04,94.9,306.4,0,17.41,0,0
1,187,445,2,.17,.17,285.5,.124,.085,.294,18.99,19.9,18.98,95,306.5,0,17.38,0,0
2,187,445,2,24.46,25.13,24.78,23.56,24.33,.388,.394,.149,.156,100,12.38,2550
1,187,450,2,.175,.175,286.4,.055,.124,.392,18.88,19.8,18.91,95.1,306.5,0,17.29,0,0
1,187,455,2,.506,.491,296,13.72,.141,.817,18.85,19.79,18.86,95.4,306.5,0,17.31,0,0
1,187,500,2,.976,.975,320.4,3.127,.192,1.339,18.78,19.87,18.75,95.5,306.5,0,17.26,0,0
2,187,500,2,24.39,25.06,24.71,23.47,24.26,.387,.393,.149,.156,100,12.37,2550
1,187,505,2,1.205,1.198,316.2,6.263,.096,1.405,18.66,19.98,18.7,96,306.4,0,17.22,0,0
1,187,510,2,1.072,1.068,321.4,5.226,.082,1.274,18.67,19.9,18.7,96.3,306.5,0,17.28,0,0
1,187,515,2,1.064,1.063,315.4,1.229,.068,1.209,18.63,19.9,18.63,96.5,306.5,0,17.27,0,0
2,187,515,2,24.31,25,24.64,23.39,24.18,.387,.393,.149,.156,100,12.38,2550
1,187,520,2,.97,.97,310,1.06,.087,1.143,18.6,19.93,18.58,96.6,306.5,0,17.26,0,0
1,187,525,2,.658,.658,307.2,.101,.151,.849,18.52,19.88,18.47,96.7,306.6,0,17.19,0,0
1,187,530,2,.491,.491,307.2,.101,.131,.751,18.45,19.67,18.44,96.9,306.6,0,17.16,0,.063
2,187,530,2,24.23,24.95,24.57,23.31,24.11,.387,.393,.149,.156,100,12.36,2550
1,187,535,2,.816,.816,310.8,1.816,.067,.947,18.5,19.65,18.54,97.2,306.6,0,17.25,0,1.146
1,187,540,2,1.034,1.034,313.4,.61,.06,1.176,18.53,19.77,18.56,97.3,306.6,0,17.29,0,2.522
1,187,545,2,1.033,1.033,314.3,0,.107,1.241,18.46,19.77,18.49,97.3,306.6,0,17.23,0,3.971
2,187,545,2,24.15,24.89,24.51,23.22,24.03,.386,.393,.149,.156,100,12.36,2550
1,187,550,2,1.402,1.4,316.6,2.826,.157,1.764,18.49,19.8,18.53,97.5,306.6,0,17.3,.339,6.815
1,187,555,2,1.769,1.769,324.3,1.108,.033,1.829,18.47,19.85,18.54,97.4,306.5,0,17.27,.983,9.54
1,187,600,2,1.663,1.662,327.8,2.505,.03,1.764,18.47,19.85,18.6,97.5,306.6,0,17.28,.196,13.63
2,187,600,2,24.07,24.83,24.43,23.14,23.96,.386,.392,.149,.156,100,12.36,2550
1,187,605,2,1.591,1.591,335,.097,.088,1.699,18.6,19.68,18.71,97.6,306.7,0,17.41,.078,18.53
1,187,610,2,1.393,1.393,335.5,.426,.076,1.568,18.69,19.58,18.78,97.3,306.7,0,17.45,.037,28.31
1,187,615,2,1.898,1.895,341.3,3.128,.141,2.058,18.68,19.51,18.86,97.2,306.8,0,17.42,.619,37.71
2,187,615,2,24,24.78,24.37,23.06,23.89,.386,.392,.149,.156,100,12.35,2550
1,187,620,2,1.757,1.754,340,3.189,.206,2.091,18.78,19.57,19.01,97.1,306.9,0,17.51,.147,50.08
1,187,625,2,1.309,1.305,336.8,4.425,.213,1.699,18.95,19.65,19.28,96.9,307,0,17.65,0,63.67
1,187,630,2,.849,.849,348.9,1.532,.369,1.405,19.21,19.81,19.61,96.6,307,0,17.84,0,78.9
2,187,630,2,23.93,24.72,24.3,22.99,23.82,.386,.392,.149,.156,100,12.35,2550
1,187,635,2,.263,.263,346.2,0,.136,.457,19.56,20.21,20.25,96.4,307,0,18.14,0,97.3
1,187,640,2,.574,.573,341.4,3.934,.158,.947,19.77,20.48,20.69,95.5,307.1,0,18.2,0,116.6
1,187,645,2,.591,.591,333.2,2.27,.219,.98,20.08,20.63,20.85,95,307.2,0,18.41,0,134.6
2,187,645,2,23.88,24.67,24.24,22.93,23.75,.386,.392,.15,.156,100,12.36,2550
1,187,650,2,1.233,1.228,323.4,4.639,.251,1.666,20.32,20.64,20.87,94.6,307.3,0,18.57,0,151.1
1,187,655,2,1.766,1.76,320.9,4.851,.292,2.548,20.4,20.65,20.74,93.7,307.3,0,18.5,.341,165.3
1,187,700,2,1.699,1.687,316.4,6.8,.349,2.417,20.44,20.74,20.79,92.4,307.3,0,18.33,1.166,180.4
2,187,700,2,23.83,24.61,24.17,22.88,23.68,.385,.391,.15,.156,100,12.36,2550
1,187,705,2,1.532,1.526,309.1,5.208,.232,2.058,20.7,21.01,21.15,91.9,307.4,0,18.49,.975,197.3
1,187,710,2,1.696,1.688,314.8,5.502,.175,2.025,20.97,21.3,21.44,90.2,307.5,0,18.44,1.27,213
1,187,715,2,1.976,1.974,315.1,2.882,.203,2.45,21.15,21.49,21.56,87.4,307.6,0,18.13,1.562,228.7
2,187,715,2,23.8,24.57,24.11,22.85,23.61,.385,.391,.15,.156,94.9,12.36,2550
1,187,720,2,1.851,1.842,312.1,5.743,.22,2.254,21.45,21.7,21.8,85.8,307.6,0,18.13,1.52,239
1,187,725,2,2.194,2.189,310.4,4.086,.173,2.581,21.66,21.85,21.98,83.8,307.6,0,17.98,1.707,260.4
1,187,730,2,1.983,1.976,304,4.775,.221,2.385,21.88,22.04,22.17,82.3,307.6,0,17.91,1.702,274.5
2,187,730,2,23.77,24.53,24.06,22.84,23.54,.385,.391,.15,.156,18.8,12.36,2550
1,187,735,2,1.527,1.524,297.9,3.875,.213,1.96,22.18,22.46,22.61,80.8,307.7,0,17.89,1.19,296.6
1,187,740,2,1.593,1.578,286.5,7.91,.177,2.058,22.5,22.76,23.02,78.5,307.8,0,17.76,1.273,303
1,187,745,2,1.673,1.653,288.5,8.87,.214,2.221,22.76,23.08,23.28,77.3,307.8,0,17.76,1.36,329.9
2,187,745,2,23.76,24.49,24.02,22.86,23.48,.385,.391,.15,.156,6.846,12.37,2550
1,187,750,2,1.756,1.699,264,14.69,.268,2.319,23.07,23.46,23.62,74.5,307.8,0,17.48,1.472,348.5
1,187,755,2,2.054,2.035,260.6,7.93,.412,3.071,23.32,23.69,23.73,71.2,307.8,0,17.03,1.73,367.2
1,187,800,2,2.523,2.474,267.9,11.31,.338,3.201,23.58,23.84,23.88,69.1,307.8,0,16.82,2.145,385.1
2,187,800,2,23.77,24.47,23.99,22.91,23.43,.384,.391,.15,.156,3.948,12.4,2550
1,187,805,2,3.002,2.961,280.7,9.51,.374,4.018,23.77,23.92,24.07,68.5,307.8,0,16.86,2.537,400.3
1,187,810,2,3.521,3.498,281.6,6.564,.526,4.704,23.94,24.04,24.2,67.49,307.8,0,16.79,2.85,418.5
1,187,815,2,3.697,3.646,281.4,9.54,.433,4.573,24.02,24,24.2,66.19,307.8,0,16.56,3.028,436
2,187,815,2,23.77,24.45,23.97,22.99,23.38,.384,.39,.15,.156,2.641,12.41,2550
1,187,820,2,2.867,2.82,287.8,10.34,.534,4.279,24.25,24.1,24.4,69.16,307.8,0,17.44,2.415,453
1,187,825,2,3.482,3.448,292.7,7.95,.481,4.475,24.36,24.14,24.46,67.53,307.8,0,17.17,2.875,470.5
1,187,830,2,3.384,3.338,280.5,9.4,.538,4.737,24.35,24.19,24.44,64.84,307.8,0,16.55,2.967,487.6
2,187,830,2,23.79,24.45,23.96,23.1,23.34,.384,.39,.15,.156,2.407,12.54,2550
1,187,835,2,2.893,2.846,266,10.36,.369,4.083,24.55,24.54,24.71,63.96,307.9,0,16.52,2.595,504.4
1,187,840,2,2.735,2.683,286.9,11.12,.56,3.855,24.74,24.58,24.83,65.52,307.9,0,17.07,2.345,519.7
1,187,845,2,2.555,2.513,286.3,10.33,.464,3.528,24.95,24.64,25.03,65.06,307.9,0,17.15,2.062,536.5
2,187,845,2,23.81,24.45,23.98,23.25,23.31,.384,.39,.15,.156,1.93,12.72,2550
1,187,850,2,2.523,2.473,281.7,11.37,.551,3.659,25.05,24.8,25.13,63.88,307.9,0,16.96,2.265,552
1,187,855,2,2.175,2.149,291.5,8.79,.49,3.169,25.12,24.85,25.26,64.14,308,0,17.08,1.764,567.6
1,187,900,2,2.278,2.21,285.2,13.94,.458,3.397,25.27,25,25.45,64.33,307.9,0,17.27,1.93,583.4
2,187,900,2,23.85,24.47,24.01,23.44,23.29,.383,.39,.15,.156,1.694,12.85,2550
1,187,905,2,1.818,1.752,284.8,15.46,.61,2.842,25.45,25.25,25.66,63.27,308,0,17.18,1.563,599.1
1,187,910,2,2.02,1.979,294.3,11.54,.421,2.94,25.54,25.22,25.62,62.64,308,0,17.11,1.732,613.7
1,187,915,2,2.086,1.991,290.4,17.32,.587,3.136,25.79,25.45,25.9,62.74,308,0,17.35,1.825,627.8
2,187,915,2,23.91,24.51,24.06,23.68,23.28,.383,.389,.15,.156,1.468,12.93,2550
1,187,920,2,1.513,1.442,294.9,17.61,.613,2.515,25.95,25.7,26.16,61.16,307.9,0,17.11,1.015,641.5
1,187,925,2,1.576,1.478,292.6,20.18,.359,2.417,26.15,25.88,26.38,62.14,308,0,17.53,1.359,655.8
1,187,930,2,2.07,1.971,266.9,17.78,.826,4.051,26.47,26.15,26.56,60.65,308,0,17.44,1.68,670.4
2,187,930,2,24.01,24.55,24.13,23.96,23.28,.383,.389,.15,.156,1.395,12.97,2550
1,187,935,2,2.574,2.524,264.3,11.35,.489,3.626,26.49,26.15,26.4,56.37,308,0,16.35,2.312,686.1
1,187,940,2,2.429,2.381,276.3,11.45,.558,3.43,26.55,26.28,26.6,56.27,308,0,16.39,2.06,701
1,187,945,2,1.685,1.615,284.5,16.46,.726,2.744,26.64,26.34,26.65,56.41,308,0,16.5,1.403,713
2,187,945,2,24.15,24.61,24.22,24.29,23.29,.382,.389,.15,.156,.685,13,2550
1,187,950,2,1.979,1.858,249.6,20.04,.52,3.267,26.8,26.53,26.89,54.94,308.1,0,16.24,1.611,725
1,187,955,2,1.601,1.329,261,33.36,.417,2.287,26.9,26.62,26.99,55.6,308.1,0,16.51,1.17,738
1,187,1000,2,1.411,1.351,254.4,16.44,.605,2.319,26.89,26.64,26.96,54.78,308.1,0,16.28,.966,751
2,187,1000,2,24.32,24.68,24.33,24.65,23.31,.381,.388,.15,.156,.141,13.03,2550
1,187,1005,2,2.261,2.207,242.8,12.58,.912,4.149,26.99,26.71,27.05,56.28,308,0,16.78,1.863,763
1,187,1010,2,1.981,1.759,248.6,27.14,.616,3.463,27.06,26.71,27.06,55.52,308,0,16.64,1.579,775
1,187,1015,2,2.088,1.891,248.7,24.87,.441,3.038,27.13,26.66,27.06,56.42,308,0,16.94,1.862,787
2,187,1015,2,24.54,24.77,24.46,25.03,23.35,.381,.388,.15,.156,.079,13.04,2550
1,187,1020,2,2.025,1.883,255.2,21.4,.656,3.365,27.26,26.89,27.3,56.97,308,0,17.2,1.569,800
1,187,1025,2,2.285,2.194,256.8,16.16,.965,4.051,27.49,27.12,27.45,56.05,308,0,17.16,1.929,812
1,187,1030,2,2.299,2.237,272.5,13.36,.638,3.626,27.45,27,27.38,54.99,308,0,16.84,1.944,826
2,187,1030,2,24.79,24.87,24.61,25.44,23.41,.38,.388,.15,.156,.282,13.09,2550
1,187,1035,2,.927,.905,259.1,12.57,.464,2.319,27.41,27.29,27.55,54.72,308,0,16.72,.434,786
1,187,1040,2,2.441,2.146,333.6,28.17,.497,3.365,27.83,27.57,27.86,55.94,307.9,0,17.43,2.212,845
1,187,1045,2,2.277,2.228,348.3,11.86,.415,3.038,27.78,27.15,27.6,53.58,307.9,0,16.73,1.932,856
2,187,1045,2,25.06,24.97,24.78,25.86,23.47,.379,.388,.15,.156,.146,13.14,2550
1,187,1050,2,1.532,1.526,8.58,4.807,.93,2.973,27.81,27.2,27.56,53.43,307.9,0,16.72,1.274,867
1,187,1055,2,1.33,1.087,351.1,34.42,.578,2.646,28.09,27.7,28.07,52.81,307.9,0,16.79,.911,877
1,187,1100,2,1.989,1.94,36.92,12.75,.705,3.365,28.27,27.61,28.16,51.74,307.9,0,16.63,1.665,886
2,187,1100,2,25.36,25.09,24.97,26.31,23.56,.378,.387,.15,.156,0,13.08,2550
1,187,1105,2,.914,.72,87.1,33.81,.661,1.96,28.29,27.96,28.37,51.06,307.9,0,16.45,.695,896
1,187,1110,2,1.547,1.379,77.3,26.65,.71,2.842,28.51,28.21,28.55,50.4,308,0,16.45,1.206,901
1,187,1115,2,2.321,2.217,38.25,17.15,.694,4.018,28.59,27.92,28.46,50.81,308,0,16.64,1.779,908
2,187,1115,2,25.67,25.22,25.18,26.78,23.65,.378,.387,.15,.156,0,13.01,2550
1,187,1120,2,2.019,1.967,87.5,13.05,.634,3.299,28.5,27.97,28.45,51.26,308,0,16.69,1.611,916
1,187,1125,2,1.678,1.664,91.2,7.38,.681,3.136,28.53,28.02,28.55,49.39,307.9,0,16.14,1.245,925
1,187,1130,2,1.268,1.112,125.7,27.86,.553,2.319,28.74,28.33,28.72,48.6,307.9,0,16.1,.965,933
2,187,1130,2,25.99,25.34,25.39,27.28,23.76,.377,.387,.15,.156,0,13.01,2550
1,187,1135,2,1.487,1.224,180.6,34.04,.739,3.071,28.64,28.27,28.52,48.36,307.8,0,15.94,1.401,941
1,187,1140,2,1.254,1.08,158.5,30.19,.393,2.091,28.68,28.18,28.46,49.35,307.8,0,16.27,.959,945
1,187,1145,2,1.146,1.03,98.8,25.82,.483,2.091,28.83,28.4,28.63,49.42,307.8,0,16.43,.92,952
2,187,1145,2,26.31,25.49,25.63,27.78,23.89,.376,.386,.15,.156,0,13,2550
1,187,1150,2,2.268,2.141,137.4,19.13,1.076,3.822,28.98,28.53,28.87,49.53,307.8,0,16.6,1.827,962
1,187,1155,2,2.686,2.515,140.4,20.43,.39,3.626,29.16,28.37,28.76,47.51,307.8,0,16.12,2.34,976
1,187,1200,2,1.439,.659,134.9,59.63,.517,2.809,29.13,28.38,28.87,46.57,307.8,0,15.79,1.342,986
2,187,1200,2,26.61,25.63,25.87,28.28,24.03,.375,.386,.15,.156,0,13.01,2550
1,187,1205,2,2.532,2.316,125.7,23.67,.981,4.704,29.11,28.6,28.97,46.69,307.8,0,15.82,2.193,991
1,187,1210,2,2.01,1.977,120.1,10.43,.772,3.561,28.99,28.34,28.73,48.48,307.8,0,16.28,1.725,1007
1,187,1215,2,2.991,2.937,128.1,10.8,1.015,4.965,29.28,28.66,29.04,47.32,307.7,0,16.17,2.615,1022
2,187,1215,2,26.89,25.78,26.13,28.77,24.18,.374,.386,.15,.156,0,13.01,2550
1,187,1220,2,2.221,2.097,122.7,19.11,1.1,5.521,29.17,28.51,28.86,47.38,307.7,0,16.09,1.882,967
1,187,1225,2,4.357,4.221,143.4,14.33,1.024,6.501,29.38,28.43,29.06,50.78,307.6,0,17.33,3.703,1024
1,187,1230,2,3.155,2.915,164.5,22.31,.654,4.769,29.21,28.43,28.87,50.79,307.6,0,17.18,2.61,1036
2,187,1230,2,27.14,25.93,26.39,29.25,24.35,.373,.386,.15,.156,0,13.01,2550
1,187,1235,2,3.729,3.69,119.9,8.23,.517,4.867,29.29,28.4,29.01,51.18,307.6,0,17.36,3.138,1040
1,187,1240,2,2.882,2.744,111.1,17.71,.504,3.887,29.44,28.55,29.16,50.65,307.5,0,17.33,2.41,1030
1,187,1245,2,2.391,2.182,88.1,23.92,.82,4.835,29.15,28.38,28.86,49.68,307.5,0,16.79,2.029,1055
2,187,1245,2,27.37,26.09,26.67,29.72,24.53,.372,.386,.15,.156,0,13.02,2550
1,187,1250,2,1.92,1.265,122.4,47.33,1.06,4.214,29.19,28.8,29.14,50.21,307.5,0,16.99,1.483,627.1
1,187,1255,2,3.405,3.312,177.3,13.43,.558,4.639,28.73,28.11,28.36,51.16,307.5,0,16.87,2.48,624.7
1,187,1300,2,2.667,2.531,161.2,18.29,.834,4.443,29.14,28.58,28.98,50.57,307.4,0,17.05,2.335,1063
2,187,1300,2,27.57,26.24,26.94,30.16,24.71,.371,.385,.15,.156,0,13.02,2550
1,187,1305,2,2.975,2.701,169,24.59,.619,4.149,29.35,28.56,29.02,47.64,307.3,0,16.33,2.445,1046
1,187,1310,2,1.941,1.744,112.9,25.84,.724,3.822,29.53,29,29.38,48.03,307.3,0,16.62,1.506,1052
1,187,1315,2,3.419,3.166,110.6,22.04,.763,4.998,29.75,29.02,29.61,48.09,307.3,0,16.82,2.895,1079
2,187,1315,2,27.77,26.38,27.22,30.57,24.9,.37,.385,.15,.156,0,13.02,2550
1,187,1320,2,2.993,2.934,147.4,11.35,1.122,4.933,29.95,29,29.64,48.19,307.1,0,17.03,2.52,1046
1,187,1325,2,3.778,3.662,115.2,14.23,.74,5.488,30.06,29.01,29.58,46.62,307.1,0,16.62,3.18,1007
1,187,1330,2,1.89,1.802,155.6,17.45,.922,3.822,29.7,28.96,29.39,45.86,307,0,16.05,1.749,1008
2,187,1330,2,27.95,26.52,27.49,30.93,25.1,.369,.385,.15,.156,0,13.02,2550
1,187,1335,2,1.893,1.763,115.5,21.23,.801,3.626,29.65,29,29.42,44.85,307,0,15.68,1.381,1007
1,187,1340,2,2.383,2.065,115.7,29.61,1.217,4.443,29.77,29.3,29.75,46.12,306.9,0,16.2,2.077,1001
1,187,1345,2,2.146,2.052,126,16.9,.777,4.508,30.06,29.38,29.8,44.98,306.9,0,16.07,1.735,989
2,187,1345,2,28.13,26.65,27.75,31.22,25.3,.367,.385,.15,.156,0,13.01,2550
1,187,1350,2,2.745,2.644,111.8,15.51,1.314,5.782,30.31,29.67,30.15,44.8,306.8,0,16.23,2.291,987
1,187,1355,2,3.01,2.878,122,17,.653,4.671,30.05,29.27,29.65,43.87,306.7,0,15.7,2.6,978
1,187,1400,2,3.578,3.347,93.1,20.61,.559,4.443,29.93,29.21,29.64,44.09,306.7,0,15.67,3.003,975
2,187,1400,2,28.32,26.78,28,31.41,25.5,.366,.385,.15,.156,0,13.02,2550
1,187,1405,2,2.419,2.289,84.3,18.8,.415,3.332,29.98,29.43,29.9,44.59,306.7,0,15.87,1.978,969
1,187,1410,2,1.563,1.437,40.97,22.99,.47,2.777,30.04,29.77,30.06,43.01,306.6,0,15.38,1.271,960
1,187,1415,2,1.66,1.413,94.4,31.26,.753,4.149,30.15,29.94,30.26,43.93,306.6,0,15.8,1.097,954
2,187,1415,2,28.5,26.91,28.22,31.51,25.7,.365,.384,.15,.156,0,13.02,2550
1,187,1420,2,2.793,2.56,107.1,23.39,.752,5.031,30.46,29.95,30.45,44.87,306.5,0,16.38,2.412,950
1,187,1425,2,2.157,1.888,109.4,28.62,.47,3.691,30.6,29.93,30.39,44.29,306.5,0,16.32,1.708,882
1,187,1430,2,1.835,1.809,114.4,9.6,.427,2.842,30.49,29.77,30.32,44.15,306.4,0,16.16,1.572,931
2,187,1430,2,28.67,27.03,28.42,31.65,25.9,.364,.384,.15,.156,0,13,2550
1,187,1435,2,1.89,1.647,96.3,29.04,.992,4.573,30.41,30.02,30.37,43.17,306.3,0,15.76,1.723,920
1,187,1440,2,1.604,1.34,112.5,32.89,.687,3.103,30.29,30.02,30.15,40.53,306.3,0,14.72,1.454,910
1,187,1445,2,1.63,1.463,62.78,25.77,.895,3.43,30.27,30.12,30.29,41.37,306.2,0,15,1.123,901
2,187,1445,2,28.86,27.14,28.6,31.87,26.11,.362,.384,.15,.156,0,13,2550
1,187,1450,2,1.46,.795,118.1,51.59,.974,3.332,30.65,30.34,30.81,43.54,306.2,0,16.09,.844,891
1,187,1455,2,3.323,3.134,144.4,19.31,.596,4.508,30.87,30.03,30.48,41.02,306.2,0,15.38,2.927,883
1,187,1500,2,3.221,3.117,106.2,14.57,.642,4.769,30.59,29.76,30.13,39.74,306.1,0,14.68,2.702,878
2,187,1500,2,29.03,27.26,28.77,32.12,26.32,.361,.384,.15,.156,0,13,2550
1,187,1505,2,1.658,1.615,85.8,13,.701,3.136,30.43,29.93,30.25,40.08,306,0,14.66,1.366,870
1,187,1510,2,1.638,1.541,105.8,19.73,.572,2.94,30.43,30.04,30.35,41.28,306,0,15.1,1.147,852
1,187,1515,2,2.512,2.462,122.3,11.4,1.056,4.312,30.79,30.26,30.68,40.18,306,0,15.01,2.01,845
2,187,1515,2,29.19,27.37,28.94,32.32,26.52,.36,.384,.15,.156,0,13,2550
1,187,1520,2,3.596,3.562,93.5,7.92,.779,5.292,30.71,29.92,30.36,39.7,306,0,14.77,2.988,840
1,187,1525,2,2.869,2.405,104.8,32.58,.351,3.626,30.61,29.91,30.33,39.8,305.9,0,14.72,2.4,833
1,187,1530,2,1.375,.859,121.5,47.86,.824,2.45,30.82,30.13,30.53,39.92,305.8,0,14.94,1.199,820
2,187,1530,2,29.31,27.47,29.09,32.45,26.72,.358,.384,.15,.156,0,12.98,2550
1,187,1535,2,3.087,3.051,90.2,8.8,1.285,5.619,30.7,30.19,30.57,40.45,305.8,0,15.04,2.322,804
1,187,1540,2,3.241,3.195,100.9,9.7,.672,4.769,30.7,30.05,30.47,39.37,305.8,0,14.63,2.662,791
1,187,1545,2,2.512,2.428,105.2,14.78,.569,3.593,30.71,30.22,30.53,38.62,305.7,0,14.35,2.137,777
2,187,1545,2,29.41,27.57,29.23,32.57,26.91,.357,.384,.15,.156,0,12.98,2550
1,187,1550,2,3.151,2.952,91,20.32,.798,4.965,30.64,30.1,30.45,39.83,305.7,0,14.75,2.44,767
1,187,1555,2,2.242,2.179,131.4,13.58,.951,4.214,30.81,30.15,30.58,40.75,305.7,0,15.23,1.735,754
1,187,1600,2,2.725,2.496,97.7,23.45,1.278,5.259,30.97,30.39,30.77,39.31,305.6,0,14.84,2.028,738
2,187,1600,2,29.5,27.66,29.38,32.71,27.11,.356,.384,.15,.156,0,12.97,2550
1,187,1605,2,3.378,3.308,116.4,11.63,.655,5.227,30.82,30.14,30.56,40.03,305.6,0,14.98,2.84,723
1,187,1610,2,2.639,2.589,139.5,11.16,.513,4.018,30.87,30.18,30.45,37.92,305.5,0,14.22,2.24,714
1,187,1615,2,3.646,3.47,136.4,17.82,.607,4.933,30.96,30.23,30.58,39.69,305.4,0,14.97,3.005,700
2,187,1615,2,29.56,27.73,29.51,32.85,27.29,.354,.384,.15,.156,0,12.96,2550
1,187,1620,2,2.827,2.765,107.6,12.05,.708,3.92,31,30.24,30.65,39.7,305.4,0,15.01,2.149,685.5
1,187,1625,2,2.754,2.537,121.3,22.76,.558,3.659,30.9,30.27,30.58,38.13,305.3,0,14.32,2.355,668.7
1,187,1630,2,1.787,1.706,130.4,17.16,.972,5.129,30.9,30.38,30.61,38.24,305.2,0,14.35,1.412,653
2,187,1630,2,29.6,27.8,29.64,32.97,27.47,.353,.383,.15,.156,0,12.95,2550
1,187,1635,2,4.276,4.253,117.8,5.994,.705,5.782,31.04,30.31,30.64,39.32,305.2,0,14.9,3.543,637.5
1,187,1640,2,3.088,3.005,121.6,13.33,1.045,5.488,30.68,30.05,30.32,38.79,305.2,0,14.39,2.665,617.6
1,187,1645,2,2.515,2.488,112.7,8.38,.877,4.214,30.75,30.13,30.39,38.74,305.2,0,14.43,2.055,602.5
2,187,1645,2,29.6,27.86,29.77,33.06,27.64,.352,.383,.15,.156,0,12.95,2550
1,187,1650,2,2.471,2.444,106.1,8.44,1.07,4.573,30.66,30.17,30.38,37.89,305.1,0,14.03,1.934,588.4
1,187,1655,2,2.491,2.189,101.5,28.18,.641,3.757,30.7,30.26,30.51,39.76,305.1,0,14.78,1.952,570
1,187,1700,2,3.481,3.393,134.1,12.85,.807,5.455,30.99,30.46,30.63,38.42,305.1,0,14.51,2.887,552.9
2,187,1700,2,29.58,27.91,29.88,33.12,27.8,.35,.383,.15,.156,0,12.92,2550
1,187,1705,2,3.863,3.801,126,10.2,.53,5.259,30.96,30.37,30.58,37.05,305.1,0,13.95,3.255,543.5
1,187,1710,2,3.328,3.291,127.2,8.5,.356,3.953,30.9,30.36,30.44,37.22,305,0,13.97,2.875,528.9
1,187,1715,2,2.447,2.401,133.3,11.13,.702,3.953,30.96,30.44,30.55,38.06,304.9,0,14.34,2.09,512.1
2,187,1715,2,29.55,27.94,29.99,33.14,27.94,.349,.383,.15,.156,0,12.95,2550
1,187,1720,2,2.436,2.383,124.1,11.94,.536,3.561,30.98,30.39,30.54,37.84,304.9,0,14.28,1.94,494.4
1,187,1725,2,3.014,2.949,122,11.94,.653,4.345,30.9,30.38,30.46,37.98,304.9,0,14.27,2.425,474.8
1,187,1730,2,3.252,3.167,120.5,13.1,.582,4.475,30.74,30.3,30.38,37.22,304.9,0,13.83,2.647,458.4
2,187,1730,2,29.5,27.96,30.08,33.13,28.08,.348,.383,.15,.156,0,12.92,2550
1,187,1735,2,3.36,3.233,123.8,15.75,.653,4.965,30.87,30.43,30.52,38.11,304.8,0,14.29,2.69,442.2
1,187,1740,2,3.078,3.05,88.4,7.69,.508,4.312,30.84,30.43,30.54,37.57,304.8,0,14.06,2.41,426.3
1,187,1745,2,3.144,3.029,101.1,15.51,.576,4.312,30.83,30.54,30.57,38.48,304.8,0,14.41,2.467,407.5
2,187,1745,2,29.43,27.98,30.16,33.09,28.2,.347,.383,.15,.156,0,12.94,2550
1,187,1750,2,2.98,2.949,125.3,8.23,.641,4.149,30.88,30.45,30.49,36.46,304.8,0,13.64,2.392,392.4
1,187,1755,2,4.117,4.059,137.4,9.59,.548,4.998,30.76,30.34,30.35,37.07,304.7,0,13.79,3.378,376.1
1,187,1800,2,3.698,3.548,122.1,16.33,.541,4.802,30.77,30.36,30.34,37.68,304.7,0,14.04,2.955,357.9
2,187,1800,2,29.35,27.98,30.22,33.03,28.32,.346,.383,.15,.156,0,12.82,2550
1,187,1805,2,3.652,3.616,92.2,8.05,.319,4.41,30.58,30.26,30.26,36.87,304.7,0,13.56,2.842,338.4
1,187,1810,2,2.879,2.842,95.5,9.16,.676,4.279,30.49,30.36,30.25,37.18,304.7,0,13.61,2.407,319.6
1,187,1815,2,2.189,2.155,108.4,10.12,.485,3.822,30.54,30.38,30.32,38.39,304.7,0,14.12,1.745,300.9
2,187,1815,2,29.26,27.98,30.27,32.93,28.42,.345,.383,.15,.156,0,12.7,2550
1,187,1820,2,3.327,3.259,106.1,11.58,.591,4.573,30.55,30.36,30.25,36.93,304.7,0,13.56,2.577,281.5
1,187,1825,2,2.519,2.458,108,12.63,.332,3.332,30.4,30.28,30.13,37.48,304.7,0,13.65,2,262
1,187,1830,2,3.462,3.432,110.9,7.49,.635,5.325,30.32,30.23,30.08,38.09,304.7,0,13.82,2.695,245.8
2,187,1830,2,29.16,27.97,30.3,32.79,28.51,.344,.383,.15,.156,0,12.66,2550
1,187,1835,2,2.985,2.976,103.6,4.467,.559,4.247,30.21,30.2,29.99,37.23,304.7,0,13.39,2.252,228.1
1,187,1840,2,3.596,3.556,117.5,8.47,.57,4.965,30.12,30.14,29.9,38.06,304.7,0,13.64,2.837,211
1,187,1845,2,3.37,3.348,121.8,6.47,.497,4.606,30.01,30.06,29.78,38.62,304.7,0,13.77,2.487,194.1
2,187,1845,2,29.05,27.94,30.32,32.62,28.59,.343,.383,.15,.156,0,12.65,2550
1,187,1850,2,2.761,2.754,122.9,3.999,.389,3.463,29.95,30.06,29.72,38.68,304.8,0,13.73,2.065,175.6
1,187,1855,2,3.161,3.147,129.6,5.275,.691,4.279,29.91,30.01,29.63,38.8,304.8,0,13.74,2.27,158.2
1,187,1900,2,3.208,3.196,127.1,4.815,.512,4.671,29.73,29.88,29.42,39.41,304.9,0,13.82,2.225,142.2
2,187,1900,2,28.93,27.92,30.32,32.43,28.65,.342,.383,.15,.156,0,12.64,2550
1,187,1905,2,3.363,3.344,127.7,6.188,.572,4.867,29.55,29.77,29.27,40.17,304.9,0,13.95,2.292,126.5
1,187,1910,2,3.703,3.694,137,4.036,.254,4.41,29.42,29.76,29.21,39.1,304.9,0,13.45,2.687,111.6
1,187,1915,2,3.357,3.352,128.7,3.05,.343,4.051,29.26,29.63,28.96,40.61,305,0,13.87,2.155,96.1
2,187,1915,2,28.8,27.88,30.31,32.21,28.7,.342,.383,.15,.156,0,12.63,2550
1,187,1920,2,2.57,2.567,133.4,2.902,.261,3.299,28.96,29.32,28.63,44.96,304.9,0,15.12,1.527,80.7
1,187,1925,2,2.313,2.309,138.7,3.308,.19,2.613,28.76,29.06,28.36,48.39,304.9,0,16.06,1.115,66
1,187,1930,2,2.44,2.436,146.5,3.159,.246,2.842,28.58,28.95,28.07,50.74,305,0,16.62,1.235,52.49
2,187,1930,2,28.66,27.84,30.28,31.96,28.73,.341,.383,.15,.156,0,12.61,2550
1,187,1935,2,2.211,2.2,154,5.634,.49,3.463,28.37,28.66,27.82,53.69,305,0,17.28,.854,39.54
1,187,1940,2,2.736,2.734,154.9,2.264,.168,3.169,28.05,28.41,27.57,53.4,305,0,16.92,1.445,30.95
1,187,1945,2,2.986,2.982,162.9,3.081,.18,3.299,27.66,28.1,27.2,56.23,305,0,17.36,1.46,18.79
2,187,1945,2,28.52,27.79,30.22,31.68,28.75,.341,.383,.15,.156,.246,12.61,2550
1,187,1950,2,3.084,3.084,167.4,1.046,.119,3.332,27.17,27.85,26.71,60.11,305,0,17.94,1.227,12.41
1,187,1955,2,3.045,3.042,168.8,2.233,.19,3.463,26.57,27.69,26.23,63.63,305.1,0,18.27,1.19,3.942
1,187,2000,2,2.728,2.708,152.5,6.993,.2,3.038,26.06,27.31,25.84,66.39,305,0,18.46,1.23,.637
2,187,2000,2,28.37,27.73,30.16,31.4,28.75,.341,.382,.15,.156,1.746,12.6,2550
1,187,2005,2,2.806,2.806,153.4,.231,.135,3.103,25.71,27.2,25.66,67.82,305,0,18.47,1.087,0
1,187,2010,2,2.974,2.972,158.3,1.704,.12,3.267,25.56,27.31,25.55,68.72,305,0,18.53,1.087,0
1,187,2015,2,2.793,2.789,155.8,3.056,.133,3.038,25.34,26.99,25.29,70.4,305.1,0,18.72,.922,0
2,187,2015,2,28.23,27.67,30.09,31.12,28.74,.34,.382,.15,.156,2.603,12.59,2550
1,187,2020,2,2.783,2.783,158.3,.836,.093,2.94,25.1,26.88,25.11,71.9,305.1,0,18.82,.751,0
1,187,2025,2,3.068,3.065,162.9,2.192,.186,3.397,24.89,26.73,24.92,72.8,305.1,0,18.8,.942,0
1,187,2030,2,2.863,2.859,167.4,2.92,.273,3.201,24.57,26.42,24.63,74.1,305.1,0,18.78,1.095,0
2,187,2030,2,28.1,27.6,30,30.84,28.71,.34,.382,.15,.156,4,12.58,2550
1,187,2035,2,2.208,2.206,172.4,2.522,.14,2.515,24.25,25.79,24.22,76,305.1,0,18.88,.183,0
1,187,2040,2,2.74,2.738,165.6,2.167,.184,3.038,23.93,25.68,23.87,78.5,305.1,0,19.08,.258,0
1,187,2045,2,2.717,2.715,162,1.762,.15,3.038,23.77,25.95,23.9,79.2,305.2,0,19.07,.39,0
2,187,2045,2,27.96,27.54,29.89,30.56,28.68,.34,.382,.15,.156,7.01,12.58,2550
1,187,2050,2,2.727,2.727,159.5,.667,.159,3.103,23.85,26.04,24.04,79.1,305.2,0,19.11,0,0
1,187,2055,2,2.416,2.412,153.8,3.598,.192,2.744,23.9,25.99,24.06,79.1,305.3,0,19.16,0,0
1,187,2100,2,2.286,2.284,160.6,2.615,.109,2.483,23.79,26,23.95,79.5,305.4,0,19.16,0,0
2,187,2100,2,27.82,27.47,29.78,30.27,28.63,.339,.382,.15,.156,7.61,12.57,2550
1,187,2105,2,2.089,2.089,162.9,.656,.098,2.287,23.78,25.77,23.91,80.5,305.4,0,19.34,0,0
1,187,2110,2,2.676,2.676,160.6,.557,.349,3.495,23.73,25.71,23.83,81.2,305.5,0,19.41,.154,0
1,187,2115,2,5.225,5.175,168.7,7.92,1.058,7.71,23.84,25.48,24.12,78.7,305.6,0,19.04,3.48,.39
2,187,2115,2,27.69,27.41,29.68,30.02,28.58,.339,.382,.15,.156,10.31,12.55,2550
1,187,2120,2,5.848,5.828,174.7,4.695,.708,7.22,24.41,25.44,24.68,73.1,305.7,0,18.43,4.223,.608
1,187,2125,2,5.15,5.134,175.5,4.488,.544,6.599,24.25,24.82,24.21,73.9,305.8,0,18.44,3.468,0
1,187,2130,2,4.935,4.917,173.4,4.878,.478,6.403,23.92,24.41,23.85,75.5,305.9,0,18.46,3.338,0
2,187,2130,2,27.56,27.34,29.56,29.76,28.51,.339,.382,.15,.156,3.934,12.55,2550
1,187,2135,2,4.78,4.768,174.3,4.018,.457,5.945,23.71,24.26,23.67,76.5,305.9,0,18.48,3.16,0
1,187,2140,2,4.421,4.408,178.3,4.535,.359,5.129,23.55,24.13,23.5,77.3,306,0,18.5,2.757,0
1,187,2145,2,4.507,4.497,179.7,3.766,.296,5.161,23.37,23.96,23.3,78.1,306,0,18.49,2.6,0
2,187,2145,2,27.43,27.26,29.44,29.52,28.43,.339,.381,.15,.156,4.772,12.54,2550
1,187,2150,2,4.265,4.258,183,3.394,.312,4.9,23.12,23.8,23.07,79,306,0,18.43,2.377,0
1,187,2155,2,3.95,3.939,191.7,4.364,.293,4.769,22.96,23.65,22.89,80,306.1,0,18.47,1.952,0
1,187,2200,2,3.815,3.807,194.4,3.831,.295,4.475,22.78,23.58,22.75,81.1,306.1,0,18.51,1.855,0
2,187,2200,2,27.3,27.19,29.31,29.28,28.36,.338,.381,.15,.156,5.919,12.53,2550
1,187,2205,2,3.585,3.578,199.5,3.636,.251,4.312,22.72,23.56,22.7,81.2,306.1,0,18.49,1.78,0
1,187,2210,2,3.187,3.182,204.4,3.233,.248,4.051,22.65,23.5,22.62,81.3,306.1,0,18.43,1.502,0
1,187,2215,2,2.985,2.981,209.2,2.777,.22,3.528,22.46,23.42,22.43,82.1,306.2,0,18.4,1.115,0
2,187,2215,2,27.19,27.12,29.2,29.05,28.27,.338,.381,.15,.156,7.08,12.53,2550
1,187,2220,2,2.798,2.795,209.2,2.627,.144,3.136,22.33,23.31,22.3,82.6,306.3,0,18.39,.842,0
1,187,2225,2,2.657,2.653,215.3,3.219,.105,2.842,22.19,23.24,22.16,83.2,306.3,0,18.36,.833,0
1,187,2230,2,2.53,2.529,218.9,1.513,.091,2.744,22.1,23.27,22.11,83.5,306.3,0,18.33,.91,0
2,187,2230,2,27.08,27.05,29.07,28.83,28.19,.338,.381,.15,.156,9.5,12.52,2550
1,187,2235,2,2.185,2.179,214.6,4.338,.146,2.45,21.99,23.24,22.02,84,306.4,0,18.32,.525,0
1,187,2240,2,2.149,2.147,201.6,2.678,.107,2.385,21.76,23.12,21.8,84.9,306.5,0,18.28,1.2,0
1,187,2245,2,2.466,2.466,193.6,.441,.047,2.548,21.61,23.1,21.69,86.1,306.6,0,18.34,1.287,0
2,187,2245,2,26.97,26.98,28.95,28.62,28.09,.338,.381,.15,.156,13.42,12.51,2550
1,187,2250,2,2.49,2.486,197.2,3.145,.036,2.613,21.54,23.08,21.59,86.6,306.7,0,18.37,.349,0
1,187,2255,2,2.439,2.437,211.4,2.575,.074,2.581,21.3,22.92,21.28,87.7,306.7,0,18.32,.808,0
1,187,2300,2,2.357,2.356,211.6,1.541,.078,2.548,21.1,22.89,21.12,88.8,306.7,0,18.33,.087,0
2,187,2300,2,26.86,26.91,28.82,28.41,28,.337,.38,.15,.156,21.46,12.49,2550
1,187,2305,2,1.859,1.854,203.1,3.896,.122,2.221,21.08,22.74,21.12,89.4,306.7,0,18.42,0,0
1,187,2310,2,1.814,1.813,192.8,2.127,.043,1.895,21.07,22.59,21.2,89.6,306.8,0,18.44,0,0
1,187,2315,2,1.893,1.891,189.1,2.588,.109,2.123,21.09,22.54,21.31,89.8,306.8,0,18.51,0,0
2,187,2315,2,26.76,26.84,28.7,28.22,27.9,.337,.38,.15,.156,28.65,12.5,2550
1,187,2320,2,2.016,2.011,200.3,4.041,.142,2.221,21.18,22.44,21.36,89.5,306.7,0,18.53,.156,0
1,187,2325,2,2.514,2.512,210.9,2.557,.157,2.809,21.09,22.48,21.16,89.3,306.7,0,18.42,.63,0
1,187,2330,2,2.597,2.597,217.7,.88,.076,2.777,20.97,22.55,21.03,90,306.8,0,18.41,.698,0
2,187,2330,2,26.66,26.77,28.58,28.03,27.8,.337,.38,.15,.156,31.2,12.49,2550
1,187,2335,2,2.515,2.514,216.8,1.004,.128,2.711,20.92,22.57,21,90.1,306.8,0,18.38,.282,0
1,187,2340,2,2.052,2.051,214.2,1.928,.242,2.548,20.94,22.44,21.02,89.8,306.8,0,18.36,0,0
1,187,2345,2,1.446,1.435,200.5,6.748,.127,1.764,20.91,22.22,21,89.7,306.9,0,18.31,0,0
2,187,2345,2,26.56,26.71,28.45,27.86,27.7,.337,.38,.15,.156,29.82,12.48,2550
1,187,2350,2,1.368,1.359,201,6.299,.092,1.601,20.92,22.01,21.04,89.8,306.9,0,18.35,0,0
1,187,2355,2,1.236,1.234,207.5,2.867,.074,1.437,20.93,22.02,21.07,89.6,306.9,0,18.31,0,0
1,188,0,2,1.067,1.055,188.9,8.36,.176,1.307,20.98,22.05,21.18,89.1,307,0,18.27,0,0
2,188,0,2,26.46,26.64,28.34,27.68,27.6,.336,.379,.15,.156,28.47,12.48,2550
1,188,5,2,.824,.816,168.1,7.88,.084,.98,21.09,22.08,21.28,89,307.1,0,18.37,.094,0
1,188,10,2,.83,.826,153.2,5.552,.081,1.013,21.09,22.06,21.25,89.7,307,0,18.49,.192,0
1,188,15,2,1.208,1.208,148.2,1.51,.126,1.405,21.04,22.14,21.24,90.2,307,0,18.53,0,0
2,188,15,2,26.36,26.57,28.22,27.51,27.5,.336,.379,.15,.156,36.44,12.47,2550
1,188,20,2,1.358,1.357,151.3,2.498,.039,1.47,21.06,22.22,21.18,90.8,307,0,18.64,0,0
1,188,25,2,1.586,1.583,159.8,3.355,.081,1.699,21.01,22.26,21.11,91.1,307,0,18.65,0,0
1,188,30,2,1.539,1.539,165.5,.519,.078,1.666,20.99,22.36,21.14,91.4,306.9,0,18.68,0,0
2,188,30,2,26.26,26.51,28.1,27.36,27.4,.336,.379,.15,.156,51.65,12.47,2550
1,188,35,2,1.473,1.469,170.7,4.516,.054,1.601,21.01,22.3,21.19,91.7,306.9,0,18.75,0,0
1,188,40,2,1.565,1.561,185.6,3.86,.077,1.764,21.05,22.28,21.23,91.2,306.8,0,18.7,0,0
1,188,45,2,1.9,1.897,202.6,2.967,.127,2.091,21.01,22.2,21.17,90.6,306.8,0,18.56,.636,0
2,188,45,2,26.17,26.44,27.99,27.2,27.3,.336,.379,.15,.156,53.99,12.46,2550
1,188,50,2,2.187,2.186,204.4,1.02,.077,2.352,20.83,22.23,20.94,91.4,306.8,0,18.53,.038,0
1,188,55,2,2.113,2.111,200.1,2.618,.074,2.287,20.64,22.17,20.75,92,306.8,0,18.46,0,0
1,188,100,2,1.993,1.988,198.2,3.711,.081,2.221,20.59,21.93,20.67,92.5,306.8,0,18.48,0,0
2,188,100,2,26.07,26.37,27.88,27.06,27.2,.336,.378,.15,.156,57.65,12.46,2550
1,188,105,2,2.019,2.018,209.9,2.12,.079,2.189,20.47,21.87,20.52,92.7,306.9,0,18.41,0,0
1,188,110,2,2.045,2.043,220.4,2.536,.124,2.287,20.38,21.93,20.46,93.1,306.9,0,18.38,0,0
1,188,115,2,2.162,2.155,238.5,4.625,.056,2.319,20.38,22,20.53,93,306.9,0,18.36,0,0
2,188,115,2,25.98,26.31,27.77,26.91,27.1,.335,.378,.15,.156,68.26,12.45,2550
1,188,120,2,2.073,2.073,244.5,1.617,.053,2.254,20.45,21.95,20.59,93,306.9,0,18.43,0,0
1,188,125,2,2.078,2.077,244,2.118,.081,2.319,20.49,21.8,20.51,92.9,306.8,0,18.45,0,0
1,188,130,2,2.403,2.396,232.1,4.374,.095,2.679,20.44,21.9,20.45,92.9,306.8,0,18.41,0,0
2,188,130,2,25.9,26.24,27.66,26.77,27,.335,.378,.15,.156,73.9,12.45,2550
1,188,135,2,2.56,2.558,222,2.355,.124,2.809,20.35,21.99,20.47,92.4,306.8,0,18.24,0,0
1,188,140,2,2.692,2.692,222.8,1.077,.086,2.907,20.33,22,20.52,91.5,306.8,0,18.08,.261,0
1,188,145,2,2.545,2.542,225.7,2.606,.137,2.842,20.32,21.92,20.52,90.9,306.7,0,17.97,.518,0
2,188,145,2,25.81,26.18,27.56,26.64,26.9,.335,.378,.15,.156,49.64,12.44,2550
1,188,150,2,2.413,2.411,225.1,2.358,.13,2.711,20.32,21.8,20.49,90.7,306.7,0,17.93,.018,0
1,188,155,2,2.553,2.549,219.9,3.106,.133,2.842,20.33,21.79,20.48,90.3,306.7,0,17.86,.212,0
1,188,200,2,2.662,2.661,211.5,1.896,.097,2.94,20.26,21.84,20.39,90.1,306.7,0,17.76,.469,0
2,188,200,2,25.73,26.12,27.46,26.51,26.8,.334,.377,.15,.156,39.9,12.43,2550
1,188,205,2,2.744,2.742,206.8,1.973,.097,3.005,20.12,21.83,20.25,90.3,306.7,0,17.68,.926,0
1,188,210,2,2.714,2.714,205.2,1.008,.08,2.875,19.97,21.65,20.13,90.7,306.7,0,17.6,.75,0
1,188,215,2,2.498,2.497,207.9,1.24,.126,2.777,19.81,21.41,19.89,90.9,306.8,0,17.48,.05,0
2,188,215,2,25.66,26.06,27.36,26.39,26.71,.334,.377,.15,.156,42.08,12.42,2550
1,188,220,2,2.103,2.1,211.5,3.245,.135,2.385,19.7,21.33,19.77,91.3,306.8,0,17.45,0,0
1,188,225,2,1.926,1.917,229.5,5.594,.098,2.189,19.7,21.28,19.81,91.6,306.8,0,17.49,0,0
1,188,230,2,1.722,1.708,249.4,7.2,.127,2.091,19.8,21.35,19.94,91.4,306.9,0,17.55,0,0
2,188,230,2,25.59,26,27.25,26.26,26.61,.334,.377,.15,.156,49.99,12.43,2550
1,188,235,2,1.593,1.588,250,4.776,.11,1.96,19.96,21.31,20.04,90.8,306.9,0,17.61,0,0
1,188,240,2,1.882,1.871,234,6.042,.12,2.123,20.05,21.4,20.09,90.4,306.8,0,17.63,0,0
1,188,245,2,2.282,2.28,223.3,2.63,.208,2.744,20.15,21.38,20.28,89.6,306.8,0,17.58,0,0
2,188,245,2,25.51,25.94,27.16,26.13,26.52,.334,.377,.15,.156,42.58,12.42,2550
1,188,250,2,2.871,2.868,226.1,2.307,.179,3.201,20.17,21.54,20.35,88.6,306.8,0,17.42,1.046,0
1,188,255,2,2.516,2.508,231.8,4.501,.201,3.071,20.16,21.47,20.35,88.2,306.8,0,17.35,1.03,0
1,188,300,2,2.705,2.7,244.3,3.582,.217,3.136,20.08,21.3,20.17,88.5,306.8,0,17.33,.92,0
2,188,300,2,25.44,25.88,27.06,26.01,26.42,.334,.377,.15,.156,30.02,12.42,2550
1,188,305,2,3.178,3.176,246.5,2.18,.136,3.43,20.04,21.42,20.14,89.5,306.8,0,17.45,1.405,0
1,188,310,2,3.275,3.272,241.2,2.354,.159,3.626,20.06,21.52,20.22,89.4,306.9,0,17.45,1.562,0
1,188,315,2,3.231,3.228,240.1,2.325,.151,3.528,20.1,21.49,20.25,89,306.9,0,17.42,1.502,0
2,188,315,2,25.35,25.82,26.97,25.89,26.33,.333,.376,.15,.156,29.14,12.41,2550
1,188,320,2,3.166,3.164,241.5,1.835,.146,3.495,20.09,21.47,20.2,89,306.9,0,17.43,1.355,0
1,188,325,2,2.932,2.929,243.1,2.802,.145,3.299,20.09,21.45,20.2,89,306.9,0,17.42,1.312,0
1,188,330,2,2.885,2.877,251.8,4.113,.106,3.136,20.05,21.39,20.15,88.9,307,0,17.37,1.182,0
2,188,330,2,25.28,25.76,26.87,25.78,26.24,.333,.376,.15,.156,27.76,12.41,2550
1,188,335,2,2.885,2.884,258.7,2.028,.145,3.267,19.99,21.4,20.08,88.9,307,0,17.31,1.212,0
1,188,340,2,2.505,2.504,257.4,1.401,.202,2.94,19.95,21.25,20,88.9,307,0,17.28,1.027,0
1,188,345,2,2.327,2.323,258.2,3.388,.127,2.679,19.85,21.05,19.93,89.2,307,0,17.24,.845,0
2,188,345,2,25.21,25.71,26.78,25.66,26.14,.333,.376,.15,.156,31.04,12.4,2550
1,188,350,2,2.429,2.426,266.9,3.041,.101,2.646,19.79,21.07,19.85,89.3,306.9,0,17.18,1.112,0
1,188,355,2,2.541,2.534,266.8,4.094,.139,2.777,19.74,20.96,19.77,89.3,307,0,17.14,1.132,0
1,188,400,2,2.585,2.584,266.4,1.557,.179,3.005,19.65,20.81,19.68,89.6,307,0,17.12,1.115,0
2,188,400,2,25.15,25.65,26.68,25.55,26.05,.333,.376,.15,.156,33.64,12.4,2550
1,188,405,2,2.319,2.314,269.5,3.505,.123,2.548,19.58,20.66,19.6,90.1,307,0,17.13,1.042,0
1,188,410,2,2.256,2.25,285.6,4.009,.213,2.711,19.47,20.43,19.5,90.6,307,0,17.11,1.31,0
1,188,415,2,2.278,2.274,288.9,3.29,.183,2.711,19.43,20.35,19.51,90.7,307.1,0,17.08,1.227,0
2,188,415,2,25.08,25.6,26.59,25.45,25.97,.332,.375,.15,.156,35.8,12.39,2550
1,188,420,2,2.094,2.087,295.6,4.541,.175,2.581,19.39,20.19,19.43,91.1,307,0,17.11,1.125,0
1,188,425,2,2.346,2.34,294.7,4.095,.168,2.94,19.33,20.2,19.35,91.8,306.9,0,17.17,1.187,0
1,188,430,2,2.418,2.416,297.6,2.361,.178,2.907,19.27,20.08,19.25,92.3,307,0,17.2,1.215,0
2,188,430,2,25.02,25.54,26.5,25.34,25.87,.332,.375,.15,.156,41.94,12.39,2550
1,188,435,2,2.749,2.743,294.6,3.706,.153,3.299,19.16,20.06,19.16,92.7,307,0,17.17,1.497,0
1,188,440,2,2.259,2.254,284.8,3.708,.299,2.875,19.14,20.06,19.21,92.5,307,0,17.11,1.227,0
1,188,445,2,1.72,1.714,282.3,4.589,.203,2.189,19.11,19.87,19.13,92.3,307,0,17.04,.32,0
2,188,445,2,24.95,25.49,26.41,25.23,25.78,.332,.375,.15,.156,41.47,12.39,2550
1,188,450,2,1.796,1.783,284.9,6.708,.257,2.613,19.05,19.79,19.05,92.5,307,0,17.02,.387,0
1,188,455,2,1.986,1.984,291.3,2.785,.153,2.417,19.06,19.81,19.1,92.5,306.9,0,17.04,.996,0
1,188,500,2,1.957,1.955,295.1,2.697,.167,2.515,19.04,19.86,19.1,92.6,306.9,0,17.02,.668,0
2,188,500,2,24.89,25.44,26.33,25.13,25.7,.332,.375,.15,.156,49.54,12.38,2550
1,188,505,2,1.848,1.845,298.7,3.262,.124,2.156,19.06,19.91,19.14,92.6,306.9,0,17.05,.65,0
1,188,510,2,2.061,2.061,292,1.126,.129,2.352,19.05,19.91,19.11,92.6,307,0,17.05,.956,0
1,188,515,2,2.249,2.247,293,2.184,.08,2.417,19.07,20.05,19.16,92.6,307,0,17.07,1.252,0
2,188,515,2,24.82,25.39,26.24,25.03,25.61,.331,.374,.15,.156,48.49,12.38,2550
1,188,520,2,2.235,2.231,293.6,3.306,.179,2.711,19.06,20.12,19.16,92.7,307,0,17.07,.975,0
1,188,525,2,1.586,1.566,281.6,8.9,.245,2.123,19.01,20.1,19.08,92.8,307,0,17.03,.154,0
1,188,530,2,1.539,1.533,271.4,4.908,.119,1.862,18.9,19.98,18.99,93,307.1,0,16.97,.775,0
2,188,530,2,24.76,25.34,26.16,24.94,25.52,.331,.374,.15,.156,53.85,12.37,2550
1,188,535,2,1.272,1.267,251.5,5.22,.121,1.601,18.72,19.75,18.82,93.2,307.1,0,16.83,.105,0
1,188,540,2,1.444,1.437,265.3,5.604,.151,1.829,18.69,19.74,18.81,93.9,307.1,0,16.92,0,.635
1,188,545,2,1.47,1.466,269,4.429,.116,1.699,18.79,19.83,18.87,94.1,307.1,0,17.04,0,2.975
2,188,545,2,24.69,25.29,26.07,24.84,25.44,.331,.374,.15,.156,73.1,12.37,2550
1,188,550,2,1.467,1.461,280,5.112,.122,1.829,18.9,19.87,18.95,94,307.1,0,17.12,.03,5.982
1,188,555,2,1.633,1.631,284.5,2.627,.188,2.091,18.97,19.96,19.05,93.2,307.2,0,17.07,.611,9.16
1,188,600,2,2.112,2.109,283.5,2.557,.294,3.005,19.01,20.07,19.2,93,307.2,0,17.08,.874,13.57
2,188,600,2,24.63,25.23,25.99,24.75,25.35,.331,.374,.15,.156,70.4,12.35,2550
1,188,605,2,2.34,2.33,287.1,5.302,.336,3.234,19.12,20.27,19.35,92.5,307.1,0,17.09,1.188,21.82
1,188,610,2,1.799,1.793,288.1,4.626,.184,2.319,19.28,20.32,19.56,91.8,307.1,0,17.13,.794,37.49
1,188,615,2,2.218,2.215,292.1,2.701,.185,2.646,19.37,20.29,19.75,91.3,307.2,0,17.13,1.275,48.39
2,188,615,2,24.56,25.18,25.91,24.65,25.27,.331,.373,.15,.156,37.91,12.36,2550
1,188,620,2,2.284,2.276,292.4,4.576,.178,2.711,19.55,20.33,19.92,90.7,307.2,0,17.2,1.427,60.49
1,188,625,2,2.388,2.378,301.1,5.108,.272,2.875,19.69,20.2,19.97,90.8,307.2,0,17.36,1.445,72.4
1,188,630,2,2.435,2.432,308.9,2.706,.247,2.973,19.77,20.15,19.99,91.5,307.3,0,17.54,1.362,85.5
2,188,630,2,24.5,25.13,25.83,24.57,25.19,.33,.373,.15,.156,26.9,12.36,2550
1,188,635,2,2.465,2.455,312.9,5.283,.312,3.463,19.95,20.41,20.26,91,307.3,0,17.62,1.697,100.7
1,188,640,2,2.522,2.515,309.9,4.24,.263,3.332,20.25,20.64,20.54,90,307.3,0,17.75,1.742,116.5
1,188,645,2,2.319,2.307,304.3,5.752,.25,2.809,20.45,20.82,20.76,88.7,307.3,0,17.72,1.81,131.5
2,188,645,2,24.44,25.09,25.75,24.49,25.11,.33,.373,.15,.156,19.54,12.37,2550
1,188,650,2,2.211,2.198,299.6,6.06,.284,2.907,20.67,21.01,21,87.8,307.4,0,17.75,1.7,146.8
1,188,655,2,2.194,2.185,306,5.02,.318,2.842,20.91,21.2,21.22,87.1,307.4,0,17.87,1.587,162.1
1,188,700,2,2.281,2.267,311.8,6.363,.248,2.907,21.11,21.39,21.43,85.8,307.5,0,17.83,1.802,178.5
2,188,700,2,24.4,25.04,25.67,24.42,25.03,.33,.373,.15,.156,12.44,12.37,2550
1,188,705,2,2.945,2.927,317.4,6.304,.485,3.822,21.3,21.49,21.5,84.3,307.6,0,17.74,2.382,195.4
1,188,710,2,2.726,2.716,312.7,4.944,.479,3.691,21.39,21.48,21.5,84,307.6,0,17.76,2.19,212.5
1,188,715,2,2.714,2.706,310.6,4.368,.334,3.463,21.57,21.68,21.75,83.4,307.6,0,17.83,2.182,229.3
2,188,715,2,24.37,24.99,25.59,24.37,24.95,.33,.373,.15,.156,8.81,12.38,2550
1,188,720,2,2.67,2.654,306.3,6.255,.331,3.267,21.77,21.9,21.96,82,307.6,0,17.76,2.315,239.9
1,188,725,2,2.656,2.646,302.7,5.122,.361,3.267,21.99,22.1,22.19,80.7,307.7,0,17.71,2.157,263.1
1,188,730,2,2.627,2.619,302.4,4.522,.287,3.136,22.17,22.23,22.38,79.6,307.7,0,17.67,2.067,274.7
2,188,730,2,24.34,24.95,25.53,24.32,24.87,.33,.372,.15,.156,6.578,12.39,2550
1,188,735,2,2.787,2.771,295.5,6.233,.4,3.985,22.49,22.57,22.71,78.7,307.7,0,17.78,2.382,300.2
1,188,740,2,3.158,3.147,293.5,4.758,.34,4.018,22.69,22.83,22.92,76.6,307.7,0,17.55,2.587,305.9
1,188,745,2,2.926,2.91,295.4,5.971,.313,3.691,22.95,23.03,23.15,75.6,307.7,0,17.6,2.407,333.4
2,188,745,2,24.32,24.92,25.46,24.3,24.8,.329,.372,.15,.156,4.753,12.4,2550
1,188,750,2,2.887,2.877,292.8,4.83,.374,3.659,23.23,23.24,23.47,74.7,307.8,0,17.67,2.325,352.3
1,188,755,2,2.818,2.789,285.8,8.18,.377,3.691,23.45,23.47,23.72,73,307.8,0,17.53,2.337,370.2
1,188,800,2,2.982,2.969,284,5.307,.403,4.018,23.65,23.66,23.94,71.5,307.8,0,17.41,2.455,388.3
2,188,800,2,24.31,24.89,25.41,24.31,24.73,.329,.372,.15,.156,3.394,12.45,2550
1,188,805,2,2.544,2.511,279.9,9.23,.298,3.169,23.84,23.88,24.14,70.5,307.8,0,17.35,2.092,404.5
1,188,810,2,2.301,2.219,268,15.29,.455,3.528,24.07,24.21,24.45,70,307.8,0,17.47,1.957,420
1,188,815,2,2.681,2.663,249.6,6.594,.288,3.332,24.29,24.26,24.44,67.73,307.8,0,17.16,2.34,439
2,188,815,2,24.3,24.87,25.37,24.34,24.67,.329,.372,.15,.156,2.612,12.55,2550
1,188,820,2,2.537,2.501,259.1,9.68,.488,3.43,24.55,24.49,24.64,67.14,307.8,0,17.26,2.197,455.9
1,188,825,2,2.556,2.532,253.1,7.89,.463,3.528,24.75,24.65,24.78,65.08,307.8,0,16.97,2.28,472.8
1,188,830,2,2.626,2.54,231.1,14.66,.563,3.985,24.99,24.89,25.06,65.16,307.7,0,17.2,2.142,489.5
2,188,830,2,24.31,24.87,25.34,24.41,24.61,.329,.371,.15,.156,1.959,12.64,2550
1,188,835,2,2.478,2.432,244.9,11.02,.49,3.43,25.22,25.03,25.26,63.57,307.8,0,17.04,2.275,508.6
1,188,840,2,2.628,2.611,248.7,6.6,.376,3.397,25.45,25.23,25.46,62.79,307.8,0,17.06,2.382,525.6
1,188,845,2,2.682,2.605,244.6,13.71,.396,3.593,25.65,25.38,25.68,61.82,307.8,0,17,2.15,541.6
2,188,845,2,24.32,24.87,25.33,24.52,24.57,.328,.371,.15,.156,1.671,12.77,2550
1,188,850,2,2.914,2.873,238.7,9.55,.471,3.855,25.93,25.52,25.82,58.81,307.8,0,16.49,2.56,558.8
1,188,855,2,2.73,2.686,232.4,10.31,.304,3.397,26.05,25.72,25.96,57.82,307.8,0,16.35,2.232,574.9
1,188,900,2,2.74,2.687,241.2,11.23,.298,3.365,26.41,26.17,26.43,54.85,307.7,0,15.87,2.48,590.8
2,188,900,2,24.35,24.88,25.34,24.67,24.53,.328,.371,.15,.156,1.126,12.89,2550
1,188,905,2,2.633,2.562,256.1,13.33,.439,3.463,26.82,26.63,26.87,52.75,307.7,0,15.65,2.342,606.7
1,188,910,2,3.193,3.163,271.2,7.83,.391,4.018,27.12,26.91,27.19,52.34,307.7,0,15.79,2.77,623.1
1,188,915,2,3.469,3.402,261.3,11.2,.361,4.181,27.35,26.92,27.31,51.95,307.7,0,15.89,2.977,637.2
2,188,915,2,24.4,24.91,25.37,24.88,24.51,.327,.371,.15,.156,.429,12.95,2550
1,188,920,2,3.547,3.375,269.4,17.83,.67,5.129,27.33,26.89,27.23,53.28,307.7,0,16.25,3,650
1,188,925,2,3.198,3.123,292.6,12.34,.695,4.835,27.36,26.82,27.22,54.02,307.6,0,16.48,2.775,662
1,188,930,2,2.895,2.766,276.2,17.12,.626,4.018,27.35,26.87,27.31,52.42,307.6,0,16.02,2.282,677.6
2,188,930,2,24.47,24.95,25.42,25.12,24.5,.326,.37,.15,.156,.279,12.99,2550
1,188,935,2,1.665,1.619,264.9,12.95,1,3.43,27.54,27.08,27.51,51.41,307.6,0,15.89,1.432,695.4
1,188,940,2,2.947,2.896,253.6,10.66,.518,3.92,27.69,27.26,27.61,51.42,307.6,0,16.03,2.495,707
1,188,945,2,2.074,2.014,262,13.7,.687,3.365,27.66,27.36,27.65,51.96,307.6,0,16.16,1.758,718
2,188,945,2,24.57,25,25.49,25.4,24.5,.325,.37,.15,.156,.07,13.02,2550
1,188,950,2,2.304,2.169,238.8,19.61,.701,3.985,27.8,27.42,27.71,48,307.6,0,15.09,1.942,732
1,188,955,2,2.451,2.406,259.1,10.91,.567,3.593,28.01,27.52,27.83,50.76,307.6,0,16.12,2.108,744
1,188,1000,2,2.266,1.958,264.4,29.89,.614,3.593,28.16,27.71,28.08,49.68,307.7,0,15.92,1.895,759
2,188,1000,2,24.72,25.07,25.58,25.73,24.52,.324,.37,.15,.156,0,13.04,2550
1,188,1005,2,2.174,2.088,253.4,16.12,.715,3.561,28.14,27.64,28,48.23,307.7,0,15.45,1.851,770
1,188,1010,2,1.872,1.796,266.5,16.32,.959,4.018,28.06,27.72,28.01,48.32,307.7,0,15.42,1.437,782
1,188,1015,2,2.124,2.063,271.8,13.74,.667,3.397,28.35,28.16,28.48,47.91,307.8,0,15.55,1.77,792
2,188,1015,2,24.91,25.14,25.69,26.08,24.55,.323,.369,.15,.156,.071,13.07,2550
1,188,1020,2,2.403,2.206,261,23.16,.624,4.41,28.32,28.04,28.33,46.3,307.8,0,15.01,2.04,803
1,188,1025,2,2.159,2.118,284,11.2,.608,4.181,28.41,28.12,28.4,45.84,307.8,0,14.93,1.99,816
1,188,1030,2,1.511,1.435,252.9,18.14,.818,2.809,28.64,28.26,28.69,45.65,307.8,0,15.08,1.141,828
2,188,1030,2,25.15,25.23,25.82,26.47,24.6,.321,.369,.15,.156,0,13.12,2550
1,188,1035,2,1.917,1.579,284.5,34,.676,3.528,28.75,28.39,28.75,45.41,307.8,0,15.08,1.512,791
1,188,1040,2,2.692,2.575,302.5,16.92,.675,3.822,28.9,28.38,28.81,46.36,307.8,0,15.53,2.337,847
1,188,1045,2,1.965,1.609,315.8,34.48,.349,2.711,29,28.33,28.99,48.25,307.8,0,16.22,1.57,857
2,188,1045,2,25.41,25.33,25.98,26.88,24.66,.32,.368,.15,.156,0,13.14,2550
1,188,1050,2,2.279,1.714,292,40.32,.569,3.528,29.15,28.48,29.09,46.37,307.8,0,15.74,1.86,874
1,188,1055,2,2.812,2.684,300.9,17.23,.85,4.606,29.21,28.36,29.03,46.61,307.8,0,15.88,2.302,901
1,188,1100,2,1.821,1.43,278.2,37.51,.621,3.495,29.3,28.53,29.25,46.61,307.8,0,15.95,1.322,934
2,188,1100,2,25.7,25.44,26.15,27.31,24.73,.318,.368,.15,.156,0,12.98,2550
1,188,1105,2,2.55,2.329,200.7,23.84,.861,4.181,29.16,28.56,28.93,44.48,307.8,0,15.14,2.32,975
1,188,1110,2,2.041,1.802,212.1,27.71,.534,3.136,29.28,28.72,29.12,44.56,307.8,0,15.26,1.688,983
1,188,1115,2,.852,.644,241.1,39.01,.413,1.764,29.36,29.08,29.48,44.64,307.8,0,15.36,.5,968
2,188,1115,2,26,25.56,26.33,27.76,24.82,.316,.367,.15,.156,0,12.97,2550
1,188,1120,2,1.797,1.74,276.1,13.93,1.268,4.639,29.65,29.62,30.04,43.84,307.7,0,15.34,1.472,979
1,188,1125,2,2.49,2.328,303.1,20.65,.851,4.247,29.46,28.8,29.42,43.38,307.7,0,15.02,2.169,989
1,188,1130,2,1.115,1.08,333.5,13.86,.614,2.189,29.39,29.02,29.48,44.12,307.7,0,15.21,.697,971
2,188,1130,2,26.3,25.7,26.53,28.25,24.93,.314,.367,.15,.156,0,12.96,2550
1,188,1135,2,1.613,1.504,200.6,20.42,.644,2.875,29.57,29.3,29.66,41.95,307.7,0,14.61,1.098,313.1
1,188,1140,2,1.947,1.825,184.5,20.31,.852,3.593,28.92,28.56,28.68,43.34,307.7,0,14.54,1.236,242.9
1,188,1145,2,2.842,2.808,164.1,8.88,.595,4.475,29.04,28.61,28.85,43.48,307.7,0,14.69,2.472,1088
2,188,1145,2,26.61,25.84,26.76,28.74,25.05,.312,.367,.15,.156,0,12.85,2550
1,188,1150,2,2.336,2.171,227.7,20.92,1.538,5.161,29.78,29.23,29.63,41.83,307.7,0,14.75,2.017,1088
1,188,1155,2,2.929,2.666,212,24.29,.667,4.606,29.71,29,29.44,41.82,307.7,0,14.69,2.577,1077
1,188,1200,2,2.404,2.329,238.1,14.3,.76,3.43,29.7,29.26,29.59,42.11,307.7,0,14.78,2.251,1074
2,188,1200,2,26.89,25.98,26.99,29.22,25.18,.311,.366,.15,.156,0,12.97,2550
1,188,1205,2,1.344,1.017,237.1,39.95,.612,2.679,29.66,29.36,29.66,40.81,307.7,0,14.28,.942,567.2
1,188,1210,2,1.312,1.119,285.9,29.46,.861,2.777,29.51,29.26,29.49,40.52,307.6,0,14.05,1.497,640.5
1,188,1215,2,.874,.726,329.9,33.36,.253,1.568,29.15,29,29.09,41.24,307.6,0,14,.511,273.4
2,188,1215,2,27.09,26.12,27.23,29.62,25.33,.309,.366,.15,.156,0,12.85,2550
1,188,1220,2,.335,.335,3.976,2.159,.279,.882,29.07,29.02,29.09,40.53,307.6,0,13.67,.113,220.2
1,188,1225,2,.474,.457,163.3,13.77,.354,1.111,29.13,29.2,29.16,41.76,307.6,0,14.17,.256,641.2
1,188,1230,2,.365,.253,141.6,41.07,.327,1.437,29.64,29.95,30.05,42.35,307.5,0,14.81,.117,1009
2,188,1230,2,27.31,26.26,27.48,30.01,25.48,.308,.366,.15,.156,0,12.83,2550
1,188,1235,2,1.655,1.57,289.9,18.18,1.08,4.018,30.16,30.28,30.61,39.85,307.4,0,14.35,1.224,1005
1,188,1240,2,2.37,2.236,306,19.26,.547,3.757,30.11,29.59,30.15,39.69,307.4,0,14.25,2.016,1006
1,188,1245,2,2.216,2.163,302.4,12.51,.493,3.561,30.13,29.45,29.97,38.95,307.3,0,13.98,2.02,1013
2,188,1245,2,27.45,26.38,27.72,30.32,25.64,.306,.366,.15,.156,0,13.01,2550
1,188,1250,2,2.029,1.992,270,10.94,.451,3.038,30.06,29.61,30.16,38.39,307.3,0,13.71,1.735,1009
1,188,1255,2,1.103,.926,37.08,32.44,.385,2.091,30.21,30.12,30.53,39.81,307.3,0,14.38,.664,1007
1,188,1300,2,1.29,1.113,324.3,29.99,.522,2.94,30.51,30.37,30.79,39.56,307.2,0,14.53,1.061,1007
2,188,1300,2,27.59,26.5,27.94,30.57,25.81,.304,.365,.15,.157,0,13.02,2550
1,188,1305,2,1.173,.658,91.7,53.4,.593,2.417,30.81,30.72,31.09,37.76,307.1,0,14.1,.839,998
1,188,1310,2,1.735,1.693,58.32,12.61,.442,3.071,30.71,30.3,30.72,37.85,307.1,0,14.04,1.48,995
1,188,1315,2,2.434,2.31,121.6,18.3,.367,3.103,30.68,30.25,30.62,37.97,307,0,14.07,2.082,997
2,188,1315,2,27.8,26.61,28.16,30.88,25.97,.302,.365,.15,.157,0,13.01,2550
1,188,1320,2,2.085,2.04,126.7,11.9,.562,3.659,30.72,30.2,30.45,33.94,307,0,12.45,1.878,997
1,188,1325,2,1.356,1.279,96.2,19.29,.526,2.352,30.7,30.31,30.6,34.18,307,0,12.53,1.013,997
1,188,1330,2,1.519,1.287,188.3,31.65,.681,2.842,30.95,30.52,30.93,33.5,306.9,0,12.41,1.098,997
2,188,1330,2,28.04,26.72,28.37,31.25,26.14,.3,.365,.15,.157,0,13.01,2550
1,188,1335,2,1.284,1.083,233.7,32.09,.383,2.025,30.87,30.7,30.94,33.29,306.9,0,12.29,1.088,993
1,188,1340,2,1.835,1.744,278.5,18.01,.398,2.875,30.78,30.64,30.89,33.5,306.8,0,12.31,1.597,987
1,188,1345,2,2.153,.548,88.9,69.93,.723,3.953,31.02,30.77,31.14,34.79,306.8,0,13.06,1.859,986
2,188,1345,2,28.27,26.84,28.58,31.59,26.3,.297,.364,.15,.157,0,12.99,2550
1,188,1350,2,2.448,2.422,122.9,8.33,.861,4.279,30.98,30.52,30.89,35.68,306.7,0,13.4,1.896,976
1,188,1355,2,2.423,2.284,136.8,19.36,.487,3.495,31.07,30.41,30.8,35.9,306.7,0,13.57,2.047,969
1,188,1400,2,2.197,2.165,164.3,9.75,.734,3.397,31.13,30.31,30.75,33.95,306.7,0,12.8,1.809,966
2,188,1400,2,28.5,26.97,28.8,31.82,26.47,.295,.364,.15,.157,0,13,2550
1,188,1405,2,2.448,2.218,152.8,24.82,1.268,4.835,31.07,30.52,30.79,33.88,306.6,0,12.72,1.999,963
1,188,1410,2,3.912,3.801,118.9,13.64,.652,5.553,31.25,30.59,30.98,34.67,306.5,0,13.19,3.188,957
1,188,1415,2,1.945,1.85,126.3,16.38,1.63,5.096,31.36,30.7,31.14,33.18,306.4,0,12.64,1.61,950
2,188,1415,2,28.69,27.1,28.99,31.95,26.64,.293,.364,.15,.157,0,13,2550
1,188,1420,2,2.217,2.036,115.1,23.05,1.249,4.671,31.27,30.88,31.18,32.6,306.3,0,12.32,1.726,943
1,188,1425,2,2.512,2.369,143.6,19.31,.545,4.083,31.22,30.66,30.97,32.41,306.2,0,12.2,1.967,882
1,188,1430,2,1.875,1.665,106.4,27.1,.982,3.822,31.34,30.78,31.1,33.37,306.1,0,12.72,1.486,933
2,188,1430,2,28.84,27.22,29.17,32.11,26.82,.291,.363,.15,.157,0,12.99,2550
1,188,1435,2,2.663,1.941,126.8,42.19,.456,3.724,31.59,31,31.38,32.15,306,0,12.38,2.117,926
1,188,1440,2,2.633,2.421,115,22.96,.693,3.855,31.47,30.9,31.24,32.99,306,0,12.66,2.127,916
1,188,1445,2,2.492,2.29,130.3,23.09,.506,3.495,31.6,31.16,31.41,33.33,306,0,12.92,2.227,908
2,188,1445,2,28.96,27.34,29.34,32.33,27,.289,.363,.15,.157,0,13,2550
1,188,1450,2,1.709,1.53,120.9,26.22,.631,2.842,31.65,31.13,31.31,31.51,305.9,0,12.13,1.436,900
1,188,1455,2,1.47,1.405,122.7,16.59,1.165,4.443,31.71,31.38,31.63,31.9,305.8,0,12.36,1.115,886
1,188,1500,2,2.38,2.312,125.1,13.74,1.121,4.051,31.76,31.27,31.47,31.22,305.8,0,12.08,1.995,880
2,188,1500,2,29.08,27.45,29.5,32.58,27.19,.286,.363,.15,.157,0,12.99,2550
1,188,1505,2,2.425,2.25,146.6,21.76,1.409,4.737,31.69,30.98,31.32,31.13,305.8,0,11.98,2.023,873
1,188,1510,2,.55,.342,356.2,46.52,.359,1.143,31.85,31.55,31.81,31.18,305.7,0,12.15,.438,860
1,188,1515,2,2.09,1.72,123.3,34.05,1.661,4.737,32.03,31.68,32.11,31.83,305.7,0,12.6,1.464,840
2,188,1515,2,29.18,27.55,29.66,32.78,27.37,.284,.362,.15,.157,0,12.97,2550
1,188,1520,2,3.037,2.91,122,16.62,.725,4.443,31.75,31.12,31.45,31.73,305.7,0,12.31,2.502,836
1,188,1525,2,4.304,4.242,147.1,9.74,.879,5.651,31.77,31.02,31.37,32.17,305.7,0,12.54,3.66,832
1,188,1530,2,1.73,1.657,192,16.67,.536,3.528,31.68,30.98,31.3,30.68,305.6,0,11.76,1.237,818
2,188,1530,2,29.28,27.64,29.8,32.91,27.56,.282,.362,.15,.157,0,12.97,2550
1,188,1535,2,2.294,2.218,182.6,14.72,.801,3.593,31.67,31.13,31.41,30.52,305.5,0,11.68,1.723,805
1,188,1540,2,3.156,2.935,147.1,21.44,1.306,5.096,31.77,31.26,31.56,31.64,305.5,0,12.29,2.46,791
1,188,1545,2,2.215,2.173,133,11.17,1.403,5.455,31.98,31.19,31.56,31.86,305.5,0,12.57,1.717,777
2,188,1545,2,29.37,27.73,29.93,33.03,27.73,.281,.362,.15,.157,0,12.96,2550
1,188,1550,2,1.469,1.339,146.9,24.03,.623,3.136,32.1,31.57,31.77,31.12,305.4,0,12.33,1.324,768
1,188,1555,2,.601,.588,150.9,9.65,.598,2.45,32.01,31.63,31.71,29.46,305.3,0,11.45,.309,753
1,188,1600,2,2.1,1.93,190.4,23.02,.732,3.789,32.03,31.62,31.82,29.84,305.3,0,11.65,1.52,740
2,188,1600,2,29.43,27.81,30.06,33.17,27.9,.279,.362,.15,.157,0,12.95,2550
1,188,1605,2,3.227,3.203,148.8,7.1,1.455,5.194,31.78,31,31.31,30.55,305.2,0,11.79,2.743,729
1,188,1610,2,3.302,3.211,153.3,13.44,1.144,6.043,31.84,31.08,31.39,32.29,305.2,0,12.65,2.505,716
1,188,1615,2,3.238,3.14,153.6,14.14,1.392,6.697,31.89,31.04,31.34,31.2,305.1,0,12.2,2.895,706
2,188,1615,2,29.49,27.87,30.19,33.31,28.08,.277,.361,.15,.157,0,12.93,2550
1,188,1620,2,2.926,2.742,154.2,20.34,.769,4.671,31.78,31.1,31.35,31.05,305,0,12.03,2.347,690.1
1,188,1625,2,1.497,1.267,119.1,31.27,.847,3.463,31.87,31.3,31.54,30.63,305,0,11.9,1.209,676.2
1,188,1630,2,1.117,1.087,61.59,12.91,.563,2.254,31.92,31.5,31.75,29.73,304.9,0,11.51,.609,654.8
2,188,1630,2,29.52,27.93,30.32,33.44,28.24,.275,.361,.15,.157,0,12.95,2550
1,188,1635,2,2.45,2.215,124.2,25.08,.653,3.953,31.89,31.37,31.67,31.28,304.9,0,12.23,2.032,635.8
1,188,1640,2,2.378,2.307,113.9,14.02,.643,3.593,31.83,31.28,31.5,31.39,304.8,0,12.23,1.972,617.3
1,188,1645,2,2.202,2.13,152.3,14.65,.828,4.214,31.86,31.45,31.56,31.26,304.7,0,12.19,1.725,603.3
2,188,1645,2,29.53,27.98,30.43,33.54,28.4,.274,.361,.15,.157,0,12.93,2550
1,188,1650,2,3.638,3.565,167.7,11.5,.634,4.998,32.07,31.37,31.59,30.9,304.7,0,12.2,2.94,593.7
1,188,1655,2,3.132,3.101,166.5,8.02,.579,4.214,31.9,31.2,31.41,29.83,304.6,0,11.53,2.535,579.7
1,188,1700,2,2.3,2.265,178,9.94,.728,3.855,31.74,31.15,31.29,28.84,304.6,0,10.92,1.735,562.3
2,188,1700,2,29.53,28.01,30.55,33.62,28.55,.273,.361,.15,.157,0,12.91,2550
1,188,1705,2,1.784,1.695,164.3,18.05,.342,2.548,31.79,31.26,31.38,29.01,304.5,0,11.05,1.361,544.8
1,188,1710,2,2.722,2.449,143.9,25.64,.8,4.377,31.87,31.29,31.46,28.56,304.5,0,10.89,1.991,528.8
1,188,1715,2,2.828,2.614,133.7,22.25,.694,4.083,31.84,31.27,31.36,28.59,304.5,0,10.88,2.255,512.1
2,188,1715,2,29.51,28.04,30.65,33.66,28.69,.271,.36,.15,.157,0,12.92,2550
1,188,1720,2,2.815,2.783,93.9,8.65,.578,4.312,31.74,31.31,31.33,28.16,304.4,0,10.57,2.23,495
1,188,1725,2,2.206,2.093,122.5,18.31,.461,3.201,31.65,31.34,31.3,28.59,304.4,0,10.71,1.872,476.9
1,188,1730,2,2.078,2.036,137.9,11.55,.613,3.332,31.86,31.41,31.37,28.62,304.4,0,10.91,1.687,459.9
2,188,1730,2,29.46,28.06,30.74,33.67,28.82,.27,.36,.15,.157,0,12.92,2550
1,188,1735,2,2.13,2.026,125.1,17.86,.444,2.842,31.92,31.5,31.48,28.03,304.4,0,10.65,1.753,442.6
1,188,1740,2,2.07,2.037,54.38,10.24,.245,2.548,31.74,31.34,31.38,26.61,304.3,0,9.76,1.59,425.2
1,188,1745,2,1.477,1.388,40.27,19.87,.454,2.319,31.69,31.43,31.43,26.47,304.3,0,9.64,.95,407.4
2,188,1745,2,29.4,28.07,30.82,33.65,28.94,.269,.36,.15,.157,0,12.92,2550
1,188,1750,2,1.682,1.663,110.3,8.65,.412,2.613,31.69,31.46,31.38,26.22,304.3,0,9.5,1.362,389.8
1,188,1755,2,.557,.525,115.3,18.94,.313,1.339,31.75,31.61,31.48,25.7,304.3,0,9.26,.1,369.7
1,188,1800,2,1.326,1.237,135.4,21.01,.403,2.058,31.91,31.65,31.53,26.56,304.3,0,9.87,.971,351.1
2,188,1800,2,29.33,28.07,30.88,33.59,29.05,.268,.36,.15,.157,0,12.8,2550
1,188,1805,2,2.188,2.124,148.6,13.84,.618,3.593,31.97,31.41,31.32,26.74,304.3,0,10.01,1.757,335.8
1,188,1810,2,2.865,2.857,147.6,4.137,.565,4.018,31.71,31.23,31.06,27.21,304.3,0,10.06,2.465,321
1,188,1815,2,1.67,1.636,150,11.55,.726,3.234,31.7,31.29,31.09,27.16,304.3,0,10.02,1.15,302
2,188,1815,2,29.26,28.07,30.94,33.51,29.14,.268,.36,.15,.157,0,12.7,2550
1,188,1820,2,1.624,1.569,158.2,14.85,.326,2.548,31.74,31.33,31.17,27.14,304.3,0,10.05,1.027,283.5
1,188,1825,2,2.154,2.148,128.7,4.31,.323,2.809,31.65,31.26,31.09,28.61,304.3,0,10.74,1.632,265.8
1,188,1830,2,3.034,2.98,150,10.87,.412,3.855,31.34,31.12,30.87,28.14,304.3,0,10.23,2.352,248.6
2,188,1830,2,29.18,28.05,30.97,33.4,29.23,.267,.36,.15,.157,0,12.67,2550
1,188,1835,2,1.942,1.909,153.8,10.58,.406,2.777,31.33,31.16,30.86,27.09,304.3,0,9.68,1.407,230.7
1,188,1840,2,2.359,2.349,165.7,5.131,.406,3.136,31.31,31.11,30.8,28.73,304.3,0,10.51,1.7,212.8
1,188,1845,2,2.396,2.389,166.5,4.262,.248,2.907,31.09,31.02,30.64,29.53,304.3,0,10.73,1.642,194.8
2,188,1845,2,29.08,28.04,30.99,33.26,29.3,.266,.36,.15,.157,0,12.64,2550
1,188,1850,2,1.645,1.631,151.9,7.56,.29,2.189,31.03,30.93,30.48,32.44,304.4,0,12.05,1.093,175.3
1,188,1855,2,1.004,.982,151.4,11.85,.221,1.503,31.11,30.97,30.45,33.03,304.4,0,12.38,.049,157.1
1,188,1900,2,1.064,1.061,162,4.116,.237,1.503,31.19,30.92,30.41,34.62,304.5,0,13.14,.092,140.2
2,188,1900,2,28.96,28,31,33.09,29.36,.266,.359,.15,.157,0,12.64,2550
1,188,1905,2,1.858,1.853,171.6,4.184,.273,2.581,30.85,30.81,30.12,33.48,304.4,0,12.36,.958,124
1,188,1910,2,2.244,2.231,157.5,6.092,.259,2.646,30.38,30.7,29.86,34.17,304.4,0,12.28,1.347,108.1
1,188,1915,2,1.965,1.963,170.8,2.177,.117,2.221,30.11,30.64,29.53,37.41,304.4,0,13.36,.759,91.2
2,188,1915,2,28.83,27.97,30.99,32.89,29.41,.265,.359,.15,.157,0,12.63,2550
1,188,1920,2,2.188,2.188,164.2,1.103,.127,2.385,29.73,30.47,29.14,39.12,304.4,0,13.71,.886,75.6
1,188,1925,2,1.845,1.842,156,3.529,.088,2.091,29.42,30.36,28.9,43.48,304.4,0,15.02,.009,61.21
1,188,1930,2,1.993,1.992,147.5,1.649,.099,2.221,29.18,30.26,28.64,46,304.5,0,15.66,.048,48.59
2,188,1930,2,28.71,27.93,30.97,32.65,29.44,.265,.359,.15,.157,0,12.62,2550
1,188,1935,2,2.121,2.12,149.1,1.86,.107,2.319,28.97,30.15,28.43,46.07,304.5,0,15.5,.331,37.45
1,188,1940,2,2.023,2.023,154.2,.04,.067,2.189,28.48,29.99,27.98,46.46,304.5,0,15.2,.31,26.9
1,188,1945,2,2.084,2.081,150.6,3.333,.068,2.189,28.19,29.89,27.84,50.11,304.4,0,16.07,.872,16.31
2,188,1945,2,28.58,27.87,30.93,32.4,29.46,.265,.359,.15,.157,.186,12.61,2550
1,188,1950,2,2.283,2.282,148.3,1.46,.08,2.45,27.64,29.69,27.55,53.71,304.5,0,16.65,.905,9.74
1,188,1955,2,2.335,2.334,152.9,1.791,.088,2.483,27.21,29.92,27.25,54.57,304.5,0,16.51,.551,2.168
1,188,2000,2,2.366,2.365,159.6,.797,.076,2.515,26.73,29.85,26.77,54.92,304.5,0,16.17,.848,.005
2,188,2000,2,28.44,27.82,30.87,32.13,29.47,.264,.359,.15,.157,1.386,12.61,2550
1,188,2005,2,2.571,2.571,160.1,.202,.179,2.94,26.38,29.98,26.65,54.44,304.5,0,15.74,1.13,0
1,188,2010,2,2.581,2.581,160.3,.048,.058,2.744,25.98,29.94,26.2,54.4,304.5,0,15.38,.922,0
1,188,2015,2,2.66,2.66,160.4,.04,.131,2.875,25.51,29.86,25.66,55.2,304.5,0,15.17,.457,0
2,188,2015,2,28.3,27.77,30.8,31.84,29.46,.264,.359,.15,.157,1.61,12.59,2550
1,188,2020,2,2.469,2.467,162.6,2.055,.176,2.777,24.98,29.16,25.3,57.71,304.5,0,15.37,.94,0
1,188,2025,2,2.195,2.194,169.2,1.479,.095,2.385,24.75,28.53,25.47,59.5,304.4,0,15.62,.99,0
1,188,2030,2,2.122,2.111,178.2,5.72,.093,2.352,24.48,28.2,25.1,62.31,304.5,0,16.07,.428,0
2,188,2030,2,28.15,27.7,30.72,31.56,29.43,.264,.359,.15,.157,2.258,12.59,2550
1,188,2035,2,2.217,2.216,174.8,1.516,.067,2.319,24.16,28.32,24.68,63.9,304.5,0,16.17,.052,0
1,188,2040,2,2.263,2.263,172.4,0,.114,2.45,24.12,28.11,24.68,62.58,304.5,0,15.81,.041,0
1,188,2045,2,2.275,2.274,172.7,.577,.053,2.385,24.4,28.43,24.87,60.25,304.5,0,15.5,.12,0
2,188,2045,2,27.99,27.63,30.62,31.28,29.39,.264,.359,.15,.157,2.6,12.58,2550
1,188,2050,2,2.398,2.397,175.8,1.14,.073,2.581,24.29,28.38,24.7,62.06,304.6,0,15.84,.737,0
1,188,2055,2,2.531,2.53,179.9,.825,.146,2.777,24.08,27.81,24.73,61.56,304.6,0,15.53,1.292,0
1,188,2100,2,2.784,2.784,180.7,.519,.05,2.907,24.32,28.1,25.07,60.8,304.6,0,15.55,1.487,0
2,188,2100,2,27.83,27.55,30.51,30.99,29.35,.264,.359,.15,.157,2.811,12.57,2550
1,188,2105,2,2.743,2.743,183.7,.911,.06,2.842,24.09,28.2,24.94,62.78,304.6,0,15.83,1.492,0
1,188,2110,2,2.638,2.638,184.8,.188,.061,2.809,24.02,28.17,24.97,62.27,304.7,0,15.64,1.327,0
1,188,2115,2,2.844,2.844,185,.348,.076,2.973,24.06,27.83,24.95,61.78,304.7,0,15.57,1.052,0
2,188,2115,2,27.68,27.48,30.4,30.7,29.29,.264,.359,.15,.157,2.88,12.56,2550
1,188,2120,2,2.817,2.816,182.8,1.53,.124,2.973,23.71,27.48,24.54,64.24,304.7,0,15.83,1.272,0
1,188,2125,2,2.557,2.556,176.3,.953,.245,3.136,23.16,26.25,23.58,69.18,304.8,0,16.45,1.375,0
1,188,2130,2,2.192,2.189,181.9,2.789,.07,2.319,23.04,26.2,23.55,66.72,304.8,0,15.79,.84,0
2,188,2130,2,27.53,27.4,30.28,30.43,29.22,.264,.359,.15,.157,3.213,12.55,2550
1,188,2135,2,1.875,1.875,182.2,1.17,.054,2.025,23.36,26.56,23.85,63.52,304.9,0,15.35,.097,0
1,188,2140,2,1.88,1.875,180,4.196,.083,2.123,23.54,26.5,23.93,62.18,305,0,15.19,.673,0
1,188,2145,2,2.011,2.011,186.9,.658,.127,2.319,23.57,26.17,23.91,60.85,305.1,0,14.9,.157,0
2,188,2145,2,27.38,27.31,30.15,30.16,29.14,.263,.358,.15,.157,2.543,12.55,2550
1,188,2150,2,1.778,1.764,178.4,7.24,.107,2.025,23.58,26.58,23.98,60.77,305.2,0,14.89,.299,0
1,188,2155,2,1.596,1.596,163.1,.933,.075,1.797,23.57,26.64,24.09,61.31,305.2,0,15.01,0,0
1,188,2200,2,1.803,1.803,162.4,0,.118,1.96,23.85,26.78,24.37,58.22,305.2,0,14.48,0,0
2,188,2200,2,27.25,27.23,30.02,29.91,29.06,.263,.358,.151,.157,2.529,12.53,2550
1,188,2205,2,1.688,1.688,162.4,.048,.058,1.797,24.06,27.01,24.51,57.08,305.3,0,14.38,0,0
1,188,2210,2,1.252,1.252,162.3,.527,.172,1.568,24.08,26.58,24.43,57.09,305.4,0,14.4,.26,.063
1,188,2215,2,1.101,1.1,165.5,2.636,.106,1.372,24.23,26.16,24.57,57.39,305.4,0,14.61,0,.215
2,188,2215,2,27.11,27.15,29.9,29.67,28.97,.263,.358,.151,.157,2.986,12.53,2550
1,188,2220,2,1.44,1.44,163.8,.655,.118,1.633,23.89,26.23,24.11,58.34,305.4,0,14.56,0,0
1,188,2225,2,1.66,1.658,166.6,3.142,.081,1.829,23.71,26.51,24.02,58.16,305.5,0,14.34,0,0
1,188,2230,2,1.649,1.649,169.7,.626,.117,1.829,23.64,26.75,23.95,59.27,305.5,0,14.57,0,0
2,188,2230,2,26.98,27.07,29.76,29.43,28.88,.263,.358,.151,.157,2.545,12.52,2550
1,188,2235,2,1.273,1.271,171.7,3.194,.131,1.503,23.39,26.41,23.53,63.18,305.5,0,15.29,0,0
1,188,2240,2,1.082,1.082,176.4,.028,.13,1.307,23.18,25.92,23.25,66.77,305.5,0,15.94,0,0
1,188,2245,2,.786,.786,176.3,0,.064,.947,22.95,25.6,22.98,67.7,305.5,0,15.93,0,0
2,188,2245,2,26.85,26.99,29.63,29.21,28.78,.263,.358,.151,.157,4.385,12.52,2550
1,188,2250,2,1.061,1.061,170.4,1.659,.105,1.241,22.82,25.39,22.76,68.17,305.6,0,15.92,0,0
1,188,2255,2,1.704,1.704,170.5,1.057,.16,1.862,22.78,25.42,22.84,66.33,305.7,0,15.47,0,0
1,188,2300,2,2.019,2.017,170.4,2.881,.205,2.646,22.97,25.53,23.17,64.07,305.7,0,15.13,0,.126
2,188,2300,2,26.72,26.91,29.5,28.99,28.69,.262,.357,.151,.157,3.875,12.51,2550
1,188,2305,2,2.179,2.177,171.3,2.41,.142,2.581,22.96,25.44,23.09,65.17,305.8,0,15.37,.053,.003
1,188,2310,2,2.177,2.176,173,1.413,.089,2.352,22.82,25.1,23.09,66.15,305.8,0,15.47,.553,.146
1,188,2315,2,2.313,2.311,168.7,2.215,.088,2.515,22.82,24.87,23.32,65.74,305.8,0,15.38,1.037,.248
2,188,2315,2,26.6,26.82,29.37,28.77,28.58,.262,.357,.151,.157,3.362,12.5,2550
1,188,2320,2,2.293,2.292,165.2,1.096,.041,2.385,22.92,24.77,23.3,66.19,305.8,0,15.57,1.117,.128
1,188,2325,2,2.63,2.629,162.8,1.874,.264,3.234,22.86,24.61,23,68.81,305.8,0,16.09,1.13,0
1,188,2330,2,3.443,3.44,159.7,2.55,.161,3.789,22.46,24.27,22.37,73.6,305.9,0,16.74,1.282,0
2,188,2330,2,26.49,26.74,29.24,28.57,28.48,.262,.357,.151,.157,3.686,12.49,2550
1,188,2335,2,3.744,3.742,164.2,2.054,.169,4.214,21.95,23.94,21.93,77.2,305.9,0,17,1.617,0
1,188,2340,2,4.049,4.037,163.1,4.428,.216,4.475,21.81,23.38,21.9,78.5,306,0,17.12,2.055,0
1,188,2345,2,3.696,3.691,173.7,3.102,.153,4.149,21.75,23.18,21.79,79.4,306,0,17.24,1.662,0
2,188,2345,2,26.38,26.66,29.11,28.37,28.37,.262,.357,.151,.157,5.143,12.48,2550
1,188,2350,2,3.682,3.681,177.6,1.223,.166,4.083,21.44,23.14,21.47,81.2,306,0,17.3,1.685,0
1,188,2355,2,3.537,3.537,178.4,.917,.102,3.789,21.14,22.84,21.14,82.8,306,0,17.31,1.517,0
1,189,0,2,3.191,3.189,183.7,1.532,.107,3.43,20.88,22.42,20.88,84.6,306,0,17.39,1.127,0
2,189,0,2,26.28,26.58,28.98,28.19,28.26,.262,.356,.151,.157,7.7,12.48,2550
1,189,5,2,3.279,3.275,189.3,2.554,.151,3.495,20.69,22.83,20.69,85.9,306.1,0,17.45,.86,0
1,189,10,2,2.622,2.62,198.8,2.462,.127,2.94,20.52,23.09,20.6,86.5,306.1,0,17.39,.159,0
1,189,15,2,2.592,2.588,195.2,3.226,.218,3.234,20.51,22.61,20.77,86.2,306.1,0,17.33,.879,0
2,189,15,2,26.19,26.5,28.85,28.01,28.15,.262,.356,.151,.157,13.43,12.47,2550
1,189,20,2,2.917,2.915,200.8,2.166,.178,3.332,20.69,22.71,20.95,85.5,306,0,17.38,.863,0
1,189,25,2,3.291,3.29,201.5,.886,.106,3.528,20.62,23.29,20.88,85.9,306,0,17.38,1.075,0
1,189,30,2,2.899,2.898,200.7,.879,.247,3.365,20.52,23.02,20.7,86.5,305.9,0,17.39,1.002,0
2,189,30,2,26.1,26.42,28.72,27.85,28.04,.261,.356,.151,.157,14.42,12.46,2550
1,189,35,2,2.628,2.626,204.7,2.162,.091,2.777,20.35,22.69,20.48,87.5,305.8,0,17.41,1.022,0
1,189,40,2,2.5,2.498,212.4,2.31,.191,2.842,20.26,22.61,20.58,88,305.9,0,17.42,.39,0
1,189,45,2,2.196,2.194,214.8,2.276,.087,2.385,20.32,22.43,20.61,88,305.9,0,17.46,0,0
2,189,45,2,26.03,26.35,28.61,27.69,27.94,.261,.356,.151,.157,20.39,12.45,2550
1,189,50,2,2.287,2.287,210.9,.482,.088,2.45,20.47,22.32,20.77,87.3,305.9,0,17.49,.672,0
1,189,55,2,2.248,2.247,213.8,1.883,.056,2.352,20.6,22.37,20.88,86.6,306,0,17.48,.129,0
1,189,100,2,2.35,2.35,215.1,1.191,.151,2.679,20.56,22.54,20.79,86.7,306,0,17.46,.009,0
2,189,100,2,25.95,26.29,28.49,27.54,27.83,.261,.355,.151,.157,20.12,12.45,2550
1,189,105,2,2.182,2.182,219.1,1.302,.075,2.319,20.63,22.54,20.9,86.5,305.9,0,17.49,.055,0
1,189,110,2,2.177,2.177,215.8,1.409,.109,2.417,20.78,22.42,21.02,85.5,305.8,0,17.47,.259,0
1,189,115,2,2.571,2.57,212.8,1.701,.13,2.973,20.82,22.46,21.02,85.1,305.8,0,17.43,.902,0
2,189,115,2,25.88,26.23,28.38,27.4,27.73,.261,.355,.151,.157,18.02,12.45,2550
1,189,120,2,2.752,2.749,217.1,2.607,.149,3.136,20.73,22.56,20.93,85.7,305.8,0,17.46,.444,0
1,189,125,2,2.586,2.584,221.2,1.754,.102,2.875,20.66,22.58,20.82,86.3,305.8,0,17.49,.004,0
1,189,130,2,2.468,2.467,223.3,1.155,.101,2.679,20.69,22.62,20.91,86.5,305.8,0,17.55,.365,0
2,189,130,2,25.79,26.16,28.26,27.26,27.62,.261,.355,.151,.157,18.53,12.44,2550
1,189,135,2,2.417,2.416,218.8,1.559,.102,2.679,20.79,22.57,21.04,86.1,305.8,0,17.58,.947,0
1,189,140,2,2.099,2.099,220.1,.779,.078,2.352,20.74,22.55,20.98,86,305.8,0,17.51,.004,0
1,189,145,2,2.159,2.152,213.2,4.706,.05,2.254,20.75,22.61,21.09,86.1,305.7,0,17.54,.381,0
2,189,145,2,25.72,26.1,28.16,27.12,27.52,.261,.355,.151,.157,18,12.44,2550
1,189,150,2,2.341,2.341,205.7,1.121,.096,2.613,20.84,22.6,21.09,85.8,305.7,0,17.56,1.017,0
1,189,155,2,2.511,2.511,210.4,.534,.063,2.679,20.65,22.76,20.91,86.4,305.6,0,17.49,.935,0
1,189,200,2,2.367,2.367,209.2,.846,.089,2.581,20.44,22.64,20.79,87.3,305.6,0,17.46,.845,0
2,189,200,2,25.65,26.04,28.05,27,27.42,.261,.355,.151,.157,20.37,12.43,2550
1,189,205,2,2.496,2.495,208.6,1.221,.127,2.744,20.26,22.49,20.59,87.9,305.5,0,17.4,.79,0
1,189,210,2,2.728,2.728,212.8,.911,.093,2.907,20.17,22.68,20.58,88.7,305.5,0,17.44,.421,0
1,189,215,2,2.367,2.366,219.3,1.983,.1,2.581,20.22,22.56,20.58,88.7,305.5,0,17.5,0,0
2,189,215,2,25.58,25.98,27.95,26.87,27.32,.26,.354,.151,.157,26.3,12.42,2550
1,189,220,2,2.025,2.02,211.5,4.291,.102,2.287,20.18,22.33,20.47,88.9,305.4,0,17.48,0,0
1,189,225,2,1.877,1.875,212,2.139,.09,2.091,20.21,22.16,20.45,89,305.4,0,17.53,0,0
1,189,230,2,1.844,1.84,226.4,3.874,.076,2.025,20.2,22.07,20.37,89.2,305.4,0,17.55,0,0
2,189,230,2,25.51,25.92,27.84,26.75,27.22,.26,.354,.151,.157,43.5,12.43,2550
1,189,235,2,1.909,1.909,229.6,.259,.064,2.025,20.46,22.24,20.59,89.7,305.2,0,17.89,0,0
1,189,240,2,1.89,1.889,232.9,1.126,.095,2.025,20.58,22.28,20.64,89.2,305.3,0,17.91,0,0
1,189,245,2,1.916,1.914,236.5,2.614,.057,2.025,20.53,22.55,20.53,89.4,305.3,0,17.9,0,0
2,189,245,2,25.45,25.86,27.74,26.63,27.12,.26,.354,.151,.157,44.31,12.42,2550
1,189,250,2,1.69,1.668,257.1,9.19,.069,1.797,20.52,22.35,20.52,89.3,305.3,0,17.89,.128,0
1,189,255,2,2.112,2.11,272.7,2.396,.207,2.417,20.41,21.9,20.32,89.5,305.3,0,17.81,.863,0
1,189,300,2,2.678,2.678,271,.488,.079,2.777,20.13,21.97,20.12,90.2,305.3,0,17.66,1.367,0
2,189,300,2,25.38,25.8,27.64,26.52,27.02,.26,.354,.151,.157,42.58,12.41,2550
1,189,305,2,2.828,2.826,268,2.332,.134,3.005,20.1,22.32,20.21,90.3,305.3,0,17.65,1.362,0
1,189,310,2,2.826,2.817,271.3,4.653,.158,3.103,20.21,22.32,20.39,89.7,305.3,0,17.66,1.52,0
1,189,315,2,2.514,2.514,280,1.326,.059,2.679,20.28,22.16,20.45,89.3,305.3,0,17.65,1.307,0
2,189,315,2,25.3,25.74,27.54,26.4,26.93,.26,.353,.151,.157,31.88,12.41,2550
1,189,320,2,2.47,2.466,278,3.028,.123,2.679,20.33,21.91,20.49,89.4,305.3,0,17.7,1.2,0
1,189,325,2,2.597,2.59,262.7,4.081,.17,2.907,20.24,21.58,20.31,89.4,305.4,0,17.64,1.13,0
1,189,330,2,3.044,3.042,263.9,1.946,.145,3.332,20.01,21.56,20.02,90.5,305.4,0,17.59,1.167,0
2,189,330,2,25.23,25.68,27.45,26.29,26.83,.26,.353,.151,.157,35.19,12.4,2550
1,189,335,2,3.139,3.128,265.7,4.698,.139,3.397,20.08,21.68,20.17,91.5,305.4,0,17.84,1.367,0
1,189,340,2,2.996,2.994,272.9,2.018,.108,3.299,20.19,21.58,20.26,91.3,305.4,0,17.91,1.507,0
1,189,345,2,2.613,2.612,272,1.754,.155,2.973,20.13,21.31,20.14,91.1,305.4,0,17.81,1.2,0
2,189,345,2,25.17,25.63,27.35,26.18,26.74,.259,.353,.151,.157,33.89,12.4,2550
1,189,350,2,2.354,2.353,273,.804,.061,2.483,19.97,21.14,19.95,91.5,305.3,0,17.73,.905,0
1,189,355,2,2.236,2.23,275.5,3.92,.123,2.45,19.9,21.21,19.87,92,305.4,0,17.74,.03,0
1,189,400,2,2.155,2.146,284.1,5.205,.163,2.483,19.88,21.43,19.96,92.2,305.4,0,17.76,.785,0
2,189,400,2,25.11,25.57,27.26,26.08,26.64,.259,.353,.151,.157,40.44,12.39,2550
1,189,405,2,1.971,1.967,290.6,3.803,.148,2.287,20.06,21.44,20.14,91.6,305.4,0,17.83,.442,0
1,189,410,2,1.94,1.936,289.4,3.471,.129,2.221,20.07,21.35,20.13,91.5,305.4,0,17.83,.11,0
1,189,415,2,1.906,1.898,284.6,5.17,.121,2.221,20.13,21.38,20.21,91.3,305.5,0,17.84,.807,0
2,189,415,2,25.07,25.52,27.17,25.99,26.55,.259,.352,.151,.157,35.99,12.39,2550
1,189,420,2,1.99,1.988,286.4,2.404,.207,2.483,20.19,21.28,20.28,90.8,305.5,0,17.83,1.012,0
1,189,425,2,2.509,2.508,288.8,1.756,.122,2.809,20.17,21.29,20.27,90.7,305.5,0,17.79,1.202,0
1,189,430,2,2.646,2.643,288.1,2.901,.155,2.973,20.2,21.39,20.33,90.6,305.5,0,17.8,1.422,0
2,189,430,2,25.02,25.47,27.09,25.9,26.46,.259,.352,.151,.157,33.57,12.39,2550
1,189,435,2,2.778,2.768,289.7,4.904,.221,3.397,20.3,21.34,20.38,90,305.5,0,17.8,1.54,0
1,189,440,2,2.488,2.477,291.1,5.315,.204,3.071,20.3,21.23,20.35,89.8,305.5,0,17.76,1.317,0
1,189,445,2,2.039,2.033,288.6,4.563,.282,2.777,20.2,21.09,20.21,89.8,305.5,0,17.66,.419,0
2,189,445,2,24.97,25.43,27,25.81,26.38,.259,.352,.151,.157,28.44,12.38,2550
1,189,450,2,1.877,1.861,290.9,7.38,.231,2.352,20.04,20.94,20.03,90.1,305.6,0,17.57,.187,0
1,189,455,2,1.787,1.784,295.9,3.058,.21,2.221,19.98,20.85,19.97,90.6,305.8,0,17.6,.397,0
1,189,500,2,1.349,1.349,298.3,1.827,.133,1.862,19.92,20.85,19.89,91,305.8,0,17.6,0,0
2,189,500,2,24.92,25.38,26.92,25.73,26.29,.259,.352,.151,.157,37.67,12.38,2550
1,189,505,2,1.373,1.362,310.2,7.24,.113,1.601,19.94,20.95,19.94,91.3,305.8,0,17.67,.057,0
1,189,510,2,1.292,1.283,342.4,6.515,.088,1.47,19.96,20.96,19.99,91.3,305.8,0,17.69,.314,0
1,189,515,2,1.468,1.464,339.3,4.139,.102,1.764,19.79,20.73,19.72,91.9,305.8,0,17.62,.715,0
2,189,515,2,24.88,25.34,26.84,25.64,26.21,.258,.352,.151,.157,41.74,12.38,2550
1,189,520,2,1.823,1.822,331.4,2.456,.113,2.091,19.65,20.88,19.58,93,305.9,0,17.68,.9,0
1,189,525,2,1.918,1.916,330.7,2.437,.068,2.091,19.52,21.04,19.52,93.5,305.9,0,17.63,.903,0
1,189,530,2,2.137,2.136,334,1.677,.151,2.45,19.53,21.02,19.61,93.5,305.9,0,17.65,1.107,0
2,189,530,2,24.83,25.3,26.76,25.56,26.13,.258,.351,.151,.157,55.37,12.37,2550
1,189,535,2,2.397,2.397,334.2,1.279,.119,2.581,19.51,20.82,19.58,93.3,305.9,0,17.6,.968,0
1,189,540,2,2.017,2.016,336.7,2.054,.158,2.221,19.45,20.5,19.52,93.5,305.9,0,17.56,.42,0
1,189,545,2,1.618,1.617,338.8,1.014,.097,1.862,19.48,20.39,19.53,93.5,306,0,17.6,.09,.58
2,189,545,2,24.77,25.25,26.67,25.48,26.04,.258,.351,.151,.157,51.85,12.36,2550
1,189,550,2,2.111,2.111,340.3,1.307,.12,2.254,19.51,20.55,19.58,93.3,306,0,17.59,1.23,2.542
1,189,555,2,2.166,2.165,334.9,2.053,.085,2.352,19.47,20.58,19.55,93.2,306.1,0,17.54,.997,5.32
1,189,600,2,2.142,2.101,352.6,11.2,.057,2.254,19.41,20.51,19.49,93.5,306.1,0,17.52,.975,9.6
2,189,600,2,24.71,25.21,26.6,25.39,25.96,.258,.351,.151,.157,49.17,12.35,2550
1,189,605,2,2.332,2.332,9.33,.383,.071,2.515,19.38,20.23,19.39,93.7,306,0,17.53,1.187,13.48
1,189,610,2,2.237,2.228,1.904,5.097,.152,2.515,19.23,20.27,19.25,93.8,305.9,0,17.42,.869,17.27
1,189,615,2,1.837,1.836,349.3,2.407,.064,1.96,19.23,20.25,19.29,94,305.9,0,17.44,.03,22.2
2,189,615,2,24.66,25.16,26.52,25.31,25.88,.258,.351,.151,.157,45.37,12.35,2550
1,189,620,2,2.043,2.043,346.5,1.238,.188,2.319,19.31,20.17,19.37,94.3,305.9,0,17.56,.761,27.19
1,189,625,2,2.083,2.082,344.2,1.849,.146,2.287,19.33,20.24,19.36,94.4,305.8,0,17.6,.741,32.38
1,189,630,2,1.268,1.268,341.2,1.52,.246,1.731,19.34,20.48,19.41,94.5,305.8,0,17.62,0,37.43
2,189,630,2,24.61,25.12,26.45,25.23,25.8,.258,.351,.151,.157,43.01,12.36,2550
1,189,635,2,.794,.794,339.2,1.505,.113,1.045,19.42,20.58,19.48,94.5,305.7,0,17.7,0,43.33
1,189,640,2,1.251,1.243,356.6,6.66,.136,1.503,19.53,20.44,19.65,94.5,305.8,0,17.81,.081,52.41
1,189,645,2,1.43,1.426,1.786,4.429,.187,1.699,19.71,20.16,19.75,94.5,305.9,0,17.98,.481,62.61
2,189,645,2,24.56,25.07,26.37,25.15,25.72,.258,.35,.151,.157,35.38,12.36,2550
1,189,650,2,1.096,1.094,9.36,3.633,.338,2.025,19.75,20.05,19.79,94.4,305.8,0,18,.198,71.5
1,189,655,2,3.639,3.621,15.88,5.6,.813,5.292,19.79,19.96,19.81,94.4,306,0,18.03,2.53,81
1,189,700,2,2.494,2.317,342,21.6,.663,5.259,19.76,20.43,19.97,93,306,0,17.79,1.77,90.8
2,189,700,2,24.52,25.04,26.3,25.08,25.65,.258,.35,.151,.157,24.8,12.37,2550
1,189,705,2,2.747,2.72,352.8,7.98,.281,3.463,20.1,20.73,20.35,91.5,306,0,17.86,1.96,102.5
1,189,710,2,2.234,2.213,.69,7.96,.624,3.887,20.24,20.71,20.45,90.1,306.1,0,17.75,1.672,114.7
1,189,715,2,3.969,3.939,20.89,7.01,.535,5.096,20.42,20.54,20.45,90.6,306.2,0,17.99,2.93,126.1
2,189,715,2,24.5,25,26.23,25.03,25.57,.258,.35,.151,.157,14.4,12.39,2550
1,189,720,2,3.314,3.283,18.38,7.76,.649,4.573,20.36,20.56,20.42,90.1,306.3,0,17.87,2.477,133.1
1,189,725,2,3.195,3.158,16.6,8.68,.653,4.541,20.48,20.64,20.53,90.1,306.4,0,17.98,2.37,139.2
1,189,730,2,3.124,3.109,17.97,5.746,.418,4.214,20.59,20.79,20.66,89.4,306.5,0,17.95,2.152,139.5
2,189,730,2,24.5,24.97,26.17,24.99,25.5,.257,.35,.151,.157,12.91,12.42,2550
1,189,735,2,2.596,2.582,24.9,5.941,.269,3.365,20.7,20.94,20.82,88.7,306.5,0,17.95,1.857,142.3
1,189,740,2,2.04,2.032,13.91,5.043,.259,2.711,20.88,21.11,21.01,88.2,306.6,0,18.02,1.335,138
1,189,745,2,.916,.903,24.38,8.53,.69,2.221,21.07,21.34,21.24,87.5,306.6,0,18.09,.338,157.7
2,189,745,2,24.5,24.94,26.1,24.97,25.43,.257,.35,.151,.157,10.49,12.42,2550
1,189,750,2,.742,.74,42.82,3.892,.253,1.372,21.45,21.87,21.81,86.3,306.6,0,18.23,.046,182.1
1,189,755,2,1.288,1.285,22.64,3.822,.279,1.927,21.86,22.11,22.15,84.4,306.7,0,18.28,.67,207.3
1,189,800,2,1.667,1.66,30.64,5.064,.313,2.287,22.12,22.28,22.36,82.5,306.7,0,18.17,1.339,249.4
2,189,800,2,24.52,24.92,26.05,24.96,25.36,.257,.349,.151,.157,6.708,12.42,2550
1,189,805,2,2.656,2.643,27.29,5.797,.363,3.332,22.34,22.37,22.45,81.7,306.8,0,18.23,2.075,249.5
1,189,810,2,3.104,3.084,42.98,6.491,.377,4.149,22.47,22.42,22.56,80.7,306.9,0,18.15,2.122,269.6
1,189,815,2,3.625,3.604,51.48,6.251,.511,4.9,22.57,22.46,22.61,78.9,306.8,0,17.9,2.735,282.6
2,189,815,2,24.54,24.91,26,24.97,25.3,.257,.349,.151,.157,5.475,12.49,2550
1,189,820,2,4.33,4.313,59.6,5.101,.445,5.423,22.69,22.55,22.73,76.9,306.8,0,17.62,3.21,317.7
1,189,825,2,4.184,4.157,73.9,6.483,.376,4.835,22.69,22.43,22.63,77,306.8,0,17.64,3.107,327.3
1,189,830,2,4.469,4.455,72.1,4.582,.511,5.325,22.8,22.64,22.82,76.7,306.8,0,17.69,3.365,362.4
2,189,830,2,24.55,24.9,25.96,24.98,25.24,.257,.349,.151,.157,4.239,12.55,2550
1,189,835,2,4.797,4.778,73.9,5.049,.602,5.815,23.05,22.81,23.05,75.2,306.8,0,17.61,3.525,367.3
1,189,840,2,5.339,5.324,79.3,4.328,.768,6.664,23.27,22.94,23.22,74.4,306.8,0,17.64,4.01,388.3
1,189,845,2,5.268,5.24,82.4,5.984,.881,7.28,23.25,22.94,23.15,73.9,306.8,0,17.53,4.068,351.3
2,189,845,2,24.58,24.89,25.92,25.02,25.19,.257,.349,.151,.157,3.576,12.67,2550
1,189,850,2,5.121,5.088,86.4,6.554,.588,6.795,23.31,23.04,23.25,74,306.8,0,17.61,3.828,340.8
1,189,855,2,4.547,4.514,92,6.827,.754,6.435,23.42,23.15,23.38,73.5,306.8,0,17.6,3.545,366.6
1,189,900,2,4.671,4.643,105.7,6.286,.523,6.043,23.51,23.15,23.48,72.5,306.8,0,17.47,3.573,410.4
2,189,900,2,24.61,24.9,25.9,25.09,25.14,.257,.349,.151,.157,3.104,12.79,2550
1,189,905,2,5.24,5.206,96.1,6.555,.549,6.272,23.73,23.33,23.71,70.2,306.8,0,17.2,3.933,463.8
1,189,910,2,4.363,4.315,86.7,8.51,.634,5.488,23.96,23.49,23.92,69.88,306.8,0,17.33,3.303,452.9
1,189,915,2,4.457,4.439,93.8,5.159,.701,5.586,24.09,23.62,23.94,68.77,306.8,0,17.21,3.638,437.4
2,189,915,2,24.65,24.92,25.89,25.17,25.1,.256,.349,.151,.157,2.475,12.89,2550
1,189,920,2,3.91,3.858,100.6,9.37,.531,4.737,24.25,23.81,24.19,69.31,306.7,0,17.47,2.952,409.8
1,189,925,2,4.027,3.997,117.2,7.03,.528,5.227,24.4,23.9,24.29,68.63,306.7,0,17.46,3.335,458.4
1,189,930,2,3.869,3.839,123.2,7.13,.433,4.606,24.54,24.05,24.39,68.68,306.7,0,17.6,3.198,444.4
2,189,930,2,24.69,24.94,25.89,25.29,25.07,.256,.348,.151,.157,2.274,12.94,2550
1,189,935,2,3.693,3.669,133.2,6.574,.553,5.031,24.9,24.35,24.72,68.17,306.7,0,17.81,3.07,521.9
1,189,940,2,3.83,3.738,130,12.49,.595,5.553,25.42,24.88,25.27,65.68,306.6,0,17.71,3.195,630
1,189,945,2,3.904,3.865,124.4,8.08,.475,5.227,25.87,25.11,25.66,63.4,306.5,0,17.58,3.202,649.7
2,189,945,2,24.74,24.96,25.9,25.41,25.05,.256,.348,.151,.157,1.961,12.97,2550
1,189,950,2,3.49,3.449,135,8.76,.519,4.704,26.06,25.31,25.73,62.45,306.5,0,17.53,2.977,586.7
1,189,955,2,3.177,3.132,144.4,9.63,.477,4.312,26.38,25.64,26.06,61.76,306.5,0,17.64,2.682,599
1,189,1000,2,2.624,2.527,126,15.55,.444,3.724,26.53,25.87,26.16,59.93,306.5,0,17.33,2.24,568
2,189,1000,2,24.81,25,25.93,25.58,25.03,.255,.348,.151,.157,1.64,13.04,2550
1,189,1005,2,2.547,2.465,109.8,14.52,.57,3.463,26.43,25.84,26.15,58.34,306.4,0,16.82,2.212,596.7
1,189,1010,2,1.897,1.748,153.1,22.71,.366,2.613,26.77,26.3,26.64,58.9,306.4,0,17.27,1.344,753
1,189,1015,2,1.367,1.155,131.9,31.9,.483,2.254,27.27,26.68,27.14,56.55,306.3,0,17.1,.976,778
2,189,1015,2,24.91,25.04,25.97,25.77,25.03,.254,.347,.151,.157,1.358,13.05,2550
1,189,1020,2,1.452,1.323,99.8,24.14,.491,2.319,27.56,27.04,27.58,55.72,306.3,0,17.13,.92,810
1,189,1025,2,1.638,1.548,148.7,18.97,.42,2.875,27.68,27.1,27.56,55.07,306.3,0,17.06,1.344,852
1,189,1030,2,1.29,1.238,133.9,16.33,.556,2.45,27.95,27.16,27.5,53.45,306.4,0,16.85,1.138,874
2,189,1030,2,25.05,25.09,26.02,26.02,25.03,.254,.347,.151,.157,1.008,13.14,2550
1,189,1035,2,1.017,.614,262.9,48.09,.661,2.352,28.43,27.82,28.12,53.54,306.4,0,17.29,.746,862
1,189,1040,2,1.568,1.506,299.3,16.08,.409,2.385,28.27,27.68,28.09,52.65,306.4,0,16.9,1.256,917
1,189,1045,2,1.244,1.228,329.4,9.18,.289,1.797,28.23,27.78,28.24,54.21,306.4,0,17.31,1.122,926
2,189,1045,2,25.25,25.16,26.1,26.32,25.05,.252,.346,.151,.157,.663,13.08,2550
1,189,1050,2,1.446,1.389,316.2,16.01,.344,2.156,28.48,27.9,28.48,53.7,306.5,0,17.38,1.291,918
1,189,1055,2,1.339,1.188,6.037,27.23,.356,2.123,28.47,27.83,28.45,53.29,306.5,0,17.26,1.047,884
1,189,1100,2,1.746,1.622,34.43,21.65,.31,2.417,28.62,28.09,28.54,53.41,306.6,0,17.42,1.497,828
2,189,1100,2,25.51,25.25,26.19,26.69,25.08,.251,.346,.151,.157,.623,13.08,2550
1,189,1105,2,.916,.783,64.56,30.54,.568,2.189,28.7,28.19,28.57,51.55,306.6,0,16.95,.687,813
1,189,1110,2,.96,.755,53.56,36.28,.591,1.993,28.75,28.27,28.65,51.5,306.5,0,16.98,.751,840
1,189,1115,2,.84,.739,21.88,27.54,.44,2.091,28.69,28.36,28.6,51.17,306.5,0,16.84,.554,861
2,189,1115,2,25.83,25.35,26.3,27.12,25.12,.25,.345,.151,.157,.147,13.11,2550
1,189,1120,2,.975,.94,300.3,14.35,.541,1.829,28.86,28.64,29.13,52.31,306.5,0,17.31,.767,862
1,189,1125,2,1.397,1.235,.212,27.22,.708,2.646,29.01,28.78,29.39,51.83,306.5,0,17.31,1.2,886
1,189,1130,2,.733,.671,302.5,23.33,.361,1.601,28.85,28.55,29.05,50.24,306.5,0,16.7,.469,905
2,189,1130,2,26.17,25.48,26.45,27.6,25.18,.249,.345,.151,.157,.146,13,2550
1,189,1135,2,1.27,1.018,254.5,36.08,.441,2.385,28.99,28.94,29.33,49.98,306.5,0,16.74,1.037,937
1,189,1140,2,1.491,1.308,279.6,28.42,.325,2.287,29.06,28.85,29.26,50.11,306.4,0,16.85,1.394,948
1,189,1145,2,1.462,1.436,255.5,10.96,.456,2.613,29.09,28.99,29.27,49.28,306.4,0,16.61,1.516,905
2,189,1145,2,26.5,25.62,26.63,28.08,25.26,.247,.344,.151,.157,0,12.98,2550
1,189,1150,2,1.446,1.438,249.6,6.053,.178,1.993,29,28.88,29.05,48.5,306.4,0,16.3,1.328,868
1,189,1155,2,.423,.132,318.2,61.54,.336,1.176,29.19,29.22,29.35,48.98,306.3,0,16.61,.398,841
1,189,1200,2,1.546,1.529,307.3,8.32,.624,2.842,29.48,29.26,29.57,48.7,306.3,0,16.78,1.393,872
2,189,1200,2,26.81,25.77,26.82,28.55,25.36,.246,.344,.151,.157,0,12.98,2550
1,189,1205,2,.447,.35,278.5,35.21,.334,1.209,29.72,29.63,30.15,47.99,306.3,0,16.76,.185,776
1,189,1210,2,1.761,1.643,112.1,20.97,.596,3.887,30.07,29.73,30.23,47.91,306.3,0,17.03,1.446,777
1,189,1215,2,2.248,2.193,128.7,12.64,.408,3.038,29.87,29.16,29.59,48.32,306.3,0,17,1.864,797
2,189,1215,2,27.1,25.91,27.03,29.02,25.47,.245,.343,.151,.157,0,12.98,2550
1,189,1220,2,.792,.717,100.3,22.66,.533,2.025,29.9,29.34,29.71,46.88,306.3,0,16.57,.545,818
1,189,1225,2,.412,.321,146.4,34.96,.259,1.013,29.93,29.77,30.07,46.83,306.3,0,16.58,.112,648.1
1,189,1230,2,2.033,1.992,186.9,11.63,.602,2.973,29.93,29.36,29.81,47.69,306.3,0,16.86,1.241,368.7
2,189,1230,2,27.36,26.07,27.25,29.45,25.61,.243,.343,.151,.157,0,12.98,2550
1,189,1235,2,2.147,2.068,210.6,15.52,.359,2.94,29.7,29.05,29.45,48.99,306.3,0,17.06,1.635,855
1,189,1240,2,1.393,1.337,219.3,16.21,.388,2.352,29.67,29.38,29.62,47.99,306.2,0,16.73,1.28,727
1,189,1245,2,1.623,1.594,196.3,10.92,.472,2.548,29.9,29.58,29.93,48.13,306.2,0,16.96,1.219,986
2,189,1245,2,27.56,26.22,27.48,29.85,25.75,.242,.343,.151,.157,0,12.98,2550
1,189,1250,2,.735,.617,192,31.41,.476,1.764,30.04,29.86,30.17,47.44,306.1,0,16.87,.461,963
1,189,1255,2,1.659,1.592,231.6,16.22,.767,2.875,30.43,30.29,30.64,43.52,306,0,15.89,1.478,982
1,189,1300,2,2.585,2.531,241,11.73,.929,5.096,30.42,30.05,30.43,43.91,306,0,16.02,2.302,962
2,189,1300,2,27.71,26.36,27.71,30.18,25.9,.241,.342,.151,.157,0,12.97,2550
1,189,1305,2,3.293,3.221,193.2,11.92,.765,4.377,30.41,29.91,30.33,43.8,306,0,15.98,2.427,1002
1,189,1310,2,2.461,2.42,195.9,10.37,.772,4.181,30.53,29.95,30.37,43.27,306,0,15.9,1.789,1028
1,189,1315,2,.583,.439,180.5,31.75,.771,2.842,30.48,30.19,30.47,41.98,305.9,0,15.41,.456,482.3
2,189,1315,2,27.88,26.49,27.93,30.48,26.06,.239,.342,.151,.157,0,12.95,2550
1,189,1320,2,.9,.78,188.3,25.43,1.28,3.757,30.67,30.68,30.84,41.89,305.9,0,15.53,.453,747
1,189,1325,2,1.728,1.279,204.3,40.23,1.009,3.724,30.84,30.31,30.75,37.87,305.9,0,14.17,1.365,996
1,189,1330,2,1.247,.893,201.7,42.51,.721,2.777,31.23,30.79,31.42,38.65,305.9,0,14.81,.668,1094
2,189,1330,2,28.07,26.61,28.15,30.79,26.22,.237,.341,.151,.157,0,12.96,2550
1,189,1335,2,1.58,1.133,210.9,43.09,.698,2.973,31.3,30.91,31.4,38.36,305.8,0,14.74,1.369,669
1,189,1340,2,2.519,2.425,159,15.66,.47,3.528,31.16,30.55,30.87,40.29,305.7,0,15.37,2.11,894
1,189,1345,2,2.96,2.941,129,6.47,.49,4.018,31.16,30.36,30.63,40.04,305.7,0,15.28,2.537,646.7
2,189,1345,2,28.23,26.73,28.36,31.09,26.38,.236,.341,.151,.157,0,12.94,2550
1,189,1350,2,2.472,2.393,141.4,14.54,.667,4.247,30.77,30.21,30.42,41.52,305.7,0,15.48,2.075,623.8
1,189,1355,2,2.309,2.248,168.9,13.12,.972,3.855,30.88,30.27,30.51,41.26,305.6,0,15.49,1.879,584.8
1,189,1400,2,2.492,2.358,137.9,18.76,.623,3.724,31,30.54,30.79,40.72,305.6,0,15.39,2.026,648.9
2,189,1400,2,28.39,26.85,28.57,31.33,26.54,.235,.341,.151,.157,0,12.93,2550
1,189,1405,2,2.374,2.334,155.1,10.48,.692,3.659,31.1,30.47,30.75,38.65,305.5,0,14.7,1.982,798
1,189,1410,2,2.188,2.075,161.2,18.45,.94,4.214,31.66,31.16,31.51,39.54,305.5,0,15.51,1.674,1034
1,189,1415,2,2.158,1.618,158.2,40.51,1.033,4.312,31.54,30.65,30.95,38.06,305.5,0,14.83,1.967,618.2
2,189,1415,2,28.49,26.97,28.77,31.51,26.71,.233,.34,.151,.157,0,12.93,2550
1,189,1420,2,1.883,1.805,227.3,16.42,.794,3.463,31.07,30.6,30.77,39.09,305.4,0,14.83,1.339,487.9
1,189,1425,2,2.656,2.604,203.9,11.26,.526,3.985,30.93,30.45,30.74,40.83,305.4,0,15.37,1.856,516.9
1,189,1430,2,1.162,1.037,239.1,26.55,.532,2.352,30.78,30.41,30.64,38.74,305.3,0,14.46,.718,578.2
2,189,1430,2,28.55,27.07,28.95,31.65,26.88,.232,.34,.151,.157,0,12.92,2550
1,189,1435,2,.988,.885,171.8,26.07,.287,1.829,31.15,31.04,31.28,40.7,305.2,0,15.5,.578,746
1,189,1440,2,3.033,2.929,107.4,14.95,.862,5.455,31.24,30.66,30.98,40.63,305.2,0,15.56,2.4,563
1,189,1445,2,1.819,1.738,73.5,17.14,.775,3.528,30.66,30.23,30.45,41.34,305.1,0,15.33,1.622,625.1
2,189,1445,2,28.61,27.16,29.12,31.79,27.05,.231,.34,.151,.157,0,12.93,2550
1,189,1450,2,1.496,1.288,38.88,29.92,.696,2.646,30.65,30.48,30.59,41.49,305,0,15.37,1.345,613
1,189,1455,2,1.855,1.824,96.6,10.54,.57,2.94,30.76,30.57,30.73,41.28,304.9,0,15.39,1.427,701
1,189,1500,2,1.506,1.414,118.4,20.02,.639,3.593,30.95,30.74,31.02,40.62,304.9,0,15.31,.999,810
2,189,1500,2,28.66,27.24,29.27,31.9,27.2,.23,.34,.151,.157,0,12.94,2550
1,189,1505,2,3.352,3.22,169.9,16.05,.702,5.031,31.38,30.89,31.24,39.17,304.8,0,15.12,2.732,806
1,189,1510,2,3.178,3.09,155,13.5,.634,4.606,31.46,30.73,31.02,38.08,304.7,0,14.77,2.67,666.4
1,189,1515,2,3.346,3.238,171.4,14.56,.719,5.292,31.35,30.66,30.94,38.25,304.7,0,14.75,2.645,616.8
2,189,1515,2,28.73,27.31,29.41,31.98,27.36,.229,.339,.151,.157,0,12.94,2550
1,189,1520,2,2.016,1.971,187.5,12.09,.596,3.136,31.1,30.5,30.79,38.47,304.6,0,14.63,1.397,490.7
1,189,1525,2,1.202,1.139,181.6,18.46,.333,1.895,31.11,30.77,30.94,39.35,304.5,0,14.97,.542,508
1,189,1530,2,1.175,1.076,167.2,23.51,.639,3.267,31.24,30.86,31.06,39.55,304.5,0,15.16,.555,469.2
2,189,1530,2,28.79,27.38,29.54,32.06,27.51,.228,.339,.151,.157,0,12.95,2550
1,189,1535,2,2.636,2.599,172.2,9.67,1.079,4.377,31.05,30.69,30.78,39.29,304.4,0,14.9,1.957,363.4
1,189,1540,2,2.174,2.119,167.8,12.92,.901,4.116,30.74,30.41,30.42,39.42,304.4,0,14.69,1.659,288.8
1,189,1545,2,2.049,2.031,167.5,7.4,.319,2.973,30.67,30.47,30.41,40.71,304.3,0,15.11,1.587,288.7
2,189,1545,2,28.83,27.44,29.66,32.13,27.65,.228,.339,.151,.157,0,12.95,2550
1,189,1550,2,3.013,2.985,168.6,7.91,.858,4.41,30.62,30.41,30.4,40.9,304.2,0,15.14,2.222,337.1
1,189,1555,2,2.835,2.788,167.5,10.49,.716,4.116,30.66,30.49,30.45,39,304.1,0,14.46,2.175,321.3
1,189,1600,2,2.132,2.063,148,14.58,.308,2.809,30.81,30.62,30.6,40.81,304.1,0,15.26,1.622,366.6
2,189,1600,2,28.84,27.5,29.77,32.18,27.79,.227,.339,.151,.157,0,12.98,2550
1,189,1605,2,2.812,2.778,175.7,8.89,.641,3.92,30.89,30.63,30.67,40.27,304.1,0,15.12,2.16,479.7
1,189,1610,2,3.019,2.927,185,14.11,.528,4.247,31.09,30.7,30.93,40.5,304,0,15.39,2.142,512.2
1,189,1615,2,2.457,2.405,154.4,11.86,.352,3.136,31.27,30.87,31.02,39.44,303.9,0,15.14,1.98,538
2,189,1615,2,28.81,27.54,29.86,32.18,27.92,.227,.339,.151,.157,0,13,2550
1,189,1620,2,1.649,1.577,200,16.92,.452,2.515,31.3,30.94,31.05,37.64,303.8,0,14.47,.994,429
1,189,1625,2,2.049,1.863,157.2,24.42,.494,3.103,31.24,30.89,30.99,39.21,303.8,0,15.03,1.417,320.8
1,189,1630,2,1.413,1.37,139.4,14.11,.492,2.711,31.04,30.74,30.72,40.33,303.7,0,15.28,.936,208.7
2,189,1630,2,28.75,27.56,29.95,32.13,28.04,.226,.339,.151,.157,0,12.97,2550
1,189,1635,2,2.431,2.318,156,17.5,.33,3.071,30.72,30.5,30.33,42.28,303.7,0,15.72,1.897,191.3
1,189,1640,2,2.153,2.124,156.8,9.34,.369,2.94,30.47,30.41,30.19,41.53,303.6,0,15.24,1.65,174.3
1,189,1645,2,1.352,1.321,143.1,12.19,.388,1.895,30.43,30.36,30.19,42.84,303.5,0,15.67,.791,175.5
2,189,1645,2,28.71,27.58,30.01,32.08,28.14,.225,.339,.151,.157,0,12.81,2550
1,189,1650,2,.775,.743,81.1,16.47,.386,1.797,30.4,30.46,30.23,42.12,303.4,0,15.38,.247,178.9
1,189,1655,2,.606,.584,96.1,14.35,.42,1.503,30.46,30.58,30.39,42.19,303.4,0,15.46,.18,213.1
1,189,1700,2,1.023,1.004,122.7,11.23,.241,1.535,30.51,30.63,30.44,42.07,303.4,0,15.47,.498,189.5
2,189,1700,2,28.66,27.58,30.07,32.03,28.24,.225,.339,.151,.157,0,12.76,2550
1,189,1705,2,1.667,1.642,138.4,10,.518,2.679,30.58,30.6,30.43,44.05,303.3,0,16.21,1.12,259.7
1,189,1710,2,2.52,2.465,134.3,11.95,.428,3.593,30.71,30.56,30.43,43.72,303.3,0,16.21,1.91,289.8
1,189,1715,2,1.785,1.769,140,7.56,.59,2.875,30.67,30.6,30.44,42.25,303.3,0,15.66,1.28,260.6
2,189,1715,2,28.59,27.58,30.11,31.95,28.32,.225,.339,.151,.157,0,13,2550
1,189,1720,2,.676,.675,159.9,2.811,.184,.98,30.85,30.79,30.63,40.55,303.2,0,15.21,.022,209.6
1,189,1725,2,.221,.221,157.8,2.764,.16,.621,31.03,30.88,30.8,40.46,303.1,0,15.33,0,170.7
1,189,1730,2,.911,.891,146,11.88,.278,1.568,31.1,30.93,30.81,40.75,303.1,0,15.49,.263,295.7
2,189,1730,2,28.51,27.58,30.13,31.83,28.4,.224,.339,.151,.157,0,12.71,2550
1,189,1735,2,1.155,1.142,157.5,8.46,.297,1.829,31.24,30.99,30.89,40.37,303,0,15.48,.836,378.2
1,189,1740,2,.7,.68,140.5,13.47,.18,1.045,31.56,31.33,31.19,37.45,303,0,14.61,.218,406.8
1,189,1745,2,.373,.363,146.3,12.75,.271,1.111,31.97,31.58,31.52,36.98,303,0,14.77,0,292.1
2,189,1745,2,28.43,27.56,30.15,31.71,28.45,.224,.339,.151,.157,0,12.72,2550
1,189,1750,2,1.42,1.399,144.8,9.66,.258,2.025,32.03,31.4,31.35,37.52,303,0,15.05,1.118,280.1
1,189,1755,2,2.659,2.597,132.4,12.36,.802,4.312,31.66,31.11,30.98,40.1,302.9,0,15.73,2.16,262.4
1,189,1800,2,2.851,2.829,116.7,7.15,.501,3.92,31.1,30.84,30.65,41.25,302.9,0,15.68,2.16,249.2
2,189,1800,2,28.38,27.55,30.15,31.6,28.5,.223,.338,.151,.157,0,12.67,2550
1,189,1805,2,2.895,2.881,115.1,5.71,.762,4.639,30.85,30.82,30.58,40.76,303,0,15.29,2.232,224.2
1,189,1810,2,2.96,2.928,103.7,8.45,.35,3.789,30.72,30.86,30.54,40.91,302.9,0,15.23,2.1,184.8
1,189,1815,2,2.808,2.741,105.8,12.46,.566,3.822,30.5,30.75,30.31,41.36,302.9,0,15.2,1.842,138.5
2,189,1815,2,28.34,27.53,30.15,31.52,28.54,.223,.338,.151,.157,0,12.65,2550
1,189,1820,2,3.302,3.288,127.6,5.249,.336,4.083,30.34,30.66,30.18,41.82,303,0,15.23,2.287,165.3
1,189,1825,2,2.878,2.866,128.6,5.224,.388,3.626,30.28,30.65,30.14,41.96,303,0,15.23,1.99,129.2
1,189,1830,2,2.978,2.975,130.6,2.521,.244,3.561,30.06,30.55,29.91,42.91,303,0,15.37,1.937,86.5
2,189,1830,2,28.28,27.51,30.13,31.44,28.57,.223,.338,.151,.157,0,12.64,2550
1,189,1835,2,2.862,2.847,135.1,5.84,.29,3.365,29.76,30.46,29.63,44.45,303.1,0,15.65,1.775,80.1
1,189,1840,2,3.264,3.244,142.8,6.241,.839,5.39,29.53,30.21,29.43,44.81,303.1,0,15.57,2.165,78.6
1,189,1845,2,4.516,4.498,144.4,5.084,.441,5.749,29.5,30.17,29.46,42.87,303.2,0,14.88,3.002,82.1
2,189,1845,2,28.21,27.49,30.12,31.35,28.59,.222,.338,.151,.157,0,12.63,2550
1,189,1850,2,3.236,3.225,153.4,4.621,.422,3.985,29.58,30.1,29.49,44.09,303.2,0,15.37,2.222,151.2
1,189,1855,2,2.482,2.476,157.3,4.052,.354,3.43,29.82,30,29.6,45.1,303.2,0,15.92,1.655,155.3
1,189,1900,2,2.485,2.472,156.2,5.841,.4,3.659,29.97,30.02,29.64,45,303.3,0,16.01,1.72,137.5
2,189,1900,2,28.11,27.46,30.1,31.21,28.6,.222,.338,.151,.157,0,12.62,2550
1,189,1905,2,2.425,2.416,157.5,5.065,.293,3.103,29.95,29.99,29.55,45.47,303.3,0,16.15,1.64,115.8
1,189,1910,2,2.228,2.22,157.7,4.773,.287,2.875,29.82,29.85,29.39,46.64,303.3,0,16.43,1.442,93.4
1,189,1915,2,2.774,2.766,155.8,4.382,.268,3.365,29.59,29.77,29.18,47.52,303.3,0,16.51,1.71,84.6
2,189,1915,2,28.01,27.43,30.07,31.07,28.62,.222,.338,.151,.157,0,12.61,2550
1,189,1920,2,2.907,2.903,157.9,2.78,.279,3.757,29.38,29.7,29,47.82,303.3,0,16.42,1.8,62.63
1,189,1925,2,2.45,2.447,152.6,3.05,.279,3.234,29.07,29.58,28.71,49.34,303.3,0,16.62,1.22,36.22
1,189,1930,2,2.043,2.039,155.5,3.472,.173,2.417,28.73,29.41,28.46,50.45,303.4,0,16.66,.249,30.68
2,189,1930,2,27.91,27.39,30.05,30.9,28.62,.222,.338,.151,.157,0,12.6,2550
1,189,1935,2,2.127,2.126,164.8,1.421,.18,2.45,28.49,29.33,28.26,51.19,303.5,0,16.67,.084,17.01
1,189,1940,2,2.529,2.529,163.1,.415,.136,2.842,28.16,29.25,27.88,53.15,303.5,0,16.95,.82,9.16
1,189,1945,2,2.804,2.804,163.2,.466,.078,2.973,27.64,29.17,27.34,55.71,303.5,0,17.21,.78,4.773
2,189,1945,2,27.81,27.34,30,30.72,28.61,.222,.338,.151,.157,1.123,12.6,2550
1,189,1950,2,2.609,2.605,161.1,3.242,.176,2.907,27.01,28.69,26.7,58.66,303.5,0,17.42,.723,1.358
1,189,1955,2,2.135,2.083,146.7,12.57,.25,2.711,26.3,28.38,26.14,62.36,303.6,0,17.72,.877,.019
1,189,2000,2,2.083,2.083,125.4,1.053,.124,2.319,25.99,28.47,26.17,63.31,303.6,0,17.67,1.06,0
2,189,2000,2,27.71,27.29,29.94,30.54,28.59,.221,.338,.151,.157,1.733,12.59,2550
1,189,2005,2,1.789,1.788,123.1,2.377,.109,2.123,26.13,28.73,26.57,62,303.7,0,17.48,1.065,0
1,189,2010,2,1.76,1.757,116.9,3.272,.108,1.993,26.49,28.47,27.07,58.59,303.6,0,16.95,1.045,.27
1,189,2015,2,1.968,1.968,122.1,1.588,.151,2.221,26.69,28.19,27.02,58.88,303.6,0,17.2,1.135,0
2,189,2015,2,27.61,27.23,29.89,30.36,28.57,.221,.338,.151,.157,1.768,12.58,2550
1,189,2020,2,2.381,2.381,118.4,.292,.078,2.613,26.39,28.17,26.6,61.75,303.6,0,17.65,1.217,0
1,189,2025,2,2.432,2.431,122.5,1.385,.069,2.581,26.04,28.18,26.4,63.18,303.7,0,17.69,1.297,0
1,189,2030,2,2.424,2.423,127.9,1.543,.071,2.646,25.77,27.77,26.03,65.39,303.7,0,17.96,1.102,0
2,189,2030,2,27.49,27.18,29.82,30.17,28.53,.221,.338,.151,.157,2.053,12.57,2550
1,189,2035,2,2.549,2.549,129.6,1.291,.089,2.744,25.47,27.95,25.64,65.99,303.8,0,17.83,.942,0
1,189,2040,2,2.825,2.824,130,1.053,.132,3.071,25.31,28.02,25.58,65.08,303.8,0,17.47,1.285,0
1,189,2045,2,2.856,2.855,129.4,1.61,.131,3.201,25.23,27.9,25.51,64.57,303.9,0,17.29,1.235,0
2,189,2045,2,27.37,27.12,29.75,29.97,28.49,.221,.337,.151,.157,2.159,12.57,2550
1,189,2050,2,3.325,3.324,132.7,1.54,.178,3.789,25.06,27.8,25.36,65.24,303.9,0,17.29,1.605,0
1,189,2055,2,3.543,3.543,133.4,.338,.101,3.757,24.79,27.67,25.06,65.82,304,0,17.18,1.602,0
1,189,2100,2,3.214,3.214,134,.881,.121,3.561,24.58,27.37,24.85,66.56,304.1,0,17.16,1.372,0
2,189,2100,2,27.24,27.06,29.66,29.77,28.45,.221,.337,.151,.157,2.231,12.55,2550
1,189,2105,2,3.209,3.209,135.2,.668,.08,3.365,24.45,27.12,24.75,67.17,304.2,0,17.18,1.397,0
1,189,2110,2,2.995,2.994,136.9,1.467,.055,3.136,24.34,26.93,24.63,67.44,304.2,0,17.14,1.242,0
1,189,2115,2,3.046,3.044,135.9,2.311,.1,3.332,24.24,26.96,24.49,68.33,304.3,0,17.25,1.205,0
2,189,2115,2,27.12,26.99,29.58,29.58,28.39,.221,.337,.151,.157,2.352,12.55,2550
1,189,2120,2,3.018,3.018,136,.974,.101,3.267,24.21,27,24.52,68.18,304.4,0,17.18,1.275,0
1,189,2125,2,3.06,3.059,136,1.111,.084,3.234,24.22,26.97,24.54,67.63,304.5,0,17.08,1.247,0
1,189,2130,2,3.103,3.103,137.1,.554,.096,3.365,24.2,26.99,24.54,67.04,304.6,0,16.92,1.375,0
2,189,2130,2,27.01,26.93,29.49,29.39,28.33,.22,.337,.151,.157,2.405,12.55,2550
1,189,2135,2,3.357,3.356,135.8,1.202,.049,3.463,24.12,26.8,24.45,67.38,304.7,0,16.93,1.53,0
1,189,2140,2,3.506,3.503,130.3,2.179,.108,3.789,23.95,26.6,24.18,68.02,304.7,0,16.91,1.452,0
1,189,2145,2,3.424,3.423,132.6,1.487,.136,3.724,23.82,26.4,24.02,68.03,304.8,0,16.79,1.49,0
2,189,2145,2,26.91,26.87,29.4,29.21,28.28,.22,.337,.151,.157,2.385,12.53,2550
1,189,2150,2,3.517,3.514,132.4,2.485,.166,4.018,23.79,26.19,24.01,67.12,304.8,0,16.57,1.595,0
1,189,2155,2,3.539,3.538,134.7,1.572,.122,3.855,23.77,25.93,23.94,67.34,304.8,0,16.6,1.567,0
1,189,2200,2,3.71,3.709,135.1,1.283,.122,3.985,23.66,25.84,23.85,67.8,304.9,0,16.6,1.707,0
2,189,2200,2,26.81,26.8,29.3,29.02,28.21,.22,.337,.151,.157,2.278,12.52,2550
1,189,2205,2,3.585,3.583,134,2.216,.154,3.985,23.67,25.72,23.86,67.63,304.9,0,16.58,1.712,0
1,189,2210,2,3.47,3.467,138.7,2.448,.15,3.855,23.66,25.5,23.9,67.79,305,0,16.6,1.697,0
1,189,2215,2,3.513,3.51,140.6,2.023,.147,3.953,23.69,25.35,23.93,68.01,305.1,0,16.68,1.765,0
2,189,2215,2,26.71,26.74,29.21,28.85,28.14,.22,.337,.151,.157,2.145,12.52,2550
1,189,2220,2,3.455,3.449,140.4,3.398,.229,4.051,23.73,25.22,23.92,68.48,305,0,16.81,1.775,0
1,189,2225,2,3.663,3.655,141.9,3.68,.35,4.508,23.81,25.17,24.02,68.6,305,0,16.92,2.15,0
1,189,2230,2,4.066,4.052,142.5,4.811,.431,5.325,23.89,25.12,24.1,68.55,305,0,16.98,2.582,0
2,189,2230,2,26.61,26.67,29.1,28.68,28.06,.22,.337,.151,.157,2.157,12.51,2550
1,189,2235,2,3.864,3.851,140.8,4.673,.39,4.9,24.04,25,24.19,68.41,305,0,17.09,2.495,0
1,189,2240,2,3.467,3.458,141,3.929,.323,4.149,24.05,24.91,24.15,68.74,305.1,0,17.17,2.265,0
1,189,2245,2,3.436,3.424,136.5,4.671,.352,4.835,23.97,24.83,24.02,69.37,305.2,0,17.23,2.12,0
2,189,2245,2,26.53,26.61,29.01,28.52,27.98,.22,.336,.151,.157,2.162,12.51,2550
1,189,2250,2,3.367,3.36,134.6,3.712,.268,4.051,23.87,24.77,23.9,69.71,305.2,0,17.21,2.055,0
1,189,2255,2,3.253,3.246,136.6,3.77,.267,3.92,23.76,24.68,23.81,70.2,305.2,0,17.23,1.957,0
1,189,2300,2,3.263,3.253,140.6,4.668,.256,4.116,23.72,24.63,23.77,70.5,305.2,0,17.25,1.915,0
2,189,2300,2,26.44,26.55,28.91,28.36,27.9,.22,.336,.151,.157,2.316,12.5,2550
1,189,2305,2,3.181,3.172,143.5,4.149,.27,3.822,23.59,24.6,23.65,71.2,305.2,0,17.27,1.865,0
1,189,2310,2,3.05,3.042,147.8,4.029,.296,3.887,23.51,24.38,23.57,71.8,305.2,0,17.35,1.857,0
1,189,2315,2,3.226,3.212,142.1,5.181,.361,3.985,23.44,24.17,23.5,72.5,305.2,0,17.42,1.982,0
2,189,2315,2,26.36,26.49,28.81,28.21,27.82,.22,.336,.151,.157,2.425,12.49,2550
1,189,2320,2,3.132,3.126,140,3.547,.236,3.659,23.4,24.07,23.43,73.1,305.2,0,17.5,1.79,0
1,189,2325,2,2.892,2.883,140,4.454,.305,3.659,23.34,24.08,23.39,73.6,305.2,0,17.56,1.66,0
1,189,2330,2,2.345,2.337,142.4,4.833,.389,3.299,23.36,24.15,23.44,73.6,305.3,0,17.58,1.108,0
2,189,2330,2,26.28,26.42,28.72,28.07,27.74,.22,.336,.151,.157,2.549,12.48,2550
1,189,2335,2,2.518,1.752,290.5,44.68,1.776,5.782,23.41,24.03,23.41,74.2,305.5,0,17.73,1.655,0
1,189,2340,2,5.486,5.378,310,11.39,1.398,10.19,23.41,24.23,23.71,72.1,305.6,0,17.29,4.485,.438
1,189,2345,2,4.147,3.467,314.9,32.8,1.486,8.13,25.2,26.38,25.86,59.54,305.7,0,16.03,3.988,4.229
2,189,2345,2,26.22,26.36,28.62,27.94,27.66,.219,.336,.151,.157,2.244,12.48,2550
1,189,2350,2,1.583,1.444,291,23.79,.791,3.299,26.05,26.6,26.14,56.8,305.9,0,16.08,1.185,2.623
1,189,2355,2,2.815,2.76,301.2,11.31,.75,4.116,25.84,26.33,25.75,57.74,305.8,0,16.14,2.007,.359
1,190,0,2,2.669,2.594,280,13.53,.517,3.659,25.46,26.02,25.33,58.1,305.7,0,15.89,1.67,0
2,190,0,2,26.15,26.31,28.52,27.81,27.58,.219,.336,.151,.157,1.518,12.47,2550
1,190,5,2,2.095,2.083,242.4,6.223,.217,2.483,24.92,25.72,24.76,62.24,305.6,0,16.45,.831,0
1,190,10,2,2.361,2.273,286.1,15.65,.758,4.018,24.51,25.51,24.46,63.13,305.7,0,16.29,1.239,0
1,190,15,2,2.303,2.244,308.2,12.89,.685,4.116,24.4,24.94,24.33,61.2,305.7,0,15.73,1.517,0
2,190,15,2,26.1,26.25,28.43,27.7,27.49,.219,.335,.151,.157,1.896,12.47,2550
1,190,20,2,1.966,1.953,335.6,6.391,.319,2.613,24.15,24.51,24.02,62.41,305.7,0,15.8,1.027,0
1,190,25,2,2.142,2.119,340,8.37,.314,2.94,23.9,24.39,23.8,62.81,305.6,0,15.67,1.14,0
1,190,30,2,1.097,1.025,288.9,20.77,.38,1.96,23.72,24.15,23.58,64.43,305.7,0,15.89,.388,0
2,190,30,2,26.04,26.2,28.34,27.59,27.41,.219,.335,.151,.157,1.964,12.46,2550
1,190,35,2,.903,.891,349.8,9.17,.337,2.058,23.41,23.86,23.26,65.21,305.7,0,15.79,.045,0
1,190,40,2,.406,.349,321.7,30.07,.325,1.535,23.34,23.84,23.18,66.13,305.6,0,15.93,.148,0
1,190,45,2,1.19,1.141,304.6,16.31,.252,1.895,23.1,23.8,23.03,67.34,305.6,0,15.99,.783,0
2,190,45,2,25.99,26.15,28.26,27.5,27.33,.219,.335,.151,.157,2.553,12.46,2550
1,190,50,2,1.718,1.707,328.1,6.638,.208,2.319,22.95,23.92,22.97,67.16,305.6,0,15.82,.963,0
1,190,55,2,2.059,2.056,340.3,3.146,.171,2.417,22.89,23.92,22.95,67.84,305.6,0,15.91,1.192,0
1,190,100,2,2.108,2.104,343.7,3.733,.219,2.711,22.78,23.9,22.88,67.77,305.6,0,15.79,1.167,0
2,190,100,2,25.94,26.11,28.18,27.41,27.25,.219,.335,.151,.157,2.621,12.46,2550
1,190,105,2,2.127,2.124,345.2,3.002,.262,2.809,22.73,23.84,22.8,67.09,305.5,0,15.6,1.055,0
1,190,110,2,2.093,2.091,348.6,2.814,.167,2.417,22.66,23.8,22.69,67.53,305.4,0,15.63,.892,0
1,190,115,2,1.887,1.885,3.752,2.609,.19,2.221,22.61,23.64,22.62,68.8,305.4,0,15.86,.376,0
2,190,115,2,25.87,26.06,28.1,27.31,27.18,.219,.335,.151,.157,2.467,12.46,2550
1,190,120,2,1.733,1.731,3.048,3.002,.195,2.221,22.45,23.63,22.36,71.4,305.3,0,16.27,.416,0
1,190,125,2,2.201,2.2,352.1,.871,.347,2.907,22.14,23.27,22.03,73.2,305.3,0,16.37,.889,0
1,190,130,2,2.014,2.004,347.1,5.828,.254,2.515,21.85,23.3,21.81,74.5,305.3,0,16.36,.208,0
2,190,130,2,25.81,26.02,28.02,27.21,27.1,.219,.334,.151,.157,3.46,12.44,2550
1,190,135,2,1.179,1.173,333.8,5.387,.222,1.666,21.69,22.85,21.67,74.4,305.2,0,16.2,0,0
1,190,140,2,1.012,1.012,344.1,.242,.2,1.372,21.67,22.82,21.71,73.9,305.1,0,16.07,0,0
1,190,145,2,1.075,1.073,346.5,3.394,.259,1.731,21.65,22.69,21.68,74.6,305.1,0,16.2,0,0
2,190,145,2,25.74,25.97,27.94,27.11,27.02,.219,.334,.151,.157,4.067,12.44,2550
1,190,150,2,1.11,1.108,354.3,3.503,.189,1.797,21.66,22.69,21.69,74.5,305.1,0,16.18,0,0
1,190,155,2,1.363,1.361,349.1,3.076,.316,2.123,21.67,22.56,21.67,74.6,305,0,16.22,.027,0
1,190,200,2,2.106,2.104,343.5,2.494,.198,2.417,21.67,22.84,21.66,75.3,305,0,16.37,.763,0
2,190,200,2,25.67,25.92,27.87,27.01,26.95,.218,.334,.151,.157,3.882,12.43,2550
1,190,205,2,2.807,2.806,344.4,1.397,.247,3.136,21.52,22.85,21.49,77.4,305,0,16.64,1.4,0
1,190,210,2,2.699,2.688,354.6,5.047,.154,2.973,21.22,22.52,21.23,78.9,305,0,16.66,1.115,0
1,190,215,2,2.773,2.769,351.1,3.119,.096,3.071,21.13,22.39,21.23,78.4,304.8,0,16.47,1.302,0
2,190,215,2,25.59,25.87,27.79,26.9,26.88,.218,.334,.151,.157,4.855,12.43,2550
1,190,220,2,2.627,2.625,347.7,2.047,.136,2.907,21.13,22.39,21.21,77.8,304.7,0,16.36,1.155,0
1,190,225,2,2.262,2.244,1.397,7.29,.179,2.646,21.12,22.38,21.23,77.3,304.7,0,16.25,.719,0
1,190,230,2,1.899,1.899,15.14,1.182,.091,2.189,21.17,22.21,21.2,77.6,304.7,0,16.35,.091,0
2,190,230,2,25.52,25.82,27.71,26.8,26.8,.218,.334,.151,.157,4.207,12.42,2550
1,190,235,2,1.68,1.679,7.54,1.744,.129,1.895,21.05,22.07,21.02,78,304.6,0,16.32,0,0
1,190,240,2,1.227,1.226,4.492,1.67,.19,1.535,20.94,21.88,20.89,78.5,304.6,0,16.32,0,0
1,190,245,2,1.2,1.172,39.51,12.35,.421,1.927,20.87,21.74,20.78,78.6,304.6,0,16.28,.358,0
2,190,245,2,25.45,25.77,27.63,26.7,26.73,.218,.334,.151,.157,5.23,12.42,2550
1,190,250,2,1.953,1.946,41.84,4.906,.101,2.319,20.75,21.89,20.77,78.6,304.5,0,16.15,.825,0
1,190,255,2,2.468,2.465,40.03,2.915,.21,2.94,20.74,21.89,20.76,79,304.5,0,16.24,1.075,0
1,190,300,2,2.548,2.541,35.22,4.464,.24,3.365,20.59,21.73,20.55,80.1,304.5,0,16.3,.971,0
2,190,300,2,25.39,25.72,27.56,26.6,26.65,.218,.333,.151,.157,5.063,12.42,2550
1,190,305,2,2.449,2.445,27.12,3.354,.268,3.103,20.4,21.97,20.46,80.3,304.5,0,16.16,.962,0
1,190,310,2,2.347,2.343,29.68,3.337,.18,2.973,20.5,21.9,20.66,78.8,304.5,0,15.97,1.127,0
1,190,315,2,2.494,2.492,29.53,2.023,.162,2.94,20.48,21.78,20.58,78.4,304.4,0,15.88,1.35,0
2,190,315,2,25.33,25.67,27.48,26.5,26.58,.218,.333,.151,.157,4.663,12.41,2550
1,190,320,2,2.797,2.79,23.25,4.054,.155,3.136,20.38,21.8,20.48,78.8,304.4,0,15.85,1.475,0
1,190,325,2,3.123,3.121,11.19,2.23,.141,3.463,20.29,21.68,20.4,80.2,304.4,0,16.04,1.637,0
1,190,330,2,3.013,3.01,11.07,2.612,.191,3.397,20.3,21.35,20.39,81.2,304.4,0,16.24,1.542,0
2,190,330,2,25.26,25.62,27.4,26.41,26.5,.218,.333,.151,.157,4.819,12.4,2550
1,190,335,2,2.658,2.654,10.64,2.904,.187,3.169,20.24,21.04,20.29,81.4,304.5,0,16.21,1.232,0
1,190,340,2,2.854,2.837,353.2,6.289,.222,3.234,20.24,21.06,20.31,81.7,304.6,0,16.28,1.495,0
1,190,345,2,2.8,2.786,348.4,5.797,.346,3.495,20.27,21.07,20.35,81.4,304.6,0,16.23,1.5,0
2,190,345,2,25.19,25.57,27.33,26.31,26.43,.218,.333,.151,.157,5.175,12.39,2550
1,190,350,2,2.442,2.436,343.9,4.186,.369,3.528,20.42,21.1,20.55,80.3,304.7,0,16.18,1.542,0
1,190,355,2,2.114,2.104,345.3,5.584,.288,2.679,20.53,21.05,20.59,80.4,304.7,0,16.3,1.21,0
1,190,400,2,1.93,1.926,352.9,3.701,.209,2.45,20.5,20.97,20.52,81.1,304.7,0,16.41,1.034,0
2,190,400,2,25.13,25.53,27.25,26.22,26.36,.218,.333,.151,.157,4.941,12.39,2550
1,190,405,2,1.843,1.836,351.4,4.888,.235,2.581,20.41,20.83,20.4,81.9,304.7,0,16.47,.806,0
1,190,410,2,2.085,2.081,350.6,3.417,.167,2.515,20.32,20.8,20.31,82.6,304.6,0,16.5,1.325,0
1,190,415,2,2.438,2.437,1.581,1.614,.249,3.005,20.17,20.77,20.14,83.5,304.6,0,16.53,1.39,0
2,190,415,2,25.07,25.48,27.17,26.12,26.29,.218,.333,.151,.157,6.35,12.38,2550
1,190,420,2,2.625,2.62,.6,3.834,.213,3.071,20,20.68,20.04,84.1,304.6,0,16.49,1.515,0
1,190,425,2,2.022,2.006,350.5,7.3,.309,2.94,19.9,20.7,19.96,84.6,304.6,0,16.48,.909,0
1,190,430,2,1.83,1.825,347.3,4.232,.191,2.319,19.95,20.84,20.11,83.4,304.5,0,16.3,1.065,0
2,190,430,2,25.02,25.43,27.09,26.03,26.21,.217,.332,.151,.157,7.08,12.38,2550
1,190,435,2,2.09,2.083,338.4,4.747,.256,2.483,20.05,20.89,20.22,82.6,304.5,0,16.25,1.307,0
1,190,440,2,1.304,1.302,333.6,3.646,.206,1.862,20.11,20.78,20.22,82,304.5,0,16.2,.025,0
1,190,445,2,1.414,1.407,331.7,5.839,.198,2.058,20.08,20.82,20.14,82.1,304.5,0,16.19,.088,0
2,190,445,2,24.97,25.39,27.03,25.95,26.14,.217,.332,.151,.157,6.875,12.37,2550
1,190,450,2,1.549,1.542,333.4,5.535,.137,1.895,20.06,20.89,20.08,82.6,304.5,0,16.27,.301,0
1,190,455,2,1.701,1.7,345.6,1.752,.127,1.993,20.06,20.93,20.18,82.6,304.5,0,16.26,.82,0
1,190,500,2,1.801,1.799,342.4,3.065,.12,2.058,20.04,20.97,20.12,83,304.6,0,16.33,.699,0
2,190,500,2,24.92,25.35,26.95,25.87,26.07,.217,.332,.151,.157,8.08,12.37,2550
1,190,505,2,1.553,1.553,345.2,.988,.221,2.058,19.9,20.94,19.94,84.1,304.6,0,16.38,.064,0
1,190,510,2,1.519,1.519,345.8,.19,.081,1.699,19.8,20.89,19.91,84.4,304.6,0,16.36,0,0
1,190,515,2,1.52,1.519,348.7,1.765,.122,1.699,19.84,20.89,20,84.2,304.6,0,16.34,0,0
2,190,515,2,24.86,25.3,26.88,25.78,26,.217,.332,.151,.157,10.45,12.37,2550
1,190,520,2,1.601,1.601,351.2,.179,.107,1.862,19.9,20.99,20.04,84.6,304.6,0,16.47,0,0
1,190,525,2,1.632,1.632,351.2,.115,.238,1.895,19.88,21.2,20.02,85.1,304.5,0,16.54,0,0
1,190,530,2,.828,.828,347.3,1.482,.118,1.143,19.84,21.15,19.98,85.2,304.5,0,16.52,0,0
2,190,530,2,24.8,25.26,26.81,25.7,25.92,.217,.332,.151,.157,12.59,12.36,2550
1,190,535,2,1.424,1.424,334.4,.875,.192,1.633,19.81,21,19.96,85,304.5,0,16.45,0,.198
1,190,540,2,1.63,1.628,331.9,2.56,.101,1.862,19.86,21.01,20.02,84.1,304.5,0,16.34,.041,1.305
1,190,545,2,1.588,1.588,327.1,.145,.083,1.764,19.8,20.85,19.88,84.5,304.6,0,16.36,.156,2.135
2,190,545,2,24.73,25.21,26.73,25.61,25.85,.217,.332,.151,.157,12.78,12.35,2550
1,190,550,2,1.567,1.566,323.6,1.68,.122,1.764,19.64,20.67,19.61,85.7,304.5,0,16.42,0,3.393
1,190,555,2,1.749,1.749,324.5,.063,.044,1.862,19.48,20.66,19.5,86.3,304.5,0,16.37,0,5.975
1,190,600,2,1.471,1.47,323.9,1.124,.141,1.731,19.41,20.73,19.49,86.4,304.5,0,16.34,0,7.86
2,190,600,2,24.67,25.16,26.67,25.52,25.78,.217,.331,.151,.157,15.7,12.34,2550
1,190,605,2,1.248,1.247,318.3,1.007,.111,1.437,19.34,20.65,19.39,86.6,304.6,0,16.31,0,13.21
1,190,610,2,1.306,1.297,295.2,6.711,.216,1.699,19.3,20.61,19.37,87.1,304.6,0,16.36,.24,26.95
1,190,615,2,1.587,1.584,302.1,3.424,.136,1.927,19.38,20.64,19.57,88.1,304.5,0,16.59,.157,38.41
2,190,615,2,24.6,25.11,26.59,25.43,25.71,.217,.331,.151,.157,17.45,12.34,2550
1,190,620,2,1.611,1.609,298.9,3.3,.1,1.797,19.48,20.67,19.84,88.4,304.5,0,16.75,.088,51.77
1,190,625,2,1.387,1.384,293.2,3.26,.104,1.601,19.67,20.76,20.12,88.2,304.5,0,16.89,.041,65.86
1,190,630,2,1.546,1.545,290.1,1.75,.215,2.091,19.94,20.92,20.48,88,304.5,0,17.1,.257,79.3
2,190,630,2,24.54,25.07,26.52,25.34,25.65,.217,.331,.151,.157,12.82,12.34,2550
1,190,635,2,2.023,2.021,288.8,2.374,.119,2.254,20.2,21.01,20.78,86.6,304.5,0,17.11,1.119,92.8
1,190,640,2,1.793,1.787,278.4,4.707,.143,2.058,20.52,21.27,21.11,85.7,304.5,0,17.26,1.073,107.2
1,190,645,2,1.799,1.797,273.2,2.621,.097,1.993,20.86,21.58,21.32,84.9,304.4,0,17.43,1.315,121.5
2,190,645,2,24.48,25.02,26.45,25.27,25.58,.217,.331,.151,.157,8.17,12.35,2550
1,190,650,2,1.722,1.718,283.5,4.035,.207,2.091,21.2,21.88,21.74,83.7,304.5,0,17.52,1.168,136.5
1,190,655,2,1.75,1.745,280.3,4.313,.194,2.123,21.53,22.09,22.08,81.9,304.5,0,17.51,1.47,151.4
1,190,700,2,1.956,1.942,292.8,6.723,.294,2.875,21.79,22.16,22.24,81.3,304.6,0,17.63,1.507,166.5
2,190,700,2,24.44,24.97,26.38,25.2,25.51,.217,.331,.151,.157,5.949,12.35,2550
1,190,705,2,1.459,1.439,290,9.5,.209,1.96,22,22.38,22.52,79.6,304.5,0,17.51,1.127,182.3
1,190,710,2,1.41,1.39,279.6,9.69,.228,2.417,22.38,22.89,23,77.5,304.5,0,17.45,1.044,197.9
1,190,715,2,1.464,1.442,285.8,10.02,.237,1.927,22.7,23.23,23.29,74.5,304.6,0,17.14,1.348,213.6
2,190,715,2,24.41,24.93,26.31,25.14,25.45,.217,.33,.151,.157,4.188,12.36,2550
1,190,720,2,1.805,1.788,293.1,7.76,.177,2.319,22.98,23.3,23.44,73.9,304.6,0,17.28,1.462,224.9
1,190,725,2,1.66,1.644,293.1,7.84,.183,2.091,23.31,23.47,23.72,73.6,304.7,0,17.52,1.262,247.8
1,190,730,2,1.809,1.797,286.6,6.574,.266,2.189,23.59,23.83,24.06,69.62,304.7,0,16.94,1.507,257.5
2,190,730,2,24.39,24.89,26.25,25.1,25.38,.216,.33,.151,.157,3.309,12.36,2550
1,190,735,2,1.64,1.63,279.3,6.418,.205,2.025,23.92,24.24,24.37,68.1,304.7,0,16.9,1.435,282.4
1,190,740,2,1.797,1.784,287.8,6.736,.253,2.156,24.19,24.46,24.61,66.07,304.9,0,16.69,1.497,287.1
1,190,745,2,1.613,1.598,295.4,7.67,.209,2.189,24.41,24.43,24.75,65.92,304.9,0,16.85,1.402,313.8
2,190,745,2,24.38,24.86,26.19,25.08,25.31,.216,.33,.151,.157,2.483,12.37,2550
1,190,750,2,2.127,2.098,309.3,9.55,.171,2.483,24.56,24.46,24.79,65.61,305,0,16.93,1.797,330.7
1,190,755,2,2.46,2.436,312.8,8.02,.321,3.234,24.82,24.66,24.94,62.78,305,0,16.49,2.032,350.2
1,190,800,2,2.508,2.5,315.5,4.606,.275,3.267,25.05,24.8,25.08,62.24,305,0,16.57,2.002,367.4
2,190,800,2,24.38,24.84,26.14,25.07,25.25,.216,.33,.151,.157,2.158,12.39,2550
1,190,805,2,2.517,2.484,314.4,9.29,.266,3.038,25.23,24.86,25.25,62.63,305.1,0,16.82,1.925,383.9
1,190,810,2,2.23,2.202,325.3,9.08,.387,3.169,25.53,25.21,25.62,60.39,305.2,0,16.54,1.737,397.8
1,190,815,2,2.402,2.384,320.2,7.04,.253,2.973,25.76,25.39,25.8,57.88,305.2,0,16.11,1.822,414.8
2,190,815,2,24.4,24.82,26.1,25.09,25.2,.216,.329,.151,.157,1.956,12.42,2550
1,190,820,2,2.437,2.417,322.1,7.34,.235,3.103,26.03,25.59,26.03,58.23,305.2,0,16.43,1.902,433.6
1,190,825,2,2.397,2.376,334.7,7.66,.342,3.136,26.17,25.71,26.1,56.9,305.3,0,16.21,1.972,449.4
1,190,830,2,2.429,2.381,328.3,11.34,.384,3.463,26.22,25.8,26.15,56.16,305.2,0,16.06,1.93,465.8
2,190,830,2,24.41,24.82,26.07,25.13,25.15,.215,.329,.151,.157,1.788,12.54,2550
1,190,835,2,2.107,2.065,299.4,11.49,.392,2.907,26.41,26.01,26.47,54.53,305.2,0,15.78,1.71,481.6
1,190,840,2,2.076,2.058,286,7.43,.403,2.777,26.53,26.32,26.74,52.64,305.1,0,15.36,1.805,498.8
1,190,845,2,2.142,2.096,291.6,11.8,.381,2.875,26.73,26.47,26.97,52.83,305.2,0,15.59,1.67,515.4
2,190,845,2,24.44,24.83,26.05,25.22,25.11,.215,.329,.151,.157,1.621,12.73,2550
1,190,850,2,2.496,2.459,281.3,9.77,.331,3.201,26.93,26.71,27.05,52.06,305.2,0,15.55,2.245,531
1,190,855,2,1.627,1.564,298.3,16.01,.468,2.94,27.1,26.74,27.25,52.34,305.2,0,15.78,1.35,546.7
1,190,900,2,2.339,2.314,291.9,8.44,.576,3.463,27.34,26.85,27.49,52.4,305.2,0,16.01,1.817,563.1
2,190,900,2,24.48,24.86,26.05,25.35,25.09,.215,.328,.151,.157,1.463,12.86,2550
1,190,905,2,2.878,2.843,288.5,8.91,.69,4.541,27.34,26.76,27.29,51.92,305.2,0,15.87,2.37,577.8
1,190,910,2,2.079,1.894,294,24.14,.785,3.593,27.49,27,27.53,52.31,305.2,0,16.11,1.686,594
1,190,915,2,2.352,2.24,273.1,17.67,.436,3.299,27.55,27.17,27.54,50.88,305.2,0,15.75,2.045,607.5
2,190,915,2,24.53,24.89,26.07,25.51,25.07,.214,.328,.151,.157,1.437,12.93,2550
1,190,920,2,2.287,2.231,260,12.63,.665,3.43,27.51,27.26,27.57,50.81,305.2,0,15.69,1.889,621.6
1,190,925,2,2.642,2.49,237.5,19.43,.401,3.397,27.67,27.33,27.62,51.22,305.2,0,15.96,2.205,636.5
1,190,930,2,2.879,2.648,248.4,22.92,.412,3.724,27.79,27.39,27.6,50.74,305.1,0,15.92,2.467,649.9
2,190,930,2,24.62,24.95,26.11,25.71,25.07,.213,.327,.151,.157,1.344,12.96,2550
1,190,935,2,3.433,3.388,256.2,9.33,.669,4.704,27.87,27.47,27.72,50.35,305.1,0,15.87,2.897,664.6
1,190,940,2,3.621,3.535,233.9,12.47,.836,5.292,28.05,27.46,27.9,50.09,305.1,0,15.96,2.965,681.2
1,190,945,2,4.067,3.943,247.9,14.13,.531,5.521,28.18,27.43,27.94,49.44,305.1,0,15.87,3.445,695
2,190,945,2,24.73,25.01,26.17,25.95,25.07,.213,.327,.151,.157,1.237,12.99,2550
1,190,950,2,3.399,3.335,266.9,11.09,.679,5.227,28.26,27.82,28.13,50.33,305.2,0,16.21,2.975,708
1,190,955,2,3.572,3.508,260.7,10.91,.62,4.867,28.37,27.81,28.2,49.59,305.2,0,16.09,3.157,723
1,190,1000,2,3.997,3.932,264.5,10.28,.763,6.011,28.3,27.7,28.2,49.18,305.1,0,15.9,3.218,737
2,190,1000,2,24.88,25.09,26.24,26.22,25.09,.212,.326,.151,.157,1.22,13.02,2550
1,190,1005,2,4.069,4.013,258,9.45,.73,5.749,28.44,27.84,28.38,48.42,305.1,0,15.79,3.44,749
1,190,1010,2,4.168,4.009,258.4,15.82,.76,5.684,28.57,27.98,28.45,48.45,305.1,0,15.91,3.538,762
1,190,1015,2,3.592,3.507,272.4,12.51,.529,4.835,28.64,28.13,28.56,47.92,305,0,15.8,3.01,773
2,190,1015,2,25.05,25.17,26.33,26.52,25.12,.211,.325,.151,.157,1.126,13.05,2550
1,190,1020,2,3.441,3.388,271.7,10.09,.532,4.9,28.73,28.32,28.72,47.66,305,0,15.79,3.032,785
1,190,1025,2,3.97,3.889,244.4,11.61,.659,5.227,29.1,28.54,28.98,47.37,305,0,16.03,3.268,797
1,190,1030,2,4.53,4.503,246.5,6.292,.626,5.651,29.09,28.39,28.91,45.6,305,0,15.45,3.93,798
2,190,1030,2,25.25,25.26,26.44,26.83,25.16,.211,.325,.151,.157,.825,13.07,2550
1,190,1035,2,3.892,3.828,242.9,10.36,.816,5.39,29.35,28.64,29.19,45.62,304.9,0,15.68,3.185,786
1,190,1040,2,3.782,3.67,257.5,13.96,.996,5.651,29.28,28.66,29.1,45.45,304.8,0,15.56,3.168,829
1,190,1045,2,3.182,3.112,282.5,11.98,.821,5.129,29.29,28.76,29.13,43.99,304.8,0,15.08,2.862,841
2,190,1045,2,25.46,25.36,26.57,27.17,25.22,.21,.324,.151,.157,.356,13.13,2550
1,190,1050,2,4.21,4.141,260,10.4,1.638,6.991,29.5,29.07,29.44,44.31,304.7,0,15.37,3.53,853
1,190,1055,2,3.082,2.988,263.2,14.15,.631,4.279,29.64,29.05,29.48,43.57,304.7,0,15.23,2.605,861
1,190,1100,2,3.23,3.193,293.1,8.75,.791,4.965,29.74,29.15,29.66,43.77,304.6,0,15.39,2.82,868
2,190,1100,2,25.68,25.46,26.71,27.51,25.29,.209,.324,.151,.157,.4,12.97,2550
1,190,1105,2,2.966,2.721,282,23.32,.524,4.214,29.82,29.29,29.75,43.96,304.6,0,15.53,2.725,877
1,190,1110,2,2.744,2.448,266.8,26.6,.925,5.325,29.86,29.45,29.79,42.32,304.5,0,14.99,2.245,884
1,190,1115,2,3.083,2.957,267.7,16.43,.86,5.423,29.95,29.51,29.95,42.93,304.5,0,15.28,2.552,891
2,190,1115,2,25.92,25.57,26.85,27.88,25.37,.208,.323,.151,.157,.278,12.97,2550
1,190,1120,2,3.373,3.289,298.8,12.79,.667,4.639,30.44,29.75,30.38,41.8,304.5,0,15.29,2.84,901
1,190,1125,2,4.356,4.189,281,15.87,1.198,6.305,30.47,29.7,30.36,41.44,304.4,0,15.19,3.51,908
1,190,1130,2,3.214,3.094,306.1,15.67,.603,4.443,30.48,29.59,30.28,41.56,304.4,0,15.24,2.802,916
2,190,1130,2,26.17,25.69,27.01,28.26,25.47,.207,.323,.151,.157,.419,12.97,2550
1,190,1135,2,3.452,3.344,261.6,14.35,1.159,6.403,30.6,30.02,30.6,40.03,304.3,0,14.79,2.93,924
1,190,1140,2,3.601,3.499,261.4,13.62,.862,5.39,30.5,29.91,30.42,40.06,304.3,0,14.72,3.098,928
1,190,1145,2,4.794,4.695,270.1,11.65,.749,6.239,30.61,30.04,30.47,39.88,304.3,0,14.75,4.055,935
2,190,1145,2,26.42,25.81,27.18,28.66,25.57,.206,.322,.151,.157,.102,12.96,2550
1,190,1150,2,3.094,2.939,256.8,18.12,.66,4.639,30.7,30.12,30.57,40.13,304.3,0,14.91,2.707,941
1,190,1155,2,3.653,3.553,287.9,13.4,1.05,6.468,30.82,30.3,30.8,39.88,304.2,0,14.92,2.902,946
1,190,1200,2,3.939,3.817,257.1,14.22,.565,5.194,31.04,30.31,30.97,38.7,304.2,0,14.66,3.368,953
2,190,1200,2,26.66,25.94,27.36,29.08,25.69,.205,.321,.151,.157,0,12.98,2550
1,190,1205,2,3.699,3.66,260.6,8.36,.921,5.717,30.88,30.45,30.83,38.22,304.2,0,14.34,3.275,953
1,190,1210,2,2.934,2.876,260.8,11.43,.621,3.985,30.88,30.52,30.79,38.05,304.2,0,14.27,2.645,958
1,190,1215,2,3.737,3.675,249.2,10.43,.825,5.259,31.05,30.52,30.88,38.25,304.1,0,14.5,3.263,961
2,190,1215,2,26.89,26.08,27.55,29.5,25.81,.204,.321,.151,.157,0,12.98,2550
1,190,1220,2,2.71,2.582,285.7,17.62,1.031,4.737,31.22,30.68,31.19,38.54,304.1,0,14.75,2.187,964
1,190,1225,2,3.174,3.049,291,16.04,.744,4.475,31.39,30.78,31.36,37.93,304.1,0,14.66,2.642,964
1,190,1230,2,3.298,3.275,297.8,6.737,.751,4.933,31.51,30.83,31.36,37,304,0,14.39,2.752,969
2,190,1230,2,27.11,26.22,27.75,29.9,25.94,.203,.32,.151,.157,0,12.98,2550
1,190,1235,2,2.242,2.034,289.7,24.62,.666,3.92,31.61,31.21,31.67,37.9,304,0,14.84,1.936,968
1,190,1240,2,1.729,1.497,278.1,29.67,.66,3.038,31.92,31.69,32.1,37.03,303.9,0,14.74,1.25,965
1,190,1245,2,2.36,2.174,258.7,22.5,1.077,5.063,32.14,31.86,32.27,37.35,303.8,0,15.06,1.848,969
2,190,1245,2,27.34,26.36,27.96,30.3,26.09,.202,.32,.151,.157,0,12.97,2550
1,190,1250,2,2.968,2.81,265.8,18.71,.753,4.573,31.84,31.45,31.72,35.96,303.8,0,14.24,2.665,966
1,190,1255,2,2.854,2.661,265.8,21.03,.597,4.214,31.9,31.52,31.97,36.48,303.8,0,14.51,2.525,969
1,190,1300,2,2.684,2.538,249.9,18.92,1.005,5.031,32.11,31.75,32.19,35.84,303.8,0,14.41,2.242,969
2,190,1300,2,27.56,26.5,28.18,30.7,26.24,.201,.319,.151,.157,0,12.95,2550
1,190,1305,2,2.918,2.883,258.3,8.88,1.077,5.259,32.04,31.46,31.86,33.62,303.7,0,13.41,2.428,979
1,190,1310,2,2.256,2.038,267.6,25.15,.792,4.475,31.99,31.71,32.08,34.6,303.6,0,13.78,1.615,971
1,190,1315,2,1.886,1.746,319.7,22.07,1.074,4.279,32.39,31.85,32.44,35.42,303.5,0,14.47,1.613,973
2,190,1315,2,27.79,26.65,28.39,31.1,26.39,.2,.319,.151,.157,0,12.96,2550
1,190,1320,2,.857,.707,261.2,32.22,.65,2.385,32.64,32.35,32.8,34.06,303.4,0,14.11,.719,971
1,190,1325,2,2.036,1.804,264.4,27.09,1.581,5.945,32.62,32.61,32.76,34.14,303.3,0,14.12,1.704,979
1,190,1330,2,3.194,3.096,217.3,14.17,.762,4.9,32.69,32.06,32.54,33.57,303.3,0,13.93,2.537,987
2,190,1330,2,28.01,26.79,28.62,31.48,26.56,.199,.318,.151,.157,0,12.95,2550
1,190,1335,2,3.088,3.055,207.1,8.39,.77,4.671,32.52,31.81,32.26,34.14,303.2,0,14.04,2.205,995
1,190,1340,2,2.775,2.598,248.6,20.45,.465,3.887,32.51,31.93,32.29,33.22,303.1,0,13.63,2.355,567
1,190,1345,2,2.016,1.952,252.4,14.43,.517,3.365,31.83,31.62,31.69,34.16,303.1,0,13.48,1.478,619.2
2,190,1345,2,28.23,26.93,28.84,31.83,26.72,.198,.318,.151,.157,0,12.94,2550
1,190,1350,2,2.786,2.659,270.2,17.28,.868,4.835,32.45,32.28,32.59,33.28,303,0,13.6,2.293,1018
1,190,1355,2,1.352,1.173,240.2,28.59,1.184,4.41,32.93,32.87,33.1,32.79,302.9,0,13.78,1.154,1002
1,190,1400,2,3.807,3.699,242.1,13.62,1.146,5.847,33.04,32.48,32.95,31.29,302.8,0,13.18,3.078,974
2,190,1400,2,28.43,27.07,29.06,32.09,26.9,.197,.317,.151,.157,0,12.95,2550
1,190,1405,2,3.053,2.618,280.5,30.58,.836,4.541,32.81,32.19,32.54,30.29,302.6,0,12.52,2.842,960
1,190,1410,2,2.469,2.04,210.6,33.78,.773,4.279,32.76,32.31,32.68,31.56,302.5,0,13.07,1.915,946
1,190,1415,2,2.247,2.008,239.1,26.42,.93,3.691,32.96,32.56,32.89,30.17,302.4,0,12.58,1.869,930
2,190,1415,2,28.59,27.2,29.26,32.24,27.07,.196,.317,.151,.157,0,12.94,2550
1,190,1420,2,2.783,2.521,272.9,24.83,.602,4.083,33.11,32.66,33.09,30.64,302.4,0,12.93,2.42,931
1,190,1425,2,1.31,1.152,246.9,28.08,.565,3.103,33.03,32.72,33.03,30.24,302.3,0,12.68,.933,890
1,190,1430,2,2.892,2.829,250.3,11.91,1.153,5.684,33.1,32.82,33.24,30.21,302.3,0,12.72,2.297,913
2,190,1430,2,28.73,27.31,29.44,32.37,27.25,.195,.316,.151,.157,0,12.92,2550
1,190,1435,2,2.804,2.632,236.1,20.07,.64,4.443,32.92,32.46,32.87,30.76,302.2,0,12.83,2.26,917
1,190,1440,2,2.479,2.326,229.2,20.12,.848,4.41,32.97,32.48,32.89,30.69,302.1,0,12.84,1.932,903
1,190,1445,2,2.444,2.303,233.2,19.41,1.373,5.717,33.19,32.96,33.3,31.23,302.1,0,13.27,1.735,896
2,190,1445,2,28.88,27.43,29.61,32.57,27.42,.194,.316,.151,.157,0,12.92,2550
1,190,1450,2,3.299,3.041,219.9,22.64,.958,5.488,32.9,32.23,32.59,30.32,302,0,12.61,2.87,705
1,190,1455,2,2.285,2.182,168.9,17.14,.576,3.463,32.95,32.48,32.73,31.32,302,0,13.13,1.917,853
1,190,1500,2,2.313,2.241,225.7,14.27,.698,3.789,33.2,32.83,33.04,30.55,301.9,0,12.96,1.855,877
2,190,1500,2,29.03,27.53,29.77,32.8,27.6,.193,.315,.151,.157,0,12.92,2550
1,190,1505,2,3.069,2.956,198.5,15.5,.496,4.247,33.34,32.72,33.13,31.35,301.9,0,13.46,2.297,872
1,190,1510,2,1.622,1.393,255.2,29.16,1.256,4.083,33.33,33.03,33.22,29.74,301.9,0,12.67,1.539,857
1,190,1515,2,.671,.408,1.898,50.01,.377,1.731,33.58,33.54,33.79,31.56,301.8,0,13.75,.415,860
2,190,1515,2,29.15,27.63,29.92,33,27.77,.192,.315,.151,.157,0,12.92,2550
1,190,1520,2,1.764,1.485,260.7,32.21,.996,4.247,33.76,33.55,33.96,29.34,301.8,0,12.83,1.214,577.7
1,190,1525,2,2.8,2.771,220.9,8.26,.856,4.508,32.75,32.4,32.46,30.35,301.7,0,12.5,2.19,141
1,190,1530,2,1.771,1.729,266,12.5,.468,3.071,32.18,32.19,32.04,30.5,301.6,0,12.11,1.617,290.3
2,190,1530,2,29.26,27.72,30.06,33.15,27.95,.192,.315,.151,.157,0,12.91,2550
1,190,1535,2,1.273,1.178,239.6,22.13,.465,2.221,32.38,32.5,32.38,30.31,301.6,0,12.18,1.023,328.2
1,190,1540,2,2.55,2.473,185.6,14.04,.575,4.018,32.27,32.36,32.16,32.02,301.5,0,12.89,1.679,305.2
1,190,1545,2,2.071,2.012,180.3,13.68,.856,4.247,32.76,32.84,32.87,31.69,301.4,0,13.14,1.505,845
2,190,1545,2,29.35,27.81,30.2,33.26,28.12,.191,.314,.151,.157,0,12.94,2550
1,190,1550,2,4.175,4.076,182.8,12.49,.883,5.717,33.44,32.93,33.36,31.45,301.4,0,13.59,3.173,834
1,190,1555,2,3.208,3.014,183.7,19.9,1.194,5.847,33.46,32.72,33.16,30.53,301.4,0,13.17,2.56,811
1,190,1600,2,2.889,2.807,182.3,13.65,.736,4.508,33.58,32.81,33.26,30.35,301.3,0,13.17,2.175,795
2,190,1600,2,29.35,27.88,30.32,33.34,28.28,.191,.314,.151,.157,0,12.93,2550
1,190,1605,2,2.203,2.132,131.1,14.53,.428,3.365,33.45,32.82,33.09,29.71,301.2,0,12.76,1.811,736
1,190,1610,2,1.23,1.112,144.5,25.07,.443,2.091,33.5,33.12,33.38,29.52,301.1,0,12.7,.827,710
1,190,1615,2,2.077,1.465,242.5,43.96,.665,4.083,33.88,33.45,33.84,29.46,301.1,0,12.98,1.379,699.2
2,190,1615,2,29.32,27.93,30.44,33.35,28.45,.19,.314,.151,.157,0,12.89,2550
1,190,1620,2,2.763,2.414,215,28.78,.622,4.018,33.89,33.38,33.8,28.88,301,0,12.7,2.092,681
1,190,1625,2,1.73,1.634,190.8,19.08,.688,2.907,33.69,33.18,33.48,29.57,301,0,12.88,1.109,663.7
1,190,1630,2,1.547,1.438,169.1,20.56,.803,2.842,33.82,33.19,33.55,28.18,300.9,0,12.29,1.214,647.7
2,190,1630,2,29.31,27.97,30.54,33.41,28.6,.189,.313,.151,.157,0,12.86,2550
1,190,1635,2,1.611,1.578,197.4,11.47,.663,2.973,33.88,33.5,33.71,28.54,300.9,0,12.52,1.137,629
1,190,1640,2,1.773,1.741,191.2,10.91,.829,3.332,33.67,33.24,33.44,28.18,300.9,0,12.17,1.122,613.5
1,190,1645,2,1.703,1.358,221.4,36.43,.445,2.679,33.77,33.48,33.66,28.89,300.7,0,12.61,1.237,616.6
2,190,1645,2,29.34,28.01,30.64,33.48,28.73,.189,.313,.151,.157,0,12.86,2550
1,190,1650,2,2.889,2.723,256.7,19.39,.528,4.149,34.03,33.68,33.97,28.04,300.6,0,12.38,2.312,592.7
1,190,1655,2,4.25,4.183,218.2,10.19,.973,6.011,33.88,33.3,33.62,27.79,300.6,0,12.13,3.183,570
1,190,1700,2,3.113,3.085,216.7,7.64,.625,4.769,33.6,33.16,33.28,27.73,300.7,0,11.87,2.245,440.5
2,190,1700,2,29.37,28.05,30.73,33.58,28.86,.188,.313,.151,.157,0,12.86,2550
1,190,1705,2,1.939,1.88,222.1,14.17,.608,3.495,33.46,33.14,33.27,27.53,300.6,0,11.65,1.44,523.3
1,190,1710,2,2.185,2.117,218.1,14.17,1.157,4.051,33.56,33.25,33.32,27.69,300.6,0,11.82,1.462,242.7
1,190,1715,2,4.065,3.936,200.6,14.4,.918,6.272,32.9,32.67,32.57,31.57,300.5,0,13.2,2.592,424.8
2,190,1715,2,29.39,28.08,30.81,33.67,28.98,.187,.312,.151,.157,0,12.84,2550
1,190,1720,2,5.587,5.545,216.1,6.958,.772,7.64,32.76,32.45,32.5,33.04,300.4,0,13.76,3.953,329.6
1,190,1725,2,4.999,4.897,221.7,11.56,1.038,7.28,32.72,32.53,32.55,33.75,300.4,0,14.05,3.845,409.3
1,190,1730,2,4.034,3.919,204.2,13.66,.836,5.945,32.98,32.75,32.81,33.99,300.3,0,14.36,2.91,479.4
2,190,1730,2,29.37,28.1,30.9,33.72,29.09,.187,.312,.151,.157,0,12.88,2550
1,190,1735,2,4.675,4.653,208.7,5.455,.432,5.619,33.01,32.65,32.73,33.47,300.3,0,14.17,3.328,379.8
1,190,1740,2,5.325,5.161,238.5,14.21,1.105,7.58,32.46,32.23,32.1,33.72,300.2,0,13.82,4.07,146.8
1,190,1745,2,5.689,5.662,252.2,5.571,.843,7.74,31.79,31.75,31.52,35.16,300.2,0,13.88,4.348,89.5
2,190,1745,2,29.32,28.12,30.98,33.72,29.2,.186,.312,.151,.157,0,12.71,2550
1,190,1750,2,5.767,5.74,252.2,5.5,.656,6.991,31.45,31.64,31.29,35.68,300.2,0,13.81,4.44,74.9
1,190,1755,2,5.07,5.045,252,5.684,.684,6.729,31.23,31.49,31.11,36.32,300.3,0,13.89,3.888,70.7
1,190,1800,2,5.136,5.113,246.5,5.444,.566,6.501,31.1,31.43,31,36.5,300.3,0,13.85,3.985,71.4
2,190,1800,2,29.25,28.11,31.04,33.66,29.31,.186,.312,.151,.157,0,12.67,2550
1,190,1805,2,5.081,5.057,246,5.534,.782,6.893,30.98,31.32,30.89,37.07,300.2,0,13.98,3.813,75.6
1,190,1810,2,5.098,5.08,259.1,4.803,.724,6.435,30.83,31.08,30.7,37.94,300.3,0,14.19,4.04,92
1,190,1815,2,3.803,3.781,268.1,6.188,.47,5.096,30.46,30.6,30.27,41.24,300.3,0,15.12,2.965,144
2,190,1815,2,29.14,28.11,31.09,33.54,29.4,.186,.312,.151,.157,0,12.66,2550
1,190,1820,2,3.316,3.268,251.8,9.76,.572,4.965,30.5,30.69,30.49,42.11,300.4,0,15.46,2.622,271.3
1,190,1825,2,4.571,4.537,243.9,6.966,.618,5.651,31.04,31.1,30.98,39.41,300.3,0,14.94,3.668,291.6
1,190,1830,2,4.46,4.441,246.7,5.345,.806,6.011,31.27,31.21,31.16,39.36,300.3,0,15.12,3.603,297.3
2,190,1830,2,29,28.08,31.12,33.35,29.47,.186,.312,.151,.157,0,12.68,2550
1,190,1835,2,4.67,4.644,237.1,6.051,.619,5.978,31.44,31.35,31.3,38.34,300.3,0,14.87,3.755,299.4
1,190,1840,2,4.679,4.651,237.6,6.325,.613,5.847,31.57,31.58,31.43,37.24,300.4,0,14.54,3.895,287.3
1,190,1845,2,4.473,4.46,237.3,4.458,.571,5.945,31.63,31.63,31.48,36.67,300.4,0,14.37,3.6,267.6
2,190,1845,2,28.85,28.05,31.13,33.13,29.54,.186,.311,.151,.157,0,12.72,2550
1,190,1850,2,4.601,4.568,244,6.846,.829,6.403,31.73,31.78,31.61,36.08,300.4,0,14.21,3.605,245.3
1,190,1855,2,4.41,4.358,234.6,8.78,.624,5.521,31.76,31.81,31.6,36.01,300.4,0,14.21,3.395,225.8
1,190,1900,2,4.893,4.858,235.5,6.839,.649,6.207,31.7,31.79,31.54,35.09,300.4,0,13.77,3.758,200.5
2,190,1900,2,28.73,28.01,31.12,32.91,29.58,.185,.311,.151,.157,0,12.74,2550
1,190,1905,2,5.147,5.112,236.2,6.686,.661,6.501,31.63,31.78,31.47,34.67,300.3,0,13.54,4.035,169.2
1,190,1910,2,4.687,4.658,224.3,6.336,.503,5.815,31.47,31.67,31.31,34.52,300.4,0,13.34,3.53,140.1
1,190,1915,2,3.779,3.67,204,13.74,.599,5.619,31.23,31.45,30.99,36.9,300.4,0,14.11,2.375,117
2,190,1915,2,28.63,27.97,31.1,32.71,29.61,.185,.311,.151,.157,0,12.67,2550
1,190,1920,2,2.772,2.76,198.7,5.47,.427,3.724,30.6,30.79,30.31,41.03,300.5,0,15.17,1.577,97.5
1,190,1925,2,3.573,3.493,165.7,12.1,1.08,7.02,30.21,30.44,29.96,42.8,300.6,0,15.47,2.597,85.7
1,190,1930,2,5.323,5.291,155.1,6.203,.708,7.09,29.37,28.98,28.77,46.56,300.7,0,16,4.13,69.22
2,190,1930,2,28.54,27.92,31.06,32.53,29.63,.185,.311,.152,.157,.245,12.64,2550
1,190,1935,2,6.965,6.92,146.4,6.442,.981,9.21,28.48,28.1,27.88,49.64,300.8,0,16.19,5.34,40
1,190,1940,2,8.41,8.34,151,7.2,1.263,11.17,27.36,27.01,26.83,53.7,301,0,16.4,6.668,25.87
1,190,1945,2,7.69,7.64,156.7,6.438,1.025,9.83,26.58,26.46,26.22,55.5,301.1,0,16.21,6.053,14.75
2,190,1945,2,28.44,27.88,31.02,32.34,29.63,.185,.311,.151,.157,1.211,12.61,2550
1,190,1950,2,8.32,8.28,159.6,5.811,.88,10.16,26.18,26.24,25.98,56.31,301.2,0,16.07,6.308,7.99
1,190,1955,2,7.81,7.78,155.6,5.002,.956,9.77,25.97,26.1,25.82,57.23,301.3,0,16.13,6.02,4.818
1,190,2000,2,6.639,6.607,160,5.554,.849,9.6,25.77,25.94,25.62,58.36,301.3,0,16.25,5.063,1.779
2,190,2000,2,28.32,27.83,30.97,32.14,29.62,.185,.31,.151,.157,1.344,12.59,2550
1,190,2005,2,6.688,6.65,159.4,6.058,.933,8.72,25.61,25.81,25.48,59.42,301.4,0,16.37,5.163,.018
1,190,2010,2,7.16,7.13,163.1,4.991,.829,9.34,25.5,25.7,25.4,59.94,301.5,0,16.41,5.438,0
1,190,2015,2,7.47,7.42,163.6,7.22,.863,9.64,25.39,25.62,25.3,60.6,301.5,0,16.47,5.783,0
2,190,2015,2,28.19,27.77,30.91,31.92,29.61,.184,.31,.151,.157,1.449,12.59,2550
1,190,2020,2,7.64,7.6,163.5,5.912,.849,9.9,25.28,25.52,25.19,61.32,301.6,0,16.55,5.748,0
1,190,2025,2,7.19,7.16,161,5.312,.837,9.44,25.17,25.37,25.06,62.26,301.7,0,16.68,5.413,0
1,190,2030,2,6.933,6.895,163.4,5.957,.904,8.98,25.03,25.25,24.93,62.94,301.7,0,16.72,5.473,0
2,190,2030,2,28.04,27.71,30.85,31.68,29.59,.184,.31,.151,.157,1.543,12.55,2550
1,190,2035,2,7.28,7.24,164.7,6.123,1.044,9.8,25.01,25.24,24.94,62.92,301.8,0,16.69,5.688,0
1,190,2040,2,6.744,6.706,165.4,6.116,.921,8.82,24.97,25.2,24.89,62.71,301.8,0,16.61,5.283,0
1,190,2045,2,6.868,6.846,171,4.631,.789,8.59,24.86,25.13,24.77,62.45,301.8,0,16.44,5.07,0
2,190,2045,2,27.89,27.64,30.77,31.43,29.55,.184,.31,.151,.157,1.576,12.57,2550
1,190,2050,2,7.07,7.04,172.6,5.031,.707,9.08,24.75,25.05,24.66,62.27,301.9,0,16.31,5.205,0
1,190,2055,2,7.08,7.05,174.9,5.105,.872,8.89,24.63,24.95,24.55,62.37,301.9,0,16.22,5.043,0
1,190,2100,2,6.339,6.319,174.6,4.576,.757,7.91,24.48,24.77,24.4,63.01,302,0,16.24,4.883,0
2,190,2100,2,27.75,27.56,30.69,31.17,29.51,.184,.31,.151,.157,1.588,12.57,2550
1,190,2105,2,6.382,6.362,174.9,4.494,.74,8.36,24.28,24.63,24.21,63.87,302,0,16.26,4.578,0
1,190,2110,2,6.341,6.321,170.9,4.527,.719,8.36,24.22,24.58,24.16,63.84,302.1,0,16.2,4.693,0
1,190,2115,2,6.232,6.207,168.3,5.193,.589,7.48,24.1,24.48,24.03,64.12,302.1,0,16.16,4.408,0
2,190,2115,2,27.61,27.48,30.59,30.92,29.46,.184,.31,.151,.157,1.672,12.56,2550
1,190,2120,2,6.334,6.31,169.8,5.018,.723,7.94,24.05,24.42,24,63.84,302.2,0,16.05,4.778,0
1,190,2125,2,6.201,6.181,168.8,4.569,.753,8.23,23.97,24.32,23.89,63.96,302.2,0,16,4.58,0
1,190,2130,2,6.261,6.237,172.7,5.045,.723,7.91,23.79,24.17,23.72,64.36,302.2,0,15.93,4.528,0
2,190,2130,2,27.48,27.41,30.49,30.68,29.39,.184,.31,.151,.157,1.689,12.55,2550
1,190,2135,2,6.655,6.622,175.5,5.655,.619,8.3,23.76,24.19,23.73,63.26,302.2,0,15.65,4.678,0
1,190,2140,2,5.975,5.956,178.2,4.605,.636,7.22,23.61,24.03,23.54,63.41,302.2,0,15.55,4.08,0
1,190,2145,2,6.141,6.121,177.9,4.566,.754,7.94,23.5,23.96,23.48,63.24,302.2,0,15.41,4.355,0
2,190,2145,2,27.36,27.32,30.39,30.44,29.33,.184,.309,.151,.157,1.666,12.54,2550
1,190,2150,2,6.766,6.733,177.9,5.664,.815,9.24,23.5,24,23.51,61.42,302.2,0,14.97,4.958,0
1,190,2155,2,6.944,6.913,178.1,5.396,.722,9.08,23.52,23.99,23.52,60.18,302.2,0,14.68,4.958,0
1,190,2200,2,6.779,6.756,179.5,4.769,.733,8.46,23.4,23.88,23.38,60.21,302.3,0,14.59,4.648,0
2,190,2200,2,27.23,27.24,30.27,30.21,29.25,.184,.309,.151,.157,1.56,12.53,2550
1,190,2205,2,6.203,6.181,179.6,4.901,.594,7.77,23.3,23.79,23.27,60.56,302.3,0,14.58,4.243,0
1,190,2210,2,5.607,5.588,177.5,4.778,.705,7.12,23.18,23.67,23.13,61.34,302.3,0,14.67,3.84,0
1,190,2215,2,5.592,5.571,179,5.005,.689,7.68,23.02,23.55,22.99,62.28,302.3,0,14.75,3.718,0
2,190,2215,2,27.11,27.16,30.17,29.99,29.17,.184,.309,.151,.157,1.6,12.53,2550
1,190,2220,2,5.963,5.94,179.9,5.013,.594,7.32,22.9,23.43,22.87,62.72,302.4,0,14.75,4.02,0
1,190,2225,2,4.929,4.916,176.5,4.145,.591,6.533,22.73,23.25,22.66,63.93,302.3,0,14.88,3.245,0
1,190,2230,2,4.429,4.412,174.9,5.021,.518,5.782,22.52,23.08,22.47,65.21,302.3,0,14.98,2.9,0
2,190,2230,2,27,27.08,30.05,29.77,29.09,.183,.309,.151,.157,1.725,12.52,2550
1,190,2235,2,4.471,4.453,173.7,5.089,.469,5.782,22.38,22.95,22.38,65.84,302.3,0,15,2.967,0
1,190,2240,2,4.402,4.387,174.9,4.723,.391,5.096,22.24,22.82,22.23,66.09,302.4,0,14.92,2.885,0
1,190,2245,2,3.958,3.948,176,4.141,.338,4.769,22.09,22.66,22.04,67.01,302.4,0,14.99,2.45,0
2,190,2245,2,26.88,27,29.94,29.56,29,.183,.309,.151,.157,1.872,12.52,2550
1,190,2250,2,3.969,3.962,176.8,3.499,.28,4.475,21.89,22.58,21.85,68.04,302.3,0,15.04,2.31,0
1,190,2255,2,3.972,3.964,179.2,3.531,.257,4.769,21.66,22.38,21.63,69.11,302.2,0,15.07,2.197,0
1,190,2300,2,4.357,4.349,185.1,3.592,.258,4.965,21.36,22.1,21.31,70.5,302.2,0,15.09,2.3,0
2,190,2300,2,26.76,26.91,29.82,29.36,28.91,.183,.308,.151,.157,2.131,12.51,2550
1,190,2305,2,4.016,4.008,189.3,3.612,.268,4.671,21.21,21.94,21.16,71.1,302.1,0,15.07,2.007,0
1,190,2310,2,3.941,3.928,185,4.612,.266,4.606,21.11,21.94,21.07,71.3,302.1,0,15.03,2.05,0
1,190,2315,2,3.788,3.781,177.2,3.64,.302,4.345,20.97,21.9,21.01,71.7,302.1,0,14.97,2.197,0
2,190,2315,2,26.66,26.83,29.71,29.16,28.82,.183,.308,.151,.157,2.364,12.5,2550
1,190,2320,2,3.785,3.78,179.5,3.029,.29,4.573,20.94,21.83,20.99,71.8,302.1,0,14.98,2.042,0
1,190,2325,2,4.328,4.318,180.6,3.977,.354,5.161,20.82,21.77,20.87,72.1,302,0,14.92,2.415,0
1,190,2330,2,4.389,4.376,186.8,4.302,.384,5.325,20.96,21.83,21.03,71,302.1,0,14.82,2.302,0
2,190,2330,2,26.55,26.75,29.59,28.97,28.72,.183,.308,.151,.157,2.438,12.49,2550
1,190,2335,2,3.949,3.937,191.7,4.361,.306,4.802,20.93,21.77,20.97,71.2,302.1,0,14.83,2.077,0
1,190,2340,2,3.886,3.876,192.5,3.999,.337,4.671,20.92,21.77,20.94,71.3,302.1,0,14.86,1.99,0
1,190,2345,2,3.625,3.615,193.4,4.256,.338,4.377,20.85,21.74,20.9,71.4,302.1,0,14.8,1.797,0
2,190,2345,2,26.45,26.67,29.47,28.79,28.62,.183,.308,.151,.157,2.445,12.49,2550
1,190,2350,2,3.429,3.42,191.3,4.157,.271,4.279,20.75,21.63,20.77,71.9,302.1,0,14.81,1.67,0
1,190,2355,2,3.403,3.4,192.7,2.48,.258,4.018,20.62,21.55,20.62,72.4,302.1,0,14.81,1.585,0
1,191,0,2,3.7,3.697,192.6,2.416,.213,4.181,20.38,21.37,20.33,73.8,302,0,14.88,1.602,0
2,191,0,2,26.35,26.6,29.36,28.61,28.52,.183,.307,.152,.157,2.648,12.48,2550
1,191,5,2,3.64,3.633,190.8,3.621,.21,4.214,20.19,21.2,20.21,74.8,302,0,14.9,1.647,0
1,191,10,2,3.401,3.397,189.1,2.774,.202,4.051,20.08,21.02,20.1,75.3,302,0,14.9,1.465,0
1,191,15,2,3.183,3.181,192.4,2,.142,3.528,19.86,20.87,19.86,76.6,302,0,14.95,1.192,0
2,191,15,2,26.25,26.52,29.25,28.44,28.43,.183,.307,.152,.157,3.193,12.47,2550
1,191,20,2,3.271,3.265,198.8,3.296,.164,3.724,19.66,20.83,19.68,77.8,302,0,15,1.3,0
1,191,25,2,3.453,3.451,201.8,1.753,.142,3.724,19.58,20.74,19.65,78.4,302,0,15.03,1.542,0
1,191,30,2,3.308,3.303,205.1,3.193,.145,3.626,19.46,20.63,19.51,79.2,301.9,0,15.08,1.287,0
2,191,30,2,26.15,26.45,29.13,28.27,28.33,.183,.307,.152,.157,4.041,12.46,2550
1,191,35,2,3.251,3.246,213.9,3.206,.198,4.018,19.4,20.79,19.51,79.8,301.9,0,15.12,1.267,0
1,191,40,2,3.237,3.232,215.1,3.232,.204,3.691,19.53,20.71,19.67,79.1,301.9,0,15.13,1.382,0
1,191,45,2,3.6,3.596,223.7,2.637,.166,3.953,19.66,20.91,19.83,78.3,301.9,0,15.1,1.905,0
2,191,45,2,26.06,26.38,29.02,28.11,28.22,.183,.307,.152,.157,4.362,12.46,2550
1,191,50,2,3.875,3.866,225.5,3.781,.283,4.769,19.9,21.13,20.1,77.2,301.8,0,15.1,2.137,0
1,191,55,2,4.145,4.133,222.5,4.241,.275,4.835,20.26,21.31,20.47,75,301.7,0,15,2.455,.014
1,191,100,2,3.748,3.736,214.7,4.549,.317,4.41,20.43,21.29,20.54,74.3,301.6,0,15.01,1.867,0
2,191,100,2,25.97,26.3,28.91,27.96,28.12,.182,.307,.152,.157,3.469,12.45,2550
1,191,105,2,3.135,3.131,210.3,3.11,.19,3.561,20.26,21.07,20.27,75.5,301.6,0,15.09,1.54,0
1,191,110,2,3.291,3.288,213,2.119,.156,3.659,19.94,20.89,19.92,77.2,301.6,0,15.14,1.51,0
1,191,115,2,3.275,3.272,216.8,2.474,.232,3.855,19.71,20.89,19.74,78.5,301.6,0,15.18,1.3,0
2,191,115,2,25.87,26.24,28.8,27.8,28.02,.182,.306,.152,.157,3.95,12.45,2550
1,191,120,2,3.087,3.084,215.9,2.425,.137,3.463,19.63,20.76,19.69,79.1,301.6,0,15.21,1.25,0
1,191,125,2,2.982,2.981,213.6,1.877,.113,3.201,19.56,20.71,19.64,79.6,301.6,0,15.24,1.265,0
1,191,130,2,3.001,2.994,215.8,3.829,.187,3.495,19.37,20.66,19.44,80.7,301.7,0,15.28,1.115,0
2,191,130,2,25.79,26.17,28.69,27.65,27.92,.182,.306,.152,.157,4.844,12.45,2550
1,191,135,2,3.241,3.236,220.4,3.165,.184,3.659,19.32,20.62,19.46,81.3,301.7,0,15.33,1.457,0
1,191,140,2,3.459,3.448,229.6,4.619,.309,4.41,19.54,20.87,19.76,80.4,301.7,0,15.37,1.827,0
1,191,145,2,3.928,3.911,228.5,5.294,.436,5.063,20.07,21.27,20.4,77.6,301.7,0,15.34,2.55,.249
2,191,145,2,25.71,26.11,28.58,27.52,27.82,.182,.306,.152,.157,4.809,12.44,2550
1,191,150,2,3.952,3.935,224.3,5.239,.248,4.541,20.49,21.44,20.71,75.7,301.8,0,15.35,2.335,.136
1,191,155,2,3.632,3.624,218.8,3.766,.272,4.41,20.58,21.39,20.69,75.4,301.9,0,15.38,1.965,0
1,191,200,2,3.341,3.333,221.4,4.131,.213,3.887,20.46,21.29,20.52,76.3,301.8,0,15.45,1.785,0
2,191,200,2,25.63,26.04,28.48,27.38,27.72,.182,.306,.152,.157,3.736,12.43,2550
1,191,205,2,3.153,3.147,229.8,3.578,.213,3.757,20.31,21.26,20.37,77.1,301.8,0,15.46,1.76,0
1,191,210,2,3.416,3.411,230,3.058,.298,4.377,20.3,21.3,20.43,77,301.8,0,15.44,2.097,0
1,191,215,2,3.782,3.763,237.7,5.718,.359,4.606,20.44,21.36,20.58,76.4,301.8,0,15.43,2.475,0
2,191,215,2,25.56,25.98,28.38,27.25,27.62,.182,.305,.152,.157,4.066,12.43,2550
1,191,220,2,3.925,3.908,253.3,5.254,.318,4.704,20.54,21.38,20.66,75.8,301.9,0,15.42,2.43,0
1,191,225,2,3.195,3.183,256.6,4.947,.268,3.757,20.46,21.17,20.52,76.5,301.9,0,15.48,2.025,0
1,191,230,2,3.38,3.373,254.8,3.844,.253,3.887,20.33,21.02,20.39,77.2,301.9,0,15.5,2.152,0
2,191,230,2,25.49,25.92,28.27,27.13,27.53,.182,.305,.151,.157,3.993,12.43,2550
1,191,235,2,3.923,3.906,248.3,5.287,.279,4.541,20.31,21.08,20.41,77.2,301.9,0,15.49,2.522,0
1,191,240,2,3.754,3.735,243.8,5.737,.357,4.769,20.46,21.28,20.58,76.6,301.8,0,15.51,2.46,0
1,191,245,2,3.01,2.992,262.7,6.146,.273,3.626,20.49,21.22,20.53,76.7,301.8,0,15.55,1.73,0
2,191,245,2,25.42,25.86,28.17,27.01,27.43,.182,.305,.151,.157,4.078,12.42,2550
1,191,250,2,2.125,2.116,261.6,5.451,.476,3.495,20.23,20.95,20.25,78.2,301.8,0,15.59,1.073,0
1,191,255,2,2.342,2.335,247.6,4.283,.365,3.005,20.01,20.83,20,79.4,301.7,0,15.62,.869,0
1,191,300,2,2.633,2.627,247,3.95,.175,2.973,19.82,20.89,19.85,80.5,301.7,0,15.64,1.255,0
2,191,300,2,25.35,25.8,28.07,26.89,27.33,.181,.305,.151,.157,5.8,12.41,2550
1,191,305,2,2.569,2.563,249.2,3.868,.204,3.169,19.71,20.79,19.77,81,301.7,0,15.64,1.237,0
1,191,310,2,2.861,2.85,259.7,4.987,.161,3.267,19.65,20.83,19.71,81.4,301.7,0,15.66,1.477,0
1,191,315,2,2.432,2.429,269.7,2.842,.151,2.744,19.49,20.55,19.48,82.2,301.7,0,15.66,1.35,0
2,191,315,2,25.29,25.74,27.97,26.78,27.24,.181,.305,.151,.157,7.01,12.41,2550
1,191,320,2,2.379,2.378,264.1,1.783,.116,2.679,19.22,20.37,19.19,83.4,301.7,0,15.62,1.082,0
1,191,325,2,2.716,2.715,264.2,1.538,.121,2.94,19.02,20.48,19.01,84.5,301.6,0,15.63,1.3,0
1,191,330,2,2.896,2.895,266,1.475,.094,3.103,18.94,20.41,18.95,85.4,301.7,0,15.72,1.367,0
2,191,330,2,25.22,25.68,27.88,26.67,27.15,.181,.304,.151,.157,11.01,12.41,2550
1,191,335,2,2.436,2.426,252.1,5.222,.257,2.809,18.85,20.29,18.86,85.9,301.7,0,15.71,.584,0
1,191,340,2,2.372,2.368,243.7,3.237,.17,2.907,18.79,20.34,18.83,86.3,301.7,0,15.74,.156,0
1,191,345,2,2.619,2.612,251.3,4.384,.177,3.103,18.91,20.59,19.06,86.1,301.7,0,15.81,1.122,0
2,191,345,2,25.16,25.63,27.78,26.56,27.05,.181,.304,.151,.157,13.76,12.4,2550
1,191,350,2,2.651,2.644,260.7,4.118,.199,3.103,19.12,20.67,19.33,85.1,301.7,0,15.83,1.34,0
1,191,355,2,2.444,2.438,272.9,4.108,.202,2.875,19.23,20.52,19.34,84.4,301.7,0,15.81,1.362,0
1,191,400,2,2.395,2.383,263.8,5.934,.141,2.646,19.15,20.38,19.24,84.3,301.7,0,15.72,1.057,0
2,191,400,2,25.09,25.57,27.69,26.45,26.96,.181,.304,.151,.157,11.66,12.4,2550
1,191,405,2,2.388,2.385,252.7,3,.146,2.744,19.05,20.48,19.11,84.7,301.7,0,15.7,.724,0
1,191,410,2,2.324,2.321,247.5,2.983,.146,2.744,18.99,20.63,19.14,85.2,301.6,0,15.73,.683,0
1,191,415,2,2.924,2.922,259.1,2.005,.181,3.365,19.04,20.75,19.26,85.1,301.7,0,15.77,1.47,0
2,191,415,2,25.02,25.51,27.6,26.35,26.87,.181,.304,.151,.157,15.12,12.4,2550
1,191,420,2,2.722,2.722,259,1.026,.081,2.94,19.03,20.69,19.24,85.4,301.7,0,15.81,1.315,0
1,191,425,2,3.062,3.061,257.4,1.27,.129,3.267,18.96,20.67,19.16,85.9,301.8,0,15.82,1.542,0
1,191,430,2,3.177,3.174,259.3,2.459,.103,3.463,18.81,20.56,18.96,86.9,301.8,0,15.85,1.455,0
2,191,430,2,24.96,25.46,27.52,26.25,26.78,.181,.304,.151,.157,15.88,12.39,2550
1,191,435,2,3.221,3.215,247.6,3.472,.133,3.561,18.79,20.44,18.99,87.2,301.8,0,15.9,1.45,0
1,191,440,2,3.36,3.356,249.6,3.031,.181,3.822,18.93,20.37,19.12,86.6,301.8,0,15.91,1.665,0
1,191,445,2,3.061,3.054,250.4,3.875,.184,3.43,19.07,20.27,19.25,85.9,301.9,0,15.93,1.585,0
2,191,445,2,24.89,25.41,27.43,26.15,26.7,.181,.303,.151,.157,13.17,12.38,2550
1,191,450,2,2.948,2.944,257.1,2.934,.189,3.365,19.21,20.25,19.37,85.2,301.9,0,15.94,1.657,0
1,191,455,2,2.71,2.706,260.4,2.911,.15,3.103,19.26,20.21,19.38,85.1,302,0,15.97,1.502,0
1,191,500,2,2.739,2.729,265.5,4.919,.32,3.463,19.24,20.21,19.35,85.3,302,0,15.99,1.505,0
2,191,500,2,24.82,25.35,27.34,26.05,26.61,.181,.303,.151,.157,10.82,12.38,2550
1,191,505,2,3.211,3.2,262.7,4.759,.245,3.887,19.31,20.24,19.42,85.1,302,0,16.01,1.81,0
1,191,510,2,3.179,3.171,257.6,3.998,.262,3.789,19.37,20.25,19.48,84.8,301.9,0,16.02,1.915,0
1,191,515,2,3.144,3.135,258.8,4.411,.266,4.083,19.43,20.33,19.55,84.4,301.9,0,16,1.772,0
2,191,515,2,24.76,25.3,27.25,25.95,26.53,.181,.303,.151,.158,10.04,12.38,2550
1,191,520,2,2.999,2.995,253.1,2.854,.188,3.332,19.46,20.37,19.57,84.3,301.9,0,16,1.715,0
1,191,525,2,3.26,3.256,252.5,3.017,.174,3.789,19.4,20.33,19.47,84.5,301.9,0,15.98,1.762,0
1,191,530,2,3.403,3.396,252.3,3.587,.194,3.822,19.33,20.29,19.41,84.8,301.9,0,15.98,1.91,0
2,191,530,2,24.71,25.24,27.17,25.86,26.44,.181,.303,.151,.158,10.29,12.37,2550
1,191,535,2,3.347,3.34,252.1,3.585,.232,3.887,19.3,20.14,19.39,85,301.8,0,15.99,1.93,0
1,191,540,2,3.307,3.301,249.6,3.504,.223,3.691,19.25,20.08,19.32,85.4,301.8,0,16.01,1.97,.135
1,191,545,2,3.232,3.225,247.9,3.677,.234,3.691,19.25,20.03,19.33,85.4,301.8,0,16.01,1.935,1.43
2,191,545,2,24.66,25.2,27.09,25.77,26.36,.181,.303,.151,.158,10.63,12.36,2550
1,191,550,2,2.992,2.985,243.8,3.925,.22,3.626,19.16,19.93,19.23,85.8,301.8,0,16,1.687,3.372
1,191,555,2,2.949,2.939,241.6,4.664,.178,3.397,19.05,19.85,19.11,86.5,301.8,0,16.02,1.717,5.476
1,191,600,2,2.949,2.941,238.5,4.176,.196,3.43,18.94,19.77,18.98,87.2,301.8,0,16.03,1.57,9.65
2,191,600,2,24.61,25.15,27,25.69,26.28,.181,.302,.151,.158,12.17,12.37,2550
1,191,605,2,2.99,2.986,240,2.808,.168,3.267,18.87,19.78,18.96,87.7,301.7,0,16.05,1.662,21.28
1,191,610,2,3.06,3.05,242.8,4.438,.231,3.593,18.97,19.84,19.16,87.5,301.7,0,16.11,1.812,35.3
1,191,615,2,3.027,3.02,246,3.887,.287,3.724,19.17,19.97,19.41,86.8,301.7,0,16.18,1.855,46.23
2,191,615,2,24.57,25.11,26.93,25.61,26.2,.181,.302,.151,.158,11.37,12.36,2550
1,191,620,2,3.087,3.076,248.1,4.715,.22,3.691,19.43,20.12,19.69,85.6,301.7,0,16.22,2.007,58.18
1,191,625,2,3.197,3.188,244.3,4.252,.248,3.855,19.7,20.3,19.95,84.2,301.7,0,16.21,2.14,70.2
1,191,630,2,3.414,3.401,248.1,5.134,.342,4.083,19.98,20.52,20.21,83,301.7,0,16.26,2.285,83.1
2,191,630,2,24.52,25.06,26.85,25.53,26.12,.181,.302,.151,.158,7.7,12.37,2550
1,191,635,2,3.521,3.503,250.2,5.772,.329,4.116,20.28,20.74,20.53,81.5,301.7,0,16.27,2.502,97.1
1,191,640,2,3.614,3.6,257.1,5.097,.427,4.639,20.59,21.03,20.84,80.1,301.7,0,16.3,2.622,112
1,191,645,2,3.379,3.362,256.1,5.835,.421,4.443,20.87,21.23,21.11,79.3,301.8,0,16.41,2.585,126.9
2,191,645,2,24.48,25.02,26.77,25.45,26.05,.181,.302,.151,.158,5.475,12.37,2550
1,191,650,2,3.822,3.794,255.5,6.872,.441,5.129,21.17,21.49,21.38,77.7,301.8,0,16.37,3.06,143.6
1,191,655,2,4.095,4.076,258,5.646,.456,5.096,21.47,21.72,21.64,76.3,301.9,0,16.37,3.213,158.8
1,191,700,2,3.811,3.787,255.3,6.31,.486,5.227,21.73,21.94,21.9,75.4,301.9,0,16.45,2.962,174
2,191,700,2,24.45,24.98,26.7,25.39,25.97,.181,.302,.151,.158,4.145,12.38,2550
1,191,705,2,4.706,4.686,253.1,5.175,.597,6.239,21.97,22.1,22.09,73.6,301.9,0,16.3,3.775,190.5
1,191,710,2,4.388,4.359,257.2,6.597,.694,5.88,22.25,22.38,22.37,72.8,301.8,0,16.39,3.543,206.6
1,191,715,2,5,4.967,258.1,6.58,.684,6.272,22.49,22.59,22.58,71,301.8,0,16.23,4.028,222.9
2,191,715,2,24.41,24.94,26.63,25.33,25.9,.181,.301,.151,.158,3.291,12.39,2550
1,191,720,2,5.008,4.962,252.2,7.76,.802,6.697,22.76,22.79,22.85,69.75,301.9,0,16.21,4.018,232.7
1,191,725,2,5.091,5.055,252.4,6.895,.578,6.435,22.95,22.89,22.95,68.99,301.9,0,16.22,4.08,254.1
1,191,730,2,5.083,5.053,253.5,6.133,.667,6.501,23.04,22.94,23.03,68.54,301.9,0,16.2,4.205,263.4
2,191,730,2,24.39,24.9,26.56,25.28,25.82,.181,.301,.151,.158,2.767,12.39,2550
1,191,735,2,5.176,5.148,256.9,5.925,.792,6.991,23.32,23.18,23.34,67.43,301.9,0,16.21,4.028,291
1,191,740,2,6.019,5.984,255.3,6.202,.67,7.71,23.37,23.17,23.32,66.44,301.9,0,16.03,4.855,296.8
1,191,745,2,5.37,5.335,245.4,6.549,.69,7.51,23.61,23.44,23.59,65.54,301.9,0,16.05,4.5,326.4
2,191,745,2,24.37,24.86,26.49,25.25,25.75,.181,.301,.151,.158,2.384,12.41,2550
1,191,750,2,5.504,5.466,249.5,6.659,.85,7.42,23.97,23.8,23.98,63.77,301.9,0,15.96,4.503,342.5
1,191,755,2,5.587,5.543,242.1,7.24,.872,7.97,24.3,24.09,24.31,62.25,301.9,0,15.89,4.628,362.3
1,191,800,2,6.041,5.994,235.7,7.13,1.024,8.46,24.61,24.39,24.59,60.93,302,0,15.85,4.828,379.5
2,191,800,2,24.36,24.84,26.43,25.23,25.68,.181,.3,.151,.158,2.01,12.45,2550
1,191,805,2,6.002,5.957,232.9,6.967,1.154,8.69,24.9,24.63,24.85,59.28,302,0,15.7,4.883,397.2
1,191,810,2,6.046,6.003,236,6.804,.888,7.84,25.13,24.78,25.03,58.33,302.1,0,15.66,4.895,412.2
1,191,815,2,6.222,6.173,232.5,7.2,.992,8.26,25.44,25.15,25.4,56.89,302.1,0,15.56,5.17,432.6
2,191,815,2,24.35,24.82,26.39,25.24,25.62,.18,.3,.151,.158,1.704,12.54,2550
1,191,820,2,7.13,7.09,235.9,5.888,1.055,9.57,25.55,25.14,25.41,55.53,302.1,0,15.3,5.67,450.8
1,191,825,2,6.814,6.758,239.2,7.3,1.111,9.31,25.82,25.44,25.73,54.65,302.1,0,15.29,5.453,468.3
1,191,830,2,6.549,6.493,237.5,7.47,.794,8.62,26.06,25.67,25.97,53.61,302.1,0,15.23,5.495,485.6
2,191,830,2,24.35,24.8,26.35,25.27,25.57,.18,.299,.151,.158,1.452,12.65,2550
1,191,835,2,7.64,7.59,237.2,6.537,.985,9.34,26.13,25.67,25.99,52.28,302.1,0,14.91,6.27,501.3
1,191,840,2,8.28,8.24,229.7,5.89,.984,10.13,26.17,25.65,25.99,51.91,302.1,0,14.84,6.518,517.8
1,191,845,2,7.38,7.35,230.1,5.483,1.263,9.7,26.25,25.75,26.06,52.16,302.2,0,14.98,6.065,534.4
2,191,845,2,24.35,24.79,26.32,25.34,25.52,.18,.299,.151,.158,1.31,12.8,2550
1,191,850,2,6.623,6.566,227,7.52,1.057,8.26,26.62,26.09,26.46,52.28,302.2,0,15.33,5.315,550.6
1,191,855,2,7.04,6.994,226.1,6.834,.784,8.56,26.54,25.86,26.32,52.27,302.2,0,15.27,5.573,565.9
1,191,900,2,6.489,6.415,229.7,8.65,.829,8.2,26.71,26.12,26.55,52.57,302.2,0,15.5,5.143,582.3
2,191,900,2,24.38,24.79,26.31,25.43,25.49,.18,.298,.152,.158,1.294,12.91,2550
1,191,905,2,6.948,6.867,230.3,8.73,1.068,9.28,27.05,26.41,26.89,50.78,302.1,0,15.28,5.698,598.3
1,191,910,2,7.44,7.38,235.1,7.27,.778,9.08,27.15,26.46,26.95,49.8,302,0,15.08,5.978,614.7
1,191,915,2,7.95,7.91,223.1,5.209,.973,9.83,27.24,26.56,26.98,48.13,302,0,14.65,6.363,630.7
2,191,915,2,24.42,24.8,26.31,25.56,25.45,.179,.298,.152,.158,1.182,12.96,2550
1,191,920,2,7.63,7.57,226.4,7.32,.79,9.24,27.23,26.52,26.99,48.5,302,0,14.75,5.965,644.4
1,191,925,2,7.24,7.18,220.3,7.28,.955,9.44,27.62,26.93,27.42,47.69,302,0,14.84,5.45,659
1,191,930,2,7.36,7.26,227.6,9.66,.844,9.08,27.78,26.99,27.54,46.91,302,0,14.74,5.65,672.7
2,191,930,2,24.48,24.82,26.33,25.72,25.43,.179,.297,.151,.158,1.113,13.01,2550
1,191,935,2,7.01,6.957,236.7,7.01,.761,8.46,27.92,27.19,27.69,46.78,302,0,14.82,5.83,686.1
1,191,940,2,8.03,7.99,223.6,5.472,.752,9.38,28.02,27.19,27.74,45.23,302,0,14.4,6.185,701
1,191,945,2,7.01,6.967,213.3,6.305,.704,8.53,28.25,27.53,28.06,46.29,302,0,14.95,5.018,715
2,191,945,2,24.57,24.85,26.36,25.92,25.42,.179,.297,.151,.158,.578,13.03,2550
1,191,950,2,6.803,6.735,216.2,8.06,.686,8.75,28.58,27.65,28.34,46.05,302,0,15.16,4.98,729
1,191,955,2,6.911,6.854,217,7.34,1.349,9.24,28.66,27.78,28.39,45.06,302,0,14.9,4.933,742
1,191,1000,2,6.505,6.447,221.7,7.63,1.005,8.59,29.08,28.21,28.89,44.21,302,0,14.97,4.788,753
2,191,1000,2,24.7,24.9,26.41,26.15,25.43,.178,.296,.152,.158,.801,13.06,2550
1,191,1005,2,6.991,6.92,217.1,8.16,.923,8.69,28.97,28.09,28.65,42.89,302.1,0,14.44,5.095,767
1,191,1010,2,6.754,6.717,215.4,5.928,.971,8.69,29.04,28.11,28.73,42.14,302.1,0,14.23,4.87,779
1,191,1015,2,5.507,5.409,220.9,10.77,1.122,8.33,29.26,28.67,29.09,42.95,302,0,14.7,4.415,790
2,191,1015,2,24.85,24.95,26.47,26.4,25.45,.178,.295,.152,.158,.07,13.1,2550
1,191,1020,2,6.112,6.074,219.6,6.429,.639,7.94,29.32,28.43,29.02,41.01,302.1,0,14.06,4.648,802
1,191,1025,2,6.162,6.023,233.3,12.14,.716,7.97,29.48,28.76,29.35,41.12,302,0,14.24,5.073,814
1,191,1030,2,5.645,5.55,229,10.52,.839,7.91,29.75,29.03,29.56,41.33,302,0,14.55,4.533,804
2,191,1030,2,25.03,25.02,26.55,26.69,25.47,.177,.295,.152,.158,.068,13.17,2550
1,191,1035,2,5.628,5.554,226.6,9.3,.829,7.42,29.94,29.13,29.68,41.18,302,0,14.65,4.535,810
1,191,1040,2,5.877,5.827,219.7,7.51,.733,7.32,29.83,29.05,29.6,40.72,302,0,14.39,4.543,846
1,191,1045,2,5.833,5.74,220.9,10.22,.858,7.87,30.13,29.27,29.87,40.38,302,0,14.52,4.413,857
2,191,1045,2,25.22,25.1,26.65,27.01,25.51,.177,.294,.152,.158,0,13.01,2550
1,191,1050,2,5.806,5.679,218.8,11.98,1.004,8.4,30.23,29.35,29.9,40.09,302,0,14.51,4.49,868
1,191,1055,2,5.901,5.766,216.5,12.23,1.036,7.87,30.2,29.37,29.91,39.77,302,0,14.36,4.35,877
1,191,1100,2,5.27,5.202,209.2,9.21,1.267,7.35,30.4,29.63,30.16,40.38,302.1,0,14.75,3.88,884
2,191,1100,2,25.43,25.18,26.76,27.34,25.56,.176,.293,.152,.158,0,13,2550
1,191,1105,2,6.34,6.285,207,7.53,.626,7.58,30.41,29.47,30.15,38.97,302.1,0,14.23,4.528,894
1,191,1110,2,5.467,5.332,203.5,12.73,1.027,8.04,30.67,29.84,30.46,39.9,302.1,0,14.81,4.03,902
1,191,1115,2,5.578,5.521,208.7,8.19,1.194,8.33,30.74,29.85,30.35,37.75,302,0,14.04,4.025,910
2,191,1115,2,25.64,25.28,26.88,27.69,25.62,.176,.293,.152,.158,0,13,2550
1,191,1120,2,5.512,5.447,211.3,8.76,1.143,8.2,30.66,29.75,30.37,37.72,301.9,0,13.96,4.02,918
1,191,1125,2,5.494,5.391,216.9,11.12,.989,7.64,30.96,30.08,30.75,38.79,301.9,0,14.63,4.175,924
1,191,1130,2,5.501,5.454,213.7,7.48,1.121,7.45,30.91,29.91,30.56,37.78,301.9,0,14.19,3.935,930
2,191,1130,2,25.87,25.39,27.02,28.06,25.7,.175,.292,.152,.158,0,12.97,2550
1,191,1135,2,5.462,5.401,205.2,8.54,.799,7.48,30.98,30.09,30.59,37.73,301.9,0,14.23,4.008,937
1,191,1140,2,5.686,5.582,198.3,10.94,1.661,8.3,31.16,30.31,30.98,39.08,301.9,0,14.91,4.128,942
1,191,1145,2,5.741,5.692,191.1,7.5,1.011,8,31.1,30.01,30.73,38.36,301.9,0,14.58,4.175,947
2,191,1145,2,26.09,25.51,27.17,28.44,25.79,.174,.291,.152,.158,0,12.98,2550
1,191,1150,2,6.063,5.971,187.4,9.98,1.032,8.26,31.2,30.29,30.89,37.88,301.9,0,14.48,4.355,956
1,191,1155,2,5.719,5.674,198.3,7.17,1.193,8.26,31.17,30.24,30.84,37.33,301.9,0,14.24,4.16,962
1,191,1200,2,5.585,5.508,200.8,9.49,.751,6.958,31.38,30.5,31.15,36.4,301.9,0,14.04,4.138,967
2,191,1200,2,26.32,25.63,27.33,28.83,25.89,.174,.291,.152,.158,0,12.99,2550
1,191,1205,2,5.965,5.857,203.5,10.86,.834,7.87,31.21,30.39,30.93,36.66,301.8,0,14,4.47,971
1,191,1210,2,5.427,5.395,209.7,6.243,1.058,7.61,31.48,30.68,31.24,37.14,301.8,0,14.43,3.918,976
1,191,1215,2,5.886,5.822,203.7,8.41,.892,8.89,31.63,30.62,31.26,36.27,301.8,0,14.19,4.333,979
2,191,1215,2,26.54,25.76,27.5,29.22,26,.173,.29,.152,.158,0,12.98,2550
1,191,1220,2,6.858,6.752,194.8,10.07,1.164,9.18,31.74,30.75,31.5,36.12,301.8,0,14.23,4.8,982
1,191,1225,2,6.389,6.284,199.5,10.4,1.131,9.73,31.9,30.98,31.63,34.88,301.7,0,13.84,4.573,986
1,191,1230,2,5.839,5.702,209.2,12.4,1.025,8.79,32.08,31.29,31.81,34.82,301.6,0,13.97,4.323,990
2,191,1230,2,26.74,25.89,27.68,29.61,26.12,.173,.289,.152,.158,0,12.99,2550
1,191,1235,2,5.254,5.087,205.5,14.45,.884,6.893,32.19,31.34,31.87,34.11,301.6,0,13.75,4.003,990
1,191,1240,2,5.936,5.741,198.2,14.69,.992,8.3,32.11,31.14,31.79,33.87,301.6,0,13.58,4.243,991
1,191,1245,2,6.261,6.211,182.7,7.26,.999,8.07,32.1,31.08,31.73,33.57,301.6,0,13.45,4.89,991
2,191,1245,2,26.94,26.03,27.87,30,26.25,.172,.289,.152,.158,0,12.99,2550
1,191,1250,2,5.679,5.64,188.9,6.743,1.036,8,32.15,31.27,31.89,34.34,301.5,0,13.82,3.913,990
1,191,1255,2,5.547,5.431,190.1,11.72,1.112,8.23,32.52,31.62,32.21,33.06,301.5,0,13.57,4.073,992
1,191,1300,2,4.845,4.549,191.8,20.03,.719,6.109,32.51,31.69,32.17,33.14,301.4,0,13.59,3.813,991
2,191,1300,2,27.12,26.16,28.06,30.38,26.38,.171,.288,.152,.158,0,13,2550
1,191,1305,2,5.334,5.08,192.1,17.65,.651,7.64,32.72,31.92,32.44,33.11,301.3,0,13.75,4.05,990
1,191,1310,2,4.999,4.844,203.1,14.26,.945,7.77,32.73,31.96,32.47,32.37,301.3,0,13.43,3.78,991
1,191,1315,2,4.775,4.667,200.9,12.14,.976,7.22,32.56,31.76,32.2,31.39,301.3,0,12.83,3.638,991
2,191,1315,2,27.3,26.3,28.26,30.74,26.53,.171,.288,.152,.158,0,12.99,2550
1,191,1320,2,4.937,4.768,188.4,14.99,.83,7.58,32.74,32.06,32.52,32.26,301.3,0,13.39,3.725,988
1,191,1325,2,5.572,5.343,207.9,16.42,1.167,8.82,32.9,32.06,32.58,31.38,301.3,0,13.11,4.1,986
1,191,1330,2,5.152,4.925,193.8,17.01,.838,7.35,32.96,31.91,32.6,30.8,301.3,0,12.89,3.81,982
2,191,1330,2,27.47,26.42,28.46,31.09,26.68,.17,.287,.152,.158,0,12.98,2550
1,191,1335,2,4.583,4.471,175,12.7,1.087,7.97,33.28,32.06,32.96,31.75,301.2,0,13.6,3.222,978
1,191,1340,2,6.193,6.101,174,9.9,.934,8.2,33.48,32.2,32.98,30.9,301.2,0,13.37,4.61,974
1,191,1345,2,6.064,5.934,188,11.83,1.228,8.79,33.46,32.26,33.08,31.28,301.1,0,13.53,3.803,973
2,191,1345,2,27.65,26.56,28.66,31.41,26.83,.17,.287,.152,.158,0,12.93,2550
1,191,1350,2,6.107,6.001,199.2,10.69,.976,9.41,33.44,32.15,33.23,30.85,301.1,0,13.31,3.818,969
1,191,1355,2,4.865,4.775,224.7,11.02,.819,6.991,33.12,32.12,32.84,30.79,301.1,0,13.02,3.765,961
1,191,1400,2,5.059,4.903,209.1,14.23,.849,8.17,33.25,32.37,33.02,30.91,301,0,13.18,3.765,962
2,191,1400,2,27.84,26.68,28.86,31.64,26.99,.169,.287,.152,.158,0,12.95,2550
1,191,1405,2,5.806,5.721,163.8,9.82,.71,7.45,33.42,32.43,33.11,31.55,301,0,13.62,4.55,958
1,191,1410,2,5.452,5.278,181.3,14.48,1.402,8.72,33.39,32.33,32.97,31.27,301,0,13.46,3.955,958
1,191,1415,2,5.271,5.146,177.1,12.5,1.055,8.04,33.12,32.46,32.8,31.13,300.9,0,13.18,4.245,938
2,191,1415,2,28.03,26.81,29.04,31.77,27.15,.169,.287,.152,.158,0,12.96,2550
1,191,1420,2,6.642,6.494,178.9,12.1,1.031,8.85,33.3,32.55,33.08,31.41,300.9,0,13.46,5.165,939
1,191,1425,2,4.705,4.676,193.2,6.351,1.409,7.84,33.19,32.36,32.91,31.14,300.8,0,13.24,3.473,916
1,191,1430,2,6.018,5.861,195.8,13.08,1.401,8.75,33.36,32.76,33.21,31.52,300.7,0,13.56,4.563,906
2,191,1430,2,28.23,26.93,29.2,31.87,27.32,.168,.287,.152,.158,0,12.95,2550
1,191,1435,2,5.703,5.631,205.9,9.1,.888,7.58,33.31,32.48,33.02,30.82,300.7,0,13.19,4.135,927
1,191,1440,2,6.916,6.82,189.9,9.55,1.195,9.8,33.57,32.75,33.34,30.33,300.7,0,13.17,5.09,911
1,191,1445,2,5.612,5.53,199.7,9.8,1.622,9.34,33.33,32.39,33,30.24,300.7,0,12.93,3.89,900
2,191,1445,2,28.42,27.04,29.34,31.97,27.48,.167,.287,.152,.158,0,12.94,2550
1,191,1450,2,3.887,3.742,184,15.63,1.233,6.795,33.34,32.73,33.12,29.9,300.6,0,12.77,2.967,891
1,191,1455,2,5.832,5.783,184.5,7.36,1.3,8.66,33.47,32.73,33.24,29.92,300.6,0,12.89,4.353,883
1,191,1500,2,5.828,5.761,192.2,8.71,1.022,8.26,33.41,32.68,33.14,29.52,300.6,0,12.65,4.278,878
2,191,1500,2,28.61,27.14,29.47,32.09,27.64,.167,.287,.152,.158,0,12.94,2550
1,191,1505,2,5.202,5.116,189.1,10.42,1.646,8.26,33.56,32.91,33.4,29.17,300.5,0,12.58,3.788,872
1,191,1510,2,6.678,6.557,204.9,10.88,1.182,8.85,33.59,32.8,33.38,28.77,300.5,0,12.41,4.625,870
1,191,1515,2,5.982,5.88,201.9,10.57,.948,7.77,33.64,32.86,33.35,29.02,300.4,0,12.57,4.403,879
2,191,1515,2,28.8,27.25,29.58,32.23,27.8,.166,.287,.152,.158,0,12.92,2550
1,191,1520,2,6.088,6.039,177.2,7.3,1.4,8.59,33.72,32.94,33.48,29.55,300.4,0,12.91,4.55,871
1,191,1525,2,4.862,4.737,182.6,13.02,1.573,8.62,33.76,33.15,33.53,29.42,300.3,0,12.87,3.69,859
1,191,1530,2,6.006,5.736,189.3,17.18,.676,7.68,33.87,33.12,33.6,28.51,300.3,0,12.5,4.515,841
2,191,1530,2,28.97,27.34,29.68,32.32,27.95,.166,.287,.152,.158,0,12.92,2550
1,191,1535,2,6.301,6.263,191.4,6.239,.721,8.13,33.74,32.95,33.43,28,300.3,0,12.14,4.588,826
1,191,1540,2,7.1,6.875,172.9,14.53,1.668,10.81,33.62,32.94,33.33,29.02,300.3,0,12.56,5.663,832
1,191,1545,2,6.496,6.38,177.1,10.87,1.369,9.11,33.6,32.92,33.27,29.11,300.2,0,12.58,4.858,488.5
2,191,1545,2,29.11,27.43,29.77,32.41,28.1,.165,.287,.152,.158,0,12.77,2550
1,191,1550,2,5.935,5.904,169,5.892,.683,7.55,32.79,32.56,32.43,29.09,300.2,0,11.92,4.513,167
1,191,1555,2,7.13,7.06,179.9,8.34,1.213,9.83,32.47,32.44,32.3,29.98,300.2,0,12.1,5.158,396
1,191,1600,2,6.588,6.544,167.8,6.603,1.079,8.95,33.12,32.89,33.11,30.1,300.2,0,12.68,5.11,718
2,191,1600,2,29.23,27.52,29.87,32.53,28.25,.165,.287,.152,.158,0,12.73,2550
1,191,1605,2,6.248,6.103,173.3,12.35,.701,7.87,33.13,32.65,32.77,29.23,300.2,0,12.27,4.748,523.7
1,191,1610,2,6.414,6.364,178.6,7.16,.822,8,32.38,32.28,32.01,30.22,300.2,0,12.13,4.61,142
1,191,1615,2,5.282,5.206,181.6,9.72,1.059,8,32.8,32.93,32.9,30.07,300.1,0,12.39,3.903,619.2
2,191,1615,2,29.27,27.6,29.95,32.64,28.38,.165,.287,.152,.158,0,12.86,2550
1,191,1620,2,5.895,5.827,167.5,8.7,.967,7.91,33.43,33.12,33.31,28.84,300.1,0,12.31,4.555,689.1
1,191,1625,2,6.088,6.007,162.7,9.34,1.053,8.3,33.68,33.15,33.45,28.58,300,0,12.39,4.67,694.4
1,191,1630,2,6.123,6.076,170.6,7.13,.999,9.11,33.77,33.09,33.42,28.52,300,0,12.43,4.68,687.3
2,191,1630,2,29.24,27.66,30.04,32.68,28.52,.164,.287,.152,.158,0,12.95,2550
1,191,1635,2,6.003,5.967,172.2,6.352,.811,7.77,33.32,32.79,32.85,28.51,300,0,12.06,4.43,336.2
1,191,1640,2,6.193,6.152,172.5,6.577,.877,8.98,32.55,32.48,32.25,29.52,300,0,11.94,4.553,269.6
1,191,1645,2,6.049,6.027,175.6,4.902,.982,8.17,32.47,32.64,32.32,29.3,300,0,11.75,4.453,286.5
2,191,1645,2,29.2,27.7,30.13,32.68,28.65,.164,.287,.152,.158,0,12.78,2550
1,191,1650,2,4.874,4.779,179.2,11.32,.738,6.762,33.08,33.01,33.1,29.99,299.9,0,12.6,3.753,615.7
1,191,1655,2,6.066,5.985,184.8,9.34,.781,8,33.45,33.05,33.2,29.16,299.8,0,12.49,4.4,589.5
1,191,1700,2,6.97,6.881,183.3,9.16,.887,9.15,33.36,32.97,33.13,28.27,299.8,0,11.97,5.065,566.4
2,191,1700,2,29.16,27.73,30.19,32.67,28.77,.164,.287,.152,.158,0,12.95,2550
1,191,1705,2,5.774,5.692,175.9,9.66,.831,7.58,33.43,33.06,33.16,28.27,299.8,0,12.02,4.428,544.4
1,191,1710,2,4.677,4.644,177.1,6.715,1.218,7.06,33.29,32.89,33.01,27.51,299.7,0,11.5,3.548,530.4
1,191,1715,2,5.511,5.428,183.4,9.93,1.029,7.45,33.37,33.06,33.16,28.49,299.6,0,12.09,4.185,474.9
2,191,1715,2,29.11,27.75,30.25,32.65,28.87,.163,.287,.152,.158,0,12.92,2550
1,191,1720,2,7.13,7.05,173,8.71,.953,9.11,33.14,32.8,32.8,28.52,299.6,0,11.91,5.36,401.9
1,191,1725,2,7.47,7.44,160.7,5.308,.735,8.92,32.97,32.71,32.71,28.46,299.6,0,11.74,5.855,474.9
1,191,1730,2,6.045,5.982,170.9,8.27,.732,7.74,33.19,32.94,32.95,28.79,299.5,0,12.09,4.808,452.7
2,191,1730,2,29.07,27.75,30.31,32.62,28.97,.163,.287,.152,.158,0,12.93,2550
1,191,1735,2,5.344,5.204,167.7,13.13,.989,8.43,33.16,32.88,32.87,28.56,299.5,0,11.95,4.063,431.8
1,191,1740,2,5.705,5.633,178.8,9.11,.927,8.17,33.14,32.91,32.86,29.13,299.4,0,12.23,4.1,416.7
1,191,1745,2,6.744,6.702,173.9,6.385,.985,8.69,33.05,32.78,32.75,28.92,299.4,0,12.05,5.08,397.4
2,191,1745,2,29.04,27.76,30.35,32.59,29.05,.163,.287,.152,.158,0,12.94,2550
1,191,1750,2,7.5,7.47,171.1,5.72,.7,9.18,32.9,32.69,32.62,28.84,299.4,0,11.88,5.655,380.7
1,191,1755,2,6.411,6.341,171.2,8.43,.93,8.17,32.83,32.66,32.59,29.31,299.3,0,12.06,4.7,363.8
1,191,1800,2,6.731,6.685,165.6,6.647,1.018,9.11,32.85,32.69,32.57,29.26,299.3,0,12.05,5.38,346.2
2,191,1800,2,28.99,27.75,30.38,32.55,29.12,.162,.287,.152,.158,0,12.86,2550
1,191,1805,2,7.91,7.86,159.3,6.304,.834,9.8,32.67,32.48,32.33,29.41,299.3,0,11.99,5.93,330.4
1,191,1810,2,6.475,6.413,168.3,7.94,.905,8.46,32.6,32.49,32.31,30.18,299.3,0,12.3,4.565,311.4
1,191,1815,2,7.67,7.63,163.5,5.504,.841,10.42,32.5,32.41,32.23,29.39,299.3,0,11.83,5.893,293.5
2,191,1815,2,28.93,27.74,30.41,32.49,29.18,.162,.287,.152,.158,0,12.71,2550
1,191,1820,2,7.85,7.81,165.4,5.581,1.151,10.68,32.36,32.32,32.1,29.56,299.3,0,11.8,6.04,278.2
1,191,1825,2,7.36,7.31,164.8,6.464,1.163,9.64,32.31,32.29,32.05,29.94,299.2,0,11.95,5.565,258.3
1,191,1830,2,7.06,7.03,164.5,5.379,1.028,9.83,32.16,32.14,31.89,30,299.2,0,11.85,5.203,240
2,191,1830,2,28.85,27.73,30.43,32.42,29.23,.162,.287,.152,.158,0,12.67,2550
1,191,1835,2,7.43,7.39,161.7,6.334,.893,10.13,32.08,32.17,31.86,29.64,299.2,0,11.61,5.473,222.7
1,191,1840,2,6.236,6.212,167.1,5.06,.849,8.1,32.02,32.12,31.78,30.33,299.2,0,11.9,4.8,205.4
1,191,1845,2,6.308,6.281,168.3,5.277,.747,7.94,31.91,31.99,31.68,30.6,299.2,0,11.94,4.795,188.1
2,191,1845,2,28.75,27.71,30.45,32.32,29.28,.162,.287,.152,.158,0,12.65,2550
1,191,1850,2,6.671,6.604,169.6,8.12,1.189,9.18,31.76,31.93,31.52,30.74,299.2,0,11.87,4.973,170.3
1,191,1855,2,7.04,7.01,168,5.022,.671,8.33,31.61,31.88,31.4,30.31,299.2,0,11.55,5.25,154
1,191,1900,2,6.512,6.491,170.4,4.575,1.117,8.69,31.49,31.77,31.28,30.7,299.1,0,11.63,4.685,138
2,191,1900,2,28.65,27.68,30.45,32.21,29.32,.162,.287,.152,.158,0,12.64,2550
1,191,1905,2,5.157,5.131,165.7,5.851,.589,7.45,31.26,31.53,30.98,32.07,299.1,0,12.08,3.668,119.5
1,191,1910,2,6.013,5.986,166.5,5.374,.863,7.97,31.12,31.49,30.91,31.32,299.1,0,11.61,4.483,100.5
1,191,1915,2,5.717,5.701,168.6,4.322,.512,7.19,30.83,31.25,30.6,31.98,299,0,11.68,4.068,71.3
2,191,1915,2,28.53,27.64,30.45,32.07,29.34,.161,.287,.152,.158,0,12.62,2550
1,191,1920,2,5.463,5.442,168,4.932,.503,6.991,30.56,31.04,30.35,32.31,299.1,0,11.61,3.863,67.28
1,191,1925,2,5.163,5.147,167.6,4.48,.508,6.664,30.35,30.89,30.15,32.61,299,0,11.56,3.593,64.46
1,191,1930,2,5.155,5.141,167.5,4.206,.564,6.631,30.09,30.72,29.93,32.91,299.1,0,11.48,3.548,51.58
2,191,1930,2,28.4,27.6,30.44,31.91,29.36,.161,.287,.152,.158,0,12.62,2550
1,191,1935,2,5.235,5.225,169,3.567,.445,6.468,29.88,30.48,29.7,33.32,299.1,0,11.49,3.478,39.85
1,191,1940,2,5.052,5.04,169.1,3.955,.406,5.847,29.55,30.27,29.37,34.3,299.1,0,11.64,3.315,29.83
1,191,1945,2,4.777,4.768,169.6,3.613,.367,5.684,29.18,29.95,29.03,35.6,299.2,0,11.87,3.102,19.81
2,191,1945,2,28.27,27.56,30.42,31.73,29.38,.161,.287,.152,.158,0,12.61,2550
1,191,1950,2,4.598,4.589,166.5,3.772,.369,5.684,28.84,29.66,28.7,36.47,299.2,0,11.93,2.902,11.4
1,191,1955,2,4.669,4.661,164.4,3.305,.358,5.39,28.65,29.53,28.53,37.04,299.2,0,11.99,2.945,5.766
1,191,2000,2,4.523,4.511,161.4,4.183,.312,5.488,28.33,29.24,28.21,38.07,299.2,0,12.12,2.777,1.732
2,191,2000,2,28.12,27.51,30.38,31.55,29.37,.161,.287,.152,.158,0,12.6,2550
1,191,2005,2,4.408,4.398,160.4,3.825,.319,5.063,28.14,29.05,28.08,38.66,299.3,0,12.19,2.842,.062
1,191,2010,2,4.41,4.396,158.5,4.523,.41,5.357,27.93,28.85,27.86,39.47,299.3,0,12.32,2.892,0
1,191,2015,2,4.584,4.567,158.4,4.868,.434,5.717,27.88,28.77,27.86,39.6,299.4,0,12.32,3.002,0
2,191,2015,2,27.97,27.45,30.34,31.34,29.36,.161,.287,.152,.158,0,12.6,2550
1,191,2020,2,4.431,4.42,159.6,4.019,.349,5.521,27.66,28.58,27.57,40.35,299.4,0,12.41,2.657,0
1,191,2025,2,4.239,4.226,157.1,4.572,.311,4.9,27.37,28.35,27.27,41.1,299.5,0,12.42,2.6,0
1,191,2030,2,4.339,4.325,156.6,4.585,.413,5.717,27.23,28.27,27.23,41.23,299.5,0,12.35,2.76,0
2,191,2030,2,27.81,27.39,30.28,31.13,29.34,.161,.286,.152,.158,0,12.58,2550
1,191,2035,2,4.435,4.424,157.7,4.088,.337,5.259,27.06,28.09,27.02,41.84,299.5,0,12.42,2.652,0
1,191,2040,2,4.251,4.241,158,3.853,.324,4.867,26.86,27.88,26.83,42.38,299.5,0,12.44,2.627,0
1,191,2045,2,4.15,4.139,157.3,4.166,.349,4.965,26.62,27.65,26.56,43.19,299.5,0,12.51,2.357,0
2,191,2045,2,27.66,27.33,30.22,30.92,29.31,.161,.286,.152,.158,0,12.57,2550
1,191,2050,2,4.278,4.268,158.9,3.927,.36,5.259,26.41,27.46,26.4,43.63,299.6,0,12.48,2.597,0
1,191,2055,2,4.397,4.386,159.7,4.055,.33,5.227,26.3,27.34,26.29,43.84,299.6,0,12.45,2.655,0
1,191,2100,2,4.392,4.38,161.4,4.26,.361,5.325,26.18,27.24,26.18,44.07,299.7,0,12.43,2.667,0
2,191,2100,2,27.5,27.26,30.16,30.7,29.27,.161,.286,.152,.158,0,12.57,2550
1,191,2105,2,4.211,4.204,161.5,3.428,.302,4.867,26.02,27.05,25.98,44.59,299.7,0,12.46,2.527,0
1,191,2110,2,4.383,4.374,161.4,3.617,.302,4.998,25.85,26.93,25.82,45.05,299.8,0,12.46,2.672,0
1,191,2115,2,4.312,4.306,162.3,3.208,.293,4.965,25.77,26.78,25.72,45.36,299.8,0,12.49,2.57,0
2,191,2115,2,27.35,27.19,30.08,30.49,29.22,.161,.286,.152,.158,0,12.56,2550
1,191,2120,2,4.186,4.179,162.3,3.268,.31,5.194,25.58,26.64,25.54,46.01,299.9,0,12.53,2.402,0
1,191,2125,2,4.102,4.096,160.4,3.067,.244,4.671,25.41,26.44,25.36,46.63,299.9,0,12.59,2.45,0
1,191,2130,2,4.163,4.155,156.1,3.386,.253,4.835,25.17,26.25,25.15,47.68,299.9,0,12.7,2.352,0
2,191,2130,2,27.21,27.12,30,30.27,29.16,.161,.286,.152,.158,0,12.55,2550
1,191,2135,2,4.252,4.244,157.3,3.377,.339,5.423,25.03,26.17,25.07,47.92,300,0,12.66,2.527,0
1,191,2140,2,4.291,4.28,157.8,4.056,.337,5.292,24.99,26.02,24.98,48.18,300.1,0,12.69,2.507,0
1,191,2145,2,4.314,4.305,158.5,3.69,.324,4.998,24.88,25.98,24.91,48.49,300.1,0,12.7,2.62,0
2,191,2145,2,27.07,27.04,29.92,30.07,29.1,.161,.286,.152,.158,.709,12.55,2550
1,191,2150,2,4.292,4.284,161.3,3.671,.4,5.292,24.88,25.88,24.91,48.6,300.2,0,12.73,2.575,0
1,191,2155,2,4.453,4.443,162.2,3.847,.38,5.39,24.84,25.92,24.88,48.59,300.3,0,12.69,2.732,0
1,191,2200,2,4.361,4.35,161.4,3.934,.352,5.063,24.91,25.92,24.96,48.16,300.3,0,12.62,2.77,0
2,191,2200,2,26.93,26.96,29.82,29.87,29.03,.161,.285,.152,.158,.639,12.54,2550
1,191,2205,2,4.472,4.46,160.8,4.207,.38,5.357,24.97,25.96,25.04,47.74,300.4,0,12.55,2.892,0
1,191,2210,2,4.767,4.756,159.9,3.754,.315,5.553,25.06,26.06,25.14,47.29,300.4,0,12.48,3.178,0
1,191,2215,2,4.785,4.77,160.5,4.621,.324,5.619,25.03,25.95,25.07,47.39,300.4,0,12.49,3.15,0
2,191,2215,2,26.8,26.88,29.73,29.67,28.95,.161,.285,.152,.158,.067,12.53,2550
1,191,2220,2,4.866,4.848,160,4.933,.39,5.717,24.99,25.92,25.04,47.36,300.4,0,12.44,3.29,0
1,191,2225,2,4.888,4.874,159.6,4.329,.428,6.141,24.97,25.87,25,47.36,300.4,0,12.42,3.22,0
1,191,2230,2,5.041,5.025,159.7,4.519,.418,6.043,25,25.88,25.03,47.12,300.4,0,12.38,3.433,0
2,191,2230,2,26.67,26.81,29.64,29.48,28.87,.161,.285,.152,.158,0,12.52,2550
1,191,2235,2,4.832,4.818,161,4.37,.476,5.945,24.89,25.77,24.89,47.51,300.4,0,12.41,3.135,0
1,191,2240,2,4.728,4.712,163.3,4.755,.352,5.521,24.84,25.72,24.85,47.57,300.4,0,12.38,2.972,0
1,191,2245,2,4.533,4.514,162.2,5.285,.387,5.325,24.77,25.65,24.77,47.77,300.4,0,12.37,2.97,0
2,191,2245,2,26.55,26.73,29.54,29.29,28.78,.161,.285,.152,.158,0,12.51,2550
1,191,2250,2,4.289,4.277,163.7,4.334,.412,5.292,24.69,25.54,24.64,48.14,300.5,0,12.42,2.735,0
1,191,2255,2,4.319,4.311,165.1,3.579,.336,5.194,24.54,25.44,24.47,48.78,300.5,0,12.48,2.617,0
1,191,2300,2,4.384,4.377,164.1,3.386,.36,5.521,24.37,25.27,24.33,49.42,300.6,0,12.52,2.822,0
2,191,2300,2,26.44,26.65,29.44,29.12,28.69,.161,.285,.152,.158,.655,12.51,2550
1,191,2305,2,4.09,4.08,163,3.911,.32,4.671,24.24,25.13,24.2,50.05,300.6,0,12.59,2.362,0
1,191,2310,2,3.827,3.817,160.4,4.219,.307,4.835,24,24.92,23.96,50.99,300.6,0,12.66,2.272,0
1,191,2315,2,3.663,3.653,159.9,4.187,.274,4.312,23.83,24.7,23.78,51.75,300.6,0,12.73,2.095,0
2,191,2315,2,26.33,26.58,29.35,28.95,28.61,.161,.284,.152,.158,1.086,12.49,2550
1,191,2320,2,3.508,3.504,165,2.723,.216,4.083,23.49,24.41,23.4,53.21,300.6,0,12.84,1.89,0
1,191,2325,2,3.725,3.721,166.3,2.582,.174,4.116,23.12,24.21,23.05,54.78,300.6,0,12.93,1.86,0
1,191,2330,2,3.672,3.668,167.3,2.7,.213,4.214,22.81,24.07,22.78,56.15,300.7,0,13.02,1.772,0
2,191,2330,2,26.23,26.5,29.26,28.79,28.52,.161,.284,.152,.158,1.242,12.49,2550
1,191,2335,2,3.568,3.566,170.3,1.85,.158,3.953,22.44,23.89,22.41,57.76,300.7,0,13.11,1.642,0
1,191,2340,2,3.284,3.281,174.2,2.482,.252,3.887,21.99,23.69,21.99,59.95,300.7,0,13.25,1.167,0
1,191,2345,2,2.804,2.8,178.5,3.255,.197,3.691,21.43,23.27,21.35,63.42,300.7,0,13.58,.556,0
2,191,2345,2,26.13,26.43,29.16,28.63,28.43,.161,.284,.152,.158,1.577,12.48,2550
1,191,2350,2,3.375,3.375,184.5,1.046,.225,3.724,20.72,23,20.71,66.71,300.7,0,13.68,1.195,0
1,191,2355,2,3.835,3.834,185.3,.986,.053,4.018,20.33,22.85,20.43,68.36,300.6,0,13.69,1.355,0
1,192,0,2,3.963,3.962,184.5,.875,.085,4.312,20.23,22.77,20.36,68.9,300.7,0,13.71,1.282,0
2,192,0,2,26.02,26.36,29.07,28.48,28.34,.16,.284,.152,.158,2.21,12.48,2550
1,192,5,2,3.996,3.996,181.4,.685,.093,4.214,20.18,22.64,20.32,69.33,300.7,0,13.76,1.527,0
1,192,10,2,3.936,3.935,181.9,.705,.079,4.083,20.16,22.42,20.31,69.55,300.7,0,13.78,1.595,0
1,192,15,2,3.689,3.687,180,1.567,.214,4.116,20.12,22.27,20.25,70.1,300.6,0,13.85,1.47,0
2,192,15,2,25.92,26.28,28.97,28.33,28.24,.16,.284,.152,.158,2.3,12.47,2550
1,192,20,2,3.648,3.645,180.6,2.32,.182,4.051,20.03,22.04,20.16,70.7,300.6,0,13.91,1.325,0
1,192,25,2,3.383,3.38,184.4,2.319,.164,3.855,19.99,21.83,20.1,71.1,300.6,0,13.96,1.28,0
1,192,30,2,3.464,3.463,186.1,1.705,.147,3.789,19.75,21.61,19.81,72.2,300.6,0,13.97,1.105,0
2,192,30,2,25.81,26.21,28.88,28.17,28.15,.16,.283,.152,.158,2.572,12.47,2550
1,192,35,2,3.637,3.635,185.4,1.803,.141,3.985,19.6,21.77,19.7,73,300.6,0,13.99,1.147,0
1,192,40,2,3.646,3.644,185.9,1.878,.167,4.083,19.72,21.94,19.93,72.5,300.6,0,14.01,1.272,0
1,192,45,2,3.809,3.804,188,2.692,.171,4.214,19.96,22.05,20.17,71.5,300.6,0,14.02,1.432,0
2,192,45,2,25.7,26.14,28.78,28.02,28.06,.16,.283,.152,.158,2.757,12.46,2550
1,192,50,2,3.864,3.862,193.2,2.068,.18,4.312,20.13,22.05,20.34,71.2,300.6,0,14.1,1.542,0
1,192,55,2,4.017,4.014,195.7,2.032,.189,4.573,20.27,22.13,20.42,71,300.6,0,14.2,1.605,0
1,192,100,2,4.095,4.09,195.6,2.914,.223,4.802,20.45,22.24,20.61,70.3,300.5,0,14.22,1.702,0
2,192,100,2,25.6,26.07,28.68,27.88,27.97,.16,.283,.152,.158,2.554,12.45,2550
1,192,105,2,4.152,4.147,191.9,2.609,.204,4.639,20.6,22.36,20.78,69.73,300.5,0,14.23,1.787,0
1,192,110,2,4.066,4.062,191.8,2.463,.198,4.606,20.74,22.42,20.91,68.99,300.4,0,14.2,1.725,0
1,192,115,2,4.063,4.057,192.6,3.311,.232,4.541,20.84,22.5,20.94,68.77,300.5,0,14.24,1.695,0
2,192,115,2,25.5,26.01,28.59,27.74,27.87,.16,.283,.152,.158,2.402,12.44,2550
1,192,120,2,4.253,4.245,194.4,3.511,.255,4.998,20.97,22.73,21.12,68.36,300.4,0,14.27,1.845,0
1,192,125,2,4.565,4.551,195.7,4.53,.342,5.292,21.46,23.21,21.72,66.16,300.4,0,14.23,2.25,.179
1,192,130,2,4.619,4.61,197.5,3.617,.319,5.749,21.96,23.52,22.17,64.16,300.4,0,14.23,2.345,.216
2,192,130,2,25.41,25.94,28.5,27.6,27.78,.16,.282,.152,.158,2.145,12.44,2550
1,192,135,2,4.718,4.706,198.9,4.006,.266,5.194,22.21,23.68,22.39,63.22,300.3,0,14.24,2.487,.03
1,192,140,2,4.986,4.977,197,3.346,.287,5.749,22.48,23.85,22.64,62.13,300.2,0,14.22,2.63,.001
1,192,145,2,4.808,4.797,200.5,3.795,.282,5.39,22.59,23.83,22.68,61.8,300.2,0,14.24,2.622,0
2,192,145,2,25.32,25.87,28.41,27.47,27.69,.16,.282,.152,.158,1.867,12.43,2550
1,192,150,2,4.892,4.88,200,3.941,.345,5.619,22.61,23.81,22.7,61.61,300.2,0,14.22,2.717,0
1,192,155,2,5.055,5.044,199.5,3.658,.348,5.847,22.64,23.78,22.74,61.32,300.2,0,14.18,2.81,0
1,192,200,2,5.199,5.188,199.4,3.739,.43,6.403,22.7,23.75,22.8,61.04,300.2,0,14.16,2.99,0
2,192,200,2,25.25,25.81,28.32,27.34,27.59,.16,.282,.152,.158,1.785,12.43,2550
1,192,205,2,5.264,5.247,199.4,4.613,.38,6.305,22.84,23.85,22.91,60.32,300.2,0,14.11,3.015,0
1,192,210,2,5.048,5.038,201.6,3.62,.403,5.945,22.83,23.8,22.83,60.24,300.2,0,14.08,2.785,0
1,192,215,2,5.178,5.157,200.9,5.137,.634,6.958,22.88,23.88,22.93,59.61,300.2,0,13.97,3.11,0
2,192,215,2,25.17,25.74,28.23,27.23,27.5,.16,.282,.152,.158,1.698,12.42,2550
1,192,220,2,5.703,5.676,200.2,5.568,.497,6.893,23.17,24.15,23.28,58.06,300.2,0,13.84,3.445,0
1,192,225,2,5.858,5.841,199.8,4.384,.531,7.38,23.37,24.28,23.45,57.17,300.3,0,13.79,3.56,0
1,192,230,2,5.647,5.629,200.7,4.519,.557,7.02,23.43,24.25,23.46,56.88,300.3,0,13.77,3.483,0
2,192,230,2,25.1,25.68,28.14,27.11,27.4,.16,.282,.152,.158,1.545,12.42,2550
1,192,235,2,5.714,5.697,201.6,4.317,.586,6.991,23.43,24.27,23.46,56.84,300.3,0,13.75,3.46,0
1,192,240,2,5.785,5.761,202.4,5.193,.445,6.795,23.4,24.2,23.43,56.99,300.2,0,13.76,3.618,0
1,192,245,2,5.643,5.627,202.6,4.265,.645,7.48,23.44,24.19,23.48,56.74,300.2,0,13.74,3.608,0
2,192,245,2,25.04,25.62,28.06,27.01,27.32,.16,.281,.152,.158,1.502,12.42,2550
1,192,250,2,5.764,5.735,203.7,5.751,.62,7.12,23.47,24.23,23.5,56.49,300.2,0,13.7,3.58,0
1,192,255,2,5.756,5.735,201.3,4.894,.591,7.22,23.55,24.26,23.55,56.11,300.2,0,13.67,3.723,0
1,192,300,2,5.393,5.368,200.6,5.509,.518,6.599,23.5,24.19,23.51,56.35,300.2,0,13.69,3.318,0
2,192,300,2,24.98,25.57,27.97,26.91,27.22,.16,.281,.152,.158,1.47,12.41,2550
1,192,305,2,5.206,5.184,204.1,5.259,.662,7.55,23.45,24.18,23.47,56.54,300.3,0,13.7,3.215,0
1,192,310,2,4.959,4.941,207.8,4.872,.495,6.011,23.32,24.07,23.3,57.09,300.3,0,13.73,2.955,0
1,192,315,2,4.851,4.824,209.8,6.032,.518,5.978,23.31,24.04,23.25,57.03,300.3,0,13.7,2.93,0
2,192,315,2,24.92,25.51,27.88,26.81,27.13,.16,.281,.152,.158,1.497,12.4,2550
1,192,320,2,5.057,5.036,211.3,5.218,.469,6.076,23.28,24.03,23.27,57.14,300.3,0,13.7,3.042,0
1,192,325,2,5.073,5.054,209.2,4.959,.365,5.88,23.14,23.94,23.13,57.77,300.3,0,13.74,2.942,0
1,192,330,2,5.273,5.251,209.9,5.31,.467,6.501,23.13,23.93,23.14,57.72,300.3,0,13.72,3.138,0
2,192,330,2,24.87,25.45,27.81,26.73,27.05,.16,.281,.152,.158,1.521,12.41,2550
1,192,335,2,5.338,5.318,208.8,5.04,.584,6.664,23.15,23.94,23.17,57.49,300.3,0,13.68,3.258,0
1,192,340,2,5.754,5.736,209.9,4.541,.451,6.631,23.22,24.02,23.26,57.15,300.3,0,13.65,3.383,0
1,192,345,2,5.43,5.408,208.6,5.152,.5,7.09,23.22,23.97,23.23,57.21,300.4,0,13.67,3.413,0
2,192,345,2,24.81,25.4,27.73,26.65,26.96,.16,.28,.152,.158,1.491,12.4,2550
1,192,350,2,5.645,5.628,208.5,4.523,.57,6.795,23.18,23.95,23.22,57.25,300.4,0,13.64,3.5,0
1,192,355,2,5.471,5.45,208.2,4.997,.585,6.729,23.09,23.8,23.07,57.73,300.4,0,13.68,3.273,0
1,192,400,2,5.316,5.29,207.9,5.619,.616,7.28,23.09,23.79,23.1,57.62,300.4,0,13.66,3.305,0
2,192,400,2,24.76,25.34,27.65,26.57,26.88,.16,.28,.152,.158,1.5,12.39,2550
1,192,405,2,5.313,5.287,204.3,5.692,.647,6.925,22.99,23.73,22.98,58.11,300.4,0,13.69,3.265,0
1,192,410,2,5.239,5.226,205.4,4.053,.567,6.566,22.84,23.62,22.84,58.73,300.4,0,13.72,3.135,0
1,192,415,2,5.507,5.49,208.2,4.491,.456,6.566,22.83,23.65,22.86,58.72,300.4,0,13.7,3.215,0
2,192,415,2,24.7,25.29,27.58,26.48,26.8,.16,.28,.152,.158,1.543,12.39,2550
1,192,420,2,5.212,5.193,207.6,4.814,.532,6.501,22.77,23.55,22.79,58.89,300.4,0,13.69,3.175,0
1,192,425,2,5.008,4.99,203.7,4.865,.509,6.337,22.75,23.43,22.76,59.06,300.4,0,13.71,3.17,0
1,192,430,2,4.79,4.767,202.7,5.602,.485,6.207,22.6,23.36,22.56,59.73,300.5,0,13.75,2.817,0
2,192,430,2,24.65,25.25,27.51,26.41,26.72,.16,.28,.152,.158,1.579,12.38,2550
1,192,435,2,4.87,4.848,201.4,5.378,.491,6.174,22.53,23.34,22.55,59.92,300.5,0,13.73,2.91,0
1,192,440,2,4.761,4.742,203.6,5.089,.421,5.586,22.46,23.2,22.44,60.27,300.4,0,13.75,2.797,0
1,192,445,2,4.954,4.931,200,5.48,.386,5.815,22.42,23.18,22.43,60.44,300.4,0,13.76,3.082,0
2,192,445,2,24.59,25.2,27.44,26.33,26.64,.16,.28,.152,.158,1.622,12.38,2550
1,192,450,2,5.051,5.031,197.8,5.014,.503,6.305,22.39,23.2,22.39,60.64,300.4,0,13.78,3.078,0
1,192,455,2,4.812,4.799,197.3,4.123,.548,6.043,22.2,23.03,22.21,61.51,300.4,0,13.82,2.812,0
1,192,500,2,4.693,4.679,196.3,4.394,.447,6.468,22.09,22.92,22.09,62.01,300.4,0,13.84,2.707,0
2,192,500,2,24.54,25.14,27.37,26.25,26.55,.16,.279,.152,.158,1.668,12.38,2550
1,192,505,2,4.848,4.819,198.5,6.293,.604,6.435,22.14,23.02,22.22,61.68,300.4,0,13.81,2.977,0
1,192,510,2,4.642,4.621,199.4,5.402,.578,6.207,22.22,23.06,22.32,61.41,300.4,0,13.82,2.712,0
1,192,515,2,4.763,4.735,207.7,6.15,.46,5.88,22.26,23.16,22.33,61.2,300.5,0,13.81,2.75,0
2,192,515,2,24.49,25.1,27.31,26.18,26.49,.16,.279,.152,.158,1.672,12.37,2550
1,192,520,2,4.445,4.414,217.3,6.776,.628,6.043,22.34,23.25,22.42,60.76,300.6,0,13.77,2.94,0
1,192,525,2,3.563,3.541,226.3,6.383,.401,4.639,22.39,23.14,22.41,60.45,300.8,0,13.74,2.425,0
1,192,530,2,3.449,3.422,236.1,7.14,.43,4.41,22.24,23.06,22.21,61.37,300.8,0,13.83,2.335,0
2,192,530,2,24.43,25.05,27.24,26.11,26.41,.16,.279,.152,.158,1.697,12.37,2550
1,192,535,2,3.373,3.328,252.1,9.32,.321,4.41,21.85,22.86,21.8,62.96,300.8,0,13.85,2.09,0
1,192,540,2,2.102,2.086,262,6.925,.293,3.136,21.26,22.16,21.07,65.74,300.9,0,13.96,.86,0
1,192,545,2,1.711,1.682,241.4,10.64,.246,2.254,20.52,21.7,20.34,68.8,300.9,0,13.95,.019,0
2,192,545,2,24.38,25,27.17,26.03,26.34,.16,.279,.152,.158,2.341,12.36,2550
1,192,550,2,1.554,1.547,219,5.349,.198,2.025,20.15,21.72,20.02,70.1,301,0,13.9,0,.659
1,192,555,2,1.387,1.38,225.5,5.699,.206,1.895,19.97,21.86,19.93,70.8,301,0,13.88,0,4.322
1,192,600,2,.675,.665,220.1,9.93,.262,1.372,20.17,21.88,20.24,70.1,301.1,0,13.92,0,9.5
2,192,600,2,24.33,24.96,27.11,25.95,26.26,.16,.279,.152,.158,3.111,12.36,2550
1,192,605,2,.718,.713,195.5,6.724,.194,1.078,20.33,21.85,20.61,70.2,301.1,0,14.08,.168,22.25
1,192,610,2,1.784,1.778,204.9,4.618,.394,2.319,20.28,22.22,20.96,69.95,301.1,0,13.98,.075,34.44
1,192,615,2,2.5,2.496,205.8,3.495,.139,3.038,20.77,22.72,21.41,68.14,301.1,0,14.04,1.103,46.32
2,192,615,2,24.27,24.91,27.04,25.87,26.19,.16,.278,.152,.158,3.403,12.35,2550
1,192,620,2,2.597,2.581,193.3,6.202,.248,3.234,20.81,23.02,21.36,69.34,301.1,0,14.34,1.262,56.82
1,192,625,2,2.892,2.887,189.1,3.459,.182,3.234,21.09,23.02,21.49,68.77,301.2,0,14.47,1.285,68.99
1,192,630,2,3.17,3.167,193.8,2.552,.191,3.659,21.39,22.91,21.65,68.1,301.2,0,14.6,1.327,82
2,192,630,2,24.19,24.86,26.97,25.79,26.12,.16,.278,.152,.158,2.606,12.36,2550
1,192,635,2,3.475,3.471,194.6,2.969,.262,4.051,21.63,22.8,21.84,67.21,301.2,0,14.62,1.647,96.5
1,192,640,2,3.449,3.444,195.4,3.12,.249,4.181,21.88,22.64,22.03,66.57,301.3,0,14.71,1.675,110.7
1,192,645,2,3.44,3.428,194.2,4.876,.318,4.279,22.08,22.61,22.22,66.58,301.3,0,14.89,1.777,125.8
2,192,645,2,24.13,24.82,26.91,25.71,26.05,.16,.278,.152,.158,2.136,12.36,2550
1,192,650,2,3.809,3.786,191.7,6.327,.521,4.998,22.38,22.84,22.55,65.26,301.3,0,14.87,2.262,141.3
1,192,655,2,4.056,4.041,191.2,4.968,.356,5.096,22.75,23.06,22.86,63.44,301.4,0,14.78,2.63,157.5
1,192,700,2,3.905,3.888,193.1,5.213,.418,5.292,22.99,23.15,23.06,63.03,301.5,0,14.9,2.447,173.6
2,192,700,2,24.08,24.77,26.84,25.64,25.98,.16,.278,.152,.158,1.853,12.37,2550
1,192,705,2,4.405,4.368,197.6,7.4,.423,5.553,23.21,23.35,23.25,62.17,301.6,0,14.89,3.063,190.4
1,192,710,2,5.42,5.39,200,6.08,.759,7.22,23.5,23.63,23.54,60.75,301.6,0,14.81,3.718,208.5
1,192,715,2,6.331,6.298,204.3,5.862,.862,8.43,23.79,23.86,23.79,59.07,301.6,0,14.65,4.3,224.8
2,192,715,2,24.04,24.72,26.78,25.57,25.91,.159,.278,.152,.158,1.635,12.38,2550
1,192,720,2,6.423,6.398,199.6,5.095,.679,7.94,24,23.98,23.97,58.35,301.7,0,14.65,4.38,236.3
1,192,725,2,5.881,5.853,201.1,5.513,.778,7.55,24.17,24.09,24.12,58.3,301.7,0,14.8,4.023,258.3
1,192,730,2,5.922,5.892,202.3,5.823,1.059,7.94,24.32,24.25,24.29,57.66,301.7,0,14.76,4.348,267.9
2,192,730,2,24.01,24.68,26.72,25.53,25.84,.159,.277,.152,.158,1.484,12.38,2550
1,192,735,2,6.39,6.342,194.5,6.995,.956,8.33,24.53,24.38,24.49,57.3,301.8,0,14.86,4.21,295.1
1,192,740,2,7.06,7.03,197.4,5.026,.829,9.08,24.62,24.4,24.53,56.78,301.9,0,14.8,4.678,301.7
1,192,745,2,7.19,7.15,193.5,5.602,.78,8.98,24.72,24.52,24.62,56.51,301.9,0,14.82,4.993,328.8
2,192,745,2,24,24.64,26.66,25.51,25.77,.159,.277,.152,.158,1.424,12.41,2550
1,192,750,2,7.01,6.979,195.3,5.478,.884,8.82,24.92,24.66,24.86,56.33,301.9,0,14.95,4.578,347.3
1,192,755,2,6.559,6.508,196.3,7.13,.718,8.1,25.13,24.88,25.07,56.13,301.8,0,15.09,4.465,367.3
1,192,800,2,6.754,6.71,195.5,6.585,.706,8.23,25.36,24.98,25.27,55.4,301.8,0,15.09,4.585,383.6
2,192,800,2,24,24.61,26.61,25.52,25.71,.159,.277,.152,.158,1.348,12.44,2550
1,192,805,2,6.281,6.241,198.6,6.473,.885,8.49,25.52,25.17,25.42,55.45,301.9,0,15.25,4.4,400.7
1,192,810,2,7.17,7.13,202.4,5.85,.94,9.08,25.66,25.28,25.54,54.6,301.9,0,15.15,4.98,415.3
1,192,815,2,7.51,7.46,204.7,6.574,.933,9.57,25.81,25.42,25.69,54.05,301.9,0,15.12,5.18,435
2,192,815,2,24,24.59,26.58,25.56,25.65,.159,.277,.152,.158,1.278,12.53,2550
1,192,820,2,7.98,7.9,206.3,8.32,.935,10.19,25.98,25.62,25.86,53.48,301.9,0,15.11,5.66,454.1
1,192,825,2,7.75,7.7,211.4,6.568,.811,9.44,26.18,25.73,26.06,53.03,301.9,0,15.17,5.288,471.4
1,192,830,2,7.61,7.55,199.7,7.2,.909,9.64,26.3,25.85,26.14,53.09,301.9,0,15.29,5.448,487.5
2,192,830,2,24.02,24.57,26.56,25.64,25.6,.159,.276,.152,.158,1.216,12.64,2550
1,192,835,2,7.01,6.953,203.9,7.19,1.013,10.36,26.54,26.17,26.48,52.84,301.9,0,15.43,5.073,505.1
1,192,840,2,7.68,7.63,200.5,6.193,.803,10.26,26.73,26.21,26.54,52.24,302,0,15.43,5.328,521.7
1,192,845,2,8.66,8.57,203.3,8.19,.984,11.14,26.69,26.06,26.46,51.71,302,0,15.24,6.02,538.3
2,192,845,2,24.04,24.56,26.54,25.75,25.56,.159,.276,.152,.158,1.189,12.78,2550
1,192,850,2,8.28,8.23,209.5,6.371,1.118,10.22,26.8,26.16,26.59,51.34,302,0,15.22,5.773,554.7
1,192,855,2,8.48,8.44,209.6,5.973,1.143,10.45,26.87,26.24,26.63,50.88,302,0,15.15,6.143,570.5
1,192,900,2,7.88,7.81,209.2,7.55,1.188,10.52,27.14,26.52,26.95,50.7,302,0,15.34,5.465,585.9
2,192,900,2,24.08,24.57,26.54,25.88,25.52,.159,.276,.152,.158,1.115,12.88,2550
1,192,905,2,7.42,7.35,215.6,7.74,1.057,9.24,27.3,26.54,27.05,50.34,301.9,0,15.37,5.268,598.9
1,192,910,2,8.32,8.26,213.7,7.36,.894,10.03,27.27,26.48,26.98,50.05,301.9,0,15.26,5.873,615.2
1,192,915,2,7.21,7.15,212.3,7.14,1.01,9.28,27.43,26.83,27.25,50.29,301.9,0,15.47,5.223,631.1
2,192,915,2,24.14,24.59,26.56,26.05,25.5,.159,.276,.152,.158,1.082,12.95,2550
1,192,920,2,7.58,7.47,215.3,9.79,.835,9.41,27.54,26.79,27.29,49.27,301.9,0,15.27,5.618,644.3
1,192,925,2,7.7,7.64,198.5,7.06,.803,9.47,27.63,26.83,27.39,48.87,302,0,15.22,5.353,661
1,192,930,2,8.35,8.29,207.5,7.02,1.025,10.45,27.69,26.91,27.43,47.88,302,0,14.97,5.798,675.3
2,192,930,2,24.24,24.63,26.59,26.25,25.49,.158,.276,.152,.158,.653,12.97,2550
1,192,935,2,8.22,8.14,200.5,8.41,1.087,9.96,27.68,26.88,27.38,47.58,302,0,14.86,5.828,690.6
1,192,940,2,6.929,6.891,214.5,6.032,1.067,9.83,27.77,26.99,27.52,46.8,302,0,14.7,5.088,704
1,192,945,2,7,6.929,204,8.25,1.037,8.85,27.99,27.17,27.74,46.51,302,0,14.79,5.008,718
2,192,945,2,24.36,24.68,26.63,26.46,25.48,.158,.275,.152,.158,.067,13.01,2550
1,192,950,2,7.24,7.19,210.1,6.178,.887,9.31,27.97,27.1,27.67,46.21,302,0,14.68,4.995,729
1,192,955,2,6.894,6.802,210.7,9.36,1.011,9.02,28.05,27.21,27.72,45.66,302,0,14.56,5.055,745
1,192,1000,2,7.35,7.26,211.3,9.22,1.052,9.38,28.15,27.25,27.84,44.72,302,0,14.35,5.228,756
2,192,1000,2,24.52,24.74,26.69,26.7,25.49,.158,.275,.152,.158,0,13.05,2550
1,192,1005,2,6.451,6.358,206.1,9.73,.853,8.46,28.47,27.75,28.33,44.78,301.9,0,14.65,4.545,769
1,192,1010,2,6.891,6.804,208.6,9.07,1.049,9.15,28.46,27.56,28.13,43.59,301.9,0,14.23,5.26,782
1,192,1015,2,6.901,6.786,200.7,10.48,.825,9.38,28.47,27.62,28.24,43.85,301.9,0,14.33,4.94,793
2,192,1015,2,24.71,24.82,26.76,26.95,25.51,.158,.275,.152,.158,0,13.08,2550
1,192,1020,2,7.55,7.42,207,10.92,1.131,9.57,28.7,27.81,28.47,42.8,301.9,0,14.17,5.493,809
1,192,1025,2,7.6,7.43,202.4,12.01,1.068,10.42,28.72,27.91,28.48,42.67,301.8,0,14.14,5.6,820
1,192,1030,2,7.09,7.03,192.6,7.58,1.18,9.47,28.91,28.03,28.62,41.77,301.8,0,13.98,5.163,801
2,192,1030,2,24.93,24.91,26.83,27.23,25.53,.157,.275,.152,.158,0,13.13,2550
1,192,1035,2,7,6.843,200.8,12.12,1.196,9.83,29.12,28.3,28.87,41.53,301.8,0,14.08,5.085,836
1,192,1040,2,6.532,6.397,195.3,11.65,1.284,10.22,29.42,28.59,29.25,40.94,301.8,0,14.12,4.635,859
1,192,1045,2,7.04,6.97,196.3,7.81,1.044,9.77,29.49,28.45,29.18,38.3,301.8,0,13.2,4.973,870
2,192,1045,2,25.17,25.01,26.92,27.52,25.57,.157,.274,.152,.158,0,13.01,2550
1,192,1050,2,7.29,7.25,196.7,6.451,.961,9.24,29.64,28.62,29.36,38.21,301.8,0,13.29,5.1,881
1,192,1055,2,6.406,6.364,202.6,6.555,.985,8.98,29.55,28.71,29.28,37.21,301.7,0,12.82,4.635,889
1,192,1100,2,7.31,7.28,195.5,5.125,1.144,10.52,29.67,28.69,29.4,36.85,301.8,0,12.78,5.113,899
2,192,1100,2,25.43,25.12,27.03,27.83,25.62,.157,.274,.152,.158,0,13,2550
1,192,1105,2,7.64,7.56,188.8,8.41,.895,9.77,29.69,28.87,29.47,36.84,301.7,0,12.8,5.533,912
1,192,1110,2,7.09,6.916,200.4,12.69,.746,8.82,29.96,29.04,29.68,36.66,301.7,0,12.94,5.03,918
1,192,1115,2,7.15,7.07,190.1,8.6,1.361,10,30.08,29.07,29.86,35.66,301.7,0,12.63,5.023,923
2,192,1115,2,25.7,25.24,27.15,28.15,25.69,.156,.274,.152,.158,0,13.01,2550
1,192,1120,2,7.8,7.76,205.1,5.678,1.271,10.71,30.08,29.13,29.8,34.56,301.6,0,12.18,5.67,932
1,192,1125,2,7.81,7.71,204.5,8.92,1.41,11.17,30.18,29.33,30,34.27,301.6,0,12.14,5.568,940
1,192,1130,2,8,7.92,202.8,8.16,.925,10.36,30.29,29.34,29.99,32.65,301.5,0,11.53,5.798,948
2,192,1130,2,25.96,25.36,27.27,28.47,25.76,.156,.274,.152,.158,0,13.01,2550
1,192,1135,2,6.924,6.777,196.5,11.82,.981,9.18,30.48,29.56,30.29,32.59,301.5,0,11.66,4.82,958
1,192,1140,2,7.22,7.14,189.9,8.55,1.231,9.57,30.72,29.94,30.54,31.98,301.4,0,11.58,5.433,964
1,192,1145,2,7.21,7.08,203.8,10.82,1.282,11.56,31.08,30.09,30.79,31.74,301.3,0,11.77,5.093,970
2,192,1145,2,26.22,25.49,27.41,28.81,25.84,.156,.274,.152,.158,0,13.01,2550
1,192,1150,2,7.64,7.55,201.3,8.96,1.264,11.5,30.97,29.86,30.62,31.28,301.3,0,11.46,5.543,973
1,192,1155,2,8.01,7.86,188.7,10.94,1.302,10.45,30.93,29.9,30.63,30.77,301.3,0,11.19,5.735,984
1,192,1200,2,8.13,8.06,181,7.72,1.114,10.68,31.3,30.31,31.05,30.79,301.2,0,11.51,5.843,987
2,192,1200,2,26.47,25.62,27.55,29.15,25.94,.155,.273,.152,.158,0,13.01,2550
1,192,1205,2,8.51,8.45,195,6.739,1.009,10.71,30.9,29.76,30.52,30.64,301.2,0,11.11,6.108,992
1,192,1210,2,8.34,8.3,192.9,5.542,.944,10.75,31.09,30.18,30.85,29.94,301.2,0,10.93,6.035,999
1,192,1215,2,8.21,8.13,193,7.71,.818,10.81,31.2,30.25,30.95,30.13,301.1,0,11.12,5.743,1002
2,192,1215,2,26.7,25.75,27.7,29.48,26.03,.155,.273,.152,.158,0,13,2550
1,192,1220,2,9.27,9.2,185.7,6.773,1.193,11.86,31.2,30.15,30.91,29.59,301.2,0,10.86,6.56,1005
1,192,1225,2,7.86,7.8,193.8,7,1.006,10.75,30.97,29.99,30.65,29.02,301.1,0,10.39,5.753,1003
1,192,1230,2,7.63,7.53,182.3,9.31,.906,10.06,31.28,30.32,31.07,28.62,301.1,0,10.44,5.635,1007
2,192,1230,2,26.93,25.89,27.86,29.82,26.15,.155,.273,.152,.158,0,13.01,2550
1,192,1235,2,7.2,6.964,181.4,14.69,1.117,9.83,31.34,30.27,31.11,28.86,301,0,10.61,5.145,1012
1,192,1240,2,7.47,7.25,185.9,13.97,.912,10.06,31.45,30.47,31.15,28.84,300.9,0,10.68,5.528,1009
1,192,1245,2,7.17,7.05,195.9,10.41,.939,10.16,31.26,30.28,30.87,29.08,300.9,0,10.65,5.358,1004
2,192,1245,2,27.13,26.03,28.03,30.14,26.26,.154,.273,.152,.158,0,13.01,2550
1,192,1250,2,7.14,6.994,189.1,11.69,1.357,12.84,31.42,30.5,31.15,30,300.8,0,11.23,5.283,1003
1,192,1255,2,7.52,7.32,189,13.03,.813,9.11,31.69,30.78,31.38,27.5,300.8,0,10.19,5.615,1014
1,192,1300,2,7.02,6.874,194.7,11.73,1.156,10.85,31.45,30.55,31.18,28.91,300.7,0,10.71,5.118,1006
2,192,1300,2,27.34,26.16,28.2,30.46,26.38,.154,.273,.152,.158,0,12.99,2550
1,192,1305,2,6.836,6.77,197.6,7.94,1.628,10.06,31.62,30.53,31.3,28.51,300.6,0,10.65,4.798,1011
1,192,1310,2,7.67,7.46,196.9,13.45,1.178,10.39,31.65,30.72,31.37,27.96,300.6,0,10.4,5.553,1008
1,192,1315,2,6.986,6.835,197,11.88,1.22,10.68,31.59,30.63,31.29,28,300.5,0,10.37,5.035,1005
2,192,1315,2,27.54,26.29,28.37,30.77,26.51,.154,.273,.152,.158,0,13,2550
1,192,1320,2,8.02,7.93,187.9,8.6,1.36,11.11,31.67,30.73,31.43,27.57,300.5,0,10.21,5.948,1009
1,192,1325,2,7.29,7.18,186.5,10.03,1.169,10.45,31.79,30.81,31.49,28.7,300.5,0,10.9,5.298,996
1,192,1330,2,8.04,7.91,195.2,10.14,1.586,11.34,32.07,31.06,31.78,28.2,300.5,0,10.87,5.735,993
2,192,1330,2,27.75,26.41,28.54,31.07,26.64,.153,.273,.152,.158,0,13,2550
1,192,1335,2,7.3,7.22,201.2,8.75,1.444,9.9,31.96,31,31.65,27.37,300.4,0,10.34,5.183,997
1,192,1340,2,7.11,6.835,197.6,16.01,1.201,10.06,32.01,31.2,31.82,28.26,300.4,0,10.85,5.398,990
1,192,1345,2,7.93,7.82,178.4,9.76,1.333,10.88,32.16,31.21,31.78,26.62,300.4,0,10.1,6.075,995
2,192,1345,2,27.95,26.54,28.72,31.35,26.78,.153,.272,.152,.158,0,12.99,2550
1,192,1350,2,7.11,7.05,178.7,7.32,1.404,10.19,32.03,31.07,31.66,26.95,300.3,0,10.18,5.525,985
1,192,1355,2,8.83,8.74,182.5,8.4,1.494,11.11,32.13,31.18,31.85,25.64,300.3,0,9.54,6.408,983
1,192,1400,2,8.16,7.91,181.2,14.19,1.369,11.4,32.12,31.16,31.81,26.93,300.3,0,10.25,6.268,977
2,192,1400,2,28.12,26.66,28.88,31.54,26.91,.153,.272,.152,.158,0,13,2550
1,192,1405,2,8.38,8.3,200.4,7.63,1.803,12.18,32.31,31.47,32.12,26.05,300.2,0,9.91,5.728,975
1,192,1410,2,7.55,7.49,204.3,7.61,1.27,10.98,32.25,31.22,31.88,25.57,300.2,0,9.6,5.643,969
1,192,1415,2,7.54,7.42,200,10.44,.96,10.29,32.21,31.31,32.02,26.72,300.2,0,10.2,5.355,958
2,192,1415,2,28.28,26.78,29.04,31.66,27.06,.152,.272,.152,.158,0,12.99,2550
1,192,1420,2,7.9,7.83,187.5,7.78,1.421,11.04,32.58,31.64,32.37,25.94,300.2,0,10.08,5.595,955
1,192,1425,2,7.22,7.14,189.4,8.61,1.494,10.55,32.43,31.55,32.13,26.59,300.1,0,10.31,5.215,937
1,192,1430,2,8.25,8.13,183.7,9.86,1.074,10.78,32.66,31.87,32.49,26.69,300.2,0,10.55,6.045,885
2,192,1430,2,28.42,26.88,29.18,31.75,27.19,.152,.272,.152,.158,0,13,2550
1,192,1435,2,7.63,7.58,204.4,6.533,1.458,10,32.53,31.59,32.15,26.47,300.1,0,10.32,5.533,928
1,192,1440,2,7.84,7.74,216.3,9.16,1.631,11.24,32.6,31.71,32.39,26.32,299.9,0,10.3,5.743,922
1,192,1445,2,7.61,7.52,208.8,8.84,1.33,10.39,32.68,31.73,32.39,26.29,300,0,10.35,5.518,907
2,192,1445,2,28.55,26.99,29.3,31.87,27.34,.152,.272,.152,.158,0,12.98,2550
1,192,1450,2,6.924,6.802,187.6,10.79,.937,8.72,32.76,31.98,32.57,27.94,300,0,11.3,4.963,891
1,192,1455,2,6.397,6.309,177.5,9.49,1.838,9.87,32.81,31.78,32.42,26.65,299.9,0,10.65,4.91,878
1,192,1500,2,8.52,8.43,184.7,8.18,1.39,11.47,32.75,31.95,32.44,26.39,299.9,0,10.46,6.198,877
2,192,1500,2,28.68,27.09,29.42,32.02,27.48,.151,.272,.152,.158,0,12.97,2550
1,192,1505,2,7.91,7.85,183.1,7.02,1.134,10.58,32.66,31.74,32.38,26.72,299.9,0,10.57,5.723,869
1,192,1510,2,5.865,5.735,182.7,12.06,1.146,8.36,32.7,31.93,32.41,27.11,299.8,0,10.81,4.47,859
1,192,1515,2,6.944,6.685,195.3,15.66,1.043,8.62,32.8,31.98,32.56,26.74,299.6,0,10.69,5.11,845
2,192,1515,2,28.8,27.18,29.53,32.16,27.62,.151,.272,.152,.158,0,12.97,2550
1,192,1520,2,6.537,6.458,181.5,8.9,1.454,9.51,32.91,32.04,32.63,26.91,299.6,0,10.88,4.748,831
1,192,1525,2,7.67,7.54,180.3,10.4,1.559,12.61,32.96,32.21,32.71,26.86,299.5,0,10.89,5.72,824
1,192,1530,2,7.19,7.03,201.4,12.31,1.166,9.44,32.92,32.09,32.63,26.18,299.4,0,10.48,5.13,819
2,192,1530,2,28.9,27.26,29.63,32.26,27.76,.151,.272,.152,.158,0,12.96,2550
1,192,1535,2,6.933,6.885,192.1,6.747,1.601,10.88,33.01,32.29,32.76,26,299.4,0,10.46,4.89,798
1,192,1540,2,6.013,5.968,192.1,7.04,1.439,10.68,32.81,32.11,32.6,27.08,299.4,0,10.89,4.318,785
1,192,1545,2,6.754,6.669,193.4,9.08,.673,8.46,32.85,32.08,32.54,26.29,299.4,0,10.49,4.728,775
2,192,1545,2,28.99,27.35,29.73,32.36,27.89,.151,.272,.152,.158,0,12.95,2550
1,192,1550,2,7.54,7.46,174.2,8.24,1.198,9.9,32.81,32.06,32.54,26.96,299.3,0,10.83,5.698,754
1,192,1555,2,7.44,7.05,178.9,18.65,1.141,10.42,32.9,32.24,32.69,27.06,299.2,0,10.95,5.478,749
1,192,1600,2,7.49,7.43,202,6.849,1.483,11.14,33.06,32.28,32.79,25.94,299.2,0,10.46,5.213,738
2,192,1600,2,29.06,27.41,29.82,32.46,28.02,.15,.272,.152,.158,0,12.94,2550
1,192,1605,2,5.317,5.245,196.5,9.43,1.112,8.26,32.98,32.21,32.7,26.84,299.1,0,10.89,3.65,714
1,192,1610,2,6.252,6.115,204,11.99,1.257,9.34,33.08,32.42,32.84,26.67,299.1,0,10.88,4.638,706
1,192,1615,2,8.2,8.07,166.2,10.37,1.315,10.29,32.96,32.29,32.69,27.18,299.1,0,11.06,6.32,689.1
2,192,1615,2,29.12,27.47,29.91,32.57,28.14,.15,.272,.152,.158,0,12.95,2550
1,192,1620,2,7.73,7.58,187.7,11.24,.895,10.19,32.88,32.21,32.6,26.83,299,0,10.81,5.44,674
1,192,1625,2,7.4,7.33,196.3,7.62,1.076,9.96,32.82,32.17,32.55,26.77,299,0,10.73,5.32,661.7
1,192,1630,2,6.911,6.637,187.4,16.12,.992,8.95,32.81,32.27,32.57,26.56,299,0,10.61,5.145,645.5
2,192,1630,2,29.17,27.53,30.01,32.68,28.27,.15,.272,.152,.158,0,12.94,2550
1,192,1635,2,6.193,6.144,182.7,7.19,1.447,9.18,32.82,32.26,32.59,26.26,298.9,0,10.44,4.593,629
1,192,1640,2,7.64,7.62,191.9,4.738,.916,9.34,32.83,32.26,32.58,26.4,298.9,0,10.53,5.283,615
1,192,1645,2,7.3,7.18,187.3,10.08,1.398,10.75,32.74,32.16,32.5,27.41,298.9,0,11.01,5.258,597.2
2,192,1645,2,29.19,27.58,30.09,32.76,28.38,.15,.272,.152,.158,0,12.95,2550
1,192,1650,2,7.86,7.79,185.1,7.53,.974,9.87,32.76,32.19,32.52,27.56,298.9,0,11.11,5.713,582.9
1,192,1655,2,6.535,6.372,199,12.77,1.131,10.45,32.8,32.28,32.58,26.82,298.8,0,10.74,4.713,569.3
1,192,1700,2,6.594,6.361,186.4,15.23,1.093,8.85,32.77,32.25,32.5,27.29,298.8,0,10.96,4.803,550.6
2,192,1700,2,29.2,27.62,30.17,32.83,28.5,.149,.272,.152,.158,0,12.95,2550
1,192,1705,2,7.36,6.984,193,18.24,2.042,13.07,32.81,32.35,32.55,27.71,298.7,0,11.21,5.25,531.1
1,192,1710,2,7.03,6.969,204.8,7.78,.915,9.7,32.73,32.26,32.49,27.05,298.7,0,10.81,5.1,514.4
1,192,1715,2,7.36,7.03,181.1,17,1.904,11.86,32.83,32.42,32.59,28.33,298.6,0,11.56,5.503,501
2,192,1715,2,29.19,27.66,30.26,32.88,28.61,.149,.272,.152,.158,0,12.96,2550
1,192,1720,2,7.44,7.32,191.6,10.39,.926,9.73,32.7,32.25,32.38,27.36,298.5,0,10.95,5.42,482.5
1,192,1725,2,6.996,6.876,182,10.58,.694,8.49,32.59,32.21,32.33,28.57,298.5,0,11.49,4.98,464.9
1,192,1730,2,7.04,6.894,176.4,11.78,1.383,10.94,32.64,32.21,32.32,28.34,298.5,0,11.41,5.103,451.2
2,192,1730,2,29.16,27.68,30.32,32.9,28.7,.149,.272,.152,.158,0,12.96,2550
1,192,1735,2,6.657,6.605,178.6,7.16,.868,8.85,32.53,32.2,32.25,28.38,298.4,0,11.35,4.998,434.3
1,192,1740,2,6.977,6.883,177.9,9.4,1.407,10.58,32.55,32.26,32.26,28.65,298.4,0,11.5,4.8,415.9
1,192,1745,2,8.31,8.26,180.5,6.492,.991,10.29,32.32,31.95,32.01,28.63,298.5,0,11.3,6.053,398.2
2,192,1745,2,29.12,27.69,30.39,32.89,28.8,.149,.272,.152,.158,0,12.97,2550
1,192,1750,2,6.925,6.815,166.1,10.22,.733,8.66,32.25,32.01,31.98,29.06,298.4,0,11.46,5.195,379.8
1,192,1755,2,7.31,7.15,161.7,11.94,.968,9.41,32.29,32.05,31.99,28.96,298.4,0,11.44,5.718,363.9
1,192,1800,2,8.45,8.31,175.8,10.35,1.023,10.94,32.26,32.08,32,29.11,298.4,0,11.5,6.12,346.4
2,192,1800,2,29.07,27.7,30.45,32.86,28.88,.149,.272,.152,.158,0,12.92,2550
1,192,1805,2,7.39,7.33,180.6,6.789,1.049,9.41,32.18,32,31.93,29.46,298.5,0,11.6,5.198,324.8
1,192,1810,2,6.87,6.825,174.3,6.57,.744,8.4,32.06,31.93,31.8,29.4,298.5,0,11.47,5.093,306.4
1,192,1815,2,7.17,7.14,176.2,5.185,.917,9.15,32.01,31.91,31.78,29.87,298.5,0,11.66,5.343,289.1
2,192,1815,2,28.99,27.7,30.49,32.81,28.95,.149,.272,.152,.158,0,12.71,2550
1,192,1820,2,7.88,7.84,176.1,5.801,.853,9.6,31.91,31.85,31.66,29.99,298.5,0,11.64,5.668,271.4
1,192,1825,2,7.55,7.53,176.8,4.563,.977,9.54,31.82,31.85,31.59,30.09,298.5,0,11.61,5.57,251
1,192,1830,2,7.63,7.59,167.9,6.064,.994,9.34,31.69,31.67,31.45,30.44,298.5,0,11.67,5.713,235
2,192,1830,2,28.91,27.69,30.53,32.72,29.02,.149,.272,.152,.158,0,12.67,2550
1,192,1835,2,7.49,7.44,171.5,6.643,.975,10.22,31.6,31.63,31.37,31.08,298.5,0,11.9,5.555,217.6
1,192,1840,2,7.79,7.76,171.7,5.06,.897,9.83,31.48,31.5,31.26,31.03,298.6,0,11.78,5.728,198.1
1,192,1845,2,7.08,7.04,169.4,5.895,.98,9.21,31.36,31.44,31.15,31.26,298.6,0,11.79,5.503,183.5
2,192,1845,2,28.8,27.67,30.54,32.62,29.08,.148,.272,.152,.158,0,12.65,2550
1,192,1850,2,6.067,6.03,168.4,6.369,.688,7.81,31.23,31.3,30.97,32.08,298.6,0,12.06,4.5,167.2
1,192,1855,2,6.09,6.063,166.1,5.463,.967,7.84,31.1,31.22,30.85,32.38,298.6,0,12.09,4.485,151
1,192,1900,2,6.956,6.914,170.8,6.304,.87,8.49,30.98,31.19,30.77,32.14,298.7,0,11.88,5.22,133.7
2,192,1900,2,28.69,27.65,30.56,32.5,29.12,.148,.272,.152,.158,0,12.64,2550
1,192,1905,2,6.746,6.709,168.4,6.005,.92,8.46,30.84,31.11,30.64,32.13,298.7,0,11.76,5.048,116.9
1,192,1910,2,5.941,5.918,165.4,5.065,.708,7.77,30.65,30.9,30.41,32.76,298.7,0,11.89,4.328,101.4
1,192,1915,2,6.448,6.424,168.7,4.978,.854,8.53,30.46,30.8,30.27,32.33,298.7,0,11.53,4.74,89.2
2,192,1915,2,28.58,27.62,30.56,32.35,29.16,.148,.272,.152,.158,0,12.62,2550
1,192,1920,2,5.865,5.83,166.2,6.2,.713,7.87,30.23,30.61,30.03,32.74,298.8,0,11.53,4.243,75.7
1,192,1925,2,5.917,5.898,167.4,4.523,.794,8.3,30.12,30.49,29.93,32.92,298.8,0,11.51,4.383,62.34
1,192,1930,2,5.33,5.316,165.2,4.158,.543,6.468,29.87,30.31,29.68,33.69,298.8,0,11.64,3.878,49.72
2,192,1930,2,28.45,27.59,30.55,32.18,29.19,.148,.272,.152,.158,0,12.61,2550
1,192,1935,2,4.738,4.728,168,3.718,.53,6.109,29.59,30.05,29.37,35.01,298.8,0,11.96,3.223,38.51
1,192,1940,2,4.328,4.316,167.1,4.245,.551,6.141,29.14,29.72,28.93,36.73,298.9,0,12.29,2.857,27.9
1,192,1945,2,4.887,4.87,164.1,4.743,.504,5.913,29,29.68,28.86,36.86,298.9,0,12.22,3.328,19.71
2,192,1945,2,28.32,27.55,30.53,32.01,29.2,.148,.272,.152,.158,0,12.6,2550
1,192,1950,2,4.796,4.777,162.4,5.155,.486,5.978,28.83,29.46,28.69,37.23,298.9,0,12.23,3.335,11.58
1,192,1955,2,4.356,4.343,161.4,4.497,.377,5.39,28.53,29.18,28.35,38.26,299,0,12.37,2.747,5.527
1,192,2000,2,4.522,4.503,162.2,5.278,.509,5.684,28.31,29.03,28.21,39.02,299.1,0,12.47,3.185,1.216
2,192,2000,2,28.17,27.5,30.5,31.81,29.2,.148,.272,.152,.158,0,12.6,2550
1,192,2005,2,4.619,4.604,163,4.683,.476,5.749,28.22,28.98,28.14,39.39,299.1,0,12.53,3.19,.035
1,192,2010,2,4.702,4.689,164.4,4.202,.366,5.717,28.1,28.86,28.03,39.62,299.1,0,12.52,3.155,0
1,192,2015,2,4.755,4.741,165.5,4.33,.448,5.619,27.89,28.73,27.82,40.12,299.2,0,12.52,3.12,0
2,192,2015,2,28.02,27.45,30.45,31.6,29.19,.148,.272,.152,.158,0,12.58,2550
1,192,2020,2,4.626,4.618,167.3,3.512,.452,5.619,27.75,28.62,27.66,40.42,299.3,0,12.51,2.957,0
1,192,2025,2,4.568,4.561,167.8,3.116,.307,5.357,27.42,28.37,27.34,41.25,299.3,0,12.53,2.897,0
1,192,2030,2,4.355,4.35,166.5,2.978,.331,5.096,27.12,28.12,27.01,42.23,299.3,0,12.61,2.517,0
2,192,2030,2,27.87,27.39,30.41,31.39,29.18,.148,.272,.152,.158,0,12.58,2550
1,192,2035,2,4.12,4.115,167.9,2.893,.242,4.671,26.84,27.89,26.73,43.12,299.3,0,12.67,2.337,0
1,192,2040,2,4.09,4.082,166.6,3.514,.241,4.639,26.49,27.7,26.4,44.24,299.4,0,12.75,2.225,0
1,192,2045,2,3.896,3.889,163,3.458,.259,4.704,26.31,27.52,26.26,44.65,299.5,0,12.73,2.147,0
2,192,2045,2,27.72,27.34,30.34,31.17,29.15,.148,.271,.152,.158,0,12.57,2550
1,192,2050,2,3.746,3.741,162.6,2.997,.215,4.345,26.13,27.32,26.09,45.3,299.5,0,12.79,2,0
1,192,2055,2,3.966,3.962,165.1,2.464,.191,4.377,25.88,27.15,25.81,46.29,299.6,0,12.89,2.042,0
1,192,2100,2,3.979,3.976,164,2.545,.23,4.802,25.64,26.95,25.6,47.13,299.7,0,12.94,2.085,0
2,192,2100,2,27.56,27.27,30.28,30.95,29.11,.148,.271,.152,.158,0,12.57,2550
1,192,2105,2,3.949,3.937,157.1,4.543,.194,4.475,25.46,26.78,25.45,47.87,299.8,0,13.01,2.095,0
1,192,2110,2,3.538,3.53,147.7,3.834,.232,4.083,25.15,26.24,25.11,49.22,299.9,0,13.15,1.92,0
1,192,2115,2,3.502,3.5,155.9,1.82,.165,3.855,24.76,26.05,24.7,50.82,300,0,13.28,1.585,0
2,192,2115,2,27.42,27.2,30.21,30.75,29.07,.148,.271,.152,.158,.755,12.56,2550
1,192,2120,2,3.838,3.836,156.8,1.863,.152,4.214,24.47,26.17,24.48,52.03,300,0,13.37,1.657,0
1,192,2125,2,3.959,3.955,154.7,2.385,.178,4.345,24.35,26.05,24.48,52.35,300.1,0,13.36,2.015,0
1,192,2130,2,3.872,3.869,153.1,2.186,.19,4.377,24.31,25.73,24.44,52.51,300.2,0,13.37,2.005,0
2,192,2130,2,27.27,27.14,30.13,30.54,29.01,.148,.271,.152,.158,1.143,12.55,2550
1,192,2135,2,3.817,3.813,153.5,2.69,.189,4.247,24.14,25.49,24.2,53.4,300.3,0,13.47,1.89,0
1,192,2140,2,3.852,3.844,153.5,3.887,.248,4.41,23.96,25.33,24.04,54.27,300.4,0,13.54,1.965,0
1,192,2145,2,3.967,3.963,156.2,2.786,.259,4.737,24.04,25.37,24.17,54.19,300.5,0,13.59,2.182,0
2,192,2145,2,27.13,27.07,30.05,30.33,28.95,.148,.271,.152,.158,1.186,12.55,2550
1,192,2150,2,3.848,3.844,159.1,2.768,.188,4.279,24,25.24,24.03,54.66,300.6,0,13.69,1.907,0
1,192,2155,2,3.758,3.752,161.7,3.305,.251,4.443,23.87,25.17,23.91,55.44,300.6,0,13.78,1.975,0
1,192,2200,2,3.984,3.981,161.7,2.281,.219,4.475,23.89,25.07,23.93,55.62,300.7,0,13.85,2.195,0
2,192,2200,2,26.99,27,29.96,30.12,28.89,.148,.271,.152,.158,1.263,12.53,2550
1,192,2205,2,4.069,4.061,161.8,3.418,.264,4.671,23.82,25.02,23.86,56.16,300.8,0,13.93,2.235,0
1,192,2210,2,4.206,4.197,157.6,3.861,.29,5.063,23.93,25.04,24.01,56.09,300.9,0,14.01,2.512,0
1,192,2215,2,4.369,4.356,162.8,4.441,.282,4.933,23.94,25.01,23.99,56.37,300.9,0,14.09,2.517,0
2,192,2215,2,26.86,26.93,29.87,29.92,28.81,.148,.271,.152,.158,1.291,12.52,2550
1,192,2220,2,4.295,4.276,161,5.405,.308,5.194,24.02,25.07,24.11,56.24,300.9,0,14.13,2.557,0
1,192,2225,2,4.577,4.566,163.8,3.923,.304,5.292,24.12,25.11,24.2,55.95,301,0,14.14,2.882,0
1,192,2230,2,4.808,4.798,166.9,3.63,.315,5.423,24.23,25.21,24.26,55.61,301,0,14.15,3.037,0
2,192,2230,2,26.74,26.86,29.78,29.74,28.74,.148,.27,.152,.158,1.281,12.52,2550
1,192,2235,2,4.7,4.69,164.4,3.756,.469,6.076,24.32,25.34,24.39,55.25,301,0,14.13,2.905,0
1,192,2240,2,4.768,4.747,165.4,5.408,.441,5.782,24.49,25.4,24.56,54.62,301.1,0,14.11,3.143,0
1,192,2245,2,5.065,5.053,166.3,3.974,.51,6.893,24.66,25.54,24.72,53.91,301.1,0,14.06,3.423,0
2,192,2245,2,26.62,26.78,29.69,29.54,28.66,.147,.27,.152,.158,1.23,12.51,2550
1,192,2250,2,4.786,4.771,165.6,4.589,.435,5.586,24.71,25.48,24.71,53.78,301.2,0,14.07,3.245,0
1,192,2255,2,4.62,4.601,167.9,5.262,.523,5.913,24.58,25.33,24.54,54.34,301.2,0,14.11,2.952,0
1,192,2300,2,4.629,4.611,169.6,5.055,.405,6.076,24.41,25.2,24.34,55.15,301.3,0,14.18,2.917,0
2,192,2300,2,26.52,26.71,29.59,29.37,28.58,.148,.27,.152,.158,1.237,12.51,2550
1,192,2305,2,4.22,4.209,173.5,4.103,.37,5.227,24.15,24.97,24.07,56.27,301.3,0,14.25,2.545,0
1,192,2310,2,3.752,3.746,176.2,3.157,.231,4.345,23.69,24.53,23.56,58.57,301.4,0,14.43,1.985,0
1,192,2315,2,3.887,3.882,173.2,3.01,.258,4.573,23.23,24.29,23.14,60.67,301.4,0,14.54,2.055,0
2,192,2315,2,26.42,26.64,29.5,29.2,28.5,.147,.27,.152,.158,1.428,12.5,2550
1,192,2320,2,4.004,4,173.9,2.576,.237,4.737,22.93,24.07,22.91,61.76,301.5,0,14.54,2.13,0
1,192,2325,2,4.092,4.089,177.5,2.185,.249,4.769,22.67,23.89,22.64,63.2,301.5,0,14.65,1.937,0
1,192,2330,2,4.22,4.214,177,3.088,.266,4.835,22.46,23.73,22.45,64.2,301.5,0,14.69,2.125,0
2,192,2330,2,26.32,26.57,29.41,29.04,28.41,.147,.27,.152,.158,1.663,12.49,2550
1,192,2335,2,4.22,4.214,174.7,3.016,.173,4.639,22.42,23.52,22.45,64.1,301.6,0,14.64,2.24,0
1,192,2340,2,4.329,4.325,173.1,2.379,.216,4.704,22.29,23.39,22.29,64.64,301.5,0,14.64,2.317,0
1,192,2345,2,4.374,4.369,174.7,2.613,.211,5.063,22.21,23.36,22.25,65.11,301.5,0,14.68,2.327,0
2,192,2345,2,26.23,26.5,29.31,28.89,28.33,.147,.27,.152,.158,1.743,12.48,2550
1,192,2350,2,4.196,4.191,176.8,2.88,.274,4.933,22.19,23.34,22.24,65.4,301.5,0,14.73,2.182,0
1,192,2355,2,4.124,4.119,175.4,2.894,.279,4.704,22.16,23.25,22.19,65.66,301.5,0,14.75,2.19,0
1,193,0,2,4.075,4.04,163.4,7.47,.269,4.639,22.11,23.15,22.19,65.73,301.5,0,14.73,2.472,0
2,193,0,2,26.13,26.43,29.22,28.74,28.24,.147,.269,.152,.158,1.818,12.48,2550
1,193,5,2,4.234,4.204,160,6.822,.333,5.031,22.32,23.21,22.47,64.7,301.6,0,14.68,2.705,0
1,193,10,2,4.206,4.202,174.5,2.58,.282,4.965,22.26,23.21,22.26,64.99,301.5,0,14.7,2.21,0
1,193,15,2,4.026,4.016,180.4,3.995,.261,4.541,22.03,23.08,22.05,66.28,301.5,0,14.77,1.96,0
2,193,15,2,26.04,26.36,29.13,28.59,28.16,.147,.269,.152,.158,1.816,12.47,2550
1,193,20,2,3.734,3.728,182.2,3.219,.249,4.312,21.83,22.81,21.77,67.35,301.5,0,14.83,1.73,0
1,193,25,2,3.725,3.721,178,2.461,.164,4.149,21.56,22.6,21.49,68.6,301.5,0,14.86,1.78,0
1,193,30,2,3.65,3.645,177.9,3.244,.293,4.345,21.31,22.59,21.3,69.87,301.5,0,14.91,1.69,0
2,193,30,2,25.95,26.3,29.04,28.45,28.06,.147,.269,.152,.158,2.152,12.46,2550
1,193,35,2,3.968,3.962,174.2,2.946,.25,4.475,21.27,22.63,21.4,69.94,301.4,0,14.89,2.045,0
1,193,40,2,4.139,4.135,170.7,2.676,.211,4.671,21.37,22.61,21.5,69.4,301.4,0,14.86,2.272,0
1,193,45,2,4.195,4.189,168.9,3.107,.252,4.639,21.56,22.71,21.71,68.62,301.3,0,14.87,2.327,0
2,193,45,2,25.86,26.23,28.95,28.31,27.98,.147,.269,.152,.158,2.199,12.46,2550
1,193,50,2,4.035,4.028,170.2,3.418,.269,4.835,21.67,22.73,21.78,68.17,301.3,0,14.87,2.247,0
1,193,55,2,3.806,3.801,172.9,2.983,.23,4.312,21.55,22.52,21.58,68.71,301.3,0,14.87,2.127,0
1,193,100,2,3.816,3.81,174.6,3.35,.202,4.41,21.37,22.39,21.39,69.52,301.3,0,14.89,1.912,0
2,193,100,2,25.77,26.17,28.86,28.17,27.89,.147,.269,.152,.158,2.202,12.46,2550
1,193,105,2,3.65,3.647,179.8,2.65,.254,4.247,21.23,22.32,21.23,70.4,301.3,0,14.95,1.687,0
1,193,110,2,3.68,3.678,180.5,2.159,.19,4.181,20.97,22.05,20.94,71.8,301.2,0,15.01,1.595,0
1,193,115,2,3.872,3.868,179.5,2.387,.193,4.41,20.73,21.83,20.7,72.9,301.2,0,15.02,1.79,0
2,193,115,2,25.68,26.1,28.77,28.03,27.8,.147,.268,.152,.158,2.583,12.45,2550
1,193,120,2,3.852,3.843,177.1,3.762,.313,4.573,20.59,21.8,20.66,73.5,301.1,0,15.01,1.977,0
1,193,125,2,3.832,3.825,179.1,3.461,.312,4.475,20.65,21.79,20.77,73.3,301.1,0,15.03,1.907,0
1,193,130,2,3.707,3.701,179.3,3.192,.249,4.475,20.65,21.7,20.71,73.5,301.1,0,15.05,1.767,0
2,193,130,2,25.6,26.04,28.68,27.9,27.72,.147,.268,.152,.158,2.814,12.45,2550
1,193,135,2,3.392,3.384,182.1,3.762,.216,3.855,20.56,21.63,20.58,74.1,301.1,0,15.09,1.482,0
1,193,140,2,3.017,3.01,188,3.913,.287,3.757,20.38,21.48,20.4,74.9,301.1,0,15.09,1.087,0
1,193,145,2,2.805,2.798,190.9,4.038,.238,3.463,20.28,21.59,20.33,75.5,301.2,0,15.11,.977,0
2,193,145,2,25.52,25.98,28.6,27.78,27.63,.147,.268,.152,.158,3.251,12.44,2550
1,193,150,2,2.678,2.672,195,3.793,.25,3.43,20.3,21.76,20.38,75.4,301.2,0,15.11,1.05,0
1,193,155,2,2.976,2.974,195.1,2.041,.201,3.332,20.18,21.78,20.25,76,301.1,0,15.13,1.11,0
1,193,200,2,3.516,3.515,191.4,1.168,.146,3.822,19.9,21.78,19.97,77.3,301,0,15.11,1.19,0
2,193,200,2,25.43,25.92,28.51,27.65,27.54,.147,.268,.152,.158,4.063,12.42,2550
1,193,205,2,3.639,3.638,185.9,1.72,.125,3.855,19.64,21.71,19.74,78.5,301,0,15.12,1.452,0
1,193,210,2,3.3,3.298,177.9,1.894,.067,3.43,19.46,21.38,19.64,79.3,301,0,15.09,1.415,0
1,193,215,2,3.519,3.516,182.3,2.304,.114,3.789,19.35,21.35,19.51,79.6,301,0,15.04,1.21,0
2,193,215,2,25.35,25.86,28.42,27.53,27.46,.147,.268,.152,.158,5.111,12.43,2550
1,193,220,2,3.556,3.555,181.8,1.164,.114,3.724,19.25,21.26,19.41,80.5,301,0,15.13,1.397,0
1,193,225,2,3.325,3.322,180.2,2.173,.159,3.691,19.24,21.02,19.45,80.8,301,0,15.17,1.182,0
1,193,230,2,3.181,3.179,185.5,2.426,.118,3.528,19.19,20.85,19.35,80.9,301.1,0,15.15,1.067,0
2,193,230,2,25.27,25.8,28.34,27.41,27.37,.147,.268,.152,.158,5.953,12.42,2550
1,193,235,2,3.112,3.112,191.3,1.394,.15,3.365,19,20.75,19.11,81.6,301.1,0,15.09,.892,0
1,193,240,2,2.974,2.974,189.3,.862,.088,3.103,18.74,20.53,18.83,82.5,301.1,0,15.01,.721,0
1,193,245,2,3.021,3.021,186.9,.705,.07,3.234,18.49,20.44,18.66,83.5,301.1,0,14.97,.965,0
2,193,245,2,25.18,25.73,28.25,27.29,27.29,.147,.267,.152,.158,8.83,12.42,2550
1,193,250,2,3.37,3.369,190.8,1.529,.122,3.626,18.38,20.64,18.58,84.4,301,0,15.02,.982,0
1,193,255,2,3.476,3.474,192.9,2.062,.135,3.789,18.33,20.5,18.52,84.8,301,0,15.05,.995,0
1,193,300,2,3.419,3.418,196.4,1.742,.172,3.757,18.3,20.47,18.5,85.1,301,0,15.07,.93,0
2,193,300,2,25.1,25.67,28.16,27.17,27.2,.147,.267,.152,.158,11.3,12.41,2550
1,193,305,2,3.434,3.431,197.1,2.19,.17,3.92,18.36,20.48,18.6,85.2,300.9,0,15.14,1.165,0
1,193,310,2,3.538,3.536,197.2,2.141,.184,3.985,18.67,20.74,18.95,84,300.9,0,15.22,1.335,0
1,193,315,2,3.561,3.556,192.8,3.072,.25,4.312,18.91,20.89,19.15,82.9,301,0,15.24,1.302,0
2,193,315,2,25.01,25.61,28.08,27.05,27.11,.147,.267,.152,.158,9.48,12.4,2550
1,193,320,2,3.846,3.841,191,2.995,.276,4.541,19.18,20.94,19.45,81.8,301,0,15.3,1.572,.003
1,193,325,2,3.673,3.67,192.6,2.272,.187,4.149,19.41,20.91,19.61,80.5,301,0,15.27,1.542,0
1,193,330,2,3.703,3.7,191.3,2.301,.212,4.312,19.44,20.89,19.57,80.2,301,0,15.25,1.462,0
2,193,330,2,24.93,25.55,28,26.94,27.03,.147,.267,.152,.158,6.916,12.4,2550
1,193,335,2,3.875,3.872,189.9,2.51,.217,4.41,19.48,20.94,19.63,79.9,301,0,15.23,1.647,0
1,193,340,2,3.92,3.917,189.1,2.448,.206,4.443,19.49,20.84,19.62,79.7,301,0,15.19,1.74,0
1,193,345,2,3.993,3.986,191.7,3.4,.305,4.867,19.52,20.88,19.66,79.5,301,0,15.18,1.75,0
2,193,345,2,24.85,25.49,27.91,26.83,26.95,.147,.267,.152,.158,6.326,12.39,2550
1,193,350,2,4.056,4.045,192.4,4.048,.277,4.867,19.64,21.05,19.83,78.8,301,0,15.16,1.775,0
1,193,355,2,4.121,4.114,190.5,3.297,.339,5.227,19.82,21.2,20.03,77.8,301,0,15.14,1.987,0
1,193,400,2,4.213,4.207,187.2,3.071,.32,4.998,19.87,21.12,19.99,77.5,300.9,0,15.13,2.017,0
2,193,400,2,24.78,25.44,27.83,26.72,26.86,.147,.266,.152,.158,5.531,12.39,2550
1,193,405,2,4.358,4.352,186.2,2.999,.231,5.096,19.74,20.98,19.83,78.1,300.9,0,15.12,2.082,0
1,193,410,2,4.118,4.115,185.2,2.047,.23,4.606,19.57,20.76,19.61,78.9,300.9,0,15.12,1.945,0
1,193,415,2,3.874,3.869,186.4,2.818,.238,4.573,19.38,20.61,19.42,79.6,300.9,0,15.08,1.667,0
2,193,415,2,24.71,25.38,27.75,26.61,26.78,.147,.266,.152,.158,5.92,12.38,2550
1,193,420,2,3.598,3.588,192.2,4.125,.214,4.018,19.22,20.41,19.26,80.3,301,0,15.06,1.512,0
1,193,425,2,3.329,3.325,198.2,2.933,.199,3.953,19.09,20.25,19.17,81.2,301.1,0,15.1,1.525,0
1,193,430,2,3.738,3.737,198.3,1.498,.147,4.051,19.04,20.4,19.16,81.6,301.1,0,15.12,1.617,0
2,193,430,2,24.64,25.32,27.67,26.5,26.69,.147,.266,.152,.158,7.07,12.39,2550
1,193,435,2,3.883,3.881,193.4,1.944,.119,4.116,18.95,20.4,19.04,81.9,301.1,0,15.1,1.565,0
1,193,440,2,3.607,3.606,191.3,1.643,.129,3.887,18.79,20.22,18.84,82.5,301.1,0,15.07,1.335,0
1,193,445,2,3.629,3.627,192.2,1.421,.136,3.953,18.63,20.05,18.69,83.2,301.1,0,15.03,1.352,0
2,193,445,2,24.59,25.27,27.59,26.4,26.61,.147,.266,.152,.158,8.32,12.37,2550
1,193,450,2,3.838,3.837,189.5,1.629,.16,4.41,18.48,19.9,18.56,83.7,301.1,0,14.99,1.58,0
1,193,455,2,3.979,3.978,186.3,1.741,.141,4.247,18.35,19.76,18.46,84.4,301.2,0,14.99,1.7,0
1,193,500,2,4.078,4.076,184.6,2.088,.176,4.508,18.29,19.67,18.44,84.8,301.2,0,15.01,1.937,0
2,193,500,2,24.52,25.22,27.51,26.31,26.54,.147,.266,.152,.158,9.7,12.37,2550
1,193,505,2,4.04,4.036,180.5,2.418,.27,4.541,18.37,19.74,18.55,84.7,301.2,0,15.07,2,0
1,193,510,2,3.79,3.781,177.8,3.913,.296,4.475,18.45,19.73,18.67,84.2,301.2,0,15.05,1.96,0
1,193,515,2,3.883,3.876,177.6,3.408,.33,4.639,18.53,19.7,18.74,83.7,301.2,0,15.03,2.177,0
2,193,515,2,24.45,25.16,27.43,26.2,26.45,.147,.266,.152,.158,9.05,12.36,2550
1,193,520,2,4.245,4.233,179,4.279,.348,5.227,18.68,19.86,18.9,83.2,301.2,0,15.08,2.285,0
1,193,525,2,4.419,4.409,180.3,3.961,.339,5.259,18.89,20.03,19.12,82,301.2,0,15.07,2.497,0
1,193,530,2,4.872,4.863,181.8,3.387,.389,5.913,19.04,20.17,19.27,81.2,301.3,0,15.06,2.797,0
2,193,530,2,24.39,25.1,27.35,26.11,26.37,.147,.265,.152,.158,7.53,12.36,2550
1,193,535,2,4.877,4.865,182.5,3.942,.29,5.455,19.23,20.24,19.41,80.3,301.3,0,15.07,2.83,.008
1,193,540,2,4.65,4.642,183.4,3.3,.33,5.357,19.28,20.24,19.41,79.9,301.4,0,15.04,2.532,.2
1,193,545,2,4.375,4.367,184.4,3.615,.405,5.455,19.29,20.22,19.43,79.7,301.4,0,15.01,2.49,1.519
2,193,545,2,24.33,25.05,27.27,26.01,26.29,.147,.265,.152,.158,6.398,12.35,2550
1,193,550,2,4.185,4.168,185.6,5.168,.368,5.259,19.34,20.19,19.46,79.4,301.5,0,14.99,2.375,3.595
1,193,555,2,3.96,3.945,187.7,5.009,.365,4.704,19.28,20.1,19.37,79.5,301.6,0,14.97,2.067,5.882
1,193,600,2,3.996,3.982,188.4,4.738,.406,5.161,19.28,20.13,19.39,79.6,301.6,0,14.98,2.205,8.91
2,193,600,2,24.26,25,27.2,25.91,26.21,.147,.265,.152,.158,6.113,12.35,2550
1,193,605,2,4.079,4.064,187.7,4.944,.432,5.063,19.36,20.17,19.46,79.4,301.7,0,15.01,2.16,23.26
1,193,610,2,4.437,4.426,185.4,3.999,.344,5.325,19.43,20.3,19.62,79.1,301.7,0,15.03,2.427,36.54
1,193,615,2,4.229,4.217,186.7,4.445,.343,5.292,19.57,20.32,19.74,78.5,301.8,0,15.04,2.38,47.49
2,193,615,2,24.21,24.95,27.12,25.82,26.14,.147,.265,.152,.158,5.594,12.34,2550
1,193,620,2,4.145,4.123,185.7,5.87,.368,5.129,19.7,20.36,19.87,78,301.9,0,15.08,2.397,58.96
1,193,625,2,4.331,4.315,184.5,4.924,.381,5.357,19.92,20.46,20.09,77.2,302,0,15.12,2.635,71.5
1,193,630,2,4.125,4.113,187,4.346,.399,5.063,20.12,20.57,20.26,76.6,302,0,15.19,2.597,84.6
2,193,630,2,24.16,24.9,27.05,25.73,26.06,.147,.265,.152,.158,4.717,12.34,2550
1,193,635,2,4.433,4.421,185.4,4.251,.413,5.423,20.3,20.69,20.41,76.1,302.1,0,15.26,2.745,98.7
1,193,640,2,4.909,4.891,185.9,4.861,.43,6.174,20.51,20.87,20.65,75.2,302.1,0,15.27,3.22,114.6
1,193,645,2,4.949,4.923,187.9,5.874,.433,5.717,20.77,21.04,20.9,74.3,302.2,0,15.34,3.213,130.7
2,193,645,2,24.11,24.85,26.98,25.65,25.98,.147,.265,.152,.158,3.93,12.35,2550
1,193,650,2,5.169,5.139,188.7,6.162,.592,6.533,21.09,21.33,21.21,73.1,302.2,0,15.39,3.605,147.2
1,193,655,2,5.408,5.385,191.1,5.196,.778,7.42,21.47,21.65,21.57,72,302.2,0,15.49,3.528,163.5
1,193,700,2,5.98,5.962,191.3,4.366,.761,7.61,21.75,21.86,21.84,70.6,302.2,0,15.47,3.92,179.5
2,193,700,2,24.07,24.8,26.9,25.58,25.91,.147,.264,.152,.158,3.172,12.35,2550
1,193,705,2,6.071,6.046,189.7,5.226,.657,7.42,22.04,22.11,22.09,69.46,302.2,0,15.49,4.26,196.3
1,193,710,2,5.894,5.862,187,5.927,.763,7.84,22.27,22.26,22.31,69.06,302.2,0,15.61,4.018,212.5
1,193,715,2,5.785,5.758,190.1,5.602,.627,7.22,22.53,22.47,22.58,68.26,302.3,0,15.67,3.998,229.1
2,193,715,2,24.03,24.76,26.83,25.52,25.83,.147,.264,.152,.158,2.674,12.37,2550
1,193,720,2,6.011,5.981,186.7,5.786,.661,7.28,22.73,22.63,22.75,67.5,302.4,0,15.69,4.233,240.9
1,193,725,2,6.417,6.372,186.7,6.778,.755,8.98,22.96,22.85,22.94,66.82,302.4,0,15.75,4.5,261.8
1,193,730,2,6.661,6.621,185.5,6.316,1.257,9.02,23.23,23.06,23.18,66.04,302.4,0,15.82,4.648,272
2,193,730,2,24.01,24.72,26.77,25.47,25.76,.147,.264,.152,.158,2.381,12.37,2550
1,193,735,2,6.56,6.512,188.4,6.987,.87,8.59,23.34,23.15,23.3,65.6,302.5,0,15.81,4.52,299.1
1,193,740,2,7.38,7.35,190.6,5.036,1.007,9.18,23.55,23.3,23.49,64.57,302.6,0,15.77,5.108,307.6
1,193,745,2,6.767,6.724,192.5,6.396,.869,9.08,23.7,23.45,23.64,64.51,302.7,0,15.89,4.86,330.7
2,193,745,2,24,24.68,26.71,25.45,25.69,.147,.264,.152,.158,2.15,12.37,2550
1,193,750,2,7.02,6.949,194.6,7.95,.826,9.34,23.97,23.67,23.93,63.73,302.7,0,15.95,4.76,349.9
1,193,755,2,6.995,6.948,193.5,6.603,.965,9.02,24.11,23.76,24.04,63.32,302.8,0,15.98,4.79,369.4
1,193,800,2,7.38,7.34,189.7,5.798,.823,8.85,24.31,23.83,24.19,62.57,302.8,0,15.97,5.01,386.8
2,193,800,2,23.99,24.65,26.66,25.45,25.62,.147,.264,.152,.158,1.976,12.42,2550
1,193,805,2,7.81,7.76,191.6,5.909,.856,10.19,24.35,23.88,24.19,62.29,302.8,0,15.95,5.385,404.5
1,193,810,2,8.22,8.15,194.3,7.48,.721,10,24.49,24.02,24.36,61.79,302.8,0,15.95,5.755,419.2
1,193,815,2,7.55,7.47,195.3,8.08,.779,8.92,24.68,24.21,24.55,61.41,302.8,0,16.03,5.395,439.1
2,193,815,2,23.99,24.62,26.62,25.49,25.56,.147,.263,.152,.158,1.833,12.53,2550
1,193,820,2,6.788,6.683,195.4,10.07,.673,8,24.99,24.54,24.92,61.13,302.8,0,16.24,4.66,456
1,193,825,2,7.77,7.7,190.7,7.86,.91,9.54,25.08,24.49,24.88,60,302.9,0,16.04,5.42,472.2
1,193,830,2,6.995,6.909,194.3,9.01,.986,9.05,25.3,24.81,25.15,59.72,302.9,0,16.17,5.115,489.2
2,193,830,2,24.01,24.6,26.59,25.57,25.51,.147,.263,.152,.158,1.692,12.64,2550
1,193,835,2,8.05,7.98,195,7.47,.995,10.22,25.37,24.77,25.19,58.54,303,0,15.93,5.59,506.3
1,193,840,2,8.07,8.01,197.2,6.877,.849,10.16,25.35,24.67,25.11,58.59,303,0,15.92,5.615,523.1
1,193,845,2,7.42,7.37,200.6,6.459,.905,9.8,25.55,24.93,25.43,58.28,303,0,16.02,5.33,539.5
2,193,845,2,24.03,24.59,26.57,25.67,25.47,.147,.263,.152,.158,1.571,12.79,2550
1,193,850,2,7.59,7.51,198.8,8.51,1.022,9.67,25.87,25.27,25.72,57.26,303,0,16.04,5.41,556
1,193,855,2,7.99,7.9,188.1,8.65,1.015,10.75,25.94,25.14,25.7,57.05,303,0,16.05,5.623,572.6
1,193,900,2,7.72,7.66,189.3,7.1,1.095,10.16,25.97,25.17,25.72,57.06,303,0,16.08,5.483,587.5
2,193,900,2,24.07,24.6,26.57,25.8,25.43,.147,.263,.152,.158,1.481,12.9,2550
1,193,905,2,8.34,8.3,192.9,6.088,.836,10.45,26.01,25.2,25.73,56.7,303,0,16.02,5.873,603.4
1,193,910,2,7.76,7.7,191.7,7.11,1.034,10.13,26.13,25.44,25.97,55.94,303,0,15.92,5.56,618.6
1,193,915,2,7.59,7.51,196.4,8.34,.797,9.54,26.34,25.52,26.13,55.93,303,0,16.11,5.383,633.2
2,193,915,2,24.14,24.62,26.58,25.97,25.4,.147,.263,.152,.158,1.413,12.97,2550
1,193,920,2,6.951,6.819,185.7,11.19,.95,9.08,26.57,25.79,26.41,55.94,303,0,16.31,5.063,646.6
1,193,925,2,6.054,5.964,190,9.91,.912,8.3,26.95,26.21,26.78,55.14,303,0,16.44,4.43,660.7
1,193,930,2,7.21,7.1,188.5,9.92,.867,9.05,26.88,25.81,26.49,55.06,303.1,0,16.35,5.285,676.1
2,193,930,2,24.23,24.65,26.6,26.16,25.38,.147,.262,.152,.158,1.368,13.01,2550
1,193,935,2,7.29,7.17,190.3,10.6,.95,9.21,26.94,26.12,26.7,54.77,303.1,0,16.32,5.33,689.7
1,193,940,2,8.41,8.36,186.7,6.071,1.276,10.98,26.82,25.83,26.49,54.35,303,0,16.11,6.093,706
1,193,945,2,7.75,7.69,195.8,6.951,1.198,10.19,27.15,26.26,26.95,52.85,302.9,0,15.97,5.393,719
2,193,945,2,24.36,24.71,26.64,26.38,25.38,.147,.262,.152,.158,1.273,13.03,2550
1,193,950,2,7.3,7.08,193.7,14.13,1.154,9.77,27.3,26.27,26.97,53.13,302.9,0,16.18,5.405,732
1,193,955,2,7.29,7.18,175.9,10.13,.987,8.98,27.24,26.24,26.89,53.44,303,0,16.22,5.62,746
1,193,1000,2,7.97,7.91,180.4,7.02,1.234,10.49,27.3,26.31,27,52.37,303,0,15.97,5.98,760
2,193,1000,2,24.53,24.78,26.69,26.62,25.38,.147,.262,.152,.158,1.238,13.06,2550
1,193,1005,2,8.2,8.09,181.2,9.26,1.698,11.34,27.5,26.48,27.17,51.06,303,0,15.76,6.023,773
1,193,1010,2,7.8,7.69,184.4,9.71,1.012,10.19,27.46,26.44,27.13,52.25,302.9,0,16.07,5.743,785
1,193,1015,2,8.3,8.19,183.2,9.35,1.217,10.85,27.65,26.48,27.3,51.03,302.9,0,15.89,5.938,798
2,193,1015,2,24.73,24.86,26.76,26.88,25.4,.146,.262,.152,.158,1.165,13.1,2550
1,193,1020,2,8,7.86,188.5,10.51,1.257,10.39,27.63,26.62,27.3,51.31,302.9,0,15.95,5.928,810
1,193,1025,2,7.82,7.59,179.6,13.71,1.238,10.49,27.9,26.86,27.62,51.27,302.9,0,16.17,5.725,821
1,193,1030,2,7.19,7.09,176.5,9.56,1.078,10.36,27.86,26.87,27.52,52.51,303,0,16.5,5.51,790
2,193,1030,2,24.94,24.95,26.84,27.16,25.43,.146,.262,.152,.158,1.175,13.15,2550
1,193,1035,2,7.65,7.6,173.4,6.485,1.185,10.03,27.97,26.81,27.5,51.52,303.1,0,16.31,6.035,839
1,193,1040,2,7.49,7.24,188.3,14.78,.994,9.93,27.87,26.77,27.47,51.9,303,0,16.33,5.685,853
1,193,1045,2,6.789,6.623,175.8,12.68,1.002,8.98,28.17,27.17,27.91,52.13,302.9,0,16.66,5.265,864
2,193,1045,2,25.17,25.05,26.93,27.45,25.46,.146,.262,.152,.158,1.148,13.06,2550
1,193,1050,2,7.15,6.783,181.5,18.41,.91,8.82,28.07,26.85,27.58,51.58,302.9,0,16.42,5.57,875
1,193,1055,2,8.25,8.06,178.8,12.35,1.273,10.62,28.17,27.06,27.83,50.92,302.9,0,16.31,6.27,886
1,193,1100,2,7.57,7.5,174.5,7.88,1.626,10.26,28.36,27.25,28.06,50.66,302.8,0,16.4,5.778,895
2,193,1100,2,25.41,25.17,27.03,27.76,25.51,.146,.261,.152,.158,1.134,13.04,2550
1,193,1105,2,7.45,7.37,172.5,8.29,.92,10.03,28.54,27.35,28.19,49.77,302.8,0,16.29,5.778,903
1,193,1110,2,7.99,7.91,174.5,8.18,1.037,10.68,28.68,27.55,28.37,48.8,302.8,0,16.12,6.3,915
1,193,1115,2,7.39,7.23,186,11.91,.931,10.19,28.61,27.37,28.18,48.63,302.7,0,16.01,5.558,920
2,193,1115,2,25.66,25.28,27.14,28.07,25.57,.146,.261,.152,.158,1.079,13.05,2550
1,193,1120,2,8.32,8.27,190.1,6.322,1.048,10.29,28.75,27.6,28.47,48.28,302.7,0,16.01,5.86,927
1,193,1125,2,7.79,7.72,179,8.09,1.256,10.22,28.74,27.61,28.45,48.75,302.7,0,16.15,5.903,936
1,193,1130,2,7.76,7.71,176,6.251,1.036,10.36,28.86,27.65,28.45,48.22,302.7,0,16.09,5.973,942
2,193,1130,2,25.9,25.41,27.27,28.39,25.64,.146,.261,.152,.158,.521,13.04,2550
1,193,1135,2,7.85,7.73,172.6,9.84,1.473,10.88,28.93,27.87,28.68,48.07,302.6,0,16.1,6.173,951
1,193,1140,2,7.04,6.953,167.2,8.93,1.326,9.83,28.98,27.8,28.6,48.24,302.6,0,16.2,5.648,955
1,193,1145,2,6.395,6.305,177.6,9.63,.795,8.2,29.18,28.16,28.88,46.96,302.6,0,15.97,4.888,961
2,193,1145,2,26.15,25.53,27.4,28.72,25.73,.146,.261,.152,.158,.415,13.06,2550
1,193,1150,2,7.26,7.11,173.2,11.64,1.209,10.45,29.49,28.37,29.17,46.03,302.6,0,15.94,5.668,966
1,193,1155,2,7.22,7.12,164.5,9.16,1.289,10.19,29.53,28.38,29.16,45.42,302.6,0,15.77,5.68,973
1,193,1200,2,5.928,5.867,164,8.25,.837,7.91,29.69,28.61,29.39,46.22,302.6,0,16.17,4.715,973
2,193,1200,2,26.38,25.67,27.54,29.05,25.81,.145,.261,.152,.158,0,13.06,2550
1,193,1205,2,7.08,6.99,168.3,8.91,1.1,9.24,29.88,28.66,29.43,44.61,302.6,0,15.81,5.65,980
1,193,1210,2,6.509,6.238,172.4,16.53,1.265,10.09,29.73,28.6,29.39,45.78,302.5,0,16.06,5.043,984
1,193,1215,2,6.776,6.674,187.7,9.92,.876,8.89,29.79,28.5,29.42,45.17,302.5,0,15.91,4.838,985
2,193,1215,2,26.62,25.8,27.69,29.38,25.91,.145,.261,.152,.158,0,13.05,2550
1,193,1220,2,7.4,7.18,171.4,13.98,1.473,10.62,30.02,28.9,29.7,44.82,302.5,0,16,5.785,989
1,193,1225,2,6.742,6.525,166.6,14.54,1.282,9.28,30.05,28.99,29.67,44.68,302.5,0,15.98,5.618,990
1,193,1230,2,5.755,5.508,175.4,16.76,.915,8.36,30.09,29.19,29.84,45.72,302.4,0,16.36,4.545,988
2,193,1230,2,26.86,25.94,27.85,29.73,26.02,.145,.261,.152,.158,0,13.05,2550
1,193,1235,2,6.33,6.284,182.1,6.867,1.404,9.93,30.43,29.19,30.03,43.34,302.4,0,15.85,4.765,994
1,193,1240,2,5.589,5.402,177.6,14.8,1.374,8.95,30.39,29.24,30.09,44.14,302.3,0,16.09,4.258,993
1,193,1245,2,6.892,6.624,181.2,15.99,1.549,10.19,30.53,29.39,30.17,43.45,302.3,0,15.97,5.335,996
2,193,1245,2,27.1,26.08,28.02,30.07,26.13,.145,.261,.152,.158,0,13.03,2550
1,193,1250,2,7.48,7.39,183.6,8.61,.924,9.87,30.7,29.58,30.39,43.5,302.2,0,16.13,5.52,991
1,193,1255,2,7.33,7.19,173.3,11.27,1.128,10.98,30.5,29.34,30.12,43.54,302.1,0,15.97,5.735,995
1,193,1300,2,7.43,7.11,169.2,16.61,1.214,10.49,30.59,29.52,30.23,43.18,302,0,15.93,5.965,994
2,193,1300,2,27.34,26.22,28.18,30.41,26.25,.145,.261,.152,.158,0,13.03,2550
1,193,1305,2,8.16,7.98,172.2,12,1.141,12.12,30.86,29.75,30.53,40.98,302,0,15.37,6.188,1005
1,193,1310,2,7.39,7.33,165.6,6.847,1.079,9.47,30.79,29.54,30.35,41.33,302,0,15.44,6.028,1001
1,193,1315,2,6.903,6.748,182,12.14,1.598,10.88,30.98,29.95,30.76,41.92,301.9,0,15.81,5.173,993
2,193,1315,2,27.57,26.37,28.36,30.75,26.37,.145,.26,.152,.158,0,13.03,2550
1,193,1320,2,8.38,8.27,184,9.2,1.152,10.94,31.36,30.33,31.15,39.12,302,0,15.1,6.09,998
1,193,1325,2,7.03,6.823,164.7,13.75,.835,8.89,31.22,29.86,30.68,39.97,301.9,0,15.3,5.563,992
1,193,1330,2,6.948,6.865,174.7,8.84,1.201,10.29,31.22,30.02,30.89,40.89,301.9,0,15.65,5.28,987
2,193,1330,2,27.78,26.51,28.53,31.07,26.5,.145,.26,.152,.158,0,13.03,2550
1,193,1335,2,6.724,6.604,164.2,10.84,1.852,9.9,31.39,30.38,31.07,39.51,301.9,0,15.27,5.42,985
1,193,1340,2,8.16,8.01,172.2,10.83,1.161,10.39,31.6,30.44,31.25,38.2,301.9,0,14.95,6.43,985
1,193,1345,2,8.26,8.14,159.8,9.77,1.326,10.94,31.44,30.4,31.04,37.35,301.9,0,14.47,6.983,982
2,193,1345,2,27.97,26.64,28.71,31.36,26.64,.144,.26,.152,.158,0,13.01,2550
1,193,1350,2,7.56,7.36,167.9,12.92,1.189,10.78,31.57,30.48,31.21,37.59,301.8,0,14.68,5.973,978
1,193,1355,2,8.41,8.29,171.1,9.65,1.563,11.27,31.72,30.48,31.33,36.47,301.8,0,14.36,6.078,976
1,193,1400,2,9.2,9.14,175.3,6.611,1.376,12.09,31.58,30.45,31.26,35.45,301.8,0,13.82,6.988,972
2,193,1400,2,28.15,26.77,28.88,31.58,26.78,.144,.26,.152,.158,.517,13.02,2550
1,193,1405,2,8.19,8.08,181.8,9.26,1.068,11.17,31.77,30.7,31.52,35.78,301.6,0,14.12,5.955,966
1,193,1410,2,8.55,8.34,176.7,12.64,1.188,10.88,31.8,30.63,31.43,34.89,301.7,0,13.77,6.453,962
1,193,1415,2,8.07,7.89,183.4,11.91,1.199,10.26,31.87,30.9,31.57,34.52,301.6,0,13.66,5.975,955
2,193,1415,2,28.31,26.91,29.04,31.71,26.92,.144,.26,.152,.158,.7,13.02,2550
1,193,1420,2,7.26,6.928,168.2,17.24,1.54,11.37,32.15,31.06,31.81,36.05,301.5,0,14.55,5.43,945
1,193,1425,2,8.6,8.54,175.7,6.69,1.192,11.3,32.08,30.9,31.68,34.54,301.5,0,13.85,6.543,941
1,193,1430,2,9.96,9.86,175.7,8.12,1.298,12.25,32.13,31.01,31.74,33.84,301.5,0,13.6,7.52,881
2,193,1430,2,28.45,27.02,29.19,31.81,27.07,.144,.26,.152,.158,.504,13,2550
1,193,1435,2,8.04,7.85,176.5,12.34,1.61,12.15,32,31.07,31.72,33.68,301.3,0,13.41,6.115,923
1,193,1440,2,8.43,8.25,159.3,12.04,1.152,11.27,32.22,31.28,31.9,32.4,301.3,0,13.03,6.778,917
1,193,1445,2,7.84,7.77,176.4,7.32,1.707,10.52,32.44,31.45,32.16,32.61,301.2,0,13.3,5.963,910
2,193,1445,2,28.58,27.13,29.33,31.94,27.21,.144,.26,.152,.158,.104,13.01,2550
1,193,1450,2,6.883,6.813,169.3,8.18,1.166,9.67,32.5,31.41,32.17,33.36,301.2,0,13.7,5.38,894
1,193,1455,2,8.77,8.63,177.4,10.21,1.209,11.99,32.67,31.73,32.36,31.74,301.2,0,13.1,6.683,886
1,193,1500,2,7.44,7.28,169.4,11.9,1.305,9.87,32.65,31.7,32.28,31.63,301.2,0,13.03,5.93,879
2,193,1500,2,28.7,27.23,29.45,32.09,27.36,.144,.26,.152,.157,.29,12.99,2550
1,193,1505,2,7.58,7.48,184.7,9.07,1.322,10.55,32.59,31.74,32.34,32.45,301.2,0,13.36,5.6,869
1,193,1510,2,7.37,7.26,176,10.23,1.351,10.16,32.58,31.62,32.31,32.2,301.1,0,13.23,5.44,854
1,193,1515,2,8.61,8.48,176.3,9.97,1.846,12.58,32.73,31.72,32.43,30.51,301.1,0,12.57,6.44,852
2,193,1515,2,28.8,27.33,29.56,32.22,27.49,.144,.26,.152,.157,0,12.98,2550
1,193,1520,2,8.44,8.35,171.5,8.16,1.628,12.18,32.65,31.77,32.4,30.93,301,0,12.7,6.24,836
1,193,1525,2,8.84,8.77,170.2,6.963,1.151,11.86,32.65,31.62,32.27,30.77,301.1,0,12.63,6.923,827
1,193,1530,2,7.43,7.38,183.1,7.03,1.106,9.8,32.73,31.91,32.46,31.36,301,0,12.97,5.56,814
2,193,1530,2,28.9,27.41,29.66,32.32,27.63,.143,.261,.152,.157,1.618,12.99,2550
1,193,1535,2,7.13,7.03,183,9.53,1.532,10.16,32.57,31.78,32.34,31.78,300.9,0,13.03,5.135,798
1,193,1540,2,8.72,8.67,186.4,5.751,1.124,11.73,32.79,31.96,32.5,31.03,300.9,0,12.86,6.16,791
1,193,1545,2,7.88,7.8,180.5,7.89,.961,10.29,32.84,32.17,32.62,30.12,300.8,0,12.46,5.778,778
2,193,1545,2,28.98,27.49,29.76,32.41,27.77,.143,.261,.152,.157,1.158,12.98,2550
1,193,1550,2,7.87,7.64,174.5,14.02,1.137,10.09,33.14,32.52,32.98,28.93,300.8,0,12.12,5.828,769
1,193,1555,2,7.99,7.81,188.2,12.22,1.195,10.81,33.27,32.46,32.99,29.47,300.8,0,12.5,5.653,753
1,193,1600,2,7.82,7.63,172.5,12.65,1.118,10.22,33.16,32.42,32.87,29.53,300.8,0,12.44,5.89,741
2,193,1600,2,29.05,27.56,29.85,32.5,27.89,.143,.261,.152,.157,.873,12.97,2550
1,193,1605,2,9.04,8.99,187.6,6.427,1.666,12.18,33.05,32.25,32.72,28.22,300.8,0,11.68,6.415,728
1,193,1610,2,8.42,8.36,191,6.983,1.212,10.94,33,32.36,32.76,28.26,300.7,0,11.67,6.128,717
1,193,1615,2,9.96,9.85,183.9,8.52,1.467,13.1,32.85,32.05,32.56,30.15,300.8,0,12.49,7.19,703
2,193,1615,2,29.12,27.63,29.95,32.61,28.02,.143,.261,.152,.157,1.003,12.96,2550
1,193,1620,2,7.69,7.62,176.6,7.53,1.193,10.75,32.91,32.28,32.68,31.38,300.7,0,13.13,5.81,685.6
1,193,1625,2,7.24,7.15,162.8,9.29,1.462,10.98,33.08,32.31,32.74,31.54,300.6,0,13.35,5.565,582.6
1,193,1630,2,6.21,5.949,177.3,16.6,1.734,9.57,32.89,32.22,32.56,31.78,300.5,0,13.3,4.685,666.1
2,193,1630,2,29.15,27.69,30.04,32.7,28.14,.143,.261,.152,.157,.225,12.91,2550
1,193,1635,2,8.34,8.25,166.3,8.5,1.424,10.98,33.08,32.27,32.78,31.51,300.6,0,13.34,6.33,665.3
1,193,1640,2,7.43,7.38,184.6,6.776,1.183,10.06,32.97,32.34,32.69,30.88,300.5,0,12.93,5.548,640
1,193,1645,2,7.25,6.85,172.5,18.96,1.457,10.58,33,32.39,32.73,30.8,300.5,0,12.93,5.48,612
2,193,1645,2,29.18,27.74,30.12,32.79,28.26,.143,.261,.152,.157,0,12.95,2550
1,193,1650,2,7.11,7.05,162,7.73,1.146,9.57,32.86,32.13,32.46,31.55,300.6,0,13.17,5.575,592.4
1,193,1655,2,7.44,7.29,172,11.55,.986,9.67,32.98,32.43,32.7,30.53,300.5,0,12.78,5.63,576.6
1,193,1700,2,6.503,6.357,185.1,12.16,1.221,9.67,32.87,32.25,32.52,30.26,300.4,0,12.56,4.788,556.9
2,193,1700,2,29.19,27.78,30.2,32.85,28.37,.143,.261,.152,.157,0,12.95,2550
1,193,1705,2,8.34,8.3,155.6,6.083,1.37,12.51,32.87,32.29,32.5,31.3,300.5,0,13.06,6.75,538.5
1,193,1710,2,8.83,8.78,160.2,6.358,1.269,12.25,32.72,32.1,32.35,31.15,300.4,0,12.86,6.608,511.5
1,193,1715,2,9.06,9,171,7.03,1.293,12.38,32.7,32.24,32.42,31.41,300.4,0,12.97,7.16,515.1
2,193,1715,2,29.2,27.82,30.28,32.9,28.48,.143,.261,.152,.157,0,12.96,2550
1,193,1720,2,8.75,8.7,165.9,6.408,1.369,11.53,32.66,32.17,32.34,31.42,300.4,0,12.94,6.783,497
1,193,1725,2,8.83,8.79,166.8,5.31,1.011,11.6,32.58,32.14,32.3,31.31,300.4,0,12.83,6.85,475.6
1,193,1730,2,7.87,7.8,165,7.62,1.035,9.96,32.44,31.94,32.08,30.92,300.3,0,12.52,6.09,441.3
2,193,1730,2,29.19,27.84,30.35,32.92,28.57,.142,.261,.152,.157,0,12.95,2550
1,193,1735,2,7.39,7.28,158.8,10.1,1.17,10.13,32.26,31.97,31.94,31.56,300.2,0,12.68,5.725,263.6
1,193,1740,2,7.07,6.971,173,9.67,.894,9.54,32.32,32.18,32.15,31.57,300.3,0,12.73,5.715,425.9
1,193,1745,2,7.56,7.47,171.1,9.06,1.554,10.68,32.46,32.16,32.18,31.02,300.3,0,12.58,5.855,406.6
2,193,1745,2,29.15,27.86,30.41,32.93,28.66,.142,.261,.152,.157,0,12.73,2550
1,193,1750,2,7.18,7.11,159.2,8.13,1.104,10.26,32.34,32.01,32,31.16,300.3,0,12.56,5.73,370.4
1,193,1755,2,7.37,7.33,168.2,6.184,1.004,9.67,32.33,32.09,32.06,31.44,300.3,0,12.68,5.54,363.8
1,193,1800,2,7.8,7.75,164,6.198,.905,9.41,32.27,31.96,31.94,31.03,300.3,0,12.44,5.803,351.2
2,193,1800,2,29.09,27.87,30.46,32.9,28.75,.142,.261,.152,.157,0,12.69,2550
1,193,1805,2,5.514,5.462,159.2,7.85,.854,7.91,32.17,31.89,31.86,31.75,300.2,0,12.69,4.248,330.7
1,193,1810,2,6.606,6.526,164.5,8.88,.947,9.15,32.06,31.83,31.7,31.94,300.2,0,12.69,5.003,272.3
[truncated: 655,007 more chars]
