# Supplementary material for: Effects of irrigation rates on cotton yield as affected by soil physical properties and topography in the southern high plains
Source: PLoS One. 2021 Oct 26;16(10):e0258496. doi: 10.1371/journal.pone.0258496 (PMC8547627; doi:10.1371/journal.pone.0258496)
Supplement: S5 File — (ZIP) [file pone.0258496.s009.zip › ABER1708.txt]

1,213,0,2,0,0,0,0,0,0,22.85,23.17,22.84,90.6,305,0,20.29,0,0
2,213,0,2,26.57,27.36,26.86,26.07,25.79,.17,.246,.143,.144,12.99,12.47,2550
1,213,5,2,0,0,0,0,0,0,22.88,23.13,22.85,90.2,305,0,20.25,0,0
1,213,10,2,0,0,0,0,0,0,22.91,23.08,22.82,89.6,305,0,20.18,0,0
1,213,15,2,0,0,0,0,0,0,22.9,23.08,22.83,89.2,305,0,20.1,0,0
2,213,15,2,26.52,27.31,26.83,26.02,25.74,.17,.246,.143,.144,12.29,12.46,2550
1,213,20,2,.321,.12,221.1,51.22,.33,.98,23.06,23.09,22.96,90.4,305.1,0,20.45,0,.015
1,213,25,2,1.027,1.026,273.4,1.471,.082,1.143,23.08,23.14,22.89,90.7,305.1,0,20.53,.189,.152
1,213,30,2,1.044,1.044,272.5,.237,.073,1.176,23.06,23.16,22.91,91.1,305.1,0,20.58,.298,.188
2,213,30,2,26.48,27.27,26.79,25.98,25.7,.17,.246,.143,.144,15.79,12.46,2550
1,213,35,2,.983,.981,266.3,3.579,.043,1.078,23,23.14,22.86,91.2,305.2,0,20.54,0,.174
1,213,40,2,1.052,1.051,261.5,2.751,.103,1.241,22.99,23.17,22.86,91.2,305.2,0,20.52,0,.314
1,213,45,2,1.508,1.503,284.5,4.522,.163,2.025,22.99,23.18,22.9,91.1,305.2,0,20.51,.902,.457
2,213,45,2,26.43,27.24,26.75,25.94,25.65,.17,.246,.143,.144,13.91,12.45,2550
1,213,50,2,1.466,1.459,281,5.661,.133,1.764,23,23.1,22.91,91.3,305.3,0,20.56,.997,.408
1,213,55,2,1.789,1.775,280.6,7.26,.262,2.287,22.95,22.98,22.83,91.6,305.3,0,20.55,1.295,.191
1,213,100,2,2.053,2.033,277.1,8.15,.267,2.679,22.88,22.9,22.77,91.9,305.4,0,20.54,1.537,0
2,213,100,2,26.4,27.2,26.72,25.9,25.6,.17,.246,.143,.144,17.92,12.45,2550
1,213,105,2,1.688,1.659,293.4,10.5,.386,2.679,22.8,22.79,22.66,92,305.3,0,20.49,1.127,0
1,213,110,2,2.161,2.153,299.5,4.921,.261,2.777,22.62,22.61,22.5,92.1,305.3,0,20.33,1.585,0
1,213,115,2,1.794,1.79,293.9,3.974,.295,2.483,22.48,22.45,22.36,92.6,305.3,0,20.28,1.387,0
2,213,115,2,26.36,27.17,26.68,25.86,25.56,.17,.246,.143,.144,21.65,12.44,2550
1,213,120,2,1.777,1.767,308.3,6.005,.236,2.319,22.27,22.26,22.12,92.4,305.3,0,20.05,1.487,0
1,213,125,2,1.731,1.722,307.8,5.821,.234,2.417,22.09,22.1,22.01,92.7,305.3,0,19.93,1.273,0
1,213,130,2,1.881,1.876,305.2,3.962,.2,2.352,22.08,21.98,21.96,93.5,305.4,0,20.05,1.178,0
2,213,130,2,26.32,27.13,26.64,25.81,25.52,.17,.246,.143,.144,50.88,12.44,2550
1,213,135,2,1.627,1.619,300.7,5.823,.244,2.091,22.01,21.92,21.88,93.9,305.4,0,20.06,1.152,0
1,213,140,2,1.485,1.456,287.6,11.35,.515,3.071,21.94,21.9,21.83,94.3,305.4,0,20.05,1.146,0
1,213,145,2,1.201,1.16,295.8,14.97,.44,1.927,21.86,21.8,21.75,94.5,305.4,0,20.01,.734,0
2,213,145,2,26.28,27.1,26.62,25.77,25.48,.17,.246,.143,.144,88.6,12.43,2550
1,213,150,2,.464,.37,272.9,34.41,.315,1.209,21.82,21.74,21.71,94.8,305.3,0,20.01,0,0
1,213,155,2,1.055,1.016,137.9,15.19,.665,1.96,21.8,21.71,21.7,95,305.3,0,20.04,.53,0
1,213,200,2,1.761,1.495,182.6,31.47,.622,3.495,21.7,21.68,21.58,95,305.3,0,19.94,1.235,0
2,213,200,2,26.23,27.07,26.58,25.73,25.44,.17,.246,.143,.144,81.3,12.43,2550
1,213,205,2,3.552,3.501,191.4,9.69,.393,4.312,21.52,21.57,21.42,94.7,305.3,0,19.72,2.552,0
1,213,210,2,2.287,2.243,166.1,11.31,.674,3.593,21.25,21.49,21.24,93.8,305.3,0,19.33,1.411,0
1,213,215,2,1.595,1.323,219.6,33.47,.356,2.679,21.23,21.38,21.24,93.8,305.3,0,19.31,.987,0
2,213,215,2,26.19,27.03,26.54,25.68,25.4,.17,.246,.143,.144,50.23,12.43,2550
1,213,220,2,3.691,3.503,191.2,18.28,.663,4.769,21.24,21.41,21.24,93.3,305.3,0,19.23,2.487,0
1,213,225,2,3.175,3.146,190.5,7.75,.401,3.887,21.2,21.25,21.16,93.5,305.3,0,19.22,2.072,0
1,213,230,2,2.901,2.883,197.9,6.385,.382,3.659,21.12,21.2,21.07,93.7,305.2,0,19.18,1.915,0
2,213,230,2,26.14,27,26.51,25.63,25.36,.17,.246,.143,.144,44.15,12.41,2550
1,213,235,2,2.662,2.614,214,10.88,.24,3.201,21.09,21.12,21.04,94.1,305.2,0,19.21,1.845,0
1,213,240,2,2.502,2.484,225.7,6.822,.316,3.136,21.02,21.02,20.97,94.3,305.1,0,19.18,1.847,0
1,213,245,2,2.013,1.978,231.7,10.56,.227,2.515,21.01,20.98,20.95,94.8,305.1,0,19.25,1.455,0
2,213,245,2,26.09,26.96,26.48,25.57,25.32,.17,.246,.143,.144,48.69,12.41,2550
1,213,250,2,2.138,2.13,248.8,5.132,.275,2.711,20.95,20.94,20.88,94.8,305,0,19.2,1.712,0
1,213,255,2,1.695,1.661,258.4,11.51,.172,1.96,20.91,20.93,20.86,94.9,305,0,19.17,1.39,0
1,213,300,2,2,1.989,263.3,5.96,.222,2.515,20.91,20.93,20.87,95,305,0,19.19,1.557,0
2,213,300,2,26.03,26.93,26.44,25.51,25.28,.17,.246,.143,.144,48.49,12.4,2550
1,213,305,2,2.297,2.277,270.3,7.61,.374,3.038,20.94,20.93,20.86,95,305,0,19.22,1.91,0
1,213,310,2,2.52,2.497,285.2,7.8,.451,3.659,20.71,20.87,20.66,93.9,305,.01,18.82,1.895,0
1,213,315,2,1.562,1.549,294.4,7.62,.237,2.156,20.62,20.8,20.64,93.4,304.9,0,18.67,.922,0
2,213,315,2,25.97,26.89,26.41,25.45,25.24,.17,.246,.143,.144,36.67,12.4,2550
1,213,320,2,1.145,1.132,278.5,8.76,.198,1.503,20.66,20.78,20.69,93.7,305,0,18.74,.803,0
1,213,325,2,1.346,1.33,262.5,8.79,.191,1.797,20.66,20.77,20.63,93.4,305,0,18.7,.572,0
1,213,330,2,1.316,1.305,252.8,7.43,.129,1.568,20.66,20.79,20.67,93.3,305,0,18.67,.812,0
2,213,330,2,25.92,26.85,26.36,25.38,25.2,.17,.246,.143,.144,26.46,12.39,2550
1,213,335,2,1.181,1.17,262,7.71,.201,1.601,20.7,20.79,20.69,93.2,304.9,0,18.71,.365,0
1,213,340,2,1.524,1.506,280.8,8.91,.372,2.254,20.74,20.76,20.69,93.4,304.8,0,18.77,.987,.016
1,213,345,2,2.241,2.236,290.7,3.871,.128,2.548,20.61,20.79,20.58,92.8,304.8,0,18.55,1.592,.238
2,213,345,2,25.86,26.81,26.32,25.31,25.16,.17,.246,.143,.144,25.79,12.39,2550
1,213,350,2,1.723,1.714,292.6,5.917,.286,2.483,20.6,20.7,20.58,93.1,304.8,0,18.59,1.098,.003
1,213,355,2,1.255,1.25,288.8,5.074,.17,1.666,20.52,20.62,20.48,93,304.9,0,18.49,.737,0
1,213,400,2,1.263,1.259,301.2,4.563,.204,1.666,20.44,20.58,20.41,92.7,304.9,0,18.37,.829,0
2,213,400,2,25.8,26.77,26.28,25.25,25.12,.17,.246,.143,.144,41.27,12.37,2550
1,213,405,2,1.091,1.085,312,5.732,.273,1.535,20.41,20.54,20.42,92.8,304.9,0,18.37,.283,0
1,213,410,2,1.433,1.43,321.2,3.412,.122,1.699,20.44,20.5,20.4,93.3,304.9,0,18.48,.761,0
1,213,415,2,1.159,1.156,308.2,4.277,.134,1.405,20.41,20.47,20.38,93.8,304.9,0,18.52,.043,0
2,213,415,2,25.74,26.73,26.23,25.18,25.07,.17,.246,.143,.144,81.8,12.36,2550
1,213,420,2,1.339,1.337,303.7,3.169,.187,1.764,20.4,20.44,20.33,94,304.9,0,18.54,.628,0
1,213,425,2,1.575,1.572,309.4,3.688,.118,1.764,20.36,20.41,20.31,94.3,304.9,0,18.56,.905,0
1,213,430,2,1.581,1.579,308.7,2.835,.202,1.96,20.34,20.38,20.26,94.5,304.9,0,18.58,.945,0
2,213,430,2,25.68,26.69,26.19,25.11,25.03,.17,.246,.143,.144,100,12.36,2550
1,213,435,2,1.703,1.701,311.4,2.53,.124,1.993,20.31,20.37,20.25,94.8,304.8,0,18.6,1.04,0
1,213,440,2,1.928,1.923,320.5,4.017,.203,2.515,20.31,20.36,20.24,95.1,304.8,0,18.64,1.09,0
1,213,445,2,2.268,2.266,324.8,2.798,.235,2.94,20.26,20.37,20.21,95.3,304.8,0,18.62,1.49,0
2,213,445,2,25.61,26.65,26.15,25.04,24.99,.17,.246,.143,.144,100,12.34,2550
1,213,450,2,2.303,2.299,330.8,3.518,.225,2.809,20.23,20.36,20.19,95.4,304.9,0,18.61,1.517,0
1,213,455,2,2.425,2.417,333.5,4.602,.29,3.038,20.22,20.34,20.2,95.6,304.9,0,18.63,1.657,0
1,213,500,2,2.398,2.387,332.1,5.551,.272,2.973,20.18,20.33,20.17,95.6,305,.01,18.6,1.625,0
2,213,500,2,25.55,26.61,26.1,24.98,24.94,.17,.246,.143,.144,100,12.34,2550
1,213,505,2,2.27,2.259,333.4,5.818,.282,2.777,20.19,20.31,20.19,95.8,305,0,18.65,1.545,0
1,213,510,2,2.188,2.177,334.1,5.662,.416,2.907,20.2,20.32,20.17,95.9,305,0,18.66,1.555,0
1,213,515,2,2.16,2.149,332.7,5.731,.248,2.679,20.18,20.32,20.17,96,305,0,18.66,1.422,0
2,213,515,2,25.48,26.57,26.05,24.92,24.9,.17,.246,.143,.144,100,12.34,2550
1,213,520,2,1.961,1.946,338.9,6.962,.469,3.103,20.16,20.29,20.12,95.9,305,0,18.63,1.344,0
1,213,525,2,1.873,1.869,333.1,3.814,.228,2.287,20.01,20.3,20.02,95.4,305,0,18.4,1.16,0
1,213,530,2,1.629,1.622,326.9,5.318,.19,2.091,19.98,20.26,20.02,95.1,305,0,18.33,.707,0
2,213,530,2,25.43,26.52,26.01,24.85,24.85,.17,.246,.143,.144,100,12.33,2550
1,213,535,2,1.256,1.251,325.6,5.239,.194,1.731,19.97,20.24,20.01,94.9,304.9,0,18.29,.381,0
1,213,540,2,.894,.884,340.3,8.74,.155,1.274,19.98,20.2,20.03,95,304.9,0,18.31,.011,0
1,213,545,2,.619,.618,.094,3.542,.178,1.013,20.01,20.15,20.01,95,304.9,0,18.35,0,0
2,213,545,2,25.36,26.48,25.96,24.79,24.81,.17,.246,.143,.144,100,12.32,2550
1,213,550,2,.675,.67,9.37,6.892,.12,.947,20.04,20.12,20.02,95.1,304.9,0,18.39,0,0
1,213,555,2,1.237,1.229,338.7,6.602,.274,1.568,19.99,20.11,19.99,95.3,304.9,0,18.37,.456,.008
1,213,600,2,1.238,1.225,322.1,8.29,.255,1.927,20,20.11,19.99,95.4,304.9,0,18.4,.338,.258
2,213,600,2,25.31,26.43,25.91,24.73,24.76,.17,.246,.143,.144,100,12.31,2550
1,213,605,2,2.02,2.016,332.5,3.777,.206,2.45,19.98,20.09,19.95,95.6,304.9,0,18.41,1.217,1.31
1,213,610,2,1.615,1.61,336.6,4.555,.184,2.156,19.94,20.11,19.95,95.7,305,0,18.39,.968,3.279
1,213,615,2,2.455,2.449,332.5,3.691,.294,3.071,19.95,20.08,19.93,95.9,305,0,18.43,1.54,5.973
2,213,615,2,25.25,26.39,25.86,24.67,24.72,.17,.246,.143,.144,100,12.31,2550
1,213,620,2,1.849,1.84,325.8,5.715,.301,2.417,19.94,20.09,19.92,96,305,0,18.43,1.28,8.95
1,213,625,2,1.249,1.229,327.2,10.02,.198,1.633,19.93,20.1,19.95,96,305,0,18.42,.571,12.46
1,213,630,2,1.724,1.715,329.9,5.748,.206,2.221,20.01,20.12,20.01,96.1,305,0,18.51,.98,17.42
2,213,630,2,25.2,26.35,25.82,24.62,24.67,.17,.246,.143,.144,88.3,12.31,2550
1,213,635,2,1.658,1.656,335.3,3.368,.22,2.058,20.02,20.18,20.01,96,305,0,18.51,1.192,22.35
1,213,640,2,1.617,1.613,339.3,4.335,.167,1.993,20.05,20.2,20.08,96.1,305,0,18.55,.888,28.28
1,213,645,2,1.62,1.617,328.6,3.649,.158,2.025,20.1,20.21,20.11,96.1,305.1,0,18.6,1.02,33.95
2,213,645,2,25.15,26.31,25.77,24.57,24.63,.17,.246,.143,.144,66.04,12.3,2550
1,213,650,2,1.402,1.394,324.8,6.162,.157,1.731,20.14,20.24,20.17,96.2,305.1,0,18.65,.53,39.02
1,213,655,2,1.798,1.793,317.1,4.18,.359,2.385,20.2,20.28,20.21,96.1,305.2,0,18.7,1.29,42.53
1,213,700,2,2.136,2.125,319.2,6.012,.35,2.777,20.24,20.32,20.25,96,305.2,0,18.72,1.572,45.53
2,213,700,2,25.1,26.27,25.73,24.52,24.59,.17,.246,.143,.144,55.4,12.3,2550
1,213,705,2,2.311,2.295,330.6,6.776,.326,2.973,20.24,20.36,20.28,95.8,305.2,0,18.68,1.605,55.19
1,213,710,2,2.168,2.161,335.5,4.658,.35,2.94,20.25,20.41,20.29,95.5,305.2,0,18.64,1.7,65.76
1,213,715,2,2.222,2.215,338.4,4.593,.228,2.646,20.31,20.44,20.37,95.3,305.2,0,18.68,1.63,73.3
2,213,715,2,25.06,26.23,25.68,24.47,24.55,.17,.245,.143,.144,40.41,12.31,2550
1,213,720,2,2.247,2.238,338.8,5.318,.373,3.136,20.44,20.51,20.48,95.4,305.3,0,18.81,1.64,77.7
1,213,725,2,2.478,2.468,338,5.291,.279,2.94,20.46,20.54,20.48,95.1,305.3,0,18.77,1.79,81.4
1,213,730,2,2.106,2.096,330.6,5.479,.26,2.679,20.48,20.59,20.52,94.7,305.3,0,18.74,1.617,76.6
2,213,730,2,25.04,26.19,25.64,24.44,24.5,.17,.245,.143,.144,33.05,12.31,2550
1,213,735,2,1.727,1.719,332.1,5.668,.23,2.352,20.57,20.66,20.65,94.8,305.4,0,18.84,1.257,70.6
1,213,740,2,1.61,1.6,332.3,6.494,.212,2.025,20.7,20.73,20.73,94.7,305.4,0,18.96,1.182,77.9
1,213,745,2,1.449,1.436,326.7,7.53,.236,1.993,20.73,20.79,20.76,94.6,305.4,0,18.95,1.029,92.8
2,213,745,2,25.02,26.15,25.6,24.42,24.46,.17,.245,.143,.144,27.22,12.31,2550
1,213,750,2,1.687,1.681,329.8,4.914,.3,2.45,20.79,20.86,20.84,94.2,305.5,0,18.95,1.226,96.1
1,213,755,2,1.976,1.963,331,6.696,.323,2.548,20.91,20.94,20.96,94.3,305.5,0,19.08,1.457,103.1
1,213,800,2,2.173,2.155,335.7,7.44,.326,2.842,20.96,20.98,20.99,94,305.5,0,19.07,1.677,90.9
2,213,800,2,25.02,26.12,25.56,24.41,24.42,.17,.245,.143,.144,21.17,12.32,2550
1,213,805,2,2.679,2.675,329.9,3.143,.201,3.071,20.92,20.97,20.93,93.2,305.6,0,18.91,2.072,72.4
1,213,810,2,2.31,2.273,320.5,10.22,.238,2.777,20.93,20.99,20.96,93.3,305.6,0,18.93,1.802,51.86
1,213,815,2,2.048,2.031,304.1,7.33,.255,2.646,20.88,20.99,20.93,92.7,305.6,0,18.79,1.615,49.02
2,213,815,2,25.03,26.1,25.53,24.41,24.38,.17,.245,.143,.144,20.43,12.31,2550
1,213,820,2,2.508,2.494,313.3,6.145,.279,3.365,20.95,20.99,20.96,92.9,305.6,0,18.89,1.97,60.7
1,213,825,2,2.485,2.467,311.7,6.958,.472,3.495,21.01,20.99,20.99,93.3,305.6,0,19.01,1.92,73.1
1,213,830,2,2.685,2.663,304.9,7.34,.267,3.201,20.96,20.96,20.96,93,305.6,0,18.91,2.077,76.1
2,213,830,2,25.05,26.08,25.5,24.43,24.35,.17,.245,.143,.144,20.09,12.3,2550
1,213,835,2,2.653,2.634,298.9,6.781,.234,3.103,20.92,20.97,20.94,92.5,305.6,0,18.79,2.165,79.1
1,213,840,2,2.458,2.443,306,6.436,.294,3.005,20.96,21.01,21,92.1,305.6,0,18.77,1.935,98.4
1,213,845,2,2.342,2.329,299.4,5.84,.193,2.679,20.99,21.06,21.07,91.5,305.6,0,18.69,1.862,111.1
2,213,845,2,25.06,26.06,25.48,24.45,24.32,.17,.245,.143,.144,14.69,12.32,2550
1,213,850,2,2.631,2.619,301,5.31,.325,3.201,21.04,21.13,21.12,90.4,305.5,0,18.56,2.125,121.5
1,213,855,2,2.507,2.473,296.8,9.4,.315,3.136,21.1,21.19,21.2,89.6,305.5,0,18.48,2.092,140.4
1,213,900,2,2.424,2.406,300.4,6.826,.247,2.842,21.25,21.28,21.35,89,305.4,0,18.51,2.002,200.4
2,213,900,2,25.07,26.05,25.47,24.46,24.3,.17,.245,.143,.144,9.77,12.33,2550
1,213,905,2,2.388,2.368,300.9,7.4,.268,2.842,21.54,21.41,21.63,89.7,305.4,0,18.92,1.96,259.7
1,213,910,2,2.492,2.467,303.2,8.16,.315,3.201,21.7,21.56,21.76,88.9,305.4,0,18.92,2.102,303
1,213,915,2,2.689,2.668,296.4,7.28,.337,3.43,21.77,21.76,21.96,85.4,305.4,0,18.36,2.135,338.2
2,213,915,2,25.08,26.04,25.45,24.47,24.28,.17,.245,.143,.144,6.074,12.39,2550
1,213,920,2,2.366,2.356,307.5,5.386,.294,3.103,22.17,21.96,22.31,84.8,305.5,0,18.64,2.007,499.8
1,213,925,2,2.494,2.474,303.9,7.15,.318,3.103,22.34,22.03,22.37,84.3,305.5,0,18.71,2.207,416.9
1,213,930,2,2.529,2.516,291.4,5.764,.309,3.136,22.37,22.19,22.49,82.1,305.5,0,18.31,2.152,432.9
2,213,930,2,25.11,26.03,25.44,24.5,24.25,.17,.245,.143,.144,3.485,12.71,2550
1,213,935,2,2.714,2.625,303.8,14.65,.343,3.463,22.5,22.33,22.65,80.2,305.5,0,18.09,2.397,471.8
1,213,940,2,2.74,2.727,316.5,5.733,.338,3.332,22.79,22.38,22.76,79.5,305.5,0,18.22,2.332,434.2
1,213,945,2,2.678,2.664,320.3,5.842,.363,3.495,22.65,22.2,22.52,79.5,305.5,0,18.08,2.275,273.6
2,213,945,2,25.21,26.03,25.44,24.57,24.24,.17,.245,.143,.144,2.591,12.92,2550
1,213,950,2,2.029,2.009,323.8,8.03,.242,2.515,22.62,22.26,22.56,80.1,305.5,0,18.18,1.667,275.9
1,213,955,2,2.143,2.133,335.4,5.405,.314,2.777,22.67,22.34,22.65,79.6,305.5,0,18.14,1.722,297.2
1,213,1000,2,2.028,2.013,333.4,6.784,.272,2.646,22.72,22.43,22.65,79.5,305.5,0,18.16,1.757,349.6
2,213,1000,2,25.35,26.05,25.44,24.7,24.22,.17,.245,.143,.144,2.467,12.89,2550
1,213,1005,2,2.158,2.14,337.3,7.37,.325,2.777,22.9,22.63,22.93,79.8,305.5,0,18.39,1.768,453
1,213,1010,2,2.262,2.223,339.3,10.55,.231,2.809,23.18,22.75,23.16,78.8,305.5,0,18.45,1.912,441.4
1,213,1015,2,2.227,2.159,328.8,14.06,.438,3.397,23.31,22.88,23.24,78.8,305.5,0,18.57,1.772,406.3
2,213,1015,2,25.49,26.08,25.45,24.85,24.21,.17,.244,.143,.144,2.099,12.95,2550
1,213,1020,2,2.133,2.11,328.5,8.47,.282,2.842,23.43,23.01,23.43,76.4,305.5,0,18.21,1.752,436.1
1,213,1025,2,1.984,1.858,327.5,20.43,.333,2.744,23.61,23.19,23.57,76.5,305.4,0,18.4,1.74,515
1,213,1030,2,1.499,1.48,334.4,8.94,.631,2.809,23.66,23.37,23.64,76.1,305.4,0,18.36,1.176,504.3
2,213,1030,2,25.61,26.12,25.48,25.01,24.22,.17,.244,.143,.144,1.74,12.98,2550
1,213,1035,2,.825,.782,10.71,17.1,.572,1.862,23.88,23.73,24.08,75.2,305.4,0,18.38,.432,633.1
1,213,1040,2,.294,.29,293,8.13,.354,1.274,24.41,24.65,25.07,72.9,305.4,0,18.38,.143,630.7
1,213,1045,2,1.875,1.805,269.6,15.61,.405,2.581,24.48,24.51,24.85,72.1,305.4,0,18.29,1.645,550
2,213,1045,2,25.76,26.18,25.53,25.17,24.23,.17,.244,.143,.144,1.252,13.01,2550
1,213,1050,2,1.11,.956,285.4,30.12,.246,2.156,24.36,24.26,24.62,72.2,305.4,0,18.19,.831,435
1,213,1055,2,.822,.8,348.2,13.2,.361,1.47,24.47,24.24,24.74,72.4,305.4,0,18.35,.31,469.3
1,213,1100,2,.826,.807,349.6,11.86,.466,1.666,24.61,24.33,24.82,72.3,305.4,0,18.45,.337,457.7
2,213,1100,2,25.96,26.25,25.58,25.37,24.25,.17,.244,.143,.144,1.188,13.01,2550
1,213,1105,2,.332,.124,38.82,55.93,.296,1.111,24.9,24.8,25.25,71.5,305.3,0,18.54,.156,518.1
1,213,1110,2,.815,.744,340.5,23.71,.314,1.437,25.05,24.87,25.2,70.4,305.2,0,18.45,.707,564.5
1,213,1115,2,1.851,1.402,289,39.88,1.153,4.965,25.11,24.97,25.3,69.9,305.2,0,18.38,1.677,547.3
2,213,1115,2,26.2,26.32,25.64,25.61,24.27,.17,.244,.143,.144,.936,13.01,2550
1,213,1120,2,2.264,2.23,334.1,9.98,.638,4.051,25.18,24.52,25.12,66.63,305.2,0,17.72,1.937,860
1,213,1125,2,1.886,1.727,308.2,23.48,.726,3.43,25.69,25.03,25.86,65.65,305.2,0,17.95,1.485,1190
1,213,1130,2,2.556,2.31,304.7,25.12,.459,3.626,25.99,25.25,26.06,63.99,305.1,0,17.83,2.34,941
2,213,1130,2,26.44,26.41,25.72,25.85,24.32,.17,.245,.143,.144,.176,13.02,2550
1,213,1135,2,2.466,2.409,351.8,12.28,.423,3.43,25.81,24.83,25.65,62.75,305.1,0,17.37,2.132,651.3
1,213,1140,2,1.848,1.728,316.3,20.67,.512,3.365,25.84,25.13,25.83,64.01,305.1,0,17.71,1.568,994
1,213,1145,2,1.942,1.89,330.7,13.3,1.075,3.855,26.14,25.33,26.09,62.84,305,0,17.69,1.71,1021
2,213,1145,2,26.7,26.51,25.82,26.1,24.37,.17,.245,.143,.144,0,13.03,2550
1,213,1150,2,1.413,1.29,315.3,23.87,.656,2.679,26.38,25.83,26.61,62.43,304.9,0,17.81,1.041,1043
1,213,1155,2,1.914,1.846,310.5,15.22,.59,3.103,26.42,25.65,26.49,63.13,304.9,0,18.01,1.799,914
1,213,1200,2,1.013,.854,257.1,31.59,.525,1.993,26.25,25.84,26.49,61.37,304.8,0,17.43,.834,890
2,213,1200,2,27.04,26.62,25.91,26.41,24.43,.17,.245,.143,.144,0,13.07,2550
1,213,1205,2,1.967,1.878,263.2,16.65,.754,3.495,26.21,25.9,26.32,63.22,304.7,0,17.85,1.892,832
1,213,1210,2,.894,.036,304.1,77.3,.457,1.666,26.1,25.81,26.3,63.46,304.8,0,17.81,.811,555
1,213,1215,2,1.267,.914,191,41.26,.661,2.417,26.1,25.71,26.15,64.51,304.7,0,18.05,.937,724
2,213,1215,2,27.43,26.76,26.04,26.77,24.5,.17,.245,.143,.144,0,13,2550
1,213,1220,2,1.082,1.001,345.7,22.13,.474,2.156,26.61,26.23,26.84,64.83,304.6,0,18.6,.935,460.5
1,213,1225,2,2.947,2.912,338.9,8.79,.568,4.149,26.31,25.38,25.92,66.5,304.6,0,18.71,2.437,362.9
1,213,1230,2,2.357,2.337,342.8,7.54,.406,3.136,25.91,25.06,25.61,68.23,304.6,0,18.75,1.867,535.9
2,213,1230,2,27.8,26.92,26.17,27.13,24.59,.17,.245,.143,.144,.562,12.94,2550
1,213,1235,2,2.405,2.388,347,6.678,.448,3.365,26.17,25.5,26.08,68.32,304.5,0,18.99,2.127,743
1,213,1240,2,1.236,1.041,17.65,32.19,.609,2.319,26.43,25.69,26.39,66.53,304.5,0,18.82,.946,841
1,213,1245,2,1.184,1.151,3.122,13.57,.45,1.927,26.86,26.26,26.91,65.48,304.4,0,18.97,1.004,944
2,213,1245,2,28.07,27.08,26.32,27.44,24.69,.17,.245,.143,.144,.142,13.06,2550
1,213,1250,2,1.536,1.485,343,13.47,1.019,3.005,26.88,26.31,26.94,64.51,304.4,0,18.75,1.255,452.1
1,213,1255,2,2.803,2.694,1.985,16,.795,4.508,26.48,25.58,26.13,66.48,304.4,0,18.85,2.282,294
1,213,1300,2,6.002,5.842,52.51,13.2,1.588,8.69,25.55,24.4,24.87,73.4,304.4,0,19.53,4.385,184.7
2,213,1300,2,28.26,27.24,26.47,27.68,24.8,.17,.246,.143,.144,16.21,12.94,2550
1,213,1305,2,5.239,5.193,66.99,7.64,1.007,7.74,24.43,23.8,24,77.4,304.3,0,19.33,3.763,150.5
1,213,1310,2,5.821,5.787,69.1,6.176,.467,6.664,23.99,23.43,23.52,79.3,304.3,0,19.3,4.428,122.7
1,213,1315,2,4.623,4.605,72.7,5.051,.784,6.305,22.96,22.53,22.51,84.2,304.3,0,19.26,3.235,108.7
2,213,1315,2,28.44,27.38,26.61,27.89,24.91,.17,.246,.143,.144,3.659,12.78,2550
1,213,1320,2,4.723,4.692,75.8,6.542,.487,5.619,22.44,22.35,22.23,85.8,304.3,0,19.05,3.358,101.9
1,213,1325,2,4.049,4.01,74.1,7.89,.412,4.998,22.2,22.19,22.1,85.4,304.3,0,18.77,2.917,103.3
1,213,1330,2,3.716,3.704,88.8,4.628,.466,4.933,22.17,22.25,22.11,85.7,304.3,0,18.79,2.672,109.4
2,213,1330,2,28.49,27.5,26.74,28,25.02,.17,.246,.143,.144,3.796,12.71,2550
1,213,1335,2,3.758,3.74,90.8,5.716,.504,4.737,22.22,22.27,22.14,85.2,304.4,0,18.74,2.73,116.5
1,213,1340,2,3.691,3.668,88.6,6.448,.465,4.671,22.32,22.25,22.21,87,304.3,0,19.17,2.72,112
1,213,1345,2,3.852,3.732,75.8,14.27,.529,5.259,22.3,22.26,22.21,87.9,304.4,0,19.3,2.782,80.2
2,213,1345,2,28.41,27.6,26.87,27.98,25.14,.17,.246,.143,.144,4.326,12.73,2550
1,213,1350,2,6.195,6.141,48.88,7.54,1.259,8.75,22.05,21.74,21.79,87.5,304.4,0,18.99,4.36,124.2
1,213,1355,2,6.751,6.713,56.5,6.033,1.077,8.79,21.32,21.2,21.19,85.9,304.4,0,18.04,4.928,103.8
1,213,1400,2,6.703,6.678,51.07,5.001,1.217,9.57,20.99,20.83,20.83,86.6,304.5,0,17.85,4.723,57.95
2,213,1400,2,28.26,27.67,26.96,27.87,25.25,.17,.247,.143,.144,10.76,12.7,2550
1,213,1405,2,6.108,6.076,41.44,5.911,.711,7.45,20.62,20.66,20.55,84.9,304.7,0,17.2,4.32,37.55
1,213,1410,2,5.137,5.099,38.06,6.898,.51,6.533,20.57,20.51,20.5,86.9,304.8,0,17.51,3.618,41.13
1,213,1415,2,4.466,4.431,36.66,7.14,.655,6.174,20.63,20.37,20.46,90.8,304.9,.02,18.23,3.343,59.32
2,213,1415,2,28.09,27.7,27.03,27.73,25.34,.17,.247,.143,.144,52.82,12.64,2550
1,213,1420,2,3.291,3.25,57.91,8.98,.673,4.769,20.64,20.32,20.44,93.7,304.8,.03,18.72,2.305,81.7
1,213,1425,2,5.538,5.488,72.4,7.75,.694,6.697,20.65,20.29,20.16,94.8,304.6,.03,18.9,4.048,101.8
1,213,1430,2,4.514,4.48,81.9,7.04,.636,5.782,20.23,19.99,19.72,94.8,304.5,.01,18.52,3.308,132.4
2,213,1430,2,27.91,27.7,27.08,27.55,25.4,.17,.247,.143,.144,100,12.65,2550
1,213,1435,2,3.89,3.847,76.2,8.56,.548,5.063,20.23,20.06,19.99,95.6,304.5,.01,18.65,2.902,166.2
1,213,1440,2,4.471,4.437,70.2,7.11,.857,6.337,20.37,20.26,20.25,95.7,304.4,0,18.8,3.435,197.2
1,213,1445,2,4.752,4.726,71.5,5.994,.601,6.305,20.48,20.45,20.43,95.4,304.3,0,18.84,3.628,219.5
2,213,1445,2,27.71,27.69,27.1,27.34,25.45,.17,.247,.143,.144,100,12.69,2550
1,213,1450,2,4.636,4.599,74.5,7.3,.605,6.174,20.69,20.66,20.64,95.1,304.3,0,19,3.453,232.2
1,213,1455,2,4.502,4.475,74.8,6.278,.534,5.651,20.91,20.82,20.83,95.3,304.2,0,19.25,3.26,252.1
1,213,1500,2,4.326,4.279,78.7,8.48,.703,5.913,21.18,21.03,21.1,95.8,304.2,0,19.58,3.395,289.7
2,213,1500,2,27.52,27.65,27.1,27.13,25.48,.17,.248,.143,.144,100,12.83,2550
1,213,1505,2,4.595,4.548,80.4,8.21,.63,6.043,21.37,21.16,21.28,96,304.1,0,19.79,3.428,359.8
1,213,1510,2,4.638,4.602,76,7.22,.604,6.011,21.59,21.41,21.51,96.1,304.1,0,20.01,3.663,434.3
1,213,1515,2,5.147,5.112,81,6.641,.996,6.925,21.95,21.7,21.83,95.9,304.1,0,20.33,3.79,408.2
2,213,1515,2,27.37,27.6,27.08,26.96,25.49,.17,.248,.143,.144,99,13.22,2550
1,213,1520,2,5.889,5.841,80.8,7.33,.83,7.45,21.92,21.78,21.85,94.7,304.1,0,20.1,4.403,299.7
1,213,1525,2,5.505,5.467,69.9,6.775,.588,6.762,21.99,21.8,21.9,94.4,304.2,0,20.12,4.173,342.5
1,213,1530,2,5.858,5.791,78.2,8.65,1.026,7.84,21.98,21.78,21.86,93.7,304.2,0,19.99,4.423,318.2
2,213,1530,2,27.3,27.55,27.04,26.83,25.48,.17,.248,.143,.144,70.4,12.96,2550
1,213,1535,2,6.431,6.396,85.4,5.969,.683,7.84,21.86,21.63,21.69,92.8,304.2,0,19.72,4.965,347.5
1,213,1540,2,6.234,6.195,82.7,6.421,.759,7.64,22.02,21.76,21.93,92.2,304.2,0,19.78,4.64,432.6
1,213,1545,2,5.6,5.503,79,10.66,.912,7.15,22.39,22.1,22.28,92,304.3,0,20.1,4.19,383.5
2,213,1545,2,27.3,27.5,26.99,26.77,25.46,.17,.248,.143,.144,18.33,12.92,2550
1,213,1550,2,5.949,5.889,75.1,8.16,.847,8.79,22.49,22.1,22.32,91.2,304.3,0,20.06,4.358,379
1,213,1555,2,6.539,6.504,84.2,5.985,.963,8.36,22.72,22.32,22.62,89.5,304.3,0,19.98,5.065,734
1,213,1600,2,6.599,6.529,78.6,8.37,.847,8.4,23.01,22.29,22.76,86.9,304.3,0,19.8,5.133,614.6
2,213,1600,2,27.31,27.47,26.95,26.74,25.44,.17,.248,.143,.144,3.813,12.93,2550
1,213,1605,2,5.87,5.811,78,8.1,.817,7.84,23,22.41,22.82,87.8,304.3,0,19.95,4.463,544.9
1,213,1610,2,6.36,6.317,71.5,6.656,.969,8.46,23.32,22.66,23.21,85.8,304.2,0,19.89,4.968,539.4
1,213,1615,2,7.04,7.01,69.14,5.431,.761,8.62,22.97,22.28,22.71,85.1,304.2,0,19.43,5.305,386
2,213,1615,2,27.33,27.45,26.92,26.72,25.42,.17,.248,.143,.144,2.713,13.31,2550
1,213,1620,2,6.535,6.467,80.9,8.27,.914,8.56,23,22.45,22.9,85.6,304.2,0,19.55,5.07,407.2
1,213,1625,2,6.141,6.062,79.7,9.2,.92,8.98,22.96,22.42,22.79,86,304.3,0,19.58,4.628,283.7
1,213,1630,2,6.755,6.69,86.1,7.92,.842,8.26,22.78,22.32,22.61,84.7,304.2,0,19.18,5.135,290.5
2,213,1630,2,27.41,27.45,26.89,26.75,25.4,.17,.248,.143,.144,2.819,12.84,2550
1,213,1635,2,6.715,6.675,82.8,6.238,.967,8.82,22.74,22.37,22.61,85.5,304.2,0,19.29,5.26,294.8
1,213,1640,2,7.38,7.35,82.1,5.05,.779,8.95,22.68,22.27,22.55,84,304.2,0,18.97,5.598,279.7
1,213,1645,2,6.573,6.531,85.9,6.468,.936,8.2,22.65,22.23,22.51,85.3,304.4,0,19.17,5.008,329.1
2,213,1645,2,27.47,27.44,26.86,26.79,25.39,.17,.248,.143,.144,2.821,12.86,2550
1,213,1650,2,6.959,6.911,88,6.715,.972,8.79,22.69,22.17,22.57,84.9,304.4,0,19.13,5.208,389
1,213,1655,2,6.702,6.657,85.9,6.627,.693,8.17,22.81,22.17,22.67,84.4,304.4,0,19.16,5.225,479.6
1,213,1700,2,6.298,6.255,88.9,6.65,1.175,8.66,22.74,22.1,22.53,84.5,304.4,0,19.11,5.03,332.7
2,213,1700,2,27.49,27.45,26.86,26.79,25.38,.17,.249,.143,.144,2.465,13.01,2550
1,213,1705,2,5.547,5.504,89.5,7.13,.714,7.77,22.58,22.08,22.4,85.4,304.5,0,19.12,4.11,259.3
1,213,1710,2,5.981,5.927,83.1,7.68,.799,7.28,22.48,21.99,22.33,85,304.6,0,18.97,4.425,231.1
1,213,1715,2,5.833,5.779,87.7,7.76,.726,7.22,22.3,21.85,22.14,85.9,304.5,0,18.95,4.313,228
2,213,1715,2,27.47,27.45,26.85,26.76,25.37,.17,.249,.143,.144,2.802,12.78,2550
1,213,1720,2,5.736,5.71,87.4,5.445,1.067,7.61,22.21,21.8,22.03,86.4,304.5,0,18.95,4.395,217.7
1,213,1725,2,5.009,4.952,85.9,8.6,.952,6.762,22.25,21.93,22.16,86.9,304.5,0,19.08,3.918,279
1,213,1730,2,5.016,4.982,89,6.693,.811,6.403,22.32,21.95,22.21,85.2,304.4,0,18.85,3.95,229.9
2,213,1730,2,27.45,27.45,26.84,26.73,25.37,.17,.249,.143,.144,2.75,12.76,2550
1,213,1735,2,5.176,5.122,81.2,8.24,.545,6.468,22.24,21.82,22.08,86.1,304.4,0,18.93,3.903,214.2
1,213,1740,2,4.999,4.966,91.8,6.62,.786,6.664,22.21,21.81,22.06,86.2,304.3,0,18.92,3.743,224.2
1,213,1745,2,5.496,5.458,89.1,6.77,.767,7.02,22.15,21.72,21.96,86.2,304.3,0,18.87,4.065,189.6
2,213,1745,2,27.41,27.45,26.83,26.68,25.36,.17,.249,.143,.144,2.894,12.75,2550
1,213,1750,2,5.092,5.063,85.1,6.117,.52,6.207,21.94,21.63,21.8,86.5,304.3,0,18.73,4.025,200.8
1,213,1755,2,4.88,4.855,92.3,5.769,.626,6.631,21.99,21.73,21.93,86.1,304.3,0,18.7,3.768,260.8
1,213,1800,2,4.82,4.785,97.4,6.902,.833,6.37,22.4,21.96,22.37,84.7,304.3,0,18.84,3.718,400.8
2,213,1800,2,27.36,27.43,26.81,26.61,25.35,.17,.249,.143,.144,2.443,12.71,2550
1,213,1805,2,5.055,5.023,93.8,6.399,.71,6.86,22.49,21.96,22.32,83.6,304.2,0,18.71,3.773,235.9
1,213,1810,2,5.188,5.158,97.3,6.164,.546,6.468,22.36,21.87,22.15,84,304.2,0,18.68,4.058,235.5
1,213,1815,2,4.213,4.168,88.6,8.34,.842,5.847,22.31,21.94,22.17,84.8,304.2,0,18.77,3.255,212.8
2,213,1815,2,27.3,27.42,26.79,26.55,25.34,.17,.249,.143,.144,2.268,12.69,2550
1,213,1820,2,4.596,4.507,87.9,11.28,.682,5.847,22.36,22.01,22.27,84.4,304.2,0,18.73,3.495,247.9
1,213,1825,2,5.289,5.262,90.1,5.791,.564,6.403,22.43,21.87,22.22,84,304.2,0,18.73,3.915,215.3
1,213,1830,2,4.7,4.656,89.6,7.85,.664,5.913,22.13,21.7,21.93,85.6,304.3,0,18.74,3.51,143.2
2,213,1830,2,27.25,27.4,26.78,26.49,25.33,.17,.249,.143,.144,2.326,12.65,2550
1,213,1835,2,4.389,4.324,81.6,9.87,.615,5.847,21.99,21.72,21.85,86.9,304.3,0,18.84,3.265,115.7
1,213,1840,2,5.106,5.08,90.7,5.74,.739,6.599,21.8,21.48,21.58,87.2,304.4,0,18.71,3.843,86.7
1,213,1845,2,4.731,4.663,93.7,9.69,.896,6.664,21.6,21.4,21.47,88.3,304.4,0,18.72,3.435,100.1
2,213,1845,2,27.19,27.38,26.74,26.42,25.31,.17,.25,.143,.144,3.261,12.61,2550
1,213,1850,2,5.177,5.144,86.7,6.508,.752,6.729,21.44,21.29,21.34,87.6,304.5,0,18.46,3.963,117.6
1,213,1855,2,4.626,4.6,94.5,6.114,.771,5.88,21.52,21.38,21.5,87,304.5,0,18.42,3.42,172.5
1,213,1900,2,4.929,4.894,93.7,6.826,.566,5.913,21.7,21.49,21.62,86.2,304.6,0,18.44,3.585,137.3
2,213,1900,2,27.13,27.35,26.72,26.36,25.29,.17,.25,.143,.144,2.874,12.6,2550
1,213,1905,2,4.786,4.745,92.2,7.49,.606,5.978,21.7,21.5,21.61,85.6,304.6,0,18.34,3.638,143.7
1,213,1910,2,4.094,4.064,92.8,6.904,.661,5.651,21.73,21.5,21.61,86.2,304.7,0,18.47,3.188,115.9
1,213,1915,2,4.052,3.997,93.2,9.47,.683,5.096,21.63,21.43,21.47,86.9,304.7,0,18.49,3.16,80.1
2,213,1915,2,27.05,27.32,26.69,26.27,25.28,.17,.25,.143,.144,2.674,12.58,2550
1,213,1920,2,4.742,4.729,91.5,4.29,.501,5.749,21.42,21.3,21.28,87,304.8,0,18.32,3.323,66.57
1,213,1925,2,4.009,3.989,89.4,5.684,.567,4.998,21.32,21.25,21.21,88,304.8,0,18.4,2.827,50.77
1,213,1930,2,3.875,3.846,94.9,6.976,.498,4.671,21.24,21.22,21.15,88.7,304.9,0,18.46,2.81,32.82
2,213,1930,2,26.95,27.29,26.66,26.17,25.25,.17,.25,.143,.144,3.582,12.57,2550
1,213,1935,2,3.442,3.414,94.9,7.3,.508,4.541,21.16,21.15,21.06,89.6,304.9,0,18.54,2.495,22.94
1,213,1940,2,3.556,3.527,91.2,7.33,.57,4.867,21.08,21.15,21.02,89.8,305,0,18.48,2.61,8.04
1,213,1945,2,4.215,4.199,93.4,4.977,.509,5.194,20.95,21.08,20.87,89.3,305,0,18.29,3.032,3.099
2,213,1945,2,26.85,27.25,26.61,26.07,25.22,.17,.25,.143,.144,5.303,12.55,2550
1,213,1950,2,3.452,3.444,89.7,3.901,.324,4.41,20.77,20.89,20.67,90.1,305.2,0,18.24,2.285,.422
1,213,1955,2,3.009,3.001,93.6,4.088,.367,3.887,20.67,20.84,20.61,91.1,305.2,0,18.32,2.057,0
1,213,2000,2,2.53,2.519,98.7,5.282,.285,3.365,20.63,20.75,20.54,91.7,305.2,0,18.39,1.62,0
2,213,2000,2,26.74,27.2,26.57,25.95,25.19,.17,.25,.143,.144,9.04,12.55,2550
1,213,2005,2,2.694,2.688,98.2,3.879,.252,3.169,20.46,20.61,20.34,92.4,305.3,0,18.35,1.59,0
1,213,2010,2,2.82,2.813,99.2,4.065,.317,3.528,20.29,20.51,20.19,93.2,305.4,0,18.31,1.777,0
1,213,2015,2,2.675,2.668,105.7,4.058,.288,3.299,20.16,20.41,20.09,93.6,305.4,0,18.26,1.675,0
2,213,2015,2,26.61,27.16,26.52,25.82,25.16,.17,.25,.143,.144,23.45,12.54,2550
1,213,2020,2,2.879,2.875,106.7,3.098,.196,3.332,20.02,20.3,19.95,94,305.4,0,18.19,1.722,0
1,213,2025,2,2.744,2.734,107.8,4.839,.305,3.365,19.9,20.2,19.83,94.5,305.4,0,18.16,1.687,0
1,213,2030,2,2.372,2.366,114.7,4.068,.254,3.038,19.83,20.12,19.8,95,305.5,0,18.16,1.445,0
2,213,2030,2,26.48,27.11,26.46,25.69,25.12,.17,.25,.143,.144,39.22,12.53,2550
1,213,2035,2,2.307,2.272,133.2,9.9,.395,3.626,19.87,20.09,19.85,95.4,305.7,0,18.28,1.502,0
1,213,2040,2,2.512,2.505,138.1,4.387,.235,3.071,19.88,20.01,19.83,95.6,305.7,0,18.32,1.81,0
1,213,2045,2,2.621,2.61,142.7,5.167,.204,3.169,19.8,19.92,19.76,95.9,305.8,0,18.29,1.56,0
2,213,2045,2,26.33,27.05,26.4,25.55,25.07,.17,.25,.143,.144,51.78,12.53,2550
1,213,2050,2,2.887,2.864,144.8,7.2,.406,3.691,19.78,19.93,19.77,96.2,305.8,0,18.32,2.077,0
1,213,2055,2,3.028,3.012,143.9,5.877,.557,4.083,19.83,19.97,19.81,96.5,305.9,0,18.4,2.325,0
1,213,2100,2,2.801,2.787,147.3,5.774,.374,3.561,19.74,19.91,19.72,96.3,306,0,18.3,2.1,0
2,213,2100,2,26.19,26.99,26.34,25.41,25.02,.17,.25,.143,.144,50.16,12.52,2550
1,213,2105,2,2.752,2.742,153.9,4.658,.532,3.822,19.65,19.77,19.63,96.4,306,0,18.22,1.917,0
1,213,2110,2,2.577,2.565,149.8,5.382,.269,3.528,19.5,19.64,19.47,96.4,306.1,0,18.08,1.872,0
1,213,2115,2,2.249,2.245,144.1,3.703,.356,2.94,19.39,19.58,19.38,96.6,306.1,0,18,1.486,0
2,213,2115,2,26.06,26.93,26.27,25.28,24.98,.17,.25,.143,.144,56.66,12.52,2550
1,213,2120,2,1.842,1.839,149.1,3.173,.173,2.189,19.32,19.48,19.31,96.7,306.1,0,17.96,1.053,0
1,213,2125,2,1.652,1.65,152.2,2.543,.133,2.058,19.26,19.42,19.26,96.8,306.1,0,17.92,.496,0
1,213,2130,2,1.348,1.345,156.8,3.946,.189,1.797,19.22,19.37,19.22,97,306.1,0,17.91,.444,0
2,213,2130,2,25.93,26.86,26.2,25.15,24.91,.17,.25,.143,.144,72.8,12.51,2550
1,213,2135,2,1.353,1.351,151.5,3.642,.137,1.633,19.17,19.32,19.16,97.1,306.2,0,17.87,0,0
1,213,2140,2,1.612,1.611,162.7,2.492,.153,1.862,19.1,19.27,19.09,97.2,306.1,0,17.83,.434,0
1,213,2145,2,1.779,1.777,161.8,2.429,.109,2.025,19.04,19.23,19.04,97.3,306.2,0,17.78,.811,0
2,213,2145,2,25.81,26.79,26.13,25.03,24.86,.17,.25,.143,.144,86.6,12.52,2550
1,213,2150,2,2.01,2.01,162.8,1.311,.069,2.156,18.96,19.17,18.94,97.4,306.2,0,17.72,.967,0
1,213,2155,2,1.976,1.975,162.7,1.857,.102,2.319,18.88,19.1,18.86,97.5,306.3,0,17.66,.889,0
1,213,2200,2,1.669,1.666,161.1,3.257,.144,1.96,18.8,19.04,18.78,97.6,306.4,0,17.6,.158,0
2,213,2200,2,25.68,26.72,26.06,24.91,24.79,.17,.249,.143,.144,93,12.51,2550
1,213,2205,2,1.593,1.591,156.4,3.14,.097,1.829,18.72,19.02,18.73,97.7,306.4,0,17.54,.23,0
1,213,2210,2,1.533,1.532,151.9,1.988,.108,1.797,18.65,19.02,18.69,97.8,306.4,0,17.49,0,0
1,213,2215,2,1.52,1.519,155.9,1.492,.12,1.829,18.6,19.02,18.65,97.9,306.5,0,17.46,0,0
2,213,2215,2,25.56,26.65,25.98,24.79,24.73,.17,.249,.143,.144,96.5,12.5,2550
1,213,2220,2,1.314,1.314,152.8,.586,.131,1.535,18.57,19,18.63,98,306.6,0,17.45,0,0
1,213,2225,2,1.141,1.141,153,.048,.056,1.274,18.55,18.97,18.62,98.1,306.6,0,17.45,0,0
1,213,2230,2,1.123,1.122,154.3,3.174,.059,1.307,18.53,18.94,18.59,98.2,306.7,0,17.44,0,0
2,213,2230,2,25.44,26.58,25.91,24.67,24.66,.17,.249,.143,.144,99,12.5,2550
1,213,2235,2,1.306,1.306,168.7,1.414,.041,1.405,18.55,18.91,18.6,98.3,306.6,0,17.48,0,0
1,213,2240,2,.759,.758,172.2,1.521,.233,1.209,18.51,18.88,18.52,98.3,306.7,0,17.44,0,0
1,213,2245,2,.103,.103,173.3,0,.149,.425,18.44,18.84,18.43,98.4,306.7,0,17.38,0,0
2,213,2245,2,25.31,26.51,25.83,24.56,24.6,.17,.249,.143,.144,100,12.49,2550
1,213,2250,2,0,0,0,0,0,0,18.43,18.74,18.41,98.4,306.8,0,17.38,0,0
1,213,2255,2,0,0,0,0,0,0,18.32,18.7,18.32,98.4,306.8,0,17.28,0,0
1,213,2300,2,0,0,0,0,0,0,18.24,18.66,18.24,98.5,306.7,0,17.21,0,0
2,213,2300,2,25.19,26.44,25.76,24.45,24.53,.17,.249,.143,.144,100,12.48,2550
1,213,2305,2,0,0,0,0,0,0,18.14,18.59,18.12,98.5,306.7,0,17.11,0,0
1,213,2310,2,0,0,0,0,0,0,18.02,18.57,17.88,98.5,306.7,0,17,0,0
1,213,2315,2,.135,.135,173.2,0,.117,.294,18.05,18.54,18.09,98.8,306.7,0,17.08,0,0
2,213,2315,2,25.06,26.37,25.69,24.34,24.46,.17,.249,.143,.144,100,12.48,2550
1,213,2320,2,.157,.157,173.2,0,.097,.294,18,18.59,18.07,98.8,306.7,0,17.02,0,0
1,213,2325,2,0,0,0,0,0,0,17.92,18.59,17.99,98.8,306.7,0,16.96,0,0
1,213,2330,2,0,0,0,0,0,0,17.93,18.59,17.97,99,306.7,0,16.99,0,0
2,213,2330,2,24.93,26.29,25.61,24.23,24.39,.17,.249,.143,.144,100,12.47,2550
1,213,2335,2,0,0,0,0,0,0,17.98,18.58,18.07,99.2,306.7,0,17.07,0,0
1,213,2340,2,.474,.474,270.5,.891,.429,.98,18.02,18.57,18.05,99.2,306.7,0,17.1,0,0
1,213,2345,2,1.037,1.036,270.4,.951,.044,1.111,18.01,18.57,17.98,99.1,306.7,0,17.09,.526,0
2,213,2345,2,24.81,26.22,25.53,24.12,24.32,.17,.249,.143,.144,100,12.46,2550
1,213,2350,2,.973,.968,254.3,5.736,.07,1.078,17.85,18.6,17.82,99.1,306.7,0,16.93,.23,0
1,213,2355,2,.951,.95,249.9,1.82,.067,1.045,17.78,18.62,17.75,99.2,306.7,0,16.88,0,0
1,214,0,2,.968,.967,261.1,1.48,.032,1.013,17.74,18.62,17.76,99.3,306.7,0,16.86,0,0
2,214,0,2,24.69,26.14,25.46,24.02,24.25,.17,.249,.143,.144,100,12.46,2550
1,214,5,2,1.116,1.109,276.5,6.678,.077,1.339,17.77,18.63,17.89,99.4,306.7,0,16.9,.622,0
1,214,10,2,1.16,1.159,293.4,1.141,.113,1.339,17.66,18.66,17.66,99.3,306.7,0,16.78,.677,0
1,214,15,2,.77,.77,294,.093,.058,.947,17.53,18.67,17.58,99.4,306.6,0,16.67,0,0
2,214,15,2,24.57,26.06,25.39,23.91,24.18,.17,.248,.143,.144,100,12.45,2550
1,214,20,2,.772,.772,294,.101,.038,.915,17.56,18.68,17.63,99.5,306.6,0,16.71,0,0
1,214,25,2,1.182,1.178,302,4.478,.136,1.437,17.55,18.66,17.62,99.5,306.6,0,16.71,0,0
1,214,30,2,1.643,1.643,307,.48,.101,1.764,17.53,18.66,17.62,99.6,306.5,0,16.7,.445,0
2,214,30,2,24.46,25.99,25.31,23.81,24.11,.17,.248,.143,.144,100,12.45,2550
1,214,35,2,1.808,1.807,310.8,1.124,.044,1.895,17.42,18.71,17.48,99.5,306.5,0,16.59,.415,0
1,214,40,2,1.854,1.853,314.1,2.508,.048,1.96,17.41,18.66,17.49,99.7,306.5,0,16.6,0,0
1,214,45,2,1.523,1.523,319.2,.224,.165,1.862,17.41,18.49,17.49,99.7,306.5,0,16.6,0,0
2,214,45,2,24.36,25.91,25.24,23.71,24.04,.17,.248,.143,.144,100,12.45,2550
1,214,50,2,1.63,1.623,325.9,5.255,.206,1.927,17.4,18.44,17.47,99.8,306.5,0,16.6,0,0
1,214,55,2,1.855,1.855,333.7,0,.056,1.96,17.35,18.42,17.44,99.7,306.4,0,16.55,0,0
1,214,100,2,2.102,2.102,333.7,.074,.187,2.385,17.3,18.39,17.38,99.8,306.3,0,16.51,0,0
2,214,100,2,24.26,25.84,25.17,23.61,23.98,.17,.248,.143,.144,100,12.44,2550
1,214,105,2,2.422,2.421,334,.563,.05,2.515,17.21,18.16,17.27,99.8,306.3,0,16.42,.964,0
1,214,110,2,2.365,2.365,335.6,.247,.046,2.483,17.15,17.98,17.22,99.9,306.3,0,16.38,.892,0
1,214,115,2,2.283,2.283,338,.995,.065,2.483,17.13,17.86,17.19,99.9,306.3,0,16.37,.872,0
2,214,115,2,24.16,25.77,25.1,23.51,23.9,.17,.248,.143,.144,100,12.44,2550
1,214,120,2,2.292,2.291,334.5,1.758,.115,2.515,17.17,17.73,17.27,100,306.3,0,16.42,1.095,0
1,214,125,2,2.355,2.354,334.3,1.498,.128,2.679,17.31,17.78,17.41,100,306.3,0,16.55,1.147,0
1,214,130,2,2.087,2.08,338.9,4.741,.155,2.352,17.39,17.86,17.48,100,306.3,0,16.63,.94,0
2,214,130,2,24.07,25.69,25.02,23.4,23.83,.17,.248,.143,.144,100,12.43,2550
1,214,135,2,1.445,1.444,347.3,.9,.179,1.895,17.45,17.87,17.53,100,306.3,0,16.68,.226,0
1,214,140,2,1.197,1.193,343.8,4.146,.121,1.535,17.41,17.76,17.44,100,306.3,0,16.64,0,0
1,214,145,2,1.587,1.584,345.1,3.639,.167,1.96,17.29,17.79,17.36,100,306.4,0,16.54,.229,0
2,214,145,2,23.98,25.62,24.95,23.3,23.76,.17,.247,.143,.144,100,12.42,2550
1,214,150,2,2.149,2.145,351,3.612,.272,2.646,17.28,17.73,17.36,100,306.3,0,16.53,.879,0
1,214,155,2,2.538,2.536,351.9,2.515,.18,2.94,17.34,17.74,17.43,100,306.3,0,16.59,1.45,0
1,214,200,2,2.683,2.681,350,2.35,.197,3.169,17.37,17.75,17.44,100,306.2,0,16.61,1.467,0
2,214,200,2,23.9,25.55,24.87,23.21,23.69,.17,.247,.143,.144,100,12.42,2550
1,214,205,2,3.025,2.999,352.5,7.55,.218,3.463,17.38,17.72,17.43,100,306.2,0,16.62,1.725,0
1,214,210,2,3.188,3.185,354,2.351,.18,3.659,17.35,17.67,17.4,100,306.2,0,16.59,1.93,0
1,214,215,2,3.172,3.164,349.3,3.992,.288,3.887,17.38,17.69,17.45,100,306.2,0,16.62,2.015,0
2,214,215,2,23.82,25.48,24.8,23.12,23.62,.17,.247,.143,.144,100,12.42,2550
1,214,220,2,3.056,3.048,348.8,4.192,.3,3.724,17.42,17.68,17.46,100,306.2,0,16.66,1.927,0
1,214,225,2,3.103,3.095,348.7,4.085,.284,3.659,17.41,17.68,17.47,100,306.2,0,16.65,2.117,0
1,214,230,2,3.071,3.065,349.8,3.625,.276,3.757,17.42,17.67,17.46,100,306.2,0,16.66,1.885,0
2,214,230,2,23.74,25.41,24.73,23.02,23.55,.17,.247,.143,.144,100,12.4,2550
1,214,235,2,2.919,2.911,351.4,4.299,.348,3.789,17.38,17.65,17.44,100,306.1,0,16.62,1.82,0
1,214,240,2,2.898,2.889,351.2,4.49,.199,3.267,17.4,17.65,17.46,100,306.1,0,16.64,1.865,0
1,214,245,2,2.789,2.773,353.8,6.115,.328,3.495,17.4,17.6,17.44,100,306.1,0,16.64,1.947,0
2,214,245,2,23.67,25.34,24.65,22.94,23.48,.17,.247,.143,.144,100,12.4,2550
1,214,250,2,3.041,3.034,352.6,3.993,.241,3.724,17.37,17.57,17.41,100,306.1,0,16.61,1.967,0
1,214,255,2,2.94,2.925,351.4,5.83,.307,3.495,17.37,17.54,17.41,100,306,0,16.61,2.047,0
1,214,300,2,2.619,2.613,349.1,3.816,.327,3.234,17.35,17.53,17.4,100,306,0,16.59,1.797,0
2,214,300,2,23.61,25.28,24.59,22.85,23.41,.17,.247,.143,.144,100,12.41,2550
1,214,305,2,2.523,2.508,347.5,6.332,.298,3.169,17.33,17.51,17.39,100,306,0,16.57,1.77,0
1,214,310,2,2.523,2.511,353.4,5.472,.326,3.397,17.33,17.46,17.35,100,306,0,16.58,1.775,0
1,214,315,2,2.659,2.646,354.3,5.669,.352,3.495,17.24,17.38,17.26,100,306,0,16.49,1.762,0
2,214,315,2,23.56,25.22,24.51,22.77,23.34,.17,.246,.143,.144,100,12.4,2550
1,214,320,2,2.638,2.627,350.1,5.329,.317,3.365,17.17,17.36,17.22,100,306,0,16.42,1.895,0
1,214,325,2,2.42,2.413,351.6,4.476,.307,3.201,17.15,17.35,17.19,100,305.9,0,16.4,1.53,0
1,214,330,2,2.466,2.457,350,4.687,.332,3.103,17.13,17.34,17.17,100,306,0,16.38,1.52,0
2,214,330,2,23.51,25.16,24.45,22.7,23.28,.17,.246,.143,.144,100,12.39,2550
1,214,335,2,2.472,2.465,351.5,4.103,.226,3.136,17.14,17.33,17.18,100,306,.01,16.39,1.707,0
1,214,340,2,2.436,2.424,358.1,5.786,.43,3.528,17.06,17.28,17.12,100,305.9,0,16.31,1.512,0
1,214,345,2,2.733,2.68,354.3,11.21,.234,3.267,17.08,17.31,17.14,100,306,0,16.33,1.782,0
2,214,345,2,23.46,25.1,24.38,22.63,23.21,.17,.246,.143,.144,100,12.39,2550
1,214,350,2,2.541,2.529,354.2,5.702,.208,3.038,16.99,17.23,17.03,100,306,0,16.24,1.482,0
1,214,355,2,2.486,2.477,358.9,5.018,.258,3.234,16.92,17.14,16.96,100,306,0,16.17,1.365,0
1,214,400,2,2.672,2.661,351.7,5.144,.301,3.463,16.96,17.13,17.02,100,306,0,16.22,1.847,0
2,214,400,2,23.4,25.04,24.31,22.56,23.14,.17,.246,.143,.144,100,12.39,2550
1,214,405,2,2.7,2.69,351,4.926,.317,3.365,17.02,17.2,17.11,100,306,0,16.28,1.775,0
1,214,410,2,3.008,2.98,350,7.85,.49,4.214,17.12,17.26,17.19,100,306,0,16.37,2.3,0
1,214,415,2,2.679,2.657,359.2,7.46,.437,3.724,17.19,17.27,17.22,100,306.1,0,16.43,1.855,0
2,214,415,2,23.35,24.99,24.25,22.49,23.08,.17,.246,.143,.144,100,12.38,2550
1,214,420,2,2.277,2.208,5.226,14.06,.29,3.005,17.05,17.07,17.02,100,306.1,0,16.3,1.627,0
1,214,425,2,2.405,2.4,3.382,3.659,.38,3.234,16.93,16.98,16.95,100,306.1,0,16.19,1.675,0
1,214,430,2,2.377,2.374,4.16,2.862,.35,3.005,16.9,16.95,16.92,100,306.1,0,16.16,1.73,0
2,214,430,2,23.29,24.93,24.19,22.43,23.02,.17,.246,.143,.144,100,12.38,2550
1,214,435,2,2.284,2.271,4.546,6.148,.276,2.973,16.93,17.01,16.97,100,306.1,0,16.18,1.635,0
1,214,440,2,2.427,2.379,1.272,11.4,.308,3.005,16.97,17.05,17.03,100,306,0,16.23,1.745,0
1,214,445,2,2.393,2.37,1.083,7.93,.419,3.299,17,17.08,17.05,100,306,0,16.26,1.85,0
2,214,445,2,23.25,24.88,24.13,22.38,22.96,.17,.245,.143,.144,100,12.37,2550
1,214,450,2,1.985,1.974,.923,5.985,.315,2.679,17.06,17.13,17.11,100,306,0,16.32,1.472,0
1,214,455,2,1.987,1.975,359.6,6.264,.31,2.483,17.09,17.14,17.13,100,306,0,16.34,1.442,0
1,214,500,2,1.814,1.788,9.29,9.57,.312,2.45,17.16,17.24,17.22,100,306,0,16.41,1.267,.011
2,214,500,2,23.22,24.83,24.07,22.33,22.91,.17,.245,.143,.144,100,12.37,2550
1,214,505,2,1.81,1.76,11.47,13.47,.307,2.515,17.23,17.27,17.28,100,306,0,16.47,1.158,.013
1,214,510,2,1.969,1.957,6.072,6.429,.248,2.483,17.27,17.31,17.3,100,306,0,16.51,1.452,.001
1,214,515,2,2.115,2.1,359.5,6.711,.171,2.483,17.33,17.4,17.38,100,306,0,16.58,1.565,.004
2,214,515,2,23.19,24.78,24.02,22.29,22.85,.17,.245,.143,.144,100,12.36,2550
1,214,520,2,2.134,2.127,1.467,4.813,.385,2.777,17.45,17.52,17.5,100,306,0,16.69,1.6,.03
1,214,525,2,2.717,2.707,353.5,4.802,.557,3.495,17.47,17.5,17.49,100,306.1,0,16.71,1.93,0
1,214,530,2,2.965,2.957,350.2,4.305,.492,3.855,17.43,17.45,17.44,100,306.2,0,16.66,2.142,0
2,214,530,2,23.17,24.73,23.97,22.26,22.79,.17,.245,.143,.144,100,12.36,2550
1,214,535,2,3.019,3.007,353,5.079,.409,3.757,17.4,17.45,17.41,100,306.2,0,16.64,2.255,0
1,214,540,2,2.79,2.772,352.8,6.585,.379,3.757,17.4,17.45,17.42,100,306.3,0,16.64,2.02,0
1,214,545,2,2.883,2.858,1.585,7.61,.475,3.659,17.4,17.45,17.43,100,306.3,0,16.64,2.147,.041
2,214,545,2,23.15,24.69,23.92,22.24,22.74,.17,.245,.143,.144,100,12.35,2550
1,214,550,2,2.629,2.609,.012,7.05,.356,3.397,17.4,17.47,17.44,100,306.4,0,16.64,2.047,.371
1,214,555,2,2.863,2.852,5.211,5.183,.439,3.92,17.47,17.5,17.49,100,306.4,0,16.7,2.092,1.103
1,214,600,2,2.35,2.338,5.277,5.822,.509,3.267,17.49,17.56,17.53,100,306.5,0,16.72,1.725,2.035
2,214,600,2,23.14,24.65,23.87,22.23,22.7,.17,.245,.143,.144,100,12.34,2550
1,214,605,2,2.555,2.543,7.25,5.525,.57,3.626,17.49,17.54,17.52,100,306.5,0,16.73,1.947,3.115
1,214,610,2,2.416,2.406,13.09,5.074,.436,3.43,17.6,17.66,17.66,100,306.5,0,16.83,1.685,4.72
1,214,615,2,2.24,2.215,17.36,8.42,.445,3.103,17.65,17.7,17.69,100,306.5,0,16.88,1.66,6.211
2,214,615,2,23.13,24.62,23.83,22.21,22.65,.17,.245,.143,.144,100,12.34,2550
1,214,620,2,1.991,1.975,17.83,7.08,.291,2.548,17.69,17.74,17.74,100,306.6,0,16.92,1.395,7.48
1,214,625,2,1.937,1.893,22.41,12.3,.313,2.613,17.77,17.82,17.8,100,306.6,0,16.99,1.435,9.01
1,214,630,2,1.977,1.967,19.58,5.834,.324,2.679,17.78,17.82,17.8,100,306.7,0,17.01,1.442,13.84
2,214,630,2,23.11,24.58,23.79,22.19,22.61,.17,.244,.143,.144,100,12.34,2550
1,214,635,2,2.417,2.398,27.14,7.09,.393,3.136,17.87,17.88,17.91,100,306.7,0,17.09,1.742,14.91
1,214,640,2,2.893,2.869,17.96,7.42,.348,3.659,17.86,17.88,17.87,100,306.8,0,17.08,2.085,13.78
1,214,645,2,2.223,2.211,19.24,5.822,.53,3.463,17.9,17.96,17.94,100,306.8,0,17.12,1.705,18.49
2,214,645,2,23.1,24.55,23.76,22.19,22.57,.17,.244,.143,.144,100,12.33,2550
1,214,650,2,1.923,1.905,29.2,7.79,.366,2.679,17.97,18.03,18.02,100,306.8,0,17.19,1.41,26.04
1,214,655,2,1.68,1.664,32.54,7.87,.339,2.515,18.03,18.08,18.07,100,306.8,0,17.24,1.202,27.41
1,214,700,2,1.992,1.975,27.26,7.38,.29,2.548,18.09,18.14,18.16,100,306.8,0,17.3,1.377,33.85
2,214,700,2,23.1,24.52,23.73,22.18,22.53,.17,.244,.143,.144,100,12.33,2550
1,214,705,2,2.116,2.098,28.65,7.36,.314,2.744,18.2,18.18,18.22,100,306.8,0,17.4,1.523,54.47
1,214,710,2,2.647,2.637,29.48,4.953,.26,3.495,18.2,18.18,18.2,100,306.8,0,17.4,2.032,66.96
1,214,715,2,2.395,2.382,29.12,6.101,.388,3.071,18.3,18.31,18.35,100,306.8,0,17.5,1.86,55.6
2,214,715,2,23.1,24.49,23.7,22.18,22.5,.17,.244,.143,.144,100,12.34,2550
1,214,720,2,2.776,2.745,28.14,8.52,.435,3.855,18.35,18.33,18.38,100,306.8,0,17.54,2.08,44.44
1,214,725,2,2.375,2.363,42.01,5.861,.309,3.103,18.38,18.36,18.4,100,306.8,0,17.57,1.655,55.8
1,214,730,2,3.029,3.015,45.58,5.556,.43,4.214,18.43,18.37,18.45,100,306.8,0,17.63,2.032,102.2
2,214,730,2,23.12,24.46,23.67,22.19,22.47,.17,.244,.143,.144,100,12.33,2550
1,214,735,2,3.412,3.405,54.43,3.782,.343,4.051,18.36,18.3,18.38,100,306.9,0,17.55,2.455,91.6
1,214,740,2,2.62,2.608,53.78,5.415,.458,3.43,18.54,18.47,18.58,100,306.9,0,17.72,1.852,157.9
1,214,745,2,2.561,2.546,51.55,6.046,.314,3.267,18.55,18.52,18.6,100,306.9,0,17.74,1.865,147.6
2,214,745,2,23.15,24.44,23.65,22.22,22.44,.17,.244,.143,.144,100,12.33,2550
1,214,750,2,2.523,2.494,56.5,8.69,.321,3.071,18.63,18.56,18.68,100,306.9,0,17.81,1.9,179.4
1,214,755,2,2.882,2.863,52.97,6.618,.353,3.593,18.61,18.54,18.59,100,307,0,17.8,2.155,133.7
1,214,800,2,2.877,2.863,52.4,5.712,.468,3.659,18.59,18.52,18.6,100,307,0,17.78,2.027,119.9
2,214,800,2,23.19,24.42,23.63,22.25,22.42,.17,.244,.143,.144,100,12.36,2550
1,214,805,2,2.046,2.022,53.5,8.71,.283,2.679,18.73,18.72,18.77,100,307.1,0,17.9,1.492,165.2
1,214,810,2,2.009,1.989,49.93,8.13,.337,2.777,18.74,18.78,18.76,100,307.1,0,17.92,1.44,175.8
1,214,815,2,2.147,2.11,55.28,10.58,.423,3.267,18.82,18.87,18.91,100,307.1,0,17.99,1.52,281.2
2,214,815,2,23.25,24.41,23.62,22.3,22.4,.17,.244,.143,.144,100,12.4,2550
1,214,820,2,2.183,2.163,39.34,7.82,.439,2.907,18.83,18.94,18.82,100,307.1,0,18,1.587,183.6
1,214,825,2,2.364,2.352,31.07,5.672,.397,3.201,18.73,19.04,18.78,100,307.1,0,17.91,1.855,195.9
1,214,830,2,2.387,2.329,29.36,12.65,.486,3.593,19.11,19.5,19.35,100,307.1,0,18.27,1.755,471.9
2,214,830,2,23.33,24.4,23.62,22.37,22.38,.17,.244,.143,.144,91.6,12.55,2550
1,214,835,2,2.122,2.075,39.6,12.11,.595,3.593,19.51,19.9,19.76,100,307.1,0,18.65,1.679,620.1
1,214,840,2,3.218,3.193,32.77,7.15,.413,4.214,19.4,19.96,19.73,99.9,307.1,0,18.54,2.495,483
1,214,845,2,2.687,2.671,19.82,6.107,.276,3.136,19.33,19.76,19.52,99.3,307.1,0,18.38,2.112,262.3
2,214,845,2,23.43,24.41,23.62,22.45,22.37,.17,.244,.143,.144,50.93,12.83,2550
1,214,850,2,2.375,2.344,22.78,9.25,.433,3.463,19.44,19.85,19.65,98.8,307.1,0,18.4,1.97,419.4
1,214,855,2,2.505,2.47,20.68,9.56,.411,3.659,19.49,19.93,19.68,97.8,307.1,0,18.29,1.957,176.3
1,214,900,2,2.314,2.295,14.46,7.44,.473,3.234,19.5,19.86,19.69,97,307.2,0,18.17,1.785,252.4
2,214,900,2,23.55,24.42,23.64,22.58,22.36,.17,.244,.143,.144,16.31,12.84,2550
1,214,905,2,2.963,2.936,2.366,7.64,.503,3.789,19.65,19.97,19.9,96.3,307.2,0,18.2,2.215,191.7
1,214,910,2,2.887,2.839,5.254,10.48,.302,3.528,19.7,20.08,20.02,95.5,307.2,0,18.12,2.257,321.5
1,214,915,2,3.126,3.065,28.05,11.31,.553,4.508,20.22,20.58,20.66,94.7,307.1,0,18.49,2.522,702
2,214,915,2,23.68,24.45,23.65,22.76,22.36,.17,.243,.143,.144,6.659,12.85,2550
1,214,920,2,3.447,3.396,30.76,9.79,.593,4.737,20.62,20.86,20.95,91,307.1,0,18.26,2.697,365.7
1,214,925,2,3.107,3.05,28.05,10.93,.377,3.822,20.67,20.78,20.84,88.9,307.2,0,17.94,2.42,293
1,214,930,2,2.875,2.801,26.05,12.99,.278,3.528,20.82,20.79,20.94,87.4,307.2,0,17.83,2.235,416.9
2,214,930,2,23.79,24.49,23.69,22.93,22.36,.171,.243,.143,.144,2.693,12.93,2550
1,214,935,2,3.695,3.592,28.95,13.55,.629,4.671,21.17,21.02,21.34,85.7,307.2,0,17.85,2.847,788
1,214,940,2,3.154,3.054,21.66,14.39,.643,4.541,21.62,21.37,21.75,83.6,307.2,0,17.9,2.5,439.8
1,214,945,2,3.179,3.085,28.61,13.94,.705,4.802,21.61,21.37,21.63,81.4,307.3,0,17.5,2.507,480.9
2,214,945,2,23.9,24.53,23.73,23.1,22.38,.171,.243,.143,.144,1.971,12.95,2550
1,214,950,2,3.261,3.242,37.61,6.201,.612,4.769,21.84,21.55,21.84,80.7,307.3,0,17.58,2.58,509.8
1,214,955,2,4.298,4.253,35.26,8.28,.61,5.651,22.09,21.67,22.07,78.6,307.2,0,17.4,3.313,707
1,214,1000,2,4.159,4.047,27.73,13.25,.658,5.553,22.38,21.74,22.33,77.5,307.2,0,17.46,3.265,734
2,214,1000,2,24.04,24.58,23.79,23.29,22.41,.171,.243,.143,.144,1.54,12.96,2550
1,214,1005,2,3.437,3.407,47.6,7.57,.736,5.031,22.6,21.79,22.49,76.2,307.3,0,17.39,2.71,808
1,214,1010,2,3.083,3.051,42.44,8.18,.422,4.279,22.53,21.89,22.39,77.1,307.2,0,17.51,2.315,234.5
1,214,1015,2,3.438,3.41,39.39,7.31,.877,5.063,22.39,21.92,22.43,77.8,307.2,0,17.52,2.53,641.3
2,214,1015,2,24.22,24.65,23.86,23.5,22.44,.171,.243,.143,.144,1.409,12.94,2550
1,214,1020,2,3.803,3.783,31.49,5.953,.593,5.063,22.4,21.76,22.28,76.7,307.2,0,17.31,2.957,616.8
1,214,1025,2,3.764,3.748,36.43,5.261,.575,4.9,22.39,21.88,22.34,76.3,307.1,0,17.23,3.063,623.3
1,214,1030,2,4.394,4.367,29.46,6.354,.557,5.521,22.79,22.07,22.77,74.9,307.1,0,17.3,3.508,834
2,214,1030,2,24.44,24.73,23.94,23.75,22.49,.171,.244,.143,.144,1.348,12.99,2550
1,214,1035,2,3.319,3.272,46.07,9.63,.494,4.214,22.94,22.21,22.83,75,307,0,17.48,2.792,837
1,214,1040,2,2.951,2.921,48.12,8.2,.405,3.822,23.23,22.64,23.29,73.7,307,0,17.47,2.3,869
1,214,1045,2,2.915,2.895,56.94,6.859,.336,3.626,23.7,23.01,23.72,72.5,307,0,17.64,2.412,750
2,214,1045,2,24.68,24.82,24.03,24,22.54,.171,.244,.143,.144,.992,13.06,2550
1,214,1050,2,3.082,3.027,50.66,10.84,.706,5.194,23.53,22.85,23.37,71.6,307,0,17.31,2.315,488.7
1,214,1055,2,4.041,3.964,60.2,11.18,.955,6.076,23.71,23.1,23.74,70.5,307,0,17.23,3.263,962
1,214,1100,2,4.184,4.132,46.21,9.01,.516,5.684,24.31,23.35,24.16,68.61,306.9,0,17.37,3.26,902
2,214,1100,2,24.97,24.93,24.12,24.26,22.6,.171,.244,.143,.144,.467,12.95,2550
1,214,1105,2,4.07,3.967,71.3,12.93,.596,5.521,24.39,23.37,24.26,67.77,306.9,0,17.26,3.177,958
1,214,1110,2,3.263,3.136,72.9,16.01,.591,4.41,24.37,23.3,24.17,67.06,306.8,0,17.08,2.605,893
1,214,1115,2,3.216,3.121,28.79,13.92,.832,4.9,24.24,23.47,24,66.78,306.8,0,16.9,2.645,280
2,214,1115,2,25.31,25.05,24.23,24.55,22.67,.171,.244,.143,.144,0,12.94,2550
1,214,1120,2,3.506,3.473,27.14,7.92,.53,5.227,23.78,23.3,23.66,67.15,306.8,0,16.56,2.65,589.7
1,214,1125,2,4.137,4.098,35.26,7.9,.93,5.717,24.41,23.68,24.35,61.96,306.8,0,15.92,3.293,687.4
1,214,1130,2,4.032,3.997,59.2,7.57,.728,5.227,24.48,23.75,24.38,62.37,306.7,0,16.08,3.14,937
2,214,1130,2,25.67,25.18,24.35,24.86,22.75,.17,.244,.143,.144,.074,12.92,2550
1,214,1135,2,4.874,4.76,37.64,12.36,.895,6.533,24.96,24.04,24.87,62.36,306.7,0,16.51,3.753,1011
1,214,1140,2,4.075,3.983,51.64,12.17,.671,5.619,25.08,24.1,24.84,64.43,306.6,0,17.12,3.373,1010
1,214,1145,2,4.12,4.075,49.12,8.53,.878,5.586,25.35,24.23,25.17,61.89,306.6,0,16.75,3.145,1029
2,214,1145,2,25.99,25.33,24.48,25.16,22.84,.17,.244,.143,.144,0,13.15,2550
1,214,1150,2,4.083,4.036,57.33,8.72,.748,5.488,25.35,24.11,25.07,60.6,306.6,0,16.43,3.145,662.6
1,214,1155,2,3.326,3.294,50.72,7.93,.477,4.704,24.93,24.1,24.7,63.78,306.6,0,16.82,2.605,755
1,214,1200,2,3.494,3.433,38.33,10.74,.691,4.9,25.46,24.6,25.34,60.25,306.5,0,16.44,2.697,1028
2,214,1200,2,26.29,25.47,24.62,25.43,22.93,.17,.244,.143,.144,0,12.95,2550
1,214,1205,2,5.082,4.97,57.58,12.05,.886,6.795,25.63,24.56,25.45,60.27,306.5,0,16.59,4.013,902
1,214,1210,2,4.82,4.784,58.52,7.04,.884,6.729,25.58,24.59,25.28,58.21,306.5,0,16.03,3.99,963
1,214,1215,2,3.878,3.804,60.2,11.18,.724,5.684,25.53,24.47,25.26,58.68,306.4,0,16.11,2.857,1014
2,214,1215,2,26.63,25.62,24.77,25.73,23.03,.17,.244,.143,.144,0,13.14,2550
1,214,1220,2,4.423,4.33,49.37,11.74,.875,6.076,25.62,24.57,25.49,59.09,306.4,0,16.29,3.41,1081
1,214,1225,2,3.141,3.077,63.3,11.56,.9,5.39,25.82,24.85,25.63,56.31,306.3,0,15.74,2.61,765
1,214,1230,2,4.71,4.628,47.33,10.67,.968,7.35,25.44,24.65,25.16,58.66,306.2,0,16.02,3.485,439.6
2,214,1230,2,26.98,25.78,24.92,26.05,23.13,.17,.245,.143,.144,0,12.92,2550
1,214,1235,2,3.331,3.165,18.77,18.09,.508,4.573,25.34,24.62,25.19,58.68,306.2,0,15.94,2.642,526.9
1,214,1240,2,3.854,3.759,83.5,12.75,.736,5.619,25.34,24.82,25.24,58.56,306.1,0,15.91,3.102,558.2
1,214,1245,2,4.082,4.048,64.37,7.43,1.111,6.501,25.69,25.13,25.68,56.33,306,0,15.63,3.438,1001
2,214,1245,2,27.34,25.94,25.08,26.39,23.24,.17,.245,.143,.144,0,12.97,2550
1,214,1250,2,3.934,3.869,66.27,10.45,.972,5.651,26.32,25.23,26.22,55.44,306,0,15.95,3.118,1123
1,214,1255,2,4.056,4.012,51.6,8.47,.908,5.913,26.18,25.12,25.98,56.47,305.9,0,16.1,3.04,1103
1,214,1300,2,3.977,3.846,56.27,14.67,.963,6.076,26.39,25.29,26.09,56.74,305.9,0,16.37,3.08,705
2,214,1300,2,27.61,26.1,25.26,26.72,23.36,.17,.245,.143,.144,0,13.13,2550
1,214,1305,2,3.566,3.204,58.3,25.8,.927,5.357,25.84,24.91,25.55,58.12,305.8,0,16.23,2.662,582.9
1,214,1310,2,3.153,2.924,53.78,21.82,.632,4.443,26.36,25.66,26.49,56.49,305.9,0,16.28,2.732,992
1,214,1315,2,3.621,3.531,59.8,12.72,1.462,6.795,26.44,25.65,26.36,54.16,305.8,0,15.7,2.927,989
2,214,1315,2,27.85,26.26,25.43,27,23.49,.17,.245,.143,.144,0,13.01,2550
1,214,1320,2,4.643,4.593,52.45,8.4,.929,6.729,26.6,25.56,26.32,52.84,305.7,0,15.48,3.58,980
1,214,1325,2,4.083,3.833,68.48,20.04,1.197,6.893,26.53,25.48,26.35,53.84,305.7,0,15.7,3.303,935
1,214,1330,2,3.724,3.665,65.06,10.24,.699,5.913,26.64,25.71,26.5,52.8,305.6,0,15.5,3.017,1026
2,214,1330,2,28.13,26.41,25.61,27.32,23.61,.17,.246,.143,.144,0,13.11,2550
1,214,1335,2,4.248,4.182,59.87,10.04,1.015,6.403,26.58,25.46,26.27,53.2,305.6,0,15.56,3.277,382.2
1,214,1340,2,4.311,4.29,54.64,5.731,.779,5.488,25.96,25.3,25.78,54.69,305.6,0,15.43,3.39,719
1,214,1345,2,2.655,2.625,38.58,8.73,.964,5.031,26.5,25.69,26.47,51.25,305.5,0,14.93,2.115,900
2,214,1345,2,28.39,26.55,25.78,27.63,23.75,.17,.246,.143,.144,0,13.07,2550
1,214,1350,2,3.739,3.674,58.41,10.73,1.213,5.684,26.9,26.02,26.9,54.24,305.4,0,16.14,2.988,881
1,214,1355,2,3.777,3.734,64.73,8.59,.54,5.096,26.53,25.49,26.16,54.54,305.4,0,15.89,3.025,646.4
1,214,1400,2,2.827,2.786,72.2,9.84,1.268,4.9,26.53,25.82,26.31,53.76,305.4,0,15.68,2.264,921
2,214,1400,2,28.63,26.69,25.96,27.91,23.89,.17,.246,.143,.144,0,13.1,2550
1,214,1405,2,2.938,2.794,99,17.9,.88,5.325,26.96,26.31,26.95,52.84,305.4,0,15.8,2.452,888
1,214,1410,2,3.603,3.331,41.92,22.27,1.166,5.488,27.07,26.11,26.74,50.02,305.3,0,15.07,2.782,674
1,214,1415,2,3.299,3.238,32.45,10.98,.646,4.671,26.63,25.89,26.37,51.35,305.3,0,15.07,2.75,569.1
2,214,1415,2,28.84,26.83,26.14,28.11,24.03,.17,.247,.143,.144,0,13.1,2550
1,214,1420,2,2.626,2.408,49.86,23.38,1.106,4.541,26.81,26.23,26.69,49.46,305.3,0,14.68,1.973,427.3
1,214,1425,2,3.72,3.18,49.18,30.88,.622,5.031,26.71,26.15,26.62,51.07,305.2,0,15.07,3.025,715
1,214,1430,2,2.591,2.558,348.4,9.1,.924,4.149,27.16,26.17,27,51.29,305.1,0,15.52,2.144,872
2,214,1430,2,29.05,26.97,26.29,28.24,24.19,.17,.247,.143,.144,0,13.01,2550
1,214,1435,2,2.557,2.454,39,16.27,1.34,5.259,27.29,26.54,27.18,47.41,305.1,0,14.46,1.667,404.2
1,214,1440,2,3.405,3.359,33.06,9.39,.595,4.867,26.52,25.83,26.16,50.01,305,0,14.59,2.57,519.8
1,214,1445,2,2.527,2.38,34.08,19.56,.922,4.247,26.77,26.4,26.79,48.87,304.9,0,14.46,2.056,881
2,214,1445,2,29.2,27.1,26.43,28.35,24.35,.17,.247,.143,.144,0,12.92,2550
1,214,1450,2,4.75,4.722,50.85,6.265,.693,5.978,27.41,26.46,27.27,49.18,304.8,0,15.12,3.465,840
1,214,1455,2,4.406,4.363,60.31,7.94,.786,5.88,27.29,26.28,26.97,46.61,304.8,0,14.21,3.418,563.9
1,214,1500,2,3.061,2.89,63.07,19.13,.955,4.933,27.15,26.32,26.98,47.5,304.7,0,14.37,2.402,769
2,214,1500,2,29.32,27.22,26.55,28.45,24.52,.17,.248,.143,.144,0,13.09,2550
1,214,1505,2,3.146,3.012,61.31,16.73,1.252,5.913,27.46,26.74,27.4,47.59,304.6,0,14.67,2.345,672.5
1,214,1510,2,4.33,4.276,51.1,9.04,1.194,6.729,27.39,26.5,27.16,48.07,304.6,0,14.76,3.4,681.5
1,214,1515,2,3.952,3.84,50.28,13.64,.74,5.782,27.56,26.6,27.35,47.22,304.6,0,14.64,3.133,876
2,214,1515,2,29.44,27.34,26.66,28.55,24.68,.17,.248,.143,.144,0,13.08,2550
1,214,1520,2,2.799,2.625,47.13,20.22,.67,4.116,27.78,26.97,27.68,45.33,304.5,0,14.22,2.287,853
1,214,1525,2,1.964,1.522,50.29,38.43,.757,3.299,27.76,27.18,27.62,44.58,304.4,0,13.95,1.735,849
1,214,1530,2,2.319,1.769,94,39.47,1.059,4.116,27.9,27.25,27.75,45.35,304.3,0,14.34,1.786,596.7
2,214,1530,2,29.58,27.44,26.77,28.69,24.84,.17,.248,.143,.144,0,13.08,2550
1,214,1535,2,3.292,3.236,49.54,10.5,.538,4.181,27.75,26.96,27.51,45.96,304.3,0,14.4,2.657,804
1,214,1540,2,3.041,3.001,28.98,9.27,.787,5.619,27.67,26.79,27.35,43.91,304.2,0,13.65,2.462,817
1,214,1545,2,3.092,2.955,31.53,17.03,1.355,5.455,27.78,26.98,27.54,46.07,304.1,0,14.45,2.43,798
2,214,1545,2,29.73,27.54,26.87,28.89,25.01,.17,.249,.143,.144,0,13.06,2550
1,214,1550,2,3.52,3.484,63.37,8.22,.684,5.161,27.81,26.87,27.49,45.53,304.1,0,14.3,2.857,752
1,214,1555,2,2.923,2.785,54.09,17.61,.687,4.835,27.65,26.97,27.41,46.07,304,0,14.35,2.295,723
1,214,1600,2,2.773,2.652,57.79,16.89,.584,4.475,28.06,27.21,27.83,45.41,304,0,14.49,2.22,731
2,214,1600,2,29.87,27.62,26.98,29.1,25.17,.17,.249,.143,.144,0,13.05,2550
1,214,1605,2,3.237,3.198,88.1,8.83,.677,4.867,27.81,27.08,27.54,45.57,304,0,14.32,2.72,708
1,214,1610,2,3.463,3.301,85.7,17.54,.997,5.325,27.67,26.96,27.47,45.5,304,0,14.18,2.842,692.6
1,214,1615,2,3.404,3.242,89.7,17.68,.723,4.835,27.85,27.05,27.59,42.91,304,0,13.47,2.862,687.5
2,214,1615,2,29.99,27.71,27.1,29.32,25.32,.17,.249,.143,.144,0,13.05,2550
1,214,1620,2,2.412,2.2,77.1,24.05,.349,3.397,27.86,27.24,27.69,45.12,303.9,0,14.21,1.952,670.2
1,214,1625,2,3.975,3.957,103.2,5.445,.543,4.867,27.69,26.8,27.29,46.94,303.9,0,14.66,3.26,497.2
1,214,1630,2,2.902,2.817,103.3,13.83,1.074,4.769,27.44,26.72,27.2,45.64,303.9,0,14.03,2.49,677.3
2,214,1630,2,30.08,27.79,27.23,29.53,25.48,.17,.25,.143,.144,0,12.93,2550
1,214,1635,2,3.283,3.207,95.1,12.33,.845,5.194,27.59,26.87,27.33,46.21,303.9,0,14.33,2.76,591.7
1,214,1640,2,3.007,2.96,112.1,10.15,.547,4.214,27.58,26.89,27.37,48.77,303.8,0,15.13,2.465,611.6
1,214,1645,2,3.551,3.21,68.17,25.1,1.604,6.729,27.42,26.82,27.11,45.48,303.7,0,13.96,2.72,325.5
2,214,1645,2,30.13,27.86,27.35,29.7,25.63,.169,.25,.143,.144,0,13.04,2550
1,214,1650,2,3.933,3.629,82.2,22.51,.79,5.455,27.63,26.96,27.49,47.38,303.7,0,14.75,3.092,608.1
1,214,1655,2,3.733,3.616,78.7,14.35,.396,4.508,27.76,26.87,27.41,46.84,303.7,0,14.7,2.987,555.5
1,214,1700,2,3.985,3.959,56.86,6.555,.532,5.096,27.71,26.85,27.4,46.28,303.6,0,14.47,2.982,526.5
2,214,1700,2,30.12,27.92,27.47,29.83,25.78,.169,.25,.143,.144,0,13.04,2550
1,214,1705,2,3.046,2.919,71.1,16.52,.994,5.031,27.51,26.82,27.29,47.9,303.6,0,14.81,2.497,497.8
1,214,1710,2,2.77,2.736,106.9,9.06,.714,4.769,27.63,26.95,27.37,48.61,303.6,0,15.14,2.347,500
1,214,1715,2,2.786,2.67,98.1,16.49,.538,3.92,27.76,27.04,27.52,48.66,303.5,0,15.26,2.227,496.5
2,214,1715,2,30.08,27.97,27.59,29.92,25.94,.169,.251,.143,.144,0,13.04,2550
1,214,1720,2,2.33,2.313,118,7.08,.42,3.201,27.78,27.08,27.44,47.39,303.5,0,14.89,2.023,484.6
1,214,1725,2,2.197,2.054,101.7,20.69,.532,3.234,27.73,27.08,27.43,47.86,303.4,0,14.99,1.842,427.8
1,214,1730,2,3.111,3.104,62.26,3.956,.311,3.691,27.26,26.64,26.8,48.28,303.3,0,14.71,2.115,157
2,214,1730,2,30.03,28,27.69,29.97,26.07,.169,.251,.143,.144,0,12.75,2550
1,214,1735,2,2.542,2.522,54.38,7.21,.421,3.43,26.87,26.48,26.56,50.03,303.3,0,14.9,1.817,224.5
1,214,1740,2,2.273,2.217,62.82,12.65,.384,2.973,26.7,26.52,26.53,50.37,303.3,0,14.86,1.6,244.8
1,214,1745,2,2.827,2.69,83.3,17.81,.529,4.214,27.12,26.94,27.05,47.79,303.3,0,14.43,2.325,379.6
2,214,1745,2,29.97,28.03,27.78,30.01,26.2,.169,.251,.143,.144,0,12.73,2550
1,214,1750,2,2.939,2.905,107.3,8.67,.427,4.214,27.26,26.71,26.94,49.41,303.3,0,15.06,2.537,373.5
1,214,1755,2,3.323,3.282,116.1,8.9,.666,4.671,27.17,26.6,26.82,50.25,303.2,0,15.23,2.62,341.2
1,214,1800,2,3.21,3.189,107.7,6.575,.417,4.018,27.1,26.58,26.76,50.55,303.2,0,15.26,2.582,314.1
2,214,1800,2,29.86,28.04,27.86,29.99,26.32,.169,.251,.143,.144,0,13.07,2550
1,214,1805,2,2.752,2.662,88.4,14.69,.358,3.397,27.12,26.74,26.84,49.76,303.1,0,15.03,2.255,291
1,214,1810,2,2.663,2.578,99.6,14.48,.399,3.691,27.23,26.8,26.93,49.45,303.1,0,15.04,2.067,246.5
1,214,1815,2,2.812,2.789,108.4,7.37,.519,3.985,26.86,26.36,26.43,51.9,303.1,0,15.44,2.105,240.5
2,214,1815,2,29.72,28.05,27.93,29.92,26.44,.169,.252,.143,.144,0,12.69,2550
1,214,1820,2,2.766,2.756,116.4,4.986,.372,3.659,26.64,26.27,26.3,53.3,303.1,0,15.64,2.16,234.1
1,214,1825,2,2.103,2.087,125.3,7.1,.384,2.777,26.65,26.36,26.35,52.68,303.1,0,15.48,1.36,213.8
1,214,1830,2,1.73,1.665,97.5,15.71,.311,2.483,26.71,26.36,26.35,52.77,303.2,0,15.56,1.28,195.2
2,214,1830,2,29.58,28.04,27.97,29.83,26.53,.169,.252,.143,.144,0,12.65,2550
1,214,1835,2,2.249,2.201,99,11.93,.451,3.299,26.67,26.39,26.36,52.12,303.2,0,15.33,1.607,179.5
1,214,1840,2,2.409,2.402,96.7,4.47,.265,2.973,26.48,26.21,26.15,52.89,303.2,0,15.39,1.645,162
1,214,1845,2,2.164,2.161,101.6,3.122,.234,2.711,26.32,26.12,26.01,54.89,303.2,0,15.81,1.183,144.9
2,214,1845,2,29.43,28.03,28,29.71,26.61,.169,.252,.143,.144,0,12.64,2550
1,214,1850,2,2.029,2.023,99.9,4.333,.167,2.319,26.15,26.04,25.84,56.55,303.2,0,16.11,1.143,128
1,214,1855,2,2.081,2.076,99.6,3.891,.221,2.744,26,26,25.73,55.56,303.2,0,15.71,1.167,112.3
1,214,1900,2,2.355,2.322,89.3,9.56,.226,2.94,25.83,25.88,25.54,56.41,303.2,0,15.78,1.295,96.9
2,214,1900,2,29.26,28.01,28.02,29.58,26.68,.169,.252,.143,.144,0,12.62,2550
1,214,1905,2,2.257,2.242,79.5,6.725,.296,3.332,25.7,25.99,25.46,55.95,303.3,0,15.55,1.247,82.7
1,214,1910,2,2.463,2.457,75.2,4.248,.194,2.875,25.6,25.86,25.35,56.75,303.4,0,15.67,1.28,69.18
1,214,1915,2,2.173,2.168,77.4,3.804,.187,2.613,25.33,25.61,25.05,59.05,303.5,0,16.02,.92,54.93
2,214,1915,2,29.08,27.97,28.02,29.41,26.73,.169,.252,.143,.144,0,12.61,2550
1,214,1920,2,2.202,2.2,85,2.275,.193,2.581,24.99,25.49,24.71,60.11,303.5,0,15.99,.977,41.32
1,214,1925,2,2.345,2.316,87.4,9.06,.211,2.646,24.54,25.55,24.25,62.71,303.6,0,16.22,1.087,30.2
1,214,1930,2,1.946,1.911,114.7,10.79,.103,2.221,24.09,25,23.65,68.93,303.6,0,17.24,.782,20.86
2,214,1930,2,28.89,27.93,28,29.23,26.77,.169,.252,.143,.144,.369,12.61,2550
1,214,1935,2,2.057,2.056,99.9,1.308,.09,2.385,23.6,25.11,23.35,70.5,303.6,0,17.14,.899,13.24
1,214,1940,2,2.156,2.155,97.6,1.965,.096,2.417,23.35,25.12,23.21,72.1,303.6,0,17.26,1.14,6.923
1,214,1945,2,2.265,2.265,101.4,.437,.156,2.515,23.07,25.1,23.07,73.2,303.6,0,17.22,1.145,1.897
2,214,1945,2,28.69,27.89,27.98,29.02,26.8,.169,.252,.143,.144,1.454,12.6,2550
1,214,1950,2,2.342,2.342,103.2,.063,.206,2.711,22.82,25.09,22.91,74.2,303.6,0,17.2,1.225,.011
1,214,1955,2,3.047,3.047,103.2,.04,.102,3.169,22.63,25,22.78,75.6,303.7,0,17.31,1.44,0
1,214,2000,2,3.14,3.133,103.7,3.722,.235,3.92,22.29,24.63,22.3,77.3,303.7,0,17.34,1.275,0
2,214,2000,2,28.48,27.84,27.94,28.79,26.81,.169,.252,.143,.144,2.027,12.59,2550
1,214,2005,2,3.432,3.431,108.8,1.491,.202,3.757,21.92,24.28,21.94,77.7,303.8,0,17.06,1.33,0
1,214,2010,2,3.244,3.24,112.9,2.68,.136,3.593,21.64,23.55,21.51,79.7,303.9,0,17.2,1.175,0
1,214,2015,2,3.013,3.008,122.7,3.279,.232,3.593,21.38,23.06,21.31,81.7,304,0,17.33,1.232,0
2,214,2015,2,28.26,27.77,27.88,28.55,26.8,.169,.252,.143,.144,2.585,12.58,2550
1,214,2020,2,2.996,2.994,129.7,1.521,.193,3.463,21.2,22.75,21.18,82.6,304.1,0,17.32,1.195,0
1,214,2025,2,3.018,3.016,131.1,2.339,.143,3.332,21.02,22.54,20.99,83.8,304.2,0,17.38,1.31,0
1,214,2030,2,2.813,2.813,134.4,1.175,.133,3.103,20.85,22.55,20.81,85,304.3,0,17.43,.947,0
2,214,2030,2,28.04,27.71,27.81,28.31,26.79,.169,.252,.143,.144,3.993,12.57,2550
1,214,2035,2,2.65,2.649,138.7,1.02,.091,2.907,20.72,22.53,20.72,86.1,304.3,0,17.5,.78,0
1,214,2040,2,2.89,2.889,138.5,1.33,.091,3.071,20.67,22.62,20.75,86.6,304.4,0,17.55,1.057,0
1,214,2045,2,3.024,3.024,143.5,.833,.078,3.169,20.64,22.69,20.81,86.5,304.5,0,17.51,1.147,0
2,214,2045,2,27.83,27.64,27.74,28.07,26.77,.169,.252,.143,.144,5.854,12.57,2550
1,214,2050,2,2.859,2.859,145.6,1.015,.075,3.071,20.61,22.63,20.82,86.5,304.6,0,17.48,1,0
1,214,2055,2,2.895,2.895,144.5,0,.047,3.005,20.55,22.61,20.77,86.9,304.7,0,17.49,1.03,0
1,214,2100,2,2.679,2.678,142,1.952,.074,2.842,20.52,22.52,20.7,87.2,304.8,0,17.52,.865,0
2,214,2100,2,27.62,27.57,27.66,27.83,26.72,.169,.252,.143,.144,6.596,12.56,2550
1,214,2105,2,2.52,2.519,140.5,1.658,.106,2.809,20.47,22.39,20.64,87.5,304.8,0,17.52,.258,0
1,214,2110,2,2.642,2.642,139.9,1.281,.129,2.875,20.49,22.27,20.72,87.5,304.9,0,17.54,.905,0
1,214,2115,2,2.833,2.833,135.7,1.134,.146,3.169,20.53,22.17,20.7,87.3,305,0,17.54,1.12,0
2,214,2115,2,27.42,27.48,27.57,27.6,26.67,.169,.252,.143,.144,7.66,12.55,2550
1,214,2120,2,3.254,3.246,136,4.082,.368,4.639,20.46,22.19,20.63,87.7,305.1,0,17.54,1.575,0
1,214,2125,2,3.273,3.269,137.6,2.72,.181,3.92,20.6,22.07,20.83,86.8,305.1,0,17.51,1.715,0
1,214,2130,2,3.102,3.101,134.1,1.618,.181,3.561,20.49,21.77,20.51,87.1,305.2,0,17.47,1.272,0
2,214,2130,2,27.24,27.41,27.48,27.38,26.61,.169,.252,.143,.144,6.561,12.54,2550
1,214,2135,2,2.901,2.898,131.2,2.428,.184,3.332,20.32,21.53,20.35,88,305.3,0,17.46,1.227,0
1,214,2140,2,2.917,2.915,130.6,2.342,.176,3.299,20.25,21.46,20.3,88.5,305.5,0,17.49,1.247,0
1,214,2145,2,2.755,2.751,133.2,3.039,.186,3.136,20.2,21.4,20.27,88.8,305.6,0,17.5,1.14,0
2,214,2145,2,27.06,27.32,27.38,27.16,26.54,.169,.252,.143,.144,7.76,12.53,2550
1,214,2150,2,2.659,2.657,130.3,2.422,.161,3.103,20.14,21.33,20.2,89.1,305.6,0,17.49,1.1,0
1,214,2155,2,2.823,2.816,121.8,3.89,.143,3.299,20.06,21.16,20.04,89.7,305.7,0,17.51,1.267,0
1,214,2200,2,3.071,3.069,118.3,2.045,.192,3.593,19.93,20.95,19.91,90.6,305.7,0,17.53,1.417,0
2,214,2200,2,26.9,27.24,27.28,26.96,26.47,.169,.252,.143,.144,9.55,12.52,2550
1,214,2205,2,3.132,3.125,121.7,3.876,.226,3.691,19.89,20.83,19.93,91.1,305.7,0,17.59,1.617,0
1,214,2210,2,3.348,3.341,125.8,3.829,.27,3.985,19.93,20.83,20.02,91.1,305.8,0,17.62,1.812,0
1,214,2215,2,3.285,3.276,126.1,4.155,.279,3.92,19.92,20.73,19.97,90.9,305.8,0,17.58,1.875,0
2,214,2215,2,26.74,27.16,27.17,26.76,26.39,.169,.252,.143,.144,9.43,12.52,2550
1,214,2220,2,3.328,3.324,128.4,2.77,.256,3.953,19.85,20.6,19.88,91,305.8,0,17.54,1.8,0
1,214,2225,2,3.24,3.235,129.2,2.925,.24,3.724,19.8,20.54,19.81,91.3,305.8,0,17.54,1.79,0
1,214,2230,2,2.902,2.894,131.3,4.375,.249,3.495,19.74,20.53,19.79,91.6,305.8,0,17.54,1.467,0
2,214,2230,2,26.6,27.07,27.07,26.57,26.3,.169,.251,.143,.144,10.09,12.51,2550
1,214,2235,2,2.607,2.6,131.6,4.166,.238,3.495,19.7,20.55,19.79,91.6,305.9,0,17.5,1.342,0
1,214,2240,2,2.653,2.649,134.5,2.938,.218,3.332,19.66,20.44,19.69,91.7,306,0,17.48,1.25,0
1,214,2245,2,2.771,2.767,134.5,3.212,.251,3.463,19.57,20.39,19.6,92.1,306,0,17.44,1.277,0
2,214,2245,2,26.46,26.99,26.97,26.39,26.22,.169,.251,.143,.144,11.69,12.5,2550
1,214,2250,2,2.982,2.977,135.7,3.092,.279,3.528,19.51,20.38,19.57,92.4,306,0,17.44,1.532,0
1,214,2255,2,3.23,3.22,136.8,4.511,.282,4.051,19.49,20.35,19.58,92.6,306.1,0,17.46,1.73,0
1,214,2300,2,3.308,3.297,139.4,4.67,.316,4.051,19.57,20.4,19.75,92.6,306.1,0,17.52,2.152,0
2,214,2300,2,26.33,26.91,26.87,26.2,26.13,.169,.251,.143,.144,11.74,12.5,2550
1,214,2305,2,3.346,3.331,146.6,5.473,.375,4.214,19.69,20.43,19.86,92.2,306,0,17.58,2.182,0
1,214,2310,2,3.34,3.324,151.1,5.557,.327,4.116,19.75,20.44,19.92,92,306,0,17.61,2.227,0
1,214,2315,2,3.364,3.35,151.2,5.31,.311,3.953,19.76,20.39,19.9,91.8,306.1,0,17.59,2.157,0
2,214,2315,2,26.2,26.83,26.77,26.03,26.03,.169,.251,.143,.144,10.01,12.49,2550
1,214,2320,2,3.34,3.331,149.3,4.411,.313,4.018,19.76,20.37,19.85,91.8,306.2,0,17.58,2.115,0
1,214,2325,2,3.223,3.212,154.6,4.784,.286,3.953,19.7,20.26,19.77,91.9,306.3,0,17.54,2.055,0
1,214,2330,2,3.348,3.336,155.1,4.763,.262,3.92,19.65,20.18,19.69,92.1,306.3,0,17.52,1.997,0
2,214,2330,2,26.08,26.75,26.67,25.87,25.94,.169,.251,.143,.144,10.51,12.48,2550
1,214,2335,2,3.237,3.225,158.3,4.819,.328,3.92,19.58,20.12,19.62,92.3,306.3,0,17.5,1.997,0
1,214,2340,2,2.998,2.985,156.7,5.426,.249,3.626,19.53,20.05,19.59,92.4,306.3,0,17.47,1.842,0
1,214,2345,2,2.919,2.915,160.4,3.02,.19,3.43,19.45,19.96,19.49,92.6,306.3,0,17.42,1.777,0
2,214,2345,2,25.97,26.67,26.57,25.71,25.85,.169,.251,.143,.144,11.39,12.47,2550
1,214,2350,2,3.293,3.287,160.4,3.513,.212,3.855,19.37,19.88,19.38,92.8,306.3,0,17.38,1.882,0
1,214,2355,2,3.275,3.269,159.7,3.379,.245,3.887,19.3,19.88,19.33,93.2,306.4,0,17.37,1.802,0
1,215,0,2,3.175,3.169,159,3.389,.221,3.855,19.27,19.86,19.31,93.4,306.4,0,17.39,1.792,0
2,215,0,2,25.86,26.59,26.47,25.56,25.76,.169,.25,.143,.144,12.88,12.47,2550
1,215,5,2,3.22,3.214,158.8,3.472,.201,3.691,19.22,19.81,19.27,93.6,306.3,0,17.36,1.827,0
1,215,10,2,2.914,2.903,161.1,4.898,.245,3.528,19.15,19.68,19.18,93.7,306.3,0,17.33,1.615,0
1,215,15,2,2.635,2.625,174.7,5.116,.266,3.136,19.04,19.5,19.03,94,306.4,0,17.25,1.285,0
2,215,15,2,25.75,26.51,26.38,25.41,25.66,.169,.25,.143,.144,15.45,12.46,2550
1,215,20,2,1.728,1.727,182.2,1.578,.216,2.221,18.88,19.24,18.82,94.3,306.5,0,17.16,.13,0
1,215,25,2,1.83,1.825,173.4,4.429,.163,2.352,18.69,19.2,18.62,94.6,306.5,0,17.03,.046,0
1,215,30,2,2.142,2.141,166.6,1.815,.111,2.483,18.62,19.33,18.6,95.1,306.5,0,17.04,.365,0
2,215,30,2,25.64,26.44,26.29,25.27,25.57,.169,.25,.143,.144,46.5,12.46,2550
1,215,35,2,2.127,2.125,163.8,2.319,.086,2.385,18.58,19.37,18.58,95.4,306.5,0,17.04,.055,0
1,215,40,2,2.273,2.272,158.3,1.508,.096,2.515,18.49,19.42,18.55,95.6,306.4,0,16.99,.647,0
1,215,45,2,1.82,1.817,166.7,3.179,.259,2.352,18.48,19.32,18.53,95.8,306.5,0,17.02,.055,0
2,215,45,2,25.54,26.36,26.19,25.14,25.47,.169,.25,.143,.144,67.81,12.46,2550
1,215,50,2,1.242,1.24,175.1,3.239,.113,1.601,18.45,19.14,18.46,96,306.5,0,17.02,0,0
1,215,55,2,1.386,1.385,182.4,2.062,.13,1.699,18.43,19.09,18.46,96.3,306.5,0,17.04,0,0
1,215,100,2,1.719,1.717,185.1,2.799,.044,1.797,18.47,19.13,18.48,96.4,306.5,0,17.1,0,0
2,215,100,2,25.43,26.29,26.1,25,25.38,.169,.25,.143,.144,77.1,12.45,2550
1,215,105,2,1.802,1.802,192.4,1.105,.06,1.993,18.4,19.14,18.42,96.4,306.4,0,17.04,0,0
1,215,110,2,1.884,1.884,190.2,.717,.07,2.025,18.31,19.13,18.32,96.6,306.4,0,16.97,0,0
1,215,115,2,2.096,2.095,192.9,1.904,.11,2.287,18.21,19.09,18.21,96.7,306.3,0,16.9,0,0
2,215,115,2,25.32,26.21,26,24.88,25.28,.169,.249,.143,.144,83.9,12.44,2550
1,215,120,2,2.216,2.215,189.7,1.893,.056,2.352,18.15,19.13,18.19,97,306.3,0,16.89,0,0
1,215,125,2,2.149,2.149,183.9,.244,.076,2.319,18.12,19.17,18.17,97.1,306.3,0,16.88,0,0
1,215,130,2,2.078,2.078,183.7,.056,.041,2.156,18.11,19.15,18.18,97.3,306.3,0,16.9,0,0
2,215,130,2,25.21,26.14,25.91,24.75,25.19,.169,.249,.143,.144,88.1,12.43,2550
1,215,135,2,2.158,2.158,183.5,.115,.055,2.254,18.11,19.17,18.2,97.4,306.2,0,16.91,0,0
1,215,140,2,2.163,2.161,186.5,2.486,.055,2.319,18.08,19.13,18.16,97.4,306.2,0,16.89,0,0
1,215,145,2,2.112,2.111,187.8,1.584,.062,2.287,18.05,19.06,18.12,97.5,306.1,0,16.87,0,0
2,215,145,2,25.1,26.07,25.83,24.64,25.1,.169,.249,.143,.144,91.1,12.42,2550
1,215,150,2,1.961,1.959,188.3,2.819,.063,2.123,18.02,19.06,18.09,97.6,306.2,0,16.86,0,0
1,215,155,2,1.897,1.896,191.6,2.168,.084,2.123,18.04,19.16,18.14,97.7,306.2,0,16.9,0,0
1,215,200,2,1.842,1.835,205,5.14,.077,2.058,18.1,19.21,18.24,97.8,306.2,0,16.96,0,0
2,215,200,2,24.99,26,25.74,24.53,25.01,.168,.249,.143,.144,93.5,12.42,2550
1,215,205,2,1.716,1.707,215.6,6.098,.15,2.221,18.06,19.22,18.21,97.6,306.2,0,16.91,0,0
1,215,210,2,1.796,1.791,201.7,4.387,.149,2.123,18.03,19.25,18.17,97.6,306.2,0,16.88,0,0
1,215,215,2,1.592,1.591,194.9,.61,.053,1.731,17.94,19.11,18.12,97.6,306.2,0,16.78,0,0
2,215,215,2,24.89,25.93,25.65,24.41,24.92,.168,.249,.143,.144,95.4,12.42,2550
1,215,220,2,1.589,1.589,194.4,.088,.039,1.699,17.93,19.07,18.13,97.6,306.2,0,16.78,0,0
1,215,225,2,1.638,1.638,192.6,.918,.053,1.699,17.89,19.06,18.14,97.7,306.2,0,16.75,0,0
1,215,230,2,1.706,1.705,190.6,1.722,.088,1.895,17.93,19.02,18.13,97.8,306.1,0,16.81,0,0
2,215,230,2,24.79,25.85,25.57,24.3,24.84,.168,.249,.143,.144,96.7,12.42,2550
1,215,235,2,1.932,1.931,189.9,1.65,.059,2.091,17.95,19.05,18.15,97.8,306,0,16.83,0,0
1,215,240,2,1.921,1.916,198.9,4.252,.1,2.123,17.86,19.07,18.02,97.7,305.9,0,16.72,0,0
1,215,245,2,1.846,1.833,219.9,6.809,.083,1.96,17.72,18.99,17.82,97.7,305.9,0,16.58,0,0
2,215,245,2,24.69,25.78,25.49,24.19,24.74,.168,.248,.143,.144,97.8,12.41,2550
1,215,250,2,1.914,1.912,233.1,2.766,.112,2.189,17.59,18.87,17.7,97.8,305.9,0,16.48,0,0
1,215,255,2,2.292,2.282,239.1,5.462,.095,2.483,17.57,18.84,17.66,98.1,305.9,0,16.5,1.112,0
1,215,300,2,1.984,1.983,233.7,.572,.097,2.221,17.64,18.98,17.71,98.2,305.9,0,16.6,.719,0
2,215,300,2,24.59,25.71,25.41,24.09,24.66,.168,.248,.143,.144,99,12.4,2550
1,215,305,2,1.909,1.908,236.4,1.101,.082,2.025,17.64,19.02,17.71,98.3,305.8,0,16.6,.326,0
1,215,310,2,1.887,1.881,224.5,4.878,.109,2.123,17.66,19.16,17.72,98.4,305.7,0,16.64,0,0
1,215,315,2,1.912,1.906,211.1,4.604,.078,2.058,17.71,19.28,17.78,98.4,305.6,0,16.69,0,0
2,215,315,2,24.49,25.64,25.33,23.98,24.58,.168,.248,.143,.144,100,12.41,2550
1,215,320,2,1.508,1.506,196.2,2.695,.102,1.797,17.59,19.09,17.71,98.2,305.6,0,16.55,0,0
1,215,325,2,1.652,1.652,193.3,.048,.127,1.927,17.46,18.94,17.73,98.3,305.6,0,16.44,.05,0
1,215,330,2,1.59,1.58,199.4,6.595,.137,1.829,17.51,18.91,17.81,98.5,305.6,0,16.51,0,0
2,215,330,2,24.4,25.57,25.25,23.89,24.49,.168,.248,.143,.144,100,12.39,2550
1,215,335,2,1.402,1.382,228.1,9.7,.049,1.503,17.48,18.84,17.68,98.4,305.7,0,16.47,.237,0
1,215,340,2,1.52,1.515,254.9,4.455,.054,1.666,17.49,18.64,17.67,98.6,305.7,0,16.51,.863,0
1,215,345,2,1.682,1.679,244.1,3.069,.125,1.895,17.45,18.56,17.55,98.4,305.7,0,16.45,.307,0
2,215,345,2,24.32,25.5,25.17,23.79,24.41,.168,.248,.143,.144,100,12.39,2550
1,215,350,2,2.066,2.065,244.5,1.148,.098,2.254,17.34,18.66,17.47,98.4,305.8,0,16.33,.785,0
1,215,355,2,2.205,2.205,239.6,1.095,.094,2.352,17.35,18.77,17.54,98.6,305.8,0,16.39,.887,0
1,215,400,2,2.273,2.273,239.7,1.123,.101,2.417,17.41,18.76,17.56,98.6,305.9,0,16.44,.51,0
2,215,400,2,24.22,25.43,25.09,23.69,24.33,.168,.247,.143,.144,100,12.38,2550
1,215,405,2,1.945,1.938,252.1,5.068,.084,2.123,17.39,18.7,17.51,98.7,305.9,0,16.43,.489,0
1,215,410,2,1.787,1.778,252.1,5.634,.108,1.993,17.46,18.71,17.54,98.7,305.8,0,16.5,.122,0
1,215,415,2,2.084,2.079,245.9,4.046,.165,2.319,17.54,18.99,17.66,98.7,305.8,0,16.58,.582,0
2,215,415,2,24.13,25.36,25.01,23.59,24.24,.168,.247,.143,.144,100,12.38,2550
1,215,420,2,2.229,2.214,268.2,6.464,.084,2.352,17.55,18.88,17.67,98.5,305.8,0,16.55,1.247,0
1,215,425,2,2.167,2.166,269.3,1.529,.067,2.352,17.44,18.61,17.52,98.3,305.8,0,16.42,.992,0
1,215,430,2,2.391,2.387,261.8,3.106,.047,2.483,17.29,18.59,17.36,98.2,305.8,0,16.26,.96,0
2,215,430,2,24.04,25.29,24.94,23.49,24.16,.168,.247,.143,.144,100,12.37,2550
1,215,435,2,2.489,2.488,258.5,1.894,.135,2.777,17.26,18.73,17.36,98.4,305.8,0,16.26,1.025,0
1,215,440,2,2.249,2.247,263.4,2.406,.081,2.483,17.34,18.74,17.41,98.5,305.8,0,16.35,.772,0
1,215,445,2,2.141,2.139,266.5,2.509,.061,2.287,17.37,18.67,17.44,98.5,305.8,0,16.37,.646,0
2,215,445,2,23.96,25.23,24.87,23.4,24.08,.168,.247,.143,.144,100,12.37,2550
1,215,450,2,2.107,2.105,264.3,2.202,.068,2.417,17.41,18.62,17.5,98.5,305.7,0,16.41,.77,0
1,215,455,2,2.081,2.079,263.8,2.64,.09,2.319,17.45,18.63,17.53,98.4,305.7,0,16.45,.905,0
1,215,500,2,1.982,1.981,264.3,2.279,.102,2.221,17.44,18.64,17.53,98.3,305.7,0,16.42,.751,0
2,215,500,2,23.88,25.16,24.79,23.31,24,.168,.247,.143,.144,100,12.36,2550
1,215,505,2,1.936,1.934,270.3,2.536,.096,2.189,17.4,18.66,17.51,98.3,305.7,0,16.38,.932,0
1,215,510,2,1.894,1.892,275.2,2.987,.106,2.091,17.38,18.63,17.48,98.3,305.7,0,16.36,.629,0
1,215,515,2,1.662,1.656,271.2,4.9,.093,1.862,17.32,18.54,17.43,98.2,305.7,0,16.29,.011,0
2,215,515,2,23.8,25.1,24.71,23.21,23.92,.168,.246,.143,.144,100,12.36,2550
1,215,520,2,1.821,1.82,265.8,1.485,.108,2.025,17.27,18.53,17.34,98.2,305.7,0,16.24,.247,0
1,215,525,2,2.067,2.066,271.2,1.522,.082,2.221,17.24,18.5,17.3,98.1,305.7,0,16.2,.756,0
1,215,530,2,2.139,2.139,270.4,1.404,.066,2.287,17.15,18.4,17.2,98.1,305.7,0,16.11,.317,0
2,215,530,2,23.73,25.03,24.64,23.13,23.84,.168,.246,.143,.144,100,12.35,2550
1,215,535,2,2.297,2.294,271.6,2.916,.138,2.646,17.05,18.36,17.09,98.1,305.7,0,16.02,.394,0
1,215,540,2,2.479,2.478,278.4,2.211,.135,2.809,17.07,18.34,17.14,98.4,305.8,0,16.08,1.197,0
1,215,545,2,2.373,2.37,287.6,2.987,.116,2.646,17.2,18.19,17.27,98.5,306,0,16.21,1.207,0
2,215,545,2,23.66,24.97,24.56,23.05,23.76,.168,.246,.143,.144,100,12.35,2550
1,215,550,2,2.313,2.311,289.2,2.241,.102,2.581,17.07,18.07,17.13,98.1,306.1,0,16.03,1.045,0
1,215,555,2,2.106,2.104,286.6,2.51,.147,2.483,16.98,18.12,17.1,98.3,306,0,15.97,.519,.114
1,215,600,2,1.926,1.921,277.1,4.194,.099,2.123,17.03,18.06,17.12,98.3,306,0,16.03,.409,1.521
2,215,600,2,23.58,24.91,24.49,22.96,23.69,.168,.246,.143,.144,100,12.34,2550
1,215,605,2,2.257,2.252,265.4,3.647,.135,2.548,16.98,17.99,17.06,98.2,305.9,0,15.96,.716,3.504
1,215,610,2,2.288,2.283,253.7,3.798,.12,2.581,16.95,18.11,17.07,98.3,305.9,0,15.95,.886,6.566
1,215,615,2,1.94,1.931,253.9,5.401,.081,2.156,16.88,17.96,16.99,98.2,306,0,15.87,.723,9.89
2,215,615,2,23.51,24.84,24.42,22.88,23.61,.168,.246,.143,.144,100,12.32,2550
1,215,620,2,2.018,2.005,276.4,6.581,.139,2.417,16.86,17.88,17.04,98.4,306.1,0,15.88,.91,14.1
1,215,625,2,2.193,2.191,283.9,2.646,.138,2.483,17.11,18.02,17.31,98.7,306.2,0,16.17,1.11,19.17
1,215,630,2,2.262,2.257,283.5,3.478,.13,2.613,17.27,18.13,17.5,98.6,306.2,0,16.3,1.252,23.37
2,215,630,2,23.44,24.78,24.35,22.8,23.54,.168,.246,.143,.144,100,12.32,2550
1,215,635,2,2.278,2.271,290.3,4.55,.154,2.646,17.41,18.27,17.67,98.4,306.3,0,16.4,1.127,27.41
1,215,640,2,2.289,2.285,295.7,3.336,.146,2.646,17.46,18.24,17.73,98.1,306.4,0,16.42,1.192,31.61
1,215,645,2,2.128,2.124,297.4,3.423,.153,2.45,17.63,18.23,17.9,98.2,306.5,0,16.59,1.28,36.04
2,215,645,2,23.37,24.72,24.28,22.72,23.46,.168,.245,.143,.144,100,12.33,2550
1,215,650,2,1.905,1.895,289.3,5.837,.216,2.45,17.86,18.4,18.19,98.3,306.5,0,16.81,1.022,48.78
1,215,655,2,1.418,1.413,273.4,4.687,.171,1.797,18.08,18.69,18.57,98.1,306.5,0,16.99,.224,91.6
1,215,700,2,1.687,1.679,287.7,5.791,.206,2.254,18.3,18.91,18.87,97.8,306.5,0,17.16,.873,109.9
2,215,700,2,23.32,24.67,24.22,22.66,23.39,.168,.245,.143,.144,100,12.33,2550
1,215,705,2,2.152,2.146,290.3,4.314,.247,2.744,18.54,18.98,19.05,97.5,306.5,0,17.34,1.392,127.7
1,215,710,2,2.343,2.337,289.3,4.036,.24,2.907,18.68,19.05,19.1,96.9,306.5,0,17.39,1.78,144.6
1,215,715,2,1.874,1.863,282.3,6.067,.217,2.385,18.93,19.29,19.37,96.8,306.5,0,17.6,1.515,163.7
2,215,715,2,23.28,24.61,24.16,22.6,23.32,.168,.245,.143,.144,100,12.34,2550
1,215,720,2,1.809,1.794,269.9,7.39,.314,2.515,19.07,19.59,19.62,96.3,306.5,0,17.65,1.53,184
1,215,725,2,1.71,1.689,254.5,8.93,.276,2.352,19.34,19.85,19.86,96,306.5,0,17.88,1.435,203.5
1,215,730,2,2.379,2.36,241.8,7.35,.446,3.43,19.54,19.87,19.92,95.3,306.4,0,17.93,1.937,220.7
2,215,730,2,23.26,24.56,24.1,22.57,23.25,.168,.245,.143,.144,100,12.34,2550
1,215,735,2,2.85,2.827,222.9,7.35,.376,3.757,19.77,19.93,20.01,94.8,306.3,0,18.08,2.17,236
1,215,740,2,2.591,2.57,216.6,7.21,.325,3.757,19.98,20.1,20.18,94.3,306.3,0,18.21,1.86,248.3
1,215,745,2,2.304,2.287,223.1,6.853,.409,3.267,20.26,20.41,20.51,93.8,306.4,0,18.38,1.78,270.5
2,215,745,2,23.25,24.52,24.05,22.56,23.19,.168,.245,.143,.144,100,12.35,2550
1,215,750,2,2.498,2.485,232.1,5.78,.361,3.169,20.39,20.47,20.56,92.4,306.6,0,18.28,2.022,283
1,215,755,2,2.639,2.617,236.3,7.43,.316,3.332,20.46,20.55,20.63,91.8,306.7,0,18.24,2.29,299.6
1,215,800,2,2.982,2.971,228.1,4.977,.227,3.495,20.61,20.59,20.75,91.2,306.7,0,18.3,2.455,319.6
2,215,800,2,23.25,24.49,24,22.59,23.12,.168,.245,.143,.144,100,12.37,2550
1,215,805,2,2.576,2.534,240.7,10.34,.395,3.332,20.87,20.87,21.03,91.2,306.8,0,18.52,2.142,338.6
1,215,810,2,2.562,2.533,246.3,8.56,.562,3.822,21.12,21.17,21.35,90,306.9,0,18.56,2.182,354.7
1,215,815,2,2.868,2.834,249.3,8.85,.403,3.855,21.32,21.33,21.52,88.5,306.8,0,18.5,2.38,372.8
2,215,815,2,23.26,24.45,23.98,22.67,23.06,.168,.244,.143,.144,36.62,12.4,2550
1,215,820,2,3.364,3.34,260.2,6.877,.353,4.279,21.55,21.57,21.72,87.4,306.9,0,18.51,2.8,387.8
1,215,825,2,3.275,3.256,249.8,6.091,.442,4.214,21.61,21.49,21.7,86.3,306.9,0,18.38,2.74,406.7
1,215,830,2,2.881,2.864,273,6.347,.384,3.724,21.78,21.71,21.98,85.7,307,0,18.43,2.502,424.9
2,215,830,2,23.29,24.43,23.96,22.77,23.01,.168,.244,.143,.144,8.09,12.45,2550
1,215,835,2,3.185,3.157,266.6,7.58,.488,4.018,21.9,21.91,22.11,85.2,307,0,18.45,2.86,441.1
1,215,840,2,3.304,3.262,261.7,9.21,.59,4.312,22.02,22,22.17,84.9,306.9,0,18.52,2.852,457.9
1,215,845,2,3.538,3.514,266.9,6.733,.457,4.312,22.19,22.11,22.37,83.5,307,0,18.41,3.138,475.8
2,215,845,2,23.33,24.41,23.95,22.92,22.98,.169,.244,.143,.144,5.969,12.67,2550
1,215,850,2,3.535,3.504,253,7.62,.374,4.606,22.34,22.19,22.43,82.8,307,0,18.42,3.077,491.6
1,215,855,2,3.515,3.469,263.2,9.2,.465,4.377,22.52,22.33,22.62,81.6,307,0,18.37,3.015,509.8
1,215,900,2,3.448,3.435,272.3,4.927,.417,4.312,22.74,22.5,22.85,80.5,307,0,18.37,3.07,524.9
2,215,900,2,23.39,24.41,23.97,23.1,22.95,.169,.244,.143,.144,4.275,12.88,2550
1,215,905,2,3.668,3.59,266.8,11.86,.375,4.541,22.88,22.61,22.98,79.3,307,0,18.27,3.115,542.2
1,215,910,2,3.731,3.685,259.4,8.99,.515,4.802,23.11,22.75,23.14,77.4,307,0,18.11,3.238,559.9
1,215,915,2,3.023,2.985,252,9.11,.521,3.953,23.25,22.92,23.22,77.2,307,0,18.2,2.797,573.6
2,215,915,2,23.47,24.43,24,23.3,22.93,.169,.244,.143,.144,2.922,12.95,2550
1,215,920,2,2.483,2.426,262.9,12.22,.61,4.083,23.41,23.17,23.48,76.4,307.1,0,18.18,2.2,589
1,215,925,2,2.788,2.754,262.5,8.9,.43,3.724,23.59,23.4,23.71,74.7,307.1,0,18,2.49,604
1,215,930,2,2.247,2.185,256.3,13.45,.77,3.561,23.58,23.41,23.77,73.5,307.1,0,17.77,1.942,619.6
2,215,930,2,23.57,24.47,24.05,23.55,22.92,.169,.244,.143,.144,2.131,13.01,2550
1,215,935,2,2.385,2.365,243.9,7.36,.504,3.201,23.68,23.47,23.7,71.6,307.1,0,17.44,2.156,633.8
1,215,940,2,2.114,2.035,248.9,15.69,.585,3.267,23.82,23.61,23.91,72.3,307.1,0,17.72,1.731,647.4
1,215,945,2,2.01,1.856,274.2,22.4,.448,3.005,24.13,23.93,24.3,72.5,307,0,18.04,1.815,648.2
2,215,945,2,23.71,24.53,24.11,23.82,22.93,.169,.244,.143,.144,1.481,13.04,2550
1,215,950,2,2.39,2.365,316,8.17,.396,3.071,24.35,23.88,24.39,70.6,307,0,17.85,2.105,676.5
1,215,955,2,2.781,2.558,286.3,22.96,.429,3.724,24.5,23.96,24.45,69.31,307,0,17.7,2.407,696
1,215,1000,2,1.411,1.336,251.2,18.64,.655,2.973,24.59,24.22,24.66,67.08,307,0,17.29,1.143,708
2,215,1000,2,23.9,24.61,24.2,24.13,22.95,.169,.244,.143,.144,1.234,13.06,2550
1,215,1005,2,2.522,2.476,261.5,10.86,.567,3.691,24.84,24.52,25,68.01,307.1,0,17.72,2.22,712
1,215,1010,2,2.206,2.042,237.9,22.1,.814,3.887,24.96,24.46,25.02,66.8,307.1,0,17.56,1.69,695.9
1,215,1015,2,1.565,1.486,257.2,18.22,.714,3.43,24.95,24.63,25.09,65.99,307.1,0,17.37,1.111,750
2,215,1015,2,24.14,24.7,24.31,24.48,22.98,.168,.244,.143,.144,.594,13.09,2550
1,215,1020,2,1.65,1.321,297.3,35.99,.627,3.528,25.36,25.13,25.69,65.82,307.1,0,17.69,1.276,782
1,215,1025,2,1.794,1.54,241.8,30.5,.592,2.744,25.58,25.04,25.63,63.64,307.1,0,17.38,1.446,845
1,215,1030,2,1.746,1.593,263.9,23.95,.422,2.711,25.64,25.11,25.73,63.36,307.1,0,17.37,1.565,864
2,215,1030,2,24.42,24.82,24.42,24.87,23.02,.168,.244,.143,.144,.069,13.13,2550
1,215,1035,2,.751,.684,332.1,22.13,.508,1.666,25.94,25.45,26.3,62.08,307.1,0,17.33,.409,840
1,215,1040,2,1.668,1.545,248.1,22.03,.858,3.724,26.25,25.8,26.57,61.36,307.1,0,17.42,1.381,847
1,215,1045,2,1.186,1.008,256.5,31.42,.403,2.254,26.1,25.59,26.25,61.5,307,0,17.33,.804,925
2,215,1045,2,24.76,24.95,24.57,25.28,23.08,.168,.244,.143,.144,0,13.08,2550
1,215,1050,2,1.218,1.143,307.3,20.16,.31,2.025,26.48,26.17,26.75,60.34,307,0,17.38,1.205,803
1,215,1055,2,1.498,1.459,322.6,13.15,.511,2.417,26.2,25.6,26.46,60.06,307,0,17.06,.938,277.6
1,215,1100,2,1.669,1.655,336.3,7.58,.28,2.319,25.66,25,25.52,61.57,306.9,0,16.95,1.465,323.8
2,215,1100,2,25.15,25.09,24.73,25.75,23.16,.168,.244,.143,.144,0,12.91,2550
1,215,1105,2,.875,.834,338,17.59,.39,1.829,25.45,25.08,25.38,63.09,306.9,0,17.14,.402,292.5
1,215,1110,2,.749,.25,127.3,64.47,.424,1.764,25.84,25.59,26.09,62.41,306.9,0,17.32,.208,770
1,215,1115,2,1.174,.993,144.3,31.87,.362,2.221,26.5,26.18,26.65,59.39,306.8,0,17.16,1.148,1037
2,215,1115,2,25.53,25.25,24.92,26.24,23.25,.168,.244,.143,.144,0,12.9,2550
1,215,1120,2,1.099,.873,292.5,36.39,.661,2.809,26.95,26.84,27.34,59.91,306.8,0,17.69,.74,995
1,215,1125,2,1.619,1.514,267.5,20.57,.423,2.515,26.85,26.31,27.05,57.43,306.7,0,16.96,1.31,332
1,215,1130,2,1.677,1.645,237.6,11.25,.395,2.417,25.96,25.5,25.85,58.72,306.6,0,16.5,1.379,271.5
2,215,1130,2,25.81,25.41,25.12,26.67,23.36,.168,.244,.143,.144,0,12.92,2550
1,215,1135,2,.746,.492,188.9,47.25,.341,1.862,25.81,25.59,25.89,59.88,306.6,0,16.67,.371,801
1,215,1140,2,1.343,1.185,247.9,27.77,.783,2.744,26.61,26.33,26.82,57.58,306.6,0,16.78,1.146,872
1,215,1145,2,1.37,1.259,290.7,23.14,.627,2.679,26.63,26.43,26.92,57.34,306.6,0,16.74,1.173,1012
2,215,1145,2,26.07,25.56,25.34,27.06,23.49,.168,.244,.143,.144,0,12.9,2550
1,215,1150,2,1.52,1.345,340.4,27.5,.396,2.45,27.11,26.61,27.45,56,306.6,0,16.8,1.323,938
1,215,1155,2,1.055,.976,324,19.95,.798,2.352,27.12,26.6,27.25,53.78,306.6,0,16.2,.819,961
1,215,1200,2,.886,.837,332.8,17.42,.665,2.483,27.48,27.16,27.91,51.85,306.6,0,15.97,.736,904
2,215,1200,2,26.33,25.71,25.55,27.43,23.63,.168,.244,.143,.144,0,13.03,2550
1,215,1205,2,.122,.113,115.7,13.44,.194,.849,27.92,27.99,28.47,48.21,306.6,0,15.27,.246,920
1,215,1210,2,.757,.611,339,33.21,.679,2.189,28.05,28.29,28.54,49.21,306.5,0,15.69,.522,875
1,215,1215,2,.902,.811,348.2,25.75,.291,1.568,28.08,27.63,28.5,49.29,306.4,0,15.74,.598,735
2,215,1215,2,26.66,25.85,25.77,27.83,23.77,.168,.245,.142,.144,0,13.01,2550
1,215,1220,2,.713,.536,355.5,39.15,.462,1.96,28.09,27.69,28.73,49.37,306.4,0,15.78,.408,848
1,215,1225,2,1.075,1.051,336.1,11.91,.517,2.189,27.93,27.29,28.15,50.8,306.4,0,16.06,.937,825
1,215,1230,2,.674,.522,222.3,35.61,.465,1.96,28.03,27.59,28.48,51.15,306.4,0,16.26,.42,976
2,215,1230,2,27.07,26,25.99,28.31,23.93,.168,.245,.142,.144,0,13,2550
1,215,1235,2,.969,.901,338.6,21.42,.389,1.829,28.09,27.71,28.51,52.54,306.3,0,16.71,.768,952
1,215,1240,2,.611,.52,1.742,28.64,.483,1.927,28.16,27.8,28.6,50.17,306.3,0,16.07,.456,468.3
1,215,1245,2,.884,.681,115.6,37.01,.548,2.45,28,27.72,28.42,50.37,306.2,0,15.99,.429,962
2,215,1245,2,27.49,26.17,26.23,28.83,24.09,.168,.245,.143,.144,0,12.93,2550
1,215,1250,2,1.527,1.287,131.8,32.11,.551,2.613,28.37,27.63,28.54,48.66,306.2,0,15.79,1.213,977
1,215,1255,2,1.746,1.711,149.7,11.6,.383,2.483,28.25,27.36,27.99,47.93,306.2,0,15.46,1.453,959
1,215,1300,2,1.062,.861,159,33.81,.633,2.45,28.22,27.51,28.01,48.04,306.1,0,15.47,.952,938
2,215,1300,2,27.9,26.35,26.48,29.36,24.27,.168,.245,.142,.144,0,12.99,2550
1,215,1305,2,1.612,1.284,100.2,36,.765,3.332,28.13,27.51,28.08,48.35,306.1,0,15.5,1.195,955
1,215,1310,2,1.819,1.074,90.2,51.83,.461,2.875,28.02,27.37,27.94,48.34,306.1,0,15.39,1.531,967
1,215,1315,2,2.116,2.103,68.26,6.191,.689,3.463,28.07,27.18,27.77,46.95,306,0,15,1.928,964
2,215,1315,2,28.25,26.53,26.74,29.85,24.46,.168,.246,.142,.144,0,13,2550
1,215,1320,2,.451,.096,23.14,64.27,.406,1.829,27.96,27.74,28.16,47.06,306,0,14.94,.447,968
1,215,1325,2,2.24,2.158,114,15.52,.907,3.985,28.23,27.75,28.35,47.32,305.9,0,15.25,1.738,963
1,215,1330,2,1.443,1.382,112.8,16.5,.853,3.495,28.03,27.4,27.98,46.84,305.9,0,14.93,1.225,955
2,215,1330,2,28.57,26.7,27.02,30.32,24.66,.168,.246,.142,.144,0,12.99,2550
1,215,1335,2,1.043,.818,89.5,35.27,.641,2.189,28.36,27.99,28.56,46.95,305.8,0,15.25,.894,953
1,215,1340,2,2.645,2.559,99.1,14.6,.949,4.051,28.54,27.85,28.52,47.81,305.7,0,15.67,2.4,960
1,215,1345,2,1.543,1.482,123.5,15.74,.965,2.973,28.62,28.06,28.67,46.7,305.7,0,15.4,1.081,964
2,215,1345,2,28.86,26.88,27.29,30.75,24.87,.168,.246,.142,.144,0,13,2550
1,215,1350,2,2.642,2.506,128.2,18.35,.572,4.116,28.45,27.53,28.22,48.42,305.7,0,15.8,2.347,956
1,215,1355,2,2.373,2.283,136.4,15.78,.609,3.887,28.53,27.58,28.24,49.48,305.6,0,16.18,2.18,945
1,215,1400,2,1.975,1.745,109.4,27.62,.505,2.842,28.73,27.78,28.5,47.26,305.5,0,15.67,1.678,934
2,215,1400,2,29.09,27.04,27.56,31.09,25.09,.168,.247,.142,.144,0,13.01,2550
1,215,1405,2,2.462,2.406,98,12.31,.574,3.724,28.68,27.69,28.43,46.38,305.4,0,15.34,2.132,929
1,215,1410,2,1.949,1.886,64.79,14.57,.694,3.201,28.62,27.96,28.56,45.38,305.3,0,14.97,1.411,922
1,215,1415,2,1.897,1.794,59.27,18.86,.755,3.201,28.53,27.83,28.4,44.99,305.2,0,14.76,1.536,916
2,215,1415,2,29.28,27.19,27.81,31.35,25.31,.167,.247,.142,.144,0,13,2550
1,215,1420,2,2.266,2.156,93.2,17.88,.541,3.397,28.66,28.22,28.66,46.27,305.1,0,15.29,2.002,906
1,215,1425,2,2.352,2.338,119.8,6.397,1.142,4.345,28.75,27.96,28.66,46.19,305.1,0,15.35,2.032,902
1,215,1430,2,1.987,1.92,116.2,14.85,.931,3.528,28.63,27.86,28.43,45.27,305.1,0,14.94,1.713,899
2,215,1430,2,29.48,27.34,28.03,31.47,25.53,.167,.247,.142,.144,0,13,2550
1,215,1435,2,2.941,2.903,103.9,9.28,.607,4.443,28.63,27.83,28.47,46,305,0,15.18,2.45,893
1,215,1440,2,2.253,2.019,140.7,26.11,.791,3.855,28.65,27.91,28.5,45.13,305,0,14.92,1.975,896
1,215,1445,2,1.72,1.605,126.4,20.94,.696,2.875,28.82,28.08,28.61,45.13,305,0,15.06,1.509,879
2,215,1445,2,29.71,27.48,28.22,31.55,25.76,.167,.248,.142,.144,0,13,2550
1,215,1450,2,2.815,2.685,69.99,17.41,.443,4.083,29.15,28.34,29.02,45.32,304.9,0,15.4,2.327,843
1,215,1455,2,2.271,2.194,62.7,14.93,.936,4.377,29.11,28.29,28.94,44.29,304.9,0,15.03,1.947,823
1,215,1500,2,.481,.382,66.92,33.31,.345,1.503,29.23,28.74,29.34,44.16,304.9,0,15.1,.2,845
2,215,1500,2,29.91,27.62,28.38,31.65,25.98,.167,.248,.142,.144,0,13,2550
1,215,1505,2,2.126,2.078,138.1,12.18,.646,3.234,29.38,28.63,29.21,42.13,304.9,0,14.51,1.825,833
1,215,1510,2,1.748,1.723,146.9,9.53,.299,2.548,29.16,28.36,28.84,41.05,304.9,0,13.94,1.437,820
1,215,1515,2,.921,.911,138.3,7.56,.784,2.94,29.3,28.57,29.04,41.1,304.8,0,14.07,.744,812
2,215,1515,2,30.1,27.74,28.52,31.74,26.19,.167,.248,.142,.144,0,12.99,2550
1,215,1520,2,1.294,1.201,110.7,21.37,.764,2.875,29.6,28.99,29.49,39.5,304.7,0,13.75,1.075,798
1,215,1525,2,1.715,1.594,167.3,21.49,.509,2.646,29.42,28.59,29.13,40.12,304.7,0,13.83,1.428,785
1,215,1530,2,.926,.881,213.2,17.78,.311,1.535,29.34,28.8,29.16,39.87,304.7,0,13.67,.557,769
2,215,1530,2,30.28,27.86,28.65,31.88,26.4,.167,.249,.142,.144,0,12.98,2550
1,215,1535,2,2.084,2.041,118.5,11.67,.822,3.789,29.52,28.89,29.41,40.94,304.8,0,14.2,1.399,758
1,215,1540,2,2.955,2.898,127.6,11.18,.466,3.822,29.52,28.47,29.16,40.25,304.7,0,13.95,2.607,745
1,215,1545,2,2.836,2.778,86.2,11.62,.53,3.822,29.39,28.45,29,40.24,304.6,0,13.84,2.31,730
2,215,1545,2,30.43,27.97,28.79,32.07,26.6,.167,.249,.142,.144,0,12.95,2550
1,215,1550,2,2.352,2.283,94.2,13.86,.686,3.822,29.26,28.51,29.01,39.7,304.6,0,13.53,2.015,716
1,215,1555,2,1.728,1.66,41.79,16.05,.504,2.94,29.28,28.68,29.18,39.59,304.5,0,13.51,1.403,699.8
1,215,1600,2,2.193,2.162,32.67,9.71,.549,3.103,29.35,28.82,29.27,39.6,304.4,0,13.57,1.76,683.6
2,215,1600,2,30.52,28.07,28.92,32.27,26.79,.167,.25,.142,.144,0,12.97,2550
1,215,1605,2,1.654,1.633,46.47,9.19,.452,2.581,29.38,28.92,29.4,39.32,304.4,0,13.48,1.151,669.9
1,215,1610,2,1.378,1.108,87,35.85,.39,2.287,29.49,29.06,29.47,37.87,304.3,0,13.02,.977,649.4
1,215,1615,2,1.152,1.043,137.7,24.93,.526,2.646,29.58,28.99,29.49,37.15,304.2,0,12.82,.703,627.8
2,215,1615,2,30.6,28.16,29.06,32.45,26.98,.167,.25,.142,.144,0,12.96,2550
1,215,1620,2,1.393,1.288,113.7,22.22,.578,2.417,29.59,28.9,29.29,37.67,304.2,0,13.04,.955,614.3
1,215,1625,2,1.596,1.542,119.3,14.9,.955,3.561,29.6,28.91,29.38,39.74,304.1,0,13.84,1.077,601.3
1,215,1630,2,2.341,2.144,107.4,23.52,.513,3.561,29.57,28.72,29.19,39.97,304.1,0,13.89,2.045,589.6
2,215,1630,2,30.67,28.24,29.2,32.61,27.16,.167,.25,.142,.144,0,12.95,2550
1,215,1635,2,1.884,1.841,96.2,12.13,.656,3.103,29.33,28.63,29.05,39.19,304.1,0,13.4,1.475,571.2
1,215,1640,2,1.845,1.794,114.4,13.56,.601,3.397,29.39,28.72,29.18,40.26,304,0,13.84,1.219,559.8
1,215,1645,2,2.349,2.301,112.5,11.54,.432,3.593,29.38,28.68,29.08,40.95,304,0,14.09,1.992,546
2,215,1645,2,30.7,28.31,29.34,32.74,27.33,.166,.251,.142,.144,0,12.95,2550
1,215,1650,2,1.389,1.203,109.5,29.47,.936,3.299,29.26,28.83,29.07,40.26,304,0,13.73,1.042,531.6
1,215,1655,2,1.718,1.662,109.7,14.61,.461,2.875,29.28,28.69,29.06,41.72,304,0,14.28,1.502,517.1
1,215,1700,2,1.512,1.439,97.7,17.82,.631,3.234,29.28,28.82,29.15,40.86,304,0,13.97,1.079,497.2
2,215,1700,2,30.7,28.37,29.46,32.84,27.49,.166,.251,.142,.144,0,12.95,2550
1,215,1705,2,1.669,1.659,122.8,6.186,.523,2.646,29.24,28.75,29.1,40.53,304.1,0,13.82,1.481,484
1,215,1710,2,2.371,2.34,105.3,9.27,.534,3.234,29.4,28.75,29.17,41.67,304.1,0,14.36,1.93,480.6
1,215,1715,2,2.634,2.604,133.6,8.6,.503,3.659,29.3,28.51,28.9,45.4,304.1,0,15.56,2.215,474.7
2,215,1715,2,30.67,28.41,29.58,32.9,27.64,.166,.251,.142,.144,0,12.95,2550
1,215,1720,2,1.859,1.82,125.2,11.8,.53,2.711,29.07,28.39,28.71,43.83,304.1,0,14.84,1.564,373.1
1,215,1725,2,2.706,2.65,155.5,11.71,.869,3.985,28.94,28.26,28.55,44.74,304.1,0,15.03,2.18,348.5
1,215,1730,2,2.346,2.319,164.5,8.65,.303,3.103,28.85,28.2,28.41,43.48,304.1,0,14.53,1.907,408.4
2,215,1730,2,30.62,28.46,29.69,32.94,27.78,.166,.251,.142,.144,0,12.83,2550
1,215,1735,2,2.182,2.155,193.6,9.06,.489,3.463,28.97,28.4,28.68,42.65,304,0,14.35,1.695,435.5
1,215,1740,2,1.451,1.406,202.3,14.32,.413,2.189,28.96,28.47,28.8,42.95,303.9,0,14.44,.798,387.7
1,215,1745,2,2.427,2.399,146.2,8.79,.621,3.822,29.08,28.37,28.63,44.41,303.8,0,15.04,2.02,319.3
2,215,1745,2,30.53,28.48,29.79,32.93,27.91,.166,.252,.142,.144,0,12.88,2550
1,215,1750,2,1.654,1.625,168.6,10.32,.945,3.561,28.71,28.11,28.2,44.88,303.8,0,14.88,1.059,142.5
1,215,1755,2,1.849,1.82,168.1,9.01,1.276,3.593,28.58,28.14,28.23,45.63,303.7,0,15.02,1.312,278.2
1,215,1800,2,2.231,2.035,161.5,24.04,.326,3.103,28.65,28.13,28.25,46.55,303.6,0,15.37,1.732,275.6
2,215,1800,2,30.43,28.49,29.88,32.9,28.03,.166,.252,.142,.144,0,12.74,2550
1,215,1805,2,4.029,4.008,142,5.832,.808,5.521,28.41,27.76,27.85,49.5,303.5,0,16.09,3.063,251.7
1,215,1810,2,3.785,3.754,149.7,7.35,.615,5.227,28.21,27.56,27.63,51.03,303.5,0,16.38,2.855,249.3
1,215,1815,2,4.195,4.163,155.8,7.06,.536,5.586,28.08,27.58,27.58,50.72,303.3,0,16.17,3.007,196.5
2,215,1815,2,30.31,28.5,29.95,32.82,28.14,.166,.252,.142,.144,0,12.72,2550
1,215,1820,2,3.432,3.388,165.8,9.2,.479,4.279,27.77,27.39,27.29,52.14,303.2,0,16.31,2.39,110.9
1,215,1825,2,3.812,3.791,173,6.034,.427,4.475,27.43,27.4,27.12,52.22,303.2,0,16.04,2.81,83.8
1,215,1830,2,4.384,4.368,170.8,4.887,.432,5.292,27.11,27.15,26.84,54.27,303.1,0,16.34,3.145,73.4
2,215,1830,2,30.15,28.49,30,32.71,28.23,.166,.252,.142,.144,0,12.65,2550
1,215,1835,2,4.896,4.875,173.1,5.233,.365,5.945,26.83,26.94,26.63,55.23,302.9,0,16.35,3.49,77.3
1,215,1840,2,4.605,4.581,176.9,5.906,.705,6.533,26.99,27.11,26.9,55.01,302.9,0,16.43,3.16,173.7
1,215,1845,2,4.984,4.966,175.8,4.854,.537,6.109,27.15,27.18,26.96,53.64,303,0,16.2,3.583,97.6
2,215,1845,2,29.96,28.47,30.03,32.55,28.31,.166,.252,.142,.144,0,12.64,2550
1,215,1850,2,3.911,3.894,181.9,5.335,.511,5.161,26.93,26.97,26.73,54.55,303.2,0,16.25,2.785,65.75
1,215,1855,2,3.844,3.83,186.4,4.882,.433,5.063,26.66,26.78,26.45,55.89,303.3,0,16.38,2.37,43.43
1,215,1900,2,4.011,3.999,187.9,4.429,.403,4.802,26.37,26.56,26.19,56.81,303.3,0,16.37,2.465,25.79
2,215,1900,2,29.74,28.44,30.05,32.34,28.37,.166,.252,.142,.144,0,12.61,2550
1,215,1905,2,3.642,3.636,187.1,3.341,.365,4.639,26.03,26.33,25.83,58.61,303.4,0,16.53,2.022,18.34
1,215,1910,2,3.75,3.743,183.2,3.712,.281,4.508,25.72,26.14,25.54,59.84,303.5,0,16.57,2.112,16.51
1,215,1915,2,3.282,3.278,179.4,3.041,.405,4.051,25.53,26,25.38,60.76,303.5,0,16.63,1.795,17.72
2,215,1915,2,29.53,28.4,30.05,32.11,28.42,.166,.253,.142,.144,0,12.6,2550
1,215,1920,2,2.523,2.514,174.5,4.792,.286,3.43,25.38,25.9,25.25,62.48,303.6,0,16.92,1.29,17.41
1,215,1925,2,2.653,2.651,177.2,1.792,.215,3.299,25.18,25.81,25.02,63.75,303.6,0,17.05,1.2,14.35
1,215,1930,2,2.197,2.195,180.7,2.029,.171,2.548,24.98,25.79,24.85,65.34,303.7,0,17.24,.681,9.73
2,215,1930,2,29.3,28.35,30.03,31.85,28.45,.166,.253,.142,.144,1.005,12.59,2550
1,215,1935,2,2.059,2.058,186.5,1.701,.139,2.417,24.82,25.79,24.7,67,303.8,0,17.48,0,4.839
1,215,1940,2,1.833,1.832,189.2,.668,.083,2.058,24.63,25.71,24.5,69.53,303.9,0,17.87,0,.985
1,215,1945,2,1.69,1.69,192.3,1.138,.054,1.797,24.41,25.55,24.27,71.1,303.9,0,18.02,0,0
2,215,1945,2,29.07,28.29,29.99,31.59,28.46,.166,.253,.142,.144,1.51,12.59,2550
1,215,1950,2,1.606,1.605,189.2,2.265,.092,1.764,24.23,25.46,24.11,72.3,303.9,0,18.1,0,0
1,215,1955,2,1.387,1.387,190,1.901,.083,1.568,24.11,25.43,24.05,72.5,304,0,18.04,0,0
1,215,2000,2,1.76,1.76,192.5,.588,.099,1.96,24.15,25.46,24.14,71.8,304.1,0,17.91,0,0
2,215,2000,2,28.86,28.23,29.93,31.32,28.45,.166,.253,.142,.144,1.816,12.58,2550
1,215,2005,2,1.939,1.935,199,3.781,.082,2.123,24.28,25.53,24.3,71.8,304.2,0,18.05,.209,0
1,215,2010,2,1.569,1.566,211.8,3.621,.173,1.895,24.3,25.45,24.3,73,304.4,0,18.3,.347,0
1,215,2015,2,1.154,1.153,205.7,2.529,.105,1.405,24.12,25.35,24.04,74.5,304.4,0,18.45,0,0
2,215,2015,2,28.66,28.16,29.87,31.06,28.44,.166,.253,.142,.144,2.019,12.57,2550
1,215,2020,2,1.031,1.031,205.1,.225,.069,1.143,23.96,25.29,23.95,74,304.4,0,18.2,0,0
1,215,2025,2,1.238,1.238,205.4,.168,.06,1.339,24.01,25.36,24.05,74.2,304.5,0,18.3,0,0
1,215,2030,2,1.241,1.241,208.7,.639,.047,1.339,24.08,25.45,24.05,75.6,304.5,0,18.65,0,0
2,215,2030,2,28.47,28.09,29.79,30.81,28.4,.166,.252,.142,.144,2.227,12.57,2550
1,215,2035,2,.832,.818,221.1,10.47,.206,1.143,24.09,25.33,23.99,77.2,304.6,0,18.98,0,0
1,215,2040,2,.326,.31,242.4,18.07,.134,.523,24.05,25.12,23.96,77.6,304.8,0,19.02,.283,0
1,215,2045,2,.745,.725,309.4,13.23,.22,1.111,23.88,25.29,23.66,81,305,0,19.52,1.045,0
2,215,2045,2,28.29,28.02,29.71,30.56,28.36,.166,.252,.142,.144,2.782,12.56,2550
1,215,2050,2,1.318,1.312,331.5,5.413,.14,1.535,23.51,25.4,23.36,82.3,305.1,0,19.43,1.15,0
1,215,2055,2,1.675,1.672,345.5,3.93,.113,1.927,23.3,25.47,23.28,81.6,305.2,0,19.1,1.147,0
1,215,2100,2,1.839,1.832,345.3,5.051,.118,2.058,23.33,25.48,23.37,81.2,305.3,0,19.06,1.092,0
2,215,2100,2,28.14,27.95,29.62,30.34,28.3,.166,.252,.142,.144,2.991,12.56,2550
1,215,2105,2,2.718,2.714,329.3,3.332,.386,3.234,23.44,25.53,23.39,82.5,305.5,0,19.39,1.42,0
1,215,2110,2,3.217,3.207,317.7,4.536,.077,3.397,23.46,24.94,23.47,82.6,305.7,0,19.43,1.607,.01
1,215,2115,2,2.845,2.843,315.7,2.189,.104,3.038,23.63,24.76,23.72,81.3,305.9,0,19.36,1.52,.635
2,215,2115,2,28,27.88,29.52,30.12,28.25,.165,.252,.142,.144,8.66,12.55,2550
1,215,2120,2,2.95,2.946,315,3.102,.212,3.463,23.74,24.62,23.77,79.7,305.9,0,19.14,1.647,.239
1,215,2125,2,3.241,3.238,309.6,2.722,.213,3.724,23.73,24.4,23.71,78.5,306,0,18.9,1.832,0
1,215,2130,2,3.401,3.397,307.8,2.902,.193,3.953,23.62,24.24,23.57,78.8,306.1,0,18.86,1.93,0
2,215,2130,2,27.87,27.82,29.43,29.91,28.18,.165,.252,.142,.143,49.36,12.54,2550
1,215,2135,2,3.559,3.553,305.6,3.385,.439,4.802,23.55,24.02,23.46,80.4,306.2,0,19.1,2.135,0
1,215,2140,2,9.04,8.97,311.7,6.692,2.657,13.3,22.98,22.84,22.57,79.2,306.6,0,18.34,6.615,0
1,215,2145,2,11.58,11.53,318.4,5.464,1.283,13.85,21.38,21.1,20.95,83.3,306.6,0,17.61,8.99,0
2,215,2145,2,27.75,27.75,29.34,29.72,28.11,.166,.252,.142,.143,91,12.53,2550
1,215,2150,2,9.43,9.37,319.3,6.468,1.157,12.74,20.78,20.73,20.58,86.7,306.6,0,17.67,7.6,0
1,215,2155,2,8.19,8.15,317.7,5.775,1.188,11.14,20.56,20.56,20.42,88.6,306.6,0,17.8,6.523,0
1,215,2200,2,8.26,8.21,324,6.62,1.089,10.68,20.34,20.35,20.23,89.6,306.7,0,17.76,6.475,0
2,215,2200,2,27.63,27.68,29.23,29.52,28.03,.165,.252,.142,.143,99.6,12.52,2550
1,215,2205,2,6.605,6.558,321.7,6.838,.841,8.75,20.24,20.28,20.18,90.4,306.8,0,17.8,5.015,0
1,215,2210,2,6.439,6.406,321.3,5.778,.918,9.18,20.23,20.29,20.19,90.6,306.8,0,17.83,4.878,0
1,215,2215,2,7.14,7.09,321.8,6.395,.935,9.96,20.2,20.26,20.16,90.7,306.8,0,17.82,5.45,0
2,215,2215,2,27.5,27.62,29.12,29.3,27.96,.165,.252,.142,.143,35.39,12.51,2550
1,215,2220,2,5.788,5.75,317.7,6.587,.869,7.94,20.17,20.24,20.15,91.2,306.9,0,17.87,4.363,0
1,215,2225,2,6.37,6.336,315.3,5.861,1.294,9.18,20.16,20.33,20.19,90.5,307,0,17.75,5.06,0
1,215,2230,2,6.772,6.717,315.6,7.32,1.095,9.51,20.11,20.24,20.13,89.5,307,0,17.54,5.453,0
2,215,2230,2,27.36,27.55,29.02,29.07,27.88,.165,.251,.142,.143,49.46,12.5,2550
1,215,2235,2,7.06,7.01,311.9,6.95,.909,9.24,20.08,20.21,20.1,89.4,306.9,0,17.48,5.665,0
1,215,2240,2,7.43,7.37,308.2,7.02,1.241,10.45,20.09,20.27,20.11,89,306.9,0,17.42,5.688,0
1,215,2245,2,7.01,6.975,305.9,5.352,.922,9.15,20.05,20.18,20.04,89.2,306.9,0,17.42,5.495,0
2,215,2245,2,27.22,27.48,28.9,28.84,27.8,.165,.251,.142,.143,73.5,12.48,2550
1,215,2250,2,6.578,6.548,303.5,5.54,.872,8.89,20.01,20.21,20.02,89.4,306.9,0,17.42,4.93,0
1,215,2255,2,5.899,5.874,305.8,5.256,.888,7.74,20.02,20.21,20.03,89.4,306.8,0,17.43,4.413,0
1,215,2300,2,5.112,5.089,306.9,5.44,.555,6.729,20.02,20.2,20.02,89.6,306.7,0,17.45,3.815,0
2,215,2300,2,27.08,27.4,28.79,28.61,27.72,.165,.251,.142,.143,92.4,12.49,2550
1,215,2305,2,4.17,4.149,307.8,5.717,.601,5.815,20.02,20.18,20.01,89.7,306.7,0,17.48,3.138,0
1,215,2310,2,3.312,3.297,313.2,5.458,.475,4.377,20.01,20.2,20.02,90,306.5,0,17.51,2.285,0
1,215,2315,2,2.125,2.109,317.2,7.03,.399,3.103,20.03,20.25,20.06,90,306.5,0,17.53,1.269,0
2,215,2315,2,26.93,27.33,28.68,28.4,27.63,.165,.251,.142,.143,38.49,12.48,2550
1,215,2320,2,1.034,1.006,331.9,13.18,.52,2.123,20.09,20.31,20.1,90,306.4,0,17.59,.206,0
1,215,2325,2,.522,.45,59.66,27.75,.386,1.47,20.13,20.32,20.12,90.1,306.3,0,17.65,.225,0
1,215,2330,2,1.681,1.66,109.9,9.07,.501,2.548,20.13,20.22,20.06,90.6,306.2,0,17.73,1.286,0
2,215,2330,2,26.81,27.25,28.57,28.2,27.53,.165,.251,.142,.143,26.74,12.47,2550
1,215,2335,2,4.491,4.483,125.6,3.493,.905,6.043,20.02,20.21,19.93,91.8,305.8,0,17.82,3.203,0
1,215,2340,2,5.256,5.169,119.1,10.44,.474,6.043,19.9,20.33,19.94,91.9,305.5,0,17.73,3.553,0
1,215,2345,2,4.739,4.662,82.5,10.35,.529,5.978,19.92,20.1,19.88,92.4,305.8,0,17.84,3.363,0
2,215,2345,2,26.69,27.17,28.47,28,27.44,.165,.251,.142,.143,40.44,12.47,2550
1,215,2350,2,4.93,4.841,45.49,10.88,.595,6.664,19.87,19.83,19.74,93.6,306.1,0,17.98,3.348,0
1,215,2355,2,5.152,5.034,23.11,12.27,.821,6.795,19.73,19.72,19.64,94.4,306.4,0,17.97,3.963,0
1,216,0,2,5.848,5.801,354.2,7.2,.69,7.48,19.62,19.64,19.53,94.8,306.6,0,17.93,4.423,0
2,216,0,2,26.58,27.09,28.35,27.82,27.34,.165,.25,.142,.143,73.9,12.46,2550
1,216,5,2,5.624,5.567,.756,8.15,1.044,7.38,19.37,19.44,19.32,94.7,306.4,0,17.7,4.063,0
1,216,10,2,5.678,5.616,5.507,8.44,.892,7.61,19.24,19.33,19.21,95,306.4,0,17.61,4.298,0
1,216,15,2,5.075,5.019,9.19,8.52,.788,7.12,19.13,19.25,19.13,95.1,306.2,0,17.53,3.843,0
2,216,15,2,26.48,27.02,28.24,27.65,27.24,.165,.25,.142,.143,90.9,12.45,2550
1,216,20,2,6.177,6.126,8.45,7.36,.653,7.51,19.06,19.24,19.1,95.1,306.2,0,17.46,4.588,0
1,216,25,2,4.448,4.415,19.93,6.969,.635,6.468,19.07,19.22,19.1,95.2,306.1,0,17.48,3.338,0
1,216,30,2,4.547,4.518,14.38,6.466,.64,6.109,19.07,19.27,19.13,95.1,306.2,0,17.47,3.365,0
2,216,30,2,26.38,26.94,28.13,27.47,27.14,.165,.25,.142,.143,49.5,12.45,2550
1,216,35,2,3.761,3.741,10.91,5.895,.563,4.998,19.11,19.28,19.15,95,306.2,0,17.49,2.97,0
1,216,40,2,3.793,3.774,8.79,5.719,.551,4.835,19.14,19.29,19.17,95.1,306.3,0,17.52,2.67,0
1,216,45,2,3.89,3.877,4.952,4.544,.48,5.063,19.14,19.35,19.2,94.9,306.3,0,17.51,2.855,0
2,216,45,2,26.28,26.88,28.02,27.31,27.04,.165,.25,.142,.143,43.21,12.44,2550
1,216,50,2,3.379,3.366,8.93,5.146,.529,4.965,19.16,19.33,19.21,94.9,306.2,0,17.52,2.5,0
1,216,55,2,3.565,3.554,4.437,4.393,.373,4.181,19.17,19.35,19.2,94.9,306.1,0,17.52,2.587,0
1,216,100,2,3.244,3.234,6.708,4.529,.433,4.41,19.18,19.37,19.23,94.9,306.1,0,17.54,2.297,0
2,216,100,2,26.18,26.8,27.91,27.13,26.95,.165,.25,.142,.143,40.8,12.43,2550
1,216,105,2,2.664,2.646,12.67,6.648,.308,3.495,19.21,19.38,19.25,95,306.1,0,17.58,1.925,0
1,216,110,2,2.215,2.201,18.91,6.549,.255,2.842,19.23,19.4,19.28,95,306.1,0,17.6,1.57,0
1,216,115,2,1.491,1.464,12.84,10.73,.262,2.123,19.26,19.45,19.31,94.9,306.1,0,17.62,.987,0
2,216,115,2,26.08,26.73,27.8,26.97,26.85,.165,.249,.142,.143,39.67,12.44,2550
1,216,120,2,1.225,1.211,13.91,8.61,.241,1.764,19.28,19.47,19.33,94.8,306,0,17.62,.41,0
1,216,125,2,.712,.707,34.98,7.06,.177,1.241,19.31,19.5,19.35,94.8,305.8,0,17.64,0,0
1,216,130,2,.779,.778,49.63,2.767,.133,1.045,19.33,19.51,19.38,94.7,305.7,0,17.65,0,0
2,216,130,2,25.99,26.66,27.7,26.83,26.75,.165,.249,.142,.143,37.75,12.43,2550
1,216,135,2,.849,.827,30.03,12.87,.174,1.307,19.32,19.57,19.39,94.5,305.7,0,17.61,.016,0
1,216,140,2,1.18,1.171,2.415,7.19,.276,2.058,19.39,19.6,19.45,94.5,305.6,0,17.67,.24,0
1,216,145,2,1.202,1.183,19.24,10.16,.205,1.568,19.43,19.72,19.51,94.3,305.6,0,17.67,.293,0
2,216,145,2,25.91,26.59,27.59,26.69,26.65,.165,.249,.142,.143,33.9,12.42,2550
1,216,150,2,.661,.658,1.201,5.241,.273,1.339,19.47,19.75,19.54,94.1,305.6,0,17.68,0,0
1,216,155,2,.285,.267,335.3,18.48,.196,.686,19.52,19.73,19.55,94.2,305.5,0,17.74,0,0
1,216,200,2,1.269,1.264,305.6,5.427,.405,1.993,19.54,19.69,19.56,94.1,305.4,0,17.75,.81,0
2,216,200,2,25.83,26.53,27.49,26.58,26.56,.165,.249,.142,.143,34.03,12.42,2550
1,216,205,2,2.062,2.049,315.4,6.452,.078,2.221,19.55,19.75,19.6,94.2,305.4,0,17.78,1.387,0
1,216,210,2,1.888,1.888,324.2,1.35,.21,2.221,19.59,19.85,19.63,94.2,305.3,0,17.81,.981,0
1,216,215,2,1.515,1.509,312.3,5.328,.097,1.797,19.67,19.83,19.67,94.5,305.2,0,17.94,.753,0
2,216,215,2,25.76,26.46,27.4,26.46,26.47,.165,.249,.142,.143,34.41,12.42,2550
1,216,220,2,1.257,1.255,328.1,3.376,.122,1.47,19.68,19.81,19.67,94.6,305.1,0,17.97,.128,0
1,216,225,2,1.449,1.447,318.9,3.193,.121,1.699,19.66,19.93,19.7,94.4,305.1,0,17.92,.553,0
1,216,230,2,1.8,1.799,314,1.09,.193,2.221,19.7,20.07,19.78,94.2,305,0,17.92,1.077,0
2,216,230,2,25.7,26.41,27.3,26.36,26.37,.165,.249,.142,.143,34.24,12.4,2550
1,216,235,2,1.932,1.927,318.9,3.857,.153,2.156,19.77,20.19,19.83,94,305,0,17.96,.873,0
1,216,240,2,1.761,1.76,324,2.213,.111,2.221,19.85,20.18,19.87,94.3,305,0,18.07,.668,0
1,216,245,2,1.711,1.698,330,7.24,.233,2.189,19.88,20.13,19.89,94.4,305.1,0,18.12,.663,0
2,216,245,2,25.63,26.35,27.21,26.27,26.29,.165,.248,.142,.143,33.56,12.41,2550
1,216,250,2,1.985,1.981,347,3.328,.324,2.581,19.85,20.13,19.88,94.3,305.1,0,18.08,1.003,0
1,216,255,2,2.723,2.7,345,7.47,.486,4.051,19.81,20.03,19.81,94.2,305.2,0,18.02,1.74,0
1,216,300,2,3.498,3.475,330.5,6.501,.372,4.443,19.69,19.99,19.76,93.8,305.2,0,17.84,2.332,0
2,216,300,2,25.57,26.29,27.13,26.18,26.2,.165,.248,.142,.143,32.13,12.4,2550
1,216,305,2,3.746,3.729,334.2,5.438,.637,5.39,19.71,19.93,19.74,93.8,305.3,0,17.86,2.665,0
1,216,310,2,4.213,4.192,328.6,5.754,.478,5.521,19.71,19.98,19.78,93.4,305.4,0,17.8,3.125,0
1,216,315,2,3.599,3.574,325.7,6.688,.546,4.835,19.7,19.95,19.77,93.1,305.5,0,17.73,2.79,0
2,216,315,2,25.51,26.24,27.04,26.09,26.11,.165,.248,.142,.143,27.86,12.39,2550
1,216,320,2,3.624,3.603,325.4,6.156,.508,5.129,19.66,19.79,19.67,93,305.5,0,17.7,2.842,0
1,216,325,2,3.291,3.267,328.5,6.899,.478,4.443,19.55,19.67,19.55,93.2,305.5,0,17.63,2.287,0
1,216,330,2,2.523,2.483,338.4,10.13,.521,3.561,19.45,19.64,19.48,93.2,305.5,0,17.51,1.837,0
2,216,330,2,25.46,26.19,26.96,26.01,26.04,.165,.248,.142,.143,26.44,12.4,2550
1,216,335,2,2.393,2.371,354.2,7.74,.276,2.907,19.41,19.61,19.44,93.2,305.6,0,17.48,1.525,0
1,216,340,2,2.241,2.229,3.866,5.937,.352,3.103,19.38,19.59,19.43,93.2,305.6,0,17.44,1.607,0
1,216,345,2,2.594,2.572,16.61,7.52,.302,3.43,19.34,19.58,19.42,92.8,305.6,0,17.36,1.927,0
2,216,345,2,25.39,26.14,26.88,25.92,25.96,.165,.248,.142,.143,25,12.39,2550
1,216,350,2,2.684,2.665,15.16,6.794,.337,3.528,19.3,19.5,19.35,92.4,305.6,0,17.25,1.887,0
1,216,355,2,2.778,2.762,15.24,5.994,.358,3.593,19.23,19.41,19.26,92.5,305.7,0,17.19,1.87,0
1,216,400,2,2.754,2.744,15.46,4.868,.486,3.757,19.13,19.3,19.16,92.4,305.8,0,17.09,1.972,0
2,216,400,2,25.32,26.1,26.8,25.84,25.88,.165,.248,.142,.143,22.83,12.38,2550
1,216,405,2,2.345,2.32,1.235,8.35,.348,3.43,19.07,19.25,19.1,92.4,305.8,0,17.03,1.707,0
1,216,410,2,2.187,2.176,356.6,5.816,.202,2.581,19.02,19.24,19.06,92.5,305.8,0,16.99,1.477,0
1,216,415,2,2.171,2.16,358.2,5.879,.251,2.973,19,19.23,19.05,92.5,305.9,0,16.98,1.397,0
2,216,415,2,25.26,26.05,26.73,25.75,25.81,.165,.248,.142,.143,22.46,12.37,2550
1,216,420,2,2.395,2.372,351.2,7.98,.386,3.365,18.97,19.18,19,92.6,305.9,0,16.97,1.6,0
1,216,425,2,2.783,2.744,350.6,9.53,.309,3.397,18.92,19.11,18.95,92.5,305.9,0,16.9,1.95,0
1,216,430,2,3.012,3.005,356.7,4.052,.295,3.659,18.86,19.04,18.89,92.6,305.9,0,16.86,2.037,0
2,216,430,2,25.19,25.99,26.65,25.66,25.73,.165,.247,.142,.143,22.42,12.37,2550
1,216,435,2,2.652,2.645,356,4.346,.311,3.234,18.84,19.01,18.85,92.8,305.9,0,16.88,1.737,0
1,216,440,2,2.616,2.606,5.688,5.107,.291,3.365,18.77,18.97,18.81,92.8,305.8,0,16.82,1.877,0
1,216,445,2,2.652,2.644,5.476,4.372,.291,3.332,18.76,18.99,18.81,92.8,305.8,0,16.8,1.802,0
2,216,445,2,25.13,25.95,26.59,25.58,25.66,.165,.247,.142,.143,22.01,12.37,2550
1,216,450,2,2.387,2.381,6.509,3.994,.345,3.463,18.77,18.98,18.81,92.9,305.8,0,16.83,1.562,0
1,216,455,2,2.388,2.363,354.6,8.3,.217,2.809,18.78,18.98,18.81,93.1,305.9,0,16.86,1.527,0
1,216,500,2,2.374,2.364,357.5,5.397,.3,3.071,18.8,19,18.82,93.3,305.9,0,16.92,1.535,0
2,216,500,2,25.06,25.89,26.51,25.5,25.59,.165,.247,.142,.143,22.54,12.37,2550
1,216,505,2,2.417,2.409,1.985,4.88,.312,2.973,18.8,19.08,18.87,93.2,305.9,0,16.91,1.652,0
1,216,510,2,2.401,2.395,359.5,3.921,.31,3.234,18.84,19.11,18.89,93.1,306,0,16.93,1.54,0
1,216,515,2,2.161,2.142,352.4,7.56,.249,2.679,18.83,19.05,18.87,93.1,306,0,16.92,1.517,0
2,216,515,2,25,25.85,26.44,25.41,25.52,.165,.247,.142,.143,22.33,12.36,2550
1,216,520,2,2.673,2.639,353.4,9.18,.255,3.267,18.79,18.96,18.8,93.3,306,0,16.92,1.69,0
1,216,525,2,2.589,2.583,355.9,4.056,.247,3.201,18.76,18.93,18.77,93.7,306,0,16.95,1.687,0
1,216,530,2,2.801,2.789,1.744,5.306,.418,4.083,18.73,18.96,18.78,93.7,306.1,0,16.92,1.927,0
2,216,530,2,24.94,25.8,26.37,25.33,25.45,.165,.247,.142,.143,23.46,12.36,2550
1,216,535,2,2.911,2.906,5.534,3.288,.402,3.757,18.76,19.01,18.83,93.5,306.1,0,16.92,1.96,0
1,216,540,2,2.554,2.54,3.803,5.944,.309,3.136,18.77,18.94,18.78,93.8,306.1,0,16.97,1.765,0
1,216,545,2,2.458,2.456,1.63,2.748,.267,3.071,18.74,18.87,18.73,94.2,306,0,17,1.5,0
2,216,545,2,24.87,25.75,26.3,25.26,25.38,.164,.247,.142,.143,24.16,12.35,2550
1,216,550,2,2.416,2.406,6.727,5.138,.337,3.299,18.69,18.83,18.68,94.4,305.9,0,17,1.552,0
1,216,555,2,2.529,2.521,358.2,4.342,.313,3.332,18.63,18.84,18.63,94.6,306,0,16.97,1.565,.025
1,216,600,2,2.982,2.975,357.3,3.997,.288,3.691,18.61,18.85,18.63,94.7,306,0,16.97,1.895,1.629
2,216,600,2,24.81,25.7,26.24,25.17,25.32,.164,.247,.142,.143,26.74,12.34,2550
1,216,605,2,2.81,2.73,354.1,13.66,.321,3.397,18.59,18.86,18.65,94.6,306.1,0,16.94,1.93,3.172
1,216,610,2,2.426,2.42,344.7,4.113,.288,3.234,18.61,18.83,18.66,94.7,306.1,0,16.97,1.527,7.41
1,216,615,2,2.7,2.693,343.3,4.146,.278,3.561,18.6,18.82,18.65,94.8,306.2,0,16.97,1.807,14.04
2,216,615,2,24.75,25.65,26.17,25.1,25.25,.164,.246,.142,.143,25.48,12.34,2550
1,216,620,2,2.843,2.829,349.1,5.647,.37,3.757,18.59,18.84,18.67,94.5,306.2,0,16.93,2.047,21.82
1,216,625,2,3.209,3.197,354.4,5.073,.393,3.953,18.59,18.83,18.67,94.2,306.2,0,16.88,2.117,29.29
1,216,630,2,2.955,2.936,358.9,6.434,.366,3.985,18.58,18.79,18.65,94,306.3,0,16.83,1.95,32.28
2,216,630,2,24.69,25.6,26.1,25.02,25.18,.164,.246,.142,.143,22.65,12.33,2550
1,216,635,2,3.292,3.283,358.9,4.308,.439,4.247,18.55,18.81,18.66,93.6,306.3,0,16.73,2.25,37.69
1,216,640,2,2.778,2.765,357.3,5.556,.37,3.724,18.59,18.74,18.63,93.7,306.3,0,16.79,1.807,36.51
1,216,645,2,2.886,2.872,354.9,5.575,.307,3.757,18.53,18.68,18.57,93.7,306.3,0,16.73,1.972,41.2
2,216,645,2,24.64,25.55,26.04,24.94,25.12,.164,.246,.142,.143,20.59,12.34,2550
1,216,650,2,2.709,2.693,.111,6.174,.373,3.626,18.51,18.64,18.55,93.7,306.4,0,16.71,1.957,52.09
1,216,655,2,2.869,2.863,7.84,3.711,.241,3.397,18.49,18.65,18.57,93.6,306.4,0,16.67,2.062,64.48
1,216,700,2,2.719,2.711,9.87,4.435,.357,3.43,18.6,18.74,18.71,93.5,306.4,0,16.76,2.03,104.1
2,216,700,2,24.58,25.51,25.97,24.87,25.06,.164,.246,.142,.143,18.44,12.35,2550
1,216,705,2,2.645,2.634,11.44,5.372,.399,3.463,18.74,18.84,18.87,93,306.4,0,16.81,1.995,99.5
1,216,710,2,2.624,2.609,10.33,6.298,.353,3.528,18.83,18.91,18.95,92.6,306.4,0,16.84,1.987,124.8
1,216,715,2,2.696,2.676,10.18,6.849,.429,3.593,19.05,19.11,19.22,92.1,306.5,0,16.97,1.985,154
2,216,715,2,24.53,25.46,25.9,24.8,24.99,.164,.246,.142,.143,14.1,12.37,2550
1,216,720,2,2.724,2.693,21.42,8.67,.47,4.051,19.21,19.24,19.34,91.2,306.5,0,16.97,1.967,94.2
1,216,725,2,2.735,2.717,27.36,6.527,.394,3.691,19.15,19.19,19.22,90.3,306.5,0,16.76,2.07,106.9
1,216,730,2,2.568,2.555,24.74,5.696,.327,3.169,19.2,19.23,19.29,90.1,306.5,0,16.77,2.002,144.4
2,216,730,2,24.48,25.42,25.85,24.75,24.93,.164,.246,.142,.143,10.36,12.38,2550
1,216,735,2,3.038,3.022,22.21,5.922,.466,4.247,19.36,19.36,19.49,89.6,306.5,0,16.84,2.435,199.7
1,216,740,2,3.036,3.012,33.94,7.16,.474,4.214,19.6,19.54,19.75,88.7,306.5,0,16.92,2.477,262.2
1,216,745,2,2.909,2.893,35.05,6.01,.465,3.757,20.09,19.95,20.3,87.2,306.5,0,17.1,2.345,336.9
2,216,745,2,24.46,25.38,25.79,24.71,24.87,.164,.246,.142,.143,7,12.41,2550
1,216,750,2,3.236,3.213,39.99,6.813,.348,3.887,20.24,19.92,20.24,85.9,306.6,0,17.03,2.32,206.5
1,216,755,2,2.886,2.86,36.02,7.69,.431,3.822,20.17,19.91,20.15,85.9,306.6,0,16.95,2.242,179.2
1,216,800,2,3.385,3.37,39.8,5.364,.388,4.247,20.15,20.02,20.19,85.3,306.6,0,16.83,2.49,185.2
2,216,800,2,24.44,25.35,25.74,24.69,24.81,.164,.245,.142,.143,4.938,12.56,2550
1,216,805,2,2.959,2.946,40.89,5.488,.337,3.561,20.25,20.11,20.28,84.2,306.6,0,16.73,2.247,207.3
1,216,810,2,2.865,2.833,51.78,8.58,.349,3.528,20.42,20.31,20.53,83.5,306.6,0,16.77,2.152,306.5
1,216,815,2,3.022,2.998,46.24,7.19,.454,3.953,20.86,20.52,20.93,81.9,306.7,0,16.89,2.167,294.5
2,216,815,2,24.45,25.31,25.69,24.69,24.75,.164,.245,.142,.143,3.63,12.61,2550
1,216,820,2,2.861,2.836,46.52,7.51,.309,3.561,20.93,20.51,20.91,80.9,306.7,0,16.76,2.115,250.1
1,216,825,2,2.646,2.605,42.88,10.02,.424,3.691,21.02,20.7,21.05,81.7,306.7,0,17,1.907,241.4
1,216,830,2,2.617,2.594,45.93,7.59,.354,3.397,21.05,20.78,21.04,81.2,306.7,0,16.92,2.075,231.7
2,216,830,2,24.49,25.29,25.65,24.73,24.7,.164,.245,.142,.143,2.986,12.73,2550
1,216,835,2,2.753,2.742,28.8,5.186,.372,3.561,21.03,20.78,21,81.2,306.7,0,16.9,2.185,253.2
1,216,840,2,2.929,2.893,38.95,9.03,.337,3.43,21.15,20.88,21.13,81.1,306.7,0,17,2.252,252
1,216,845,2,2.753,2.724,49.35,8.36,.371,3.397,21.28,20.96,21.26,80.9,306.6,0,17.09,2.05,251.6
2,216,845,2,24.55,25.28,25.62,24.79,24.65,.164,.245,.142,.143,2.746,12.76,2550
1,216,850,2,2.517,2.483,49.38,9.41,.463,3.495,21.39,21.12,21.36,81.1,306.7,0,17.22,1.975,258.3
1,216,855,2,2.328,2.319,48.26,5.188,.362,2.973,21.5,21.16,21.47,80.2,306.7,0,17.15,1.66,258.7
1,216,900,2,2.146,2.113,46.13,10.09,.379,3.103,21.52,21.22,21.5,80.2,306.7,0,17.17,1.697,246.9
2,216,900,2,24.63,25.27,25.6,24.87,24.61,.164,.245,.142,.143,2.427,12.79,2550
1,216,905,2,2.065,2.048,48.57,7.3,.565,3.267,21.52,21.31,21.52,80.1,306.7,0,17.16,1.564,253.6
1,216,910,2,2.005,1.992,51.36,6.358,.324,2.581,21.74,21.49,21.74,79.7,306.7,0,17.29,1.56,268.4
1,216,915,2,2.003,1.984,60.23,7.91,.358,2.744,21.72,21.51,21.7,78.7,306.7,0,17.07,1.593,270.5
2,216,915,2,24.71,25.27,25.59,24.97,24.58,.164,.245,.142,.143,2.193,12.83,2550
1,216,920,2,2.154,2.13,50.73,8.49,.268,2.613,21.79,21.5,21.82,79.1,306.7,0,17.23,1.467,283
1,216,925,2,2.451,2.393,54.67,12.52,.228,2.907,21.9,21.56,21.89,78,306.8,0,17.12,1.975,294.4
1,216,930,2,2.117,2.099,54.79,7.46,.409,3.005,21.92,21.69,21.89,78.1,306.7,0,17.14,1.77,297.9
2,216,930,2,24.81,25.28,25.59,25.06,24.55,.164,.245,.142,.143,2.016,12.87,2550
1,216,935,2,2.26,2.247,49.53,6.143,.316,2.711,22.11,21.77,22.16,77,306.7,0,17.11,1.765,530.5
1,216,940,2,1.948,1.915,66.02,10.48,.352,2.613,22.62,22.37,22.79,75,306.7,0,17.18,1.748,758
1,216,945,2,1.659,1.624,39.33,11.87,.501,2.711,23.41,23.13,23.59,70.6,306.7,0,16.98,1.255,480.7
2,216,945,2,24.92,25.3,25.6,25.17,24.54,.164,.245,.142,.143,1.409,12.94,2550
1,216,950,2,1.883,1.875,32.4,5.262,.405,2.679,23.22,22.8,23.28,69.23,306.8,0,16.52,1.3,406
1,216,955,2,2.081,2.064,39.01,7.46,.317,2.842,23.23,22.74,23.29,69.11,306.8,0,16.5,1.511,352.2
1,216,1000,2,1.563,1.545,41.15,8.64,.397,2.319,23.24,22.85,23.34,69.5,306.8,0,16.59,1.26,476.2
2,216,1000,2,25.05,25.33,25.62,25.3,24.52,.164,.245,.142,.143,1.121,12.98,2550
1,216,1005,2,2.229,2.168,58.01,13.4,.46,3.005,23.41,23.05,23.54,67.1,306.8,0,16.21,1.62,463.5
1,216,1010,2,2.223,2.184,88.1,10.73,.452,3.201,23.77,23.34,23.91,66.46,306.8,0,16.4,1.82,814
1,216,1015,2,1.772,1.684,77.5,17.96,.807,3.43,24.28,23.8,24.34,65.73,306.7,0,16.7,1.537,806
2,216,1015,2,25.22,25.37,25.64,25.48,24.52,.164,.245,.142,.143,.459,13.04,2550
1,216,1020,2,1.4,1.332,64.66,17.93,.689,2.711,24.64,24.22,24.79,63.79,306.6,0,16.57,1.139,791
1,216,1025,2,1.45,1.326,94.2,23.69,.568,3.365,24.91,24.51,25.11,62.9,306.6,0,16.6,.902,790
1,216,1030,2,1.967,1.632,91.2,33.42,.584,4.083,25.34,24.64,25.36,60.79,306.6,0,16.46,1.688,798
2,216,1030,2,25.4,25.42,25.68,25.7,24.52,.164,.245,.142,.143,.069,13.11,2550
1,216,1035,2,2.132,2.084,116.2,12.27,.61,3.103,25.21,24.33,25.06,58.6,306.5,0,15.8,1.696,811
1,216,1040,2,1.584,1.523,121.2,15.84,.622,2.842,25.33,24.73,25.32,58.35,306.6,0,15.85,1.15,825
1,216,1045,2,1.615,1.476,111.3,23.82,.715,3.071,25.59,24.84,25.48,56.55,306.6,0,15.61,1.354,870
2,216,1045,2,25.65,25.5,25.74,25.98,24.54,.164,.245,.142,.143,0,13.05,2550
1,216,1050,2,1.878,1.829,140.3,13.07,.715,3.234,25.62,24.83,25.4,54.08,306.6,0,14.96,1.498,720
1,216,1055,2,2.046,2.008,114.5,11,.564,2.907,25.58,24.82,25.39,55.68,306.5,0,15.36,1.688,713
1,216,1100,2,1.482,1.301,100.8,28.37,.705,2.581,25.81,25.24,25.76,52.93,306.5,0,14.81,1.129,911
2,216,1100,2,25.97,25.6,25.82,26.36,24.56,.163,.245,.142,.143,0,13.01,2550
1,216,1105,2,1.876,1.784,168.5,17.99,.556,2.94,26.09,25.37,25.95,53.03,306.4,0,15.08,1.554,929
1,216,1110,2,1.998,1.95,156.8,12.54,.604,3.299,26.13,25.16,25.67,55.23,306.4,0,15.73,1.72,745
1,216,1115,2,.929,.784,136.1,28.82,.899,3.136,26.1,25.56,25.93,55.59,306.4,0,15.8,.678,881
2,216,1115,2,26.29,25.72,25.92,26.79,24.6,.163,.245,.142,.143,0,13.08,2550
1,216,1120,2,2.15,2.11,99.7,11.11,.429,3.528,26.45,25.65,26.38,55.62,306.3,0,16.11,1.82,887
1,216,1125,2,1.473,1.43,95.6,13.34,.84,2.875,26.35,25.56,26.23,54.33,306.3,0,15.67,1.239,886
1,216,1130,2,1.314,1.256,110.2,17.02,.661,3.005,26.5,25.97,26.53,53.44,306.2,0,15.57,1.108,891
2,216,1130,2,26.61,25.85,26.06,27.25,24.66,.163,.245,.142,.143,0,13.33,2550
1,216,1135,2,.896,.807,127.5,20.5,1.005,3.038,26.67,26.19,26.77,53.72,306.2,0,15.79,.747,897
1,216,1140,2,1.26,1.164,152.3,22.38,.479,2.613,26.84,26.09,26.68,52.3,306.1,0,15.54,1.088,903
1,216,1145,2,1.768,1.701,166.8,15.73,.579,2.94,26.78,26.09,26.75,52.5,306.1,0,15.55,1.398,905
2,216,1145,2,26.94,25.99,26.22,27.73,24.73,.163,.245,.142,.143,0,13.05,2550
1,216,1150,2,1.248,1.175,168.1,19.6,.377,2.613,26.75,26.1,26.64,52.54,306,0,15.53,.85,911
1,216,1155,2,2.027,1.942,132.9,16.54,.554,3.789,26.92,26.18,26.72,52.53,306,0,15.67,1.603,918
1,216,1200,2,1.286,1.247,127.8,14.09,.51,2.385,27.09,26.42,27.03,51.77,305.9,0,15.6,1.121,917
2,216,1200,2,27.29,26.15,26.41,28.23,24.83,.163,.245,.142,.143,0,13.05,2550
1,216,1205,2,1.796,1.761,118.6,11.25,.752,3.038,27.37,26.55,27.24,51.33,305.9,0,15.72,1.461,922
1,216,1210,2,1.24,1.205,116.3,11.92,.862,2.352,27.35,26.53,27.15,50.48,305.9,0,15.46,1.126,927
1,216,1215,2,.472,.372,316,34.66,.333,1.372,27.38,27.14,27.72,49.26,305.8,0,15.12,.226,931
2,216,1215,2,27.63,26.31,26.62,28.75,24.94,.163,.245,.142,.143,0,13.05,2550
1,216,1220,2,.693,.395,71.7,50.1,.656,2.254,27.59,27.48,28.19,48.95,305.8,0,15.21,.394,932
1,216,1225,2,1.315,1.16,96.6,27.8,.629,3.103,27.63,27.21,27.92,49.87,305.8,0,15.52,1.036,940
1,216,1230,2,2.523,2.48,112.1,10.58,.481,3.659,27.65,26.97,27.56,50.06,305.7,0,15.59,2.377,958
2,216,1230,2,27.98,26.47,26.84,29.26,25.07,.163,.245,.142,.143,0,13.04,2550
1,216,1235,2,1.341,1.197,71.7,26.52,.639,2.842,27.57,27.08,27.58,49.44,305.6,0,15.34,.886,963
1,216,1240,2,2.005,1.898,108.8,18.76,.545,3.136,28.12,27.42,28.19,50.5,305.6,0,16.13,1.757,981
1,216,1245,2,1.891,1.217,175.8,48.35,.817,3.92,27.91,27.29,27.75,49.99,305.6,0,15.8,1.632,973
2,216,1245,2,28.32,26.65,27.09,29.77,25.22,.162,.245,.142,.143,0,13.02,2550
1,216,1250,2,2.306,2.038,172.3,27.62,.989,5.096,28.21,27.53,28.08,49.82,305.6,0,16.01,1.917,973
1,216,1255,2,2.63,2.553,145.1,13.91,.586,4.181,28.4,27.5,28.1,49.73,305.6,0,16.15,2.335,949
1,216,1300,2,2.262,2.196,133.7,13.93,.503,3.43,28.53,27.46,28.18,48.46,305.5,0,15.87,1.917,957
2,216,1300,2,28.66,26.82,27.34,30.27,25.37,.162,.245,.142,.143,0,13.03,2550
1,216,1305,2,2.5,2.259,171.8,25.11,1.462,5.423,28.43,27.52,28.15,46.64,305.5,0,15.21,2.017,950
1,216,1310,2,3.282,3.146,160.2,16.5,.824,4.606,28.38,27.23,28,46.5,305.5,0,15.12,2.642,952
1,216,1315,2,2.768,2.31,164.4,32.94,.645,4.312,28.44,27.33,28.01,45.05,305.4,0,14.7,2.432,948
2,216,1315,2,28.98,26.98,27.6,30.76,25.54,.162,.246,.142,.143,0,13.01,2550
1,216,1320,2,3.125,3.078,216.5,9.91,1.754,6.043,28.39,27.68,28.16,45.03,305.3,0,14.65,2.467,949
1,216,1325,2,2.942,2.587,223.2,28.13,1.199,5.651,28.32,27.35,27.86,45.25,305.3,0,14.67,2.61,944
1,216,1330,2,4.929,4.822,197.7,11.96,.851,6.664,28.43,27.47,28.24,46.09,305.3,0,15.04,3.748,944
2,216,1330,2,29.26,27.15,27.87,31.23,25.72,.162,.246,.142,.143,0,13.03,2550
1,216,1335,2,3.737,3.638,184.6,13.19,.774,5.325,28.73,27.6,28.38,45.76,305.3,0,15.18,2.942,954
1,216,1340,2,3.237,3.148,161.8,13.39,1.254,5.913,28.56,27.45,28.14,46.43,305.2,0,15.26,2.78,932
1,216,1345,2,3.893,3.804,150.1,12.27,.473,5.357,28.59,27.36,28.12,47.6,305.1,0,15.66,3.258,929
2,216,1345,2,29.49,27.31,28.13,31.64,25.9,.162,.246,.142,.143,0,13.05,2550
1,216,1350,2,3.278,2.479,203.1,40,.753,4.933,28.52,27.51,28,47.11,305,0,15.44,2.762,922
1,216,1355,2,3.806,3.495,167,23.14,.713,5.357,28.51,27.6,28.28,48.37,305,0,15.82,3.19,919
1,216,1400,2,3.442,3.107,182.1,25.29,1.27,5.913,28.53,27.58,28.18,48.23,305,0,15.8,2.775,911
2,216,1400,2,29.63,27.46,28.4,31.96,26.1,.162,.247,.142,.143,0,13.04,2550
1,216,1405,2,4.156,4.01,166.2,15.21,.963,6.174,28.53,27.5,28.12,48.57,304.9,0,15.91,3.498,903
1,216,1410,2,3.701,3.515,179.6,18.14,1.306,6.468,28.55,27.72,28.35,47.86,304.9,0,15.7,2.735,896
1,216,1415,2,3.69,3.609,201.1,11.98,1.207,6.86,28.73,27.59,28.42,46.32,304.8,0,15.37,2.668,893
2,216,1415,2,29.74,27.6,28.65,32.18,26.3,.161,.247,.142,.143,0,13.04,2550
1,216,1420,2,4.587,4.518,182.4,9.88,1.346,6.729,28.64,27.58,28.38,46.54,304.8,0,15.36,3.595,888
1,216,1425,2,3.518,3.405,188,14.5,1.035,5.749,28.45,27.58,28.13,46.93,304.7,0,15.33,2.752,880
1,216,1430,2,3.953,3.857,169.2,12.6,1.3,6.272,28.52,27.55,28.21,48.29,304.6,0,15.81,3.11,872
2,216,1430,2,29.88,27.72,28.86,32.27,26.49,.161,.247,.142,.143,0,13.05,2550
1,216,1435,2,4.451,4.382,175.6,10.13,.979,6.729,28.85,27.75,28.58,47.77,304.6,0,15.94,3.49,862
1,216,1440,2,3.231,3.134,159.9,14.03,.663,4.639,28.92,27.72,28.53,47.49,304.5,0,15.92,2.692,856
1,216,1445,2,4.043,3.778,172.3,20.76,.982,6.011,29.04,27.95,28.69,48.62,304.4,0,16.36,3.133,848
2,216,1445,2,30.03,27.84,29.03,32.32,26.69,.161,.247,.142,.143,0,13.05,2550
1,216,1450,2,3.949,3.806,154.5,15.39,.916,6.109,29.15,27.96,28.69,47.09,304.3,0,15.98,3.185,838
1,216,1455,2,4.125,4.073,166.6,9.17,.952,6.109,29.03,27.89,28.55,46.77,304.3,0,15.78,3.485,786
1,216,1500,2,4.014,3.918,187.6,12.54,1.153,6.566,29.25,28.26,28.92,45.66,304.2,0,15.6,2.915,825
2,216,1500,2,30.17,27.95,29.18,32.37,26.88,.161,.248,.142,.143,0,13.04,2550
1,216,1505,2,3.925,3.41,206,29.33,.738,5.651,29.26,28.23,28.88,44.07,304.1,0,15.07,3.338,811
1,216,1510,2,4.663,4.599,168,9.48,1.017,7.28,29.07,27.94,28.6,47.11,304,0,15.93,3.765,796
1,216,1515,2,4.585,4.5,153.9,11.02,1.34,7.19,29.07,27.96,28.63,47.36,303.9,0,16,3.895,795
2,216,1515,2,30.3,28.06,29.31,32.43,27.07,.161,.248,.142,.143,0,13.05,2550
1,216,1520,2,4.393,4.272,166.7,13.45,1.034,6.141,29.07,27.88,28.6,46.84,303.9,0,15.83,3.42,783
1,216,1525,2,5.012,4.888,186.2,12.74,.986,7.32,29.17,28.09,28.81,45.12,303.9,0,15.36,3.785,774
1,216,1530,2,4.815,4.604,181.8,16.93,.916,7.09,29.19,28.26,28.9,45.04,303.8,0,15.35,3.618,763
2,216,1530,2,30.4,28.15,29.42,32.53,27.25,.161,.248,.142,.143,0,13.05,2550
1,216,1535,2,5.29,5.166,178.3,12.38,1.145,7.68,29.4,28.47,29.07,43.78,303.7,0,15.11,4.065,750
1,216,1540,2,5.133,5.106,165.8,5.912,1.364,7.91,29.19,28.13,28.71,45.67,303.7,0,15.56,4.325,736
1,216,1545,2,3.472,3.306,183.5,17.69,1.083,6.174,29.12,28.19,28.71,46.4,303.6,0,15.74,2.642,718
2,216,1545,2,30.47,28.23,29.54,32.66,27.41,.16,.249,.142,.143,0,13.05,2550
1,216,1550,2,4.81,4.535,184.2,19.36,.803,6.337,29.09,28.27,28.77,46.39,303.6,0,15.71,3.615,711
1,216,1555,2,4.804,4.739,149.8,9.45,.958,6.729,29.07,28.07,28.64,47.4,303.5,0,16.02,4.055,703
1,216,1600,2,4.466,4.418,161.8,8.36,.531,5.749,29.3,28.4,28.91,46.69,303.4,0,15.98,3.72,690.6
2,216,1600,2,30.51,28.31,29.66,32.8,27.58,.16,.249,.142,.143,0,13.03,2550
1,216,1605,2,3.977,3.793,160.6,17.42,1.06,6.533,29.46,28.58,29.08,44.77,303.4,0,15.5,3.232,672.2
1,216,1610,2,3.792,3.759,184.8,7.5,1.128,5.945,29.42,28.55,29.09,42.12,303.3,0,14.55,2.913,659.4
1,216,1615,2,3.01,2.893,145.5,15.95,.638,4.247,29.49,28.7,29.17,44.79,303.2,0,15.52,2.47,643.6
2,216,1615,2,30.53,28.38,29.78,32.92,27.73,.16,.249,.142,.143,0,13.03,2550
1,216,1620,2,4.365,4.288,177.3,10.76,1.146,6.631,29.52,28.66,29.15,42.4,303.1,0,14.72,3.41,631.8
1,216,1625,2,4.249,4.211,183.6,7.65,.643,5.88,29.46,28.66,29.11,42.26,303,0,14.63,3.275,616.3
1,216,1630,2,4.678,4.372,189,20.72,.797,7.81,29.59,28.87,29.33,41.65,303,0,14.52,3.455,603.5
2,216,1630,2,30.54,28.42,29.89,33.03,27.88,.16,.25,.142,.143,0,13.02,2550
1,216,1635,2,4.653,4.419,187.5,18.17,1.038,7.09,29.68,28.69,29.26,42.34,302.9,0,14.85,3.413,584
1,216,1640,2,2.97,2.901,173.4,12.36,.818,4.867,29.62,28.79,29.21,43.05,302.8,0,15.05,2.353,567.6
1,216,1645,2,4.115,4.022,181.7,12.15,1.092,6.403,29.62,28.88,29.2,42.27,302.7,0,14.77,3.233,553.7
2,216,1645,2,30.54,28.47,30,33.12,28.02,.16,.25,.142,.143,0,13.02,2550
1,216,1650,2,4.617,4.549,189.6,9.81,.714,6.468,29.7,29.1,29.48,42.74,302.6,0,15,3.338,537
1,216,1655,2,2.602,2.533,194.3,13.17,.989,4.606,29.82,29.07,29.53,43.2,302.5,0,15.27,1.852,517.7
1,216,1700,2,3.699,3.631,181.7,11.03,1.094,5.847,29.91,29.16,29.59,42.83,302.5,0,15.22,2.815,500.5
2,216,1700,2,30.52,28.51,30.1,33.18,28.15,.159,.25,.142,.143,0,13.02,2550
1,216,1705,2,3.051,2.918,192.5,16.92,.543,4.475,29.68,29.02,29.34,42.84,302.3,0,15.02,2.21,483.7
1,216,1710,2,3.804,3.645,188.4,16.52,1.555,6.762,29.7,29,29.43,43.74,302.3,0,15.35,2.712,462.8
1,216,1715,2,3.429,3.274,183.1,17.22,1.353,6.37,29.48,28.73,29.12,44.52,302.2,0,15.43,2.481,445.5
2,216,1715,2,30.49,28.54,30.2,33.22,28.28,.159,.251,.142,.143,0,13.02,2550
1,216,1720,2,4.268,4.207,166.5,9.64,.721,5.847,29.48,28.81,29.09,45.47,302.2,0,15.75,3.465,431.6
1,216,1725,2,3.526,3.489,179.8,8.22,1.471,7.38,29.6,28.96,29.27,45.74,302.1,0,15.94,2.562,418.6
1,216,1730,2,3.565,3.519,187.4,9.17,.417,4.475,29.57,28.9,29.22,45.59,302.1,0,15.86,2.71,396.5
2,216,1730,2,30.44,28.56,30.29,33.24,28.39,.159,.251,.142,.143,0,13,2550
1,216,1735,2,3.776,3.734,172.9,8.52,.656,5.194,29.51,28.89,29.18,45.95,302,0,15.94,2.89,374.2
1,216,1740,2,3.038,3.003,179.9,8.71,.626,4.639,29.51,28.92,29.22,45.48,302,0,15.78,2.382,355.8
1,216,1745,2,3.996,3.926,164.1,10.69,.822,6.664,29.49,28.84,29.08,46.67,302,0,16.15,3.065,339.7
2,216,1745,2,30.38,28.57,30.36,33.23,28.5,.159,.251,.142,.143,0,13.01,2550
1,216,1750,2,5.156,5.114,181,7.28,.803,7.42,29.4,28.89,29.06,46.29,302.1,0,15.94,3.863,319.6
1,216,1755,2,4.2,4.148,183.2,9.04,.677,5.488,29.36,28.88,29.07,46.97,302.1,0,16.13,2.992,302.1
1,216,1800,2,3.89,3.857,170.1,7.53,.593,4.933,29.41,28.9,29.04,48.01,302.1,0,16.51,3.085,288.2
2,216,1800,2,30.29,28.58,30.43,33.18,28.59,.159,.251,.142,.143,0,12.73,2550
1,216,1805,2,4.651,4.583,192,9.81,.745,6.011,29.28,28.9,28.96,46.05,302.1,0,15.76,3.328,269.7
1,216,1810,2,4.256,4.213,188.8,8.21,.48,5.325,29.25,28.98,29.01,46.94,302.1,0,16.02,2.825,237.8
1,216,1815,2,3.977,3.941,176.3,7.62,.795,5.423,29.18,28.93,28.87,46.61,302.1,0,15.86,2.97,160.7
2,216,1815,2,30.19,28.58,30.49,33.11,28.68,.159,.251,.142,.143,0,12.66,2550
1,216,1820,2,3.863,3.829,177.7,7.59,.542,4.965,28.86,28.74,28.57,47.38,302,0,15.83,2.56,114.1
1,216,1825,2,3.428,3.397,180.3,7.73,.525,4.508,28.71,28.73,28.5,47.78,302,0,15.82,2.342,126.2
1,216,1830,2,4.19,4.179,184.5,4.301,.475,5.553,28.7,28.76,28.53,46.98,302,0,15.56,2.772,163.3
2,216,1830,2,30.05,28.56,30.53,33.01,28.75,.159,.251,.142,.143,0,12.64,2550
1,216,1835,2,3.992,3.97,183.2,5.983,.593,4.965,28.85,28.83,28.7,46.96,302,0,15.68,2.752,167.7
1,216,1840,2,3.095,3.074,181.4,6.618,.389,3.92,28.87,28.87,28.69,47.71,301.9,0,15.94,2.107,142.9
1,216,1845,2,3.692,3.675,182.4,5.477,.65,5.194,28.78,28.82,28.57,47.82,302,0,15.89,2.475,91.9
2,216,1845,2,29.9,28.54,30.55,32.86,28.81,.159,.251,.142,.143,0,12.63,2550
1,216,1850,2,3.887,3.872,178.1,4.99,.505,4.965,28.51,28.69,28.27,48.45,302,0,15.86,2.447,60.99
1,216,1855,2,2.985,2.976,176.6,4.475,.393,3.626,28.14,28.46,27.91,50.67,302,0,16.21,1.885,44.89
1,216,1900,2,3.002,2.971,170.9,8.3,.502,4.475,27.85,28.28,27.67,51.93,302,0,16.33,1.83,37.68
2,216,1900,2,29.73,28.51,30.57,32.69,28.86,.159,.251,.142,.143,0,12.61,2550
1,216,1905,2,2.988,2.982,162.5,3.378,.263,3.561,27.44,28.02,27.1,54.88,302.1,0,16.8,1.465,32.38
1,216,1910,2,2.739,2.734,165.3,3.64,.205,3.463,27.06,27.74,26.79,56.33,302.1,0,16.85,1.142,28.13
1,216,1915,2,2.696,2.696,170.8,1.224,.084,2.875,26.76,27.78,26.54,57.8,302.2,0,16.98,1.087,23.25
2,216,1915,2,29.55,28.47,30.56,32.49,28.9,.159,.251,.142,.143,0,12.6,2550
1,216,1920,2,2.596,2.596,167.3,.971,.064,2.777,26.43,27.83,26.14,60.42,302.2,0,17.36,.868,17.98
1,216,1925,2,2.45,2.448,168.3,2.311,.132,2.907,26.08,27.83,25.86,62.82,302.2,0,17.63,.696,13.51
1,216,1930,2,2.68,2.679,166.1,1.376,.062,2.809,25.87,27.89,25.78,63.76,302.2,0,17.67,.848,9.72
2,216,1930,2,29.36,28.43,30.54,32.28,28.92,.159,.251,.142,.143,1.038,12.6,2550
1,216,1935,2,2.604,2.595,162.4,4.724,.083,2.842,25.72,27.96,25.65,65.07,302.2,0,17.85,.813,5.521
1,216,1940,2,2.942,2.926,152.6,5.811,.188,3.332,25.29,27.7,25.27,67.22,302.3,0,17.95,1.217,1.693
1,216,1945,2,2.663,2.663,155.6,.881,.11,2.907,25.03,27.33,25.02,68.4,302.3,0,17.98,.977,.09
2,216,1945,2,29.17,28.38,30.51,32.05,28.93,.159,.251,.142,.143,1.349,12.58,2550
1,216,1950,2,2.51,2.51,154.8,.262,.063,2.646,24.76,27.11,24.85,70.1,302.3,0,18.11,.725,0
1,216,1955,2,2.409,2.409,154.2,.964,.078,2.548,24.67,26.89,24.85,70.8,302.3,0,18.19,.312,0
1,216,2000,2,2.53,2.529,150.6,1.605,.14,2.809,24.51,26.72,24.67,72,302.3,0,18.29,.79,0
2,216,2000,2,28.98,28.32,30.46,31.81,28.92,.159,.251,.142,.143,1.602,12.59,2550
1,216,2005,2,2.768,2.767,152.3,1.443,.117,2.973,24.34,26.69,24.52,73,302.3,0,18.35,.762,0
1,216,2010,2,3.075,3.073,156.4,1.856,.066,3.267,24.2,26.66,24.41,73.8,302.3,0,18.38,.965,0
1,216,2015,2,3.113,3.112,160.5,.933,.071,3.267,24.12,26.44,24.32,73.4,302.3,0,18.23,1.067,0
2,216,2015,2,28.79,28.26,30.4,31.57,28.91,.159,.251,.142,.143,1.761,12.58,2550
1,216,2020,2,2.909,2.903,168.1,3.453,.272,3.267,24.06,25.95,24.13,73,302.3,0,18.08,.768,0
1,216,2025,2,2.524,2.523,176,1.144,.225,2.907,23.86,25.28,23.85,73.6,302.4,0,18.03,.319,0
1,216,2030,2,2.496,2.494,176.4,2.682,.144,2.842,23.76,25.29,23.75,74.5,302.4,0,18.12,.079,0
2,216,2030,2,28.61,28.19,30.33,31.34,28.88,.159,.25,.142,.143,1.833,12.57,2550
1,216,2035,2,2.084,2.082,185.4,2.594,.168,2.385,23.65,25.14,23.59,75.8,302.5,0,18.29,.023,0
1,216,2040,2,1.621,1.61,188.9,6.655,.095,1.862,23.5,24.85,23.45,77.6,302.5,0,18.51,.093,0
1,216,2045,2,2.886,2.755,209.1,17.27,.359,3.397,23.31,24.76,23.35,76.6,302.6,0,18.14,1.487,0
2,216,2045,2,28.43,28.13,30.25,31.1,28.84,.159,.25,.142,.143,2.309,12.56,2550
1,216,2050,2,2.564,2.561,202.9,2.543,.186,3.136,23.42,24.95,23.43,75.4,302.7,0,17.99,.535,0
1,216,2055,2,2.303,2.296,206.2,4.508,.248,2.646,23.21,24.7,23.15,77.2,302.7,0,18.17,.154,0
1,216,2100,2,2.707,2.703,192.7,3.03,.146,3.038,23.13,24.9,23.24,77.2,302.7,0,18.08,.455,0
2,216,2100,2,28.27,28.05,30.16,30.87,28.79,.159,.25,.142,.143,2.316,12.55,2550
1,216,2105,2,3.088,3.088,188.4,.299,.08,3.234,23.24,25.34,23.34,76.3,302.7,0,18.01,.708,0
1,216,2110,2,2.957,2.957,188.2,.774,.075,3.103,23.23,25.38,23.32,76.4,302.7,0,18.02,1.023,0
1,216,2115,2,2.818,2.818,185.9,0,.049,2.94,23.2,25.35,23.33,76.4,302.8,0,18,.824,0
2,216,2115,2,28.11,27.98,30.08,30.64,28.73,.159,.25,.142,.143,2.269,12.55,2550
1,216,2120,2,2.731,2.731,187.5,.713,.039,2.875,23.24,25.26,23.33,76.4,302.8,0,18.03,.483,0
1,216,2125,2,3.018,3.018,188.1,.737,.155,3.332,23.23,25.36,23.3,76.8,302.8,0,18.1,.833,0
1,216,2130,2,3.128,3.128,185.6,.738,.118,3.397,23.19,25.35,23.31,76.6,302.8,0,18.03,.939,0
2,216,2130,2,27.96,27.91,29.99,30.43,28.67,.158,.25,.142,.143,2.313,12.54,2550
1,216,2135,2,2.963,2.962,187.3,.463,.075,3.201,23.21,25.05,23.33,76.2,302.8,0,17.97,.764,0
1,216,2140,2,2.88,2.879,185.1,1,.092,3.103,23.11,24.88,23.18,76.5,302.8,0,17.93,.477,0
1,216,2145,2,2.88,2.879,183.9,1.225,.104,3.136,22.98,24.72,23.03,76.7,302.9,0,17.85,.584,0
2,216,2145,2,27.82,27.84,29.89,30.21,28.61,.158,.25,.142,.143,2.376,12.53,2550
1,216,2150,2,2.824,2.823,182,1.306,.085,3.071,22.84,24.65,22.88,77.1,302.9,0,17.8,.685,0
1,216,2155,2,2.355,2.351,177,3.427,.368,3.103,22.61,24.35,22.6,78.2,303,0,17.82,.085,0
1,216,2200,2,2.652,2.65,180.5,2.288,.157,3.005,22.42,24.23,22.43,79.4,303,0,17.86,.05,0
2,216,2200,2,27.69,27.77,29.79,30.02,28.53,.158,.25,.142,.143,2.708,12.52,2550
1,216,2205,2,2.162,2.151,170.2,5.853,.344,2.515,22.3,23.98,22.29,80.1,303,0,17.88,.073,0
1,216,2210,2,2.349,2.328,173.2,7.65,.398,2.809,22.1,23.6,22.12,81.6,303,0,17.98,.346,0
1,216,2215,2,2.635,2.635,177.3,1.224,.179,2.973,22.03,23.82,22.11,82,303,0,17.99,.19,0
2,216,2215,2,27.56,27.7,29.69,29.82,28.46,.158,.25,.142,.143,3.462,12.51,2550
1,216,2220,2,1.991,1.989,178,2.689,.189,2.385,21.85,23.36,21.83,82.7,303,0,17.96,0,0
1,216,2225,2,1.886,1.885,178.1,1.63,.194,2.385,21.63,23.26,21.52,83.9,302.9,0,17.97,0,0
1,216,2230,2,1.867,1.865,176.2,2.155,.178,2.385,21.48,23.2,21.46,84.5,302.9,0,17.93,0,0
2,216,2230,2,27.42,27.62,29.6,29.63,28.38,.158,.249,.142,.143,5.521,12.51,2550
1,216,2235,2,2.026,2.023,174.3,3.202,.167,2.45,21.49,23.26,21.61,84.2,302.9,0,17.88,0,0
1,216,2240,2,2.031,2.025,168.7,4.321,.166,2.45,21.64,23.26,21.82,83.3,302.9,0,17.87,.069,0
1,216,2245,2,2.165,2.159,164.6,4.458,.172,2.548,21.66,23.1,21.77,83,302.9,0,17.83,.078,0
2,216,2245,2,27.28,27.55,29.5,29.43,28.29,.158,.249,.142,.143,5.116,12.5,2550
1,216,2250,2,2.531,2.528,175.3,2.608,.134,2.842,21.58,23.31,21.68,83.5,302.8,0,17.84,.092,0
1,216,2255,2,2.686,2.685,179.8,1.201,.122,2.973,21.62,23.31,21.75,83.5,302.8,0,17.88,.16,0
1,216,2300,2,2.644,2.641,184.7,2.478,.13,2.94,21.67,23.36,21.78,83.1,302.8,0,17.86,0,0
2,216,2300,2,27.15,27.48,29.4,29.25,28.21,.158,.249,.142,.143,5.068,12.49,2550
1,216,2305,2,2.874,2.871,187.7,2.494,.233,3.299,21.69,23.44,21.79,82.8,302.7,0,17.83,0,0
1,216,2310,2,3.182,3.182,192.5,.7,.083,3.365,21.59,23.49,21.63,83.5,302.6,0,17.85,0,0
1,216,2315,2,3.215,3.214,191.3,1.436,.083,3.365,21.42,23.27,21.42,84.3,302.6,0,17.84,1.081,0
2,216,2315,2,27.02,27.4,29.29,29.07,28.12,.158,.249,.142,.143,5.024,12.49,2550
1,216,2320,2,3.253,3.253,187.5,.249,.181,3.528,21.27,23.09,21.29,84.8,302.6,0,17.8,1.12,0
1,216,2325,2,3.085,3.085,188.5,.048,.031,3.136,21.18,22.97,21.22,85.1,302.6,0,17.76,.922,0
1,216,2330,2,2.973,2.973,188.4,.236,.074,3.136,21.06,22.94,21.09,85.4,302.6,0,17.71,.246,0
2,216,2330,2,26.9,27.33,29.19,28.89,28.03,.158,.249,.142,.143,5.333,12.48,2550
1,216,2335,2,3.088,3.088,185.7,.679,.116,3.332,20.96,22.96,21.03,85.5,302.7,0,17.63,.826,0
1,216,2340,2,3.33,3.33,184.5,.528,.118,3.626,20.91,23.12,21.1,85.3,302.7,0,17.55,1.237,0
1,216,2345,2,3.178,3.178,183.9,1.053,.146,3.43,20.98,23.06,21.2,84.8,302.7,0,17.53,1.08,0
2,216,2345,2,26.8,27.25,29.08,28.73,27.94,.158,.249,.142,.143,5.576,12.48,2550
1,216,2350,2,3.204,3.202,177.9,2.237,.15,3.626,21.01,22.81,21.2,84.4,302.7,0,17.48,1.172,0
1,216,2355,2,3.591,3.59,173.9,1.413,.226,4.083,21.03,22.79,21.17,84.2,302.7,0,17.46,1.457,0
1,217,0,2,3.853,3.85,173.2,2.504,.137,4.181,21.16,22.91,21.36,83.8,302.7,0,17.51,1.787,0
2,217,0,2,26.69,27.18,28.98,28.57,27.85,.158,.248,.142,.143,4.868,12.46,2550
1,217,5,2,3.723,3.716,168.5,3.336,.205,4.181,21.4,22.82,21.54,82.6,302.7,0,17.5,1.785,0
1,217,10,2,3.732,3.726,164.2,3.073,.241,4.214,21.42,22.72,21.51,81.9,302.6,0,17.4,1.862,0
1,217,15,2,3.105,3.096,167.3,4.202,.256,3.626,21.39,22.52,21.43,81.8,302.6,0,17.36,1.377,0
2,217,15,2,26.59,27.11,28.88,28.41,27.76,.158,.248,.142,.143,4.246,12.46,2550
1,217,20,2,2.929,2.925,174.7,3.014,.16,3.299,21.25,22.4,21.3,82.1,302.6,0,17.28,1.087,0
1,217,25,2,2.773,2.771,180,2.109,.148,3.201,21.1,22.38,21.12,82.9,302.6,0,17.29,.758,0
1,217,30,2,2.637,2.635,183.7,1.948,.124,3.005,20.9,22.12,20.83,84.5,302.5,0,17.38,.33,0
2,217,30,2,26.49,27.04,28.78,28.25,27.67,.158,.248,.142,.143,4.912,12.46,2550
1,217,35,2,2.78,2.779,187.6,1.878,.157,3.201,20.64,22.05,20.63,85.9,302.6,0,17.39,.132,0
1,217,40,2,3.338,3.337,185.7,1.31,.186,3.789,20.61,22.07,20.67,86.2,302.6,0,17.42,1.112,0
1,217,45,2,3.545,3.542,187,2.421,.152,3.92,20.72,22.06,20.84,84.9,302.7,0,17.3,1.37,0
2,217,45,2,26.39,26.96,28.68,28.09,27.58,.158,.248,.142,.143,5.326,12.45,2550
1,217,50,2,3.54,3.537,185,2.45,.198,4.018,20.87,22.28,21.01,82.9,302.6,0,17.07,1.39,0
1,217,55,2,3.659,3.656,186.7,2.344,.171,4.214,20.98,22.38,21.14,80.8,302.6,0,16.79,1.5,0
1,217,100,2,3.631,3.625,189.7,3.184,.242,4.279,21.02,22.43,21.1,79.6,302.5,0,16.59,1.457,0
2,217,100,2,26.3,26.89,28.58,27.95,27.49,.158,.248,.142,.143,3.925,12.45,2550
1,217,105,2,3.503,3.497,190.6,3.434,.2,3.953,21,22.22,21.06,79.5,302.4,0,16.57,1.427,0
1,217,110,2,3.656,3.654,188.8,2.205,.157,4.051,20.91,22.04,20.96,79.5,302.4,0,16.48,1.557,0
1,217,115,2,3.603,3.6,187.7,2.547,.192,4.083,20.86,22.03,20.89,79.2,302.3,0,16.37,1.475,0
2,217,115,2,26.21,26.83,28.49,27.81,27.39,.158,.248,.142,.143,3.599,12.44,2550
1,217,120,2,3.61,3.605,182,2.982,.156,3.953,20.78,21.92,20.81,79.1,302.3,0,16.29,1.562,0
1,217,125,2,3.767,3.749,186.8,5.646,.227,4.214,20.59,21.84,20.62,79.5,302.2,0,16.19,1.67,0
1,217,130,2,3.99,3.987,196.7,2.258,.165,4.508,20.47,21.78,20.52,80,302.1,0,16.17,1.775,0
2,217,130,2,26.12,26.76,28.39,27.67,27.3,.158,.247,.142,.143,3.579,12.43,2550
1,217,135,2,3.531,3.529,196,1.912,.19,3.953,20.41,21.52,20.42,81.2,302,0,16.34,1.57,0
1,217,140,2,3.451,3.45,196.8,1.256,.116,3.659,20.21,21.31,20.19,83,302,0,16.49,1.365,0
1,217,145,2,3.571,3.569,194.2,1.951,.086,3.724,20.03,21.32,20.01,84.4,302,0,16.57,1.347,0
2,217,145,2,26.03,26.69,28.3,27.54,27.21,.158,.247,.142,.143,4.287,12.43,2550
1,217,150,2,3.415,3.414,195.3,1.369,.161,3.691,19.95,21.34,19.97,84.9,302,0,16.58,1.277,0
1,217,155,2,3.181,3.179,193.1,1.86,.091,3.397,19.85,21.21,19.89,85.5,301.9,0,16.59,.992,0
1,217,200,2,3.26,3.259,192.5,1.289,.073,3.43,19.78,21.18,19.82,86,301.9,0,16.62,1.032,0
2,217,200,2,25.94,26.63,28.21,27.4,27.12,.158,.247,.142,.143,5.01,12.42,2550
1,217,205,2,3.146,3.144,198.9,1.983,.087,3.365,19.74,21.11,19.77,86.5,301.9,0,16.66,1.105,0
1,217,210,2,2.701,2.696,208.6,3.49,.184,3.103,19.65,21,19.65,87.1,301.8,0,16.69,.381,0
1,217,215,2,2.734,2.729,206.3,3.377,.165,3.071,19.57,20.99,19.61,87.9,301.8,0,16.75,.487,0
2,217,215,2,25.84,26.56,28.11,27.27,27.03,.158,.247,.142,.143,5.845,12.42,2550
1,217,220,2,3.093,3.091,200.3,1.949,.159,3.561,19.61,21.06,19.71,87.7,301.8,0,16.75,.922,0
1,217,225,2,3.163,3.16,205.1,2.796,.138,3.528,19.69,21.02,19.82,86.9,301.8,0,16.69,1.262,0
1,217,230,2,2.998,2.993,204.3,3.598,.129,3.332,19.75,20.83,19.85,86.2,301.7,0,16.61,1.105,0
2,217,230,2,25.76,26.5,28.02,27.14,26.94,.158,.247,.142,.143,5.511,12.41,2550
1,217,235,2,2.983,2.981,192.2,2.389,.162,3.43,19.73,20.74,19.77,85.9,301.6,0,16.56,1.157,0
1,217,240,2,2.755,2.751,191.7,3.239,.272,3.495,19.72,20.78,19.81,85.6,301.5,0,16.49,1.009,0
1,217,245,2,2.789,2.773,184.2,6.153,.209,3.299,19.76,20.71,19.82,85.2,301.5,0,16.45,1.161,0
2,217,245,2,25.67,26.43,27.92,27.01,26.85,.158,.247,.142,.143,5.078,12.41,2550
1,217,250,2,2.764,2.759,174.9,3.391,.189,3.267,19.71,20.68,19.79,84.9,301.5,0,16.35,1.182,0
1,217,255,2,2.591,2.587,178.5,3.249,.217,3.103,19.72,20.81,19.84,84.7,301.5,0,16.33,1.08,0
1,217,300,2,2.592,2.584,183.8,4.522,.307,3.463,19.85,20.93,20,84,301.5,0,16.32,.949,0
2,217,300,2,25.59,26.37,27.83,26.9,26.77,.158,.246,.142,.143,4.655,12.4,2550
1,217,305,2,2.59,2.583,180.9,4.007,.221,3.038,20,21.06,20.17,82.8,301.4,0,16.24,1.039,0
1,217,310,2,2.574,2.111,262.6,34.36,.619,3.757,20.07,20.85,20.12,83,301.5,0,16.34,1.684,0
1,217,315,2,2.416,2.211,252.2,23.64,.306,3.169,20.03,20.69,20.11,83.5,301.5,0,16.41,1.43,0
2,217,315,2,25.52,26.31,27.74,26.78,26.68,.158,.246,.142,.143,4.294,12.4,2550
1,217,320,2,2.852,2.778,237.8,13.07,.171,3.234,20.19,20.99,20.27,83.1,301.4,0,16.48,1.3,.008
1,217,325,2,3.28,3.143,250.9,16.52,.592,4.214,20.22,21.11,20.27,83.8,301.4,0,16.63,1.82,0
1,217,330,2,3.144,3.117,243.7,7.46,.251,3.757,20.33,21.11,20.41,83.5,301.3,0,16.69,1.835,.052
2,217,330,2,25.44,26.25,27.65,26.67,26.59,.158,.246,.142,.143,4.358,12.39,2550
1,217,335,2,2.895,2.849,225.7,10.21,.246,3.561,20.44,21.21,20.51,82.8,301.2,0,16.66,1.372,.003
1,217,340,2,2.828,2.82,199.2,4.295,.155,3.332,20.42,21.11,20.45,82.9,301.1,0,16.66,1.382,0
1,217,345,2,2.609,2.597,197.5,5.696,.138,2.907,20.27,20.85,20.23,84.2,300.9,0,16.75,1.132,0
2,217,345,2,25.38,26.19,27.57,26.56,26.51,.158,.246,.142,.143,4.384,12.39,2550
1,217,350,2,2.624,2.617,207.7,4.066,.107,2.875,20.07,20.65,20,85.6,300.9,0,16.82,1.09,0
1,217,355,2,2.914,2.91,191.6,2.967,.177,3.234,19.87,20.49,19.82,86.6,300.9,0,16.8,1.42,0
1,217,400,2,3.088,3.085,195.8,2.256,.134,3.332,19.75,20.44,19.72,87.4,300.9,0,16.83,1.25,0
2,217,400,2,25.32,26.13,27.48,26.46,26.42,.158,.246,.142,.143,5.343,12.38,2550
1,217,405,2,2.698,2.691,198.1,4.086,.199,3.169,19.7,20.45,19.74,87.7,300.8,0,16.83,1.09,0
1,217,410,2,2.573,2.526,171.8,10.88,.252,3.169,19.7,20.41,19.7,87.5,300.7,0,16.81,1.302,0
1,217,415,2,3.317,3.302,152.1,5.422,.166,3.724,19.54,20.51,19.56,87.8,300.5,0,16.7,1.79,0
2,217,415,2,25.25,26.07,27.4,26.36,26.34,.158,.246,.142,.143,5.668,12.37,2550
1,217,420,2,3.205,3.164,160.2,9.15,.184,3.724,19.49,20.43,19.54,88.4,300.5,0,16.75,1.632,0
1,217,425,2,3.338,3.331,165.5,3.609,.178,3.822,19.54,20.48,19.66,88.2,300.5,0,16.76,1.732,0
1,217,430,2,3.462,3.457,162,3.032,.19,3.92,19.57,20.42,19.67,87.4,300.5,0,16.66,1.96,0
2,217,430,2,25.19,26.02,27.32,26.27,26.26,.158,.245,.142,.143,5.581,12.37,2550
1,217,435,2,3.289,3.283,168.7,3.305,.326,3.985,19.64,20.48,19.77,86.7,300.5,0,16.6,1.775,0
1,217,440,2,2.621,2.604,154.4,6.571,.202,3.169,19.71,20.34,19.79,86.1,300.5,0,16.57,1.482,0
1,217,445,2,2.374,2.37,148.5,3.183,.163,2.809,19.64,20.2,19.66,86.6,300.5,0,16.58,1.175,0
2,217,445,2,25.13,25.97,27.24,26.18,26.18,.158,.245,.142,.143,5.006,12.37,2550
1,217,450,2,2.012,2.005,154.2,4.83,.137,2.483,19.56,20.1,19.55,87.5,300.5,0,16.67,.511,0
1,217,455,2,2.098,2.095,163.7,3.192,.199,2.45,19.53,20.08,19.56,88.1,300.6,0,16.74,.852,0
1,217,500,2,2.341,2.338,164.6,2.958,.102,2.581,19.57,20.13,19.62,88.3,300.7,0,16.81,1.052,0
2,217,500,2,25.07,25.91,27.16,26.09,26.1,.158,.245,.142,.143,5.573,12.36,2550
1,217,505,2,2.332,2.322,166.8,5.507,.249,2.777,19.6,20.1,19.65,88.5,300.7,0,16.87,.968,0
1,217,510,2,2.039,2.034,171.1,4.094,.184,2.581,19.66,20.13,19.72,88.3,300.8,0,16.9,.761,0
1,217,515,2,2.258,2.25,177.1,4.625,.225,2.744,19.74,20.31,19.84,87.9,300.8,0,16.91,.891,0
2,217,515,2,25.01,25.86,27.08,26,26.03,.158,.245,.142,.143,5.373,12.35,2550
1,217,520,2,2.04,2.035,170.6,3.984,.175,2.417,19.85,20.38,19.93,87.3,300.8,0,16.9,.896,.011
1,217,525,2,2.641,2.625,160.3,6.422,.326,3.201,19.89,20.34,19.93,87.1,300.9,0,16.92,1.438,0
1,217,530,2,2.18,2.162,174,7.46,.324,3.103,19.9,20.37,19.98,87,300.9,0,16.9,1.228,0
2,217,530,2,24.96,25.81,27.01,25.92,25.95,.157,.245,.142,.143,5.071,12.35,2550
1,217,535,2,2.691,2.667,166.7,7.69,.509,3.691,20.01,20.5,20.1,86.4,300.9,0,16.89,1.587,0
1,217,540,2,2.506,2.486,179.1,7.25,.308,3.169,20.09,20.6,20.18,85.5,300.9,0,16.82,1.37,0
1,217,545,2,2.672,2.666,172.3,3.924,.233,3.201,20.17,20.65,20.24,84.9,300.9,0,16.78,1.512,0
2,217,545,2,24.92,25.76,26.94,25.85,25.87,.158,.245,.142,.143,4.694,12.34,2550
1,217,550,2,2.502,2.486,171.9,6.319,.277,3.136,20.17,20.63,20.22,84.7,300.9,0,16.75,1.47,0
1,217,555,2,2.676,2.67,164.5,3.868,.242,3.332,20.15,20.59,20.18,84.9,300.9,0,16.75,1.547,.251
1,217,600,2,2.558,2.552,165,3.926,.226,3.136,20.11,20.55,20.13,85.2,301,0,16.79,1.445,1.127
2,217,600,2,24.88,25.71,26.87,25.78,25.81,.157,.244,.142,.143,4.674,12.34,2550
1,217,605,2,2.184,2.175,176.4,5.151,.206,2.679,20.08,20.49,20.09,85.7,301,0,16.84,.794,2.47
1,217,610,2,1.952,1.947,187.8,4.178,.147,2.254,20.03,20.47,20.04,86.3,301.1,0,16.9,.246,4.957
1,217,615,2,1.809,1.806,190.9,3.375,.15,2.091,20.02,20.46,20.06,86.6,301.1,0,16.94,.071,9.42
2,217,615,2,24.84,25.67,26.8,25.72,25.73,.157,.244,.142,.143,5.072,12.34,2550
1,217,620,2,1.815,1.808,197.5,4.974,.136,2.058,20.06,20.45,20.11,86.5,301.1,0,16.96,.267,14.71
1,217,625,2,1.899,1.896,206.8,2.86,.088,2.091,20.12,20.47,20.17,86.6,301.1,0,17.04,.251,17.74
1,217,630,2,1.565,1.557,204.1,6.03,.15,2.091,20.22,20.52,20.24,87,301.1,0,17.19,.083,20.21
2,217,630,2,24.8,25.63,26.73,25.65,25.67,.157,.244,.142,.143,4.956,12.32,2550
1,217,635,2,1.981,1.971,182.8,5.607,.201,2.483,20.3,20.58,20.32,87,301.1,0,17.28,.949,21.58
1,217,640,2,2.698,2.682,161.2,6.287,.382,3.397,20.37,20.66,20.36,87.1,301.2,0,17.36,1.49,24.52
1,217,645,2,2.922,2.908,152.9,5.582,.351,4.116,20.4,20.72,20.43,87.1,301.2,0,17.38,1.75,30.03
2,217,645,2,24.75,25.58,26.67,25.59,25.6,.157,.244,.142,.143,4.865,12.32,2550
1,217,650,2,2.706,2.688,162.2,6.672,.326,3.299,20.49,20.84,20.58,86.1,301.3,0,17.3,1.877,31.01
1,217,655,2,2.872,2.858,170.1,5.601,.348,3.953,20.64,20.99,20.74,85.1,301.3,0,17.26,1.835,30.04
1,217,700,2,2.794,2.775,178,6.76,.352,3.528,20.81,21.16,20.91,83.9,301.4,0,17.2,1.76,32.54
2,217,700,2,24.72,25.54,26.61,25.54,25.53,.157,.244,.142,.143,4.142,12.32,2550
1,217,705,2,2.52,2.507,189.7,5.762,.321,3.169,21,21.28,21.07,82.6,301.5,0,17.15,1.6,31.53
1,217,710,2,2.455,2.439,192.7,6.44,.264,3.201,21.08,21.28,21.11,82.2,301.5,0,17.14,1.357,28.87
1,217,715,2,2.247,2.232,204.9,6.589,.254,2.875,21.11,21.29,21.12,82.3,301.5,0,17.2,1.335,32.62
2,217,715,2,24.7,25.51,26.55,25.49,25.47,.157,.244,.142,.143,3.746,12.33,2550
1,217,720,2,2.316,2.304,208.4,5.956,.285,2.973,21.13,21.27,21.13,82.9,301.6,0,17.32,1.347,40.28
1,217,725,2,2.129,2.106,197.9,8.34,.219,2.744,21.2,21.32,21.2,82.9,301.5,0,17.38,1.217,41.84
1,217,730,2,1.876,1.866,195.1,6.023,.228,2.319,21.25,21.35,21.24,83,301.6,0,17.44,1.116,40.2
2,217,730,2,24.68,25.47,26.49,25.45,25.41,.157,.244,.142,.143,3.748,12.33,2550
1,217,735,2,1.805,1.797,206.8,5.058,.241,2.254,21.3,21.38,21.28,83.2,301.7,0,17.53,.834,40.28
1,217,740,2,2.054,2.046,203,5.095,.204,2.515,21.32,21.42,21.31,83.1,301.7,0,17.52,1.252,43.74
1,217,745,2,1.81,1.802,207.8,5.277,.186,2.254,21.39,21.49,21.39,83,301.6,0,17.58,.983,49.61
2,217,745,2,24.67,25.44,26.44,25.42,25.35,.157,.244,.142,.143,3.658,12.33,2550
1,217,750,2,2.125,2.108,216.1,7.32,.311,3.234,21.51,21.69,21.55,82.6,301.6,0,17.62,1.352,57.77
1,217,755,2,2.27,2.245,234.3,8.39,.238,2.842,21.69,21.84,21.71,81.9,301.7,0,17.66,1.725,63.09
1,217,800,2,2.079,2.051,245.6,9.37,.226,2.581,21.79,21.87,21.77,82.3,301.8,0,17.81,1.677,61.54
2,217,800,2,24.66,25.41,26.39,25.39,25.3,.157,.243,.142,.143,3.432,12.33,2550
1,217,805,2,1.881,1.859,210.5,8.69,.241,2.45,21.87,21.93,21.87,82.6,301.8,0,17.95,1.225,71.1
1,217,810,2,2.539,2.524,200,6.184,.401,3.495,22,22.11,22.04,81.9,301.7,0,17.95,1.732,89.2
1,217,815,2,2.535,2.513,204.9,7.54,.381,3.561,22.28,22.36,22.32,81,301.7,0,18.04,1.73,118.1
2,217,815,2,24.65,25.39,26.34,25.37,25.24,.157,.243,.142,.143,3.261,12.34,2550
1,217,820,2,3.354,3.336,215.6,5.789,.563,4.279,22.62,22.77,22.72,77.8,301.7,0,17.74,2.232,155.8
1,217,825,2,3.878,3.851,216.6,6.776,.565,5.161,22.97,22.99,23.03,75.3,301.7,0,17.56,2.607,193.9
1,217,830,2,4.439,4.412,218.4,6.351,.46,5.619,23.26,23.19,23.26,73,301.6,0,17.35,3.25,220.5
2,217,830,2,24.66,25.37,26.3,25.36,25.19,.157,.243,.142,.143,2.265,12.36,2550
1,217,835,2,4.362,4.336,223.4,6.338,.519,5.945,23.54,23.52,23.56,71.9,301.6,0,17.38,3.413,183.8
1,217,840,2,5.072,5.024,222.4,7.9,.836,7.25,23.73,23.71,23.72,70.7,301.6,0,17.31,3.805,179.4
1,217,845,2,5.254,5.231,216.6,5.337,.758,7.09,23.91,23.89,23.89,69.68,301.5,0,17.25,3.643,172.7
2,217,845,2,24.68,25.35,26.26,25.37,25.15,.157,.243,.142,.143,1.839,12.4,2550
1,217,850,2,5.352,5.326,214.5,5.637,.865,7.71,24.03,24.03,24.01,68.64,301.4,0,17.13,3.63,171.6
1,217,855,2,5.412,5.379,212.6,6.326,.541,6.664,24.21,24.18,24.18,68.04,301.4,0,17.15,3.63,163.4
1,217,900,2,5.458,5.434,217.9,5.289,.502,6.566,24.37,24.25,24.33,68.26,301.4,0,17.35,4.08,366.6
2,217,900,2,24.71,25.34,26.23,25.39,25.1,.157,.243,.142,.143,1.676,12.4,2550
1,217,905,2,5.315,5.284,219.7,6.207,.599,6.729,24.85,24.53,24.84,67.71,301.3,0,17.67,3.92,422.7
1,217,910,2,6.077,6.035,219.5,6.76,1.038,8.33,25.4,24.92,25.4,66.3,301.3,0,17.84,4.64,563.8
1,217,915,2,6.324,6.279,223.3,6.848,1.124,8.1,25.82,25.23,25.73,65.38,301.3,0,18.01,5.048,572.7
2,217,915,2,24.75,25.33,26.2,25.43,25.06,.157,.243,.142,.143,1.47,12.51,2550
1,217,920,2,7.43,7.39,223.2,5.48,.835,9.44,25.9,25.19,25.71,64.46,301.3,0,17.86,5.843,586.6
1,217,925,2,7.74,7.67,218.4,7.4,.927,9.73,26.3,25.67,26.19,63.33,301.3,0,17.95,5.945,604.1
1,217,930,2,7.66,7.61,217.5,6.544,1.423,10.49,26.47,25.83,26.34,62.66,301.3,0,17.95,5.755,615.5
2,217,930,2,24.79,25.33,26.18,25.5,25.03,.157,.243,.142,.143,1.267,12.97,2550
1,217,935,2,7.86,7.78,214.1,8.42,.899,9.93,26.77,26.06,26.58,61.74,301.3,0,17.99,5.768,629.2
1,217,940,2,7.02,6.949,214.9,8.27,1.134,9.18,27.28,26.67,27.2,61.05,301.2,0,18.27,5.073,642.2
1,217,945,2,8.34,8.24,212.2,8.62,.943,11.04,27.5,26.64,27.22,59.37,301.2,0,18.05,5.92,659.1
2,217,945,2,24.86,25.35,26.17,25.63,25,.157,.243,.142,.143,1.034,13.03,2550
1,217,950,2,8.36,8.31,221.4,6.332,1.006,10.58,27.34,26.48,27.02,59.91,301.1,0,18.04,6.495,674.4
1,217,955,2,8.08,8.02,223.2,6.783,1.031,9.96,27.42,26.64,27.18,60.02,301,0,18.14,6.293,690.2
1,217,1000,2,7.12,7.08,221.7,6.19,1.15,9.24,27.95,27.21,27.88,59.59,301,0,18.51,5.303,704
2,217,1000,2,24.99,25.37,26.17,25.83,24.97,.157,.242,.142,.143,.52,13.06,2550
1,217,1005,2,8.04,7.97,221.3,7.47,1.092,10.49,28.31,27.45,28.13,57.01,300.9,0,18.15,6.183,678.5
1,217,1010,2,8.72,8.64,202.5,7.87,1.432,11.11,28.7,28,28.58,54.62,300.9,0,17.83,6.138,728
1,217,1015,2,8.31,8.25,209.1,6.312,.854,10.16,29,28.18,28.81,53.49,300.9,0,17.79,5.635,742
2,217,1015,2,25.17,25.43,26.2,26.1,24.96,.157,.242,.142,.143,0,13.08,2550
1,217,1020,2,8.49,8.42,207.7,7.2,1.095,11.01,29.05,28.16,28.72,52.88,300.9,0,17.66,6.145,755
1,217,1025,2,8.68,8.55,206,10,.849,10.71,29.28,28.44,29.06,52.38,300.9,0,17.71,6.208,768
1,217,1030,2,8.25,8.16,211.5,8.65,1.188,10.45,29.48,28.61,29.26,51.42,300.8,0,17.6,5.898,776
2,217,1030,2,25.36,25.49,26.25,26.4,24.96,.156,.242,.142,.143,0,13.12,2550
1,217,1035,2,8.87,8.83,214.6,5.846,1.167,11.79,29.41,28.51,29.13,51.23,300.8,0,17.49,6.36,786
1,217,1040,2,8.5,8.32,212.5,12,.896,10.03,29.71,28.8,29.47,50.58,300.8,0,17.56,6.1,797
1,217,1045,2,8.47,8.39,210.7,8.09,1.104,11.86,29.75,28.84,29.48,50.04,300.8,0,17.43,6.228,809
2,217,1045,2,25.58,25.57,26.32,26.73,24.98,.156,.242,.142,.143,0,13.15,2550
1,217,1050,2,9.86,9.81,195.7,5.4,.937,11.92,29.84,28.93,29.6,48.68,300.8,0,17.09,7,825
1,217,1055,2,9.29,9.16,201.5,9.7,1.04,11.53,30.03,29.18,29.86,47.54,300.8,0,16.89,6.42,832
1,217,1100,2,7.9,7.83,202.5,8.04,1.41,11.27,30.44,29.66,30.33,46.98,300.7,0,17.07,5.65,842
2,217,1100,2,25.81,25.66,26.42,27.09,25.01,.156,.242,.142,.143,0,13.01,2550
1,217,1105,2,8.68,8.55,205.3,9.77,1.266,11.63,30.59,29.57,30.27,47.49,300.6,0,17.37,6.15,842
1,217,1110,2,9.46,9.37,199.4,8.14,1.759,13.1,30.49,29.42,30.22,45.71,300.6,0,16.7,6.36,882
1,217,1115,2,9.62,9.53,201.9,7.94,.738,11.47,30.34,29.29,29.96,47.78,300.6,0,17.24,6.92,879
2,217,1115,2,26.05,25.76,26.53,27.45,25.05,.156,.242,.142,.143,0,13,2550
1,217,1120,2,9.42,9.35,198.7,7.2,.961,11.92,30.46,29.44,30.27,46.81,300.6,0,17.03,6.475,866
1,217,1125,2,9.33,9.23,205.5,8.08,1.192,12.38,30.54,29.61,30.29,46.11,300.6,0,16.88,6.555,906
1,217,1130,2,9.05,8.98,200.9,7.56,1.469,11.6,30.7,29.73,30.41,45.57,300.5,0,16.83,6.488,917
2,217,1130,2,26.3,25.87,26.67,27.83,25.12,.156,.242,.142,.143,0,13,2550
1,217,1135,2,8.52,8.4,208.3,9.61,1.247,11.4,30.91,29.87,30.57,45.85,300.4,0,17.11,6,919
1,217,1140,2,9.61,9.52,208.5,7.72,1.097,11.63,30.87,29.82,30.56,44.57,300.4,0,16.64,6.833,927
1,217,1145,2,9.11,9.05,210,6.592,1.312,11.63,31.21,30.18,30.93,44.21,300.3,0,16.82,6.39,920
2,217,1145,2,26.55,25.99,26.83,28.21,25.2,.155,.242,.142,.143,0,13,2550
1,217,1150,2,9.27,9.16,204.2,8.5,1.207,12.18,31.13,29.93,30.82,44.44,300.3,0,16.82,6.498,926
1,217,1155,2,9.26,9.14,193,9.05,1.208,11.53,31.35,30.43,31.17,44.55,300.2,0,17.05,6.533,935
1,217,1200,2,9.64,9.53,209.4,8.7,1.177,12.38,31.61,30.49,31.27,41.28,300.2,0,16.12,6.87,956
2,217,1200,2,26.8,26.11,26.99,28.6,25.3,.155,.242,.142,.143,0,13,2550
1,217,1205,2,9.94,9.76,202.5,10.95,1.496,12.77,31.39,30.36,30.96,40.79,300.1,0,15.76,6.793,580.2
1,217,1210,2,9.36,9.27,206.8,8,1.524,12.94,30.88,30.33,30.64,42.5,300,0,15.94,6.5,547.7
1,217,1215,2,9.7,9.62,203.9,7.31,1.109,12.58,31.18,30.44,31.08,41.29,300,0,15.76,6.945,962
2,217,1215,2,27.05,26.23,27.16,28.99,25.4,.155,.242,.142,.143,0,12.99,2550
1,217,1220,2,10.73,10.62,200.5,8.12,.983,12.9,31.64,30.68,31.47,40.64,300,0,15.91,7.5,942
1,217,1225,2,8.98,8.91,213.6,7.17,1.415,13.43,31.66,30.64,31.37,41.65,299.8,0,16.3,6.51,941
1,217,1230,2,9.09,8.96,213.2,9.44,1.14,11.99,31.81,30.86,31.54,42.23,299.7,0,16.64,6.758,949
2,217,1230,2,27.26,26.36,27.35,29.36,25.52,.155,.242,.142,.143,0,13,2550
1,217,1235,2,9.67,9.62,197.2,5.918,1.376,12.58,32,31.04,31.76,40.93,299.7,0,16.33,6.858,949
1,217,1240,2,9.7,9.6,212,8.36,1.588,12.71,31.97,31.02,31.7,40.07,299.6,0,15.98,7.15,951
1,217,1245,2,8.71,8.63,214.2,8.13,1.565,12.28,32.15,31.2,31.96,39.85,299.6,0,16.05,6.295,949
2,217,1245,2,27.45,26.48,27.54,29.69,25.65,.155,.242,.142,.143,0,12.98,2550
1,217,1250,2,8.99,8.87,205.2,9.36,2.025,13.33,32.36,31.29,32.04,37.94,299.6,0,15.49,6.64,965
1,217,1255,2,9.12,9.03,204.2,7.95,1.695,12.32,32.39,31.47,32.13,37.93,299.5,0,15.51,6.258,930
1,217,1300,2,9.51,9.4,213.5,8.75,1.729,14.14,32.46,31.41,32.16,38.07,299.4,0,15.62,6.813,987
2,217,1300,2,27.65,26.59,27.73,30,25.78,.154,.242,.142,.143,0,12.98,2550
1,217,1305,2,8.89,8.8,220.9,8.11,1.074,11.14,32.51,31.39,32.12,37.94,299.3,0,15.62,6.723,771
1,217,1310,2,8.27,8.1,222.3,11.47,1.132,11.43,32.14,31.31,31.91,38.72,299.2,0,15.61,6.355,853
1,217,1315,2,9.04,8.95,214.1,8.27,.965,11.37,32.76,31.87,32.53,36.52,299.2,0,15.25,6.61,967
2,217,1315,2,27.87,26.7,27.92,30.32,25.92,.154,.242,.142,.143,0,12.98,2550
1,217,1320,2,8.74,8.61,218.4,9.79,1.313,11.27,32.74,31.76,32.43,36.56,299.1,0,15.25,6.735,954
1,217,1325,2,8.7,8.65,210.4,6.521,1.597,11.79,32.96,32,32.78,34.81,299,0,14.7,6.165,945
1,217,1330,2,8.77,8.68,207.5,8.18,1.322,11.01,33.14,32.28,32.92,34.61,298.9,0,14.77,6.285,940
2,217,1330,2,28.08,26.82,28.11,30.64,26.06,.154,.242,.142,.143,0,12.96,2550
1,217,1335,2,8.42,8.29,209,10.4,1.264,11.07,33.33,32.25,33.06,34.81,298.9,0,15.02,6.03,935
1,217,1340,2,9.04,8.99,210.1,6.225,1.292,11.89,33.42,32.36,33.06,34.67,298.9,0,15.03,6.438,929
1,217,1345,2,9.1,9.03,220.4,6.949,.768,10.91,33.37,32.3,32.99,34.64,298.8,0,14.98,6.77,930
2,217,1345,2,28.26,26.93,28.3,30.93,26.21,.154,.242,.142,.143,0,12.93,2550
1,217,1350,2,8.31,8.21,214.3,9.11,1.194,11.2,33.34,32.37,33.09,33.96,298.7,0,14.66,5.978,930
1,217,1355,2,8.09,8.03,210.9,7.33,1.117,10.91,33.4,32.41,33.12,34.44,298.7,0,14.92,5.765,923
1,217,1400,2,8.5,8.18,204.4,15.73,1.745,11.6,33.48,32.45,33.16,33.97,298.6,0,14.78,6.278,926
2,217,1400,2,28.44,27.03,28.48,31.17,26.36,.153,.242,.142,.143,0,12.94,2550
1,217,1405,2,8.31,8.13,213.8,11.76,1.279,11.04,33.44,32.51,33.15,34.23,298.5,0,14.86,6.19,672.1
1,217,1410,2,8.13,8,217.1,10.22,1.119,10.03,33.23,32.41,33.03,34.01,298.4,0,14.58,5.933,901
1,217,1415,2,8.45,8.24,215.3,12.84,2.13,12.45,33.43,32.42,33.11,33.92,298.3,0,14.72,6.33,892
2,217,1415,2,28.59,27.13,28.66,31.35,26.51,.153,.242,.142,.143,0,12.92,2550
1,217,1420,2,8.17,8.07,212.6,8.98,1.346,11.5,33.52,32.66,33.31,33.57,298.3,0,14.64,6.03,903
1,217,1425,2,8.83,8.7,212.9,10.06,1.657,11.56,33.76,32.79,33.48,33.79,298.2,0,14.93,6.328,897
1,217,1430,2,8.76,8.47,212.9,14.88,1.281,10.88,33.77,32.81,33.48,33.66,298.2,0,14.88,6.453,882
2,217,1430,2,28.74,27.23,28.81,31.43,26.67,.153,.243,.142,.143,0,12.93,2550
1,217,1435,2,7.76,7.51,221.9,14.5,.956,10.22,33.71,32.8,33.41,33.63,298.1,0,14.82,5.978,883
1,217,1440,2,7.78,7.56,220.4,13.69,1.92,11.86,33.98,33.14,33.81,33.36,298,0,14.92,5.748,881
1,217,1445,2,7.44,7.3,209.5,11.34,1.002,10.29,34.01,32.94,33.74,32.72,298,0,14.66,5.283,886
2,217,1445,2,28.89,27.32,28.94,31.49,26.82,.153,.243,.142,.143,0,12.93,2550
1,217,1450,2,7.37,7.08,217.7,15.87,1.292,11.17,33.59,32.79,33.1,32.91,297.9,0,14.39,5.318,220.2
1,217,1455,2,7.47,7.43,222.7,5.747,1.28,9.7,32.84,32.46,32.59,34.01,297.8,0,14.26,5.578,349.2
1,217,1500,2,5.817,5.779,218.3,6.5,.583,7.32,32.58,32.42,32.38,34.8,297.8,0,14.39,4.325,261.4
2,217,1500,2,29.04,27.42,29.05,31.56,26.98,.153,.243,.142,.143,0,12.94,2550
1,217,1505,2,6.892,6.765,209.4,11.02,1.541,10.26,32.66,32.64,32.65,34.32,297.7,0,14.25,4.843,539.1
1,217,1510,2,7.79,7.72,216.7,7.9,.867,9.47,33.78,33.36,33.83,32.83,297.6,0,14.52,5.793,701
1,217,1515,2,6.704,6.644,220.6,7.63,1.125,9.51,33.24,32.78,32.87,32.08,297.6,0,13.73,5.175,215.7
2,217,1515,2,29.13,27.51,29.15,31.64,27.13,.153,.243,.142,.143,0,12.95,2550
1,217,1520,2,7.04,6.884,218.6,11.97,1.216,9.6,33.34,33.14,33.36,32.88,297.5,0,14.17,5.238,698.4
1,217,1525,2,6.791,6.641,217.7,12.04,1.123,9.18,34.03,33.39,33.9,31.24,297.4,0,14,5.018,774
1,217,1530,2,7.13,7,219.5,10.71,1.149,9.73,34.22,33.47,33.96,31.4,297.3,0,14.22,5.39,760
2,217,1530,2,29.15,27.59,29.25,31.69,27.27,.152,.243,.142,.143,0,12.94,2550
1,217,1535,2,6.688,6.598,221.5,9.36,1.666,9.87,34.04,33.34,33.76,31.49,297.3,0,14.12,5.04,642
1,217,1540,2,7.69,7.62,218,7.73,1.48,11.27,33.97,33.27,33.7,30.99,297.3,0,13.82,5.633,820
1,217,1545,2,7,6.959,233.6,6.545,.835,8.89,34.19,33.33,33.95,30.85,297.2,0,13.93,5.648,774
2,217,1545,2,29.16,27.65,29.33,31.74,27.41,.152,.243,.142,.143,0,12.93,2550
1,217,1550,2,6.829,6.722,224.9,10.15,.87,8.92,34.25,33.36,34.04,30.98,297.1,0,14.05,5.105,778
1,217,1555,2,7.4,7.33,214.4,8.05,1.04,9.08,34.32,33.52,34.12,30.42,297.1,0,13.83,5.54,803
1,217,1600,2,7.45,7.37,211.2,8.67,.993,10.16,34.16,33.34,33.8,29.87,297.1,0,13.43,5.325,613.3
2,217,1600,2,29.2,27.7,29.42,31.82,27.55,.152,.244,.142,.143,0,12.91,2550
1,217,1605,2,7.71,7.64,213.1,7.95,1.437,10.85,34.11,33.55,33.94,30.66,297,0,13.78,5.613,789
1,217,1610,2,7.56,7.5,220.8,7.2,.938,10,33.92,33.22,33.54,30.68,296.9,0,13.63,5.728,595.5
1,217,1615,2,7.18,7.15,212.7,5.948,1.123,9.64,33.83,33.38,33.69,30.97,296.9,0,13.7,4.94,547.4
2,217,1615,2,29.27,27.75,29.5,31.94,27.67,.152,.244,.142,.143,0,12.89,2550
1,217,1620,2,7.73,7.63,209.7,9.18,.932,10.16,33.79,33.35,33.55,30.67,296.8,0,13.52,5.215,358.7
1,217,1625,2,7.54,7.41,210.1,10.97,.752,9.05,33.58,33.21,33.44,30.89,296.8,0,13.45,5.273,606.4
1,217,1630,2,7.3,7.22,219.8,8.46,1.078,9.9,33.99,33.53,33.89,31.42,296.7,0,14.04,5.503,622.1
2,217,1630,2,29.34,27.8,29.59,32.08,27.78,.152,.244,.142,.143,0,12.91,2550
1,217,1635,2,9.08,8.99,224.2,7.83,1.213,12.32,33.89,33.17,33.53,30.97,296.8,0,13.75,6.943,603
1,217,1640,2,9.3,9.25,231.2,5.836,1.117,11.73,33.21,32.47,32.82,31.16,296.8,0,13.27,7.34,550
1,217,1645,2,8.07,8.02,240.4,6.691,1.064,10.26,32.97,32.55,32.77,31.06,296.7,0,13.03,6.58,518.8
2,217,1645,2,29.37,27.84,29.68,32.21,27.89,.151,.244,.142,.143,0,12.92,2550
1,217,1650,2,7.69,7.65,231.2,5.975,1.126,12.12,33.17,32.77,33.04,31.42,296.7,0,13.37,6.178,564.5
1,217,1655,2,9.71,9.67,229.8,5.251,1.305,12.9,32.57,31.67,32.04,35.33,296.7,0,14.6,7.9,548.7
1,217,1700,2,8.48,8.43,222.7,6.254,.909,10.91,32.38,31.88,32.14,35.89,296.7,0,14.67,6.755,522.1
2,217,1700,2,29.38,27.88,29.78,32.3,28,.151,.244,.142,.143,0,12.92,2550
1,217,1705,2,8.47,8.42,220,6.186,.992,10.06,32.26,31.75,32.04,35.26,296.6,0,14.31,6.283,501.4
1,217,1710,2,7.77,7.72,219.7,6.008,.938,9.54,32.4,32.01,32.24,32.94,296.5,0,13.42,5.743,481
1,217,1715,2,7.19,7.13,215.3,7.18,.893,9.24,32.38,31.87,32.12,34.5,296.4,0,14.09,5.223,458.7
2,217,1715,2,29.35,27.91,29.87,32.35,28.1,.151,.244,.142,.143,0,12.93,2550
1,217,1720,2,6.041,5.999,209,6.721,1.004,8.43,32.25,31.76,32.01,35.57,296.3,0,14.43,4.265,437.1
1,217,1725,2,6.233,6.185,197.5,7.14,.669,7.91,32.52,32.15,32.39,33.73,296.2,0,13.87,4.2,418.4
1,217,1730,2,5.809,5.775,198.4,6.201,.733,7.64,32.74,32.43,32.6,33.57,296.2,0,13.98,3.848,398.2
2,217,1730,2,29.31,27.93,29.95,32.38,28.2,.151,.244,.142,.143,0,12.92,2550
1,217,1735,2,5.942,5.91,201,5.917,.852,7.51,32.87,32.51,32.69,32.72,296.1,0,13.71,4.22,380.7
1,217,1740,2,6.093,6.061,201.4,5.797,.575,7.61,32.88,32.57,32.69,32.98,296.1,0,13.84,4.265,363.7
1,217,1745,2,6.109,6.034,203,8.99,.765,7.71,32.9,32.63,32.7,33.32,296.1,0,14.01,4.353,346.8
2,217,1745,2,29.26,27.94,30.02,32.38,28.3,.151,.244,.142,.143,0,12.95,2550
1,217,1750,2,5.568,5.532,211.2,6.513,1,7.45,32.95,32.7,32.79,33.71,296.1,0,14.22,3.92,329.5
1,217,1755,2,6.011,5.98,210.7,5.862,.728,7.58,32.95,32.7,32.74,33.13,296,0,13.97,4.208,312.4
1,217,1800,2,5.241,5.178,216.8,8.85,.801,7.32,32.93,32.75,32.71,34.09,295.9,0,14.38,3.68,291.4
2,217,1800,2,29.2,27.94,30.09,32.37,28.38,.15,.244,.142,.143,0,12.95,2550
1,217,1805,2,5.631,5.57,206.3,8.47,.735,7.02,33.06,32.96,32.88,33.77,295.9,0,14.34,3.965,273.4
1,217,1810,2,6.709,6.676,204,5.649,.708,8.3,32.96,32.87,32.73,33.43,295.9,0,14.11,4.728,255.7
1,217,1815,2,7.28,7.25,202.2,5.61,.815,8.95,32.86,32.85,32.67,33.42,295.9,0,14.02,4.945,235.6
2,217,1815,2,29.14,27.94,30.14,32.33,28.46,.15,.244,.142,.143,0,12.71,2550
1,217,1820,2,7.17,7.13,203.3,6.099,1.296,9.7,32.83,32.91,32.69,33.46,295.9,0,14.01,4.835,218.6
1,217,1825,2,7.55,7.51,209.4,6.038,1.008,10,32.85,32.92,32.7,33.13,296,0,13.89,4.978,197.7
1,217,1830,2,7.14,7.1,211.8,5.745,.907,9.15,32.71,32.77,32.52,33.45,296.1,0,13.91,4.713,174.3
2,217,1830,2,29.06,27.93,30.18,32.27,28.52,.15,.244,.142,.143,0,12.65,2550
1,217,1835,2,8.13,8.09,213.3,6.08,.872,10.03,32.41,32.55,32.16,33.3,296.1,0,13.59,5.653,81
1,217,1840,2,7.71,7.68,211.9,5.315,1.007,10.09,31.96,32.22,31.79,34.22,296.1,0,13.62,5.148,50.62
1,217,1845,2,7.04,7.02,212.7,4.148,.748,8.66,31.63,31.9,31.49,35.21,296,0,13.77,4.73,48.54
2,217,1845,2,28.97,27.92,30.22,32.19,28.58,.15,.244,.142,.143,0,12.63,2550
1,217,1850,2,8.22,8.12,218.4,9.32,1.13,11.6,31.52,31.77,31.39,36.2,296,0,14.08,5.863,113
1,217,1855,2,10.45,10.38,234.7,6.761,1.246,13.46,30.65,30.3,30.08,40.58,296,0,15.03,8.2,110.7
1,217,1900,2,8.53,8.5,234.7,5.04,1.36,11.34,29.36,29.12,28.91,44.9,296.1,0,15.45,6.823,105.3
2,217,1900,2,28.85,27.9,30.24,32.09,28.63,.15,.244,.142,.143,0,12.64,2550
1,217,1905,2,8.04,8,231.8,5.933,1.321,11.73,28.76,28.63,28.43,46.92,296.1,0,15.6,6.26,92.7
1,217,1910,2,7.01,6.979,229.4,5.346,.624,8.43,28.29,28.22,28,49.41,296.1,0,15.96,5.503,77.2
1,217,1915,2,6.436,6.403,225.4,5.802,.804,8.36,28.01,28.06,27.8,50.73,296.2,0,16.12,4.99,61.31
2,217,1915,2,28.71,27.86,30.25,31.94,28.67,.15,.244,.142,.143,0,12.62,2550
1,217,1920,2,6.241,6.207,222.6,5.975,.668,8.49,27.91,28.12,27.76,51.06,296.2,0,16.13,4.528,45.86
1,217,1925,2,6.388,6.361,218.5,5.279,.72,8.36,27.99,28.37,27.91,50.14,296.2,0,15.92,4.385,33.5
1,217,1930,2,6.415,6.384,221.9,5.625,.757,8.49,28.01,28.41,27.93,49.4,296.2,0,15.71,4.673,23.21
2,217,1930,2,28.56,27.83,30.25,31.77,28.7,.15,.244,.142,.143,0,12.61,2550
1,217,1935,2,6.334,6.309,224.3,5.037,.739,8.62,28.01,28.38,27.89,49.28,296.3,0,15.68,4.67,17.06
1,217,1940,2,6.189,6.161,224.9,5.466,.632,8.07,27.85,28.16,27.72,50.15,296.3,0,15.8,4.535,9.27
1,217,1945,2,5.773,5.752,226.9,4.891,.637,7.02,27.53,27.85,27.36,51.88,296.4,0,16.03,4.248,3.456
2,217,1945,2,28.41,27.79,30.24,31.59,28.72,.15,.244,.142,.143,0,12.59,2550
1,217,1950,2,5.172,5.151,224.8,5.125,.496,6.272,27.33,27.73,27.23,52.38,296.4,0,16,3.773,.658
1,217,1955,2,5.407,5.386,227.3,5.019,.631,7.12,27.24,27.72,27.18,51.89,296.5,0,15.78,4.088,0
1,217,2000,2,4.933,4.915,227.9,4.854,.449,5.847,27.27,27.7,27.19,51.54,296.5,0,15.7,3.678,0
2,217,2000,2,28.25,27.74,30.21,31.39,28.72,.15,.244,.142,.143,0,12.59,2550
1,217,2005,2,4.436,4.423,227,4.342,.419,5.586,27.11,27.56,26.99,52.4,296.6,0,15.81,3.037,0
1,217,2010,2,4.28,4.251,220.1,6.687,.422,5.423,26.93,27.37,26.78,53.57,296.6,0,15.98,2.737,0
1,217,2015,2,3.808,3.793,206.7,4.988,.232,4.508,26.71,27.13,26.53,55.54,296.6,0,16.33,2.175,0
2,217,2015,2,28.09,27.69,30.17,31.17,28.71,.15,.244,.142,.143,0,12.59,2550
1,217,2020,2,3.92,3.909,203.4,4.243,.32,4.769,26.29,26.72,26.07,58.4,296.7,0,16.72,2.122,0
1,217,2025,2,4.156,4.14,208.2,4.959,.413,5.096,26.01,26.57,25.89,59.14,296.8,0,16.66,2.272,0
1,217,2030,2,4.622,4.608,210.1,4.438,.413,5.88,26.01,26.62,25.92,57.49,296.8,0,16.23,2.67,0
2,217,2030,2,27.95,27.63,30.12,30.96,28.69,.15,.244,.142,.143,0,12.57,2550
1,217,2035,2,4.284,4.275,209.9,3.701,.335,5.194,25.86,26.47,25.74,57.62,296.8,0,16.13,2.417,0
1,217,2040,2,4.136,4.127,207.5,3.727,.234,4.541,25.48,26.21,25.34,59.07,296.8,0,16.17,2.23,0
1,217,2045,2,4.146,4.135,210.7,4.13,.308,5.063,25.15,25.99,25.06,60.14,296.9,0,16.14,1.987,0
2,217,2045,2,27.81,27.57,30.05,30.76,28.67,.15,.244,.142,.143,.311,12.57,2550
1,217,2050,2,3.987,3.98,209.8,3.443,.262,4.639,24.95,25.86,24.91,60.59,296.9,0,16.07,1.982,0
1,217,2055,2,3.849,3.844,205.6,2.899,.244,4.345,24.72,25.57,24.65,61.89,296.9,0,16.19,1.927,0
1,217,2100,2,4.053,4.041,207.4,4.422,.193,4.508,24.47,25.42,24.42,62.73,297,0,16.16,1.965,0
2,217,2100,2,27.67,27.51,29.98,30.55,28.62,.15,.244,.142,.143,1.075,12.56,2550
1,217,2105,2,4.069,4.06,210,3.724,.261,4.639,24.46,25.36,24.43,62.53,297.1,0,16.1,2.032,0
1,217,2110,2,3.846,3.842,208.5,2.715,.23,4.475,24.3,25.22,24.25,63.27,297.1,0,16.14,1.845,0
1,217,2115,2,4.087,4.079,212.6,3.573,.298,4.704,24.23,25.2,24.21,63.63,297.2,0,16.16,2,0
2,217,2115,2,27.53,27.44,29.91,30.35,28.57,.15,.244,.142,.143,1.124,12.55,2550
1,217,2120,2,3.901,3.894,213.3,3.565,.373,4.998,24.24,25.18,24.25,63.67,297.3,0,16.18,1.977,0
1,217,2125,2,4.028,4.012,212.2,5.013,.295,4.835,24.26,25.21,24.25,63.86,297.2,0,16.24,2.112,0
1,217,2130,2,3.991,3.974,211.2,5.235,.366,4.769,24.34,25.25,24.36,63.74,297.1,0,16.29,2.055,0
2,217,2130,2,27.39,27.38,29.84,30.15,28.52,.15,.244,.142,.143,1.151,12.55,2550
1,217,2135,2,4.195,4.183,201.7,4.439,.292,5.096,24.32,25.15,24.28,64.13,297.1,0,16.36,2.32,0
1,217,2140,2,4.04,4.022,206.9,5.369,.295,4.802,24.18,24.97,24.11,65.01,297.1,0,16.44,2.105,0
1,217,2145,2,4.148,4.141,212.8,3.406,.281,4.769,24,24.82,23.96,65.93,297.1,0,16.49,2.057,0
2,217,2145,2,27.26,27.32,29.76,29.96,28.47,.15,.244,.142,.143,1.209,12.54,2550
1,217,2150,2,4.573,4.563,213.1,3.809,.329,5.684,23.97,24.81,23.97,65.83,297.1,0,16.44,2.37,0
1,217,2155,2,4.564,4.554,212.7,3.788,.333,5.292,24.01,24.78,24.02,65.58,297.1,0,16.42,2.457,0
1,217,2200,2,4.745,4.726,210.9,5.213,.308,5.521,24.08,24.89,24.1,64.82,297,0,16.3,2.667,0
2,217,2200,2,27.13,27.25,29.67,29.76,28.4,.15,.244,.142,.143,1.219,12.53,2550
1,217,2205,2,4.771,4.761,205.6,3.689,.322,5.651,23.96,24.7,23.88,65.26,296.9,0,16.3,2.6,0
1,217,2210,2,4.896,4.884,207.4,3.996,.336,5.782,23.77,24.49,23.71,65.98,296.9,0,16.3,2.772,0
1,217,2215,2,5.301,5.282,210.1,4.855,.433,6.337,23.76,24.51,23.77,65.57,296.9,0,16.19,3.065,0
2,217,2215,2,27.01,27.18,29.58,29.58,28.33,.15,.244,.142,.143,1.225,12.53,2550
1,217,2220,2,5.345,5.322,211,5.299,.509,6.697,24.02,24.77,24.11,63.68,296.8,0,15.98,3.228,0
1,217,2225,2,5.667,5.641,210.2,5.501,.584,7.45,24.31,25.05,24.4,61.4,296.7,0,15.69,3.473,0
1,217,2230,2,5.667,5.65,211.2,4.456,.503,6.925,24.5,25.14,24.55,59.87,296.7,0,15.49,3.538,0
2,217,2230,2,26.88,27.11,29.49,29.39,28.25,.15,.243,.142,.143,1.008,12.52,2550
1,217,2235,2,5.685,5.658,211.1,5.512,.568,7.25,24.56,25.16,24.56,59.17,296.7,0,15.37,3.52,0
1,217,2240,2,5.545,5.511,209.9,6.294,.431,6.403,24.6,25.18,24.59,58.81,296.7,0,15.31,3.418,0
1,217,2245,2,5.224,5.201,210.3,5.41,.53,6.272,24.45,24.95,24.39,59.72,296.7,0,15.41,3.138,0
2,217,2245,2,26.77,27.04,29.4,29.22,28.18,.15,.243,.142,.143,.405,12.51,2550
1,217,2250,2,4.836,4.808,221.4,6.153,.486,5.945,24.36,24.85,24.29,60.14,296.8,0,15.43,3.208,0
1,217,2255,2,5.371,5.353,225.2,4.722,.746,6.991,24.36,24.94,24.37,59.9,296.8,0,15.37,3.78,0
1,217,2300,2,5.347,5.326,227.5,5.097,.628,6.795,24.61,25.1,24.65,58.27,296.9,0,15.18,4.148,0
2,217,2300,2,26.66,26.98,29.3,29.05,28.09,.15,.243,.142,.143,.506,12.5,2550
1,217,2305,2,4.792,4.756,229.6,7.05,.647,6.697,24.71,25.1,24.67,58.05,297,0,15.21,3.49,0
1,217,2310,2,4.231,4.18,237.8,8.89,.846,6.403,24.76,25.11,24.73,57.88,297,0,15.22,3.198,0
1,217,2315,2,2.836,2.629,268.6,21.88,.488,4.116,24.65,24.96,24.56,59.01,297.2,0,15.41,2.002,0
2,217,2315,2,26.56,26.91,29.22,28.89,28.02,.15,.243,.142,.143,.105,12.5,2550
1,217,2320,2,3.321,3.28,328.7,8.94,.363,4.083,24.34,24.48,24.11,61.73,297.4,0,15.8,2.39,0
1,217,2325,2,3.579,3.569,347.8,4.347,.473,4.867,23.97,24.22,23.79,64.35,297.4,0,16.09,2.285,0
1,217,2330,2,3.495,3.47,345.2,6.798,.456,4.573,23.76,24.13,23.62,66.42,297.5,0,16.38,2.227,0
2,217,2330,2,26.46,26.84,29.12,28.73,27.93,.15,.243,.142,.143,1.158,12.49,2550
1,217,2335,2,2.95,2.591,305.3,28.26,.723,4.41,23.7,24.37,23.69,66,297.5,0,16.23,2.3,0
1,217,2340,2,5.726,5.509,282.9,15.78,2.063,10.81,24.16,24.89,24.27,61.88,297.7,0,15.68,4.538,.078
1,217,2345,2,5.907,5.765,302,12.56,.974,8.69,24.42,24.78,24.4,61.19,297.9,0,15.74,4.483,.119
2,217,2345,2,26.38,26.78,29.03,28.6,27.85,.149,.243,.142,.143,1.049,12.49,2550
1,217,2350,2,5.828,5.77,322.6,8.13,.849,7.64,24.55,24.96,24.57,60.3,298.1,0,15.64,4.37,.088
1,217,2355,2,4.952,4.9,336.2,8.26,.496,6.272,24.71,25.12,24.7,59.3,298,0,15.53,3.493,.066
1,218,0,2,3.763,3.571,1.651,18.31,1.018,6.501,24.95,25.56,25.04,57.26,297.9,0,15.23,2.582,.45
2,218,0,2,26.31,26.72,28.93,28.47,27.76,.149,.243,.142,.143,.303,12.48,2550
1,218,5,2,1.875,1.142,270.9,50.64,.697,3.659,25.19,25.83,25.19,56.6,297.9,0,15.27,1.236,.225
1,218,10,2,2.787,2.687,246.7,15.31,.518,4.802,25.27,26.15,25.33,58.59,297.9,0,15.86,2.03,.223
1,218,15,2,3.598,3.543,253.1,10,.838,5.553,25.31,26.35,25.33,61.11,297.9,0,16.52,2.432,0
2,218,15,2,26.24,26.66,28.84,28.34,27.68,.149,.242,.142,.143,10.53,12.48,2550
1,218,20,2,3.26,3.234,248.2,7.27,.557,4.541,24.99,25.93,24.89,63.81,298,0,16.89,2.257,0
1,218,25,2,1.984,1.974,266.7,5.696,.447,2.94,24.45,25.34,24.26,68.13,298,0,17.39,.848,.45
1,218,30,2,1.955,1.942,286.4,6.739,.118,2.221,24.16,25.32,24.04,69.8,298.1,0,17.5,1.082,1.761
2,218,30,2,26.17,26.61,28.76,28.24,27.6,.149,.242,.142,.143,1.736,12.47,2550
1,218,35,2,1.221,1.096,268.4,25.86,.198,1.797,23.98,25.03,23.85,71.3,298.1,0,17.66,.157,1.298
1,218,40,2,1.783,1.762,177,8.79,.526,2.679,23.77,25.07,23.7,74.9,297.8,0,18.22,1.657,.928
1,218,45,2,3.235,3.225,169.4,4.486,.467,3.92,23.45,25.15,23.37,76.8,297.7,0,18.3,2.002,.283
2,218,45,2,26.12,26.55,28.68,28.12,27.52,.149,.242,.142,.143,1.869,12.46,2550
1,218,50,2,2.758,2.709,174.3,10.83,.285,3.593,23.33,25.26,23.36,76,297.6,0,18.02,1.221,.15
1,218,55,2,2.102,2.049,164,12.87,.335,2.907,23.75,25.38,24.03,70.2,297.5,0,17.19,1.32,1.261
1,218,100,2,2.537,2.531,159.1,3.809,.308,3.234,23.72,24.75,23.56,73.4,297.5,0,17.86,1.257,.008
2,218,100,2,26.07,26.5,28.6,28,27.44,.149,.242,.142,.143,1.803,12.45,2550
1,218,105,2,2.646,2.642,158.5,3.247,.17,3.103,23.3,24.71,23.19,75.6,297.5,0,17.93,.751,0
1,218,110,2,2.568,2.564,155.2,3.006,.164,3.005,22.99,24.38,22.91,76.6,297.5,0,17.83,.856,0
1,218,115,2,2.222,2.139,165.6,15.62,.371,2.907,22.82,24.33,22.78,77.3,297.5,0,17.83,.619,0
2,218,115,2,26.03,26.45,28.52,27.89,27.36,.149,.242,.142,.143,2.127,12.46,2550
1,218,120,2,1.869,1.864,204.8,4.089,.192,2.254,22.69,24.14,22.6,78.7,297.6,0,17.98,1.26,0
1,218,125,2,2.258,2.253,210.9,3.944,.201,2.744,22.5,24.21,22.53,79.7,297.6,0,18,1.2,0
1,218,130,2,2.622,2.594,222.8,8.44,.143,2.907,22.39,24.29,22.35,81.4,297.6,0,18.22,1.267,0
2,218,130,2,25.98,26.41,28.44,27.78,27.28,.149,.242,.142,.143,2.725,12.45,2550
1,218,135,2,3.303,3.302,217.1,1.2,.259,3.789,22.15,24.35,22.09,83.4,297.6,0,18.36,1.51,0
1,218,140,2,3.938,3.938,215.6,.048,.128,4.116,22.24,24.96,22.4,81.5,297.5,0,18.09,2.01,0
1,218,145,2,4.118,4.117,216.2,.61,.152,4.41,22.35,24.49,22.43,80.2,297.6,0,17.96,1.91,0
2,218,145,2,25.93,26.37,28.36,27.67,27.21,.149,.242,.142,.143,3.146,12.45,2550
1,218,150,2,4.337,4.336,217.7,1.032,.198,4.737,22.32,24.05,22.42,79,297.5,0,17.7,2.152,0
1,218,155,2,4.025,4.022,214.7,1.99,.301,4.508,22.38,23.86,22.47,77.8,297.4,0,17.51,1.757,0
1,218,200,2,3.562,3.556,214.2,3.168,.146,3.953,22.3,23.43,22.28,78.7,297.4,0,17.62,1.452,0
2,218,200,2,25.87,26.33,28.29,27.57,27.14,.149,.242,.142,.143,2.635,12.44,2550
1,218,205,2,3.336,3.324,212.6,4.813,.291,4.312,22.01,23.18,21.95,80.4,297.3,0,17.68,1.34,0
1,218,210,2,3.536,3.532,211.1,2.74,.206,4.083,21.74,23.21,21.68,81.4,297.2,0,17.62,1.487,0
1,218,215,2,3.818,3.815,208.7,2.123,.225,4.247,21.54,23.16,21.55,81.7,297.2,0,17.49,1.617,0
2,218,215,2,25.8,26.29,28.21,27.46,27.07,.149,.241,.142,.143,3.211,12.43,2550
1,218,220,2,3.7,3.699,210.6,1.257,.213,4.116,21.44,23.05,21.52,81.5,297.2,0,17.35,1.53,0
1,218,225,2,3.382,3.38,214.4,1.965,.114,3.659,21.37,22.84,21.4,81.8,297.1,0,17.34,1.272,0
1,218,230,2,3.755,3.75,221.4,3.157,.178,4.051,21.25,22.96,21.32,82.1,297,0,17.28,1.595,0
2,218,230,2,25.74,26.25,28.14,27.36,26.99,.149,.241,.142,.143,3.355,12.43,2550
1,218,235,2,3.877,3.876,227.8,1.188,.125,4.116,21.14,23.17,21.21,82.8,297,0,17.32,1.782,0
1,218,240,2,4.007,4,225.2,3.439,.101,4.279,21.14,22.98,21.18,83.3,297,0,17.4,1.575,0
1,218,245,2,4.125,4.12,221.3,2.773,.197,4.443,21.11,22.96,21.19,83.3,297,0,17.37,1.712,0
2,218,245,2,25.66,26.2,28.07,27.25,26.92,.149,.241,.142,.143,3.686,12.42,2550
1,218,250,2,3.915,3.902,227.5,4.771,.213,4.312,21.13,22.67,21.19,82.9,297,0,17.31,1.88,0
1,218,255,2,3.619,3.617,231.7,1.999,.21,4.279,21.12,22.61,21.17,82.7,297,0,17.28,1.757,0
1,218,300,2,3.527,3.514,236.3,5.029,.116,3.757,20.94,22.4,20.92,83.8,297,0,17.31,1.547,0
2,218,300,2,25.58,26.16,27.99,27.15,26.84,.149,.241,.142,.143,3.776,12.42,2550
1,218,305,2,3.354,3.352,246.7,2.093,.165,3.855,20.74,22.21,20.72,85,297,0,17.33,1.422,0
1,218,310,2,3.722,3.719,249.1,2.144,.183,4.149,20.68,22.37,20.79,85.4,296.9,0,17.35,1.645,0
1,218,315,2,3.631,3.629,250.3,1.599,.161,4.116,20.81,22.31,20.94,84.8,296.8,0,17.36,1.737,0
2,218,315,2,25.5,26.11,27.92,27.04,26.78,.149,.241,.142,.143,4.392,12.41,2550
1,218,320,2,3.912,3.905,246.1,3.439,.179,4.345,20.92,22.28,21.06,84.3,296.8,0,17.37,2.022,0
1,218,325,2,3.84,3.834,242.2,3.062,.194,4.279,21.12,22.41,21.25,83.2,296.8,0,17.37,2.077,0
1,218,330,2,4.076,4.072,236.4,2.49,.225,4.704,21.23,22.45,21.32,82.9,296.7,0,17.41,2.197,0
2,218,330,2,25.43,26.07,27.84,26.93,26.7,.149,.241,.142,.143,3.882,12.41,2550
1,218,335,2,3.944,3.939,237.8,2.973,.289,4.606,21.28,22.47,21.35,82.9,296.7,0,17.46,2.17,0
1,218,340,2,3.662,3.648,248.5,4.986,.217,4.149,21.35,22.41,21.4,82.5,296.7,0,17.45,1.987,0
1,218,345,2,2.929,2.773,278.4,18.71,.302,3.561,21.33,22.23,21.29,82.5,296.8,0,17.43,1.735,0
2,218,345,2,25.35,26.01,27.76,26.83,26.63,.149,.241,.142,.143,3.776,12.41,2550
1,218,350,2,4.602,4.49,352.1,12.61,.927,5.978,20.82,21.32,20.55,85,297,0,17.4,2.9,0
1,218,355,2,5.112,4.988,354.6,12.63,.549,6.435,20.45,20.92,20.41,87,297.2,0,17.43,3.523,0
1,218,400,2,4.169,4.157,350.3,4.247,.593,5.847,20.6,21.28,20.71,85.9,297.2,0,17.36,2.76,0
2,218,400,2,25.27,25.97,27.69,26.72,26.56,.149,.241,.142,.143,4.741,12.4,2550
1,218,405,2,3.8,3.79,346.5,4.16,.379,4.639,20.67,21.39,20.73,85,297.3,0,17.27,2.217,0
1,218,410,2,3.797,3.78,346.3,5.428,.396,4.639,20.65,21.28,20.67,85.1,297.3,0,17.26,2.33,0
1,218,415,2,3.027,3.016,335,4.821,.338,4.051,20.58,21.22,20.6,85.1,297.2,0,17.21,1.717,0
2,218,415,2,25.21,25.91,27.61,26.62,26.48,.149,.24,.142,.143,4.452,12.4,2550
1,218,420,2,2.517,2.514,325.4,2.947,.157,2.875,20.46,21.1,20.42,85.8,297.1,0,17.21,1.122,0
1,218,425,2,2.286,2.284,318.9,2.25,.174,2.679,20.25,20.97,20.15,86.7,297.1,0,17.18,.963,0
1,218,430,2,1.906,1.902,316,3.664,.207,2.319,20.06,20.87,19.99,87.5,297.1,0,17.14,.233,0
2,218,430,2,25.14,25.87,27.53,26.52,26.41,.149,.24,.142,.143,6.764,12.39,2550
1,218,435,2,2.001,1.999,321.2,2.598,.167,2.45,19.94,20.75,19.89,88.1,297.2,0,17.13,.301,0
1,218,440,2,1.715,1.709,329.8,5.084,.17,2.189,19.82,20.51,19.78,88.5,297.2,0,17.09,.108,0
1,218,445,2,1.717,1.71,328,5.44,.203,2.091,19.7,20.36,19.63,88.9,297.1,0,17.04,0,0
2,218,445,2,25.07,25.82,27.46,26.41,26.33,.149,.24,.142,.143,11.09,12.38,2550
1,218,450,2,2.11,2.089,310,8.11,.108,2.385,19.64,20.57,19.58,89.4,297.1,0,17.06,.774,0
1,218,455,2,2.126,2.122,299.5,3.429,.224,2.777,19.49,20.51,19.42,89.4,297,0,16.93,1.1,0
1,218,500,2,2.622,2.617,300.7,3.368,.166,3.201,19.26,20.5,19.23,90.5,297,0,16.9,1.37,0
2,218,500,2,25,25.77,27.39,26.32,26.26,.149,.24,.142,.143,15.99,12.38,2550
1,218,505,2,2.59,2.587,300.2,3.101,.15,2.907,19.23,20.7,19.25,90.7,296.9,0,16.91,1.1,0
1,218,510,2,2.744,2.741,298.5,2.283,.164,3.201,19.18,20.63,19.19,90.8,296.9,0,16.87,1.4,0
1,218,515,2,3.789,3.786,303.1,2.131,.323,4.149,19.18,20.58,19.26,91.1,296.9,0,16.91,2,0
2,218,515,2,24.91,25.71,27.31,26.21,26.19,.149,.24,.142,.143,16.9,12.37,2550
1,218,520,2,3.982,3.978,303.7,2.358,.187,4.279,19.19,20.65,19.26,91.4,296.9,0,16.97,2.202,0
1,218,525,2,3.7,3.699,308.1,1.708,.156,4.181,19.18,20.71,19.26,91.3,296.9,0,16.94,1.675,0
1,218,530,2,3.831,3.829,307,1.755,.195,4.214,19.25,20.9,19.41,91.2,296.9,0,17,1.81,0
2,218,530,2,24.83,25.66,27.24,26.11,26.12,.149,.24,.142,.143,15.55,12.37,2550
1,218,535,2,3.939,3.934,304.3,2.635,.245,4.377,19.4,21.05,19.58,90.6,296.9,0,17.05,1.965,0
1,218,540,2,3.371,3.367,298.4,2.974,.262,3.985,19.5,20.92,19.64,89.9,296.9,0,17.03,1.905,0
1,218,545,2,3.307,3.295,293.7,4.814,.312,3.887,19.52,20.89,19.66,89.4,296.9,0,16.96,1.972,0
2,218,545,2,24.76,25.61,27.16,26.01,26.05,.149,.24,.142,.143,13.16,12.35,2550
1,218,550,2,3.179,3.173,287.1,3.645,.23,3.659,19.44,20.49,19.43,89.2,296.9,0,16.85,1.6,0
1,218,555,2,2.727,2.719,279.8,4.378,.257,3.365,19.27,20.3,19.26,89.9,296.8,0,16.81,1.437,0
1,218,600,2,3.086,3.063,284.6,6.991,.393,3.985,19.15,20.16,19.16,90.4,296.8,0,16.78,1.662,.22
2,218,600,2,24.69,25.56,27.08,25.91,25.97,.149,.24,.142,.143,15.07,12.35,2550
1,218,605,2,3.117,3.095,286.7,6.823,.366,4.181,19.31,20.54,19.44,89.9,296.8,0,16.84,1.787,2.763
1,218,610,2,2.681,2.668,280.5,5.732,.317,4.116,19.3,20.2,19.29,89.6,296.8,0,16.77,1.365,4.372
1,218,615,2,2.862,2.854,283.1,4.282,.214,3.43,19.26,20.19,19.32,89.9,296.9,0,16.79,1.38,7.71
2,218,615,2,24.62,25.51,27,25.81,25.9,.149,.239,.142,.143,13.31,12.34,2550
1,218,620,2,2.954,2.945,292.8,4.451,.21,3.397,19.36,20.49,19.53,89.5,296.9,0,16.82,1.607,9.38
1,218,625,2,3.045,3.034,294.2,4.879,.311,4.083,19.59,20.62,19.81,88.3,296.9,0,16.84,1.755,12.04
1,218,630,2,3.062,3.055,296,4.002,.263,3.757,19.75,20.66,19.9,87.4,296.9,0,16.82,1.81,15.37
2,218,630,2,24.56,25.45,26.93,25.72,25.83,.149,.239,.142,.143,10.24,12.34,2550
1,218,635,2,3.013,3.001,295.9,4.926,.343,3.789,19.81,20.69,19.97,86.9,296.9,0,16.8,1.817,18.54
1,218,640,2,2.703,2.685,287.5,6.715,.279,3.43,19.97,20.73,20.16,86.4,296.9,0,16.85,1.662,23.02
1,218,645,2,2.514,2.494,282.6,7.24,.425,3.43,20.05,20.82,20.31,86.3,296.9,0,16.92,1.338,30.8
2,218,645,2,24.49,25.4,26.85,25.62,25.76,.149,.239,.142,.143,8.01,12.35,2550
1,218,650,2,2.036,2.01,289.3,9.16,.351,3.103,20.39,21.12,20.84,85.2,297,0,17.03,1.27,68.67
1,218,655,2,1.813,1.798,285.3,7.23,.284,2.744,20.73,21.34,21.23,83.9,297.1,0,17.13,1.2,108.1
1,218,700,2,1.976,1.948,297.4,9.68,.346,2.973,21.04,21.59,21.55,82.8,297.2,0,17.22,1.407,123.9
2,218,700,2,24.44,25.36,26.78,25.54,25.68,.149,.239,.142,.143,5.508,12.35,2550
1,218,705,2,2.67,2.647,310.4,7.53,.432,3.855,21.41,21.76,21.79,81.3,297.2,0,17.28,1.802,139.9
1,218,710,2,3.617,3.592,316.2,6.715,.514,5.063,21.71,22.06,21.98,78.7,297.2,0,17.07,2.71,156.9
1,218,715,2,3.964,3.945,318.6,5.699,.597,5.553,22.03,22.22,22.17,76.4,297.2,0,16.93,2.987,173.3
2,218,715,2,24.4,25.31,26.71,25.46,25.62,.149,.239,.142,.143,3.752,12.35,2550
1,218,720,2,3.749,3.714,320.6,7.85,.538,5.031,22.17,22.17,22.21,76.3,297.2,0,17.03,2.772,188.9
1,218,725,2,3.862,3.838,314.5,6.264,.536,4.9,22.19,22.12,22.2,76,297.2,0,16.99,3.05,206.4
1,218,730,2,3.471,3.455,317.2,5.556,.406,4.279,22.26,22.16,22.28,76.4,297.3,0,17.12,2.84,223.2
2,218,730,2,24.36,25.27,26.63,25.4,25.55,.149,.239,.142,.143,3.181,12.38,2550
1,218,735,2,3.548,3.512,325.6,8.11,.464,4.704,22.39,22.25,22.42,76.7,297.4,0,17.31,2.817,234.9
1,218,740,2,3.86,3.825,333.2,7.72,.6,5.194,22.53,22.28,22.52,77.1,297.4,0,17.51,2.882,255.4
1,218,745,2,3.871,3.836,333.4,7.72,.683,5.227,22.65,22.35,22.59,77.6,297.4,0,17.73,3.148,272
2,218,745,2,24.33,25.23,26.57,25.37,25.48,.149,.239,.142,.143,3.106,12.4,2550
1,218,750,2,3.602,3.563,338.3,8.36,.629,5.227,22.84,22.53,22.79,78.2,297.5,0,18.01,2.855,291.9
1,218,755,2,4.183,4.154,340.2,6.7,.596,5.292,22.95,22.6,22.85,78,297.5,0,18.07,3.385,303.6
1,218,800,2,4.246,4.223,345.7,6.036,.749,5.717,23.06,22.69,22.96,78.1,297.5,0,18.19,3.41,330.3
2,218,800,2,24.32,25.19,26.51,25.36,25.41,.149,.239,.142,.143,3.135,12.45,2550
1,218,805,2,4.639,4.606,344.1,6.83,.578,5.815,23.12,22.68,22.98,77.8,297.6,0,18.19,3.63,350.5
1,218,810,2,4.441,4.414,340.1,6.395,.409,5.292,23.35,22.88,23.24,77.9,297.5,0,18.43,3.5,375.5
1,218,815,2,4.031,4.006,344.2,6.344,.638,5.129,23.57,23.01,23.48,77.7,297.6,0,18.58,3.017,384.3
2,218,815,2,24.3,25.16,26.46,25.4,25.35,.148,.238,.142,.143,2.938,12.55,2550
1,218,820,2,4.11,4.075,343.3,7.48,.555,5.161,23.55,22.98,23.36,77.4,297.6,0,18.52,3.183,351.4
1,218,825,2,4.21,4.178,348.3,7.09,.628,5.488,23.69,23.12,23.5,76.9,297.7,0,18.55,3.38,295.8
1,218,830,2,3.674,3.551,352.8,14.79,.442,4.769,23.43,22.99,23.17,78.3,297.7,0,18.58,2.737,175.1
2,218,830,2,24.31,25.14,26.43,25.48,25.3,.148,.238,.142,.143,2.809,12.67,2550
1,218,835,2,3.271,3.251,352.5,6.367,.389,4.508,23.3,23.02,23.17,79.1,297.8,0,18.61,2.385,211.7
1,218,840,2,3.294,3.213,353.1,12.72,.438,4.214,23.46,23.14,23.41,79.1,297.8,0,18.77,2.285,227.2
1,218,845,2,3.343,3.328,356.6,5.447,.379,4.312,23.6,23.27,23.55,78.1,297.8,0,18.71,2.482,286.2
2,218,845,2,24.32,25.12,26.41,25.6,25.25,.148,.238,.142,.143,2.764,12.68,2550
1,218,850,2,3.096,3.076,351.5,6.504,.373,3.691,23.91,23.56,23.95,77.5,297.8,0,18.86,2.357,399.8
1,218,855,2,3.04,2.949,347,13.98,.538,3.985,24.49,24.14,24.63,76.3,297.8,0,19.17,2.497,661.6
1,218,900,2,3.786,3.741,353.2,8.78,.776,5.259,25.36,24.71,25.34,73.4,297.9,0,19.37,3.03,479.6
2,218,900,2,24.36,25.12,26.41,25.73,25.21,.148,.238,.142,.143,2.24,12.77,2550
1,218,905,2,3.903,3.745,356.4,16.31,.688,5.488,25.14,24.49,24.87,74.1,297.9,0,19.3,3.14,409.8
1,218,910,2,3.707,3.626,355,12,.618,4.867,25.24,24.55,25.08,73.8,297.9,0,19.34,2.915,428.2
1,218,915,2,3.974,3.948,3.4,6.535,.608,5.096,25.13,24.5,24.84,73.4,297.9,0,19.15,3.238,356.9
2,218,915,2,24.44,25.14,26.42,25.87,25.19,.148,.238,.142,.143,2.103,12.89,2550
1,218,920,2,3.958,3.895,352,10.22,.521,5.259,25.2,24.7,25.06,73.9,297.9,0,19.33,3.112,432.3
1,218,925,2,4.718,4.628,352.7,11.18,.917,6.533,25.4,24.85,25.25,72.8,298,0,19.29,3.84,473.6
1,218,930,2,4.805,4.733,1.419,9.91,.636,6.272,25.48,24.82,25.23,72.3,298,0,19.24,3.635,366.1
2,218,930,2,24.57,25.16,26.44,26.05,25.16,.148,.238,.142,.143,2.034,12.92,2550
1,218,935,2,4.819,4.787,8.85,6.623,.568,5.945,25.54,25.03,25.37,72.2,298,0,19.28,3.593,349.8
1,218,940,2,5.619,5.565,354.5,7.91,.915,7.58,25.6,25.03,25.33,72.2,298,0,19.32,4.335,381.2
1,218,945,2,6.04,5.929,359.2,10.99,.976,7.77,25.37,24.72,25.11,72.6,298.1,0,19.22,4.473,397.8
2,218,945,2,24.71,25.21,26.48,26.27,25.15,.148,.238,.142,.143,2.017,12.93,2550
1,218,950,2,5.685,5.636,1.316,7.52,.728,7.28,25.34,24.67,25.06,73,298.2,0,19.25,4.338,361.1
1,218,955,2,5.812,5.782,.432,5.859,.54,6.795,25.1,24.54,24.8,73.7,298.2,0,19.19,4.445,356.4
1,218,1000,2,5.847,5.816,359.3,5.883,.654,7.15,25.17,24.62,25,74.1,298.3,0,19.34,4.475,477.1
2,218,1000,2,24.85,25.27,26.53,26.49,25.15,.148,.238,.142,.143,2.065,12.95,2550
1,218,1005,2,5.551,5.515,11.06,6.494,.539,6.958,25.39,24.8,25.21,73.1,298.4,0,19.34,4.333,424.6
1,218,1010,2,4.085,4.032,21.18,9.24,.722,5.749,25.63,25.16,25.52,72.8,298.4,0,19.49,3.378,389.5
1,218,1015,2,5.789,5.754,18.3,6.303,.856,7.77,25.81,25.33,25.7,71.1,298.5,0,19.29,4.213,424.2
2,218,1015,2,24.98,25.33,26.59,26.71,25.17,.148,.238,.142,.143,1.99,12.96,2550
1,218,1020,2,5.702,5.654,24.65,7.48,.721,7.42,26.1,25.69,26.05,69.92,298.5,0,19.29,4.548,573.7
1,218,1025,2,6.504,6.416,16.95,9.45,.959,8.72,26.57,25.97,26.41,67.19,298.5,0,19.1,5.075,549.2
1,218,1030,2,6.808,6.769,28.08,6.101,.964,8.72,26.59,25.93,26.43,66.7,298.5,0,19.01,5.2,681.5
2,218,1030,2,25.11,25.4,26.67,26.91,25.2,.148,.238,.142,.143,1.737,13,2550
1,218,1035,2,6.51,6.47,19.54,6.419,.858,8.23,26.92,26.22,26.75,66,298.6,0,19.15,5.048,587.4
1,218,1040,2,6.795,6.673,36.1,10.85,.972,8.66,27.28,26.49,27.15,65.04,298.6,0,19.25,4.895,807
1,218,1045,2,6.173,6.089,22.67,9.49,.949,9.15,27.83,26.9,27.65,63.66,298.6,0,19.41,4.838,903
2,218,1045,2,25.26,25.47,26.75,27.1,25.23,.148,.238,.142,.143,1.534,13.05,2550
1,218,1050,2,6.849,6.751,39.92,9.7,.952,8.69,28.09,27.06,27.85,62.28,298.7,0,19.31,5.233,947
1,218,1055,2,6.723,6.628,23.53,9.62,.813,8.23,28.26,27.16,28.01,62.42,298.7,0,19.49,5.123,944
1,218,1100,2,7.28,7.23,30.97,6.794,1.088,10.26,28.31,27,27.92,61.97,298.8,0,19.43,5.605,975
2,218,1100,2,25.45,25.53,26.83,27.32,25.27,.148,.238,.142,.143,1.414,13.04,2550
1,218,1105,2,7.14,6.979,31.75,12.27,.896,9.08,28.34,26.99,28.02,61.58,298.8,0,19.36,5.355,1047
1,218,1110,2,7.22,7.2,27.65,4.703,1.053,9.38,28.42,26.98,27.99,60.9,298.9,0,19.25,5.703,955
1,218,1115,2,6.876,6.756,28.11,10.68,.986,8.95,28.1,27.02,27.7,61.84,298.8,0,19.21,5.143,708
2,218,1115,2,25.74,25.62,26.92,27.6,25.32,.147,.238,.142,.143,1.327,12.98,2550
1,218,1120,2,7.57,7.51,44.24,6.842,.958,9.67,27.99,26.95,27.72,60.77,298.8,0,18.85,5.61,890
1,218,1125,2,6.395,6.33,40.85,8.19,1.361,9.77,28.13,27.01,27.83,61.19,298.8,0,19.07,4.76,886
1,218,1130,2,7.16,7.07,31.68,9.13,.723,8.82,28.22,27.11,27.88,60.74,298.8,0,19.04,5.518,894
2,218,1130,2,26.1,25.73,27.02,27.97,25.37,.147,.237,.142,.143,1.256,13.11,2550
1,218,1135,2,6.694,6.602,35.14,9.53,1.075,8.92,28.23,27.11,27.95,61.43,298.8,0,19.22,5.07,898
1,218,1140,2,7.33,7.29,24.68,5.643,.987,9.64,28.41,27.23,27.98,61.07,298.8,0,19.29,5.883,904
1,218,1145,2,7.44,7.24,33.53,13.3,.967,9.41,28.39,27.21,28.06,60.88,298.8,0,19.22,5.58,911
2,218,1145,2,26.46,25.85,27.14,28.38,25.44,.147,.237,.142,.143,1.219,13.06,2550
1,218,1150,2,7.3,7.25,29.81,7.1,1.154,9.9,28.54,27.31,28.24,59.78,298.8,0,19.08,5.393,918
1,218,1155,2,8.04,7.97,29.31,7.65,1.055,10.55,28.45,27.2,28.12,59.36,298.8,0,18.89,6.008,921
1,218,1200,2,7.78,7.68,25.95,9.28,1.107,10.03,28.42,27.26,28.1,59.71,298.8,0,18.96,5.925,928
2,218,1200,2,26.81,25.99,27.29,28.81,25.52,.147,.238,.142,.143,1.146,13.06,2550
1,218,1205,2,5.86,5.685,43.79,14.02,1.093,8.79,28.84,27.76,28.71,59.71,298.9,0,19.32,4.41,934
1,218,1210,2,6.113,6.017,46.06,10.11,1.394,9.38,28.94,27.67,28.66,59.45,298.9,0,19.34,4.625,938
1,218,1215,2,6.868,6.694,46.79,12.91,.879,8.92,28.98,27.52,28.62,58.82,298.9,0,19.23,4.9,945
2,218,1215,2,27.15,26.13,27.45,29.23,25.62,.147,.238,.142,.143,1.087,13.06,2550
1,218,1220,2,6.871,6.75,46.11,10.76,1.025,9.54,29.05,27.87,28.88,60.35,298.9,0,19.68,5.058,996
1,218,1225,2,7.84,7.76,35.23,8.18,1.025,9.8,28.86,27.53,28.47,60.51,298.9,0,19.55,6.093,872
1,218,1230,2,7.18,7.12,55.38,7.63,1.125,10.26,28.86,27.53,28.69,60.73,298.9,0,19.6,5.36,1034
2,218,1230,2,27.49,26.28,27.63,29.63,25.73,.147,.238,.142,.143,1.114,13.05,2550
1,218,1235,2,7.1,6.981,34.47,10.71,1.093,10.26,28.89,27.52,28.5,60.67,299,0,19.62,5.488,961
1,218,1240,2,6.585,6.52,41.91,8.06,1.071,9.31,28.67,27.42,28.33,61.04,299,0,19.52,4.793,756
1,218,1245,2,6.925,6.878,40.88,6.728,.906,8.89,28.19,26.92,27.72,61.29,299,0,19.15,5.13,610.5
2,218,1245,2,27.83,26.43,27.82,30.03,25.85,.147,.238,.142,.143,1.146,13.05,2550
1,218,1250,2,7.11,7.04,39.53,8.1,1.017,9.73,27.95,26.94,27.65,62.79,299,0,19.3,5.228,729
1,218,1255,2,7.49,7.34,34.85,11.49,.937,9.47,27.83,26.72,27.55,62.83,298.9,0,19.21,5.748,813
1,218,1300,2,6.993,6.872,36.08,10.63,1.077,9.11,27.97,26.9,27.68,62.79,299,0,19.32,5.313,842
2,218,1300,2,28.16,26.58,28.02,30.43,25.98,.146,.238,.142,.143,1.172,13.07,2550
1,218,1305,2,6.748,6.685,46.16,7.83,1.379,9.47,28,26.85,27.73,62.06,299,0,19.17,4.893,687
1,218,1310,2,6.447,6.386,43.24,7.91,.874,8.17,28,26.87,27.75,62.59,299.1,0,19.3,4.878,930
1,218,1315,2,6.651,6.513,32.14,11.69,1.039,9.6,28.31,27.07,27.99,62.25,299.2,0,19.5,5.085,989
2,218,1315,2,28.42,26.73,28.22,30.77,26.12,.146,.238,.142,.143,1.079,13.07,2550
1,218,1320,2,6.637,6.547,24.27,9.43,.731,9.08,28.02,26.61,27.49,62.27,299.2,0,19.24,5.048,524.9
1,218,1325,2,5.617,5.525,30.24,10.33,1.278,8.59,27.69,26.66,27.47,63.88,299.3,0,19.34,4.248,887
1,218,1330,2,5.823,5.735,30.84,9.97,1.009,8.43,28.17,27,27.95,62.52,299.3,0,19.44,4.44,739
2,218,1330,2,28.64,26.87,28.42,31.05,26.26,.146,.238,.142,.143,.933,13.05,2550
1,218,1335,2,6.704,6.655,23.07,6.929,.841,9.08,27.8,26.71,27.4,63.87,299.2,0,19.44,5.26,639.1
1,218,1340,2,7.1,7.03,30.84,8.28,1.001,10.03,27.76,26.54,27.33,63.78,299.3,0,19.38,5.418,748
1,218,1345,2,7.94,7.87,25.42,7.36,.933,9.44,27.53,26.26,27.08,64.36,299.3,0,19.31,6.07,622.8
2,218,1345,2,28.84,26.99,28.61,31.29,26.41,.146,.238,.142,.143,1.148,13.05,2550
1,218,1350,2,6.692,6.642,31.36,7.05,1.266,8.75,27.45,26.43,27.18,64.97,299.3,0,19.38,4.97,762
1,218,1355,2,6.09,5.983,25.08,10.71,1.053,8.46,27.31,26.13,26.93,64.98,299.4,0,19.26,4.848,668.7
1,218,1400,2,6.954,6.865,36.79,9.14,1.046,9.67,27.33,26.15,27.02,65.07,299.4,0,19.3,5.148,645.6
2,218,1400,2,29,27.1,28.8,31.5,26.56,.146,.238,.142,.143,1.154,13.05,2550
1,218,1405,2,6.557,6.456,38.24,10.02,1.376,10.39,27.22,26.1,26.98,65.74,299.4,0,19.35,4.965,860
1,218,1410,2,6.27,6.193,33.84,8.98,1.28,8.82,27.25,25.99,27.01,64.65,299.4,0,19.13,4.65,696.4
1,218,1415,2,6.473,6.396,39.72,8.84,1.068,9.05,27.18,26.14,26.98,64.63,299.4,0,19.06,4.835,850
2,218,1415,2,29.12,27.2,28.97,31.65,26.7,.146,.238,.142,.143,1.122,13.07,2550
1,218,1420,2,5.99,5.868,22.42,11.56,.899,8.1,27.58,26.5,27.43,63.64,299.4,0,19.18,4.74,925
1,218,1425,2,6.085,6.025,37.47,8.06,1.138,8.85,28.1,26.75,27.78,62.58,299.3,0,19.39,4.608,1069
1,218,1430,2,5.694,5.549,35.82,12.95,1.022,7.84,28.11,26.47,27.67,62.81,299.4,0,19.45,4.268,905
2,218,1430,2,29.23,27.29,29.12,31.74,26.84,.146,.239,.142,.143,.688,13.07,2550
1,218,1435,2,6.708,6.603,29.7,10.12,.994,8.79,27.99,26.44,27.53,62.16,299.4,0,19.19,4.99,690.1
1,218,1440,2,6.117,5.951,36.79,13.31,1.036,7.97,27.51,26.31,27.07,64.02,299.4,0,19.21,4.623,703
1,218,1445,2,5.847,5.822,33.82,5.247,.954,8.17,27.25,26.01,26.81,64.34,299.4,0,19.05,4.465,662.6
2,218,1445,2,29.39,27.38,29.26,31.81,26.98,.145,.239,.142,.143,1.019,13.05,2550
1,218,1450,2,6.617,6.532,51.01,9.17,1.138,8.56,27.41,26.23,27.18,64.32,299.3,0,19.19,4.853,747
1,218,1455,2,6.695,6.641,39.31,7.31,.825,8.72,27.26,26.06,26.79,64.86,299.3,0,19.18,4.943,423.4
1,218,1500,2,6.365,6.291,48.31,8.75,.952,8.3,26.78,25.83,26.45,66.11,299.4,0,19.05,4.45,419.3
2,218,1500,2,29.56,27.47,29.38,31.89,27.12,.145,.239,.142,.143,1.071,13.06,2550
1,218,1505,2,6.481,6.37,36.29,10.63,.96,8.79,26.89,26,26.71,66.51,299.3,0,19.24,4.65,651.8
1,218,1510,2,5.314,5.236,34.64,9.78,1.511,8.36,27.39,26.38,27.2,65.95,299.3,0,19.56,4.14,632
1,218,1515,2,5.418,5.298,37.59,12.08,.787,7.12,27.55,26.45,27.17,65.03,299.3,0,19.49,4.188,670.1
2,218,1515,2,29.69,27.55,29.48,31.97,27.24,.145,.239,.142,.143,1.058,13.09,2550
1,218,1520,2,6.157,6.061,34.23,10.07,.963,8.3,26.97,25.96,26.51,65.92,299.2,0,19.18,4.798,448.5
1,218,1525,2,6.211,6.097,38.7,10.98,1.011,8.59,26.65,25.75,26.34,66.48,299.1,0,19.01,4.52,474.5
1,218,1530,2,5.864,5.732,38.78,12.14,1.283,8.33,26.86,25.95,26.65,66.58,299.1,0,19.23,4.378,655.9
2,218,1530,2,29.77,27.63,29.58,32.04,27.37,.145,.239,.142,.143,1.185,13.09,2550
1,218,1535,2,6.118,6.085,35.12,5.97,.755,7.58,27.08,25.97,26.71,65.48,299,0,19.17,4.623,436.7
1,218,1540,2,7.27,7.18,33.54,9.1,1.297,10.78,26.64,25.77,26.36,67.19,298.8,0,19.17,5.475,648.5
1,218,1545,2,6.775,6.679,30.6,9.65,.869,8.85,26.79,25.75,26.47,66.53,298.8,0,19.16,5.448,739
2,218,1545,2,29.82,27.7,29.68,32.09,27.49,.145,.239,.142,.143,1.191,12.79,2550
1,218,1550,2,6.072,5.946,25.94,11.66,.831,7.61,27.08,26.12,26.93,66.27,298.8,0,19.35,4.608,746
1,218,1555,2,5.968,5.872,39.85,10.29,.924,8.43,27.23,25.94,26.83,64.56,298.8,0,19.09,4.358,607.6
1,218,1600,2,5.541,5.502,29.61,6.788,.948,7.45,27.03,25.92,26.72,65.44,298.8,0,19.12,4.273,715
2,218,1600,2,29.86,27.75,29.76,32.13,27.6,.145,.239,.142,.143,1.146,13.09,2550
1,218,1605,2,5.816,5.738,51.22,9.38,.934,7.61,27.09,25.83,26.76,64.32,298.7,0,18.9,4.473,690.1
1,218,1610,2,5.859,5.591,28.13,17.32,.821,8.43,27.18,25.98,26.89,64.3,298.7,0,18.98,4.38,667.1
1,218,1615,2,6.122,6.019,41.61,10.5,1.152,8.95,27.18,26.07,26.82,64.32,298.6,0,18.98,4.475,658.4
2,218,1615,2,29.91,27.81,29.84,32.18,27.71,.145,.24,.142,.143,1.106,13.09,2550
1,218,1620,2,6.219,6.179,53.29,6.439,1.405,9.02,26.99,25.75,26.58,65.69,298.5,0,19.14,4.713,674.6
1,218,1625,2,6.013,5.745,29.36,17.11,.938,7.64,26.94,25.85,26.59,65.78,298.5,0,19.12,4.513,528.7
1,218,1630,2,6.427,6.305,37.65,11.16,1.041,8.59,26.99,25.95,26.76,65.22,298.5,0,19.03,4.813,600.6
2,218,1630,2,29.97,27.85,29.92,32.25,27.81,.145,.24,.142,.143,1.15,13.02,2550
1,218,1635,2,6.435,6.332,36.05,10.27,.907,8.07,26.81,25.74,26.48,65.12,298.5,0,18.84,4.823,586.3
1,218,1640,2,5.097,5.012,35.11,10.49,.951,7.28,26.98,26.09,26.79,65.54,298.6,0,19.1,3.985,574.3
1,218,1645,2,6.526,6.466,48.36,7.77,.918,8.82,27.04,26.02,26.71,65.62,298.5,0,19.17,4.733,571.3
2,218,1645,2,30.03,27.89,29.99,32.33,27.91,.145,.24,.142,.143,1.138,13.09,2550
1,218,1650,2,6.192,6.16,39.42,5.864,.85,8,27,25.86,26.69,65.88,298.5,0,19.2,4.345,561.6
1,218,1655,2,5.839,5.784,41.77,7.91,.909,7.61,26.88,25.87,26.52,66.16,298.5,0,19.15,4.465,527.8
1,218,1700,2,5.957,5.877,29.28,9.4,.882,7.45,26.98,26.11,26.71,65.3,298.5,0,19.03,4.488,505.7
2,218,1700,2,30.07,27.92,30.06,32.39,28,.145,.24,.142,.143,1.148,13.09,2550
1,218,1705,2,6.101,6.051,49.91,7.32,.952,7.94,26.97,26.08,26.67,65.37,298.4,0,19.04,4.498,492.9
1,218,1710,2,5.727,5.625,38.66,10.79,.87,8.1,26.94,26,26.66,65.57,298.3,0,19.06,4.233,450
1,218,1715,2,6.091,5.997,41.24,10.03,1.047,8.4,26.89,25.93,26.55,65.62,298.3,0,19.03,4.37,452
2,218,1715,2,30.1,27.95,30.13,32.45,28.08,.144,.24,.142,.143,1.139,13.09,2550
1,218,1720,2,6.06,5.978,40.79,9.39,.782,7.71,26.83,25.89,26.49,65.45,298.2,0,18.94,4.49,435.6
1,218,1725,2,6.576,6.53,37.48,6.801,.893,8.3,26.78,25.95,26.45,65.66,298.2,0,18.94,4.918,421.7
1,218,1730,2,6.015,5.938,44.02,9.18,.983,8.46,26.59,25.76,26.26,65.71,298.2,0,18.78,4.45,397.5
2,218,1730,2,30.09,27.97,30.19,32.47,28.17,.144,.24,.142,.143,1.147,13.09,2550
1,218,1735,2,6.688,6.633,47.82,7.33,1.026,9.96,26.54,25.67,26.19,66.75,298.2,0,18.97,4.9,372.6
1,218,1740,2,6.431,6.387,43.47,6.677,1.017,8.56,26.3,25.59,26,67.13,298.1,0,18.85,4.803,367
1,218,1745,2,6.206,6.147,46.13,7.91,1.144,8.75,26.41,25.69,26.15,66.89,298.2,0,18.89,4.528,338.9
2,218,1745,2,30.07,27.99,30.25,32.48,28.24,.144,.24,.142,.143,1.178,13.1,2550
1,218,1750,2,5.578,5.544,44.74,6.311,.754,7.15,26.49,25.83,26.21,66.32,298.3,0,18.83,4.093,330.8
1,218,1755,2,6.218,6.179,52.34,6.429,.851,8.04,26.31,25.62,25.99,66.04,298.2,0,18.61,4.493,311.9
1,218,1800,2,5.73,5.704,55.38,5.517,.708,7.94,26.37,25.7,26.04,66.95,298.2,0,18.87,4.143,294.9
2,218,1800,2,30.01,28.01,30.31,32.45,28.32,.144,.24,.142,.143,1.16,13.11,2550
1,218,1805,2,6.08,5.975,44.53,10.65,.821,7.74,26.33,25.71,26.05,67.46,298.3,0,18.95,4.343,273.9
1,218,1810,2,6.651,6.602,39.17,6.899,.583,8,26.28,25.75,26,67.26,298.4,0,18.86,4.825,267.1
1,218,1815,2,5.455,5.391,38.98,8.83,1.028,7.91,26.29,25.81,26.05,67.66,298.4,0,18.96,4.04,247.7
2,218,1815,2,29.93,28.01,30.34,32.38,28.38,.144,.24,.142,.143,1.208,12.67,2550
1,218,1820,2,6.598,6.562,35.17,5.981,.772,7.81,26.19,25.61,25.84,68.11,298.4,0,18.97,4.713,183.1
1,218,1825,2,6.215,6.182,32.26,5.929,.866,8.36,25.91,25.44,25.61,68.92,298.5,0,18.9,4.56,169.6
1,218,1830,2,5.586,5.558,28.01,5.746,.886,7.81,25.69,25.39,25.42,69.47,298.7,0,18.82,4.33,116.4
2,218,1830,2,29.83,28,30.37,32.29,28.44,.144,.24,.142,.143,1.343,12.62,2550
1,218,1835,2,5.813,5.773,27.82,6.664,.762,7.94,25.53,25.33,25.31,69.84,298.8,0,18.76,4.358,84.8
1,218,1840,2,5.874,5.836,23.99,6.475,.776,7.32,25.32,25.16,25.08,70.3,298.8,0,18.66,4.53,59.11
1,218,1845,2,5.002,4.98,26.1,5.37,.69,6.795,25.14,25.07,24.95,71.3,298.8,0,18.71,3.81,60.81
2,218,1845,2,29.71,27.98,30.39,32.18,28.48,.144,.241,.142,.143,1.502,12.6,2550
1,218,1850,2,5.12,5.088,20.69,6.398,.795,7.02,25.1,25,24.92,71.7,298.8,0,18.77,3.88,103.2
1,218,1855,2,4.752,4.731,20.61,5.4,.509,5.88,25.17,25.08,25,71.7,298.9,0,18.82,3.555,109.8
1,218,1900,2,4.276,4.246,27.94,6.75,.76,6.174,25.22,25.11,25.06,71.6,298.8,0,18.85,3.055,74.2
2,218,1900,2,29.56,27.96,30.39,32.02,28.52,.144,.241,.142,.143,1.495,12.6,2550
1,218,1905,2,4.684,4.645,24.16,7.38,.668,6.076,25.17,25.11,24.99,71,299,0,18.68,3.398,45.67
1,218,1910,2,4.672,4.65,28.75,5.567,.527,6.043,24.99,25.02,24.82,71.8,299.1,0,18.68,3.493,24.06
1,218,1915,2,4.68,4.662,33.5,5.036,.717,6.207,24.86,24.95,24.73,72.3,299.2,0,18.68,3.135,18.59
2,218,1915,2,29.38,27.93,30.37,31.83,28.54,.144,.241,.142,.143,1.638,12.58,2550
1,218,1920,2,4.454,4.434,35.2,5.377,.499,5.815,24.78,24.9,24.68,72.3,299.2,0,18.61,3.178,14.46
1,218,1925,2,4.473,4.458,29.77,4.74,.638,6.076,24.64,24.72,24.51,72.9,299.3,0,18.6,3.23,11.64
1,218,1930,2,4.344,4.327,27.4,5.037,.568,5.651,24.42,24.48,24.26,74,299.4,0,18.64,3.042,8.71
2,218,1930,2,29.2,27.89,30.36,31.64,28.56,.144,.241,.142,.143,1.8,12.57,2550
1,218,1935,2,4.176,4.16,28.44,4.956,.468,5.423,24.21,24.36,24.05,75.1,299.5,0,18.66,2.837,6.253
1,218,1940,2,3.96,3.948,29.64,4.346,.333,4.639,24.04,24.17,23.92,75.6,299.5,0,18.61,2.687,3.665
1,218,1945,2,3.983,3.969,29.89,4.866,.352,4.769,23.87,24.02,23.73,76.4,299.4,0,18.61,2.615,.307
2,218,1945,2,29.02,27.85,30.31,31.42,28.56,.144,.241,.142,.143,2.045,12.57,2550
1,218,1950,2,4.212,4.2,31.88,4.313,.438,5.227,23.75,23.94,23.66,76.7,299.4,0,18.58,2.927,0
1,218,1955,2,3.806,3.796,36.34,4.114,.439,5.227,23.68,23.87,23.57,77,299.6,0,18.56,2.535,0
1,218,2000,2,3.74,3.73,38.93,4.276,.358,4.606,23.58,23.78,23.48,77.4,299.7,0,18.55,2.445,0
2,218,2000,2,28.83,27.79,30.26,31.19,28.56,.144,.241,.142,.143,2.255,12.56,2550
1,218,2005,2,3.854,3.844,41.93,4.083,.341,4.639,23.48,23.68,23.37,78.1,299.7,0,18.59,2.357,0
1,218,2010,2,3.853,3.844,42.47,3.94,.427,5.096,23.35,23.57,23.24,78.9,299.7,0,18.62,2.285,0
1,218,2015,2,3.648,3.632,42.13,5.329,.46,5.063,23.28,23.5,23.18,79.4,299.8,0,18.65,2.2,0
2,218,2015,2,28.65,27.74,30.2,30.97,28.54,.144,.241,.142,.143,2.538,12.56,2550
1,218,2020,2,3.923,3.904,43.68,5.636,.513,5.063,23.23,23.52,23.18,79.6,299.9,0,18.65,2.445,0
1,218,2025,2,3.655,3.64,44.29,5.251,.491,4.802,23.2,23.43,23.12,79.9,300.1,0,18.68,2.227,0
1,218,2030,2,3.991,3.98,45.36,4.241,.39,4.9,23.13,23.37,23.06,80.4,300.1,0,18.71,2.557,0
2,218,2030,2,28.46,27.67,30.13,30.74,28.51,.144,.24,.142,.143,2.794,12.55,2550
1,218,2035,2,3.393,3.383,48.2,4.308,.367,4.181,23.04,23.25,22.94,80.9,300.2,0,18.73,2.097,0
1,218,2040,2,2.905,2.895,42.88,4.66,.296,3.822,22.91,23.14,22.82,81.7,300.4,0,18.75,1.62,0
1,218,2045,2,2.797,2.79,42.92,4.024,.298,3.495,22.78,23.02,22.67,82.4,300.5,0,18.76,1.375,0
2,218,2045,2,28.29,27.61,30.05,30.52,28.48,.144,.24,.142,.143,3.358,12.54,2550
1,218,2050,2,2.654,2.649,48.65,3.723,.259,3.169,22.64,22.91,22.5,83.1,300.6,0,18.77,1.217,0
1,218,2055,2,2.733,2.727,44.61,3.85,.287,3.724,22.51,22.87,22.42,83.9,300.7,0,18.78,1.39,0
1,218,2100,2,2.736,2.732,46.82,2.869,.245,3.299,22.42,22.78,22.33,84.2,300.8,0,18.75,1.307,0
2,218,2100,2,28.12,27.54,29.96,30.3,28.42,.144,.24,.142,.143,4.334,12.53,2550
1,218,2105,2,2.767,2.759,44.91,4.288,.206,3.136,22.3,22.69,22.21,84.8,300.8,0,18.75,1.385,0
1,218,2110,2,2.869,2.864,40.59,3.372,.327,3.593,22.22,22.62,22.16,85.2,300.9,0,18.76,1.462,0
1,218,2115,2,3.118,3.112,41.74,3.528,.327,3.985,22.21,22.59,22.17,85.4,301,0,18.78,1.69,0
2,218,2115,2,27.96,27.47,29.87,30.09,28.37,.144,.24,.142,.143,5.147,12.53,2550
1,218,2120,2,3.284,3.278,42.9,3.306,.233,3.855,22.21,22.58,22.15,85.4,301.1,0,18.78,1.767,0
1,218,2125,2,3.203,3.196,40.63,3.634,.318,3.92,22.16,22.48,22.11,85.6,301.2,0,18.77,1.915,0
1,218,2130,2,3.496,3.488,40.32,3.836,.418,4.541,22.12,22.39,22.05,85.8,301.3,0,18.77,1.957,0
2,218,2130,2,27.81,27.41,29.78,29.9,28.32,.144,.24,.142,.143,5.353,12.52,2550
1,218,2135,2,4.129,4.115,44.1,4.755,.43,5.227,22.09,22.35,22.02,86.1,301.2,0,18.79,2.562,0
1,218,2140,2,4.546,4.534,42.36,4.252,.71,6.403,22.14,22.45,22.15,86.3,301.3,0,18.87,2.935,0
1,218,2145,2,4.342,4.325,40.12,5.112,.501,5.815,22.28,22.56,22.29,86.1,301.3,0,18.98,2.917,0
2,218,2145,2,27.67,27.34,29.69,29.7,28.25,.144,.24,.142,.143,5.517,12.52,2550
1,218,2150,2,4.12,4.099,44.75,5.77,.435,5.521,22.29,22.48,22.2,86.3,301.3,0,19.01,2.457,0
1,218,2155,2,4.414,4.391,47.55,5.826,.56,5.945,22.19,22.41,22.12,87,301.2,0,19.05,2.705,0
1,218,2200,2,4.605,4.585,48.26,5.298,.535,6.37,22.19,22.45,22.14,87.4,301.2,0,19.12,2.975,0
2,218,2200,2,27.53,27.27,29.59,29.52,28.18,.144,.24,.142,.143,6.209,12.51,2550
1,218,2205,2,4.134,4.116,41.26,5.327,.516,5.161,22.18,22.37,22.11,87.8,301.2,0,19.18,2.705,0
1,218,2210,2,4.576,4.567,44.81,3.575,.498,6.533,22.13,22.29,22.05,88.5,301.3,0,19.25,2.877,0
1,218,2215,2,3.973,3.956,42.23,5.275,.526,5.521,22.06,22.21,21.96,89.1,301.3,0,19.28,2.8,0
2,218,2215,2,27.41,27.21,29.49,29.34,28.11,.144,.24,.142,.143,7.66,12.51,2550
1,218,2220,2,3.616,3.599,39.58,5.429,.527,4.606,21.99,22.12,21.91,89.4,301.3,0,19.29,2.447,0
1,218,2225,2,3.694,3.685,43.82,4.012,.328,4.41,21.9,22.04,21.83,89.9,301.3,0,19.27,2.312,0
1,218,2230,2,3.368,3.356,43.72,4.791,.371,4.247,21.82,21.99,21.74,90.2,301.4,0,19.26,2.01,0
2,218,2230,2,27.29,27.14,29.4,29.17,28.03,.144,.24,.142,.143,9.84,12.49,2550
1,218,2235,2,3.564,3.553,41.87,4.513,.391,4.377,21.77,21.97,21.73,90.5,301.5,0,19.26,2.357,0
1,218,2240,2,3.523,3.509,35.03,4.974,.354,4.508,21.78,21.97,21.75,90.7,301.5,0,19.3,2.427,0
1,218,2245,2,3.772,3.751,38.9,6.11,.493,4.933,21.84,22.01,21.82,90.6,301.5,0,19.35,2.552,.007
2,218,2245,2,27.18,27.07,29.3,29,27.95,.144,.24,.142,.143,10.34,12.49,2550
1,218,2250,2,3.852,3.837,43.45,5.154,.551,5.096,21.9,22.06,21.89,90.3,301.5,0,19.35,2.407,.18
1,218,2255,2,3.739,3.717,42.96,6.165,.413,4.639,21.98,22.12,21.98,90,301.6,0,19.37,2.64,.613
1,218,2300,2,3.674,3.658,40.41,5.366,.498,4.835,22.06,22.19,22.08,89.6,301.6,0,19.38,2.605,.512
2,218,2300,2,27.08,27.01,29.2,28.84,27.87,.144,.239,.142,.143,8.75,12.48,2550
1,218,2305,2,3.743,3.724,37.04,5.827,.412,4.671,22.15,22.26,22.15,89.3,301.6,0,19.41,2.602,.151
1,218,2310,2,4.026,4.001,36.66,6.326,.595,5.227,22.23,22.34,22.2,89.1,301.6,0,19.45,2.977,0
1,218,2315,2,3.776,3.757,43.78,5.733,.487,4.737,22.28,22.41,22.25,89,301.6,0,19.48,2.362,.014
2,218,2315,2,26.99,26.95,29.1,28.69,27.8,.144,.239,.142,.143,8.23,12.48,2550
1,218,2320,2,4.214,4.195,44.58,5.323,.531,6.076,22.33,22.48,22.33,88.7,301.6,0,19.48,2.837,.029
1,218,2325,2,4.52,4.504,42.08,4.822,.584,5.717,22.36,22.53,22.33,88.5,301.6,0,19.47,2.892,0
1,218,2330,2,4.229,4.207,46.28,5.872,.606,5.749,22.4,22.58,22.38,88.3,301.7,0,19.47,2.677,0
2,218,2330,2,26.92,26.89,29.01,28.56,27.72,.144,.239,.142,.143,8.12,12.47,2550
1,218,2335,2,4.304,4.289,49.24,4.802,.508,5.586,22.37,22.57,22.35,88,301.7,0,19.39,2.757,0
1,218,2340,2,3.799,3.784,49.71,5.024,.543,5.096,22.28,22.45,22.2,88.2,301.8,0,19.35,2.562,0
1,218,2345,2,3.552,3.542,50.74,4.378,.549,4.704,22.15,22.35,22.08,88.7,301.8,0,19.31,2.3,0
2,218,2345,2,26.85,26.84,28.92,28.44,27.64,.144,.239,.142,.143,8.87,12.47,2550
1,218,2350,2,3.356,3.346,52.33,4.611,.402,4.279,22.04,22.25,21.95,89.2,301.7,0,19.28,2.185,0
1,218,2355,2,2.94,2.933,52.16,3.931,.346,3.887,21.92,22.1,21.8,89.7,301.7,0,19.26,1.622,0
1,219,0,2,2.84,2.834,57.86,3.662,.304,3.528,21.77,22,21.67,90.3,301.7,0,19.23,1.857,0
2,219,0,2,26.78,26.78,28.83,28.32,27.56,.144,.239,.142,.143,11.27,12.46,2550
1,219,5,2,2.747,2.739,60.19,4.343,.269,3.463,21.63,21.88,21.53,90.9,301.7,0,19.19,1.64,0
1,219,10,2,3.099,3.09,63.36,4.325,.391,4.149,21.5,21.8,21.41,91.6,301.8,0,19.18,1.827,0
1,219,15,2,3.332,3.323,68.05,4.089,.321,4.181,21.46,21.76,21.41,92,301.8,0,19.22,1.997,0
2,219,15,2,26.7,26.73,28.74,28.2,27.48,.143,.239,.142,.143,14.25,12.44,2550
1,219,20,2,3.555,3.536,68.33,5.888,.534,4.867,21.51,21.83,21.54,92.2,301.9,0,19.29,2.455,.171
1,219,25,2,4.035,4.007,69.41,6.802,.654,5.978,21.69,22.01,21.78,91.3,301.9,0,19.31,2.935,.854
1,219,30,2,4.713,4.684,68.17,6.418,.652,6.141,21.84,22.14,21.9,90.1,301.8,0,19.26,3.243,.369
2,219,30,2,26.61,26.68,28.66,28.08,27.4,.144,.239,.142,.143,11.01,12.45,2550
1,219,35,2,4.526,4.504,64.77,5.606,.764,6.468,21.97,22.23,22.01,89.1,301.8,0,19.21,3.213,.202
1,219,40,2,4.196,4.18,66.93,5.01,.594,5.586,22.05,22.24,22.04,88.6,301.9,0,19.19,2.972,.003
1,219,45,2,4.599,4.581,68.59,5.106,.485,5.553,22.06,22.24,22.05,88.5,301.9,0,19.19,3.428,.093
2,219,45,2,26.54,26.63,28.58,27.97,27.33,.144,.239,.142,.143,8.71,12.44,2550
1,219,50,2,4.845,4.83,70.5,4.593,.622,6.207,22.13,22.28,22.12,88.2,301.9,0,19.2,3.498,.212
1,219,55,2,4.688,4.675,66.56,4.198,.695,6.697,22.15,22.29,22.15,88,301.9,0,19.18,3.405,.074
1,219,100,2,4.953,4.938,69.77,4.322,.686,6.501,22.18,22.32,22.18,87.8,301.9,0,19.18,3.49,.002
2,219,100,2,26.47,26.58,28.49,27.85,27.26,.143,.238,.142,.143,7.88,12.43,2550
1,219,105,2,4.354,4.335,69.46,5.26,.815,6.174,22.24,22.32,22.2,87.8,302,0,19.22,2.987,0
1,219,110,2,4.385,4.364,69.27,5.622,.679,5.945,22.25,22.35,22.22,87.6,301.9,0,19.21,3.083,0
1,219,115,2,4.583,4.57,69,4.4,.524,5.913,22.25,22.33,22.2,87.7,302,0,19.22,3.18,0
2,219,115,2,26.41,26.53,28.41,27.76,27.18,.143,.238,.142,.143,7.6,12.43,2550
1,219,120,2,3.882,3.872,70.9,4.173,.468,4.965,22.25,22.33,22.2,87.9,302,0,19.26,2.795,0
1,219,125,2,3.948,3.9,83.6,8.94,.636,5.88,22.25,22.35,22.21,88.1,302,0,19.3,2.897,0
1,219,130,2,4.547,4.513,89.4,6.94,.781,6.925,22.27,22.37,22.22,88.3,302,0,19.35,3.22,0
2,219,130,2,26.37,26.48,28.33,27.67,27.11,.143,.238,.142,.143,7.85,12.44,2550
1,219,135,2,5.98,5.953,85.6,5.446,.713,7.55,22.26,22.36,22.2,88.4,301.9,0,19.35,4.328,0
1,219,140,2,5.455,5.438,81.4,4.562,.663,7.12,22.25,22.32,22.19,88.4,301.8,0,19.35,4.088,0
1,219,145,2,5.026,4.998,79.3,6.135,.56,6.533,22.21,22.26,22.14,88.7,301.8,0,19.36,3.593,0
2,219,145,2,26.32,26.44,28.26,27.58,27.04,.143,.238,.142,.143,8.03,12.43,2550
1,219,150,2,4.266,4.24,79.7,6.254,.591,6.109,22.16,22.22,22.11,88.8,301.9,0,19.34,3.355,0
1,219,155,2,4.109,4.083,84,6.426,.617,5.553,22.13,22.21,22.08,88.8,301.8,0,19.31,2.892,0
1,219,200,2,3.859,3.832,87.2,6.717,.533,4.933,22.1,22.18,22.02,88.8,301.8,0,19.28,2.73,0
2,219,200,2,26.28,26.4,28.19,27.51,26.97,.143,.238,.142,.143,8.25,12.42,2550
1,219,205,2,3.926,3.91,83.5,5.167,.49,4.867,21.97,22.07,21.85,89.2,301.7,0,19.22,2.61,0
1,219,210,2,3.209,3.183,75.8,7.31,.347,4.475,21.74,21.91,21.61,89.9,301.7,0,19.12,1.927,0
1,219,215,2,2.906,2.873,58.62,8.58,.29,3.724,21.54,21.73,21.44,90.7,301.7,0,19.07,1.807,0
2,219,215,2,26.24,26.36,28.12,27.43,26.9,.143,.238,.142,.143,11.56,12.42,2550
1,219,220,2,3.054,3.04,55.52,5.557,.286,3.659,21.41,21.58,21.29,91.4,301.6,0,19.07,1.865,0
1,219,225,2,3.109,3.095,68.97,5.423,.356,4.051,21.24,21.44,21.12,92.1,301.6,0,19.03,1.987,0
1,219,230,2,3.379,3.372,74.5,3.856,.358,4.541,21.11,21.32,20.99,93,301.6,0,19.05,1.99,0
2,219,230,2,26.19,26.32,28.04,27.36,26.83,.143,.238,.142,.143,17.79,12.42,2550
1,219,235,2,3.392,3.378,70.2,5.145,.493,4.41,21.01,21.22,20.93,93.8,301.6,0,19.09,2.257,0
1,219,240,2,2.518,2.51,75.1,4.723,.371,3.267,20.92,21.13,20.84,94.1,301.7,0,19.05,1.552,0
1,219,245,2,2.455,2.444,70.9,5.43,.267,2.973,20.8,21.06,20.74,94.5,301.7,0,19,1.405,0
2,219,245,2,26.12,26.28,27.98,27.28,26.77,.143,.238,.142,.143,29.74,12.42,2550
1,219,250,2,2.852,2.844,56.83,4.237,.275,3.626,20.73,21,20.66,94.9,301.6,0,19,1.727,0
1,219,255,2,2.75,2.746,52.79,3.005,.399,3.561,20.64,20.9,20.59,95.1,301.5,0,18.95,1.375,0
1,219,300,2,2.171,2.156,51.18,6.624,.274,2.777,20.58,20.87,20.56,95.3,301.6,0,18.92,1.058,0
2,219,300,2,26.05,26.25,27.92,27.19,26.71,.143,.238,.142,.143,40.42,12.41,2550
1,219,305,2,2.03,2.025,41.92,3.844,.245,2.646,20.61,20.87,20.59,95.5,301.6,0,18.99,1.112,0
1,219,310,2,2.27,2.251,50.51,7.46,.213,2.711,20.7,20.92,20.7,95.7,301.5,0,19.12,1.3,.281
1,219,315,2,2.146,2.143,65.91,2.746,.21,2.646,20.78,20.97,20.78,95.7,301.4,0,19.19,1.225,.634
2,219,315,2,25.97,26.2,27.85,27.09,26.65,.143,.237,.142,.143,37.6,12.4,2550
1,219,320,2,1.976,1.974,61.52,2.73,.226,2.646,20.88,21,20.86,95.8,301.3,0,19.29,1.157,.814
1,219,325,2,1.701,1.695,67.87,4.601,.168,2.123,20.95,21.03,20.92,95.9,301.4,0,19.37,.989,.702
1,219,330,2,2.077,2.066,52.63,5.867,.365,2.907,21.01,21.12,21.01,95.9,301.4,0,19.43,1.279,.686
2,219,330,2,25.89,26.16,27.78,27,26.58,.143,.237,.142,.143,31.22,12.39,2550
1,219,335,2,2.459,2.445,49.73,6.151,.387,3.365,21.06,21.29,21.13,95.5,301.4,0,19.42,1.457,.848
1,219,340,2,2.64,2.614,36.09,7.97,.523,3.528,21.12,21.35,21.21,94.8,301.4,0,19.36,1.905,.636
1,219,345,2,3.156,3.139,33.69,5.794,.37,3.855,21.13,21.34,21.22,93.9,301.4,0,19.22,2.23,.343
2,219,345,2,25.83,26.11,27.72,26.91,26.52,.143,.237,.142,.143,20.94,12.39,2550
1,219,350,2,3.169,3.149,40.06,6.433,.48,4.247,21.15,21.31,21.22,93.3,301.4,0,19.14,2.21,.041
1,219,355,2,3.762,3.749,46.9,4.729,.386,4.671,21.16,21.28,21.19,92.9,301.3,0,19.09,2.432,0
1,219,400,2,4.499,4.481,48.86,5.093,.508,5.423,21.14,21.26,21.18,92.6,301.2,0,19.02,3.07,0
2,219,400,2,25.79,26.08,27.65,26.84,26.46,.143,.237,.142,.143,17.29,12.39,2550
1,219,405,2,4.54,4.527,51.26,4.317,.542,5.684,21.15,21.26,21.17,92.4,301.2,0,18.99,3.275,0
1,219,410,2,4.242,4.223,47.74,5.399,.627,5.847,21.16,21.24,21.17,92.3,301.2,0,18.99,2.98,0
1,219,415,2,3.742,3.724,56.92,5.505,.519,4.769,21.16,21.2,21.15,92.3,301.2,0,19,2.805,0
2,219,415,2,25.75,26.03,27.58,26.77,26.39,.143,.237,.142,.143,16.18,12.38,2550
1,219,420,2,4.199,4.179,55.66,5.679,.642,5.717,21.13,21.18,21.11,92.4,301.2,0,18.97,3.097,0
1,219,425,2,4.49,4.48,64.4,3.886,.576,5.945,21.11,21.15,21.08,92.5,301.1,0,18.97,3.155,0
1,219,430,2,4.079,4.066,60.53,4.697,.585,5.815,21.06,21.09,20.99,92.7,301.1,0,18.95,2.91,0
2,219,430,2,25.72,26,27.52,26.71,26.34,.143,.237,.142,.143,16.86,12.37,2550
1,219,435,2,4.108,4.082,61.66,6.462,.507,5.455,20.92,20.99,20.85,93,301.1,0,18.88,2.942,0
1,219,440,2,4.448,4.426,56.32,5.697,.631,5.717,20.8,20.88,20.73,93.4,301,0,18.82,3.213,0
1,219,445,2,4.189,4.175,60.59,4.558,.562,5.684,20.66,20.78,20.59,93.7,301.1,0,18.75,2.882,0
2,219,445,2,25.69,25.97,27.46,26.64,26.28,.143,.237,.142,.143,22.09,12.36,2550
1,219,450,2,4.02,4.003,62.07,5.156,.658,5.227,20.54,20.71,20.49,94.2,301.1,0,18.71,2.807,0
1,219,455,2,3.318,3.304,59.9,5.268,.491,4.671,20.48,20.6,20.44,94.6,301.3,0,18.73,2.38,0
1,219,500,2,3.073,3.061,61.02,5.071,.41,4.181,20.51,20.6,20.49,95,301.5,0,18.81,2.092,.055
2,219,500,2,25.65,25.94,27.41,26.59,26.22,.143,.237,.142,.143,26.1,12.36,2550
1,219,505,2,2.944,2.932,57.9,5.194,.319,3.659,20.56,20.64,20.55,95.1,301.6,0,18.87,2.08,.169
1,219,510,2,3.087,3.077,56.27,4.779,.357,3.985,20.6,20.7,20.61,95,301.7,0,18.9,2.225,.185
1,219,515,2,3.141,3.125,69.74,5.833,.46,4.116,20.63,20.74,20.65,94.8,301.7,0,18.9,2.225,.055
2,219,515,2,25.59,25.9,27.35,26.52,26.16,.143,.237,.142,.143,22.6,12.35,2550
1,219,520,2,3.801,3.783,77.1,5.568,.585,4.933,20.63,20.75,20.64,94.6,301.7,0,18.87,2.71,0
1,219,525,2,3.809,3.795,78,4.948,.451,4.965,20.62,20.74,20.63,94.4,301.7,0,18.83,2.72,0
1,219,530,2,3.365,3.346,73.2,6.076,.386,4.377,20.61,20.73,20.62,94.4,301.7,0,18.8,2.347,0
2,219,530,2,25.54,25.86,27.29,26.45,26.11,.143,.236,.142,.143,20.96,12.35,2550
1,219,535,2,3.7,3.681,74.4,5.896,.549,4.867,20.58,20.72,20.59,94.1,301.7,0,18.74,2.57,0
1,219,540,2,2.921,2.911,62.26,4.687,.424,3.887,20.58,20.72,20.61,94.1,301.8,0,18.74,2.065,0
1,219,545,2,2.832,2.81,61.74,7.17,.606,4.018,20.6,20.73,20.63,93.9,301.8,0,18.73,2.05,0
2,219,545,2,25.5,25.83,27.24,26.38,26.06,.143,.236,.142,.143,19.91,12.35,2550
1,219,550,2,2.924,2.911,51.16,5.423,.378,3.495,20.62,20.75,20.65,93.7,301.9,0,18.71,2.052,.002
1,219,555,2,3.625,3.619,45.12,3.395,.521,4.802,20.65,20.75,20.68,93.4,301.9,0,18.69,2.295,.166
1,219,600,2,3.586,3.573,46.93,4.834,.723,4.704,20.65,20.77,20.69,93.1,301.9,0,18.64,2.345,.472
2,219,600,2,25.46,25.8,27.17,26.32,26,.143,.236,.142,.143,17.52,12.34,2550
1,219,605,2,3.531,3.517,58.38,5.108,.391,4.639,20.65,20.74,20.68,92.9,302,0,18.59,2.542,.751
1,219,610,2,3.265,3.254,57.41,4.577,.291,3.855,20.65,20.74,20.67,92.7,302,0,18.57,2.252,1.501
1,219,615,2,2.809,2.799,50.74,5.007,.386,3.626,20.67,20.76,20.7,92.7,302,0,18.59,1.97,2.82
2,219,615,2,25.43,25.77,27.12,26.26,25.95,.143,.236,.142,.143,15.91,12.34,2550
1,219,620,2,3.68,3.666,40.21,4.952,.604,4.606,20.69,20.72,20.69,92.7,302,0,18.62,2.465,3.318
1,219,625,2,3.536,3.516,46.03,5.992,.409,4.508,20.65,20.62,20.63,93,302.1,0,18.62,2.302,5.822
1,219,630,2,3.653,3.639,49.94,5.024,.361,4.41,20.64,20.61,20.6,93.4,302.1,0,18.67,2.54,5.98
2,219,630,2,25.39,25.73,27.07,26.2,25.9,.143,.236,.142,.143,16.49,12.33,2550
1,219,635,2,3.585,3.565,48.64,6.074,.591,4.639,20.65,20.62,20.61,93.6,302.2,0,18.72,2.64,9.55
1,219,640,2,3.829,3.816,49.8,4.809,.401,4.737,20.64,20.57,20.6,93.8,302.3,0,18.75,2.505,8.59
1,219,645,2,3.417,3.392,56.95,6.866,.403,4.214,20.62,20.58,20.58,94,302.3,0,18.76,2.537,10.17
2,219,645,2,25.36,25.7,27.02,26.15,25.85,.143,.236,.142,.143,17.28,12.33,2550
1,219,650,2,3.594,3.568,64.52,6.921,.483,4.573,20.59,20.54,20.56,94.2,302.3,0,18.77,2.485,12.87
1,219,655,2,3.659,3.628,68.54,7.38,.591,4.671,20.56,20.49,20.52,94.4,302.3,0,18.76,2.56,13.35
1,219,700,2,3.659,3.639,67.35,5.97,.338,4.312,20.52,20.46,20.47,94.5,302.2,0,18.74,2.817,19.4
2,219,700,2,25.33,25.67,26.96,26.1,25.79,.143,.236,.142,.143,17.49,12.33,2550
1,219,705,2,3.745,3.724,68.45,6.083,.406,4.573,20.51,20.5,20.49,94.6,302.3,0,18.76,2.78,24.64
1,219,710,2,3.807,3.789,69.94,5.575,.479,4.737,20.54,20.53,20.53,94.6,302.3,0,18.79,2.785,26.46
1,219,715,2,3.079,3.057,63.51,6.898,.507,4.279,20.61,20.65,20.65,94.5,302.4,0,18.83,2.262,27.72
2,219,715,2,25.31,25.64,26.91,26.05,25.75,.143,.236,.142,.143,16.36,12.32,2550
1,219,720,2,3.58,3.562,68.18,5.694,.392,4.475,20.68,20.7,20.72,94.2,302.5,0,18.84,2.417,27.39
1,219,725,2,3.396,3.362,68.34,8.12,.393,4.671,20.72,20.72,20.73,93.9,302.5,0,18.83,2.555,24.37
1,219,730,2,3.512,3.49,74.2,6.503,.393,4.639,20.72,20.73,20.74,93.8,302.5,0,18.82,2.64,35.63
2,219,730,2,25.29,25.62,26.87,26.02,25.7,.143,.236,.142,.143,14.75,12.32,2550
1,219,735,2,3.444,3.42,68.09,6.814,.361,4.312,20.77,20.76,20.8,93.5,302.5,0,18.82,2.51,39.32
1,219,740,2,3.79,3.783,74.3,3.554,.415,4.573,20.8,20.74,20.79,93.3,302.6,0,18.81,2.815,51.4
1,219,745,2,3.637,3.626,72.7,4.522,.504,4.606,20.82,20.73,20.8,93.1,302.6,0,18.8,2.565,31.2
2,219,745,2,25.27,25.6,26.82,25.98,25.65,.143,.236,.142,.143,13.05,12.33,2550
1,219,750,2,3.627,3.608,79.5,5.837,.405,4.541,20.8,20.72,20.77,93.3,302.7,0,18.81,2.64,34.03
1,219,755,2,3.84,3.815,71.5,6.602,.432,4.737,20.78,20.68,20.74,93.2,302.6,0,18.78,2.82,54.66
1,219,800,2,4.184,4.168,72.6,4.995,.33,4.835,20.79,20.67,20.77,93.2,302.6,0,18.79,3.193,70.9
2,219,800,2,25.26,25.57,26.78,25.95,25.6,.143,.236,.142,.143,12.54,12.32,2550
1,219,805,2,4.576,4.565,70.6,3.842,.357,5.357,20.77,20.65,20.75,92.9,302.6,0,18.71,3.465,62.66
1,219,810,2,3.618,3.603,67.82,5.286,.403,4.41,20.81,20.7,20.82,92.9,302.7,0,18.76,2.725,86.5
1,219,815,2,3.678,3.659,62.87,5.767,.486,4.933,20.92,20.87,20.96,92.6,302.7,0,18.82,2.887,113
2,219,815,2,25.25,25.55,26.73,25.92,25.56,.143,.235,.142,.143,10.46,12.33,2550
1,219,820,2,3.447,3.42,47.21,7.12,.522,4.704,21.14,21.01,21.19,92.2,302.8,0,18.96,2.5,141
1,219,825,2,4.565,4.549,53.05,4.82,.501,5.521,21.15,20.89,21.15,91.7,302.8,0,18.86,3.245,160.9
1,219,830,2,3.828,3.808,54.02,5.784,.517,4.998,21.29,21.05,21.35,91.3,302.8,0,18.95,2.847,210.3
2,219,830,2,25.25,25.53,26.69,25.9,25.52,.143,.235,.142,.143,7.35,12.36,2550
1,219,835,2,3.904,3.875,61.25,6.992,.412,4.769,21.48,21.19,21.47,90.2,302.9,0,18.93,2.927,207.6
1,219,840,2,3.124,3.101,63.54,6.951,.443,4.018,21.63,21.3,21.69,89.6,303,0,18.98,2.31,278.1
1,219,845,2,3.316,3.292,67.3,6.944,.542,4.214,21.89,21.52,21.92,88.2,303,0,18.97,2.74,333.1
2,219,845,2,25.26,25.51,26.65,25.89,25.48,.143,.235,.142,.143,4.587,12.4,2550
1,219,850,2,2.995,2.872,78.5,16.39,.758,4.704,22.07,21.69,22.04,87.4,303,0,18.99,2.43,297
1,219,855,2,3.514,3.454,87.4,10.57,.453,4.639,22.28,21.87,22.36,86,303,0,18.96,2.9,408.6
1,219,900,2,3.296,3.272,84.2,6.881,.727,5.031,22.38,21.82,22.3,85.4,303.1,0,18.93,2.625,207.7
2,219,900,2,25.31,25.51,26.62,25.9,25.44,.143,.235,.142,.143,3.139,12.67,2550
1,219,905,2,3.242,3.158,79,13.01,.452,4.312,22.41,21.97,22.36,85.5,303.1,0,18.98,2.43,238.2
1,219,910,2,3.251,3.198,70.6,10.35,.541,4.835,22.56,22.06,22.45,84.8,303.2,0,19,2.532,260.2
1,219,915,2,3.423,3.405,82.2,5.98,.485,4.312,22.6,22,22.47,84.7,303.2,0,19.01,2.635,253.4
2,219,915,2,25.4,25.51,26.59,25.95,25.41,.143,.235,.142,.143,3.048,12.79,2550
1,219,920,2,3.395,3.355,87.7,8.79,.567,4.704,22.53,22.05,22.41,85,303.3,0,19,2.775,211.4
1,219,925,2,3.505,3.479,70.8,6.896,.634,4.671,22.43,21.94,22.26,84.9,303.3,0,18.89,2.555,111.9
1,219,930,2,3.381,3.336,77.4,9.38,.445,4.312,22.27,21.92,22.16,85,303.4,0,18.76,2.532,86.4
2,219,930,2,25.5,25.52,26.57,26.03,25.38,.143,.235,.142,.143,3.374,12.74,2550
1,219,935,2,3.835,3.744,74.6,12.5,.499,4.9,22.22,21.94,22.13,85.1,303.5,0,18.74,2.985,142
1,219,940,2,3.884,3.825,76.7,9.99,.535,4.737,22.41,22.09,22.38,84.9,303.4,0,18.87,3.022,249.9
1,219,945,2,3.404,3.359,86.2,9.25,.508,4.149,22.72,22.24,22.66,84.2,303.3,0,19.04,2.795,422.4
2,219,945,2,25.59,25.54,26.56,26.14,25.35,.143,.235,.142,.143,3.107,12.72,2550
1,219,950,2,3.363,3.291,73.8,11.87,.537,4.737,23.13,22.54,23.13,82.3,303.4,0,19.06,2.762,487.4
1,219,955,2,4.002,3.968,94.1,7.46,.52,5.096,23.33,22.72,23.29,82.2,303.4,0,19.24,3.273,457.5
1,219,1000,2,3.943,3.91,68.09,7.41,.631,5.259,23.62,22.82,23.45,80.6,303.4,0,19.19,3.11,460.3
2,219,1000,2,25.66,25.56,26.56,26.23,25.33,.143,.235,.142,.143,2.094,12.94,2550
1,219,1005,2,4.018,3.954,80.7,10.23,.635,5.357,23.61,22.86,23.43,80.2,303.5,0,19.12,3.18,457.9
1,219,1010,2,4.189,4.107,81.7,11.27,.774,6.207,23.65,22.87,23.5,80.1,303.5,0,19.14,3.423,575.5
1,219,1015,2,3.696,3.654,71.4,8.69,.805,5.488,23.83,23.12,23.67,79.2,303.5,0,19.13,3.128,630.1
2,219,1015,2,25.74,25.59,26.57,26.32,25.32,.143,.235,.142,.143,1.879,12.99,2550
1,219,1020,2,3.526,3.501,69.59,6.813,.614,4.704,23.83,23.2,23.69,79.1,303.6,0,19.11,2.905,402.5
1,219,1025,2,2.781,2.742,68.89,9.59,.748,4.443,23.51,22.82,23.29,80.1,303.6,0,19,2.207,274.7
1,219,1030,2,2.813,2.708,76.6,15.61,.488,3.855,23.46,23.09,23.47,81.1,303.6,0,19.15,2.377,284.7
2,219,1030,2,25.88,25.63,26.59,26.45,25.31,.143,.235,.142,.143,1.97,12.91,2550
1,219,1035,2,3.755,3.732,59.45,6.402,.597,4.965,23.8,23.22,23.74,79.7,303.7,0,19.2,2.937,349.4
1,219,1040,2,3.709,3.682,59.96,6.966,.566,4.769,23.68,23,23.48,80,303.7,0,19.15,3.072,299.9
1,219,1045,2,3.607,3.577,71.3,7.48,.622,4.9,23.68,23.05,23.52,79.9,303.8,0,19.13,2.865,249.9
2,219,1045,2,26.04,25.68,26.61,26.64,25.31,.143,.235,.142,.143,1.996,12.94,2550
1,219,1050,2,4.016,3.993,58,6.149,.438,5.227,23.59,22.99,23.36,80.4,303.8,0,19.13,3.163,257.6
1,219,1055,2,4.003,3.985,63.46,5.487,.671,5.325,23.64,23,23.55,79.5,303.7,0,19,3.215,338.1
1,219,1100,2,4.057,3.996,65.94,9.9,.644,5.586,23.82,23.2,23.75,79,303.7,0,19.08,3.335,474.3
2,219,1100,2,26.19,25.74,26.65,26.83,25.32,.143,.235,.142,.143,1.956,12.93,2550
1,219,1105,2,4.217,4.178,64.55,7.86,.764,6.272,24.67,23.8,24.71,76.7,303.7,0,19.4,3.39,986
1,219,1110,2,4.671,4.607,63.5,9.44,.692,6.141,25.14,23.84,24.88,74.4,303.7,0,19.38,3.605,719
1,219,1115,2,4.533,4.515,61.98,5.139,.597,5.945,24.63,23.29,24.18,75.7,303.8,0,19.17,3.55,569.4
2,219,1115,2,26.3,25.8,26.7,27,25.33,.143,.235,.142,.143,1.386,12.95,2550
1,219,1120,2,4.394,4.328,65.05,9.89,.509,5.259,24.68,23.73,24.53,76.4,303.7,0,19.37,3.638,823
1,219,1125,2,3.965,3.938,66.27,6.676,.704,5.292,24.81,23.62,24.56,74.7,303.8,0,19.12,3.172,594.2
1,219,1130,2,3.752,3.681,85.2,11.12,.74,5.423,24.63,23.85,24.48,75.5,303.8,0,19.13,3.01,521.1
2,219,1130,2,26.46,25.86,26.76,27.16,25.37,.143,.235,.142,.143,1.375,12.95,2550
1,219,1135,2,3.199,3.14,96.3,11,.687,4.606,24.73,23.86,24.47,74.2,303.8,0,18.96,2.645,483.2
1,219,1140,2,3.668,3.593,58.53,11.56,.962,6.272,25.18,24.39,25.21,74.1,303.8,0,19.34,2.78,958
1,219,1145,2,5.113,5.054,62.9,8.75,.918,7.06,25.68,24.52,25.58,71.1,303.8,0,19.17,4.015,864
2,219,1145,2,26.69,25.93,26.82,27.38,25.39,.143,.235,.142,.143,.822,12.92,2550
1,219,1150,2,4.781,4.66,60.64,12.92,.745,6.86,25.65,24.38,25.34,71.5,303.8,0,19.23,3.588,501.2
1,219,1155,2,4.792,4.758,60.47,6.851,.895,6.697,25.43,24.42,25.27,72.6,303.7,0,19.27,3.875,868
1,219,1200,2,5.17,5.075,54.24,11.01,.628,6.631,26.06,24.62,25.87,72,303.8,0,19.7,3.915,878
2,219,1200,2,26.94,26.03,26.9,27.65,25.43,.142,.235,.142,.143,.999,12.94,2550
1,219,1205,2,5.255,5.212,51.26,7.32,.79,6.86,25.69,24.28,25.27,72.5,303.7,0,19.48,4.11,562.3
1,219,1210,2,5.665,5.629,55.74,6.478,.648,7.28,24.96,23.76,24.47,74.9,303.7,0,19.3,4.21,297
1,219,1215,2,5.401,5.385,59.17,4.432,.549,6.566,24.82,23.99,24.79,75.5,303.7,0,19.29,4.105,845
2,219,1215,2,27.21,26.13,26.99,27.95,25.48,.142,.235,.142,.143,1.376,12.91,2550
1,219,1220,2,5.15,5.126,57.58,5.526,.726,6.762,25.72,24.35,25.63,72.7,303.7,0,19.54,3.88,1064
1,219,1225,2,5.076,5.04,65.46,6.879,.668,6.697,26,24.45,25.62,71,303.7,0,19.43,3.985,553.5
1,219,1230,2,5.028,4.894,69.38,13.25,.771,6.599,25.85,24.69,25.66,71.4,303.7,0,19.39,4.02,1031
2,219,1230,2,27.47,26.24,27.09,28.27,25.53,.142,.235,.142,.143,.777,12.98,2550
1,219,1235,2,5.363,5.321,87.9,7.16,.684,6.991,26.38,24.91,26.14,70,303.7,0,19.56,4.21,833
1,219,1240,2,6.153,6.019,65.75,11.94,.934,8.49,26.04,24.68,25.61,69.34,303.6,0,19.11,4.58,714
1,219,1245,2,6.276,6.257,65.47,4.493,.765,8.07,25.98,24.48,25.5,71,303.6,0,19.42,4.935,757
2,219,1245,2,27.72,26.36,27.21,28.58,25.6,.142,.235,.142,.143,.692,12.98,2550
1,219,1250,2,5.426,5.329,68.76,10.82,.956,7.35,26.23,24.73,26.06,68.83,303.6,0,19.16,4.308,1043
1,219,1255,2,5.563,5.469,58.56,10.49,1.104,8,26.64,25.33,26.38,66.85,303.6,0,19.1,4.315,983
1,219,1300,2,5.838,5.726,60.26,11.21,1.031,7.77,26.86,25.19,26.48,65.37,303.5,0,18.95,4.533,1089
2,219,1300,2,27.98,26.48,27.34,28.89,25.68,.142,.235,.142,.143,.106,13.07,2550
1,219,1305,2,4.528,4.377,78.7,14.82,1.082,7.32,27.09,25.77,26.82,65.26,303.5,0,19.13,3.708,1038
1,219,1310,2,5.398,5.362,58.39,6.556,1.116,8.33,26.77,25.35,26.35,66.8,303.5,0,19.2,4.225,910
1,219,1315,2,5.091,4.964,64.89,12.79,.782,6.599,26.74,25.29,26.3,65.55,303.4,0,18.88,3.975,572.7
2,219,1315,2,28.24,26.61,27.48,29.21,25.77,.142,.235,.142,.143,.039,13.03,2550
1,219,1320,2,5.638,5.562,55.09,9.41,1.28,8.46,26.46,25.03,25.99,67.58,303.3,0,19.09,4.1,472.2
1,219,1325,2,5.574,5.529,58.13,7.28,1.188,7.94,25.68,24.6,25.22,71.2,303.2,0,19.19,4.15,256.7
1,219,1330,2,5.006,4.842,71.5,14.62,1.129,7.55,25.94,25.2,25.93,70.2,303.2,0,19.21,3.998,941
2,219,1330,2,28.55,26.75,27.63,29.56,25.86,.142,.235,.142,.143,.932,12.95,2550
1,219,1335,2,5.626,5.556,83,8.98,.992,7.45,26.78,25.52,26.61,66.4,303.2,0,19.11,4.465,885
1,219,1340,2,4.784,4.708,76.5,10.22,.851,6.697,26.86,25.62,26.52,65.9,303.1,0,19.07,3.753,520.5
1,219,1345,2,4.698,4.591,68.3,12.22,1.05,7.35,26.51,25.47,26.22,67.74,303.1,0,19.18,3.56,639.4
2,219,1345,2,28.79,26.89,27.78,29.89,25.96,.142,.235,.142,.143,.287,12.95,2550
1,219,1350,2,4.452,4.361,86.7,11.57,1.23,6.86,27.11,26.06,27,65.36,303.1,0,19.17,3.673,735
1,219,1355,2,3.927,3.843,82,11.87,.699,5.684,26.82,25.76,26.6,65.37,303,0,18.91,3.117,740
1,219,1400,2,4.495,4.425,87,10.07,1.279,6.599,26.83,25.99,26.56,64.88,302.9,0,18.8,3.623,445.8
2,219,1400,2,28.94,27.02,27.95,30.14,26.08,.142,.235,.142,.143,0,13.11,2550
1,219,1405,2,4.646,4.585,81,9.27,.963,6.893,26.66,25.71,26.42,65.58,302.8,0,18.82,3.798,464.7
1,219,1410,2,4.594,4.527,72.7,9.79,.727,6.043,26.57,25.79,26.3,65.95,302.8,0,18.82,3.465,311.8
1,219,1415,2,4.399,4.343,65.99,9.18,.567,5.651,26.4,25.49,26.11,66.11,302.8,0,18.71,3.24,243.7
2,219,1415,2,29.07,27.14,28.11,30.32,26.2,.142,.235,.142,.143,.378,13.09,2550
1,219,1420,2,5.286,5.236,68.77,7.92,1.059,7.64,26.31,25.62,26.08,66.17,302.8,0,18.64,4.005,260.6
1,219,1425,2,5.548,5.422,72.7,12.21,.582,7.42,26.26,25.65,26.05,67.55,302.8,0,18.91,4.178,242.7
1,219,1430,2,6.432,6.353,61.89,8.99,1.076,8.3,26.1,25.43,25.8,68.53,302.7,0,18.98,4.738,222.3
2,219,1430,2,29.15,27.25,28.25,30.43,26.31,.142,.235,.142,.143,1.033,12.92,2550
1,219,1435,2,5.83,5.788,68.31,6.911,.852,7.91,25.99,25.46,25.79,69.2,302.7,0,19.03,4.488,228.8
1,219,1440,2,5.533,5.481,70.7,7.86,.806,7.64,25.92,25.3,25.66,69.07,302.7,0,18.94,4.058,234.9
1,219,1445,2,4.827,4.713,73.6,12.46,.71,7.45,26.01,25.6,25.91,68.29,302.6,0,18.84,3.645,281.4
2,219,1445,2,29.15,27.33,28.38,30.49,26.43,.142,.236,.142,.143,1.178,12.85,2550
1,219,1450,2,5.105,5.036,85.5,9.39,.784,6.664,26.23,25.67,26.06,66.99,302.6,0,18.75,3.988,422.4
1,219,1455,2,6.105,6.057,82.4,7.23,1.238,8.53,26.8,25.95,26.73,65.93,302.5,0,19.02,4.703,694.2
1,219,1500,2,6.181,6.13,74.6,7.38,.939,7.94,26.44,25.46,25.98,66.73,302.5,0,18.88,4.685,375.4
2,219,1500,2,29.08,27.4,28.48,30.49,26.54,.141,.236,.142,.143,.72,13.09,2550
1,219,1505,2,5.553,5.452,74.6,10.94,.599,6.991,26.9,26.08,26.88,65.22,302.5,0,18.93,4.33,684.7
1,219,1510,2,5.747,5.643,76.8,10.88,.771,7.74,27.21,25.9,26.99,61.94,302.5,0,18.44,4.47,902
1,219,1515,2,5.284,5.214,84.3,9.33,.842,7.02,27.39,25.98,27.07,62.44,302.5,0,18.72,4.145,881
2,219,1515,2,29.02,27.45,28.57,30.47,26.65,.141,.236,.142,.143,.032,13.12,2550
1,219,1520,2,5.341,5.01,74.8,20.14,1.036,7.61,27.5,26.32,27.13,61.71,302.5,0,18.63,4.095,649.5
1,219,1525,2,5.898,5.815,88.8,9.6,1.084,8.4,27.73,26.62,27.57,62.05,302.5,0,18.93,4.7,839
1,219,1530,2,6.162,6.116,82.5,7.05,.745,7.81,27.54,26.25,27.08,60.83,302.5,0,18.46,4.81,352.7
2,219,1530,2,29.02,27.49,28.64,30.46,26.75,.141,.236,.142,.143,0,13.1,2550
1,219,1535,2,6.606,6.533,57.07,8.55,.965,8.89,26.86,25.8,26.4,64.41,302.5,0,18.72,4.868,262.4
1,219,1540,2,6.524,6.463,62.85,7.78,.852,8.36,26.32,25.6,26.01,65.8,302.6,0,18.56,4.863,205.9
1,219,1545,2,6.483,6.436,69.67,6.889,1.104,8.62,26.05,25.5,25.84,65.57,302.6,0,18.26,4.803,231.7
2,219,1545,2,29.11,27.53,28.71,30.54,26.83,.141,.236,.142,.143,.922,13.1,2550
1,219,1550,2,6.966,6.923,60.65,6.295,.934,9.34,26.05,25.33,25.82,67.82,302.6,0,18.78,5.113,343.1
1,219,1555,2,7.68,7.58,62.25,9.22,1.224,10.55,25.97,25.19,25.71,71,302.5,0,19.41,5.765,393.1
1,219,1600,2,8.53,8.46,63.31,7.26,1.123,11.01,25.79,24.92,25.58,71.8,302.6,0,19.43,6.433,569.5
2,219,1600,2,29.19,27.57,28.78,30.65,26.92,.141,.236,.142,.143,1.141,13.13,2550
1,219,1605,2,9.09,9.05,65.41,5.313,1.276,11.69,26.16,24.89,25.89,70.4,302.7,0,19.46,6.833,803
1,219,1610,2,9.06,8.92,64.65,10.17,1.454,12.12,25.97,24.48,25.48,70.6,302.8,0,19.32,6.583,554.5
1,219,1615,2,9.48,9.36,62.28,9.04,1.155,12.28,25.25,23.92,24.78,72.7,302.9,0,19.11,6.8,511.6
2,219,1615,2,29.18,27.61,28.85,30.71,26.99,.141,.236,.142,.143,1.054,13.14,2550
1,219,1620,2,8.68,8.63,65.94,6.137,1.011,10.62,24.92,23.86,24.62,73.7,303,0,19.04,6.323,395.5
1,219,1625,2,9.16,9.1,67.57,6.144,1.153,11.43,24.5,23.54,24.11,74.9,303.1,0,18.88,6.52,253.3
1,219,1630,2,7.83,7.71,68.11,10.14,1.157,10.36,24.34,23.66,24.14,75.4,303.1,0,18.86,5.798,285.8
2,219,1630,2,29.18,27.64,28.91,30.73,27.06,.141,.236,.142,.143,1.365,13.15,2550
1,219,1635,2,8.32,8.25,62.81,7.62,1.076,10.45,23.99,23.27,23.62,76.2,303.2,0,18.69,6.498,168.2
1,219,1640,2,7.52,7.45,49.09,7.58,1.183,10.13,23.51,23,23.22,77.7,303.4,0,18.54,5.19,33.41
1,219,1645,2,7.34,7.29,49.91,6.563,1.136,10.09,23.11,22.69,22.85,79.3,303.4,0,18.48,5.098,23.44
2,219,1645,2,29.19,27.67,28.98,30.75,27.13,.141,.236,.142,.143,1.777,12.68,2550
1,219,1650,2,7.28,7.23,43.61,6.926,.987,9.38,22.85,22.44,22.59,80.3,303.5,0,18.42,5.115,30.03
1,219,1655,2,7.27,7.17,51.33,9.45,1.199,10.75,22.14,21.53,21.58,86.2,303.4,.02,18.85,5.18,20.25
1,219,1700,2,6.223,6.16,53.32,8.12,.8,8.07,21.3,20.81,20.87,91.8,303.5,0,19.03,4.5,28.48
2,219,1700,2,29.14,27.69,29.03,30.74,27.19,.141,.236,.142,.143,77.4,12.63,2550
1,219,1705,2,5.396,5.363,63.88,6.271,1.132,8,20.94,20.77,20.71,93.6,303.5,0,18.98,4.018,21.38
1,219,1710,2,6.285,6.182,69.76,10.37,1.29,8.98,20.84,20.72,20.62,94.4,303.4,0,19.02,4.725,24.58
1,219,1715,2,7.04,6.992,83.3,6.603,1.295,9.15,20.59,20.52,20.4,94.8,303.2,0,18.87,4.99,32.07
2,219,1715,2,29.01,27.7,29.07,30.66,27.24,.141,.237,.142,.143,100,12.61,2550
1,219,1720,2,7.51,7.47,78.9,6.108,.895,9.51,20.42,20.4,20.27,95.4,303,.01,18.8,5.418,39.31
1,219,1725,2,7.19,7.16,72.6,4.914,.908,9.08,20.37,20.37,20.25,95.9,303,0,18.83,5.073,46.2
1,219,1730,2,7.39,7.36,77.4,5.02,.859,9.28,20.25,20.28,20.15,96,302.9,0,18.73,5.513,41.85
2,219,1730,2,28.85,27.7,29.1,30.48,27.29,.141,.237,.142,.143,100,12.6,2550
1,219,1735,2,6.907,6.868,84.3,6.085,.839,8.49,20.17,20.26,20.11,96.1,302.8,0,18.67,5.16,62.81
1,219,1740,2,7.19,7.15,83,5.427,.929,9.44,20.18,20.27,20.15,96.1,302.7,0,18.68,5.41,79.4
1,219,1745,2,7.59,7.55,88.8,5.636,1.238,10.06,20.24,20.27,20.19,96.3,302.4,0,18.76,5.735,147.6
2,219,1745,2,28.65,27.68,29.11,30.23,27.33,.141,.237,.142,.143,100,12.61,2550
1,219,1750,2,6.759,6.716,89.5,6.488,1.119,9.93,20.36,20.36,20.34,96.4,302.3,0,18.9,4.935,252.6
1,219,1755,2,6.214,6.181,84.3,5.861,.858,7.94,20.65,20.53,20.62,96.2,302.3,0,19.14,4.83,397.7
1,219,1800,2,6.668,6.64,79,5.175,.937,8.66,20.66,20.59,20.59,95.2,302.5,0,18.98,5,166.5
2,219,1800,2,28.45,27.64,29.08,29.93,27.36,.141,.237,.142,.143,26.48,12.67,2550
1,219,1805,2,7.34,7.3,69.62,6.557,1.265,9.8,20.51,20.44,20.4,94.7,302.7,0,18.78,5.313,75.2
1,219,1810,2,7.15,7.12,70.9,5.426,1.193,9.38,20.28,20.33,20.22,94.7,302.9,0,18.56,5.29,45.35
1,219,1815,2,7.05,7.01,74.5,5.695,1.057,9.51,20.24,20.32,20.21,94.9,303,0,18.54,5.193,42.23
2,219,1815,2,28.27,27.59,29.04,29.64,27.36,.141,.237,.142,.143,27,12.63,2550
1,219,1820,2,7.12,7.08,80.7,5.902,.864,8.98,20.21,20.28,20.16,94.9,303,0,18.51,5.123,23.02
1,219,1825,2,6.171,6.134,75.8,6.214,.891,7.87,20.19,20.25,20.15,95.4,303.1,0,18.58,4.65,13.87
1,219,1830,2,6.532,6.476,68.6,7.51,.897,9.05,20.13,20.2,20.1,95.4,303.2,0,18.52,4.903,10.97
2,219,1830,2,28.13,27.54,28.97,29.37,27.34,.141,.237,.142,.143,32.16,12.57,2550
1,219,1835,2,6.911,6.885,67.76,4.983,.871,9.54,20,20.06,19.96,95.4,303.3,0,18.39,4.993,10
1,219,1840,2,7.54,7.51,65.46,5.054,1.049,9.6,19.89,19.88,19.82,95.7,303.4,0,18.33,5.483,15.38
1,219,1845,2,6.872,6.83,68.05,6.321,.958,8.95,19.82,19.87,19.79,96,303.4,0,18.32,4.92,17.42
2,219,1845,2,27.98,27.49,28.9,29.12,27.32,.141,.237,.142,.143,33.71,12.56,2550
1,219,1850,2,6.586,6.555,71.1,5.532,.688,8.26,19.8,19.89,19.81,96.2,303.5,0,18.33,4.74,20.91
1,219,1855,2,5.793,5.74,57.29,7.74,.746,7.58,19.83,19.84,19.8,96.3,303.5,0,18.38,4.408,11.24
1,219,1900,2,6.788,6.756,67.82,5.555,1.208,10,19.75,19.72,19.68,96.5,303.6,0,18.34,4.843,8.17
2,219,1900,2,27.82,27.43,28.8,28.87,27.28,.141,.237,.142,.143,34.79,12.55,2550
1,219,1905,2,6.875,6.84,66.58,5.754,.868,8.89,19.61,19.67,19.61,96.6,303.7,0,18.22,5.198,5.003
1,219,1910,2,6.569,6.545,67.85,4.898,.736,8.1,19.6,19.67,19.6,96.7,303.9,0,18.22,4.715,4.328
1,219,1915,2,6.447,6.41,63.53,6.083,1.016,8.89,19.57,19.63,19.57,96.8,304,0,18.21,4.813,2.972
2,219,1915,2,27.67,27.37,28.71,28.63,27.24,.141,.237,.142,.143,35.62,12.54,2550
1,219,1920,2,5.315,5.272,65.09,7.26,.71,6.827,19.59,19.65,19.59,96.9,304.1,0,18.25,3.77,2.515
1,219,1925,2,5.811,5.777,57.88,6.205,.793,7.87,19.56,19.59,19.55,97,304.2,0,18.23,4.555,1.696
1,219,1930,2,6.272,6.241,61.99,5.649,.999,8.23,19.48,19.53,19.47,97,304.1,0,18.15,4.608,1.474
2,219,1930,2,27.52,27.3,28.61,28.39,27.18,.141,.237,.142,.143,36.46,12.53,2550
1,219,1935,2,4.917,4.888,70.8,6.227,.625,6.468,19.52,19.54,19.5,97.2,304.3,0,18.22,3.363,1.473
1,219,1940,2,5.014,4.984,68.15,6.198,.625,6.697,19.45,19.53,19.46,97.2,304.4,0,18.15,3.735,1.879
1,219,1945,2,5.206,5.185,64.84,5.115,.724,6.762,19.45,19.57,19.49,97.2,304.4,0,18.15,3.763,1.375
2,219,1945,2,27.37,27.23,28.5,28.17,27.12,.141,.236,.142,.143,36.94,12.52,2550
1,219,1950,2,4.609,4.584,61.83,5.984,.565,5.815,19.48,19.61,19.53,97.1,304.5,0,18.18,3.383,.611
1,219,1955,2,5.074,5.048,60.94,5.846,.779,6.403,19.48,19.63,19.55,97,304.6,0,18.15,3.518,.318
1,219,2000,2,4.957,4.934,55.72,5.477,.713,6.925,19.52,19.64,19.57,96.9,304.7,0,18.18,3.565,.129
2,219,2000,2,27.24,27.17,28.4,27.95,27.06,.141,.236,.142,.143,35.52,12.53,2550
1,219,2005,2,5.398,5.369,58.72,5.9,.704,6.925,19.5,19.61,19.55,96.8,304.8,0,18.14,3.96,.036
1,219,2010,2,5.547,5.51,61.49,6.625,.808,7.28,19.48,19.64,19.55,96.6,304.9,0,18.09,4.028,.017
1,219,2015,2,5.957,5.928,65.73,5.615,.743,7.91,19.47,19.66,19.56,96.3,304.9,0,18.04,4.338,.063
2,219,2015,2,27.1,27.09,28.29,27.75,26.99,.141,.236,.142,.143,32.94,12.52,2550
1,219,2020,2,5.131,5.111,63.2,5.079,.859,7.32,19.52,19.67,19.58,96.3,304.9,0,18.09,3.413,0
1,219,2025,2,4.594,4.573,63.15,5.535,.941,6.533,19.54,19.69,19.6,96.3,305,0,18.1,3.423,.019
1,219,2030,2,4.599,4.577,61.65,5.681,.706,6.697,19.56,19.72,19.62,96.2,305.1,0,18.1,3.36,.105
2,219,2030,2,26.98,27.02,28.18,27.57,26.91,.141,.236,.142,.143,32.49,12.51,2550
1,219,2035,2,4.347,4.33,57.29,4.991,.474,5.619,19.58,19.72,19.64,96.1,305.3,0,18.11,3.215,.087
1,219,2040,2,3.806,3.791,57.24,5.215,.705,5.455,19.63,19.74,19.68,96.2,305.3,0,18.18,2.735,.09
1,219,2045,2,4.05,4.014,56.16,7.59,.728,5.978,19.65,19.73,19.67,96.3,305.3,0,18.2,3.045,.019
2,219,2045,2,26.86,26.95,28.07,27.39,26.83,.14,.236,.142,.143,32.01,12.5,2550
1,219,2050,2,4.175,4.154,56.65,5.733,.559,5.227,19.62,19.7,19.64,96.3,305.3,0,18.18,3.2,0
1,219,2055,2,5.014,4.995,54.6,5.003,.843,7.12,19.56,19.65,19.6,96.2,305.2,0,18.1,3.758,0
1,219,2100,2,4.796,4.772,59.94,5.692,.507,5.782,19.54,19.64,19.58,96.3,305.2,0,18.1,3.623,0
2,219,2100,2,26.76,26.88,27.96,27.22,26.75,.14,.236,.142,.143,31.64,12.5,2550
1,219,2105,2,4.892,4.873,58.48,5.022,.726,6.893,19.53,19.62,19.57,96.3,305.2,0,18.09,3.613,0
1,219,2110,2,4.711,4.683,57.59,6.18,.583,6.207,19.52,19.63,19.57,96.3,305.3,0,18.08,3.513,0
1,219,2115,2,5.476,5.442,56.6,6.374,.906,7.38,19.49,19.64,19.55,96.1,305.3,0,18.01,4.055,0
2,219,2115,2,26.65,26.81,27.85,27.07,26.68,.14,.236,.142,.143,30.6,12.5,2550
1,219,2120,2,5.141,5.116,57.36,5.673,.825,7.45,19.45,19.61,19.52,95.8,305.4,0,17.93,3.808,0
1,219,2125,2,4.442,4.42,57.04,5.762,.839,6.174,19.46,19.56,19.5,95.8,305.6,0,17.94,3.198,0
1,219,2130,2,4.463,4.437,59.45,6.158,.597,5.521,19.43,19.53,19.47,95.8,305.7,0,17.92,3.373,0
2,219,2130,2,26.56,26.75,27.75,26.92,26.6,.14,.236,.142,.143,29.03,12.49,2550
1,219,2135,2,4.037,4.021,60.64,5.143,.576,5.357,19.43,19.53,19.46,95.9,305.9,0,17.93,3.04,0
1,219,2140,2,3.775,3.732,61.1,8.65,.605,5.259,19.45,19.54,19.48,96,306.1,0,17.96,2.762,0
1,219,2145,2,4.128,4.11,66.36,5.369,.545,5.292,19.44,19.55,19.48,95.9,306.2,0,17.96,2.892,0
2,219,2145,2,26.47,26.68,27.65,26.79,26.52,.14,.236,.142,.143,29.25,12.48,2550
1,219,2150,2,2.942,2.929,62.17,5.369,.522,4.181,19.47,19.59,19.52,96.1,306.3,0,18,2.202,0
1,219,2155,2,3.42,3.396,63.67,6.857,.528,4.704,19.49,19.57,19.51,96.1,306.3,0,18.02,2.525,0
1,219,2200,2,4.259,4.249,67.42,3.947,.422,5.227,19.44,19.55,19.47,96,306.2,0,17.95,3.175,0
2,219,2200,2,26.38,26.62,27.55,26.66,26.44,.14,.235,.142,.143,29.57,12.48,2550
1,219,2205,2,4.605,4.589,68.57,4.71,.522,5.782,19.42,19.55,19.46,95.9,306.3,0,17.93,3.363,0
1,219,2210,2,4.117,4.105,67.04,4.245,.485,5.292,19.43,19.56,19.47,96,306.4,0,17.94,3.06,0
1,219,2215,2,3.804,3.779,61.8,6.609,.513,5.063,19.43,19.58,19.49,95.9,306.5,0,17.94,2.745,0
2,219,2215,2,26.29,26.56,27.46,26.53,26.36,.14,.235,.142,.143,28.46,12.48,2550
1,219,2220,2,3.705,3.69,61.48,5.119,.588,4.933,19.45,19.59,19.51,95.8,306.6,0,17.94,2.717,0
1,219,2225,2,3.324,3.305,60.19,6.136,.433,4.345,19.48,19.6,19.52,95.9,306.6,0,17.99,2.385,0
1,219,2230,2,4.338,4.324,60.54,4.604,.607,5.586,19.47,19.62,19.53,95.8,306.7,0,17.95,3.14,0
2,219,2230,2,26.21,26.5,27.37,26.41,26.28,.14,.235,.142,.143,28.06,12.47,2550
1,219,2235,2,3.838,3.816,63.56,6.1,.561,4.9,19.49,19.64,19.55,95.6,306.7,0,17.94,2.987,0
1,219,2240,2,3.157,3.136,50.62,6.692,.464,4.018,19.53,19.65,19.58,95.6,306.8,0,17.99,2.137,0
1,219,2245,2,3.64,3.611,51.15,7.19,.518,4.704,19.52,19.64,19.58,95.5,306.9,0,17.96,2.617,0
2,219,2245,2,26.13,26.44,27.28,26.3,26.21,.14,.235,.142,.143,26.89,12.46,2550
1,219,2250,2,4.018,4.006,65.06,4.43,.312,4.737,19.52,19.65,19.57,95.4,306.7,0,17.94,2.982,0
1,219,2255,2,3.39,3.381,61.65,4.039,.437,4.247,19.54,19.66,19.58,95.5,306.8,0,17.98,2.475,0
1,219,2300,2,2.859,2.838,57.02,7.04,.479,3.985,19.57,19.66,19.59,95.7,306.8,0,18.03,2.075,0
2,219,2300,2,26.06,26.38,27.18,26.19,26.13,.14,.235,.142,.143,27.33,12.46,2550
1,219,2305,2,3.618,3.593,61.23,6.722,.656,5.227,19.55,19.68,19.59,95.6,306.8,0,18,2.42,0
1,219,2310,2,4.261,4.242,65.74,5.431,.559,5.423,19.49,19.68,19.57,95.3,306.8,0,17.89,2.97,0
1,219,2315,2,4.104,4.091,66.82,4.512,.418,4.9,19.49,19.67,19.56,95.1,306.8,0,17.86,2.86,0
2,219,2315,2,25.99,26.32,27.1,26.09,26.05,.14,.235,.142,.143,25.94,12.45,2550
1,219,2320,2,3.653,3.645,63.2,3.799,.522,4.9,19.49,19.65,19.55,95.1,306.8,0,17.86,2.735,0
1,219,2325,2,3.125,3.119,61.93,3.614,.54,4.573,19.51,19.6,19.52,95.3,306.9,0,17.92,2.147,0
1,219,2330,2,2.53,2.524,62.79,3.872,.472,3.593,19.5,19.56,19.48,95.7,306.9,.01,17.97,1.765,0
2,219,2330,2,25.92,26.27,27.02,26,25.99,.14,.235,.142,.143,32.22,12.45,2550
1,219,2335,2,2.225,2.214,65.38,5.773,.27,3.071,19.49,19.54,19.47,96.1,306.9,0,18.02,1.46,0
1,219,2340,2,2.063,2.056,67.66,4.567,.24,2.613,19.47,19.55,19.46,96.3,306.8,0,18.04,1.279,0
1,219,2345,2,2.344,2.337,61.18,4.44,.529,3.593,19.47,19.57,19.47,96.4,306.8,0,18.05,1.585,.038
2,219,2345,2,25.85,26.22,26.94,25.91,25.91,.14,.235,.142,.143,37.37,12.45,2550
1,219,2350,2,2.353,2.34,57.89,6.034,.455,3.299,19.46,19.6,19.49,96.5,306.8,0,18.05,1.51,.145
1,219,2355,2,2.251,2.243,56.34,4.708,.54,3.365,19.47,19.62,19.51,96.4,306.9,0,18.06,1.567,.146
1,220,0,2,1.994,1.987,63.43,4.994,.372,3.071,19.49,19.61,19.51,96.5,306.8,0,18.08,1.418,.117
2,220,0,2,25.79,26.17,26.86,25.82,25.84,.14,.234,.142,.143,32.54,12.44,2550
1,220,5,2,2.582,2.566,62.01,6.415,.353,3.299,19.46,19.62,19.5,96.4,306.8,0,18.05,1.675,.183
1,220,10,2,3.101,3.088,57.83,5.182,.509,4.214,19.48,19.64,19.51,96.4,306.8,0,18.05,2.225,.371
1,220,15,2,3.509,3.491,59.03,5.845,.531,4.671,19.46,19.66,19.53,96.2,306.7,0,18.01,2.492,.406
2,220,15,2,25.73,26.12,26.78,25.74,25.78,.14,.234,.142,.143,31.07,12.44,2550
1,220,20,2,3.545,3.538,57.59,3.604,.417,4.541,19.46,19.65,19.54,96.1,306.7,0,17.99,2.617,.205
1,220,25,2,3.323,3.313,54.13,4.419,.439,4.247,19.48,19.61,19.52,96.1,306.6,0,18.03,2.45,.001
1,220,30,2,2.738,2.731,52.84,4.272,.457,3.561,19.5,19.58,19.51,96.4,306.6,0,18.08,1.892,0
2,220,30,2,25.68,26.07,26.71,25.66,25.71,.14,.234,.142,.143,31.67,12.43,2550
1,220,35,2,2.814,2.805,52.17,4.559,.437,3.724,19.51,19.58,19.51,96.6,306.6,0,18.11,1.837,0
1,220,40,2,3.485,3.48,53.28,2.96,.31,4.181,19.48,19.59,19.5,96.6,306.5,0,18.09,2.367,0
1,220,45,2,3.451,3.44,50.35,4.645,.48,4.181,19.48,19.58,19.5,96.6,306.4,0,18.1,2.2,0
2,220,45,2,25.62,26.02,26.64,25.59,25.65,.14,.234,.142,.143,33.32,12.42,2550
1,220,50,2,3.961,3.896,46.33,10.37,.638,5.488,19.45,19.58,19.5,96.7,306.4,0,18.08,2.69,0
1,220,55,2,5.59,5.567,49.43,5.133,1.052,8.13,19.43,19.59,19.48,96.5,306.4,0,18.02,3.8,0
1,220,100,2,5.535,5.505,61.84,5.943,.891,7.64,19.32,19.52,19.38,96,306.4,0,17.85,4.213,0
2,220,100,2,25.57,25.98,26.57,25.52,25.58,.14,.234,.142,.143,42.83,12.43,2550
1,220,105,2,5.375,5.359,59.37,4.398,.489,6.468,19.23,19.44,19.29,95.7,306.4,0,17.71,4,0
1,220,110,2,4.508,4.489,61.83,5.143,.491,5.521,19.15,19.38,19.23,95.4,306.4,0,17.59,3.14,0
1,220,115,2,4.582,4.564,65.85,5.041,.614,5.945,19.08,19.33,19.16,95.1,306.4,0,17.47,3.035,0
2,220,115,2,25.51,25.94,26.5,25.44,25.52,.14,.234,.142,.143,30.11,12.42,2550
1,220,120,2,4.526,4.509,61.68,4.939,.478,5.749,19.03,19.32,19.15,94.6,306.3,0,17.35,3.45,0
1,220,125,2,4.764,4.741,62.32,5.561,.749,6.566,19.02,19.3,19.13,94,306.3,0,17.24,3.423,.003
1,220,130,2,4.722,4.692,62.89,6.416,.626,6.043,19.01,19.25,19.1,93.8,306.2,0,17.2,3.398,.119
2,220,130,2,25.46,25.9,26.44,25.37,25.46,.14,.234,.142,.143,25.1,12.41,2550
1,220,135,2,5.202,5.181,68.77,5.089,.545,6.566,18.99,19.25,19.09,93.3,306.1,0,17.1,3.918,.244
1,220,140,2,4.667,4.648,68.12,5.245,.65,5.978,19,19.18,19.05,93.5,306.1,0,17.14,3.28,.014
1,220,145,2,4.826,4.817,65.92,3.341,.576,5.88,18.96,19.13,19,93.8,306,0,17.14,3.445,0
2,220,145,2,25.4,25.85,26.37,25.29,25.4,.14,.234,.142,.143,23.77,12.41,2550
1,220,150,2,4.792,4.778,66.14,4.4,.611,5.978,18.94,19.12,18.98,94,306,0,17.17,3.48,0
1,220,155,2,4.451,4.405,62.51,8.15,.621,5.978,18.93,19.08,18.95,94.3,306,0,17.21,3.195,0
1,220,200,2,4.415,4.374,63.18,7.81,.859,6.174,18.89,19.06,18.94,94.3,306,0,17.17,3.135,0
2,220,200,2,25.34,25.81,26.31,25.22,25.34,.14,.234,.142,.143,24.91,12.41,2550
1,220,205,2,4.665,4.635,60.8,6.564,.627,6.239,18.86,19.05,18.93,94.1,306.1,0,17.12,3.403,0
1,220,210,2,4.787,4.76,57.13,6.025,.977,6.664,18.84,19.02,18.91,94,306.1,0,17.07,3.455,0
1,220,215,2,4.37,4.352,62.77,5.254,.776,6.174,18.84,19,18.89,94,306,0,17.06,3.163,0
2,220,215,2,25.28,25.77,26.24,25.14,25.28,.14,.233,.142,.143,22.94,12.4,2550
1,220,220,2,4.558,4.537,62.22,5.472,.819,6.566,18.83,18.97,18.87,94.1,306,0,17.08,3.318,0
1,220,225,2,4.507,4.483,60.72,5.917,.771,6.403,18.81,18.96,18.86,94.2,305.9,0,17.07,3.265,0
1,220,230,2,4.758,4.731,63.41,6.091,.62,6.207,18.81,18.94,18.85,94.3,305.9,0,17.09,3.408,0
2,220,230,2,25.22,25.72,26.18,25.05,25.22,.14,.233,.142,.143,23.29,12.39,2550
1,220,235,2,4.985,4.971,65.03,4.302,.519,6.272,18.79,18.93,18.84,94.3,305.9,0,17.08,3.628,0
1,220,240,2,4.141,4.124,61.76,5.283,.698,5.782,18.81,18.93,18.84,94.6,305.9,0,17.13,2.95,0
1,220,245,2,4.273,4.255,60.68,5.376,.601,5.717,18.79,18.93,18.84,94.6,305.9,0,17.12,3.035,0
2,220,245,2,25.15,25.67,26.11,24.98,25.16,.14,.233,.142,.143,23.53,12.38,2550
1,220,250,2,4.04,4.022,60.95,5.367,.71,5.423,18.81,18.92,18.84,94.8,306,0,17.17,3.018,0
1,220,255,2,3.431,3.397,61.35,8.12,.501,4.671,18.81,18.91,18.84,94.9,306,0,17.19,2.66,0
1,220,300,2,4.267,4.244,65.42,5.906,.614,5.847,18.79,18.92,18.84,94.9,306,0,17.18,3.082,0
2,220,300,2,25.09,25.63,26.05,24.9,25.11,.14,.233,.142,.143,24.08,12.38,2550
1,220,305,2,3.93,3.914,65.21,5.133,.582,5.194,18.79,18.93,18.84,94.9,306,0,17.17,2.85,0
1,220,310,2,3.796,3.776,67.43,5.831,.412,4.573,18.8,18.91,18.83,95,306,0,17.19,2.922,0
1,220,315,2,3.943,3.911,71.2,7.25,.598,5.782,18.78,18.91,18.83,95,306.1,0,17.18,2.862,0
2,220,315,2,25.04,25.58,25.99,24.83,25.05,.14,.233,.142,.143,23.84,12.38,2550
1,220,320,2,4.397,4.37,77.8,6.344,1.02,6.141,18.75,18.93,18.82,94.9,306.1,0,17.12,3.06,0
1,220,325,2,4.889,4.864,75.5,5.853,.695,6.468,18.73,18.91,18.81,94.6,306.1,0,17.06,3.533,0
1,220,330,2,4.74,4.717,70,5.697,.68,6.043,18.72,18.87,18.78,94.4,306.1,0,17.01,3.478,0
2,220,330,2,24.99,25.54,25.93,24.77,24.99,.14,.233,.142,.143,22.39,12.37,2550
1,220,335,2,5.703,5.67,74.3,6.151,.833,7.42,18.64,18.79,18.69,94.1,306.1,0,16.89,4.255,0
1,220,340,2,5.035,5.001,70.8,6.696,.598,6.141,18.57,18.67,18.58,94.2,306.1,0,16.85,3.59,0
1,220,345,2,4.969,4.939,73.7,6.276,.701,6.468,18.45,18.58,18.47,94.4,306.1,0,16.76,3.633,0
2,220,345,2,24.94,25.49,25.86,24.7,24.93,.14,.233,.142,.143,21.86,12.37,2550
1,220,350,2,4.622,4.594,73.4,6.235,.56,5.88,18.41,18.59,18.47,94.4,306.1,0,16.73,3.403,0
1,220,355,2,4.387,4.362,78.4,6.15,.883,5.88,18.41,18.61,18.48,94.3,306.1,0,16.71,3.09,0
1,220,400,2,3.689,3.664,81.5,6.663,.503,5.096,18.43,18.59,18.47,94.4,306.1,0,16.74,2.54,0
2,220,400,2,24.89,25.45,25.8,24.64,24.88,.14,.233,.142,.143,21.53,12.36,2550
1,220,405,2,3.438,3.411,74.1,7.22,.393,4.508,18.42,18.58,18.47,94.4,306.1,0,16.75,2.485,0
1,220,410,2,3.301,3.293,74.2,4.009,.519,4.508,18.43,18.57,18.47,94.6,306.1,0,16.77,2.422,0
1,220,415,2,3.564,3.549,72.6,5.177,.488,4.671,18.45,18.62,18.51,94.5,306.1,0,16.78,2.552,0
2,220,415,2,24.84,25.41,25.74,24.58,24.82,.14,.232,.142,.143,21.82,12.36,2550
1,220,420,2,3.237,3.23,75.1,3.871,.327,3.92,18.47,18.63,18.53,94.5,306.2,0,16.8,2.442,0
1,220,425,2,3.271,3.263,69.64,4.026,.477,4.312,18.49,18.64,18.55,94.5,306.2,0,16.83,2.26,0
1,220,430,2,3.32,3.298,71.1,6.562,.458,4.312,18.52,18.66,18.57,94.6,306.2,0,16.85,2.415,0
2,220,430,2,24.78,25.37,25.68,24.51,24.77,.14,.232,.142,.143,21.56,12.35,2550
1,220,435,2,3.231,3.22,68.15,4.712,.561,4.377,18.56,18.66,18.6,94.8,306.2,0,16.94,2.307,0
1,220,440,2,4.076,4.064,60.68,4.433,.567,5.129,18.5,18.59,18.53,94.7,306.2,0,16.87,2.942,0
1,220,445,2,3.731,3.716,62.92,5.194,.436,4.737,18.44,18.56,18.49,94.7,306.2,0,16.81,2.752,0
2,220,445,2,24.73,25.33,25.63,24.45,24.71,.14,.232,.142,.143,21.96,12.35,2550
1,220,450,2,3.617,3.603,62.05,4.936,.553,4.737,18.45,18.54,18.48,95,306.2,0,16.86,2.745,0
1,220,455,2,4.136,4.123,57.92,4.442,.531,5.129,18.4,18.51,18.44,94.9,306.2,0,16.8,3.095,0
1,220,500,2,3.45,3.443,60.53,3.794,.382,4.247,18.39,18.49,18.43,95.1,306.2,0,16.82,2.58,0
2,220,500,2,24.68,25.28,25.58,24.4,24.66,.14,.232,.142,.143,22.21,12.34,2550
1,220,505,2,3.376,3.363,61.31,4.923,.407,4.214,18.38,18.5,18.43,95.1,306.2,0,16.81,2.517,0
1,220,510,2,3.665,3.648,64.96,5.595,.371,4.41,18.36,18.5,18.43,95,306.3,0,16.78,2.522,0
1,220,515,2,2.893,2.878,64.03,5.864,.474,4.018,18.39,18.51,18.45,95.1,306.4,0,16.82,1.952,0
2,220,515,2,24.64,25.25,25.52,24.34,24.61,.14,.232,.142,.143,21.81,12.34,2550
1,220,520,2,2.871,2.858,61.51,5.36,.36,3.691,18.39,18.51,18.44,95,306.4,0,16.81,2.065,0
1,220,525,2,2.844,2.823,61.42,7.02,.332,3.659,18.41,18.52,18.46,95.1,306.4,0,16.84,2.052,0
1,220,530,2,3.128,3.104,65.11,7.04,.42,3.822,18.42,18.52,18.46,95.1,306.5,0,16.85,2.225,0
2,220,530,2,24.59,25.2,25.46,24.29,24.56,.14,.232,.142,.143,21.84,12.33,2550
1,220,535,2,3.153,3.142,56.3,4.871,.581,4.475,18.45,18.5,18.46,95.3,306.5,0,16.9,2.307,0
1,220,540,2,3.206,3.192,68.34,5.307,.405,4.214,18.41,18.48,18.44,95.3,306.6,0,16.87,2.252,0
1,220,545,2,3.095,3.081,67.62,5.492,.743,4.9,18.38,18.47,18.42,95.4,306.6,0,16.85,2.292,0
2,220,545,2,24.55,25.17,25.41,24.24,24.51,.14,.232,.142,.143,22.27,12.31,2550
1,220,550,2,3.378,3.353,66.75,6.903,.464,4.639,18.33,18.45,18.39,95.2,306.7,0,16.78,2.375,0
1,220,555,2,2.931,2.922,67.23,4.356,.493,3.887,18.33,18.44,18.39,95.2,306.7,0,16.79,2.12,0
1,220,600,2,2.897,2.887,62.26,4.619,.383,3.92,18.34,18.43,18.39,95.3,306.7,0,16.81,2.237,0
2,220,600,2,24.51,25.13,25.36,24.19,24.46,.14,.232,.142,.143,21.91,12.32,2550
1,220,605,2,3.198,3.189,62.28,4.324,.474,4.214,18.35,18.41,18.38,95.5,306.7,0,16.84,2.205,.032
1,220,610,2,3.14,3.132,63.31,4.067,.403,3.92,18.32,18.39,18.35,95.5,306.8,0,16.82,2.192,.226
1,220,615,2,3.169,3.159,67.24,4.539,.409,3.789,18.3,18.39,18.35,95.6,306.8,0,16.81,2.34,1.127
2,220,615,2,24.47,25.09,25.31,24.14,24.41,.14,.232,.142,.143,22.38,12.31,2550
1,220,620,2,3.034,3.023,67.66,4.813,.32,3.659,18.31,18.4,18.35,95.6,306.7,0,16.83,2.317,2.234
1,220,625,2,3.184,3.176,71.1,3.872,.345,3.887,18.31,18.39,18.35,95.6,306.7,0,16.83,2.33,3.228
1,220,630,2,3.131,3.119,69.27,5.049,.424,4.018,18.32,18.4,18.36,95.7,306.8,0,16.85,2.217,4.225
2,220,630,2,24.43,25.06,25.26,24.1,24.36,.14,.231,.142,.143,22.18,12.3,2550
1,220,635,2,2.584,2.577,65.28,4.343,.53,3.463,18.33,18.41,18.37,95.8,306.8,0,16.87,1.952,4.893
1,220,640,2,2.267,2.257,65.98,5.53,.316,3.136,18.38,18.43,18.4,95.9,306.8,0,16.94,1.737,6.541
1,220,645,2,2.868,2.863,67.66,3.374,.478,3.822,18.4,18.43,18.42,96,306.8,0,16.97,1.985,9.1
2,220,645,2,24.4,25.03,25.21,24.06,24.31,.14,.231,.142,.143,22.74,12.3,2550
1,220,650,2,3.522,3.516,68.92,3.365,.323,4.377,18.37,18.41,18.4,96,306.8,0,16.94,2.49,11.32
1,220,655,2,3.807,3.791,68.98,5.267,.535,4.998,18.37,18.41,18.41,96.1,306.8,0,16.95,2.707,17.07
1,220,700,2,3.423,3.407,76.2,5.479,.451,4.149,18.38,18.45,18.44,96.1,306.8,0,16.97,2.562,39.75
2,220,700,2,24.36,24.99,25.16,24.02,24.26,.14,.231,.142,.143,22.05,12.3,2550
1,220,705,2,3.234,3.226,73,3.919,.523,4.377,18.44,18.5,18.51,96,306.8,0,17.01,2.452,43.1
1,220,710,2,3.054,3.044,68.21,4.656,.453,3.985,18.47,18.5,18.53,95.9,306.8,0,17.03,2.352,46.87
1,220,715,2,2.652,2.632,70.2,7.03,.458,3.593,18.53,18.56,18.6,95.9,306.9,0,17.08,2.057,49.87
2,220,715,2,24.33,24.96,25.12,23.98,24.22,.14,.231,.142,.143,19.66,12.3,2550
1,220,720,2,3.245,3.223,76.7,6.736,.631,4.345,18.55,18.58,18.63,95.7,307,0,17.07,2.465,54.06
1,220,725,2,3.433,3.418,78.2,5.346,.444,4.214,18.58,18.58,18.65,95.6,307,0,17.07,2.527,69.35
1,220,730,2,3.718,3.689,71,7.19,.496,4.606,18.66,18.62,18.71,95.3,307,0,17.11,2.807,86.1
2,220,730,2,24.31,24.93,25.07,23.94,24.18,.14,.231,.142,.143,17.72,12.31,2550
1,220,735,2,3.993,3.977,69.83,5.16,.439,5.161,18.67,18.63,18.74,95.1,307,0,17.09,2.982,87.6
1,220,740,2,4.062,4.039,74.4,6.183,.48,5.227,18.74,18.66,18.81,94.9,307,0,17.13,2.99,108.6
1,220,745,2,3.931,3.907,71.7,6.337,.529,4.965,18.84,18.75,18.92,94.6,307,0,17.17,2.932,119.2
2,220,745,2,24.29,24.9,25.03,23.92,24.14,.14,.231,.142,.143,15.14,12.35,2550
1,220,750,2,4.36,4.342,72.7,5.099,.514,5.619,18.86,18.76,18.92,94.1,307,0,17.11,3.17,112.5
1,220,755,2,3.661,3.637,72.4,6.487,.504,4.769,18.91,18.82,18.96,93.8,307,0,17.11,2.82,116
1,220,800,2,4.492,4.478,73.9,4.583,.632,5.619,18.92,18.77,18.95,93.2,307.1,0,17.03,3.385,129.6
2,220,800,2,24.29,24.88,24.99,23.9,24.09,.14,.231,.142,.143,12.3,12.4,2550
1,220,805,2,4.374,4.35,75.5,5.952,.648,5.553,19.01,18.85,19.07,93.3,307.1,0,17.12,3.172,148.5
1,220,810,2,3.948,3.919,80.8,6.966,.717,5.194,19.09,18.92,19.13,92.9,307.1,0,17.13,3.1,163.9
1,220,815,2,4.487,4.471,83.5,4.774,.53,5.586,19.19,19,19.22,92.5,307.2,0,17.15,3.403,175.1
2,220,815,2,24.3,24.86,24.96,23.9,24.05,.14,.231,.142,.143,10.04,12.43,2550
1,220,820,2,4.767,4.744,78.5,5.599,.64,5.749,19.16,18.94,19.19,91.8,307.2,0,17,3.513,181.2
1,220,825,2,4.186,4.144,80.8,8.07,.659,5.292,19.31,19.14,19.37,91.4,307.2,0,17.1,3.43,190.7
1,220,830,2,5.232,5.184,78.1,7.75,.407,6.403,19.39,19.08,19.41,90.5,307.2,0,17.02,3.893,229.3
2,220,830,2,24.32,24.84,24.93,23.91,24.01,.14,.231,.142,.143,7.72,12.47,2550
1,220,835,2,4.466,4.398,79.2,9.97,.729,5.749,19.55,19.28,19.57,90.5,307.2,0,17.17,3.523,243.6
1,220,840,2,4.981,4.944,87.2,6.991,.51,6.109,19.61,19.26,19.61,89.8,307.2,0,17.1,3.755,253.7
1,220,845,2,4.706,4.666,85.6,7.48,.548,5.782,19.64,19.35,19.66,89.3,307.2,0,17.06,3.615,248.4
2,220,845,2,24.35,24.83,24.9,23.93,23.98,.14,.231,.142,.143,5.963,12.57,2550
1,220,850,2,4.711,4.68,87.8,6.633,.534,5.815,19.73,19.4,19.72,88.9,307.3,0,17.07,3.59,246.4
1,220,855,2,4.321,4.293,96.1,6.606,.57,5.651,19.79,19.4,19.71,88.5,307.4,0,17.06,3.325,213.3
1,220,900,2,3.218,3.146,86.2,12.11,.579,4.41,19.78,19.5,19.73,89.3,307.5,0,17.18,2.602,165.3
2,220,900,2,24.39,24.83,24.87,23.97,23.94,.14,.231,.142,.143,5.275,12.74,2550
1,220,905,2,3.732,3.697,77,7.87,.662,5.325,19.73,19.38,19.68,89.3,307.4,0,17.13,2.877,156.8
1,220,910,2,3.676,3.631,85.7,8.99,.606,5.096,19.74,19.47,19.74,89.5,307.4,0,17.18,2.845,154.8
1,220,915,2,4.071,4.038,90.9,7.3,.565,5.455,19.78,19.52,19.81,88.6,307.4,0,17.06,3.193,194.4
2,220,915,2,24.44,24.83,24.86,24.03,23.92,.14,.231,.142,.143,5.372,12.72,2550
1,220,920,2,4.376,4.356,89.8,5.407,.603,5.847,19.85,19.52,19.86,88,307.5,0,17.03,3.295,210.8
1,220,925,2,4.066,4.042,85.4,6.331,.507,5.194,19.94,19.62,19.93,87.3,307.5,0,17,3.113,201.9
1,220,930,2,3.35,3.317,95.3,8.04,.698,4.998,20.13,19.9,20.15,87.4,307.6,0,17.19,2.627,232.5
2,220,930,2,24.49,24.84,24.85,24.09,23.89,.14,.23,.142,.143,4.371,12.74,2550
1,220,935,2,3.709,3.68,83.7,7.11,.463,4.671,20.14,19.75,20.07,86.1,307.6,0,16.95,2.895,203.7
1,220,940,2,3.099,3.049,81.7,10.33,.628,4.639,20.17,19.92,20.16,86,307.6,0,16.99,2.517,194.3
1,220,945,2,3.169,3.129,104.6,9.03,.379,4.051,20.33,20.01,20.32,86,307.6,0,17.12,2.642,253.5
2,220,945,2,24.53,24.85,24.84,24.16,23.87,.14,.23,.142,.143,3.758,12.77,2550
1,220,950,2,3.074,3.038,108.7,8.7,.446,4.116,20.37,20.03,20.33,85.6,307.6,0,17.08,2.532,297.3
1,220,955,2,3.011,2.975,109.1,8.79,.616,4.443,20.6,20.21,20.59,85.2,307.6,0,17.23,2.537,352.2
1,220,1000,2,2.536,2.477,84.5,12.35,.735,3.855,20.78,20.38,20.73,84.5,307.6,0,17.29,2.012,304.9
2,220,1000,2,24.57,24.86,24.84,24.23,23.85,.14,.23,.142,.143,2.881,12.81,2550
1,220,1005,2,2.314,2.271,102.5,11.06,.685,3.789,20.87,20.5,20.83,83.6,307.6,0,17.2,1.957,263.9
1,220,1010,2,2.745,2.58,96.9,19.87,.543,4.312,20.94,20.57,20.92,83.1,307.6,0,17.17,2.307,317.1
1,220,1015,2,2.731,2.688,108.7,10.2,.358,3.593,20.98,20.61,20.96,82.4,307.6,0,17.08,2.287,336.5
2,220,1015,2,24.63,24.87,24.85,24.31,23.84,.14,.23,.142,.143,2.386,12.91,2550
1,220,1020,2,3.555,3.52,88.1,8.06,.542,4.704,21.22,20.77,21.23,81.8,307.5,0,17.2,2.835,408.9
1,220,1025,2,3.169,3.127,84.7,9.29,.523,4.443,21.58,21.06,21.64,79.9,307.5,0,17.17,2.617,529.9
1,220,1030,2,3.395,3.348,86.4,9.6,.641,4.9,21.88,21.15,21.68,77.8,307.5,0,17.06,2.777,490.3
2,220,1030,2,24.71,24.89,24.86,24.41,23.84,.14,.23,.142,.143,1.75,12.93,2550
1,220,1035,2,3.407,3.348,82.6,10.62,.532,4.606,21.78,21.19,21.7,78.8,307.4,0,17.15,2.84,540.4
1,220,1040,2,3.574,3.433,95.6,16.09,.99,5.717,22.12,21.37,22.09,78.1,307.4,0,17.33,2.94,552.4
1,220,1045,2,3.639,3.564,96.9,11.62,.729,5.161,22,21.3,21.83,76.7,307.4,0,16.95,3.067,432.5
2,220,1045,2,24.81,24.92,24.87,24.53,23.84,.14,.23,.142,.143,1.372,13,2550
1,220,1050,2,3.283,3.191,97.5,13.52,.834,5.488,22.02,21.4,21.91,77.2,307.4,0,17.06,2.642,363.2
1,220,1055,2,4.085,3.976,95,13.18,.75,5.553,22.11,21.53,22,78,307.3,0,17.3,3.33,424
1,220,1100,2,4.299,4.201,89.6,12.26,.634,5.815,22.29,21.5,22.12,76.9,307.3,0,17.25,3.48,423.7
2,220,1100,2,24.95,24.96,24.9,24.69,23.84,.14,.23,.142,.143,1.431,12.97,2550
1,220,1105,2,4.119,3.987,92.2,14.47,.765,6.043,22.27,21.51,22.15,77,307.2,0,17.25,3.21,434.9
1,220,1110,2,3.895,3.7,88.1,18.1,.514,5.194,22.41,21.67,22.31,76.6,307.2,0,17.3,3.113,417
1,220,1115,2,3.846,3.589,94.5,20.93,.707,5.194,22.4,21.7,22.22,76.2,307.3,0,17.21,3.118,445.9
2,220,1115,2,25.11,25.01,24.94,24.9,23.85,.14,.23,.142,.143,1.375,12.98,2550
1,220,1120,2,4.064,3.946,82.6,13.8,.942,6.141,22.56,21.76,22.44,75.4,307.3,0,17.2,3.195,391.5
1,220,1125,2,3.545,3.476,101.7,11.25,.704,5.325,22.28,21.54,22.11,75.3,307.4,0,16.92,2.897,292.9
1,220,1130,2,4.083,4.031,85.9,9.21,.53,5.455,22.24,21.61,22.09,74.7,307.4,0,16.76,3.245,288.9
2,220,1130,2,25.25,25.07,24.99,25.11,23.87,.14,.23,.142,.143,1.356,12.94,2550
1,220,1135,2,3.109,3.07,95.7,9.13,.457,4.051,22.16,21.6,22.06,75.3,307.4,0,16.82,2.545,281.5
1,220,1140,2,3.417,3.366,90.7,9.94,.594,4.933,22.27,21.93,22.21,75.6,307.4,0,16.97,2.895,307.4
1,220,1145,2,3.307,3.265,71.8,9.09,.497,4.508,22.6,22.09,22.55,73.4,307.3,0,16.83,2.635,362.2
2,220,1145,2,25.36,25.13,25.05,25.31,23.9,.14,.23,.142,.143,1.299,12.94,2550
1,220,1150,2,3.813,3.756,81.8,9.83,.633,4.933,22.62,21.93,22.48,73,307.3,0,16.76,2.977,356.6
1,220,1155,2,3.695,3.646,78.2,9.36,.473,4.671,22.71,22.08,22.59,72.5,307.3,0,16.75,2.987,404.1
1,220,1200,2,3.207,3.167,74.7,8.94,.669,4.606,22.67,22.13,22.59,72.4,307.3,0,16.69,2.617,452.1
2,220,1200,2,25.45,25.2,25.12,25.49,23.94,.139,.23,.142,.143,.998,12.98,2550
1,220,1205,2,3.236,3.168,69.91,11.77,.464,4.345,22.95,22.39,22.93,72.3,307.2,0,16.91,2.615,497.2
1,220,1210,2,3.315,3.264,67.59,10.02,.602,4.737,23.29,22.51,23.21,71.2,307.2,0,17.01,2.717,483.7
1,220,1215,2,3.25,3.067,83.2,19.23,.717,4.737,23.19,22.44,23.08,71,307.3,0,16.87,2.422,409.8
2,220,1215,2,25.52,25.25,25.2,25.65,23.98,.139,.23,.142,.143,.275,13.03,2550
1,220,1220,2,3.241,3.163,72.1,12.56,.757,4.835,23.11,22.36,22.94,71.2,307.2,0,16.84,2.635,344.2
1,220,1225,2,3.221,3.14,81.3,12.86,.712,4.639,23.07,22.44,22.96,71.6,307.2,0,16.89,2.61,311.5
1,220,1230,2,2.908,2.841,75.6,12.28,.428,4.149,23.05,22.55,22.97,70.7,307.2,0,16.69,2.475,295.7
2,220,1230,2,25.62,25.3,25.28,25.8,24.03,.139,.23,.142,.143,1.041,12.97,2550
1,220,1235,2,2.292,2.218,80.2,14.58,.465,3.267,23.01,22.63,22.94,71.3,307.2,0,16.78,2.027,308.9
1,220,1240,2,2.017,1.93,83.4,16.84,.63,3.561,23.11,22.6,23.01,71,307.1,0,16.79,1.559,322.5
1,220,1245,2,2.354,2.281,80.6,14.3,.525,3.299,23.17,22.75,23.11,71.1,307,0,16.87,1.99,333.4
2,220,1245,2,25.74,25.36,25.35,25.96,24.08,.139,.23,.142,.143,.596,12.96,2550
1,220,1250,2,2.097,1.966,81.4,20.26,.496,3.561,23.33,22.8,23.33,70.4,307,0,16.87,1.682,323.3
1,220,1255,2,1.934,1.802,78.4,21.16,.524,3.005,23.36,22.87,23.34,70.4,307,0,16.9,1.359,288.8
1,220,1300,2,2.235,2.195,67.52,10.88,.781,3.691,23.32,22.82,23.19,70.1,307,0,16.8,1.728,242.8
2,220,1300,2,25.84,25.42,25.43,26.12,24.14,.139,.23,.142,.143,.345,12.95,2550
1,220,1305,2,1.785,1.616,106,24.94,.532,2.842,23.19,22.78,23.11,70.9,307,0,16.84,1.292,220.6
1,220,1310,2,1.848,1.814,114.6,10.91,.365,2.646,23.17,22.77,23.12,70.8,306.9,0,16.82,1.617,234.5
1,220,1315,2,1.943,1.931,85.5,6.323,.41,2.875,23.12,22.81,23.08,70.8,306.8,0,16.76,1.63,239.7
2,220,1315,2,25.92,25.48,25.52,26.27,24.19,.139,.23,.142,.143,.973,12.92,2550
1,220,1320,2,2.357,2.322,119.7,9.79,.314,2.973,23.12,22.78,23.07,72.3,306.8,0,17.09,1.91,223.2
1,220,1325,2,2.125,2.098,103.8,9.02,.351,2.973,23.18,22.81,23.06,71.4,306.7,0,16.95,1.937,226.4
1,220,1330,2,1.592,1.56,102.6,11.41,.217,2.058,23.16,22.9,23.11,70.5,306.7,0,16.74,1.357,207.9
2,220,1330,2,25.98,25.54,25.6,26.39,24.25,.139,.23,.142,.143,1.036,12.92,2550
1,220,1335,2,1.898,1.873,124.3,9.36,.381,3.038,23.23,22.91,23.15,71,306.7,0,16.9,1.51,196
1,220,1340,2,1.789,1.78,137,5.933,.228,2.189,23.27,22.96,23.16,71,306.7,0,16.95,1.48,198
1,220,1345,2,1.664,1.635,135.3,10.81,.231,2.123,23.35,23.01,23.22,70.5,306.6,0,16.91,1.437,207
2,220,1345,2,26,25.59,25.68,26.5,24.31,.139,.23,.142,.143,1.157,12.9,2550
1,220,1350,2,1.757,1.738,131.9,8.37,.268,2.221,23.33,22.94,23.16,69.76,306.6,0,16.73,1.499,226.3
1,220,1355,2,1.413,1.352,100.6,16.82,.301,1.96,23.28,23.02,23.19,69.46,306.5,0,16.62,1.186,246.7
1,220,1400,2,1.214,1.142,105.1,19.7,.354,2.123,23.32,23.16,23.3,69.9,306.5,0,16.75,1.015,258.4
2,220,1400,2,26.01,25.63,25.76,26.58,24.38,.139,.231,.142,.143,.55,12.92,2550
1,220,1405,2,1.936,1.899,130.9,11.26,.258,2.548,23.42,23.24,23.4,69.96,306.5,0,16.85,1.712,287.8
1,220,1410,2,2.04,2.02,128.3,7.95,.482,2.907,23.61,23.17,23.46,69.29,306.4,0,16.89,1.762,338.4
1,220,1415,2,2.42,2.406,117.9,6.063,.6,3.43,23.81,23.27,23.67,68.9,306.3,0,16.98,2.207,380.8
2,220,1415,2,26,25.67,25.83,26.64,24.43,.139,.231,.142,.143,.41,12.96,2550
1,220,1420,2,2.666,2.644,133.9,7.27,.711,3.659,23.83,23.32,23.69,68.72,306.3,0,16.96,2.16,397.2
1,220,1425,2,2.619,2.583,127.5,9.52,.506,3.626,24.06,23.33,23.78,67.98,306.2,0,17,2.247,400.4
1,220,1430,2,2.299,2.265,117.6,9.83,.413,3.332,23.98,23.42,23.77,67.41,306.1,0,16.81,2.08,480.7
2,220,1430,2,26.02,25.7,25.9,26.7,24.5,.139,.231,.142,.143,0,13.05,2550
1,220,1435,2,2.397,2.347,134.7,11.71,.5,3.365,24.05,23.53,23.93,67.65,306,0,16.93,2.142,519.8
1,220,1440,2,1.991,1.919,130.9,15.37,.553,3.103,24.19,23.57,23.99,66.73,306,0,16.85,1.68,593.1
1,220,1445,2,2.53,2.455,105.8,13.98,.5,3.822,24.61,24.03,24.59,66.31,305.9,0,17.13,2.205,653.8
2,220,1445,2,26.06,25.73,25.96,26.78,24.55,.139,.231,.142,.143,0,13.19,2550
1,220,1450,2,2.188,2.146,113.3,11.21,.669,4.116,24.71,23.92,24.48,64.94,305.8,0,16.91,1.85,795
1,220,1455,2,2.444,2.418,98.5,8.45,.916,4.181,24.75,23.92,24.57,64.51,305.7,0,16.83,2.054,683.2
1,220,1500,2,2.645,2.592,111.3,11.38,.828,4.639,24.71,23.9,24.54,65.65,305.6,0,17.06,1.995,371
2,220,1500,2,26.15,25.76,26.02,26.89,24.6,.139,.231,.142,.143,0,13.06,2550
1,220,1505,2,3.422,3.322,108.2,13.87,.696,5.096,24.45,23.8,24.21,66.59,305.5,0,17.04,3.002,410
1,220,1510,2,2.535,2.457,118.1,14.27,.851,4.475,24.52,23.75,24.28,65.37,305.5,0,16.83,2.079,718
1,220,1515,2,2.009,1.763,112.5,28.32,.55,3.103,24.69,24.1,24.6,64.69,305.4,0,16.83,1.646,402.3
2,220,1515,2,26.3,25.8,26.09,27.04,24.65,.139,.231,.142,.143,0,12.96,2550
1,220,1520,2,2.01,1.976,147.8,10.66,.454,3.038,24.47,23.86,24.23,65.54,305.3,0,16.82,1.671,237.4
1,220,1525,2,2.139,2.026,152.4,18.62,.75,3.528,24.56,23.92,24.31,64.86,305.3,0,16.74,1.736,500.9
1,220,1530,2,2.649,2.578,125,13.24,1.286,4.867,25.12,24.27,25.01,63.83,305.2,0,17.01,2.113,864
2,220,1530,2,26.46,25.85,26.16,27.23,24.7,.139,.231,.142,.143,0,12.92,2550
1,220,1535,2,2.669,2.499,112.5,20.44,.678,4.051,25.86,24.93,25.82,61.94,305.2,0,17.22,2.165,876
1,220,1540,2,2.122,1.938,102.2,23.86,.829,3.887,25.81,24.86,25.56,60.21,305.1,0,16.75,1.742,583.9
1,220,1545,2,1.579,1.564,113.5,7.97,.622,3.071,25.2,24.46,24.96,61.76,305.1,0,16.58,1.184,319.8
2,220,1545,2,26.59,25.9,26.24,27.41,24.76,.139,.231,.142,.143,0,13.02,2550
1,220,1550,2,2.998,2.931,118,12.14,.561,4.083,24.97,24.29,24.78,63.5,305,0,16.8,2.515,420
1,220,1555,2,2.153,2.114,100.6,10.81,.428,2.94,24.96,24.32,24.78,62.86,305,0,16.63,1.8,344.7
1,220,1600,2,1.739,1.693,121.4,13.18,.436,2.646,24.91,24.42,24.81,62.43,304.9,0,16.49,1.405,475.4
2,220,1600,2,26.73,25.96,26.33,27.6,24.83,.139,.231,.142,.143,0,13.13,2550
1,220,1605,2,1.926,1.575,115.5,34.57,.574,3.463,25.42,25.04,25.46,61.92,304.9,0,16.82,1.515,722
1,220,1610,2,2.592,2.233,114.7,30.14,.668,4.802,25.98,25.25,25.84,60.36,304.9,0,16.94,2.112,559.4
1,220,1615,2,2.197,1.947,80.2,27.34,.698,3.953,25.86,24.86,25.46,59.72,304.8,0,16.67,1.824,511.6
2,220,1615,2,26.87,26.02,26.43,27.81,24.91,.139,.231,.142,.143,0,13.11,2550
1,220,1620,2,2.524,2.456,88,13.35,.544,3.659,25.49,24.84,25.11,60.41,304.8,0,16.51,2.162,262.2
1,220,1625,2,1.831,1.766,88.6,15.31,.397,2.679,25.2,24.74,25.08,62.3,304.8,0,16.72,1.53,321.6
1,220,1630,2,1.441,1.382,126.6,16.27,.347,2.45,25.47,25.01,25.37,61.86,304.8,0,16.85,1.124,356.8
2,220,1630,2,26.99,26.09,26.53,28,24.98,.139,.231,.142,.143,0,12.94,2550
1,220,1635,2,1.136,1.121,140.1,9.33,.429,1.927,25.49,25.1,25.4,60.29,304.7,0,16.49,.827,479.3
1,220,1640,2,1.342,1.326,130.8,9,.722,2.679,25.94,25.33,25.78,58.81,304.6,0,16.51,.989,672.3
1,220,1645,2,2.039,1.927,151.9,18.93,.731,3.234,26.16,25.49,25.91,58.73,304.6,0,16.68,1.667,623.3
2,220,1645,2,27.09,26.14,26.62,28.16,25.06,.139,.231,.142,.143,0,13.11,2550
1,220,1650,2,1.945,1.89,128.8,13.63,.408,2.744,26.11,25.25,25.69,58.84,304.6,0,16.67,1.665,578
1,220,1655,2,2.054,1.99,118.9,14.37,1.016,4.639,26.19,25.4,25.87,58.39,304.6,0,16.63,1.581,507.4
1,220,1700,2,3.321,3.24,121.2,12.66,.533,4.377,26.26,25.29,25.88,58.95,304.6,0,16.83,2.722,536.5
2,220,1700,2,27.17,26.2,26.72,28.3,25.15,.139,.231,.142,.143,0,13.08,2550
1,220,1705,2,2.565,2.458,107.3,16.53,.633,4.377,26.09,25.21,25.72,57.92,304.5,0,16.41,2.045,333.6
1,220,1710,2,2.376,2.254,135.1,18.39,.446,3.267,25.95,25.17,25.65,58.34,304.4,0,16.4,2.05,440.4
1,220,1715,2,2.441,2.376,118.2,13.25,.553,3.757,25.98,25.19,25.6,59.22,304.3,0,16.65,2.025,362.8
2,220,1715,2,27.27,26.25,26.82,28.44,25.23,.139,.231,.142,.143,0,13.06,2550
1,220,1720,2,2.655,2.561,116,15.23,.48,3.397,25.81,25.01,25.44,59.6,304.3,0,16.59,2.28,261.2
1,220,1725,2,2.389,2.34,149.1,11.55,.445,3.43,25.48,24.84,25.11,60.51,304.2,0,16.52,2.01,224.5
1,220,1730,2,2.782,2.735,130,10.46,.689,4.083,25.44,24.91,25.13,61.12,304.2,0,16.65,2.212,283.7
2,220,1730,2,27.34,26.29,26.92,28.59,25.32,.138,.231,.142,.143,0,12.91,2550
1,220,1735,2,2.804,2.711,136.2,14.8,.551,3.887,25.54,24.91,25.2,59.86,304.1,0,16.41,2.337,318
1,220,1740,2,3.189,3.167,125.2,6.64,.512,4.41,25.52,24.93,25.26,59.67,304,0,16.35,2.607,307.7
1,220,1745,2,3.105,3.078,133.2,7.55,.598,4.541,25.61,24.97,25.33,59.79,303.9,0,16.47,2.552,257.4
2,220,1745,2,27.36,26.34,27.01,28.7,25.41,.138,.231,.142,.143,0,13.12,2550
1,220,1750,2,3.436,3.409,144,7.15,.488,4.475,25.49,24.9,25.09,60.34,303.8,0,16.49,2.715,161.8
1,220,1755,2,2.954,2.886,134.4,12.33,.523,3.92,25.24,24.76,24.86,61.26,303.8,0,16.5,2.352,230.8
1,220,1800,2,2.709,2.688,122.5,7.17,.484,3.953,25.37,24.91,25.13,63.44,303.8,0,17.14,2.25,323.3
2,220,1800,2,27.34,26.38,27.1,28.76,25.49,.138,.231,.142,.143,0,12.84,2550
1,220,1805,2,3.368,3.348,120.8,6.247,.37,4.149,25.63,25.07,25.37,61.87,303.7,0,17,2.722,328
1,220,1810,2,3.435,3.311,128.5,15.38,.429,4.377,25.59,25.01,25.27,61.17,303.7,0,16.8,2.75,258.6
1,220,1815,2,3.594,3.561,131.7,7.7,.516,4.9,25.65,25.04,25.29,60.76,303.8,0,16.74,2.835,266.2
2,220,1815,2,27.28,26.4,27.18,28.78,25.57,.138,.231,.142,.143,0,13.14,2550
1,220,1820,2,4.052,4.03,142.2,5.935,.739,5.619,25.67,25,25.21,59.89,303.8,0,16.54,3.18,235
1,220,1825,2,4.314,4.254,133.8,9.51,.699,6.109,25.53,24.9,25.05,60.45,303.8,0,16.56,3.365,209.2
1,220,1830,2,3.395,3.278,152.3,15.09,.496,4.639,25.37,24.89,25.01,61.37,303.9,0,16.64,2.647,189.9
2,220,1830,2,27.22,26.41,27.25,28.75,25.65,.138,.231,.142,.143,0,12.73,2550
1,220,1835,2,3.666,3.632,152.1,7.73,.696,4.965,25.39,24.94,24.99,60.95,303.9,0,16.55,2.865,162.2
1,220,1840,2,3.855,3.838,151.3,5.384,.469,4.9,25.33,24.88,24.91,60.61,303.9,0,16.42,3.007,149.7
1,220,1845,2,3.579,3.551,134.7,7.19,.759,5.227,25.22,24.83,24.81,61.29,303.9,0,16.48,2.872,125.9
2,220,1845,2,27.15,26.41,27.31,28.72,25.72,.138,.231,.142,.143,0,12.66,2550
1,220,1850,2,3.124,3.07,134.4,10.62,.499,4.443,24.93,24.71,24.58,62.55,303.9,0,16.54,2.31,97.1
1,220,1855,2,2.699,2.642,136.8,11.74,.315,3.397,24.81,24.54,24.43,63.49,303.9,0,16.65,1.847,75.1
1,220,1900,2,2.463,2.455,125.5,4.578,.316,3.267,24.52,24.32,24.16,65.73,304,0,16.91,1.447,78.2
2,220,1900,2,27.07,26.41,27.35,28.66,25.78,.138,.232,.142,.143,0,12.64,2550
1,220,1905,2,2.345,2.333,120.8,5.653,.216,2.907,24.3,24.23,23.99,67.43,304.1,0,17.1,1.42,68.46
1,220,1910,2,2.197,2.184,118.6,6.167,.412,3.267,24.16,24.29,23.93,67.46,304.2,0,16.98,1.266,58.04
1,220,1915,2,2.196,2.189,117.3,4.389,.292,2.744,24.04,24.14,23.78,68.38,304.3,0,17.08,1.095,47.4
2,220,1915,2,26.97,26.39,27.38,28.58,25.83,.138,.232,.142,.143,.746,12.62,2550
1,220,1920,2,2.173,2.161,118.3,5.809,.159,2.548,23.78,23.92,23.48,70.1,304.2,0,17.22,.904,35.32
1,220,1925,2,2.367,2.363,129.9,3.31,.305,3.136,23.45,23.88,23.18,71.6,304.2,0,17.24,.95,24
1,220,1930,2,2.17,2.166,128.2,3.566,.156,2.581,23.13,23.64,22.81,73.7,304.2,0,17.38,.619,7.36
2,220,1930,2,26.86,26.37,27.4,28.46,25.87,.138,.232,.142,.143,1.449,12.61,2550
1,220,1935,2,2.358,2.354,117.5,3.182,.137,2.777,22.65,23.27,22.34,76,304.2,0,17.41,.728,.704
1,220,1940,2,2.269,2.259,121,5.422,.207,2.613,22.16,23.01,21.86,78.3,304.2,0,17.41,.229,0
1,220,1945,2,1.856,1.851,140,4.194,.262,2.352,21.75,22.61,21.57,79.8,304.1,0,17.32,.607,0
2,220,1945,2,26.74,26.34,27.41,28.33,25.9,.138,.232,.142,.143,2.348,12.59,2550
1,220,1950,2,2.224,2.223,140.1,1.436,.123,2.548,21.57,22.75,21.61,80.2,304.1,0,17.22,1.09,0
1,220,1955,2,2.469,2.468,139,1.621,.141,2.875,21.51,23.03,21.7,79.5,304.1,0,17.05,1.192,0
1,220,2000,2,2.212,2.21,137.3,1.944,.115,2.483,21.43,23.12,21.51,79.7,304.1,0,17,.93,0
2,220,2000,2,26.6,26.3,27.4,28.18,25.92,.138,.232,.142,.143,2.706,12.59,2550
1,220,2005,2,1.777,1.776,144.3,1.854,.238,2.221,21.22,22.95,21.35,80.8,304.2,0,17.01,.408,0
1,220,2010,2,1.395,1.394,144.8,1.655,.109,1.699,21.06,22.62,21.18,81.7,304.2,0,17.03,0,0
1,220,2015,2,1.538,1.537,141.2,1.237,.05,1.699,20.88,22.6,21.06,82.5,304.3,0,17.01,0,0
2,220,2015,2,26.45,26.27,27.38,28.01,25.94,.138,.232,.142,.143,3.616,12.58,2550
1,220,2020,2,1.684,1.681,133,3.448,.076,1.862,20.91,22.66,21.23,82.4,304.3,0,17.01,.323,0
1,220,2025,2,1.868,1.868,128.1,.588,.096,2.091,20.97,22.59,21.28,81.7,304.3,0,16.96,.832,0
1,220,2030,2,1.9,1.899,132.4,1.865,.096,2.123,20.91,22.55,21.19,81.9,304.3,0,16.92,.378,0
2,220,2030,2,26.3,26.22,27.35,27.84,25.94,.138,.231,.142,.143,4.211,12.57,2550
1,220,2035,2,1.468,1.468,135.3,.194,.12,1.797,20.76,22.49,21.04,82.3,304.5,0,16.86,0,0
1,220,2040,2,1.651,1.651,135.3,.17,.077,1.764,20.8,22.37,21.11,82,304.5,0,16.85,.311,0
1,220,2045,2,1.492,1.491,128.7,1.354,.063,1.666,20.82,22.3,21.11,81.6,304.6,0,16.8,0,0
2,220,2045,2,26.15,26.17,27.31,27.66,25.93,.138,.231,.142,.143,4.959,12.56,2550
1,220,2050,2,1.409,1.409,127.8,0,.101,1.633,20.83,22.26,21.02,81.1,304.7,0,16.71,0,0
1,220,2055,2,1.96,1.96,128,.671,.185,2.417,20.73,22.23,20.95,81.2,304.7,0,16.64,.635,0
1,220,2100,2,2.506,2.506,131.7,.416,.191,2.777,20.58,22.27,20.92,81.4,304.6,0,16.52,1.415,0
2,220,2100,2,25.99,26.12,27.27,27.48,25.92,.138,.231,.142,.143,4.682,12.55,2550
1,220,2105,2,3.098,3.097,134.8,1.484,.159,3.397,20.22,22.3,20.39,82.7,304.5,0,16.42,1.507,0
1,220,2110,2,3.23,3.23,136.4,.204,.103,3.43,19.8,22.12,19.91,84.8,304.4,0,16.42,1.365,0
1,220,2115,2,3.085,3.082,130.2,2.32,.112,3.43,19.62,21.91,19.73,86.2,304.5,0,16.49,1.267,0
2,220,2115,2,25.84,26.05,27.21,27.3,25.89,.138,.231,.142,.143,5.292,12.55,2550
1,220,2120,2,3.224,3.215,121.4,4.218,.137,3.463,19.48,21.58,19.61,86.8,304.6,0,16.46,1.295,0
1,220,2125,2,2.73,2.727,110.5,2.337,.165,3.136,19.37,21.21,19.49,87.2,304.7,0,16.44,.962,0
1,220,2130,2,2.779,2.778,115.8,1.427,.072,2.94,19.29,20.91,19.38,87.6,304.7,0,16.44,1.017,0
2,220,2130,2,25.71,26,27.15,27.13,25.85,.138,.231,.142,.143,5.96,12.53,2550
1,220,2135,2,2.926,2.924,114.5,2.142,.091,3.136,19.13,20.82,19.17,88.3,304.7,0,16.4,.892,0
1,220,2140,2,2.633,2.632,112,1.322,.146,2.907,19.02,20.77,19.11,89.1,304.8,0,16.42,.752,0
1,220,2145,2,2.453,2.453,114.3,.484,.077,2.646,18.99,20.66,19.1,89.4,304.9,0,16.45,.309,0
2,220,2145,2,25.58,25.92,27.08,26.95,25.81,.138,.231,.142,.143,7.48,12.53,2550
1,220,2150,2,2.898,2.897,115.2,.918,.233,3.365,18.95,20.62,19.05,89.6,304.9,0,16.45,1.122,0
1,220,2155,2,3.046,3.042,113.8,2.879,.231,3.43,18.82,20.73,18.94,90,305,0,16.39,1.036,0
1,220,2200,2,2.6,2.598,103.9,2.303,.157,2.94,18.77,20.48,18.92,90.3,305.1,0,16.4,.667,0
2,220,2200,2,25.46,25.86,27.01,26.79,25.77,.138,.231,.142,.143,8.65,12.53,2550
1,220,2205,2,3.18,3.178,110.3,2.021,.134,3.463,18.78,20.65,18.96,90.5,305.1,0,16.45,1.227,0
1,220,2210,2,3,2.999,111.5,1.56,.261,3.332,18.77,20.48,18.89,90.5,305.1,0,16.42,1.008,0
1,220,2215,2,2.22,2.218,109.8,2.456,.18,2.646,18.75,20.28,18.86,90.6,305.2,0,16.44,.068,0
2,220,2215,2,25.34,25.79,26.94,26.63,25.72,.138,.231,.142,.143,9.33,12.51,2550
1,220,2220,2,2.031,2.029,107.3,2.593,.102,2.319,18.81,20.24,18.95,90.5,305.3,0,16.47,0,0
1,220,2225,2,2.137,2.132,107,4.06,.144,2.483,18.85,20.18,18.98,90.1,305.3,0,16.45,0,0
1,220,2230,2,2.735,2.735,119.9,1.115,.144,2.94,18.79,20.22,18.88,90,305.1,0,16.37,.75,0
2,220,2230,2,25.23,25.73,26.87,26.48,25.67,.138,.231,.142,.143,9.86,12.51,2550
1,220,2235,2,2.866,2.866,116.9,.777,.083,3.005,18.61,20.22,18.69,90.2,305.1,0,16.24,1.08,0
1,220,2240,2,2.972,2.972,117.8,.355,.07,3.136,18.43,20.13,18.51,90.9,305,0,16.17,1.165,0
1,220,2245,2,2.906,2.903,111.6,2.629,.111,3.201,18.32,20.03,18.42,91.5,305,0,16.18,1.065,0
2,220,2245,2,25.13,25.66,26.79,26.33,25.61,.138,.231,.142,.143,11,12.51,2550
1,220,2250,2,3.31,3.31,108.8,.222,.117,3.463,18.24,19.86,18.32,92,305,0,16.18,1.497,0
1,220,2255,2,3.22,3.218,106.6,1.871,.192,3.593,18.17,19.71,18.23,92.6,305,0,16.21,1.15,0
1,220,2300,2,2.838,2.834,108.1,3.174,.19,3.332,18.26,19.68,18.39,92.8,305.1,0,16.32,1.107,0
2,220,2300,2,25.02,25.59,26.71,26.19,25.55,.138,.23,.142,.143,12.35,12.49,2550
1,220,2305,2,2.701,2.698,114.3,2.68,.16,3.136,18.35,19.66,18.49,92.4,305.1,0,16.34,1.062,0
1,220,2310,2,2.654,2.649,115.8,3.327,.228,3.201,18.39,19.71,18.55,92,305.1,0,16.32,1.06,0
1,220,2315,2,2.329,2.324,110.4,3.689,.195,2.875,18.44,19.74,18.62,91.5,305.2,0,16.28,.612,0
2,220,2315,2,24.92,25.53,26.63,26.04,25.49,.138,.23,.142,.143,11.53,12.49,2550
1,220,2320,2,2.356,2.347,115.3,4.899,.18,2.777,18.48,19.78,18.65,91,305.2,0,16.24,.847,0
1,220,2325,2,2.578,2.572,128.8,3.687,.145,2.907,18.42,19.74,18.57,90.7,305.2,0,16.13,1.12,0
1,220,2330,2,2.822,2.821,136.5,1.463,.203,3.299,18.29,19.64,18.44,90.9,305.1,0,16.04,1.277,0
2,220,2330,2,24.83,25.46,26.56,25.91,25.42,.138,.23,.142,.143,11.43,12.48,2550
1,220,2335,2,3.49,3.49,136,1.008,.145,3.822,18.18,19.61,18.32,91.4,304.9,0,16.03,1.57,0
1,220,2340,2,3.163,3.16,132.9,2.714,.189,3.593,18.15,19.43,18.3,91.8,304.9,0,16.06,1.427,0
1,220,2345,2,3.075,3.064,137.7,4.725,.25,3.593,18.22,19.51,18.47,91.7,305,0,16.12,1.592,0
2,220,2345,2,24.74,25.4,26.48,25.78,25.36,.138,.23,.142,.143,11.51,12.47,2550
1,220,2350,2,3.149,3.145,145.2,2.914,.194,3.691,18.32,19.58,18.6,91.2,305,0,16.12,1.567,0
1,220,2355,2,3.073,3.07,146.2,2.369,.171,3.463,18.38,19.7,18.65,90.7,305,0,16.1,1.395,0
1,221,0,2,3.24,3.237,141.3,2.539,.219,3.757,18.39,19.72,18.59,90.5,304.9,0,16.07,1.522,0
2,221,0,2,24.67,25.34,26.4,25.65,25.29,.138,.23,.142,.143,9.74,12.46,2550
1,221,5,2,3.693,3.689,140,2.646,.212,4.181,18.35,19.54,18.52,90.6,304.8,0,16.05,1.925,0
1,221,10,2,3.089,3.082,140.6,3.91,.316,3.855,18.37,19.35,18.56,90.7,304.9,0,16.09,1.572,0
1,221,15,2,2.71,2.696,151.6,5.854,.289,3.299,18.47,19.4,18.68,90.5,305.1,0,16.15,1.445,0
2,221,15,2,24.59,25.28,26.32,25.53,25.23,.138,.23,.142,.143,9.56,12.46,2550
1,221,20,2,2.978,2.974,152.9,3.082,.226,3.495,18.53,19.41,18.69,90.2,305.1,0,16.15,1.507,0
1,221,25,2,2.941,2.938,149.5,2.851,.211,3.659,18.51,19.39,18.65,90,305.1,0,16.1,1.457,0
1,221,30,2,2.522,2.513,158.8,4.908,.193,2.907,18.45,19.31,18.57,90,305.2,0,16.05,1.1,0
2,221,30,2,24.53,25.21,26.25,25.42,25.16,.138,.23,.142,.143,9.56,12.45,2550
1,221,35,2,1.987,1.984,168.5,3.49,.181,2.417,18.37,19.19,18.46,90.1,305.3,0,15.98,.271,0
1,221,40,2,1.886,1.884,162.4,2.672,.208,2.254,18.26,19.08,18.33,90.3,305.2,0,15.92,.101,0
1,221,45,2,2.71,2.708,165.2,1.98,.239,3.136,18.17,19.27,18.29,90.5,305.2,0,15.87,1.065,0
2,221,45,2,24.46,25.16,26.18,25.31,25.09,.138,.23,.142,.143,11.01,12.45,2550
1,221,50,2,3.003,2.995,165.8,4.353,.162,3.299,18.14,19.51,18.28,90.9,305.1,0,15.89,1.245,0
1,221,55,2,2.622,2.621,171.4,1.305,.309,3.169,18.1,19.42,18.22,90.9,305.2,0,15.86,.925,0
1,221,100,2,1.556,1.553,178.2,3.034,.254,2.156,18.05,19.11,18.14,91.1,305.2,0,15.85,.036,0
2,221,100,2,24.4,25.1,26.1,25.2,25.03,.138,.229,.142,.143,11.36,12.45,2550
1,221,105,2,1.219,1.214,166.1,4.89,.164,1.633,17.96,18.96,17.96,91.3,305.2,0,15.79,0,0
1,221,110,2,1.694,1.691,155.1,3.505,.253,2.123,17.87,19.05,17.82,91.6,305.3,0,15.77,0,0
1,221,115,2,2.132,2.131,152.4,1.999,.1,2.287,17.91,19.27,18.02,92,305.3,0,15.86,.524,0
2,221,115,2,24.33,25.05,26.02,25.1,24.96,.138,.229,.142,.143,19.09,12.44,2550
1,221,120,2,2.066,2.063,143.5,2.887,.062,2.254,17.85,19.21,18.08,91.8,305.4,0,15.77,.972,0
1,221,125,2,2.281,2.279,135.2,2.073,.092,2.515,17.64,19.28,17.87,91.9,305.3,0,15.6,.937,0
1,221,130,2,2.782,2.778,143.9,2.948,.143,3.038,17.4,19.3,17.58,92.4,305.1,0,15.45,1.022,0
2,221,130,2,24.26,25,25.95,25,24.9,.138,.229,.142,.143,19.78,12.43,2550
1,221,135,2,3.127,3.127,146.7,.435,.119,3.332,17.27,19.33,17.44,93,305.1,0,15.43,1.295,0
1,221,140,2,3.279,3.274,139.2,3.304,.051,3.397,17.2,19.25,17.36,93.6,305,0,15.45,1.315,0
1,221,145,2,3.237,3.232,137.1,3.038,.102,3.43,17.23,18.99,17.39,94,304.9,0,15.55,1.36,0
2,221,145,2,24.19,24.94,25.89,24.9,24.83,.138,.229,.142,.143,22,12.43,2550
1,221,150,2,3.117,3.11,148.9,3.889,.196,3.43,17.25,18.8,17.42,94.1,305,0,15.58,1.109,0
1,221,155,2,2.273,2.269,157.1,3.576,.192,2.711,17.3,18.73,17.48,94.3,305.1,0,15.65,.096,0
1,221,200,2,2.716,2.711,157.3,3.608,.337,3.136,17.35,18.75,17.58,94.2,305,0,15.7,.916,0
2,221,200,2,24.11,24.89,25.81,24.8,24.77,.138,.229,.142,.143,21.61,12.42,2550
1,221,205,2,2.908,2.907,157.4,1.226,.069,3.103,17.34,18.63,17.52,93.9,305,0,15.64,1.197,0
1,221,210,2,2.924,2.922,158.6,1.772,.102,3.201,17.26,18.47,17.38,94,304.9,0,15.57,1.062,0
1,221,215,2,2.781,2.781,160.2,1.139,.084,2.94,17.22,18.4,17.35,94.1,304.9,0,15.54,1.02,0
2,221,215,2,24.03,24.83,25.74,24.7,24.7,.138,.229,.142,.143,21.71,12.42,2550
1,221,220,2,2.924,2.924,157.3,.949,.105,3.169,17.15,18.42,17.32,94.1,304.9,0,15.48,1.087,0
1,221,225,2,2.661,2.659,159.6,2.019,.145,2.907,17.1,18.41,17.28,94.2,305,0,15.46,.575,0
1,221,230,2,2.206,2.205,153.9,1.531,.168,2.548,17.1,18.44,17.28,94.3,305.1,0,15.47,.019,0
2,221,230,2,23.97,24.78,25.67,24.6,24.64,.138,.229,.142,.143,22.3,12.41,2550
1,221,235,2,2.28,2.279,155.8,1.17,.288,2.875,17.13,18.51,17.32,94.3,305.1,0,15.5,.347,0
1,221,240,2,2.971,2.971,155.1,.398,.076,3.103,17.12,18.69,17.4,94.3,305,0,15.48,1.187,0
1,221,245,2,2.661,2.657,152.7,3.183,.176,3.005,17.14,18.75,17.4,94.4,305.1,0,15.53,.804,0
2,221,245,2,23.9,24.72,25.6,24.51,24.57,.138,.228,.142,.143,21.79,12.41,2550
1,221,250,2,2.262,2.255,139.9,4.49,.152,2.613,17.21,18.63,17.44,94.4,305.2,0,15.59,.785,.093
1,221,255,2,1.805,1.801,130.8,3.872,.143,2.091,17.24,18.52,17.41,94.4,305.3,0,15.61,.246,.102
1,221,300,2,1.529,1.529,120.5,1.672,.119,1.699,17.31,18.47,17.48,94.6,305.3,0,15.72,.53,.348
2,221,300,2,23.83,24.67,25.53,24.41,24.51,.138,.228,.142,.143,20.33,12.4,2550
1,221,305,2,1.362,1.346,103.5,8.85,.098,1.633,17.47,18.43,17.66,94.7,305.3,0,15.88,.036,.461
1,221,310,2,1.595,1.592,86.8,3.261,.102,1.797,17.6,18.32,17.69,94.5,305.3,0,15.98,.265,.041
1,221,315,2,1.166,1.165,69.4,2.907,.132,1.47,17.53,18.15,17.56,94.5,305.2,0,15.91,0,0
2,221,315,2,23.77,24.62,25.46,24.33,24.45,.138,.228,.142,.143,21.28,12.39,2550
1,221,320,2,1.047,1.044,75.9,4.363,.094,1.241,17.47,18.18,17.53,94.7,305.2,0,15.89,0,0
1,221,325,2,1.208,1.199,85.2,7.04,.161,1.503,17.51,18.29,17.58,94.8,305.1,0,15.94,0,0
1,221,330,2,1.217,1.216,98.1,1.87,.116,1.437,17.53,18.42,17.6,94.7,305.1,0,15.95,0,0
2,221,330,2,23.73,24.57,25.39,24.25,24.38,.138,.228,.142,.143,22.91,12.39,2550
1,221,335,2,1.298,1.297,104.7,.493,.08,1.437,17.51,18.43,17.6,94.8,305,0,15.93,0,0
1,221,340,2,1.071,1.071,108.6,1.384,.199,1.437,17.5,18.47,17.59,94.8,305.1,0,15.93,0,0
1,221,345,2,.797,.775,81.1,13.35,.092,1.045,17.53,18.4,17.63,94.9,305.3,0,15.98,0,0
2,221,345,2,23.69,24.53,25.33,24.18,24.33,.138,.228,.142,.143,26.74,12.39,2550
1,221,350,2,1.249,1.242,74.9,6.239,.144,1.503,17.52,18.34,17.6,94.9,305.2,0,15.96,0,0
1,221,355,2,1.722,1.713,101.1,5.899,.092,1.927,17.43,18.36,17.5,94.9,305.2,0,15.87,0,0
1,221,400,2,1.847,1.843,116.9,3.884,.07,1.96,17.34,18.44,17.38,95,305.1,0,15.81,0,0
2,221,400,2,23.65,24.48,25.27,24.12,24.26,.138,.228,.142,.143,29.12,12.38,2550
1,221,405,2,1.839,1.839,122.3,.028,.151,2.123,17.25,18.49,17.29,95.3,305.1,0,15.76,0,0
1,221,410,2,2.14,2.14,122.3,0,.076,2.287,17.18,18.37,17.23,95.4,305,0,15.72,0,0
1,221,415,2,1.998,1.998,121.1,.985,.142,2.221,17.03,18.28,17.1,95.5,305,0,15.59,0,0
2,221,415,2,23.6,24.44,25.21,24.06,24.21,.138,.228,.142,.143,48,12.38,2550
1,221,420,2,1.719,1.705,112.8,7.14,.15,1.927,16.98,18.21,17.06,95.8,305.1,0,15.59,0,0
1,221,425,2,1.357,1.239,53.86,23.96,.178,1.862,17.1,18.17,17.21,96.1,305.4,0,15.76,.843,.168
1,221,430,2,2.08,2.079,16.25,1.641,.074,2.221,17.13,17.88,17.19,96.2,305.5,0,15.8,1.325,.179
2,221,430,2,23.56,24.4,25.15,24,24.14,.138,.228,.142,.143,50.98,12.37,2550
1,221,435,2,2.145,2.094,41.17,12.49,.173,2.417,17.22,18.12,17.32,96.6,305.4,0,15.94,1.21,.436
1,221,440,2,2.077,2.064,66.48,6.584,.189,2.483,17.38,18.31,17.51,96.6,305.3,0,16.09,1.067,.306
1,221,445,2,1.483,1.478,85.4,4.529,.104,1.666,17.42,18.04,17.51,96.3,305.3,0,16.1,.208,0
2,221,445,2,23.5,24.36,25.09,23.93,24.09,.137,.227,.142,.143,42.62,12.37,2550
1,221,450,2,1.619,1.619,85,1.203,.143,1.862,17.38,18.04,17.44,96.3,305.3,0,16.06,.131,0
1,221,455,2,1.432,1.42,71.6,7.69,.266,1.862,17.39,18.13,17.49,96.6,305.4,0,16.11,.021,.094
1,221,500,2,.285,.285,51.22,1.218,.279,.849,17.51,18.13,17.58,96.7,305.4,0,16.23,0,.381
2,221,500,2,23.46,24.32,25.03,23.87,24.03,.137,.227,.142,.143,44.57,12.36,2550
1,221,505,2,1.052,1.044,136.7,6.642,.517,1.797,17.57,18.12,17.64,96.7,305.3,0,16.28,.011,.367
1,221,510,2,2.107,2.105,128.5,2.615,.197,2.483,17.59,18.25,17.72,96.6,305.2,0,16.3,.967,.343
1,221,515,2,2.664,2.662,130,2.419,.197,3.103,17.63,18.24,17.74,96.5,305.2,0,16.31,1.412,.012
2,221,515,2,23.42,24.28,24.98,23.81,23.98,.137,.227,.142,.143,39.9,12.36,2550
1,221,520,2,3.011,3.008,135.5,2.377,.162,3.528,17.62,18.18,17.72,96.4,305.1,0,16.29,1.547,0
1,221,525,2,3.033,3.027,141.2,3.786,.245,3.561,17.61,18.19,17.75,96.3,305,0,16.28,1.755,0
1,221,530,2,3.196,3.189,143.5,3.783,.21,3.626,17.67,18.22,17.83,96.3,305,0,16.33,1.992,0
2,221,530,2,23.4,24.25,24.93,23.77,23.93,.137,.227,.142,.143,36.97,12.35,2550
1,221,535,2,3,2.994,139,3.847,.245,3.626,17.71,18.25,17.87,96.2,305.1,0,16.34,1.84,0
1,221,540,2,2.712,2.703,145.8,4.808,.327,3.397,17.72,18.22,17.87,96,305.2,0,16.33,1.655,0
1,221,545,2,2.298,2.29,146.5,4.563,.379,3.071,17.71,18.23,17.88,95.9,305.3,0,16.3,1.435,0
2,221,545,2,23.38,24.21,24.88,23.72,23.88,.137,.227,.142,.143,34.26,12.35,2550
1,221,550,2,1.424,1.412,140.3,7.56,.39,2.417,17.74,18.24,17.9,95.7,305.4,0,16.3,.305,0
1,221,555,2,.391,.39,137.7,1.838,.3,.947,17.74,18.22,17.87,95.6,305.5,0,16.29,0,0
1,221,600,2,.244,.21,273.9,24.24,.227,.686,17.78,18.21,17.92,95.6,305.6,0,16.32,.037,.54
2,221,600,2,23.35,24.18,24.82,23.68,23.82,.137,.227,.142,.143,33.02,12.34,2550
1,221,605,2,.36,.323,255.8,25.18,.156,.751,17.87,18.29,17.99,95.4,305.6,0,16.38,.032,2.27
1,221,610,2,.749,.741,167.1,8.22,.401,1.568,17.91,18.43,18.02,95.3,305.5,0,16.39,0,2.982
1,221,615,2,1.239,1.229,170.1,7.55,.121,1.47,17.95,18.6,18.12,95.2,305.5,0,16.42,0,4.188
2,221,615,2,23.33,24.15,24.78,23.64,23.78,.137,.227,.142,.143,31.54,12.34,2550
1,221,620,2,1.66,1.652,184.5,5.501,.174,2.025,18.03,18.78,18.24,95.1,305.5,0,16.48,0,6.663
1,221,625,2,1.829,1.825,192.4,3.697,.131,2.123,18.18,19,18.42,94.6,305.4,0,16.55,0,10.94
1,221,630,2,1.802,1.8,186.2,2.791,.104,2.025,18.31,19.06,18.55,93.9,305.4,0,16.55,0,16.31
2,221,630,2,23.31,24.12,24.73,23.6,23.73,.137,.227,.142,.143,24.9,12.33,2550
1,221,635,2,1.701,1.695,196.2,4.702,.088,1.927,18.42,19.02,18.6,93.2,305.4,0,16.54,0,19.15
1,221,640,2,1.631,1.62,209.8,6.659,.117,1.96,18.49,19.01,18.64,92.8,305.6,0,16.54,0,22.01
1,221,645,2,1.393,1.384,224.9,6.608,.156,1.96,18.6,19.07,18.72,92.6,305.7,0,16.61,0,20.89
2,221,645,2,23.29,24.09,24.68,23.56,23.68,.137,.227,.142,.143,20.28,12.33,2550
1,221,650,2,1.623,1.614,220.5,5.869,.141,1.96,18.68,19.12,18.8,92.2,305.7,0,16.63,0,20.03
1,221,655,2,1.962,1.953,204.5,5.717,.16,2.417,18.76,19.2,18.89,92,305.7,0,16.67,.51,21.02
1,221,700,2,1.807,1.801,200.2,4.68,.189,2.221,18.88,19.32,19.02,91.6,305.7,0,16.71,.503,23.98
2,221,700,2,23.28,24.06,24.64,23.53,23.64,.137,.226,.142,.143,17.56,12.32,2550
1,221,705,2,1.541,1.524,218.8,8.52,.188,1.993,18.99,19.33,19.13,90.9,305.8,0,16.71,.698,26.51
1,221,710,2,1.126,1.117,232.9,7.34,.13,1.372,19.08,19.33,19.17,90.8,305.9,0,16.78,.044,28.26
1,221,715,2,.829,.823,235.2,6.614,.143,1.143,19.1,19.36,19.19,90.6,305.9,0,16.76,0,28.53
2,221,715,2,23.27,24.04,24.61,23.51,23.6,.137,.226,.142,.143,15.15,12.32,2550
1,221,720,2,.586,.571,214.4,13.28,.078,.751,19.14,19.4,19.25,90.5,305.9,0,16.78,0,27.34
1,221,725,2,.379,.307,230,32.05,.261,.817,19.2,19.47,19.31,90.3,305.9,0,16.8,0,30.19
1,221,730,2,1.166,1.16,298.5,5.512,.183,1.47,19.31,19.56,19.43,90.4,306,0,16.93,.285,36.51
2,221,730,2,23.27,24.02,24.57,23.49,23.56,.137,.226,.142,.143,13.44,12.31,2550
1,221,735,2,1.3,1.297,293.9,4.209,.094,1.47,19.42,19.52,19.46,90.8,306,0,17.1,.646,41.06
1,221,740,2,1.548,1.542,294,5.008,.245,2.058,19.4,19.55,19.48,90.7,306.1,0,17.07,1.097,38.29
1,221,745,2,1.69,1.686,290.8,4.034,.177,2.058,19.42,19.57,19.48,90.6,306.1,0,17.07,1.075,29.74
2,221,745,2,23.27,24.01,24.53,23.47,23.52,.137,.226,.142,.143,14.25,12.33,2550
1,221,750,2,1.494,1.485,292,5.976,.149,1.797,19.44,19.65,19.52,90.6,306.2,0,17.09,1.09,33.78
1,221,755,2,1.237,1.233,305.4,4.956,.168,1.699,19.53,19.63,19.55,91.2,306.2,0,17.27,.336,40.08
1,221,800,2,.984,.976,318.5,7.41,.126,1.307,19.55,19.67,19.59,91.5,306.2,0,17.33,0,48.57
2,221,800,2,23.28,23.99,24.5,23.47,23.48,.137,.226,.142,.143,14.4,12.32,2550
1,221,805,2,1.455,1.452,327.2,3.801,.126,1.731,19.65,19.78,19.7,91.7,306.3,0,17.45,.237,55.13
1,221,810,2,1.676,1.665,311.2,6.564,.215,2.156,19.75,19.9,19.82,91.6,306.3,0,17.54,1.122,74.5
1,221,815,2,2.187,2.175,306.5,5.874,.239,2.646,19.9,20.07,20.02,91,306.4,0,17.57,1.71,98.4
2,221,815,2,23.29,23.98,24.46,23.47,23.44,.137,.226,.142,.143,24.9,12.33,2550
1,221,820,2,2.326,2.309,324.7,6.865,.255,2.842,20.1,20.17,20.18,90.7,306.5,0,17.72,1.802,121
1,221,825,2,2.46,2.445,326.2,6.18,.256,2.973,20.2,20.15,20.22,90.6,306.6,0,17.8,1.887,151.3
1,221,830,2,2.726,2.705,316.8,7.06,.346,3.495,20.38,20.31,20.43,90.5,306.6,0,17.94,2.31,187
2,221,830,2,23.31,23.97,24.43,23.47,23.41,.137,.226,.142,.143,13.53,12.37,2550
1,221,835,2,3.506,3.488,308.9,5.924,.668,4.639,20.6,20.56,20.74,89,306.7,0,17.91,2.827,242.2
1,221,840,2,3.624,3.596,306.8,7.14,.676,5.031,20.89,20.69,21,87.7,306.7,0,17.95,2.812,316.8
1,221,845,2,3.672,3.645,306,6.965,.665,5.259,21.18,20.99,21.28,85.7,306.7,0,17.86,2.942,285.5
2,221,845,2,23.34,23.97,24.41,23.49,23.38,.137,.226,.142,.143,6.688,12.46,2550
1,221,850,2,3.329,3.303,297,7.19,.475,4.279,21.3,21.04,21.31,83.6,306.6,0,17.6,2.852,243
1,221,855,2,3.286,3.259,285.4,7.33,.499,4.181,21.41,21.13,21.42,83.2,306.6,0,17.63,2.8,214.8
1,221,900,2,2.839,2.801,279.3,9.35,.453,3.659,21.43,21.24,21.45,82.9,306.4,0,17.6,2.517,203.2
2,221,900,2,23.4,23.98,24.39,23.52,23.36,.137,.226,.142,.143,4.981,12.7,2550
1,221,905,2,3.636,3.584,260,9.71,.526,4.998,21.46,21.27,21.5,82.7,306.4,0,17.59,3.067,212.9
1,221,910,2,3.284,3.242,242.7,9.23,.497,4.181,21.5,21.21,21.45,82.3,306.3,0,17.54,2.752,224.6
1,221,915,2,3.885,3.862,239.6,6.228,.592,4.737,21.56,21.18,21.48,82.2,306.2,0,17.59,3.163,239.3
2,221,915,2,23.47,23.98,24.38,23.6,23.33,.137,.226,.142,.143,4.462,12.77,2550
1,221,920,2,3.16,3.126,227.3,8.47,.54,4.214,21.73,21.39,21.65,82.1,306.1,0,17.72,2.512,239.1
1,221,925,2,4,3.961,218.2,8.06,.682,5.619,21.9,21.6,21.84,81.3,306.1,0,17.74,2.977,226.6
1,221,930,2,5.69,5.668,215.3,4.984,.547,6.991,22.22,21.92,22.22,79.4,306,0,17.67,4.025,249.9
2,221,930,2,23.55,24.01,24.37,23.7,23.31,.137,.226,.142,.143,3.902,12.81,2550
1,221,935,2,7.88,7.85,217.6,5.221,.95,9.83,22.5,22.09,22.4,78,305.8,0,17.66,5.733,214.4
1,221,940,2,8.07,7.99,219.8,7.87,.988,10.03,22.41,22.13,22.33,78.4,305.7,0,17.66,6.123,200.5
1,221,945,2,7.26,7.22,233.7,5.85,.953,9.21,22.43,22.12,22.3,78.9,305.9,0,17.78,6.003,200.8
2,221,945,2,23.63,24.04,24.38,23.8,23.3,.137,.226,.142,.143,3.615,12.85,2550
1,221,950,2,6.875,6.834,232.8,6.223,1.029,8.82,22.48,22.25,22.41,79.1,305.9,0,17.86,5.678,192.7
1,221,955,2,7.66,7.62,229.7,5.623,.656,9.18,22.48,22.23,22.32,79.1,305.8,0,17.86,6.155,197.5
1,221,1000,2,6.685,6.648,230.8,5.972,1.098,8.95,22.2,22.09,22.02,83,305.8,0,18.33,5.408,214.8
2,221,1000,2,23.7,24.07,24.39,23.91,23.29,.137,.226,.142,.143,8.7,12.86,2550
1,221,1005,2,7.46,7.39,224,7.66,.675,8.82,22.1,22.13,22.02,83.1,305.6,0,18.26,5.65,210.4
1,221,1010,2,8.25,8.22,207.9,4.557,.912,10.55,22.18,22.31,22.14,82.7,305.2,0,18.26,5.468,194.5
1,221,1015,2,7.54,7.45,218.6,9.21,.865,9.31,22.11,22.29,22.07,83.2,305.2,0,18.29,5.425,192.9
2,221,1015,2,23.75,24.1,24.41,24.01,23.28,.137,.226,.142,.143,31.79,12.89,2550
1,221,1020,2,7.44,7.39,227.1,6.12,1.312,10.09,22.09,22.21,22.04,83.7,305.2,0,18.36,5.758,204
1,221,1025,2,6.853,6.816,235.5,5.922,.737,8.43,22.15,22.19,22.1,84.3,305.4,0,18.51,5.493,201.8
1,221,1030,2,6.731,6.706,231.3,4.945,.791,8.62,22.2,22.23,22.16,84.5,305.4,0,18.6,5.333,200.1
2,221,1030,2,23.79,24.13,24.44,24.09,23.29,.137,.226,.142,.143,44.72,12.89,2550
1,221,1035,2,6.532,6.492,230.6,6.35,.652,7.94,22.38,22.42,22.41,83,305.3,0,18.5,5.218,222
1,221,1040,2,6.275,6.248,228.2,5.263,.844,8.62,22.65,22.61,22.63,81.7,305.2,0,18.52,5.19,249.9
1,221,1045,2,6.021,5.985,223.7,6.274,.97,8.69,22.92,22.84,22.94,80.9,305.1,0,18.61,4.548,268.8
2,221,1045,2,23.81,24.15,24.47,24.16,23.3,.137,.226,.142,.143,7.82,12.89,2550
1,221,1050,2,6.711,6.673,224.3,6.109,.819,8.36,23.16,23.04,23.14,78.2,305,0,18.32,5.308,279.2
1,221,1055,2,6.616,6.58,226.3,5.957,.646,8.07,23.37,23.17,23.32,77.6,304.9,0,18.4,5.283,284.7
1,221,1100,2,7.26,7.22,220.9,6.074,1.196,9.64,23.59,23.39,23.56,76.1,304.8,0,18.28,5.37,289.4
2,221,1100,2,23.84,24.17,24.49,24.21,23.31,.137,.226,.142,.143,3.978,12.89,2550
1,221,1105,2,6.407,6.373,220.2,5.86,1.193,9.77,23.76,23.58,23.72,75.8,304.8,0,18.38,4.973,294.3
1,221,1110,2,7.04,6.996,215.1,6.25,.984,9.7,23.97,23.78,23.93,74.2,304.6,0,18.25,5.353,284.3
1,221,1115,2,6.861,6.782,207.6,8.67,.636,8.66,24.17,23.97,24.15,73.2,304.4,0,18.23,4.848,261.7
2,221,1115,2,23.87,24.19,24.52,24.27,23.32,.137,.226,.142,.143,3.086,12.93,2550
1,221,1120,2,7.91,7.87,206.6,5.93,.927,9.96,24.39,24.11,24.31,71.1,304.4,0,17.99,5.328,258.2
1,221,1125,2,7.62,7.57,215,6.367,1.004,10.09,24.37,24.05,24.26,71,304.4,0,17.96,5.47,259.1
1,221,1130,2,7.26,7.22,204,6.077,.896,9.31,24.45,24.16,24.35,70.9,304.5,0,18,5.063,280
2,221,1130,2,23.92,24.22,24.55,24.34,23.34,.137,.226,.142,.143,2.466,12.92,2550
1,221,1135,2,7.55,7.49,205.7,7.07,.834,9.08,24.58,24.25,24.5,67.72,304.6,0,17.42,5.178,312.6
1,221,1140,2,6.007,5.902,211.4,10.75,1.018,8.17,24.75,24.37,24.69,67.58,304.8,0,17.55,4.318,331.6
1,221,1145,2,5.728,5.492,223.6,16.45,1.01,7.74,24.81,24.29,24.59,68.45,304.9,0,17.79,4.435,340.2
2,221,1145,2,23.97,24.24,24.58,24.44,23.35,.137,.226,.142,.143,1.833,12.95,2550
1,221,1150,2,6.147,6.116,227.5,5.667,.836,8.36,24.53,23.98,24.33,69.84,305,0,17.85,4.823,344.8
1,221,1155,2,4.819,4.767,229.9,8.37,.641,6.272,24.57,24.08,24.43,70.8,305.1,0,18.08,3.985,357.7
1,221,1200,2,4.13,4.014,228,13.54,.854,6.076,24.8,24.45,24.73,70.6,305.2,0,18.25,3.393,355.5
2,221,1200,2,24.02,24.27,24.61,24.53,23.36,.137,.226,.142,.143,1.842,12.96,2550
1,221,1205,2,5.179,5.117,234.7,8.85,.756,7.02,24.89,24.32,24.72,70.1,305.1,0,18.23,4.198,340.1
1,221,1210,2,5.435,5.386,220.8,7.72,.838,7.19,24.75,24.12,24.53,70.1,305,0,18.11,4.088,378.8
1,221,1215,2,3.994,3.92,217.6,11.03,.685,5.717,25.22,24.71,25.26,69.61,304.9,0,18.42,3.185,675.7
2,221,1215,2,24.09,24.29,24.64,24.64,23.37,.137,.226,.142,.143,1.663,12.98,2550
1,221,1220,2,4.542,4.417,212.3,13.45,.638,6.174,25.89,25.18,25.77,67.09,304.9,0,18.47,3.565,867
1,221,1225,2,5.44,5.388,220.4,7.9,.748,7.02,26.42,25.31,26.16,64.03,304.9,0,18.23,4.128,908
1,221,1230,2,5.193,5.163,238.6,6.167,.951,7.19,26.55,25.41,26.32,63.58,304.8,0,18.24,4.533,774
2,221,1230,2,24.19,24.32,24.68,24.76,23.39,.137,.226,.142,.143,.871,13.18,2550
1,221,1235,2,5.608,5.536,237.3,9.19,.648,7.22,26.6,25.37,26.36,62.99,304.8,0,18.15,4.618,903
1,221,1240,2,4.655,4.592,236.2,9.41,.707,6.435,26.87,25.73,26.54,62.33,304.8,0,18.22,4,1047
1,221,1245,2,4.568,4.436,218.3,13.77,.724,6.337,27.09,26.06,26.78,61.95,304.8,0,18.33,3.648,875
2,221,1245,2,24.36,24.37,24.73,24.93,23.42,.137,.226,.142,.143,.238,13.17,2550
1,221,1250,2,4.109,3.948,239.2,16.02,1.256,7.42,27.22,26.1,26.84,62.28,304.7,0,18.52,3.443,909
1,221,1255,2,4.353,4.117,233.5,18.86,.875,6.043,27.17,26.12,26.88,61.34,304.7,0,18.25,3.71,732
1,221,1300,2,3.688,3.414,228.7,22.1,.794,6.141,27.19,26.55,27.02,61.33,304.7,0,18.26,3.18,923
2,221,1300,2,24.63,24.43,24.79,25.18,23.44,.137,.226,.142,.143,.135,13.15,2550
1,221,1305,2,3.769,3.573,237.7,18.45,.758,5.619,27.6,26.8,27.51,58.11,304.7,0,17.81,3.132,1012
1,221,1310,2,2.873,2.694,234.4,20.22,.875,5.161,27.98,27.11,27.89,56.2,304.7,0,17.64,2.525,996
1,221,1315,2,3.489,3.194,218.6,23.55,1.456,6.272,28.07,26.83,27.68,56.68,304.7,0,17.85,2.917,987
2,221,1315,2,24.98,24.53,24.86,25.54,23.48,.137,.226,.142,.143,0,13.12,2550
1,221,1320,2,2.308,2.22,183.3,15.8,.934,4.443,28.23,27.22,28.26,53.79,304.6,0,17.18,1.6,976
1,221,1325,2,1.771,1.545,240,28.53,.879,3.299,28.54,27.65,28.39,52.82,304.5,0,17.19,1.462,993
1,221,1330,2,2.363,2.119,292.9,26.02,.904,3.822,28.37,27.53,28.21,54.07,304.5,0,17.39,2.282,717
2,221,1330,2,25.35,24.66,24.96,25.95,23.53,.137,.226,.142,.143,0,13.05,2550
1,221,1335,2,2.007,1.913,181.9,17.51,.768,3.724,28.34,27.83,28.33,53.44,304.5,0,17.19,1.406,742
1,221,1340,2,1.243,1.066,118.3,29.64,.64,2.385,29.03,28.51,29.12,50.98,304.5,0,17.08,1.151,1042
1,221,1345,2,2.731,2.164,228.3,36.92,1.039,4.9,29.44,28.78,29.58,46.78,304.4,0,16.12,2.211,989
2,221,1345,2,25.75,24.81,25.09,26.39,23.6,.137,.226,.142,.143,0,13.07,2550
1,221,1350,2,1.018,.788,143.4,36.76,.716,2.45,29.34,28.52,29.05,45.22,304.4,0,15.54,1.184,905
1,221,1355,2,1.739,1.491,49.61,30.61,.545,3.299,29.2,28.68,29.17,46.54,304.3,0,15.85,1.448,785
1,221,1400,2,1.67,1.628,34.33,12.92,.563,2.744,29.42,28.8,29.51,46.73,304.3,0,16.11,1.403,960
2,221,1400,2,26.09,24.98,25.24,26.83,23.69,.137,.226,.142,.143,0,12.92,2550
1,221,1405,2,1.47,1.411,358.2,16.23,.58,2.809,29.57,28.69,29.51,46.77,304.3,0,16.24,1.275,929
1,221,1410,2,2.263,2.02,17.36,26.55,.508,3.234,29.69,28.9,29.79,47.23,304.2,0,16.5,1.919,952
1,221,1415,2,1.241,1.075,329.3,29.62,.798,3.038,29.98,28.87,29.94,44.88,304.2,0,15.99,.987,959
2,221,1415,2,26.41,25.15,25.4,27.19,23.8,.137,.226,.142,.143,0,13.03,2550
1,221,1420,2,1.037,.322,154,67.24,.496,2.058,30.21,29.8,30.59,44.92,304.2,0,16.19,.958,976
1,221,1425,2,2.069,1.903,291.7,22.95,.561,3.136,30.46,29.88,30.47,43.12,304.1,0,15.79,2.057,940
1,221,1430,2,1.76,1.456,289,33.68,.821,3.626,29.77,28.85,29.57,44.67,304,0,15.73,1.799,911
2,221,1430,2,26.77,25.33,25.55,27.46,23.93,.137,.226,.142,.143,0,13.01,2550
1,221,1435,2,1.521,1.271,300,32.2,.934,3.332,29.8,29.08,29.94,43.49,304,0,15.35,1.401,908
1,221,1440,2,2.203,1.968,351.8,26.43,.913,3.789,30.12,29.21,30.12,43.28,303.9,0,15.55,1.915,918
1,221,1445,2,3.199,3.117,292.1,12.99,1.271,5.847,30.61,29.36,30.56,41.35,303.9,0,15.29,2.862,913
2,221,1445,2,27.15,25.52,25.71,27.65,24.07,.137,.226,.142,.143,0,12.99,2550
1,221,1450,2,1.496,1.016,328.1,45.88,.849,3.528,30.27,29.42,30.44,41.68,303.9,0,15.12,1.262,896
1,221,1455,2,1.607,1.461,332.5,24.38,.681,3.005,30.23,29.47,30.41,41.52,303.8,0,15.04,1.107,875
1,221,1500,2,.849,.767,20.06,22.64,.661,2.352,30.51,29.84,30.93,40.35,303.8,0,14.85,.547,809
2,221,1500,2,27.5,25.71,25.84,27.85,24.24,.137,.226,.142,.143,0,12.98,2550
1,221,1505,2,1.683,1.487,120.9,27.63,.402,2.483,30.76,30.1,30.91,44.86,303.8,0,16.64,1.462,848
1,221,1510,2,2.167,2.043,145,19.42,.653,3.332,30.37,29.44,29.9,45,303.7,0,16.36,1.847,858
1,221,1515,2,2.343,2.232,110.6,17.63,.745,4.606,30.4,29.5,30.09,45.62,303.7,0,16.59,1.934,862
2,221,1515,2,27.82,25.91,25.98,28.11,24.4,.136,.227,.142,.143,0,12.96,2550
1,221,1520,2,1.675,1.493,179.9,26.75,.743,3.724,30.02,29.13,29.59,45.36,303.6,0,16.18,1.475,845
1,221,1525,2,1.149,.92,154.9,36.16,.393,2.744,30.35,29.84,30.3,45.03,303.6,0,16.36,.891,839
1,221,1530,2,2.605,2.37,94.2,24.34,.498,3.757,30.79,29.88,30.67,42.86,303.5,0,15.99,2.297,840
2,221,1530,2,28.11,26.09,26.11,28.45,24.57,.136,.227,.142,.143,0,12.94,2550
1,221,1535,2,2.898,2.583,12.21,26.7,.716,4.671,31.01,29.93,30.68,43.56,303.5,0,16.41,2.467,821
1,221,1540,2,2.581,2.342,312.2,24.66,.981,4.083,31.27,29.94,30.96,40.77,303.5,0,15.64,2.131,810
1,221,1545,2,1.601,1.298,213.3,35.25,.655,3.299,31.27,30.32,31.29,39.75,303.5,0,15.26,1.101,802
2,221,1545,2,28.36,26.26,26.27,28.83,24.75,.136,.227,.142,.143,0,12.93,2550
1,221,1550,2,2.737,2.712,117.7,7.82,.688,4.051,31.05,29.82,30.75,42,303.4,0,15.9,2.266,800
1,221,1555,2,2.274,2.2,142.9,14.56,.54,4.116,30.85,29.69,30.52,42.56,303.4,0,15.94,1.875,814
1,221,1600,2,3.451,3.42,111.7,7.7,.499,4.214,31.03,29.64,30.61,42.07,303.3,0,15.91,3.045,801
2,221,1600,2,28.59,26.43,26.44,29.21,24.93,.136,.227,.142,.143,0,12.92,2550
1,221,1605,2,2.717,2.639,115.4,13.72,.424,3.691,30.38,29.23,29.81,43.18,303.3,0,15.74,2.39,413.8
1,221,1610,2,1.867,1.766,100.6,18.85,.476,3.038,30.08,29.43,29.83,43.63,303.3,0,15.65,1.586,463.4
1,221,1615,2,1.628,1.409,75.6,29.7,.633,2.907,29.91,29.25,29.65,43.5,303.3,0,15.45,1.269,322.3
2,221,1615,2,28.78,26.58,26.62,29.58,25.12,.136,.228,.142,.143,0,12.84,2550
1,221,1620,2,.774,.525,70.6,41.63,.663,1.895,29.65,29.34,29.67,44.65,303.2,0,15.62,.417,473.4
1,221,1625,2,2.333,2.313,42.48,7.53,.424,3.332,30.34,29.75,30.43,44.08,303.1,0,16.02,1.92,668.3
1,221,1630,2,1.726,1.592,108.3,22.61,.33,2.515,30.25,29.65,30.03,43.57,303.1,0,15.77,1.348,183.6
2,221,1630,2,28.91,26.72,26.81,29.92,25.31,.136,.228,.142,.143,0,12.78,2550
1,221,1635,2,1.494,1.461,143.8,12.04,.308,2.025,29.79,29.39,29.56,45.87,303.1,0,16.15,1.197,156.1
1,221,1640,2,1.508,1.422,139.8,19.41,.309,2.091,29.6,29.24,29.36,45.98,303.1,0,16.02,1.194,342.4
1,221,1645,2,1.786,1.78,112.1,4.347,.4,2.548,29.76,29.34,29.55,46.22,303.1,0,16.23,1.514,272.4
2,221,1645,2,28.96,26.84,27,30.17,25.5,.136,.228,.142,.143,0,12.73,2550
1,221,1650,2,1.785,1.778,113.1,5.145,.22,2.156,29.42,29.08,29.17,48.05,303.1,0,16.52,1.547,170.9
1,221,1655,2,1.51,1.505,108.3,4.927,.235,2.025,29.21,29.01,29.08,47.87,303,0,16.29,1.114,162.8
1,221,1700,2,1.619,1.61,91.3,6.041,.403,2.45,29.18,28.99,29.05,47.43,303,0,16.12,1.388,196.7
2,221,1700,2,28.95,26.95,27.18,30.33,25.67,.136,.228,.142,.143,0,12.79,2550
1,221,1705,2,1.526,1.507,91.6,9,.241,2.025,29.44,29.3,29.48,47.89,303,0,16.49,1.26,515.8
1,221,1710,2,1.355,1.339,96,8.88,.428,2.025,30.05,29.67,30.03,43.96,303,0,15.73,1.064,501.2
1,221,1715,2,1.03,1.007,86.8,12.14,.385,1.666,30.09,29.63,30.01,44,303,0,15.78,.576,164.2
2,221,1715,2,28.87,27.03,27.34,30.39,25.85,.136,.229,.142,.143,0,12.98,2550
1,221,1720,2,.828,.745,93.1,25.67,.391,1.666,29.68,29.35,29.53,44.94,303,0,15.75,.28,166.5
1,221,1725,2,.344,.336,119.1,9.64,.339,1.013,29.71,29.54,29.66,44.98,303,0,15.79,.073,184.3
1,221,1730,2,1.66,1.587,118.7,17.06,.764,3.299,29.74,29.45,29.57,46.59,303,0,16.34,1.021,175.8
2,221,1730,2,28.79,27.08,27.49,30.4,26.01,.136,.229,.142,.143,0,12.72,2550
1,221,1735,2,1.237,1.206,126.3,12.68,.375,2.221,29.51,29.31,29.35,45.25,302.9,0,15.7,.881,268.4
1,221,1740,2,.952,.905,130.5,17.91,.355,1.862,29.86,29.61,29.75,44.19,302.9,0,15.64,.428,295.3
1,221,1745,2,1.617,1.532,108.1,18.6,.312,2.287,30.03,29.62,29.83,44.67,302.9,0,15.96,1.345,344.8
2,221,1745,2,28.71,27.13,27.61,30.39,26.16,.136,.229,.142,.143,0,12.71,2550
1,221,1750,2,1.94,1.921,103.9,8.2,.418,2.744,30.06,29.62,29.84,45.92,303,0,16.39,1.617,327.1
1,221,1755,2,1.652,1.637,100.9,7.66,.312,2.189,30.04,29.6,29.77,44.85,303,0,16.02,1.507,281.9
1,221,1800,2,1.898,1.872,112.6,9.38,.614,3.201,30.02,29.66,29.78,44.4,303,0,15.85,1.564,247.6
2,221,1800,2,28.62,27.16,27.71,30.34,26.29,.136,.229,.142,.143,0,12.7,2550
1,221,1805,2,1.806,1.788,104,8.02,.242,2.287,29.97,29.57,29.68,45.27,303,0,16.1,1.22,225
1,221,1810,2,1.843,1.818,98,9.44,.565,2.875,29.83,29.43,29.51,46.42,302.9,0,16.36,1.274,227.3
1,221,1815,2,2.82,2.812,101.2,4.44,.384,3.561,29.74,29.28,29.4,48.05,302.9,0,16.8,1.93,200.2
2,221,1815,2,28.54,27.19,27.79,30.29,26.4,.136,.229,.142,.143,0,12.67,2550
1,221,1820,2,3.364,3.347,103.4,5.676,.301,3.953,29.37,28.97,29.01,50.2,302.8,0,17.15,2.17,144
1,221,1825,2,3.071,3.061,97.1,4.445,.284,3.789,28.91,28.78,28.58,51.77,302.8,0,17.21,1.987,133.9
1,221,1830,2,2.487,2.479,102.6,4.595,.32,3.038,28.82,28.73,28.55,53.6,302.7,0,17.66,1.707,159.4
2,221,1830,2,28.46,27.19,27.86,30.23,26.49,.136,.23,.142,.143,0,12.65,2550
1,221,1835,2,2.352,2.336,105.9,6.752,.325,3.071,28.62,28.35,28.28,56.71,302.8,0,18.34,1.537,134.1
1,221,1840,2,2.34,2.337,94.2,2.991,.236,2.777,28.49,28.34,28.2,56.33,302.8,0,18.12,1.42,142.7
1,221,1845,2,2.167,2.146,102.4,7.84,.293,2.875,28.48,28.32,28.18,57.2,302.9,0,18.35,1.32,132.7
2,221,1845,2,28.36,27.2,27.92,30.17,26.58,.136,.23,.142,.143,0,12.64,2550
1,221,1850,2,2.195,2.184,104.6,5.674,.105,2.45,28.22,28.08,27.87,60.04,302.9,0,18.87,1.123,117.3
1,221,1855,2,2.23,2.226,96.1,3.493,.128,2.613,28.06,28.02,27.74,60.39,302.9,0,18.81,1.12,104.8
1,221,1900,2,2.27,2.268,106,2.501,.132,2.581,27.94,28.04,27.65,60.38,302.9,0,18.7,1.087,88.8
2,221,1900,2,28.25,27.19,27.97,30.07,26.65,.136,.23,.142,.143,0,12.63,2550
1,221,1905,2,2.405,2.405,101.6,.432,.105,2.581,27.7,28.05,27.34,62.01,302.9,0,18.9,1.072,70.7
1,221,1910,2,2.296,2.293,104.2,2.946,.114,2.548,27.32,28.16,26.96,64.21,302.9,0,19.09,.905,50.59
1,221,1915,2,1.98,1.968,109.4,6.219,.113,2.221,27.08,27.89,26.73,65.77,302.9,0,19.24,.239,43.78
2,221,1915,2,28.13,27.18,28,29.95,26.72,.136,.23,.142,.143,.576,12.62,2550
1,221,1920,2,2.683,2.682,96.8,1.757,.251,3.071,26.86,27.58,26.47,66.09,302.8,0,19.11,1.045,33.74
1,221,1925,2,2.85,2.846,95.5,2.866,.115,3.201,26.4,27.73,26.09,66.97,302.9,0,18.9,1.05,23.12
1,221,1930,2,2.932,2.931,92.2,1.542,.132,3.169,25.98,27.6,25.72,67.96,302.9,0,18.74,1.063,13.7
2,221,1930,2,28.01,27.16,28.02,29.82,26.77,.136,.23,.142,.143,1.304,12.62,2550
1,221,1935,2,2.845,2.844,98.8,.576,.055,3.005,25.52,27.64,25.32,69.74,302.9,0,18.73,1,5.996
1,221,1940,2,3.235,3.22,111.1,5.543,.211,3.691,25.11,27.62,24.85,72.9,302.9,0,19.03,1.16,.596
1,221,1945,2,3.864,3.848,127.3,5.177,.14,4.149,24.59,27.79,24.58,73.4,302.8,0,18.66,1.82,0
2,221,1945,2,27.87,27.13,28.03,29.67,26.8,.136,.23,.142,.143,2.23,12.6,2550
1,221,1950,2,3.547,3.547,128,.645,.27,4.214,24.77,27.7,24.92,69.13,302.8,0,17.91,1.685,0
1,221,1955,2,2.803,2.801,125.5,2.317,.215,3.267,24.72,27.66,24.78,69.47,302.8,0,17.94,1.27,0
1,221,2000,2,2.65,2.65,118.8,.471,.116,2.875,24.43,27.02,24.35,71.6,302.8,0,18.13,.774,0
2,221,2000,2,27.71,27.1,28.03,29.5,26.83,.136,.23,.142,.143,2.108,12.6,2550
1,221,2005,2,2.832,2.831,115.2,1.207,.1,3.038,24,26.49,23.91,74.5,302.9,0,18.36,.85,0
1,221,2010,2,2.675,2.673,111.6,2.304,.175,3.136,23.57,26.34,23.49,76.9,302.9,0,18.43,.865,0
1,221,2015,2,3.223,3.222,109,1.261,.164,3.561,23.34,26.8,23.47,77.2,303,0,18.29,1.252,0
2,221,2015,2,27.54,27.05,28.01,29.31,26.84,.136,.23,.142,.143,3.748,12.59,2550
1,221,2020,2,3.048,3.048,104.3,1.071,.143,3.299,23.29,27.02,23.44,76.4,303.1,0,18.08,1.105,0
1,221,2025,2,3.098,3.097,103,1.535,.063,3.201,23.35,26.93,23.59,75.3,303.1,0,17.91,1.315,0
1,221,2030,2,3.694,3.694,99.3,.591,.195,3.985,23.39,26.44,23.52,74.7,303.1,0,17.82,1.662,0
2,221,2030,2,27.37,27,27.98,29.12,26.85,.136,.23,.141,.143,3.401,12.58,2550
1,221,2035,2,3.775,3.775,98,.278,.088,4.051,23.17,26.19,23.19,75.3,303.2,0,17.74,1.552,0
1,221,2040,2,3.607,3.607,99.4,.561,.096,3.789,22.96,26.1,22.99,76.2,303.3,0,17.73,1.257,0
1,221,2045,2,3.659,3.658,102.8,1.106,.087,3.789,22.82,25.92,22.83,77.5,303.3,0,17.85,1.292,0
2,221,2045,2,27.2,26.95,27.95,28.92,26.85,.136,.23,.141,.143,3.605,12.57,2550
1,221,2050,2,3.209,3.209,104.1,.056,.182,3.593,22.61,25.82,22.63,78.9,303.5,0,17.94,.749,0
1,221,2055,2,3.183,3.183,104.3,.289,.203,3.495,22.53,25.78,22.63,79.5,303.6,0,17.98,.804,.003
1,221,2100,2,3.454,3.454,104.7,.968,.078,3.691,22.64,25.63,22.83,79.2,303.7,0,18.04,1.002,.66
2,221,2100,2,27.03,26.89,27.91,28.72,26.83,.136,.23,.141,.143,4.62,12.57,2550
1,221,2105,2,3.462,3.461,107.3,1.474,.079,3.659,22.88,25.33,23.04,78.4,303.7,0,18.1,1.255,.389
1,221,2110,2,3.212,3.211,110.6,1.639,.1,3.43,22.96,24.79,22.95,78.4,303.7,0,18.16,1.07,0
1,221,2115,2,2.944,2.943,113.3,1.302,.082,3.169,22.77,24.6,22.72,79.4,303.8,0,18.19,.99,0
2,221,2115,2,26.87,26.82,27.85,28.52,26.81,.136,.23,.141,.143,4.141,12.56,2550
1,221,2120,2,2.93,2.929,114.3,1.323,.083,3.136,22.67,24.53,22.68,79.8,303.9,0,18.16,1.125,0
1,221,2125,2,2.871,2.87,109.6,1.154,.073,3.103,22.61,24.47,22.63,80.2,303.9,0,18.19,1.127,0
1,221,2130,2,2.661,2.661,108.8,.427,.072,2.842,22.52,24.33,22.57,80.6,304,0,18.18,1.11,0
2,221,2130,2,26.74,26.76,27.79,28.34,26.77,.136,.23,.141,.143,5.123,12.55,2550
1,221,2135,2,2.782,2.777,101.8,3.543,.148,3.136,22.32,23.92,22.32,81.6,304,0,18.18,1.34,0
1,221,2140,2,2.745,2.733,105.5,5.397,.141,3.136,22.01,23.69,21.99,83.1,304.1,0,18.18,.935,0
1,221,2145,2,2.449,2.447,118.7,1.981,.104,2.744,21.85,23.56,21.85,83.8,304.1,0,18.16,.677,0
2,221,2145,2,26.62,26.69,27.73,28.16,26.73,.136,.23,.141,.143,8.57,12.54,2550
1,221,2150,2,2.16,2.159,120.5,1.304,.191,2.613,21.77,23.41,21.81,84.4,304.2,0,18.18,.257,0
1,221,2155,2,1.992,1.989,122.5,3.098,.133,2.319,21.81,23.37,21.97,84,304.5,0,18.15,.292,0
1,221,2200,2,2.033,2.03,126,3.013,.167,2.45,21.98,23.44,22.16,82.3,304.6,0,18.01,.3,0
2,221,2200,2,26.5,26.63,27.67,28,26.69,.136,.23,.141,.143,9.52,12.53,2550
1,221,2205,2,1.915,1.912,117.2,3.328,.115,2.189,22.1,23.47,22.25,81.2,304.7,0,17.91,.674,0
1,221,2210,2,1.985,1.981,106.9,3.75,.092,2.221,22.16,23.46,22.34,80.5,304.8,0,17.83,.892,0
1,221,2215,2,2.168,2.166,101.8,2.536,.148,2.548,22.17,23.46,22.26,80.3,304.9,0,17.8,.239,0
2,221,2215,2,26.38,26.56,27.6,27.84,26.64,.136,.23,.141,.143,7.29,12.52,2550
1,221,2220,2,2.292,2.283,114.1,5.048,.128,2.548,22.05,23.55,22.06,80.7,304.9,0,17.77,0,0
1,221,2225,2,2.478,2.476,124.8,2.658,.183,2.94,21.93,23.38,21.96,80.7,304.9,0,17.65,0,0
1,221,2230,2,2.761,2.759,122,2.345,.146,3.365,21.77,23.24,21.77,81.4,304.9,0,17.63,.767,0
2,221,2230,2,26.26,26.5,27.53,27.68,26.58,.136,.23,.141,.143,7.8,12.51,2550
1,221,2235,2,3.179,3.172,127,3.941,.291,4.116,21.63,23.12,21.71,82.3,304.9,0,17.67,1.452,0
1,221,2240,2,3.319,3.312,133.5,3.486,.226,3.855,21.72,23.15,21.84,81.8,304.8,0,17.67,1.572,0
1,221,2245,2,3.021,3.012,129.3,4.413,.274,3.822,21.8,23.19,21.93,80.9,304.9,0,17.57,1.45,0
2,221,2245,2,26.13,26.43,27.47,27.53,26.53,.136,.229,.141,.143,6.886,12.5,2550
1,221,2250,2,3.633,3.619,131.8,4.878,.327,4.835,21.87,23.24,22.01,80.2,304.8,0,17.51,1.932,0
1,221,2255,2,4.245,4.233,143.7,4.324,.355,5.063,21.94,23.21,22.13,79.4,304.6,0,17.42,2.512,0
1,221,2300,2,4.118,4.105,141.9,4.553,.458,5.129,22.17,23.3,22.41,77.6,304.6,0,17.28,2.607,.001
2,221,2300,2,26.02,26.36,27.39,27.37,26.47,.136,.229,.141,.143,5.009,12.5,2550
1,221,2305,2,4.843,4.828,146.8,4.513,.455,5.749,22.42,23.4,22.65,76.2,304.4,0,17.23,3.17,.033
1,221,2310,2,4.594,4.577,145.4,4.917,.603,5.913,22.62,23.37,22.78,75,304.4,0,17.19,3.238,.009
1,221,2315,2,4.413,4.398,142.9,4.724,.443,5.749,22.62,23.26,22.72,74.8,304.3,0,17.13,3.087,0
2,221,2315,2,25.92,26.29,27.32,27.23,26.41,.136,.229,.141,.143,3.527,12.48,2550
1,221,2320,2,4.441,4.424,141.4,5.066,.456,5.749,22.57,23.26,22.65,74.7,304.3,0,17.08,2.922,0
1,221,2325,2,5.126,5.106,144,5.012,.577,6.729,22.6,23.27,22.71,74.5,304.2,0,17.06,3.463,0
1,221,2330,2,4.932,4.911,141.2,5.262,.491,6.272,22.63,23.25,22.72,74.3,304.3,0,17.04,3.463,0
2,221,2330,2,25.83,26.23,27.25,27.1,26.35,.136,.229,.141,.143,3.357,12.48,2550
1,221,2335,2,4.931,4.911,144.9,5.17,.608,6.043,22.67,23.25,22.76,73.8,304.3,0,16.98,3.51,0
1,221,2340,2,4.6,4.58,144.2,5.395,.546,6.011,22.63,23.21,22.7,73.9,304.4,0,16.96,3.158,0
1,221,2345,2,4.689,4.674,149.9,4.644,.602,6.337,22.62,23.21,22.7,73.8,304.4,0,16.94,3.283,0
2,221,2345,2,25.75,26.16,27.18,26.96,26.28,.136,.229,.141,.143,3.133,12.48,2550
1,221,2350,2,4.672,4.655,152.2,4.858,.424,5.88,22.54,23.1,22.59,74.1,304.3,0,16.92,3.098,0
1,221,2355,2,4.605,4.582,158.1,5.776,.623,6.501,22.45,23.02,22.48,74.4,304.3,0,16.9,3.067,0
1,222,0,2,4.874,4.855,158.6,4.999,.471,5.913,22.51,23.11,22.58,73.9,304.3,0,16.84,3.258,0
2,222,0,2,25.67,26.09,27.11,26.83,26.21,.135,.229,.141,.143,3.185,12.48,2550
1,222,5,2,4.582,4.557,161.5,6.025,.511,6.109,22.53,23.11,22.59,73.4,304.3,0,16.78,3.188,0
1,222,10,2,4.783,4.755,160.9,6.153,.471,5.978,22.57,23.12,22.62,73.1,304.3,0,16.73,3.34,0
1,222,15,2,4.636,4.615,156.4,5.465,.574,6.305,22.53,23.04,22.56,73.2,304.3,0,16.72,3.183,0
2,222,15,2,25.59,26.03,27.03,26.7,26.15,.135,.229,.141,.143,2.99,12.47,2550
1,222,20,2,4.548,4.533,155.1,4.604,.496,6.043,22.48,22.98,22.51,73.4,304.3,0,16.72,3.21,0
1,222,25,2,4.331,4.315,155.8,4.959,.533,5.455,22.39,22.93,22.42,73.7,304.4,0,16.7,2.99,0
1,222,30,2,4.82,4.802,157.3,4.996,.478,6.37,22.34,22.86,22.35,73.9,304.3,0,16.69,3.298,0
2,222,30,2,25.52,25.97,26.96,26.58,26.08,.136,.229,.141,.143,3.039,12.46,2550
1,222,35,2,4.875,4.853,159.1,5.401,.527,6.174,22.27,22.84,22.3,74,304.2,0,16.65,3.328,0
1,222,40,2,4.541,4.523,155.4,5.115,.414,5.488,22.19,22.73,22.2,74.3,304.1,0,16.65,3.183,0
1,222,45,2,4.728,4.71,154,5.011,.519,6.076,22.19,22.71,22.27,74.3,304.1,0,16.64,3.513,0
2,222,45,2,25.44,25.91,26.89,26.46,26.01,.135,.228,.141,.143,3.076,12.46,2550
1,222,50,2,4.677,4.649,154.4,6.213,.493,6.076,22.17,22.63,22.22,74.4,304.1,0,16.64,3.305,0
1,222,55,2,4.259,4.242,156,5.068,.419,5.455,22.14,22.59,22.17,74.6,304.1,0,16.64,2.99,0
1,222,100,2,4.268,4.244,156.4,6.003,.431,5.325,22.07,22.55,22.09,74.9,304.2,0,16.65,2.935,0
2,222,100,2,25.37,25.85,26.82,26.35,25.95,.135,.228,.141,.143,3.142,12.45,2550
1,222,105,2,4.221,4.197,154.6,6.096,.401,5.292,21.99,22.5,22,75.2,304.2,0,16.63,2.852,0
1,222,110,2,4.164,4.143,153,5.734,.459,5.39,21.86,22.37,21.84,75.8,304.1,0,16.64,2.837,0
1,222,115,2,4.174,4.154,151.7,5.556,.348,5.161,21.73,22.23,21.73,76.4,304.1,0,16.63,2.815,0
2,222,115,2,25.3,25.79,26.75,26.24,25.88,.135,.228,.141,.143,3.431,12.44,2550
1,222,120,2,4.155,4.143,150.6,4.346,.375,4.965,21.56,22.08,21.53,77.2,304.1,0,16.64,2.672,0
1,222,125,2,4.428,4.416,152.1,4.351,.391,5.423,21.42,21.96,21.42,77.9,304.1,0,16.66,2.89,0
1,222,130,2,4.157,4.141,154,4.954,.331,4.9,21.28,21.77,21.25,78.6,304,0,16.66,2.697,0
2,222,130,2,25.22,25.73,26.69,26.13,25.82,.135,.228,.141,.143,4.056,12.44,2550
1,222,135,2,4.021,4.011,155.1,4.114,.358,5.063,21.14,21.64,21.1,79.3,304,0,16.66,2.632,0
1,222,140,2,3.884,3.873,158.6,4.28,.374,4.606,21,21.56,20.99,79.9,303.9,0,16.63,2.335,0
1,222,145,2,3.507,3.491,160.6,5.436,.342,4.443,20.91,21.47,20.91,80.2,303.9,0,16.62,2.235,0
2,222,145,2,25.16,25.67,26.62,26.03,25.75,.135,.228,.141,.143,4.807,12.44,2550
1,222,150,2,3.061,3.051,157.1,4.501,.326,3.757,20.83,21.36,20.82,80.5,304,0,16.59,1.86,0
1,222,155,2,2.616,2.612,157.1,3.286,.226,3.201,20.7,21.22,20.65,81,304,0,16.57,1.291,0
1,222,200,2,2.551,2.547,157.8,3.149,.198,3.103,20.49,21.05,20.41,82,304,0,16.55,1.272,0
2,222,200,2,25.09,25.62,26.55,25.94,25.68,.135,.228,.141,.143,6.14,12.42,2550
1,222,205,2,2.551,2.548,158.1,2.757,.159,3.038,20.28,20.93,20.2,83,304,0,16.55,1.01,0
1,222,210,2,2.333,2.329,149.3,3.427,.171,2.777,20.09,20.83,20.03,83.9,304,0,16.53,.768,0
1,222,215,2,2.357,2.355,146.7,1.918,.089,2.548,19.84,20.69,19.77,84.8,304,0,16.46,.226,0
2,222,215,2,25.01,25.57,26.48,25.84,25.62,.135,.228,.141,.143,10.13,12.42,2550
1,222,220,2,2.235,2.234,151.9,2.192,.126,2.483,19.63,20.65,19.56,85.9,304,0,16.46,0,0
1,222,225,2,1.913,1.912,154.8,2.194,.152,2.221,19.5,20.52,19.48,86.7,304.1,0,16.48,0,0
1,222,230,2,2.156,2.155,156.5,1.881,.109,2.417,19.45,20.56,19.49,87.2,304.1,0,16.51,0,0
2,222,230,2,24.94,25.51,26.42,25.74,25.55,.135,.228,.141,.143,15.76,12.41,2550
1,222,235,2,2.386,2.384,153.7,2.051,.086,2.548,19.43,20.66,19.55,87.3,304.2,0,16.52,.634,0
1,222,240,2,2.394,2.387,143.3,4.234,.05,2.483,19.33,20.67,19.43,87.6,304.4,0,16.47,.897,0
1,222,245,2,2.374,2.373,141.6,1.581,.063,2.548,19.14,20.56,19.22,88.3,304.5,0,16.41,.77,0
2,222,245,2,24.87,25.46,26.35,25.64,25.49,.135,.227,.141,.143,17.5,12.41,2550
1,222,250,2,2.437,2.437,141.6,.664,.132,2.679,19.02,20.44,19.1,89,304.5,0,16.42,.521,0
1,222,255,2,2.655,2.653,143.8,1.884,.056,2.809,18.91,20.36,18.96,89.4,304.5,0,16.38,.227,0
1,222,300,2,2.674,2.672,150.7,2.16,.153,2.94,18.79,20.06,18.82,89.9,304.5,0,16.36,.696,0
2,222,300,2,24.78,25.4,26.29,25.54,25.43,.135,.227,.141,.143,23.05,12.4,2550
1,222,305,2,2.377,2.369,147,4.451,.362,2.94,18.7,19.81,18.75,90.5,304.5,0,16.37,.496,0
1,222,310,2,2.336,2.331,138.5,3.515,.262,2.94,18.65,19.63,18.71,90.9,304.6,0,16.39,.399,0
1,222,315,2,3.037,3.033,144.6,2.763,.16,3.365,18.6,19.79,18.67,91.2,304.6,0,16.38,1.007,0
2,222,315,2,24.69,25.35,26.22,25.45,25.36,.135,.227,.141,.143,26.49,12.39,2550
1,222,320,2,2.698,2.654,159,10.39,.396,3.299,18.64,19.98,18.78,91.6,304.5,0,16.49,.958,0
1,222,325,2,2.277,2.269,175.9,4.836,.219,2.777,18.77,19.92,18.93,91.5,304.5,0,16.6,.366,0
1,222,330,2,2.378,2.369,184.3,4.798,.198,2.777,18.69,19.78,18.77,90.9,304.6,0,16.42,.648,0
2,222,330,2,24.61,25.29,26.15,25.35,25.29,.135,.227,.141,.143,25.29,12.39,2550
1,222,335,2,2.484,2.48,187.5,3.27,.093,2.646,18.51,19.82,18.59,91.1,304.6,0,16.29,.777,0
1,222,340,2,2.574,2.57,187.7,3.076,.08,2.744,18.41,19.84,18.5,91.5,304.7,0,16.27,.348,0
1,222,345,2,2.676,2.675,194,1.82,.105,2.842,18.37,19.78,18.48,91.8,304.7,0,16.28,.817,0
2,222,345,2,24.53,25.24,26.09,25.25,25.23,.135,.227,.141,.143,28.83,12.38,2550
1,222,350,2,2.969,2.969,196.6,.367,.072,3.103,18.31,19.92,18.42,92,304.6,0,16.24,1.012,0
1,222,355,2,2.667,2.666,197.7,1.794,.191,3.005,18.27,19.75,18.37,92.1,304.6,0,16.22,.401,0
1,222,400,2,2.41,2.409,200.6,1.868,.084,2.646,18.25,19.58,18.35,92.2,304.7,0,16.22,0,0
2,222,400,2,24.46,25.18,26.03,25.17,25.17,.135,.227,.141,.143,29.54,12.38,2550
1,222,405,2,2.304,2.303,199.4,1.791,.09,2.515,18.25,19.58,18.37,92.2,304.7,0,16.22,.007,0
1,222,410,2,2.335,2.333,198.7,2.472,.086,2.581,18.25,19.52,18.37,92.2,304.7,0,16.21,.09,0
1,222,415,2,2.317,2.316,194.8,1.414,.083,2.515,18.15,19.48,18.29,92.1,304.7,0,16.11,.713,0
2,222,415,2,24.39,25.13,25.96,25.07,25.1,.135,.227,.141,.143,31.62,12.37,2550
1,222,420,2,2.378,2.375,186.4,2.913,.086,2.548,18.08,19.42,18.25,92.5,304.7,0,16.1,.95,0
1,222,425,2,2.381,2.376,174.1,3.528,.056,2.548,17.98,19.35,18.11,92.4,304.7,0,16,.987,0
1,222,430,2,2.326,2.325,162.9,1.701,.082,2.515,17.87,19.29,18.01,92.9,304.7,0,15.97,.575,0
2,222,430,2,24.32,25.07,25.9,24.98,25.04,.135,.227,.141,.143,34.49,12.36,2550
1,222,435,2,2.338,2.337,165.8,1.786,.121,2.646,17.87,19.23,18.03,93.5,304.7,0,16.06,.03,0
1,222,440,2,2.226,2.223,165.2,3.152,.08,2.45,17.96,19.15,18.12,93.8,304.7,0,16.21,.064,0
1,222,445,2,2.09,2.088,174,1.956,.131,2.385,18.01,19.18,18.15,93.9,304.7,0,16.27,0,0
2,222,445,2,24.25,25.02,25.83,24.9,24.98,.135,.226,.141,.143,41.46,12.36,2550
1,222,450,2,1.803,1.791,164.3,6.615,.09,2.091,18.05,19.32,18.22,94,304.8,0,16.33,0,0
1,222,455,2,1.71,1.709,152.5,1.913,.114,1.927,18.08,19.31,18.27,93.9,304.8,0,16.34,0,0
1,222,500,2,1.964,1.956,165.2,5.147,.106,2.221,18.02,19.31,18.21,93.9,304.8,0,16.28,0,0
2,222,500,2,24.19,24.97,25.77,24.81,24.92,.135,.226,.141,.143,45.19,12.36,2550
1,222,505,2,2.245,2.242,177.5,2.631,.103,2.646,17.99,19.34,18.17,94,304.7,0,16.27,0,0
1,222,510,2,2.127,2.126,180.6,1.371,.145,2.45,17.99,19.41,18.16,94.1,304.8,0,16.28,0,0
1,222,515,2,1.826,1.825,182.5,1.209,.071,1.993,17.98,19.35,18.14,94.2,304.8,0,16.28,0,0
2,222,515,2,24.12,24.92,25.71,24.73,24.85,.135,.226,.141,.143,50.47,12.34,2550
1,222,520,2,1.619,1.618,184.1,1.823,.069,1.862,18.01,19.3,18.17,94.2,304.9,0,16.32,0,0
1,222,525,2,1.314,1.312,189.7,3.027,.182,1.731,18.07,19.31,18.2,94.2,305,0,16.37,0,0
1,222,530,2,.689,.681,211.2,9.09,.066,.915,18.09,19.18,18.2,94.2,305.1,0,16.39,0,.003
2,222,530,2,24.04,24.86,25.64,24.64,24.79,.135,.226,.141,.143,57.76,12.35,2550
1,222,535,2,.962,.954,240.7,7.21,.171,1.307,18.17,19.11,18.33,94,305.1,0,16.44,0,.272
1,222,540,2,1.494,1.491,239.6,3.653,.138,1.829,18.21,19.23,18.42,93.5,305.1,0,16.39,.049,.214
1,222,545,2,1.764,1.761,232.7,3.401,.081,1.96,18.11,19.49,18.3,93.3,305.1,0,16.26,.264,0
2,222,545,2,23.97,24.82,25.58,24.56,24.73,.135,.226,.141,.143,56.38,12.33,2550
1,222,550,2,1.427,1.423,220,4.29,.133,1.731,17.98,19.5,18.08,93.3,305.2,0,16.15,0,0
1,222,555,2,1.312,1.309,202.4,3.675,.054,1.437,17.82,19.39,17.86,93.4,305.3,0,16.01,0,0
1,222,600,2,1.111,1.111,198.4,.063,.084,1.339,17.71,19.34,17.86,93.9,305.3,0,15.98,0,.07
2,222,600,2,23.9,24.76,25.52,24.47,24.66,.135,.226,.141,.143,58.92,12.33,2550
1,222,605,2,1.404,1.403,200,1.452,.063,1.503,17.8,19.35,18.01,94.3,305.3,0,16.14,0,1.62
1,222,610,2,1.609,1.608,202.5,1.328,.046,1.699,17.89,19.41,18.15,94.4,305.3,0,16.24,0,3.519
1,222,615,2,1.362,1.362,206.1,.247,.131,1.633,17.97,19.37,18.18,94.2,305.3,0,16.27,0,5.658
2,222,615,2,23.83,24.71,25.46,24.39,24.6,.135,.226,.141,.143,58.59,12.32,2550
1,222,620,2,.84,.84,205.9,.108,.146,1.111,17.96,19.27,18.14,93.9,305.4,0,16.22,0,8.16
1,222,625,2,.533,.533,205.9,.093,.039,.621,17.92,19.26,18.07,93.9,305.5,0,16.18,0,12.63
1,222,630,2,.38,.38,205.9,.101,.098,.523,17.95,19.3,18.03,94.1,305.6,0,16.24,0,19.44
2,222,630,2,23.77,24.65,25.4,24.32,24.54,.135,.226,.141,.143,55.17,12.31,2550
1,222,635,2,.021,.021,205.9,.03,.052,.163,18.12,19.42,18.28,94.3,305.6,0,16.43,0,30.71
1,222,640,2,.141,.141,148.6,0,.206,.523,18.37,19.78,18.72,93.9,305.6,0,16.61,0,38.22
1,222,645,2,.411,.411,148.6,0,.09,.523,18.76,20.12,19.17,93.6,305.7,0,16.93,0,65.83
2,222,645,2,23.71,24.6,25.34,24.24,24.48,.135,.225,.141,.143,38.5,12.32,2550
1,222,650,2,.011,.011,148.6,0,.041,.196,19.19,20.64,19.7,92.9,305.8,0,17.22,0,82.6
1,222,655,2,0,0,0,0,0,0,19.55,21.12,20.21,92,305.7,0,17.41,0,100.2
1,222,700,2,.321,.313,232.7,10.29,.283,.849,19.87,20.97,20.77,91,305.7,0,17.56,0,126.9
2,222,700,2,23.66,24.55,25.27,24.17,24.43,.135,.225,.141,.143,20.76,12.32,2550
1,222,705,2,.863,.861,236.4,4.081,.243,1.47,20.16,20.97,20.95,89.5,305.7,0,17.58,.28,160.7
1,222,710,2,1.324,1.315,234.7,6.643,.192,1.797,20.6,21.15,21.11,87.7,305.7,0,17.68,1.066,198.8
1,222,715,2,1.704,1.683,225.7,8.95,.279,2.417,21.1,21.45,21.47,86.3,305.7,0,17.9,1.272,231.3
2,222,715,2,23.62,24.51,25.21,24.11,24.37,.135,.225,.141,.143,8.76,12.33,2550
1,222,720,2,2.584,2.549,227.1,9.43,.359,3.299,21.69,22.01,22.03,84.1,305.7,0,18.05,2.21,256
1,222,725,2,2.904,2.888,228.7,6.039,.364,3.724,22.38,22.45,22.6,81,305.8,0,18.14,2.445,277.4
1,222,730,2,2.929,2.901,226.9,7.88,.428,3.822,23,22.92,23.17,78.9,305.9,0,18.3,2.47,294.1
2,222,730,2,23.61,24.46,25.16,24.07,24.31,.135,.225,.141,.143,4.668,12.37,2550
1,222,735,2,3.398,3.369,232.7,7.4,.514,4.443,23.52,23.38,23.64,77.1,306,0,18.43,2.892,304.4
1,222,740,2,3.729,3.701,232.8,6.952,.424,4.508,23.94,23.63,23.97,74.8,306.1,0,18.34,3.1,322.7
1,222,745,2,3.145,3.103,226.2,9.4,.702,4.802,24.09,23.73,24,74.4,306.2,0,18.41,2.582,323
2,222,745,2,23.64,24.43,25.11,24.07,24.25,.135,.225,.141,.143,3.1,12.39,2550
1,222,750,2,3.324,3.299,226.5,7.01,.516,4.377,24.31,24.05,24.32,73.3,306.2,0,18.38,2.802,350.3
1,222,755,2,3.024,2.994,223.6,8.02,.395,4.018,24.49,24.05,24.5,72.8,306.2,0,18.44,2.41,359.6
1,222,800,2,3.319,3.262,227.1,10.61,.517,4.475,24.63,24.2,24.61,72.3,306.3,0,18.47,2.675,369.4
2,222,800,2,23.7,24.41,25.07,24.12,24.2,.135,.225,.141,.143,2.513,12.42,2550
1,222,805,2,3.075,3.038,238.2,8.92,.493,4.835,24.61,24.27,24.47,72.5,306.3,0,18.48,2.632,183
1,222,810,2,3.818,3.792,240.6,6.729,.547,5.227,24.44,24.11,24.28,72.3,306.4,0,18.3,3.305,230.1
1,222,815,2,4.443,4.423,235.4,5.521,.476,5.586,24.53,24.22,24.5,72,306.5,0,18.3,3.483,332.2
2,222,815,2,23.77,24.4,25.04,24.22,24.15,.135,.225,.141,.143,2.44,12.58,2550
1,222,820,2,4.115,4.074,233,8.03,.548,5.161,25.03,24.55,25.01,70.6,306.5,0,18.46,3.385,392.6
1,222,825,2,4.109,4.086,232.7,6.12,.504,5.161,24.94,24.33,24.68,70.2,306.5,0,18.3,3.333,224.5
1,222,830,2,3.513,3.491,234.8,6.441,.505,4.639,24.89,24.55,24.79,71.5,306.5,0,18.53,2.97,288.4
2,222,830,2,23.84,24.41,25.03,24.36,24.11,.135,.225,.141,.143,2.123,12.69,2550
1,222,835,2,3.634,3.608,243.9,6.902,.54,4.639,25.17,24.91,25.15,70.6,306.5,0,18.58,3.172,286.5
1,222,840,2,3.201,3.117,241.8,13.16,.511,4.279,25.21,24.89,25.14,70.4,306.5,0,18.58,2.815,413.9
1,222,845,2,3.397,3.277,309.4,15.22,.749,5.325,25.67,25.26,25.72,69.34,306.7,0,18.77,2.777,465.4
2,222,845,2,23.92,24.42,25.04,24.52,24.08,.135,.224,.141,.143,2.033,12.75,2550
1,222,850,2,4.332,4.145,347.6,16.85,.795,6.174,25.97,25.09,25.78,70.6,306.8,0,19.32,3.473,524.2
1,222,855,2,3.255,3.139,356.2,15.29,.669,4.769,25.75,24.89,25.5,70.6,306.9,0,19.13,2.54,522.5
1,222,900,2,4.914,4.887,20.04,6.025,.881,6.403,25.59,24.33,25.18,72.2,307,0,19.31,3.638,533.4
2,222,900,2,24,24.44,25.07,24.69,24.06,.135,.224,.141,.143,2.057,12.9,2550
1,222,905,2,4.085,4.063,12.26,5.924,.714,5.521,25.14,23.9,24.79,73.1,306.9,0,19.11,3.148,531.8
1,222,910,2,3.708,3.66,16.24,9.16,.517,4.9,24.94,24.02,24.63,73.2,306.8,0,18.93,2.952,394.3
1,222,915,2,4.113,4.062,23.57,9.08,.651,5.684,25.09,24.29,24.97,72.7,306.9,0,18.97,3.185,595.9
2,222,915,2,24.1,24.48,25.1,24.87,24.06,.135,.224,.141,.143,2.131,12.92,2550
1,222,920,2,3.175,3.122,358.8,10.45,.926,4.998,25.29,24.36,25.01,71.1,306.8,0,18.8,2.635,421.5
1,222,925,2,2.344,2.267,356.1,14.59,.35,3.038,25.3,24.55,25.22,71.9,306.7,0,18.99,1.912,524.3
1,222,930,2,2.684,2.639,350.2,10.5,.711,4.116,25.71,24.75,25.63,70.5,306.7,0,19.06,2.2,609.8
2,222,930,2,24.22,24.53,25.15,25.11,24.06,.135,.224,.141,.143,1.956,12.94,2550
1,222,935,2,2.462,2.38,343.9,14.85,.688,4.116,25.96,24.79,25.75,68.9,306.7,0,18.94,2.035,628.5
1,222,940,2,1.32,1.121,333.6,31.4,.462,2.515,25.79,25.02,25.72,68.62,306.6,0,18.72,.967,640.7
1,222,945,2,1.541,1.462,7.6,18.37,.445,2.581,25.98,25.52,26.18,68.33,306.7,0,18.83,1.203,649.9
2,222,945,2,24.36,24.6,25.22,25.37,24.07,.135,.224,.141,.143,1.668,13.02,2550
1,222,950,2,1.523,1.497,345.8,10.65,.414,2.352,26.14,25.52,26.18,68.1,306.7,0,18.92,1.262,662.4
1,222,955,2,2.566,2.461,351.1,16.41,.528,3.528,26.37,25.45,26.24,67.65,306.7,0,19.03,2.252,666.8
1,222,1000,2,2.02,1.98,351.5,11.39,.621,2.973,26.5,25.52,26.26,66.73,306.6,0,18.94,1.708,666.1
2,222,1000,2,24.53,24.68,25.3,25.66,24.09,.135,.224,.141,.143,1.499,13.04,2550
1,222,1005,2,.949,.878,316.7,22.08,.497,1.927,26.55,25.92,26.69,65.99,306.6,0,18.81,.658,704
1,222,1010,2,1.609,1.447,336.8,25.69,.683,2.94,26.7,26.04,26.82,66.14,306.5,0,18.99,1.455,716
1,222,1015,2,2.127,2.003,344.5,19.52,.561,3.332,26.83,25.98,26.71,66.11,306.5,0,19.09,1.846,729
2,222,1015,2,24.76,24.79,25.4,26,24.13,.135,.224,.141,.143,1.333,13.08,2550
1,222,1020,2,1.365,1.333,356.2,12.39,.332,2.287,26.96,26.05,26.89,64.98,306.4,0,18.95,1.07,744
1,222,1025,2,.501,.292,337.3,47.93,.432,1.601,27.18,26.58,27.42,64.26,306.3,0,18.97,.35,757
1,222,1030,2,1.64,1.293,321.2,37.24,.521,2.646,27.75,27.18,27.97,62.94,306.3,0,19.17,1.489,769
2,222,1030,2,25.04,24.91,25.52,26.37,24.18,.135,.224,.141,.143,1.195,13.12,2550
1,222,1035,2,1.854,1.634,272.1,27.9,.457,3.071,27.86,27.03,27.7,61.84,306.3,0,19,1.652,780
1,222,1040,2,1.123,.606,204.5,54.99,.438,2.123,27.97,27.35,28.03,60.69,306.2,0,18.8,.598,787
1,222,1045,2,1.885,1.647,224.2,28.76,.843,3.626,28.25,27.54,28.24,60.21,306,0,18.93,1.359,800
2,222,1045,2,25.36,25.05,25.65,26.78,24.23,.134,.224,.141,.143,.64,12.97,2550
1,222,1050,2,3.732,3.58,215.6,16.36,1.037,6.109,28.33,27.52,28.19,59.99,306,0,18.95,2.787,811
1,222,1055,2,3.183,3.102,215.4,12.95,.865,4.769,28.61,27.77,28.36,58.92,306,0,18.91,2.45,824
1,222,1100,2,3.264,2.922,214.4,26.21,1.026,5.227,28.71,27.84,28.46,58.19,305.9,0,18.82,2.712,836
2,222,1100,2,25.7,25.21,25.81,27.22,24.3,.134,.224,.141,.143,.385,12.96,2550
1,222,1105,2,4.581,4.39,216.1,16.5,.831,6.337,28.97,27.95,28.69,57.08,305.9,0,18.75,3.715,846
1,222,1110,2,3.311,2.853,186.1,30.14,.742,4.9,29.01,28.24,28.77,58.21,305.8,0,19.09,2.695,854
1,222,1115,2,3.013,2.853,156.7,18.64,.923,4.867,29.52,28.7,29.22,56.63,305.7,0,19.12,2.67,871
2,222,1115,2,26.05,25.39,25.98,27.68,24.39,.134,.224,.141,.143,0,12.96,2550
1,222,1120,2,3.082,2.967,172.9,15.66,.838,5.161,29.65,28.69,29.37,54.59,305.7,0,18.67,2.535,885
1,222,1125,2,2.571,2.358,173.9,23.3,1.11,5.553,29.72,28.52,29.36,54.36,305.6,0,18.67,2.086,691
1,222,1130,2,4.096,3.916,213.6,16.97,1.239,6.37,29.5,28.54,29.23,55.11,305.6,0,18.68,3.068,746
2,222,1130,2,26.38,25.57,26.17,28.13,24.49,.134,.224,.141,.143,0,12.95,2550
1,222,1135,2,3.101,2.955,220.4,17.55,.894,5.815,29.68,28.87,29.4,54.98,305.5,0,18.8,2.467,738
1,222,1140,2,4.783,4.609,209.3,15.44,1.478,7.68,30.03,28.92,29.7,52.99,305.5,0,18.55,3.855,863
1,222,1145,2,4.159,4.094,196.1,10.14,1.324,6.435,30.21,29.37,30.08,52.72,305.5,0,18.62,2.98,947
2,222,1145,2,26.69,25.75,26.37,28.58,24.61,.134,.224,.141,.143,0,12.96,2550
1,222,1150,2,5.242,5.075,200,14.46,.825,7.12,30.43,29.21,29.97,51.61,305.5,0,18.49,3.763,797
1,222,1155,2,3.809,3.739,210.1,11.02,1.179,6.272,30.47,29.39,30.14,51.31,305.4,0,18.44,3.103,952
1,222,1200,2,3.113,2.927,202.4,19.77,1.463,6.076,30.54,29.6,30.3,52.08,305.3,0,18.73,2.332,889
2,222,1200,2,26.98,25.94,26.59,29.01,24.73,.134,.224,.141,.143,0,12.96,2550
1,222,1205,2,4.505,4.423,223.4,10.96,.764,6.239,30.64,29.39,30.2,51.8,305.2,0,18.73,3.693,727
1,222,1210,2,3.604,3.487,239.4,14.61,1.252,5.684,29.91,28.99,29.39,53.71,305.2,0,18.65,3.192,307.6
1,222,1215,2,3.623,3.306,235.6,23.96,1.118,7.77,29.82,29.34,29.78,54.23,305.1,0,18.71,3.162,840
2,222,1215,2,27.26,26.12,26.82,29.42,24.87,.134,.224,.141,.143,0,12.94,2550
1,222,1220,2,3.777,3.51,198.4,21.55,.849,5.782,30.8,30.03,30.7,48.33,305.1,0,17.81,3.153,787
1,222,1225,2,2.822,2.714,225.6,15.83,.568,4.247,30.72,30.05,30.55,48.67,305,0,17.85,2.25,914
1,222,1230,2,5.037,4.885,166.9,14.06,1.171,7.22,31.47,30.55,31.39,45.71,305,0,17.54,4.185,982
2,222,1230,2,27.52,26.31,27.04,29.8,25.02,.134,.225,.141,.143,0,12.96,2550
1,222,1235,2,4.393,4.294,171.6,12.19,1.009,7.28,31.54,30.29,31.08,44.12,304.9,0,17.07,3.608,926
1,222,1240,2,4.08,3.788,207.9,21.66,.969,6.501,31.81,30.88,31.6,44.35,304.8,0,17.38,3.295,967
1,222,1245,2,4.472,4.243,161.8,18.35,1.108,7.42,32.05,30.92,31.71,43.75,304.8,0,17.38,3.893,936
2,222,1245,2,27.74,26.48,27.27,30.14,25.17,.134,.225,.141,.143,0,12.96,2550
1,222,1250,2,5.351,5.261,172,10.47,1.495,8,31.86,30.6,31.42,43.64,304.9,0,17.18,4.26,714
1,222,1255,2,5.372,5.125,184.4,17.37,1.174,8.13,32.48,31.4,32.38,41.03,304.8,0,16.77,4.068,992
1,222,1300,2,4.546,4.454,208.3,11.53,1.632,8.33,32.45,31.02,32.02,40.41,304.7,0,16.51,3.495,960
2,222,1300,2,27.98,26.65,27.49,30.47,25.32,.134,.225,.141,.143,0,12.94,2550
1,222,1305,2,5.449,5.018,198.7,22.79,1.001,9.38,32.27,31.34,32.12,40.75,304.6,0,16.49,4.375,919
1,222,1310,2,5.382,5.261,170.5,12.11,1.23,8.04,32.61,31.29,32.26,39.53,304.6,0,16.32,4.323,967
1,222,1315,2,5.228,5.078,171,13.72,1.482,8.1,32.59,31.28,32.17,38.42,304.6,0,15.87,4.233,966
2,222,1315,2,28.21,26.82,27.7,30.81,25.48,.134,.225,.141,.143,0,12.94,2550
1,222,1320,2,4.813,4.763,166.6,8.28,1.319,7.87,32.45,31.1,31.92,38.98,304.5,0,15.97,3.978,761
1,222,1325,2,4.858,4.699,166.1,14.64,1.519,8.04,32.27,31.16,31.84,39.26,304.5,0,15.92,4.005,868
1,222,1330,2,5.493,5.453,168.7,6.905,1.078,8,32.72,31.46,32.46,38.17,304.5,0,15.89,4.368,804
2,222,1330,2,28.45,26.98,27.92,31.15,25.64,.134,.225,.141,.143,0,12.93,2550
1,222,1335,2,4.719,4.408,189,20.82,1.131,6.991,33.08,31.95,33.01,39.18,304.4,0,16.57,3.505,916
1,222,1340,2,6.29,6.224,188,8.34,.86,7.97,33.04,31.69,32.55,37.94,304.4,0,16.07,4.863,917
1,222,1345,2,5.429,5.28,210.7,13.38,.88,7.15,33,31.87,32.67,34.52,304.3,0,14.62,4.328,961
2,222,1345,2,28.64,27.14,28.13,31.47,25.8,.134,.225,.141,.143,0,12.92,2550
1,222,1350,2,5.331,5.13,181.7,15.73,1.043,8.07,32.92,31.71,32.57,36.13,304.3,0,15.23,4.363,899
1,222,1355,2,5.323,5.12,186.8,15.83,1.688,8.89,32.89,31.69,32.52,37.25,304.3,0,15.66,4.158,743
1,222,1400,2,6.199,6.128,176.1,8.67,1.154,8.56,32.92,31.61,32.5,38.38,304.3,0,16.14,4.908,854
2,222,1400,2,28.78,27.29,28.35,31.72,25.97,.134,.226,.141,.143,0,12.91,2550
1,222,1405,2,5.505,5.3,182.4,15.62,1.189,8.53,32.98,32,32.7,37.2,304.2,0,15.72,4.163,886
1,222,1410,2,5.134,5.047,198.2,10.54,1.605,9.44,33.09,31.83,32.71,36.14,304.1,0,15.38,3.963,938
1,222,1415,2,3.937,3.748,206.3,17.76,1.148,7.74,32.98,31.99,32.67,37.11,304.1,0,15.68,3.13,913
2,222,1415,2,28.89,27.44,28.55,31.88,26.14,.134,.226,.141,.143,0,12.91,2550
1,222,1420,2,5.11,4.998,168.4,11.99,1.075,7.19,33.16,31.95,32.71,37.67,304.1,0,16.07,4.253,777
1,222,1425,2,4.705,4.589,180.6,12.71,1.479,8.95,32.88,31.81,32.44,37.92,304,0,15.93,3.563,681.5
1,222,1430,2,5.377,5.281,164.4,10.85,.845,7.09,33.02,31.84,32.51,37.55,304,0,15.9,4.49,630.4
2,222,1430,2,29.03,27.57,28.72,31.95,26.3,.133,.226,.141,.143,0,12.9,2550
1,222,1435,2,4.505,4.374,178.2,13.82,1.402,7.19,32.67,31.7,32.3,38.19,303.9,0,15.86,3.628,561.6
1,222,1440,2,4.939,4.646,152,19.71,1.329,7.74,32.64,31.63,32.26,39.15,303.9,0,16.2,4.03,580.7
1,222,1445,2,4.561,4.264,149.9,20.69,1.147,6.86,32.41,31.41,31.88,39.28,303.9,0,16.05,3.708,289
2,222,1445,2,29.19,27.7,28.86,31.96,26.48,.133,.226,.141,.143,0,12.91,2550
1,222,1450,2,4.521,3.787,181.9,32.64,2.011,8.13,32.37,31.72,32.26,39.42,303.8,0,16.06,3.365,808
1,222,1455,2,3.873,3.743,193.3,14.79,1.607,6.337,32.89,32,32.74,37.3,303.8,0,15.69,2.998,731
1,222,1500,2,3.912,3.624,171.9,21.98,1.401,6.991,33.17,32.49,33.03,37.16,303.8,0,15.87,3.145,630.7
2,222,1500,2,29.3,27.82,28.97,31.96,26.64,.133,.227,.141,.143,0,12.9,2550
1,222,1505,2,4.79,4.648,173.7,13.93,1.196,8.53,33.31,32.28,33.06,37.25,303.7,0,16.01,3.713,806
1,222,1510,2,5.615,5.484,194.8,12.36,1.357,8.75,33.31,32.23,32.9,36.19,303.7,0,15.59,4.16,426
1,222,1515,2,4.728,4.666,161.3,9.27,1.12,7.42,32.46,31.58,32.02,38.61,303.6,0,15.84,3.648,485.7
2,222,1515,2,29.37,27.93,29.08,31.97,26.8,.133,.227,.141,.143,0,12.91,2550
1,222,1520,2,4.911,4.683,165.7,17.47,.993,6.958,33.06,32.17,32.91,37.75,303.5,0,16,3.893,702
1,222,1525,2,5.183,5.092,169.5,10.76,.936,7.61,33.34,32.44,33.04,36.12,303.5,0,15.58,4.195,676.1
1,222,1530,2,4.924,4.863,172.1,9.06,1.17,7.71,33.05,32.01,32.52,36.28,303.5,0,15.4,3.903,277.1
2,222,1530,2,29.44,28.02,29.17,32.02,26.96,.133,.227,.141,.143,0,12.92,2550
1,222,1535,2,4.434,4.233,164.1,17.26,.911,7.45,32.75,31.97,32.49,37.94,303.4,0,15.82,3.598,711
1,222,1540,2,5.374,5.092,186.5,18.55,1.063,8.62,33.59,32.84,33.45,35.57,303.4,0,15.56,4.12,719
1,222,1545,2,6.768,6.588,189.8,13.19,1.536,10,33.74,32.61,33.35,34.56,303.4,0,15.26,5.033,595.7
2,222,1545,2,29.5,28.1,29.26,32.09,27.11,.133,.227,.141,.143,0,12.91,2550
1,222,1550,2,5.643,5.355,190.6,18.31,1.184,9.15,33.19,32.1,32.74,36,303.4,0,15.41,4.375,659.7
1,222,1555,2,6.409,6.287,172.5,11.19,1.143,8.72,33.39,32.57,33.14,36.37,303.3,0,15.73,5.03,701
1,222,1600,2,5.162,5.073,169,10.64,1.511,8.04,33.49,32.45,33.1,35.55,303.2,0,15.47,4.118,518.6
2,222,1600,2,29.53,28.17,29.34,32.18,27.24,.133,.227,.141,.143,0,12.91,2550
1,222,1605,2,5.966,5.915,182.6,7.45,1.025,8.13,33.08,32.27,32.7,35.7,303.2,0,15.19,4.503,572.6
1,222,1610,2,5.753,5.504,190.4,16.84,1.261,9.21,33.61,32.73,33.45,34.72,303,0,15.22,4.365,693.2
1,222,1615,2,5.378,5.326,181.8,8.02,1.296,7.61,33.5,32.39,33.15,34.95,303.1,0,15.22,4.168,650.7
2,222,1615,2,29.57,28.24,29.43,32.25,27.38,.133,.228,.141,.143,0,12.9,2550
1,222,1620,2,5.097,5.013,200.9,10.42,.788,6.86,33.5,32.51,33.27,34.67,303,0,15.11,3.83,654.4
1,222,1625,2,5.799,5.663,170.2,12.4,1.063,8.36,33.79,32.83,33.47,34.92,303,0,15.45,4.625,641.9
1,222,1630,2,5.075,4.928,182.4,13.75,.871,6.893,33.41,32.51,32.99,35,302.9,0,15.17,3.94,507.1
2,222,1630,2,29.6,28.29,29.52,32.34,27.5,.133,.228,.141,.143,0,12.9,2550
1,222,1635,2,5.535,5.443,192.5,10.44,1.344,8.33,33.62,32.95,33.42,34.14,302.9,0,14.97,4.158,603.5
1,222,1640,2,6.773,6.645,181.4,11.13,.98,9.54,33.61,32.62,33.24,34.4,302.9,0,15.08,5.093,541.9
1,222,1645,2,6.015,5.885,180.4,11.91,.856,7.97,33.45,32.51,33.05,35.08,302.9,0,15.24,4.54,428.3
2,222,1645,2,29.63,28.34,29.6,32.42,27.62,.133,.228,.141,.143,0,12.9,2550
1,222,1650,2,5.658,5.524,180.7,12.45,1.159,8.46,33.42,32.65,33.23,35.02,302.9,0,15.19,4.188,509.5
1,222,1655,2,6.695,6.575,174.3,10.84,.685,8.4,33.57,32.55,33.17,35.05,302.8,0,15.33,5.355,563.5
1,222,1700,2,4.99,4.895,174.7,11.14,.631,6.468,33.29,32.43,32.9,35.9,302.7,0,15.45,3.905,374.9
2,222,1700,2,29.66,28.39,29.69,32.5,27.73,.133,.228,.141,.143,0,12.91,2550
1,222,1705,2,5.796,5.732,168.8,8.55,1.235,9.31,32.82,32.11,32.42,37.9,302.6,0,15.87,4.43,425.1
1,222,1710,2,6.35,6.308,176.1,6.609,1.142,9.24,33.15,32.5,32.97,37.03,302.5,0,15.79,4.878,497.2
1,222,1715,2,7.38,7.35,174.9,5.64,.798,9.41,33.23,32.3,32.84,36.01,302.5,0,15.45,5.66,470.2
2,222,1715,2,29.66,28.42,29.78,32.56,27.83,.133,.228,.141,.143,0,12.92,2550
1,222,1720,2,6.91,6.865,177.4,6.549,.938,9.18,33.14,32.39,32.82,36.07,302.4,0,15.4,5.298,375.1
1,222,1725,2,6.773,6.673,187.4,9.87,1.057,8.98,32.78,32.25,32.46,36.57,302.3,0,15.3,4.695,211
1,222,1730,2,6.91,6.876,185.1,5.704,.764,8.69,32.57,32.17,32.4,37.2,302.3,0,15.38,4.915,308
2,222,1730,2,29.64,28.46,29.86,32.6,27.93,.133,.228,.141,.143,0,12.93,2550
1,222,1735,2,6.067,6.03,184.6,6.381,.618,7.32,32.84,32.35,32.69,36.44,302.3,0,15.3,4.38,422.6
1,222,1740,2,6.5,6.416,180.9,9.18,1.219,8.85,32.97,32.38,32.72,35.8,302.3,0,15.14,4.743,383.5
1,222,1745,2,7.12,7.07,173.3,7.15,.935,9.47,32.81,32.21,32.46,35.99,302.4,0,15.08,5.468,335.5
2,222,1745,2,29.59,28.48,29.93,32.59,28.03,.133,.229,.141,.143,0,12.94,2550
1,222,1750,2,7.03,6.963,178.7,8.02,.711,9.11,32.74,32.21,32.46,36.47,302.4,0,15.22,5.165,289.7
1,222,1755,2,5.921,5.887,188,6.059,.968,8.04,32.68,32.25,32.42,36.44,302.4,0,15.16,4.128,271
1,222,1800,2,5.611,5.486,182.7,12.09,.722,7.15,32.74,32.37,32.53,36.66,302.4,0,15.3,4.3,293.1
2,222,1800,2,29.51,28.49,29.99,32.56,28.11,.133,.229,.141,.143,0,12.94,2550
1,222,1805,2,6.657,6.58,181,8.76,.771,8.36,32.7,32.28,32.39,35.94,302.4,0,14.97,5,271.8
1,222,1810,2,5.859,5.835,174.7,5.144,.679,7.15,32.59,32.16,32.3,36.51,302.5,0,15.11,4.285,255.4
1,222,1815,2,5.987,5.949,185.2,6.452,.956,8.17,32.58,32.2,32.3,36.31,302.5,0,15.02,4.135,237.8
2,222,1815,2,29.43,28.49,30.04,32.5,28.19,.133,.229,.141,.143,0,12.74,2550
1,222,1820,2,5.762,5.69,192.2,9.06,.762,7.51,32.49,32.14,32.24,36.47,302.5,0,15.02,4.06,220.1
1,222,1825,2,5.166,5.1,179,9.15,.599,6.827,32.4,32.17,32.11,37.31,302.6,0,15.27,3.845,164.1
1,222,1830,2,4.251,4.203,182.7,8.63,.623,5.521,32.06,31.98,31.8,38.27,302.6,0,15.37,2.98,104
2,222,1830,2,29.33,28.48,30.09,32.41,28.26,.133,.229,.141,.143,0,12.66,2550
1,222,1835,2,4.766,4.726,189.7,7.43,1.2,6.501,31.86,31.86,31.65,38.45,302.6,0,15.27,3.278,97.3
1,222,1840,2,5.061,4.988,189.5,9.72,.772,6.795,31.72,31.84,31.56,38.12,302.6,0,15.02,3.615,85.7
1,222,1845,2,4.509,4.465,191.1,8.03,.665,6.141,31.6,31.74,31.44,38.5,302.7,0,15.08,2.945,82.6
2,222,1845,2,29.23,28.47,30.12,32.31,28.32,.132,.229,.141,.143,0,12.63,2550
1,222,1850,2,3.957,3.933,195.6,6.271,.427,4.606,31.42,31.6,31.29,38.56,302.7,0,14.95,2.627,66.71
1,222,1855,2,3.661,3.646,192,5.151,.289,4.345,31.25,31.47,31.09,38.97,302.7,0,14.95,2.175,72.5
1,222,1900,2,3.197,3.179,186.5,6.069,.413,4.279,31.09,31.33,30.93,39.85,302.7,0,15.15,1.995,57.71
2,222,1900,2,29.11,28.45,30.14,32.19,28.37,.132,.229,.141,.143,0,12.62,2550
1,222,1905,2,3.282,3.279,181.8,2.362,.265,4.116,30.73,31.11,30.51,41.54,302.8,0,15.46,1.832,33.02
1,222,1910,2,3.252,3.248,179,2.993,.376,4.083,30.26,30.83,30.05,43.28,302.8,0,15.68,1.747,23.35
1,222,1915,2,3.019,3.016,179.1,2.529,.346,3.887,29.89,30.62,29.74,44.6,302.8,0,15.81,1.622,17.57
2,222,1915,2,28.97,28.42,30.14,32.03,28.4,.132,.229,.141,.143,0,12.6,2550
1,222,1920,2,2.833,2.819,184.5,5.765,.222,3.332,29.38,30.2,29.19,46.45,302.8,0,15.98,1.175,11.78
1,222,1925,2,2.995,2.946,221.6,10.36,.309,3.528,28.79,29.83,28.58,48.73,302.9,0,16.19,1.38,7.27
1,222,1930,2,3.209,3.204,206.7,2.881,.177,3.626,28.47,30.18,28.39,49.05,302.8,0,16.01,1.132,4.632
2,222,1930,2,28.83,28.38,30.13,31.87,28.43,.132,.229,.141,.143,0,12.6,2550
1,222,1935,2,2.642,2.637,206.4,3.443,.194,3.365,28.2,29.69,28.07,49.32,302.8,0,15.85,.344,2.368
1,222,1940,2,2.538,2.524,213.5,6.015,.283,3.561,27.95,29.39,27.86,50.38,302.8,0,15.95,.496,1.921
1,222,1945,2,2.322,2.315,204,4.364,.227,2.744,27.57,29.25,27.47,52.18,302.8,0,16.15,.337,.533
2,222,1945,2,28.68,28.34,30.12,31.68,28.45,.132,.229,.141,.143,0,12.6,2550
1,222,1950,2,2.018,2.017,194.6,1.963,.098,2.254,27.32,28.97,27.33,52.2,302.9,0,15.94,.069,0
1,222,1955,2,1.918,1.917,194.9,1.805,.096,2.091,27.22,28.83,27.28,53.04,302.9,0,16.09,0,0
1,222,2000,2,2.32,2.317,188.9,2.815,.237,2.744,27.2,28.98,27.31,53.04,303,0,16.07,.509,0
2,222,2000,2,28.51,28.29,30.09,31.48,28.45,.132,.229,.141,.143,.512,12.58,2550
1,222,2005,2,2.43,2.425,191.5,3.646,.268,3.201,27.14,28.94,27.33,53.15,303,0,16.05,.593,0
1,222,2010,2,2.887,2.886,197.9,1.653,.202,3.365,27.31,29.33,27.47,52.85,303,0,16.12,.902,0
1,222,2015,2,2.83,2.704,176.8,17.14,.236,3.397,26.97,28.91,26.95,54.92,303.1,0,16.39,1.21,0
2,222,2015,2,28.34,28.23,30.04,31.28,28.45,.132,.229,.141,.143,.99,12.57,2550
1,222,2020,2,2.798,2.738,157.7,11.85,.162,3.365,26.18,28.09,25.95,59.13,303.1,0,16.8,1.265,0
1,222,2025,2,2.858,2.856,153.9,2.402,.199,3.397,25.43,27.87,25.18,63.52,303.1,0,17.21,.382,0
1,222,2030,2,2.422,2.419,162.9,2.427,.109,2.679,25.1,27.71,25,65.26,303.2,0,17.33,0,0
2,222,2030,2,28.17,28.16,29.99,31.07,28.43,.132,.229,.141,.143,1.36,12.56,2550
1,222,2035,2,3.222,3.218,165.4,2.845,.323,3.724,25.1,28.06,25.27,65.04,303.1,0,17.28,.989,0
1,222,2040,2,3.262,3.261,162.3,1.751,.161,3.659,25.36,27.96,25.58,63.78,303,0,17.21,1.257,0
1,222,2045,2,2.527,2.522,163.3,3.594,.251,3.267,25.1,26.88,25.07,64.92,303,0,17.26,.021,0
2,222,2045,2,28,28.1,29.93,30.86,28.41,.132,.229,.141,.143,1.423,12.56,2550
1,222,2050,2,2.923,2.915,172.2,4.047,.297,3.626,24.98,27.05,25.08,64.86,303.1,0,17.13,.451,0
1,222,2055,2,3.853,3.851,174.9,1.666,.354,4.475,25.34,28.3,25.62,62.96,303.2,0,17,1.422,.058
1,222,2100,2,3.895,3.885,168.3,4.172,.499,4.508,25.83,28.36,26.04,60.78,303.2,0,16.91,1.752,.747
2,222,2100,2,27.85,28.03,29.87,30.65,28.37,.132,.229,.141,.143,1.357,12.56,2550
1,222,2105,2,3.885,3.871,163.7,4.982,.296,4.475,25.66,27.52,25.61,61.98,303.1,0,17.06,1.547,0
1,222,2110,2,4.386,4.375,166.3,4.01,.244,5.227,25.43,27.78,25.53,63.05,303.1,0,17.11,1.96,0
1,222,2115,2,4.355,4.352,174.7,2.066,.26,5.031,26,27.77,26.26,60.11,303.1,0,16.89,2.34,.248
2,222,2115,2,27.71,27.96,29.79,30.44,28.33,.132,.229,.141,.143,1.316,12.55,2550
1,222,2120,2,4.01,4.008,172.3,1.821,.145,4.41,26.09,27.19,26.08,60.02,303.1,0,16.96,2.112,0
1,222,2125,2,3.742,3.739,174.6,2.549,.229,4.312,25.82,26.93,25.73,61.43,303.2,0,17.06,1.757,0
1,222,2130,2,3.381,3.377,180.1,2.908,.221,3.92,25.57,26.81,25.5,62.4,303.3,0,17.07,1.385,0
2,222,2130,2,27.57,27.88,29.72,30.25,28.28,.132,.229,.141,.143,1.319,12.53,2550
1,222,2135,2,3.486,3.484,181.4,1.794,.2,3.985,25.4,26.81,25.41,63.05,303.3,0,17.08,1.327,0
1,222,2140,2,3.598,3.595,182.6,2.305,.173,4.018,25.3,26.63,25.3,63.41,303.3,0,17.08,1.47,0
1,222,2145,2,3.661,3.659,184.3,1.998,.188,4.149,25.1,26.5,25.07,64.41,303.3,0,17.13,1.437,0
2,222,2145,2,27.46,27.8,29.63,30.05,28.23,.132,.229,.141,.143,1.408,12.53,2550
1,222,2150,2,3.464,3.459,190.9,2.986,.113,3.757,24.84,26.17,24.76,65.65,303.3,0,17.18,1.29,0
1,222,2155,2,3.447,3.446,196.9,1.021,.09,3.626,24.38,25.94,24.26,67.53,303.3,0,17.2,1.285,0
1,222,2200,2,3.66,3.658,200.7,1.751,.138,4.247,24.02,25.82,23.96,68.92,303.3,0,17.17,1.365,0
2,222,2200,2,27.34,27.73,29.56,29.87,28.17,.132,.229,.141,.143,1.55,12.52,2550
1,222,2205,2,3.626,3.619,198.2,3.602,.259,4.312,24.08,25.63,24.15,68.14,303.3,0,17.06,1.48,0
1,222,2210,2,3.153,3.144,196.5,4.222,.287,3.789,24.28,25.55,24.37,66.68,303.3,0,16.92,1.26,0
1,222,2215,2,2.74,2.73,191.7,4.891,.36,3.691,24.34,25.51,24.38,66.15,303.3,0,16.85,1.082,0
2,222,2215,2,27.23,27.65,29.47,29.7,28.11,.132,.229,.141,.143,1.537,12.51,2550
1,222,2220,2,2.685,2.676,186.4,4.566,.29,3.528,24.34,25.6,24.37,65.99,303.5,0,16.81,1.252,0
1,222,2225,2,3.821,3.813,178.1,3.844,.455,4.965,24.31,25.7,24.4,66.06,303.4,0,16.8,2.04,0
1,222,2230,2,4.817,4.809,176.3,3.385,.382,5.749,24.43,25.63,24.49,65.47,303.3,0,16.77,2.797,0
2,222,2230,2,27.11,27.58,29.38,29.52,28.04,.132,.228,.141,.143,1.512,12.51,2550
1,222,2235,2,4.741,4.724,177.3,4.881,.412,6.272,24.53,25.45,24.59,65.01,303.3,0,16.76,2.707,0
1,222,2240,2,4.356,4.342,179.2,4.601,.419,5.586,24.79,25.65,24.89,63.83,303.3,0,16.71,2.672,0
1,222,2245,2,4.06,4.05,183.8,4.127,.296,4.965,24.91,25.62,24.92,63.23,303.4,0,16.68,2.252,0
2,222,2245,2,27,27.51,29.3,29.36,27.97,.132,.228,.141,.143,1.426,12.51,2550
1,222,2250,2,3.782,3.774,187.2,3.667,.302,4.606,24.75,25.43,24.69,63.83,303.4,0,16.68,1.965,0
1,222,2255,2,3.562,3.548,185.4,5.122,.373,4.541,24.58,25.32,24.53,64.54,303.4,0,16.69,1.81,0
1,222,2300,2,3.227,3.203,192.9,6.947,.289,3.92,24.44,25.2,24.37,65.12,303.6,0,16.71,1.53,0
2,222,2300,2,26.9,27.43,29.22,29.2,27.9,.132,.228,.141,.143,1.456,12.5,2550
1,222,2305,2,3.42,3.416,197.3,2.846,.224,4.083,24.23,25.1,24.16,65.94,303.5,0,16.7,1.615,0
1,222,2310,2,3.787,3.784,196.4,2.422,.169,4.247,24.02,25,23.95,66.75,303.5,0,16.69,1.725,0
1,222,2315,2,4.137,4.134,201.8,1.989,.194,4.541,23.87,24.91,23.83,67.18,303.5,0,16.65,1.952,0
2,222,2315,2,26.8,27.36,29.13,29.04,27.83,.132,.228,.141,.143,1.536,12.5,2550
1,222,2320,2,4.169,4.164,198.7,2.849,.225,4.737,23.8,24.86,23.78,67.29,303.5,0,16.62,1.897,0
1,222,2325,2,3.641,3.636,193,3.104,.23,4.116,23.73,24.63,23.66,67.57,303.6,0,16.61,1.677,0
1,222,2330,2,3.297,3.29,182.9,3.677,.23,3.855,23.51,24.45,23.45,68.28,303.7,0,16.57,1.632,0
2,222,2330,2,26.71,27.28,29.05,28.89,27.75,.132,.228,.141,.143,1.569,12.48,2550
1,222,2335,2,3.061,3.057,175.7,2.893,.205,3.528,23.34,24.33,23.28,69.04,303.9,0,16.59,1.375,0
1,222,2340,2,2.964,2.961,173.5,2.323,.18,3.43,23.21,24.27,23.16,69.73,304,0,16.61,1.405,0
1,222,2345,2,3.126,3.125,178.3,1.282,.139,3.463,23.09,24.21,23.06,70.2,304,0,16.61,1.34,0
2,222,2345,2,26.61,27.21,28.96,28.74,27.68,.132,.228,.141,.143,1.671,12.48,2550
1,222,2350,2,2.765,2.763,178.7,2.251,.151,3.201,22.86,24.04,22.85,71.3,304,0,16.64,.995,0
1,222,2355,2,2.616,2.614,185.1,1.913,.128,2.907,22.64,23.78,22.59,72,304,0,16.58,.759,0
1,223,0,2,2.441,2.44,190,1.186,.089,2.711,22.34,23.56,22.31,72.8,304,0,16.48,.507,0
2,223,0,2,26.51,27.14,28.87,28.6,27.6,.132,.228,.141,.143,1.832,12.47,2550
1,223,5,2,2.354,2.353,191.6,1.701,.085,2.613,22.19,23.54,22.19,73.6,304,0,16.5,.188,0
1,223,10,2,2.49,2.489,192.2,2.042,.147,2.809,22.14,23.63,22.16,73.9,304,0,16.51,.1,0
1,223,15,2,3.016,3.015,192.6,.883,.204,3.463,22.15,23.79,22.19,73.8,304,0,16.49,.957,0
2,223,15,2,26.42,27.07,28.79,28.46,27.53,.132,.228,.141,.143,2.028,12.46,2550
1,223,20,2,3.541,3.541,193.9,.928,.099,3.855,21.83,24.09,21.86,74.9,303.9,0,16.44,1.1,0
1,223,25,2,3.762,3.761,197.7,.726,.109,4.018,21.6,23.91,21.66,76,303.9,0,16.44,1.347,0
1,223,30,2,3.598,3.591,204.6,3.483,.227,4.214,21.67,23.6,21.78,75.5,303.9,0,16.41,1.315,0
2,223,30,2,26.32,27.01,28.71,28.33,27.45,.132,.227,.141,.143,2.177,12.46,2550
1,223,35,2,3.593,3.587,212.8,3.334,.196,4.247,21.87,23.63,22.04,74.3,303.8,0,16.35,1.577,0
1,223,40,2,4.01,4.005,214.8,2.73,.29,4.769,21.99,23.58,22.1,74.2,303.7,0,16.44,1.755,0
1,223,45,2,5.302,5.285,210.3,4.554,.526,6.664,22.63,24.17,23.06,70.8,303.6,0,16.31,2.872,.785
2,223,45,2,26.23,26.93,28.62,28.19,27.38,.132,.227,.141,.143,2.009,12.45,2550
1,223,50,2,5.545,5.52,207.6,5.499,.444,6.501,23.52,24.51,23.75,66.59,303.5,0,16.2,3.283,1.15
1,223,55,2,5.152,5.126,215.6,5.767,.542,6.337,24.14,24.99,24.36,63.94,303.6,0,16.16,3.375,.983
1,223,100,2,5.179,5.159,215.8,5.056,.614,6.631,24.52,25.25,24.6,62.53,303.7,0,16.16,3.183,.262
2,223,100,2,26.13,26.86,28.54,28.05,27.3,.132,.227,.141,.143,1.573,12.45,2550
1,223,105,2,5.046,5.024,216,5.435,.488,6.141,24.7,25.33,24.76,61.75,303.7,0,16.13,3.485,.004
1,223,110,2,5.023,5.007,219.2,4.549,.492,6.207,24.68,25.2,24.62,62.1,303.6,0,16.2,3.365,0
1,223,115,2,4.665,4.651,218.9,4.422,.451,5.488,24.42,24.9,24.3,63.39,303.5,0,16.28,2.94,0
2,223,115,2,26.04,26.79,28.45,27.92,27.22,.132,.227,.141,.143,1.488,12.44,2550
1,223,120,2,4.555,4.536,215.8,5.336,.439,5.39,24.06,24.64,23.94,64.84,303.5,0,16.29,2.645,0
1,223,125,2,4.905,4.888,216,4.788,.628,7.06,23.97,24.6,23.98,65.11,303.4,0,16.27,3.05,0
1,223,130,2,5.137,5.111,217.1,5.762,.545,6.533,24.08,24.68,24.09,64.85,303.4,0,16.32,3.248,0
2,223,130,2,25.96,26.73,28.37,27.8,27.15,.132,.227,.141,.143,1.571,12.43,2550
1,223,135,2,5.144,5.127,221.6,4.678,.429,6.207,24.04,24.61,24.01,65.37,303.4,0,16.4,3.513,0
1,223,140,2,4.843,4.824,221,5.099,.465,6.011,23.84,24.31,23.76,66.52,303.3,0,16.48,3.348,0
1,223,145,2,4.936,4.915,219.8,5.174,.5,6.37,23.74,24.25,23.71,67.03,303.3,0,16.51,3.335,0
2,223,145,2,25.89,26.66,28.29,27.68,27.07,.132,.227,.141,.143,1.61,12.44,2550
1,223,150,2,4.625,4.605,217.7,5.324,.527,5.978,23.8,24.36,23.8,66.66,303.4,0,16.48,2.975,0
1,223,155,2,4.29,4.271,219.5,5.433,.357,5.194,23.78,24.35,23.76,66.91,303.5,0,16.51,2.765,0
1,223,200,2,4.131,4.113,226.6,5.274,.488,5.096,23.59,24.15,23.52,67.96,303.5,0,16.57,2.732,0
2,223,200,2,25.82,26.59,28.21,27.57,26.99,.132,.227,.141,.143,1.655,12.43,2550
1,223,205,2,4.11,4.096,227.6,4.882,.461,5.521,23.49,24.07,23.44,68.84,303.5,0,16.68,2.81,0
1,223,210,2,4.22,4.203,227.5,5.141,.434,5.357,23.37,23.91,23.34,69.51,303.4,0,16.71,3.057,0
1,223,215,2,4.271,4.247,223.5,6.052,.406,5.39,23.28,23.85,23.21,69.93,303.5,0,16.72,2.67,0
2,223,215,2,25.76,26.53,28.13,27.47,26.91,.132,.226,.141,.143,1.752,12.42,2550
1,223,220,2,4.603,4.584,220.6,5.167,.54,6.501,23.3,23.96,23.35,69.53,303.5,0,16.65,3.097,0
1,223,225,2,4.515,4.499,223.8,4.861,.522,5.847,23.36,23.91,23.34,69.16,303.5,0,16.63,3.255,0
1,223,230,2,4.244,4.227,221.7,5.067,.444,5.357,23.18,23.72,23.09,69.96,303.5,0,16.64,2.79,0
2,223,230,2,25.69,26.47,28.05,27.37,26.84,.132,.226,.141,.143,1.756,12.43,2550
1,223,235,2,3.511,3.481,234.4,7.4,.338,4.247,22.89,23.43,22.75,71.5,303.5,0,16.7,2.23,0
1,223,240,2,2.705,2.701,249,3.303,.302,3.463,22.46,23.05,22.33,73.5,303.6,0,16.73,1.392,0
1,223,245,2,2.077,2.07,243.6,4.926,.355,2.94,22.18,22.83,22.09,74.8,303.8,0,16.73,.772,0
2,223,245,2,25.63,26.41,27.97,27.27,26.76,.132,.226,.141,.143,1.996,12.41,2550
1,223,250,2,1.629,1.621,238,5.6,.239,2.221,22.06,22.76,21.96,75.3,303.9,0,16.72,.039,0
1,223,255,2,1.501,1.494,240.1,5.713,.196,2.025,22.02,22.83,21.93,75.4,304,0,16.72,.009,0
1,223,300,2,1.238,1.225,265.3,8.44,.127,1.568,22.03,22.86,21.94,75.4,304,0,16.72,0,0
2,223,300,2,25.57,26.35,27.9,27.18,26.69,.132,.226,.141,.143,2.268,12.41,2550
1,223,305,2,1.667,1.654,260.6,7.33,.237,2.221,22.07,22.94,22.02,75.4,304,0,16.75,.413,0
1,223,310,2,2.432,2.427,248.8,3.796,.223,3.038,22.17,23.18,22.24,74.8,304,0,16.72,1.265,.105
1,223,315,2,2.343,2.339,245.2,3.21,.253,3.038,22.28,23.2,22.33,74.6,304.1,0,16.78,.996,.095
2,223,315,2,25.51,26.3,27.82,27.08,26.61,.132,.226,.141,.143,2.245,12.4,2550
1,223,320,2,1.728,1.721,251,5.054,.185,2.091,22.2,23.09,22.15,75.3,304.2,0,16.84,.212,0
1,223,325,2,1.276,1.254,284.2,10.65,.096,1.47,22.04,22.84,21.95,76.3,304.2,0,16.9,.192,0
1,223,330,2,1.624,1.622,306.8,2.786,.224,2.058,21.84,22.53,21.69,77.7,304.3,0,17,.944,0
2,223,330,2,25.45,26.24,27.75,26.99,26.55,.132,.226,.141,.143,2.458,12.4,2550
1,223,335,2,1.97,1.958,326.1,6.412,.05,2.123,21.52,22.36,21.38,79.9,304.4,0,17.13,1.142,0
1,223,340,2,2.244,2.23,324.2,6.258,.104,2.385,21.25,22.26,21.09,82.7,304.4,0,17.39,1.292,0
1,223,345,2,2.167,2.166,311.2,1.876,.115,2.385,21.02,22.33,20.88,84.4,304.3,0,17.48,1.092,0
2,223,345,2,25.39,26.19,27.68,26.91,26.47,.132,.226,.141,.143,3.963,12.4,2550
1,223,350,2,2.789,2.788,310.9,2.005,.15,3.005,20.78,22.18,20.68,85.5,304.3,0,17.45,1.452,0
1,223,355,2,2.438,2.425,299.1,5.977,.179,2.777,20.64,21.8,20.58,86,304.2,0,17.42,1.332,0
1,223,400,2,2.551,2.546,296.7,3.38,.198,2.973,20.55,21.57,20.61,85.4,304.2,0,17.22,1.405,0
2,223,400,2,25.35,26.14,27.61,26.83,26.4,.132,.225,.141,.143,6.305,12.39,2550
1,223,405,2,2.376,2.345,308.9,9.35,.165,2.744,20.52,21.36,20.5,85.3,304.2,0,17.18,1.072,0
1,223,410,2,2.514,2.468,350.5,10.94,.187,2.94,20.35,21.2,20.26,86.8,304.4,0,17.29,1.415,0
1,223,415,2,2.923,2.918,7.39,3.139,.154,3.332,20.04,21.12,19.99,87.7,304.5,0,17.14,1.61,0
2,223,415,2,25.29,26.09,27.54,26.75,26.34,.132,.225,.141,.143,8.88,12.39,2550
1,223,420,2,3.105,3.094,13.22,4.894,.201,3.528,19.89,21.02,19.9,88.4,304.5,0,17.13,1.535,0
1,223,425,2,2.744,2.742,13.13,2.244,.088,2.94,19.88,20.75,19.88,88.9,304.6,0,17.21,1.292,0
1,223,430,2,2.982,2.979,3.757,2.566,.124,3.267,19.79,20.65,19.71,89.4,304.6,0,17.21,1.27,0
2,223,430,2,25.24,26.04,27.48,26.67,26.27,.132,.225,.141,.143,11.85,12.39,2550
1,223,435,2,3.311,3.299,6.316,5.017,.123,3.561,19.6,20.65,19.55,90.4,304.7,0,17.2,1.705,0
1,223,440,2,3.641,3.601,34.6,8.44,.297,4.279,19.56,20.36,19.58,91.2,304.9,0,17.28,1.98,0
1,223,445,2,4.111,4.098,42.46,4.611,.341,5.096,19.68,20.07,19.71,91.1,305,0,17.38,2.59,.005
2,223,445,2,25.17,25.99,27.42,26.59,26.21,.132,.225,.141,.143,14.85,12.37,2550
1,223,450,2,3.118,3.104,35.27,5.378,.304,3.887,19.74,20.03,19.78,90.6,305.1,0,17.37,2.322,.03
1,223,455,2,3.113,3.079,25.57,8.48,.561,4.573,19.84,20.12,19.88,90.5,305.2,0,17.45,2.15,0
1,223,500,2,2.556,2.525,20.98,9.06,.372,3.43,19.91,20.27,19.97,90.5,305.2,0,17.5,1.817,0
2,223,500,2,25.1,25.94,27.35,26.49,26.14,.132,.225,.141,.143,12.63,12.37,2550
1,223,505,2,3.64,3.567,18.15,11.46,.954,5.521,20.19,21,20.48,89.5,305.2,0,17.59,2.692,.451
1,223,510,2,6.28,6.028,1.63,16.21,.994,9.31,21.29,22.99,22.15,82.5,305.3,0,17.39,4.928,3.185
1,223,515,2,2.597,2.533,328.8,12.76,1.222,5.259,22.67,23.29,22.88,75.4,305.6,0,17.32,2.338,2.234
2,223,515,2,25.05,25.89,27.28,26.41,26.08,.132,.225,.141,.143,6.417,12.36,2550
1,223,520,2,3.487,3.427,27.5,10.58,1.171,5.129,22.19,22.42,22.08,78.1,305.7,0,17.41,2.265,0
1,223,525,2,4.222,4.177,42.08,8.36,.544,5.488,21.87,22.24,21.79,79.8,305.9,0,17.44,2.787,0
1,223,530,2,5.899,5.806,49.08,10.18,.935,7.97,21.68,21.99,21.6,80.8,306,0,17.44,3.913,0
2,223,530,2,25,25.85,27.22,26.32,26.02,.132,.225,.141,.143,4.891,12.36,2550
1,223,535,2,7.28,7.25,70.3,5.383,1.097,9.24,21.43,21.55,21.27,81.9,306,0,17.41,5.178,0
1,223,540,2,5.234,5.199,69.82,6.597,.792,7.25,20.98,21.05,20.78,84.1,306,0,17.39,3.503,0
1,223,545,2,6.639,6.611,64.02,5.278,1.395,10.29,20.58,20.7,20.45,85.3,306.1,0,17.23,4.848,0
2,223,545,2,24.95,25.8,27.15,26.24,25.95,.132,.225,.141,.143,6.533,12.35,2550
1,223,550,2,6.46,6.423,65.85,6.138,.73,8.17,20.28,20.41,20.17,85.1,306.1,0,16.91,4.393,0
1,223,555,2,5.559,5.518,73.4,6.949,.667,7.71,20.01,20.19,19.93,85.5,306.1,0,16.74,4.083,0
1,223,600,2,5.626,5.604,75.1,5.085,.666,7.68,19.75,19.94,19.66,86.2,306.2,0,16.61,3.915,0
2,223,600,2,24.91,25.75,27.09,26.16,25.89,.132,.225,.141,.143,7.36,12.35,2550
1,223,605,2,4.063,4.042,85.4,5.879,.511,5.292,19.55,19.75,19.47,87.1,306.2,0,16.59,2.977,.057
1,223,610,2,4.049,4.018,82.2,7.14,.509,5.292,19.4,19.67,19.36,87.8,306.3,0,16.57,2.65,1.726
1,223,615,2,4.444,4.414,78.1,6.72,.532,5.488,19.27,19.6,19.28,88.2,306.3,0,16.52,3.035,5.1
2,223,615,2,24.86,25.71,27.03,26.09,25.83,.132,.224,.141,.143,9.46,12.34,2550
1,223,620,2,3.655,3.626,70.1,7.23,.476,4.965,19.19,19.41,19.15,88.7,306.4,0,16.53,2.397,10.21
1,223,625,2,3.775,3.735,81,8.27,.599,5.455,19.1,19.38,19.12,89,306.4,0,16.49,2.582,19.32
1,223,630,2,3.993,3.965,71.2,6.891,.639,5.423,19.17,19.45,19.24,88.4,306.4,0,16.45,2.937,27.77
2,223,630,2,24.81,25.67,26.96,26.01,25.77,.132,.224,.141,.143,10.09,12.34,2550
1,223,635,2,3.977,3.943,60.72,7.56,.609,5.325,19.23,19.45,19.29,88.1,306.5,0,16.46,3.005,34.92
1,223,640,2,3.647,3.617,60.3,7.34,.648,4.998,19.3,19.48,19.35,87.9,306.6,0,16.5,2.385,44.39
1,223,645,2,3.672,3.645,60.98,6.937,.563,4.769,19.36,19.5,19.42,87.7,306.6,0,16.51,2.695,63.78
2,223,645,2,24.75,25.62,26.9,25.92,25.71,.132,.224,.141,.143,8.37,12.34,2550
1,223,650,2,3.226,3.197,59.12,7.61,.375,4.247,19.45,19.53,19.53,87.7,306.6,0,16.59,2.197,75.2
1,223,655,2,4.207,4.187,68.61,5.626,.455,5.39,19.52,19.57,19.59,87.2,306.7,0,16.57,2.962,87.9
1,223,700,2,4.002,3.975,70.5,6.616,.459,5.096,19.61,19.65,19.69,86.8,306.8,0,16.6,3.022,106.6
2,223,700,2,24.7,25.57,26.83,25.83,25.65,.132,.224,.141,.143,7.09,12.35,2550
1,223,705,2,3.491,3.462,75.5,7.41,.419,4.345,19.82,19.83,19.95,86.2,306.8,0,16.68,2.562,120
1,223,710,2,3.559,3.53,71.5,7.35,.388,4.345,20.02,19.92,20.1,85.4,306.8,0,16.74,2.585,129.3
1,223,715,2,3.319,3.3,76,6.024,.439,4.377,20.14,20.01,20.18,85.2,306.8,0,16.81,2.662,148.7
2,223,715,2,24.65,25.53,26.77,25.75,25.59,.132,.224,.141,.143,5.474,12.35,2550
1,223,720,2,3.793,3.76,81,7.59,.624,4.9,20.28,20.08,20.34,84.8,306.9,0,16.87,2.817,164.8
1,223,725,2,3.73,3.686,81.1,8.82,.674,4.867,20.47,20.27,20.5,84.4,306.8,0,16.97,2.807,176.8
1,223,730,2,4.066,4.025,78.9,8.12,.847,6.207,20.72,20.42,20.78,83.6,306.9,0,17.07,3.025,201.9
2,223,730,2,24.6,25.48,26.7,25.68,25.53,.132,.224,.141,.143,4.531,12.36,2550
1,223,735,2,3.738,3.679,82.5,10.2,.712,5.553,20.77,20.5,20.75,83.6,306.9,0,17.11,3.19,211.9
1,223,740,2,5.03,4.944,87.3,10.59,1.173,7.74,20.97,20.76,21,83,307,0,17.18,3.92,231.5
1,223,745,2,5.141,5.112,85.4,6.133,.648,6.697,21.06,20.7,21.03,82.7,307,0,17.21,4.083,247.2
2,223,745,2,24.57,25.44,26.64,25.63,25.47,.132,.224,.141,.143,3.991,12.39,2550
1,223,750,2,4.345,4.306,85.9,7.6,.734,5.815,21.32,20.98,21.33,81.9,307,0,17.31,3.41,272.7
1,223,755,2,4.83,4.809,88.1,5.304,.491,5.88,21.46,20.94,21.43,81.6,307,0,17.39,3.71,280.1
1,223,800,2,4.373,4.328,104.4,8.3,.651,5.717,21.67,21.21,21.65,81.7,307.1,0,17.6,3.523,305.1
2,223,800,2,24.54,25.4,26.59,25.6,25.42,.132,.224,.141,.143,3.417,12.46,2550
1,223,805,2,5.083,5.06,100.6,5.44,.658,6.37,21.83,21.33,21.79,80.9,307.1,0,17.6,3.808,269.1
1,223,810,2,5.547,5.524,99.2,5.214,.736,7.09,21.82,21.3,21.72,80.3,307.1,0,17.48,4.073,282.2
1,223,815,2,5.58,5.536,98.2,7.19,.69,7.25,21.97,21.41,21.99,80.2,307,0,17.61,4.08,358.4
2,223,815,2,24.53,25.37,26.53,25.6,25.36,.132,.223,.141,.143,3.159,12.58,2550
1,223,820,2,5.252,5.23,102.8,5.222,.638,6.599,22.02,21.37,21.91,80.1,307.1,0,17.62,3.92,264.3
1,223,825,2,5.893,5.806,103.6,9.88,.616,7.25,22.17,21.66,22.21,79.5,307.1,0,17.66,4.53,405.4
1,223,830,2,5.664,5.627,98.9,6.587,.85,7.19,22.47,21.82,22.43,78.2,307.1,0,17.67,4.48,389.5
2,223,830,2,24.53,25.34,26.49,25.63,25.31,.132,.223,.141,.143,2.819,12.69,2550
1,223,835,2,5.006,4.948,108.6,8.74,.766,6.795,22.41,21.71,22.23,79,307.1,0,17.78,3.75,278.1
1,223,840,2,5.365,5.322,104.5,7.23,.864,6.827,22.11,21.47,21.85,79.9,307.2,0,17.66,4.305,214.4
1,223,845,2,5.506,5.451,99.1,8.11,.681,7.12,21.9,21.49,21.78,80.4,307.2,0,17.57,4.323,204.8
2,223,845,2,24.55,25.32,26.46,25.7,25.26,.132,.223,.141,.143,2.725,12.79,2550
1,223,850,2,4.553,4.516,99.5,7.35,.683,6.501,22.09,21.69,22.12,80.3,307.2,0,17.72,3.518,279.4
1,223,855,2,5.125,5.091,107.7,6.683,.899,7.42,22.33,21.83,22.3,78.9,307.2,0,17.69,4.038,301.3
1,223,900,2,5.6,5.547,107.3,7.9,.818,7.15,22.55,22,22.49,78,307.2,0,17.71,4.408,406.9
2,223,900,2,24.59,25.31,26.45,25.8,25.22,.132,.223,.141,.143,2.406,12.8,2550
1,223,905,2,5.566,5.531,115.6,6.429,.789,7.09,22.73,22.05,22.65,77.4,307.1,0,17.76,4.408,463.9
1,223,910,2,4.617,4.564,125.6,8.7,.489,5.847,23.29,22.63,23.3,76.6,307.1,0,18.11,3.85,544.2
1,223,915,2,4.491,4.421,121.3,10.11,.649,6.011,23.96,23.08,23.91,74.8,307,0,18.38,3.63,566.3
2,223,915,2,24.65,25.3,26.44,25.9,25.18,.132,.223,.141,.143,2.202,12.91,2550
1,223,920,2,5.108,5.034,114.3,9.81,.799,6.501,24.39,23.22,24.14,72.5,307,0,18.29,3.988,584
1,223,925,2,5.415,5.376,113.6,6.857,.651,6.827,24.58,23.37,24.28,71.3,307,0,18.21,3.813,601.9
1,223,930,2,6.076,6.052,110.2,5.023,.439,6.86,24.71,23.28,24.42,70.2,307,0,18.1,4.275,614.7
2,223,930,2,24.74,25.31,26.44,26.02,25.16,.132,.223,.141,.143,1.882,13.02,2550
1,223,935,2,5.465,5.422,116.8,7.2,.757,6.697,24.87,23.52,24.59,70.4,307,0,18.27,3.948,626.2
1,223,940,2,5.724,5.685,118.5,6.735,.731,7.38,25.14,23.78,24.71,69.01,307,0,18.21,4.278,645.4
1,223,945,2,5.186,5.139,112.9,7.73,.714,6.566,25.27,23.99,25.04,69.45,306.9,0,18.43,3.418,656.9
2,223,945,2,24.85,25.34,26.46,26.18,25.14,.132,.223,.141,.143,1.7,13.03,2550
1,223,950,2,5.748,5.714,112.5,6.242,.765,7.06,25.77,24.28,25.56,66.86,307,0,18.31,3.618,673.7
1,223,955,2,7.01,6.975,127.6,5.652,.795,8.4,25.85,24.28,25.32,65.88,307.1,0,18.15,5.515,655.4
1,223,1000,2,6.269,6.196,121.3,8.75,.871,8.2,25.62,24.4,25.22,66.75,307.1,0,18.15,5.04,697.3
2,223,1000,2,25,25.38,26.49,26.37,25.13,.132,.223,.141,.143,1.506,13.09,2550
1,223,1005,2,5.928,5.872,115,7.87,.956,8,25.96,24.82,25.76,66.39,307.1,0,18.37,4.753,715
1,223,1010,2,6.266,6.131,117.8,11.92,.865,7.64,26.16,24.89,25.85,65.45,307.1,0,18.33,4.88,728
1,223,1015,2,6.109,6.075,122,6.059,.95,8.43,26.48,25.14,26.12,63.85,307.1,0,18.24,5.03,743
2,223,1015,2,25.18,25.44,26.53,26.58,25.13,.131,.223,.141,.143,1.353,13.13,2550
1,223,1020,2,6.411,6.376,115,6.02,.703,7.97,26.3,25.07,25.9,63.55,307,0,18.01,5.43,753
1,223,1025,2,6.251,6.188,110.4,8.1,.807,7.87,26.51,25.38,26.33,63.52,307,0,18.19,4.998,767
1,223,1030,2,5.953,5.929,116.5,5.196,.741,7.74,26.59,25.34,26.22,63.14,307,0,18.17,5.09,777
2,223,1030,2,25.37,25.53,26.58,26.82,25.13,.131,.223,.141,.143,1.214,13.26,2550
1,223,1035,2,5.759,5.677,126.9,9.67,.722,7.48,26.96,25.78,26.66,62.73,306.9,0,18.41,4.948,792
1,223,1040,2,6.026,5.9,128.1,11.7,.911,8.04,27.23,25.91,26.88,60.67,306.9,0,18.14,4.948,803
1,223,1045,2,5.8,5.616,129,14.43,1.277,8.43,27.28,25.86,26.8,59.67,306.9,0,17.92,4.785,814
2,223,1045,2,25.6,25.62,26.66,27.08,25.16,.131,.223,.141,.143,1.008,13.08,2550
1,223,1050,2,5.245,5.039,122.6,16.05,.887,7.25,27.24,25.83,26.81,60.2,306.8,0,18.03,4.278,797
1,223,1055,2,5.165,5.044,139.7,12.4,.972,7.22,27.59,26.25,27.16,58.86,306.8,0,18,4.418,869
1,223,1100,2,5.376,5.268,124.1,11.47,1.366,7.68,27.47,26.06,26.87,58.98,306.8,0,17.92,4.518,878
2,223,1100,2,25.83,25.73,26.74,27.38,25.19,.131,.223,.141,.143,.1,13.07,2550
1,223,1105,2,5.619,5.573,136.3,7.27,.818,7.68,27.48,26.03,26.99,58.76,306.7,0,17.87,4.625,871
1,223,1110,2,5.75,5.709,125.9,6.894,.839,8.07,27.75,26.33,27.39,58.36,306.6,0,18.01,4.698,882
1,223,1115,2,4.782,4.577,140.4,16.77,.549,6.043,28.03,26.64,27.68,58.08,306.5,0,18.18,3.993,817
2,223,1115,2,26.08,25.85,26.85,27.69,25.24,.131,.223,.141,.143,0,13.07,2550
1,223,1120,2,4.822,4.735,147.5,10.89,1.242,7.51,28.28,26.8,27.8,57.15,306.5,0,18.15,3.998,904
1,223,1125,2,5.419,5.294,152.8,12.3,1.142,7.97,28.26,26.61,27.68,57.24,306.5,0,18.16,4.51,847
1,223,1130,2,4.706,4.528,129.6,15.74,1.05,7.77,28.37,26.79,27.87,57.31,306.4,0,18.28,3.695,928
2,223,1130,2,26.34,25.97,26.97,28.03,25.3,.131,.223,.141,.143,0,13.05,2550
1,223,1135,2,4.482,4.359,124.1,13.4,1.148,7.51,28.47,27.08,28.01,57.75,306.4,0,18.49,3.788,936
1,223,1140,2,5.402,5.259,163.9,13.18,.787,6.925,28.66,27.05,28.07,55.49,306.3,0,18.05,4.565,939
1,223,1145,2,4.992,4.844,164.2,13.93,.838,6.893,28.35,26.96,27.8,56.44,306.3,0,18.03,4.15,931
2,223,1145,2,26.6,26.11,27.1,28.38,25.37,.131,.223,.141,.143,0,13.03,2550
1,223,1150,2,5.341,5.267,150.2,9.58,1.269,8.49,28.44,27.11,28,56.63,306.3,0,18.16,4.515,939
1,223,1155,2,4.246,4.166,140.1,11.08,1.277,6.925,28.51,26.91,27.9,55.79,306.2,0,17.99,3.538,951
1,223,1200,2,4.986,4.855,134.4,13.11,.744,6.599,28.76,27.36,28.39,55.69,306.1,0,18.19,4.133,946
2,223,1200,2,26.88,26.26,27.24,28.74,25.45,.131,.223,.141,.143,0,13.05,2550
1,223,1205,2,5.395,5.255,147.4,13.05,1.246,8.26,28.83,27.21,28.28,54.69,306.1,0,17.97,4.493,913
1,223,1210,2,4.45,4.101,133.8,22.7,.985,6.795,28.9,27.51,28.56,55.08,306,0,18.15,3.753,940
1,223,1215,2,4.965,4.66,154.9,20.08,1.457,7.94,29.15,27.96,28.83,54.64,306,0,18.24,4.125,856
2,223,1215,2,27.17,26.42,27.41,29.12,25.55,.131,.223,.141,.143,0,13.04,2550
1,223,1220,2,6.025,5.923,153.2,10.52,1.1,8.4,29.16,27.6,28.71,54.17,306,0,18.12,4.905,969
1,223,1225,2,5.518,5.406,152.1,11.55,.758,7.22,29.27,27.72,28.86,54.06,306,0,18.18,4.563,928
1,223,1230,2,4.702,4.589,138.9,12.55,.873,6.762,29.18,27.7,28.59,54.32,305.9,0,18.18,3.975,956
2,223,1230,2,27.45,26.59,27.58,29.5,25.65,.131,.223,.141,.143,0,13.04,2550
1,223,1235,2,5.091,5.018,150.5,9.7,1.025,7.71,29.26,27.83,28.78,53.94,305.9,0,18.14,4.215,955
1,223,1240,2,5.565,5.494,135.3,9.16,1.046,8.33,29.18,27.37,28.53,53.34,305.8,0,17.9,4.583,970
1,223,1245,2,4.693,4.561,150.3,13.56,1.289,7.61,29.02,27.57,28.55,53.73,305.8,0,17.87,3.788,960
2,223,1245,2,27.72,26.75,27.76,29.88,25.76,.131,.223,.141,.143,0,13.03,2550
1,223,1250,2,4.712,4.622,163.8,11.19,1.145,8.13,29.34,27.84,28.96,52.87,305.7,0,17.9,3.87,959
1,223,1255,2,4.885,4.803,152.3,10.45,1.225,7.84,29.35,27.64,28.8,53.04,305.7,0,17.97,4.093,969
1,223,1300,2,4.389,4.286,152.7,12.39,1.09,6.599,29.6,28.2,29.08,52.39,305.6,0,17.99,3.763,961
2,223,1300,2,27.98,26.92,27.95,30.24,25.89,.131,.223,.141,.143,0,13.02,2550
1,223,1305,2,4.96,4.859,146.9,11.54,.716,7.42,29.74,28.44,29.34,52.86,305.6,0,18.26,4.095,960
1,223,1310,2,4.643,4.513,160.7,13.52,1.099,6.762,29.86,28.1,29.2,51.52,305.6,0,17.97,3.815,959
1,223,1315,2,4.222,3.894,142.1,22.57,.818,5.749,29.91,28.44,29.54,51.77,305.5,0,18.08,3.435,955
2,223,1315,2,28.23,27.09,28.14,30.6,26.02,.131,.224,.141,.142,0,13.02,2550
1,223,1320,2,4.34,4.14,158.7,17.4,1.512,7.68,29.85,28.24,29.2,51.65,305.5,0,18,3.605,954
1,223,1325,2,4.11,4.063,165.6,8.68,1.185,6.86,29.62,28.35,29.18,51.98,305.4,0,17.89,3.453,952
1,223,1330,2,4.448,4.372,173.6,10.63,1.07,6.174,29.72,28.41,29.35,51.49,305.3,0,17.84,3.605,949
2,223,1330,2,28.49,27.26,28.34,30.95,26.16,.131,.224,.141,.142,0,13,2550
1,223,1335,2,4.412,4.172,159.2,18.87,1.313,7.42,29.78,28.52,29.27,51.35,305.3,0,17.85,3.758,952
1,223,1340,2,4.597,4.5,166.2,11.73,1.178,6.893,29.98,28.84,29.61,50.35,305.3,0,17.72,3.998,947
1,223,1345,2,4.67,4.318,162.5,22.24,.663,6.337,30.18,28.87,29.75,49.49,305.2,0,17.63,3.728,942
2,223,1345,2,28.72,27.42,28.54,31.28,26.31,.131,.224,.141,.142,0,13.01,2550
1,223,1350,2,5.327,5.187,153.7,13.12,1.077,8.43,30.34,28.93,29.77,48.74,305.2,0,17.54,4.545,941
1,223,1355,2,3.807,3.415,147.8,25.97,1.039,7.61,30.23,29.06,29.78,49.02,305.1,0,17.53,3.133,944
1,223,1400,2,3.847,3.592,153.5,20.87,1.06,5.749,30.52,29.32,30.16,49.21,305.1,0,17.85,3.263,959
2,223,1400,2,28.87,27.59,28.74,31.56,26.46,.131,.224,.141,.142,0,13,2550
1,223,1405,2,5.288,5.218,157.7,9.36,1.05,7.06,30.6,29.05,30.1,47.79,305.1,0,17.47,4.46,939
1,223,1410,2,4.717,4.517,163.4,16.66,.739,6.729,30.53,28.93,30,47.89,305,0,17.44,3.818,932
1,223,1415,2,4.951,4.875,153.7,10.02,1.626,8.1,30.78,29.22,30.4,48.01,304.9,0,17.69,4.015,931
2,223,1415,2,29.01,27.75,28.93,31.75,26.61,.131,.224,.141,.142,0,12.99,2550
1,223,1420,2,3.684,3.62,148,10.76,.991,6.076,31.03,29.25,30.5,46.88,304.8,0,17.55,3.045,914
1,223,1425,2,4.208,4.038,153.8,16.32,1.806,10.68,31.26,29.75,30.81,46.86,304.7,0,17.74,3.425,976
1,223,1430,2,5.001,4.921,151.1,10.25,1.023,6.925,31.27,29.72,30.65,45.2,304.6,0,17.2,4.363,945
2,223,1430,2,29.2,27.9,29.09,31.85,26.77,.131,.225,.141,.142,0,12.98,2550
1,223,1435,2,3.761,3.641,145.2,14.43,1.503,7.68,31,29.53,30.4,45.78,304.5,0,17.16,3.271,915
1,223,1440,2,5.661,5.534,166.4,12.14,1.012,7.38,31.09,29.77,30.68,45.03,304.5,0,16.99,4.67,914
1,223,1445,2,4.582,4.491,151.7,11.43,1.147,7.35,31.23,29.68,30.64,44.77,304.4,0,17.02,3.803,929
2,223,1445,2,29.4,28.04,29.22,31.88,26.93,.131,.225,.141,.142,0,12.97,2550
1,223,1450,2,4.128,4.041,167.6,11.75,1.031,6.043,30.98,29.79,30.47,46.78,304.3,0,17.47,3.538,712
1,223,1455,2,4.936,4.888,145.3,7.97,.942,6.893,30.95,29.49,30.34,46.77,304.2,0,17.45,4.15,569.7
1,223,1500,2,2.746,2.688,142.1,11.74,.678,4.508,30.02,29.02,29.36,49.32,304.1,0,17.44,2.455,223.4
2,223,1500,2,29.6,28.19,29.33,31.89,27.09,.131,.225,.141,.142,0,12.96,2550
1,223,1505,2,3.524,3.443,121.4,12.29,.699,5.488,30.11,29.48,29.94,49.8,304,0,17.67,2.99,673.9
1,223,1510,2,5.008,4.928,134.2,10.28,.841,6.174,30.62,29.59,30.31,48.1,304,0,17.59,4.203,608.8
1,223,1515,2,4.144,4.018,128.4,14.15,.708,5.945,30.24,29.19,29.7,48.82,303.9,0,17.48,3.25,216.5
2,223,1515,2,29.77,28.33,29.43,31.95,27.25,.131,.225,.141,.142,0,12.97,2550
1,223,1520,2,2.836,2.79,112.6,10.24,.905,4.998,30.27,29.61,30.2,49.21,303.8,0,17.62,2.397,926
1,223,1525,2,4.538,4.402,155,14.05,.766,6.011,30.73,29.78,30.39,44.62,303.8,0,16.54,3.798,369.5
1,223,1530,2,4.582,4.4,166.3,16.18,1.276,7.68,30.63,29.74,30.33,45.29,303.7,0,16.68,3.805,808
2,223,1530,2,29.85,28.46,29.52,32.04,27.4,.131,.226,.141,.142,0,12.98,2550
1,223,1535,2,4.438,4.183,162.7,19.41,1.478,7.61,31.35,30.07,31.03,42.65,303.7,0,16.39,3.523,837
1,223,1540,2,4.112,3.967,162.5,15.24,1.58,7.97,31.38,30.24,31.04,44.37,303.6,0,17.01,3.355,827
1,223,1545,2,4.299,4.213,158.9,11.48,.898,5.978,31.48,30.28,31.06,43.49,303.6,0,16.79,3.385,379.4
2,223,1545,2,29.89,28.56,29.61,32.11,27.55,.131,.226,.141,.142,0,12.97,2550
1,223,1550,2,4.274,4.112,167.9,15.74,1.176,6.86,31.13,30.3,30.89,42.6,303.6,0,16.19,3.405,712
1,223,1555,2,4.998,4.888,133.9,12,1.343,8.3,31.63,30.36,31.17,42.41,303.6,0,16.55,4.213,758
1,223,1600,2,4.396,4.317,152.3,10.91,1.067,6.631,31.68,30.33,31.24,42.57,303.6,0,16.65,3.688,728
2,223,1600,2,29.94,28.65,29.69,32.2,27.69,.131,.226,.141,.142,0,12.94,2550
1,223,1605,2,4.621,4.597,172.2,5.81,.707,6.435,31.61,30.34,31.14,40.2,303.6,0,15.72,3.758,709
1,223,1610,2,4.914,4.861,181.8,8.39,.77,6.533,31.75,30.46,31.33,40.51,303.5,0,15.96,3.82,729
1,223,1615,2,4.309,4.22,174.2,11.66,1,6.37,31.65,30.34,31.22,41.11,303.5,0,16.1,3.415,627.5
2,223,1615,2,29.99,28.73,29.77,32.29,27.82,.131,.226,.141,.142,0,12.95,2550
1,223,1620,2,3.659,3.607,165.7,9.69,.785,5.423,31.57,30.51,31.09,42.44,303.4,0,16.51,3.117,410.4
1,223,1625,2,3.944,3.861,134.2,11.76,.777,5.521,30.97,30.14,30.5,43.44,303.4,0,16.35,3.358,476.4
1,223,1630,2,4.696,4.501,144.9,16.5,.888,6.795,31.41,30.63,31.16,41.58,303.3,0,16.06,3.988,542
2,223,1630,2,30.06,28.81,29.86,32.4,27.95,.131,.227,.141,.142,0,12.84,2550
1,223,1635,2,4.277,4.128,156,15.09,.725,6.468,31.16,30.14,30.62,43.46,303.3,0,16.51,3.368,357.2
1,223,1640,2,4.07,3.991,145.4,11.31,.775,5.586,31.07,30.18,30.64,43.88,303.2,0,16.58,3.162,355.1
1,223,1645,2,4.066,3.998,144,10.44,.569,5.357,30.89,30.04,30.41,44.67,303.2,0,16.7,3.318,355.1
2,223,1645,2,30.1,28.88,29.95,32.51,28.07,.131,.227,.141,.142,0,12.8,2550
1,223,1650,2,4.607,4.592,155.5,4.606,.489,5.782,30.32,29.67,29.82,44.66,303.2,0,16.2,3.44,90.2
1,223,1655,2,3.361,3.336,149.4,7.06,.375,4.475,30.04,29.65,29.73,45.8,303.1,0,16.34,2.462,353.2
1,223,1700,2,3.271,3.199,159.7,11.96,.594,4.639,30.68,30.23,30.57,44.61,303,0,16.49,2.767,475
2,223,1700,2,30.1,28.93,30.04,32.59,28.18,.131,.227,.141,.142,0,12.72,2550
1,223,1705,2,4.542,4.395,148.8,14.59,.719,6.403,31.21,30.43,30.93,43.45,303,0,16.55,3.763,497.3
1,223,1710,2,4.727,4.613,147.8,12.61,.839,6.664,31.25,30.28,30.79,42.48,303,0,16.25,3.925,432.9
1,223,1715,2,4.277,4.162,152.5,13.26,.896,6.403,31.37,30.51,30.99,43.66,302.9,0,16.77,3.418,473
2,223,1715,2,30.04,28.97,30.12,32.63,28.29,.131,.227,.141,.142,0,12.98,2550
1,223,1720,2,4.84,4.808,145.4,6.566,.845,6.501,31.48,30.45,30.92,43.48,302.9,0,16.8,3.985,364.4
1,223,1725,2,4.784,4.756,142.3,6.232,.642,6.207,31.07,30.13,30.51,43.91,302.8,0,16.6,3.823,400.1
1,223,1730,2,4.516,4.448,145.9,9.9,.843,6.958,31.03,30.3,30.58,43.78,302.8,0,16.52,3.743,345.1
2,223,1730,2,29.97,29.01,30.19,32.63,28.39,.131,.228,.141,.142,0,12.85,2550
1,223,1735,2,3.647,3.634,159.6,4.675,.592,5.194,31.19,30.41,30.83,42.68,302.7,0,16.26,2.917,377.5
1,223,1740,2,4.513,4.329,150.1,16.35,.892,6.468,31.38,30.58,30.98,41.71,302.7,0,16.09,3.658,356.8
1,223,1745,2,4.154,4.083,146.8,10.54,.608,5.684,31.22,30.47,30.76,42.95,302.7,0,16.39,3.393,337.4
2,223,1745,2,29.91,29.03,30.25,32.6,28.48,.131,.228,.141,.142,0,12.97,2550
1,223,1750,2,4.218,4.13,159.5,11.65,.645,5.553,31.25,30.5,30.83,42.98,302.7,0,16.43,3.365,318.5
1,223,1755,2,4.254,4.197,142.5,9.38,.766,6.37,31.25,30.47,30.77,43.45,302.7,0,16.59,3.458,300.3
1,223,1800,2,3.958,3.87,139.5,12.07,.845,6.435,31.23,30.49,30.75,43.04,302.6,0,16.43,3.255,284.7
2,223,1800,2,29.84,29.03,30.31,32.58,28.55,.131,.228,.141,.142,0,12.96,2550
1,223,1805,2,4.57,4.526,149.9,7.94,.564,5.553,31.17,30.47,30.67,42.53,302.6,0,16.19,3.568,267.3
1,223,1810,2,3.76,3.726,146.5,7.68,.496,5.063,31.02,30.37,30.46,42.5,302.6,0,16.06,2.997,216.1
1,223,1815,2,3.673,3.598,155.1,11.54,.348,4.639,30.85,30.32,30.41,42.16,302.6,0,15.8,2.74,176.7
2,223,1815,2,29.77,29.04,30.35,32.54,28.63,.131,.228,.141,.142,0,12.7,2550
1,223,1820,2,3.103,3.08,151.6,6.945,.398,3.822,30.72,30.29,30.25,42.85,302.5,0,15.93,2.48,132.3
1,223,1825,2,3.466,3.447,149,5.991,.479,4.279,30.48,30.13,30,44.03,302.5,0,16.13,2.545,118.8
1,223,1830,2,3.138,3.124,148.5,5.479,.394,4.116,30.26,30.05,29.85,44.92,302.5,0,16.24,2.21,123.3
2,223,1830,2,29.69,29.03,30.39,32.49,28.68,.131,.228,.141,.142,0,12.66,2550
1,223,1835,2,2.836,2.827,148.4,4.546,.331,3.463,30.21,30.02,29.79,45.83,302.4,0,16.5,1.935,124.5
1,223,1840,2,2.856,2.84,149,6.152,.326,3.626,30.15,29.98,29.74,46.45,302.4,0,16.65,2.077,119.6
1,223,1845,2,3.122,3.106,153.5,5.847,.431,4.181,30.06,29.87,29.64,46.43,302.4,0,16.56,2.142,111.2
2,223,1845,2,29.58,29.02,30.41,32.4,28.73,.131,.228,.141,.142,0,12.65,2550
1,223,1850,2,3.179,3.174,153.2,3.334,.305,4.018,29.92,29.71,29.48,46.98,302.3,0,16.63,2.042,112.6
1,223,1855,2,2.866,2.86,152.2,3.424,.295,3.528,29.78,29.61,29.3,47.71,302.4,0,16.73,1.892,67.12
1,223,1900,2,2.714,2.71,149.7,3.058,.217,3.201,29.48,29.4,29.02,49.46,302.4,0,17.02,1.59,89
2,223,1900,2,29.45,29,30.43,32.28,28.77,.131,.228,.141,.142,0,12.63,2550
1,223,1905,2,2.809,2.805,142.2,3.016,.259,3.495,29.36,29.32,28.92,50.53,302.4,0,17.24,1.502,79.7
1,223,1910,2,2.688,2.68,144,4.588,.204,3.103,29.17,29.27,28.73,51.42,302.4,0,17.34,1.45,55.12
1,223,1915,2,2.415,2.406,131.8,4.993,.189,2.809,28.75,29.03,28.35,52.9,302.4,0,17.4,1.157,28.94
2,223,1915,2,29.32,28.97,30.43,32.15,28.8,.131,.228,.141,.142,0,12.62,2550
1,223,1920,2,2.801,2.775,111.8,7.78,.299,3.397,28.09,28.71,27.65,56.94,302.5,0,17.93,1.347,19.02
1,223,1925,2,2.735,2.727,116.3,4.496,.178,3.136,27.45,28.7,27.11,60.03,302.5,0,18.17,1.127,12.81
1,223,1930,2,2.473,2.473,111.6,.079,.102,2.744,26.95,28.51,26.67,62.83,302.5,0,18.42,.714,6.733
2,223,1930,2,29.19,28.94,30.43,32.01,28.82,.131,.228,.141,.142,.979,12.61,2550
1,223,1935,2,2.536,2.533,109.3,2.936,.134,2.809,26.63,28.41,26.47,63.94,302.5,0,18.4,.829,1.269
1,223,1940,2,2.85,2.844,99.5,3.695,.126,3.103,26.46,28.21,26.38,64.05,302.5,0,18.27,1.18,0
1,223,1945,2,2.144,2.136,80.8,4.769,.208,2.581,26.3,28.04,26.26,64.49,302.6,0,18.24,.957,0
2,223,1945,2,29.05,28.9,30.41,31.84,28.84,.131,.228,.141,.142,1.356,12.6,2550
1,223,1950,2,2.388,2.387,85.3,2.149,.123,2.646,26.18,27.63,26.08,66,302.7,0,18.48,.992,0
1,223,1955,2,2.414,2.413,89.9,1.553,.142,2.744,26.01,27.49,25.97,65.41,302.7,0,18.19,1.015,0
1,223,2000,2,2.724,2.723,90.3,1.039,.11,2.94,25.9,27.48,25.89,65.63,302.7,0,18.14,1.205,0
2,223,2000,2,28.9,28.85,30.37,31.67,28.84,.131,.228,.141,.142,1.456,12.59,2550
1,223,2005,2,2.802,2.801,87.2,1.245,.112,3.169,25.85,27.52,25.89,65.54,302.7,0,18.07,1.277,0
1,223,2010,2,2.747,2.744,85.1,2.775,.207,3.201,25.91,27.36,25.95,65.02,302.7,0,18,1.2,0
1,223,2015,2,3.039,3.038,90.5,1.413,.236,3.561,25.82,27.32,25.79,66.21,302.7,0,18.2,1.392,0
2,223,2015,2,28.74,28.8,30.34,31.49,28.83,.131,.228,.141,.142,1.458,12.59,2550
1,223,2020,2,3.288,3.283,85.4,2.914,.128,3.561,25.72,27.19,25.73,66.12,302.7,0,18.1,1.692,0
1,223,2025,2,3.283,3.277,87.3,3.473,.189,3.724,25.76,27.02,25.72,66.46,302.7,0,18.21,1.545,0
1,223,2030,2,3.269,3.267,90.1,2.265,.205,3.724,25.82,26.88,25.82,66.27,302.7,0,18.22,1.642,0
2,223,2030,2,28.58,28.74,30.29,31.3,28.81,.131,.228,.141,.142,1.456,12.58,2550
1,223,2035,2,3.341,3.339,91.5,2.031,.166,3.724,25.87,26.68,25.84,65.99,302.7,0,18.2,1.782,.003
1,223,2040,2,2.992,2.984,84.4,4.224,.437,3.887,25.9,26.67,25.85,65.88,302.7,0,18.19,1.615,0
1,223,2045,2,2.981,2.974,83.6,3.801,.271,3.92,25.98,26.6,25.92,65.81,302.7,0,18.26,1.782,0
2,223,2045,2,28.43,28.68,30.23,31.11,28.79,.131,.228,.141,.142,1.427,12.57,2550
1,223,2050,2,3.235,3.225,83.8,4.396,.374,4.41,26.02,26.62,25.95,65.24,302.6,0,18.16,1.855,0
1,223,2055,2,3.924,3.915,78.4,3.816,.411,5.096,25.97,26.45,25.88,64.87,302.6,0,18.03,2.432,0
1,223,2100,2,5.261,5.238,74.7,5.295,1.003,8.56,25.89,26.24,25.81,64.84,302.5,0,17.95,3.448,0
2,223,2100,2,28.3,28.62,30.17,30.92,28.76,.131,.228,.141,.142,1.403,12.57,2550
1,223,2105,2,5.697,5.662,72.7,6.332,.639,7.28,25.88,26.18,25.82,64.37,302.6,0,17.83,4.02,0
1,223,2110,2,6.967,6.934,77.5,5.572,.807,8.95,25.91,26.15,25.85,64.24,302.5,0,17.82,4.793,0
1,223,2115,2,6.449,6.42,80,5.458,.961,8.62,25.87,26.02,25.75,64.7,302.5,0,17.9,4.575,0
2,223,2115,2,28.18,28.55,30.11,30.75,28.72,.131,.228,.141,.142,1.359,12.55,2550
1,223,2120,2,7.15,7.11,81.5,5.382,1.049,9.54,25.82,25.97,25.74,64.46,302.5,0,17.8,5.415,0
1,223,2125,2,7.16,7.08,85.3,8.74,.917,9.15,25.79,25.9,25.67,63.9,302.9,0,17.64,5.265,0
1,223,2130,2,5.825,5.762,93.2,8.39,1.407,9.24,25.66,25.69,25.51,64.34,303.3,0,17.62,4.158,0
2,223,2130,2,28.08,28.48,30.04,30.58,28.66,.131,.228,.141,.142,1.337,12.55,2550
1,223,2135,2,4.542,4.462,96.7,10.7,.836,6.533,25.54,25.62,25.4,64.64,303.6,0,17.58,3.3,.057
1,223,2140,2,5.282,5.181,70.5,11.19,1.04,8.13,25.13,25.15,24.76,68.95,303.6,0,18.18,3.735,.455
1,223,2145,2,4.225,4.14,49.73,11.51,.828,6.141,24.15,24.46,23.82,74.7,303.7,0,18.53,2.757,.462
2,223,2145,2,27.97,28.41,29.96,30.42,28.61,.131,.228,.141,.142,23.96,12.54,2550
1,223,2150,2,3.954,3.732,42.06,19.21,1.004,6.174,23.86,24.36,23.76,75.2,303.8,0,18.36,2.782,1.266
1,223,2155,2,4.821,4.423,356.5,23.27,.925,6.435,23.59,23.99,23.38,77.7,304.1,0,18.61,3.523,1.123
1,223,2200,2,7.05,6.884,317.1,12.61,1.92,11.86,22.83,22.52,22.19,83.7,304.3,.03,19.05,5.378,.963
2,223,2200,2,27.88,28.34,29.89,30.26,28.55,.131,.228,.141,.142,86.7,12.53,2550
1,223,2205,2,10.71,10.68,317.8,4.017,1.194,13.1,21.54,21.21,20.91,90.2,304.3,.11,19,8.07,.689
1,223,2210,2,9.63,9.52,326,8.4,1.403,12.81,20.99,20.99,20.6,93.1,304.5,.12,18.95,7.13,.618
1,223,2215,2,6.878,6.771,347.8,10.1,1.3,9.31,20.69,20.7,20.39,94.3,304.6,.2,18.88,4.818,.283
2,223,2215,2,27.8,27.42,29.8,30.1,28.49,.166,.237,.141,.142,100,12.51,2550
1,223,2220,2,5.425,5.316,6.547,11.48,1.012,7.68,20.49,20.69,20.23,94.9,304.7,.23,18.77,3.905,.303
1,223,2225,2,6.04,5.966,39.17,8.96,1.233,9.15,20.28,20.5,20.05,95.7,304.7,.23,18.71,4.01,.222
1,223,2230,2,8.22,8.16,58.63,6.712,1.602,12.05,19.88,20.52,19.92,97.3,304.6,.23,18.58,5.62,.299
2,223,2230,2,27.66,24.45,29.66,29.89,28.43,.423,.492,.141,.142,100,12.51,2550
1,223,2235,2,7.69,7.59,77.8,9.2,1.655,11.07,19.68,20.36,19.7,98.4,304.7,.09,18.56,5.688,.467
1,223,2240,2,6.7,6.588,75.7,10.48,1.169,9.93,19.71,20.44,19.73,98.9,304.9,.09,18.67,4.518,.668
1,223,2245,2,9.07,8.99,65.13,7.62,1.456,13.2,19.54,20.05,19.38,98.7,304.4,.09,18.49,6.32,.309
2,223,2245,2,27.39,24.6,29.55,29.49,28.37,.576,.557,.141,.142,100,12.5,2550
1,223,2250,2,8.65,8.59,56.23,6.994,1.785,12.05,19.45,20.13,19.51,98.9,304.1,.08,18.42,6.195,.533
1,223,2255,2,7.56,7.34,48.42,13.94,1.334,10.78,19.56,19.81,19.54,98.9,304.3,.09,18.53,5.5,.245
1,223,2300,2,7.55,7.47,49.49,8.52,.976,9.8,19.47,19.68,19.43,99,304.7,.04,18.45,5.248,.188
2,223,2300,2,27.05,24.65,29.45,28.96,28.3,.594,.575,.141,.142,100,12.49,2550
1,223,2305,2,5.158,5.007,59.26,13.86,1.956,10.26,19.22,19.64,19.1,98.8,305.3,.1,18.19,3.78,.238
1,223,2310,2,6.629,6.55,84.7,8.8,1.61,9.47,18.74,19.11,18.45,98.3,305.3,.21,17.66,4.985,.036
1,223,2315,2,8.53,8.52,90.3,3.193,.554,10.55,18.74,19.16,18.61,98.9,304.9,.3,17.75,6.015,.177
2,223,2315,2,26.67,24.64,29.31,28.43,28.22,.623,.593,.141,.142,100,12.48,2550
1,223,2320,2,8.12,8.09,90.2,4.623,.886,9.67,18.71,19.04,18.55,99,304.5,.18,17.74,5.808,.128
1,223,2325,2,7.48,7.41,78,7.75,.974,9.21,18.7,18.97,18.54,99,304.6,.14,17.73,5.25,.178
1,223,2330,2,9.71,9.64,80.5,7.01,1.292,11.92,18.58,19.01,18.41,98.9,304.5,.1,17.6,6.998,.197
2,223,2330,2,25.96,24.61,29.13,27.93,28.11,.68,.623,.142,.141,100,12.47,2550
1,223,2335,2,8.4,8.25,90,10.72,2.055,12.94,18.66,18.83,18.57,99,304.2,.05,17.69,6.133,.159
1,223,2340,2,10.86,10.82,90.8,4.672,1.38,13.79,18.69,18.91,18.65,99.2,303.9,.05,17.75,8.24,.188
1,223,2345,2,10.33,10.28,93.2,5.636,1.111,12.58,18.62,18.83,18.58,99.1,303.9,.04,17.67,7.89,.146
2,223,2345,2,21.52,24.54,28.92,27.43,27.99,.679,.625,.157,.141,100,12.46,2550
1,223,2350,2,9.73,9.57,112,10.54,1.22,12.64,18.57,18.65,18.51,99.2,304,.02,17.63,7.43,.041
1,223,2355,2,10.59,10.3,91.5,13.31,.897,13,18.23,18.85,18.23,98.8,303.7,0,17.24,7.75,.363
1,224,0,2,8.83,8.73,88.4,8.72,1.44,12.22,18.25,18.91,18.35,98.1,303.7,0,17.16,6.603,.191
2,224,0,2,20.26,24.42,28.68,26.96,27.84,.679,.625,.254,.141,100,12.45,2550
1,224,5,2,10.68,10.58,73.7,7.82,1.618,13.98,18.3,18.75,18.32,97.6,303.5,0,17.13,8.1,.087
1,224,10,2,10.38,10.32,80.2,6.344,1.237,13.07,18.2,18.52,18.13,97.7,303.5,0,17.05,7.67,0
1,224,15,2,9.48,9.42,78.2,6.158,1.502,12.32,18.14,18.82,18.16,97.3,303.6,0,16.94,6.99,.024
2,224,15,2,20.26,24.28,28.42,26.59,27.53,.681,.624,.491,.14,100,12.44,2550
1,224,20,2,9.23,9.13,85.1,8.27,1.277,11.56,18.29,19.4,18.55,95.3,303.6,0,16.75,6.803,.794
1,224,25,2,8.29,8.21,86.7,7.88,1.414,11.47,18.67,19.85,18.95,91.9,303.7,0,16.56,6.193,.959
1,224,30,2,8.71,8.65,80.7,6.238,1.278,11.37,18.84,19.83,19.02,89.8,303.5,0,16.38,6.273,.57
2,224,30,2,20.33,24.14,28.09,26.22,27.1,.681,.624,.572,.142,100,12.44,2550
1,224,35,2,9.84,9.77,81.7,6.896,1.446,13.69,19,19.96,19.23,86.9,303.4,0,16.03,7.3,.88
1,224,40,2,9.61,9.57,85,5.215,1.483,13.62,18.86,19.39,18.87,87.5,303.4,0,16.01,7.19,.186
1,224,45,2,9.48,9.43,84,5.895,1.134,12.45,18.86,19.6,19.05,89,303.1,0,16.27,7.1,.28
2,224,45,2,20.41,24.01,27.49,25.67,26.78,.682,.624,.615,.188,99.9,12.44,2550
1,224,50,2,10.03,9.98,87.4,5.284,1.238,12.41,19.26,20.08,19.51,87.3,303.1,0,16.35,7.38,.823
1,224,55,2,8.88,8.83,80.8,6.217,1.066,12.38,19.59,20.45,19.84,85.6,303,0,16.36,6.635,.761
1,224,100,2,8.21,8.17,72.5,5.978,.977,10.19,19.77,20.48,19.94,84.9,303.1,0,16.4,6.04,.268
2,224,100,2,20.47,23.89,26.94,24.63,26.49,.683,.624,.621,.269,76.8,12.43,2550
1,224,105,2,7.56,7.51,78.7,6.641,.883,9.83,19.83,20.44,19.92,86,303.3,0,16.65,5.558,.018
1,224,110,2,6.002,5.982,87,4.716,.805,7.81,19.68,20.05,19.65,88.1,303.4,0,16.88,4.463,0
1,224,115,2,6.308,6.277,86.6,5.665,.691,8.07,19.47,19.89,19.51,89.1,303.4,0,16.86,4.695,0
2,224,115,2,20.52,23.78,26.46,23.93,26.25,.683,.624,.619,.336,47.97,12.42,2550
1,224,120,2,5.318,5.294,93.9,5.446,.725,6.566,19.38,19.78,19.39,89.7,303.3,0,16.87,3.81,0
1,224,125,2,5.108,5.088,92.4,5.128,.736,6.697,19.22,19.61,19.25,90.7,303.2,0,16.9,3.723,0
1,224,130,2,5.174,5.148,90.9,5.732,.775,6.86,19.21,19.6,19.26,91.4,303.1,0,16.99,3.79,0
2,224,130,2,20.55,23.67,26.08,23.59,26.01,.683,.624,.616,.411,39.7,12.42,2550
1,224,135,2,4.537,4.516,93.4,5.491,.496,5.815,19.21,19.55,19.24,92.1,303.1,0,17.11,3.258,0
1,224,140,2,4.784,4.767,96.7,4.814,.57,6.174,19.25,19.7,19.34,92.4,303,0,17.2,3.388,0
1,224,145,2,4.471,4.453,96.2,5.072,.504,5.488,19.34,19.84,19.47,92.1,303,0,17.24,3.128,.03
2,224,145,2,20.57,23.57,25.79,23.36,25.8,.683,.624,.615,.477,31.94,12.41,2550
1,224,150,2,4.039,4.014,91.5,6.321,.446,4.998,19.46,19.98,19.6,91.7,303.1,0,17.28,2.812,.338
1,224,155,2,3.82,3.81,84.4,4.248,.43,4.933,19.6,20.17,19.77,91.2,303.1,0,17.33,2.625,.602
1,224,200,2,4.207,4.193,84.6,4.71,.692,5.847,19.74,20.29,19.91,90.5,303.2,0,17.35,2.872,.517
2,224,200,2,20.58,23.49,25.58,23.25,25.6,.683,.624,.613,.522,21.17,12.41,2550
1,224,205,2,4.118,4.093,83.7,6.287,.598,6.141,19.84,20.31,19.97,90.1,303.2,0,17.38,2.932,.253
1,224,210,2,4.432,4.418,83.8,4.533,.545,5.978,19.87,20.23,19.93,90.5,303.2,0,17.47,3.175,0
1,224,215,2,4.388,4.376,83.3,4.258,.414,5.619,19.87,20.25,19.93,91.1,303.1,0,17.56,2.98,0
2,224,215,2,20.6,23.4,25.42,23.2,25.41,.684,.625,.612,.549,13.89,12.41,2550
1,224,220,2,4.605,4.59,81.6,4.698,.489,5.782,19.87,20.28,19.92,91.6,303.1,0,17.65,3.025,0
1,224,225,2,4.72,4.703,79.6,4.907,.499,6.174,19.86,20.29,19.92,92,303,0,17.71,3.18,0
1,224,230,2,4.336,4.318,79.5,5.263,.515,5.586,19.85,20.24,19.9,92.2,303,0,17.72,3.145,0
2,224,230,2,20.62,23.32,25.3,23.17,25.22,.683,.625,.611,.564,16.61,12.4,2550
1,224,235,2,4.152,4.137,82.9,4.831,.536,5.749,19.83,20.22,19.89,92.4,303.1,0,17.75,2.995,0
1,224,240,2,3.575,3.551,90,6.629,.493,4.867,19.8,20.18,19.84,92.7,303.1,0,17.77,2.285,0
1,224,245,2,3.419,3.397,87.3,6.467,.442,4.345,19.78,20.16,19.81,93.1,303.1,0,17.81,2.222,0
2,224,245,2,20.66,23.25,25.18,23.13,25.05,.684,.625,.61,.576,18.14,12.4,2550
1,224,250,2,3.142,3.125,92.6,5.906,.453,4.149,19.8,20.17,19.85,93.3,303.2,0,17.86,2.147,.077
1,224,255,2,3.257,3.244,88.6,5.229,.463,4.639,19.86,20.31,19.98,93.2,303.3,0,17.91,2.225,.463
1,224,300,2,2.409,2.395,94.8,6.233,.379,3.201,19.93,20.28,20,93,303.4,0,17.93,1.62,.244
2,224,300,2,20.69,23.18,25.07,23.08,24.89,.684,.625,.61,.588,16.42,12.39,2550
1,224,305,2,1.97,1.942,103.4,9.81,.288,2.711,19.95,20.29,20,93,303.5,0,17.96,1.017,.008
1,224,310,2,.68,.668,96.2,8.12,.691,1.96,19.95,20.27,20.01,92.9,303.6,0,17.95,.221,0
1,224,315,2,2.91,2.892,325.7,6.386,1.282,5.455,20.02,20.29,20.05,93.3,303.9,0,18.08,2.184,.037
2,224,315,2,20.73,23.11,24.96,23.03,24.74,.685,.625,.609,.598,16.27,12.39,2550
1,224,320,2,4.368,4.347,327.2,5.575,.451,5.423,20.04,20.33,20.09,93.7,304,0,18.16,3.378,.111
1,224,325,2,4.598,4.541,340,9.01,.514,5.455,19.96,20.3,20.05,93,304.1,0,17.97,3.46,0
1,224,330,2,3.442,3.405,336.6,8.43,.546,4.802,19.98,20.54,20.19,92.5,304.3,0,17.91,2.407,.215
2,224,330,2,20.77,23.05,24.86,22.99,24.6,.685,.625,.609,.608,15.16,12.38,2550
1,224,335,2,4.902,4.85,328.4,8.35,.775,6.697,20.02,20.37,20.14,90.6,304.4,0,17.62,3.683,.262
1,224,340,2,4.957,4.914,327.3,7.55,1.1,8.3,19.81,19.92,19.78,91.3,304.6,0,17.55,3.77,0
1,224,345,2,7,6.955,324.1,6.546,.747,8.53,19.59,19.63,19.52,92.2,304.6,0,17.49,5.428,0
2,224,345,2,20.81,23,24.77,22.95,24.46,.685,.626,.608,.617,12.84,12.38,2550
1,224,350,2,6.786,6.746,332.6,6.244,.832,8.59,19.39,19.46,19.34,93.2,304.7,0,17.47,5.13,0
1,224,355,2,6.207,6.166,338.8,6.605,.879,8.07,19.29,19.4,19.27,94,304.7,0,17.49,4.58,0
1,224,400,2,5.795,5.74,331.7,7.87,.75,7.42,19.26,19.37,19.25,94.4,304.8,0,17.54,4.455,0
2,224,400,2,20.86,22.95,24.69,22.91,24.33,.685,.626,.608,.627,16.41,12.38,2550
1,224,405,2,7.12,7.06,342.5,7.38,1.223,9.9,19.2,19.27,19.15,94.8,304.7,0,17.53,5.313,.019
1,224,410,2,7.13,7.07,353,7.27,1.016,9.24,19.03,19.04,18.95,95.4,304.7,.01,17.48,5.345,0
1,224,415,2,5.72,5.684,4.944,6.412,.729,7.35,18.87,18.82,18.75,96.3,304.8,.02,17.46,4.005,0
2,224,415,2,20.9,22.91,24.62,22.87,24.21,.685,.626,.608,.636,91.1,12.37,2550
1,224,420,2,4.296,4.178,359.7,13.43,.759,5.684,18.69,18.63,18.58,96.9,305,.02,17.39,3.148,0
1,224,425,2,2.054,1.959,336.8,17.21,.943,3.691,18.57,18.55,18.49,97.4,305.1,.05,17.36,1.453,0
1,224,430,2,1.787,1.723,33.49,15.25,.59,3.038,18.48,18.47,18.41,97.8,304.9,.02,17.32,1.366,0
2,224,430,2,20.93,22.87,24.54,22.82,24.09,.685,.626,.607,.643,100,12.36,2550
1,224,435,2,4.315,4.259,14.83,9.17,1.167,6.86,18.44,18.4,18.36,98.2,304.8,.04,17.34,3.29,.008
1,224,440,2,5.243,5.223,11.01,4.948,.884,7.45,18.35,18.33,18.3,98.5,304.7,.02,17.32,3.833,.001
1,224,445,2,4.383,4.358,12.48,6.163,.684,5.913,18.28,18.31,18.26,98.9,304.8,.02,17.31,3.48,.005
2,224,445,2,20.95,22.84,24.49,22.78,23.98,.685,.626,.606,.649,100,12.36,2550
1,224,450,2,5.559,5.531,22.68,5.697,.669,6.991,18.24,18.26,18.24,99.1,304.6,.01,17.31,4.308,.003
1,224,455,2,5.238,5.199,24.22,6.981,.744,6.566,18.21,18.25,18.22,99.3,304.5,0,17.31,4.143,.018
1,224,500,2,4.571,4.554,19.68,5.011,.732,6.533,18.2,18.26,18.24,99.5,304.5,.01,17.33,3.493,.025
2,224,500,2,20.95,22.8,24.42,22.72,23.87,.685,.626,.606,.653,100,12.35,2550
1,224,505,2,4.85,4.836,16.68,4.404,.657,6.109,18.21,18.29,18.24,99.6,304.5,.01,17.35,3.68,.033
1,224,510,2,4.682,4.654,24.17,6.307,.621,5.782,18.23,18.34,18.29,99.7,304.6,0,17.39,3.578,.048
1,224,515,2,5.297,5.269,24.4,5.865,.616,6.664,18.26,18.34,18.3,99.8,304.5,.01,17.42,3.97,.061
2,224,515,2,20.95,22.78,24.36,22.67,23.78,.684,.626,.606,.657,100,12.35,2550
1,224,520,2,4.779,4.753,20.28,6.011,.605,6.305,18.28,18.37,18.31,99.8,304.5,0,17.45,3.698,.028
1,224,525,2,5.003,4.984,21.98,4.994,.484,6.435,18.26,18.36,18.29,99.8,304.4,.01,17.43,3.665,.007
1,224,530,2,4.629,4.602,28.62,6.129,.567,6.043,18.25,18.36,18.27,99.9,304.3,0,17.44,3.293,0
2,224,530,2,20.94,22.74,24.3,22.62,23.68,.684,.626,.606,.661,100,12.34,2550
1,224,535,2,4.574,4.551,37.19,5.705,.537,5.913,18.27,18.38,18.28,99.9,304.3,0,17.46,3.245,0
1,224,540,2,3.988,3.964,34.71,6.27,.52,5.488,18.29,18.4,18.31,100,304.3,0,17.48,3.08,0
1,224,545,2,4.74,4.721,33.17,5.147,.747,6.631,18.3,18.39,18.31,100,304.3,0,17.49,3.59,.005
2,224,545,2,20.94,22.72,24.22,22.56,23.59,.684,.627,.605,.664,100,12.33,2550
1,224,550,2,4.755,4.733,35.07,5.53,.596,6.043,18.22,18.32,18.22,99.9,304.3,0,17.41,3.493,.001
1,224,555,2,5.1,5.068,39.69,6.458,.713,6.631,18.09,18.27,18.08,99.8,304.4,.01,17.27,3.555,0
1,224,600,2,4.362,4.34,32.77,5.706,.768,6.043,18,18.24,18.02,99.8,304.5,0,17.19,3.237,.011
2,224,600,2,20.94,22.69,24.16,22.51,23.5,.684,.627,.605,.667,100,12.33,2550
1,224,605,2,4.328,4.315,28.22,4.375,.538,5.357,17.92,18.19,17.96,99.8,304.5,0,17.11,3.208,.052
1,224,610,2,3.619,3.607,27.46,4.628,.472,4.573,17.93,18.16,17.93,99.8,304.6,0,17.12,2.777,.194
1,224,615,2,2.495,2.466,33.76,8.76,.386,3.234,17.91,18.15,17.9,99.9,304.8,.01,17.11,1.767,.384
2,224,615,2,20.94,22.66,24.1,22.46,23.42,.684,.627,.605,.67,100,12.32,2550
1,224,620,2,2.746,2.733,40.82,5.589,.354,3.561,17.91,18.13,17.91,99.9,304.9,.01,17.1,1.767,.654
1,224,625,2,2.161,2.14,27.85,8,.405,3.071,17.96,18.14,17.98,99.9,304.9,.01,17.17,1.398,1.007
1,224,630,2,2.227,2.213,20.09,6.435,.207,2.809,17.95,18.1,17.94,99.9,305,.01,17.15,1.575,1.215
2,224,630,2,20.94,22.63,24.03,22.41,23.33,.684,.627,.605,.672,100,12.32,2550
1,224,635,2,1.592,1.576,28.2,8.09,.394,2.613,17.93,18.09,17.94,99.9,305.1,.01,17.14,1.022,1.688
1,224,640,2,1.311,1.307,35.44,4.571,.212,1.666,17.95,18.11,17.97,100,305.2,.02,17.16,.543,2.323
1,224,645,2,1.523,1.5,62.02,9.87,.184,1.862,17.96,18.09,17.97,100,305.1,.03,17.17,.81,2.656
2,224,645,2,20.94,22.61,23.97,22.36,23.26,.684,.627,.604,.674,100,12.32,2550
1,224,650,2,1.886,1.882,67.5,3.715,.301,2.515,17.92,18.07,17.92,100,305.1,.04,17.13,1.242,2.84
1,224,655,2,2.029,1.859,108.7,23.45,.233,2.744,17.92,18.09,17.95,100,304.9,.04,17.14,1.367,3.574
1,224,700,2,3.052,2.958,92.4,14.22,.413,3.724,17.89,18.01,17.88,100,304.8,.02,17.1,2.107,5.137
2,224,700,2,20.94,22.58,23.92,22.31,23.19,.684,.627,.604,.675,100,12.31,2550
1,224,705,2,3.915,3.909,82.2,3.083,.371,4.9,17.81,17.98,17.81,100,304.6,.01,17.03,2.695,7.19
1,224,710,2,3.879,3.869,81.9,4.141,.472,4.867,17.82,18,17.84,100,304.5,.01,17.04,2.595,9.78
1,224,715,2,2.954,2.922,84,8.48,.482,4.149,17.88,18.06,17.9,100,304.5,0,17.1,2.237,12.8
2,224,715,2,20.92,22.55,23.86,22.27,23.12,.684,.627,.604,.676,100,12.3,2550
1,224,720,2,3.065,3.052,96.4,5.44,.523,4.541,17.89,18.05,17.9,100,304.4,.01,17.11,2.257,15.83
1,224,725,2,3.724,3.713,99.3,4.512,.657,5.194,17.84,17.99,17.83,100,304.3,0,17.06,2.612,17.07
1,224,730,2,3.905,3.89,102.6,5.05,.529,5.031,17.77,17.93,17.77,100,304.2,0,16.99,2.655,18.88
2,224,730,2,20.89,22.53,23.8,22.23,23.05,.684,.627,.604,.677,100,12.3,2550
1,224,735,2,2.979,2.962,102.7,6.067,.43,3.724,17.77,17.96,17.79,100,304.2,0,16.99,2.31,24.87
1,224,740,2,2.397,2.382,103.8,6.395,.281,3.038,17.81,17.98,17.84,100,304.1,0,17.03,1.752,32.03
1,224,745,2,2.488,2.484,103.1,3.201,.441,3.463,17.88,18.01,17.91,100,304,0,17.09,1.667,43.3
2,224,745,2,20.88,22.51,23.74,22.19,22.98,.684,.627,.603,.678,100,12.3,2550
1,224,750,2,2.837,2.828,105.1,4.427,.417,4.018,17.96,18.09,17.99,100,303.9,0,17.17,2.19,60.35
1,224,755,2,3.246,3.234,107.9,5.024,.317,4.247,18.03,18.14,18.07,100,303.8,0,17.24,2.407,74.7
1,224,800,2,3.191,3.175,110,5.607,.379,3.855,18.14,18.25,18.19,100,303.7,0,17.34,2.382,76.6
2,224,800,2,20.87,22.48,23.69,22.16,22.92,.685,.627,.603,.679,100,12.33,2550
1,224,805,2,3.496,3.481,115.5,5.335,.424,4.639,18.18,18.29,18.19,100,303.6,0,17.39,2.78,68.92
1,224,810,2,3.129,3.11,118.2,6.343,.553,4.051,18.27,18.4,18.31,100,303.6,0,17.47,2.332,62.4
1,224,815,2,3.496,3.481,118.3,5.362,.613,4.9,18.23,18.37,18.22,100,303.5,0,17.43,2.805,62.16
2,224,815,2,20.88,22.46,23.64,22.13,22.86,.685,.628,.603,.68,100,12.33,2550
1,224,820,2,3.356,3.339,119.3,5.761,.299,4.018,18.25,18.45,18.29,100,303.4,0,17.45,2.627,65.41
1,224,825,2,3.066,3.049,125.7,6.043,.325,3.757,18.37,18.52,18.42,100,303.3,.01,17.56,2.425,68.52
1,224,830,2,2.808,2.795,133.8,5.36,.353,3.593,18.47,18.6,18.5,100,303.3,0,17.66,2.282,71.5
2,224,830,2,20.9,22.44,23.58,22.11,22.81,.685,.628,.603,.68,100,12.33,2550
1,224,835,2,3.34,3.33,130.7,4.368,.433,4.475,18.54,18.63,18.53,100,303.3,0,17.72,2.74,80.6
1,224,840,2,3.651,3.643,133.3,3.79,.395,4.541,18.54,18.64,18.52,100,303.4,0,17.72,2.892,96.9
1,224,845,2,3.026,3.019,133.4,3.901,.337,3.626,18.58,18.73,18.58,100,303.4,0,17.77,2.457,99.2
2,224,845,2,20.93,22.42,23.54,22.11,22.74,.685,.628,.602,.681,100,12.35,2550
1,224,850,2,3.117,3.079,141.3,8.96,.412,4.279,18.69,18.84,18.69,100,303.4,0,17.87,2.525,85.3
1,224,855,2,3.443,3.429,152.3,5.133,.411,4.181,18.7,18.85,18.67,100,303.5,0,17.88,2.807,87.7
1,224,900,2,2.941,2.929,157.4,5.172,.464,3.822,18.74,18.94,18.77,100,303.5,0,17.92,2.262,94.1
2,224,900,2,20.96,22.4,23.5,22.11,22.69,.686,.628,.602,.681,100,12.37,2550
1,224,905,2,3.112,3.099,159,5.084,.366,3.757,18.87,19.01,18.86,100,303.5,0,18.04,2.475,100.1
1,224,910,2,3.168,3.156,162.8,4.981,.385,3.822,18.88,19.04,18.86,100,303.6,0,18.05,2.632,109.6
1,224,915,2,2.877,2.864,165.4,5.402,.438,3.724,18.96,19.16,19,100,303.6,0,18.13,2.247,107.3
2,224,915,2,21.01,22.39,23.45,22.12,22.64,.686,.628,.602,.681,100,12.37,2550
1,224,920,2,2.87,2.852,167.2,6.427,.347,3.495,19.07,19.28,19.09,100,303.6,0,18.23,2.312,127.5
1,224,925,2,3.024,3.012,167.1,5.128,.381,3.724,19.2,19.39,19.22,100,303.6,0,18.36,2.377,176.7
1,224,930,2,3.095,3.085,167.9,4.445,.428,4.149,19.32,19.52,19.3,100,303.6,0,18.47,2.365,183.7
2,224,930,2,21.06,22.38,23.42,22.14,22.59,.685,.628,.602,.682,100,12.39,2550
1,224,935,2,2.48,2.44,167.3,10.28,.389,3.659,19.41,19.7,19.42,100,303.5,0,18.55,1.98,214.1
1,224,940,2,1.809,1.798,170.9,6.242,.375,2.777,19.56,19.9,19.6,100,303.5,0,18.7,1.247,259
1,224,945,2,1.589,1.542,174.4,14,.349,2.254,19.74,20.3,19.77,100,303.4,0,18.87,.952,290.4
2,224,945,2,21.11,22.37,23.4,22.16,22.54,.686,.628,.602,.682,100,12.42,2550
1,224,950,2,1.439,1.412,176.4,11.09,.318,2.156,19.93,20.68,20.02,100,303.4,0,19.05,.616,379.9
1,224,955,2,1.68,1.606,201.3,17,.401,2.483,20.13,21.02,20.29,99.8,303.4,0,19.22,1.057,384.3
1,224,1000,2,1.446,1.414,230.1,12.09,.26,2.025,20.14,21.14,20.47,99.4,303.4,0,19.17,.981,322.1
2,224,1000,2,21.19,22.37,23.37,22.21,22.5,.686,.628,.602,.682,95.2,12.67,2550
1,224,1005,2,1.022,.986,241.3,15.23,.297,1.731,20.32,21.37,20.74,99.3,303.3,0,19.32,.401,259.9
1,224,1010,2,1.607,1.597,237.5,6.177,.587,3.103,20.34,21.51,20.89,98.8,303.3,0,19.27,1.175,238.3
1,224,1015,2,1.571,1.499,264.3,17.35,.28,2.156,20.47,21.59,21,98.1,303.4,0,19.27,1.288,248.5
2,224,1015,2,21.3,22.38,23.36,22.29,22.47,.687,.628,.602,.682,64.67,12.86,2550
1,224,1020,2,1.792,1.729,256.9,15.25,.204,2.287,20.68,21.75,21.16,97.3,303.4,0,19.34,1.542,286
1,224,1025,2,1.608,1.584,224.2,9.99,.471,2.646,20.98,21.79,21.37,96.2,303.4,0,19.46,1.061,298
1,224,1030,2,1.139,1.103,278.9,14.39,.393,2.123,21.2,22.02,21.58,95,303.3,0,19.46,.523,275.2
2,224,1030,2,21.48,22.39,23.35,22.41,22.44,.687,.628,.602,.682,20.17,12.89,2550
1,224,1035,2,1.011,.998,285.8,9.2,.317,1.666,21.27,22.02,21.69,94.1,303.3,0,19.39,.593,263.9
1,224,1040,2,.742,.703,241.5,18.51,.488,2.156,21.37,22.27,21.86,93.3,303.3,0,19.34,.326,309.7
1,224,1045,2,1.682,1.659,248.1,9.48,.45,2.548,21.4,22.22,21.88,91.8,303.3,0,19.13,1.105,330.7
2,224,1045,2,21.67,22.42,23.36,22.55,22.41,.687,.629,.602,.682,4.202,12.91,2550
1,224,1050,2,1.549,1.498,245.2,14.7,.409,2.613,21.6,22.25,21.98,90.4,303.3,0,19.07,1.172,299.1
1,224,1055,2,.835,.783,243.3,20.25,.327,1.568,21.74,22.49,22.18,89.4,303.3,0,19.04,.301,303.4
1,224,1100,2,1.151,1.065,252.5,22.09,.321,1.862,21.95,22.79,22.5,88.2,303.3,0,19.03,.731,379.8
2,224,1100,2,21.87,22.46,23.38,22.7,22.4,.687,.629,.601,.682,1.521,12.93,2550
1,224,1105,2,1.23,1.179,232.7,16.52,.343,1.993,22.28,22.96,22.78,86.6,303.2,0,19.06,.705,552
1,224,1110,2,1.593,1.505,227.8,19.06,.436,3.299,22.41,23.05,22.93,83.9,303.2,0,18.69,1.071,491.2
1,224,1115,2,1.223,1.06,248.9,29.59,.311,1.829,22.91,23.46,23.49,84.2,303.2,0,19.22,.769,990
2,224,1115,2,22.07,22.51,23.42,22.85,22.39,.687,.629,.601,.682,.399,13.03,2550
1,224,1120,2,1.761,1.659,281.8,19.5,.41,2.45,23.63,24.06,24.43,81.7,303.2,0,19.4,1.187,900
1,224,1125,2,2.647,2.524,255.8,17.46,.63,4.181,23.71,24.08,24.21,79.6,303.1,0,19.09,2.125,669.4
1,224,1130,2,3.551,3.511,268.9,8.57,.612,5.129,23.96,24.14,24.24,77.8,303,0,18.98,3.185,853
2,224,1130,2,22.29,22.58,23.46,23.01,22.4,.687,.629,.601,.682,.14,12.99,2550
1,224,1135,2,3.064,2.96,260.6,14.94,.787,4.704,24.14,24.38,24.43,76,302.9,0,18.79,2.737,1043
1,224,1140,2,2.202,2.114,268.9,16.21,.605,3.299,24.49,24.61,24.75,76,302.9,0,19.09,1.93,785
1,224,1145,2,2.409,2.117,243.1,28.21,.626,4.443,24.72,24.89,25.01,75.3,302.9,0,19.17,1.987,755
2,224,1145,2,22.57,22.66,23.51,23.23,22.41,.687,.629,.601,.683,0,13.01,2550
1,224,1150,2,3.594,3.541,209.5,9.86,.939,5.325,24.83,24.81,25.02,69.89,302.9,0,18.12,2.647,938
1,224,1155,2,3.702,3.576,198.1,14.98,.933,5.553,25.21,24.94,25.29,71.2,302.9,0,18.75,2.665,1089
1,224,1200,2,3.745,3.543,195.4,18.79,1.058,5.521,25.47,25.04,25.37,69.61,302.9,0,18.64,2.982,741
2,224,1200,2,22.92,22.76,23.58,23.53,22.43,.687,.629,.601,.683,0,12.99,2550
1,224,1205,2,3.918,3.864,208.9,9.54,.746,5.423,25.02,24.68,24.89,69.77,302.9,0,18.28,2.815,267.2
1,224,1210,2,3.225,3.172,219.8,10.29,.822,4.998,24.75,24.56,24.66,71.6,303,0,18.42,2.44,302.3
1,224,1215,2,3.289,3.256,206.9,8.13,.713,4.639,24.88,24.69,24.93,70.5,303,0,18.3,2.455,900
2,224,1215,2,23.31,22.88,23.66,23.85,22.46,.688,.63,.601,.683,0,12.87,2550
1,224,1220,2,4.147,4.085,233.7,9.93,.598,5.39,25.15,24.88,25.09,69.35,303,0,18.3,3.55,450.2
1,224,1225,2,4.5,4.402,228.2,12,.839,6.37,24.94,24.72,24.85,70.8,303,0,18.41,3.62,456.9
1,224,1230,2,3.555,3.343,193.2,19.79,.734,5.096,24.96,24.77,24.84,71.2,303,0,18.53,2.725,313.5
2,224,1230,2,23.68,23.03,23.76,24.19,22.51,.688,.63,.601,.683,0,12.9,2550
1,224,1235,2,3.563,3.526,152,8.26,.705,5.259,24.7,24.01,24.27,77.6,303,0,19.61,2.795,279.1
1,224,1240,2,3.725,3.643,145.2,12.04,.54,5.161,24.39,23.88,24.08,79,303,0,19.6,3.088,349.5
1,224,1245,2,3.592,3.529,142.7,10.71,.759,5.161,24.38,23.94,24.12,78.7,302.9,0,19.53,2.862,269.2
2,224,1245,2,23.97,23.21,23.88,24.45,22.58,.688,.63,.601,.683,1.208,12.87,2550
1,224,1250,2,3.974,3.927,130.8,8.82,.499,5.096,24.21,23.82,23.93,78.8,302.9,0,19.39,3.26,207.6
1,224,1255,2,3.876,3.832,124.2,8.62,.591,5.619,24.15,23.84,23.99,79.8,302.9,0,19.54,2.857,247.5
1,224,1300,2,3.897,3.866,120.2,7.22,.802,5.847,24.26,24.03,24.26,78.7,302.8,0,19.43,3.11,519.1
2,224,1300,2,24.18,23.38,24.01,24.64,22.66,.689,.631,.6,.683,1.063,12.83,2550
1,224,1305,2,3.936,3.87,125.3,10.51,.602,5.194,24.74,24.43,24.71,76.8,302.8,0,19.49,3.29,419.2
1,224,1310,2,2.874,2.826,136.7,10.55,.778,4.508,24.95,24.62,24.84,75,302.7,0,19.32,2.235,344.5
1,224,1315,2,3.65,3.551,137.2,13.35,.708,5.521,25.09,24.58,24.89,75,302.7,0,19.46,2.92,552.8
2,224,1315,2,24.3,23.54,24.13,24.76,22.76,.69,.631,.6,.683,.135,12.89,2550
1,224,1320,2,3.967,3.838,140.9,14.57,.711,5.586,25.13,24.65,24.9,74.3,302.6,0,19.34,3.205,372.2
1,224,1325,2,4.542,4.511,151.5,6.678,.655,6.239,24.94,24.4,24.58,75.3,302.6,0,19.37,3.723,336.2
1,224,1330,2,4.914,4.826,155.3,10.85,.925,6.729,24.84,24.37,24.49,76.1,302.6,0,19.44,3.93,340.1
2,224,1330,2,24.37,23.68,24.24,24.86,22.85,.69,.631,.6,.683,.73,12.89,2550
1,224,1335,2,4.307,4.234,153.7,10.6,.959,6.37,24.91,24.47,24.68,76.2,302.6,0,19.53,3.5,693.2
1,224,1340,2,3.994,3.931,160.1,10.15,.846,5.815,25.21,24.58,24.97,74.6,302.6,0,19.48,3.253,624.2
1,224,1345,2,3.398,3.337,152.6,10.86,.852,5.586,25.24,24.81,25.01,73,302.5,0,19.18,2.95,519.5
2,224,1345,2,24.44,23.8,24.34,24.94,22.95,.69,.632,.6,.683,.111,12.93,2550
1,224,1350,2,4.126,4.07,174.5,9.49,.554,5.521,25.35,24.93,25.14,73.2,302.5,0,19.31,3.175,534.1
1,224,1355,2,3.651,3.519,159.8,15.42,.851,5.357,25.44,24.95,25.2,72.9,302.5,0,19.33,2.947,388.3
1,224,1400,2,2.8,2.763,167.8,9.32,.7,5.194,25.49,25.1,25.26,74.4,302.5,0,19.69,2.342,487.5
2,224,1400,2,24.49,23.91,24.43,25.02,23.04,.69,.632,.6,.683,.082,12.91,2550
1,224,1405,2,2.544,2.456,160.4,15.08,.694,3.985,25.68,25.31,25.5,71.3,302.4,0,19.21,1.945,422.6
1,224,1410,2,2.476,2.34,148.6,18.99,.608,3.985,25.72,25.4,25.56,70.6,302.4,0,19.1,1.862,293.4
1,224,1415,2,3.806,3.748,149.3,10.04,.758,5.325,25.68,25.16,25.33,73.2,302.3,0,19.62,3.198,348
2,224,1415,2,24.56,24,24.51,25.11,23.13,.69,.632,.601,.683,.28,12.87,2550
1,224,1420,2,2.795,2.774,136.8,7.12,.501,4.018,25.62,25.2,25.39,73.5,302.2,0,19.63,2.47,560.3
1,224,1425,2,3.939,3.899,132.7,8.17,.809,5.39,25.79,25.22,25.56,73.5,302.1,0,19.78,3.13,413.6
1,224,1430,2,3.491,3.462,116.7,7.35,.627,4.769,25.5,24.98,25.23,73.7,302,0,19.56,2.83,281.1
2,224,1430,2,24.65,24.1,24.58,25.19,23.21,.69,.632,.601,.683,.17,12.89,2550
1,224,1435,2,3.724,3.649,131.1,11.51,.616,5.325,25.49,25.19,25.36,74.1,301.9,0,19.63,2.87,239.9
1,224,1440,2,3.587,3.535,150,9.77,.649,5.488,25.56,25.29,25.34,73.6,301.9,0,19.58,2.8,233.2
1,224,1445,2,2.882,2.862,130.7,6.811,.843,4.671,25.6,25.32,25.41,72.4,301.8,0,19.37,2.147,240.4
2,224,1445,2,24.74,24.18,24.66,25.27,23.29,.69,.633,.601,.683,.582,12.83,2550
1,224,1450,2,3.002,2.88,136.8,16.3,.886,4.508,25.64,25.43,25.49,71.4,301.8,0,19.2,2.502,268.7
1,224,1455,2,1.636,1.55,152.6,18.6,.592,3.169,25.79,25.73,25.74,70.6,301.7,0,19.16,1.037,256.4
1,224,1500,2,2.549,2.47,151.5,14.23,.473,3.463,25.94,25.82,25.83,69.71,301.6,0,19.1,2.13,228.3
2,224,1500,2,24.82,24.27,24.73,25.34,23.37,.69,.633,.601,.682,0,12.83,2550
1,224,1505,2,3.089,2.997,154.5,13.96,.561,4.443,26.14,25.92,25.99,69.52,301.6,0,19.24,2.44,427
1,224,1510,2,2.495,2.372,137.4,17.98,.489,3.691,26.38,26.1,26.23,68.63,301.5,0,19.26,2.09,462
1,224,1515,2,2.85,2.634,176.9,22.28,.581,4.443,26.49,26.28,26.35,67.22,301.5,0,19.04,2.157,374.4
2,224,1515,2,24.86,24.36,24.79,25.39,23.44,.691,.633,.6,.682,0,12.84,2550
1,224,1520,2,3.794,3.698,198.9,12.85,.55,5.063,26.77,26.54,26.7,64.63,301.4,0,18.68,2.665,633.7
1,224,1525,2,2.354,2.307,195.3,11.51,.713,3.495,26.93,26.61,26.81,61.34,301.4,0,18.03,1.615,393.1
1,224,1530,2,2.085,2.037,174.2,12.22,.695,3.397,26.85,26.65,26.74,62.51,301.4,0,18.25,1.452,305.1
2,224,1530,2,24.9,24.43,24.84,25.43,23.51,.691,.633,.6,.682,0,12.9,2550
1,224,1535,2,2.332,2.153,198.3,22.45,.894,4.802,27.07,26.91,27.02,61.87,301.4,0,18.29,1.584,482.2
1,224,1540,2,3.639,3.525,187.8,14.33,.592,5.194,27.17,26.83,27.01,63.73,301.4,0,18.83,2.76,564.7
1,224,1545,2,4.519,4.431,199.1,11.27,.62,5.815,27.13,26.79,26.89,63.04,301.3,0,18.63,3.278,358.5
2,224,1545,2,24.96,24.5,24.9,25.48,23.57,.691,.633,.6,.682,0,12.91,2550
1,224,1550,2,2.851,2.782,200,12.59,.934,4.835,26.87,26.58,26.66,64.28,301.3,0,18.69,2.14,300.7
1,224,1555,2,1.806,1.681,162.2,21.31,1.062,3.953,26.94,26.76,26.83,65.05,301.2,0,18.94,1.131,385.2
1,224,1600,2,2.366,2.214,195.1,20.52,.526,3.953,27.12,26.9,27,63.32,301.2,0,18.69,1.675,394.9
2,224,1600,2,25.06,24.57,24.95,25.55,23.64,.691,.631,.6,.682,0,12.89,2550
1,224,1605,2,3.274,3.163,190.5,14.93,.537,4.639,27.25,26.94,27.06,63.34,301.1,0,18.81,2.317,295.4
1,224,1610,2,2.414,2.25,157.6,21.11,1.03,6.893,27.22,26.95,27.07,61.74,301.1,0,18.39,2.055,700
1,224,1615,2,3.311,3.22,252.6,13.41,1.099,7.91,27.83,27.61,27.84,60.32,301,.01,18.58,3.02,782
2,224,1615,2,25.15,24.64,25.01,25.62,23.7,.691,.618,.601,.682,0,12.88,2550
1,224,1620,2,3.349,3.305,229,9.26,.491,4.214,27.88,27.43,27.73,57.73,301,0,17.96,2.922,748
1,224,1625,2,1.794,1.698,227.4,18.68,.488,2.842,27.83,27.43,27.67,57.37,301,0,17.8,1.254,362.3
1,224,1630,2,3.009,2.884,203.9,16.5,.646,4.704,27.63,27.19,27.35,61.6,300.9,0,18.72,2.027,246.6
2,224,1630,2,25.25,24.71,25.06,25.7,23.76,.691,.609,.601,.682,0,12.99,2550
1,224,1635,2,3.14,3.105,200.2,8.56,.722,4.9,27.33,27,27.12,62.24,300.8,0,18.62,2.087,266.9
1,224,1640,2,2.134,1.863,178.7,28.91,.973,3.887,27.14,26.95,26.95,62.88,300.7,0,18.6,1.347,149.6
1,224,1645,2,1.922,1.854,164.7,15.31,.459,3.234,26.94,26.8,26.71,63.15,300.7,0,18.49,1.578,112.8
2,224,1645,2,25.36,24.78,25.12,25.79,23.81,.691,.605,.601,.681,0,12.82,2550
1,224,1650,2,2.148,2.138,153.9,5.42,.454,3.267,26.83,26.75,26.59,64.57,300.6,0,18.73,1.45,92.2
1,224,1655,2,2.282,2.253,136.5,9.15,.497,3.103,26.67,26.62,26.41,66.3,300.7,0,18.99,1.692,100.5
1,224,1700,2,2.181,2.127,133.3,12.75,.46,3.528,26.54,26.59,26.38,67.02,300.6,0,19.04,1.565,106.4
2,224,1700,2,25.47,24.86,25.17,25.88,23.87,.691,.602,.601,.681,0,12.74,2550
1,224,1705,2,2.605,2.552,146.9,11.48,.291,3.397,26.49,26.48,26.27,69.05,300.6,0,19.45,1.717,101.1
1,224,1710,2,2.89,2.883,130.9,4.143,.347,3.463,26.28,26.31,26.04,70.6,300.5,0,19.6,1.665,102.4
1,224,1715,2,2.701,2.694,120.6,4.226,.273,3.332,26.16,26.28,25.99,70.1,300.5,0,19.39,1.815,98
2,224,1715,2,25.52,24.94,25.23,25.93,23.93,.691,.599,.601,.681,.937,12.69,2550
1,224,1720,2,2.906,2.847,106.8,11.56,.476,4.998,25.97,25.79,25.68,75.2,300.4,0,20.3,1.875,94.9
1,224,1725,2,4.894,4.861,92.5,6.669,.717,7.02,25.5,25.08,25.09,79.6,300.4,0,20.75,3.558,83.4
1,224,1730,2,4.634,4.616,94.5,5.049,.564,5.684,25.05,24.84,24.77,82,300.5,0,20.79,3.423,78
2,224,1730,2,25.51,25,25.28,25.93,23.99,.691,.594,.601,.681,1.732,12.67,2550
1,224,1735,2,4.28,4.251,92.3,6.605,.579,5.619,24.87,24.73,24.67,83.3,300.5,0,20.87,3.06,73.1
1,224,1740,2,4.36,4.344,87.6,4.903,.607,5.488,24.76,24.69,24.59,83.7,300.5,0,20.84,3.275,69.61
1,224,1745,2,4.544,4.519,88.4,6.007,.542,5.945,24.73,24.68,24.59,83.6,300.5,0,20.79,3.24,71
2,224,1745,2,25.48,25.05,25.33,25.91,24.04,.691,.589,.601,.681,2.207,12.65,2550
1,224,1750,2,4.987,4.975,90.7,3.86,.467,5.847,24.69,24.7,24.56,83.3,300.4,0,20.7,3.515,76.6
1,224,1755,2,4.24,4.216,89.6,6.092,.558,5.488,24.68,24.67,24.56,83.8,300.4,0,20.79,3.077,84.1
1,224,1800,2,4.374,4.354,89.1,5.515,.561,5.651,24.67,24.69,24.56,83.5,300.4,0,20.71,3.385,88
2,224,1800,2,25.43,25.1,25.36,25.85,24.09,.69,.583,.601,.681,2.218,12.64,2550
1,224,1805,2,4.47,4.456,92.4,4.662,.551,5.945,24.66,24.66,24.54,83.5,300.4,0,20.71,3.1,97.7
1,224,1810,2,4.429,4.413,92,4.793,.56,5.586,24.67,24.63,24.54,83.9,300.4,0,20.8,3.233,115.2
1,224,1815,2,3.882,3.864,91.5,5.619,.68,5.423,24.66,24.65,24.56,83.8,300.5,0,20.77,2.967,121.9
2,224,1815,2,25.37,25.13,25.38,25.79,24.13,.691,.578,.601,.68,2.227,12.62,2550
1,224,1820,2,4.156,4.139,90.7,5.147,.609,5.227,24.75,24.69,24.66,83.7,300.5,0,20.83,3.042,154.9
1,224,1825,2,3.705,3.676,94.4,7.13,.547,4.671,24.93,24.8,24.87,83.5,300.5,0,20.97,2.817,272.6
1,224,1830,2,4.717,4.696,99.4,5.412,.676,6.011,25.23,24.9,25.09,81.7,300.5,0,20.9,3.358,192.3
2,224,1830,2,25.32,25.16,25.4,25.71,24.17,.691,.576,.601,.68,1.728,12.63,2550
1,224,1835,2,5.157,5.131,95.3,5.804,.694,6.305,25,24.79,24.76,81.8,300.6,0,20.7,3.688,103
[truncated: 650,755 more chars]
