# Supplementary material for: Effects of irrigation rates on cotton yield as affected by soil physical properties and topography in the southern high plains
Source: PLoS One. 2021 Oct 26;16(10):e0258496. doi: 10.1371/journal.pone.0258496 (PMC8547627; doi:10.1371/journal.pone.0258496)
Supplement: S5 File — (ZIP) [file pone.0258496.s009.zip › ABER1709.txt]

1,244,0,2,3.089,3.083,121.5,3.603,.217,3.789,15.69,17,15.84,89.8,304.3,0,13.41,1.325,0
2,244,0,2,24.03,24.58,25.4,24.33,25.06,.323,.433,.497,.588,11.36,12.43,2550
1,244,5,2,3.078,3.07,125.5,4.163,.244,3.724,15.64,17.05,15.78,90,304.4,0,13.38,1.355,0
1,244,10,2,3.17,3.167,130,2.451,.179,3.593,15.64,17.02,15.81,89.9,304.4,0,13.37,1.39,0
1,244,15,2,3.339,3.336,130.7,2.514,.186,3.789,15.58,17.01,15.74,89.9,304.4,0,13.32,1.462,0
2,244,15,2,23.93,24.52,25.3,24.19,24.97,.323,.433,.497,.588,11.92,12.42,2550
1,244,20,2,3.263,3.259,126.7,2.851,.227,3.822,15.56,16.81,15.7,90.1,304.4,0,13.32,1.607,0
1,244,25,2,3.328,3.322,128.8,3.546,.186,3.789,15.54,16.83,15.67,90.1,304.3,0,13.32,1.52,0
1,244,30,2,3.153,3.15,136.8,2.754,.221,3.626,15.48,16.91,15.62,90.2,304.3,0,13.27,1.342,0
2,244,30,2,23.83,24.45,25.21,24.05,24.88,.323,.432,.497,.588,12.06,12.42,2550
1,244,35,2,3.035,3.027,139.5,4.222,.255,3.691,15.44,17.04,15.63,90.4,304.3,0,13.27,1.235,0
1,244,40,2,3.21,3.206,140.9,3.09,.228,3.659,15.47,17.1,15.7,90.6,304.3,0,13.32,1.432,0
1,244,45,2,3.132,3.129,143.7,2.619,.221,3.528,15.44,17.06,15.69,90.6,304.3,0,13.29,1.315,0
2,244,45,2,23.74,24.38,25.12,23.91,24.8,.323,.432,.497,.587,12.77,12.41,2550
1,244,50,2,3.172,3.17,143.1,1.789,.214,3.626,15.39,16.93,15.62,90.6,304.3,0,13.24,1.357,0
1,244,55,2,3.37,3.369,141.9,1.623,.124,3.724,15.29,16.8,15.51,90.8,304.3,0,13.18,1.49,0
1,244,100,2,3.183,3.181,139.2,2.142,.176,3.528,15.2,16.69,15.38,91,304.3,0,13.13,1.28,0
2,244,100,2,23.64,24.33,25.03,23.78,24.71,.323,.432,.497,.587,13.33,12.4,2550
1,244,105,2,3.057,3.056,137.7,1.831,.166,3.397,15.1,16.65,15.26,91.3,304.3,0,13.09,1.137,0
1,244,110,2,2.886,2.882,138.8,3.184,.195,3.234,15.04,16.61,15.2,91.7,304.3,0,13.1,1.09,0
1,244,115,2,2.891,2.887,138.6,2.769,.188,3.561,15,16.62,15.2,92,304.3,0,13.1,1.038,0
2,244,115,2,23.56,24.27,24.94,23.65,24.62,.323,.432,.497,.587,18.51,12.4,2550
1,244,120,2,2.736,2.732,140.9,3.375,.177,3.234,14.96,16.59,15.17,92,304.3,0,13.08,.988,0
1,244,125,2,2.759,2.757,148.6,2.276,.109,3.005,14.85,16.41,15.05,92.1,304.3,0,12.98,.927,0
1,244,130,2,2.673,2.672,147.4,1.37,.131,3.103,14.79,16.32,15.01,92.2,304.3,0,12.94,.867,0
2,244,130,2,23.47,24.21,24.85,23.53,24.54,.323,.432,.497,.587,19.9,12.4,2550
1,244,135,2,2.54,2.54,147.4,1.299,.082,2.711,14.71,16.36,14.98,92.3,304.3,0,12.88,.797,0
1,244,140,2,2.612,2.61,148.6,1.891,.096,2.809,14.64,16.39,14.92,92.5,304.3,0,12.83,.93,0
1,244,145,2,2.624,2.623,153.7,1.468,.123,3.038,14.55,16.36,14.86,92.7,304.3,0,12.8,.663,0
2,244,145,2,23.38,24.14,24.75,23.4,24.45,.322,.431,.497,.587,24.6,12.39,2550
1,244,150,2,2.685,2.682,152.5,2.689,.135,3.038,14.54,16.33,14.9,93.1,304.3,0,12.84,.91,0
1,244,155,2,2.677,2.676,154.3,1.24,.102,2.973,14.51,16.24,14.79,93,304.3,0,12.81,.443,0
1,244,200,2,2.393,2.392,155.7,1.573,.211,2.744,14.45,16.19,14.65,93.1,304.3,0,12.76,.036,0
2,244,200,2,23.3,24.09,24.67,23.29,24.36,.322,.431,.497,.587,28.52,12.39,2550
1,244,205,2,2.037,2.037,157.9,1.198,.143,2.352,14.34,15.85,14.48,93.2,304.3,0,12.68,0,0
1,244,210,2,2.308,2.308,158.1,.115,.051,2.417,14.28,15.85,14.42,93.6,304.3,0,12.67,0,0
1,244,215,2,2.417,2.417,156.7,.672,.053,2.515,14.22,16.11,14.36,93.7,304.3,0,12.63,0,0
2,244,215,2,23.21,24.03,24.58,23.17,24.28,.322,.431,.497,.587,52.29,12.38,2550
1,244,220,2,2.29,2.29,156,.453,.055,2.417,14.14,16.27,14.3,93.8,304.2,0,12.58,0,0
1,244,225,2,2.199,2.197,158.4,2.384,.035,2.287,14.19,16.21,14.4,94.2,304.2,0,12.69,0,0
1,244,230,2,2.046,2.039,167.9,4.644,.134,2.287,14.3,16.28,14.58,94.2,304.2,0,12.78,0,0
2,244,230,2,23.12,23.97,24.5,23.05,24.19,.322,.431,.497,.587,64.32,12.38,2550
1,244,235,2,2.008,2.007,176.8,2.057,.123,2.319,14.35,16.16,14.6,93.9,304.3,0,12.8,0,0
1,244,240,2,2.162,2.16,169.8,2.113,.079,2.385,14.38,16.17,14.58,93.8,304.2,0,12.81,0,0
1,244,245,2,2.217,2.216,165,1.192,.06,2.352,14.38,16.11,14.59,93.7,304.2,0,12.8,0,0
2,244,245,2,23.02,23.91,24.41,22.94,24.11,.322,.43,.497,.587,69.77,12.37,2550
1,244,250,2,2.035,2.029,169.8,4.317,.105,2.254,14.36,16.09,14.59,93.6,304.2,0,12.76,0,0
1,244,255,2,1.904,1.903,170.4,2.257,.066,2.025,14.3,16.08,14.48,93.6,304.2,0,12.68,0,0
1,244,300,2,1.951,1.95,170.1,1.113,.06,2.091,14.25,16.1,14.43,93.7,304.2,0,12.66,0,0
2,244,300,2,22.93,23.85,24.32,22.83,24.02,.322,.43,.497,.587,72.8,12.36,2550
1,244,305,2,2.03,2.026,165.4,3.453,.062,2.123,14.23,16.12,14.42,93.8,304.1,0,12.66,0,0
1,244,310,2,1.838,1.838,162.8,.409,.063,2.025,14.24,16.13,14.5,93.9,304.1,0,12.69,0,0
1,244,315,2,1.749,1.749,159.4,1.58,.03,1.797,14.29,16.08,14.57,94.1,304.1,0,12.77,0,0
2,244,315,2,22.84,23.79,24.24,22.72,23.94,.322,.43,.497,.586,75,12.35,2550
1,244,320,2,1.737,1.735,155.2,2.14,.042,1.829,14.37,16.15,14.62,94.1,304.1,0,12.83,0,0
1,244,325,2,1.634,1.632,150.5,2.746,.047,1.731,14.33,16.23,14.53,93.8,304.1,0,12.76,0,0
1,244,330,2,1.728,1.728,143.7,.437,.088,1.993,14.29,16.24,14.48,93.9,304.1,0,12.74,0,0
2,244,330,2,22.74,23.73,24.16,22.61,23.86,.322,.43,.497,.586,77,12.36,2550
1,244,335,2,1.964,1.962,145.3,2.134,.116,2.319,14.17,16.33,14.41,93.8,304.1,0,12.61,0,0
1,244,340,2,1.889,1.888,143,2.343,.102,2.287,14,16.29,14.27,94,304.1,0,12.48,0,0
1,244,345,2,1.791,1.784,146.2,4.843,.092,2.091,13.93,16.35,14.27,94.5,304.1,0,12.48,0,0
2,244,345,2,22.65,23.67,24.08,22.5,23.77,.322,.43,.497,.586,78.9,12.35,2550
1,244,350,2,1.639,1.638,147.4,2.178,.08,1.797,13.85,16.33,14.11,94.5,304.1,0,12.42,0,0
1,244,355,2,1.385,1.385,144.4,.539,.049,1.568,13.84,16.13,14.09,94.9,304.2,0,12.46,0,0
1,244,400,2,1.477,1.474,139.7,3.825,.077,1.699,14.05,16.12,14.36,95.5,304.2,0,12.76,0,0
2,244,400,2,22.57,23.61,24,22.39,23.7,.322,.43,.497,.586,79.7,12.34,2550
1,244,405,2,1.808,1.807,133.1,1.991,.111,2.123,14.24,16.21,14.58,95,304.2,0,12.86,0,0
1,244,410,2,1.743,1.741,139.6,2.642,.088,1.96,14.17,16.23,14.51,94.5,304.3,0,12.71,0,0
1,244,415,2,1.581,1.581,145.4,.19,.042,1.666,13.97,16.1,14.17,94.2,304.3,0,12.47,0,0
2,244,415,2,22.48,23.55,23.92,22.29,23.61,.322,.429,.497,.586,81.8,12.33,2550
1,244,420,2,1.724,1.717,154.4,5.388,.13,1.993,13.83,15.95,13.98,94.5,304.3,0,12.39,0,0
1,244,425,2,1.821,1.821,161.6,.079,.071,1.993,13.81,15.95,13.96,94.7,304.4,0,12.41,0,0
1,244,430,2,1.656,1.655,163.1,2.06,.03,1.731,13.77,15.81,13.95,94.9,304.4,0,12.39,0,0
2,244,430,2,22.4,23.49,23.84,22.2,23.53,.322,.429,.497,.586,82.6,12.33,2550
1,244,435,2,1.913,1.913,167.5,0,.09,2.058,13.89,15.73,14.11,95.3,304.4,0,12.57,0,0
1,244,440,2,2.049,2.049,167.5,0,.032,2.123,13.96,15.71,14.24,95.3,304.4,0,12.63,0,0
1,244,445,2,1.825,1.824,166.3,1.612,.146,2.025,13.98,15.71,14.3,95.4,304.4,0,12.68,0,0
2,244,445,2,22.32,23.43,23.76,22.1,23.45,.322,.429,.497,.586,83.7,12.32,2550
1,244,450,2,1.449,1.448,165.8,2.617,.071,1.666,13.99,15.68,14.25,95.4,304.4,0,12.68,0,0
1,244,455,2,1.552,1.549,166.5,3.558,.096,1.731,13.95,15.64,14.2,95.5,304.4,0,12.65,0,0
1,244,500,2,1.741,1.74,156.9,1.249,.038,1.829,13.98,15.72,14.22,95.6,304.4,0,12.7,0,0
2,244,500,2,22.24,23.37,23.68,22.01,23.37,.322,.429,.497,.586,84.6,12.32,2550
1,244,505,2,1.71,1.71,156.2,.04,.055,1.829,13.98,15.85,14.24,95.7,304.5,0,12.71,0,0
1,244,510,2,1.724,1.724,154.8,1.421,.097,1.862,13.94,15.93,14.21,95.6,304.5,0,12.67,0,0
1,244,515,2,1.687,1.686,151.5,1.389,.051,1.862,13.89,15.88,14.14,95.8,304.6,0,12.64,0,0
2,244,515,2,22.17,23.31,23.6,21.92,23.29,.322,.429,.497,.586,85.6,12.31,2550
1,244,520,2,1.385,1.385,148,.672,.081,1.633,13.84,15.86,14.07,95.8,304.6,0,12.6,0,0
1,244,525,2,1.303,1.303,145.2,.433,.067,1.47,13.87,15.71,14.03,96.1,304.7,0,12.68,0,0
1,244,530,2,1.255,1.255,144,.891,.044,1.372,13.94,15.64,14.06,96,304.7,0,12.72,0,0
2,244,530,2,22.1,23.25,23.53,21.83,23.22,.322,.428,.497,.586,86.7,12.31,2550
1,244,535,2,.985,.984,138.6,2.51,.204,1.307,13.61,15.52,13.82,95.2,304.8,0,12.29,0,0
1,244,540,2,.811,.811,144.7,.443,.083,.947,13.57,15.43,13.83,95.9,304.8,0,12.36,0,0
1,244,545,2,.64,.64,144,.202,.075,.817,13.68,15.37,13.92,96.1,304.8,0,12.49,0,0
2,244,545,2,22.03,23.2,23.45,21.74,23.14,.321,.428,.497,.586,88.1,12.3,2550
1,244,550,2,.829,.829,143.7,.063,.105,1.078,13.53,15.33,13.84,95.7,304.8,0,12.27,0,0
1,244,555,2,1.129,1.128,142.6,2.021,.108,1.307,13.53,15.39,13.85,96.2,304.8,0,12.37,0,0
1,244,600,2,1.425,1.424,129.4,2.769,.074,1.601,13.76,15.51,14.17,96.5,304.8,0,12.63,.227,.376
2,244,600,2,21.97,23.15,23.38,21.66,23.06,.321,.428,.497,.586,89.5,12.29,2550
1,244,605,2,1.252,1.252,126.3,1.629,.063,1.405,13.85,15.55,14.16,96,304.8,0,12.64,0,0
1,244,610,2,1.299,1.299,123.6,.056,.106,1.437,13.77,15.51,13.94,95.8,304.7,0,12.53,0,0
1,244,615,2,.97,.97,123.8,0,.062,1.078,13.6,15.46,13.75,95.8,304.7,0,12.36,0,.102
2,244,615,2,21.89,23.09,23.3,21.58,22.99,.321,.428,.497,.586,91.6,12.29,2550
1,244,620,2,.809,.809,123.8,0,.055,.947,13.55,15.35,13.71,96.1,304.7,0,12.36,0,1.686
1,244,625,2,.923,.923,123.8,0,.148,1.241,13.59,15.22,13.72,96.4,304.7,0,12.45,0,4.312
1,244,630,2,1.413,1.412,125,1.813,.127,1.666,13.59,15.23,13.73,96.5,304.7,0,12.47,0,9.52
2,244,630,2,21.82,23.03,23.23,21.49,22.91,.322,.427,.497,.585,94.3,12.28,2550
1,244,635,2,1.733,1.732,117.3,2.052,.123,1.927,13.44,15.29,13.71,96.2,304.7,0,12.28,.521,14.09
1,244,640,2,2.056,2.055,116.2,2.178,.151,2.352,13.28,15.36,13.71,96.4,304.7,0,12.15,.571,20.22
1,244,645,2,2.452,2.451,114.3,1.584,.078,2.581,13.2,15.43,13.55,96.4,304.6,0,12.08,.905,27.08
2,244,645,2,21.76,22.98,23.16,21.41,22.84,.322,.427,.497,.585,96.7,12.27,2550
1,244,650,2,1.896,1.896,110.9,.158,.24,2.319,13.3,15.51,13.62,96.9,304.7,0,12.26,.004,35.91
1,244,655,2,1.636,1.636,110.2,.93,.039,1.731,13.69,15.54,14.08,97.3,304.7,0,12.69,0,48.29
1,244,700,2,1.767,1.765,106.3,2.631,.113,2.025,14.04,15.51,14.43,97.1,304.7,0,12.99,.22,62.69
2,244,700,2,21.7,22.93,23.09,21.34,22.77,.321,.427,.497,.585,98.1,12.28,2550
1,244,705,2,1.892,1.887,115.2,4.249,.075,2.058,14.32,15.54,14.74,96.8,304.8,0,13.21,.15,78.4
1,244,710,2,1.887,1.886,128.3,2.602,.073,2.025,14.62,15.57,15.06,96.5,304.8,0,13.44,.025,94.7
1,244,715,2,1.618,1.618,133.5,.827,.15,1.862,14.96,15.56,15.4,96.1,304.8,0,13.7,0,111.4
2,244,715,2,21.65,22.88,23.02,21.27,22.69,.321,.427,.497,.585,99.2,12.27,2550
1,244,720,2,.924,.921,134.7,4.517,.263,1.405,15.38,15.67,15.83,95.6,304.9,0,14.03,0,128.6
1,244,725,2,.73,.723,141.7,8.3,.194,1.241,15.88,16.06,16.28,94.5,304.9,0,14.34,.027,146
1,244,730,2,1.25,1.237,138.4,8.32,.211,1.731,16.1,16.22,16.48,92.9,304.9,0,14.3,.198,163.9
2,244,730,2,21.6,22.83,22.95,21.21,22.62,.321,.426,.497,.585,99.9,12.28,2550
1,244,735,2,1.192,1.184,128,6.323,.24,1.797,16.37,16.46,16.77,92.1,304.9,0,14.42,.239,182.3
1,244,740,2,1.197,1.183,135.4,8.93,.23,1.829,16.71,16.85,17.18,91.3,305,0,14.62,.524,200
1,244,745,2,1.442,1.431,139.9,6.911,.315,2.123,16.96,17.1,17.39,90.3,305,0,14.68,.828,211
2,244,745,2,21.59,22.79,22.9,21.17,22.56,.321,.426,.497,.585,100,12.31,2550
1,244,750,2,1.561,1.543,147.2,8.84,.258,2.091,17.2,17.33,17.57,89.8,305.1,0,14.83,.892,232
1,244,755,2,1.833,1.822,149.7,6.352,.408,2.973,17.5,17.57,17.81,89.2,305,0,15.01,1.41,243.2
1,244,800,2,2.468,2.441,154.1,8.4,.356,3.071,17.79,17.85,18.01,87.8,305,0,15.05,1.925,270.3
2,244,800,2,21.59,22.75,22.83,21.15,22.49,.321,.426,.497,.585,75.8,12.37,2550
1,244,805,2,2.968,2.957,161.6,4.956,.39,3.691,18.04,18.05,18.2,85.9,305,0,14.95,2.245,279.3
1,244,810,2,2.589,2.56,164.2,8.57,.443,3.887,18.39,18.35,18.52,85.4,305.1,0,15.2,1.947,307.1
1,244,815,2,2.859,2.835,168.5,7.42,.788,5.063,18.72,18.67,18.89,84.1,305.1,0,15.28,2.068,325.2
2,244,815,2,21.61,22.71,22.79,21.17,22.42,.321,.426,.497,.585,8.71,12.59,2550
1,244,820,2,2.862,2.833,169.3,8.2,.553,4.443,19.09,19.04,19.22,82.2,305.1,0,15.28,2.177,346
1,244,825,2,3.593,3.565,171.9,7.05,.375,4.279,19.47,19.39,19.59,79.8,305.1,0,15.2,2.72,364.8
1,244,830,2,3.735,3.718,175.1,5.412,.404,4.802,19.72,19.57,19.8,78.1,305.1,0,15.11,2.797,382
2,244,830,2,21.64,22.69,22.74,21.23,22.36,.321,.426,.497,.585,4.957,12.81,2550
1,244,835,2,3.637,3.597,174.9,8.46,.407,4.443,19.95,19.65,20,76.9,305.1,0,15.08,2.615,398.7
1,244,840,2,3.455,3.42,167.1,8.14,.552,4.541,20.17,19.85,20.18,76.5,305.2,0,15.21,2.695,416.3
1,244,845,2,3.67,3.644,176.1,6.849,.518,4.639,20.47,20.07,20.42,75.5,305.2,0,15.29,2.767,433.1
2,244,845,2,21.7,22.66,22.71,21.33,22.31,.321,.425,.496,.585,3.392,12.96,2550
1,244,850,2,3.789,3.757,174.6,7.51,.583,4.802,20.69,20.34,20.66,74.3,305.2,0,15.25,3.01,449
1,244,855,2,4.092,4.069,165.8,6.071,.553,5.553,21.06,20.67,21.03,72.4,305.2,0,15.21,3.183,467.3
1,244,900,2,4.184,4.148,171.4,7.47,.836,6.174,21.4,20.97,21.35,71.9,305.1,0,15.41,3.222,484.5
2,244,900,2,21.78,22.65,22.7,21.47,22.26,.321,.425,.496,.585,2.6,13.02,2550
1,244,905,2,4.859,4.83,172.7,6.219,.689,6.566,21.56,21.1,21.48,69.37,305.1,0,15.03,3.755,502.4
1,244,910,2,4.669,4.629,172.6,7.5,.41,5.586,21.87,21.29,21.73,68.29,305.1,0,15.08,3.498,519.3
1,244,915,2,4.792,4.707,176.5,10.8,.662,5.945,22.19,21.65,22.15,67.41,305.1,0,15.17,3.41,532.5
2,244,915,2,21.9,22.65,22.7,21.65,22.22,.321,.425,.496,.585,1.934,13.05,2550
1,244,920,2,5.111,5.079,179.3,6.33,.8,6.566,22.49,21.85,22.35,65.96,305.2,0,15.12,3.665,528.1
1,244,925,2,4.567,4.536,180.8,6.689,.801,6.239,22.53,21.96,22.4,65.39,305.2,0,15.03,3.445,568.2
1,244,930,2,4.482,4.386,180.8,11.82,.646,5.978,22.94,22.41,22.86,64.28,305.3,0,15.14,3.368,584.3
2,244,930,2,22.04,22.66,22.73,21.86,22.19,.32,.425,.496,.585,1.406,13.09,2550
1,244,935,2,5.047,5.002,189.8,7.67,.585,6.501,23.03,22.27,22.84,63.23,305.3,0,14.98,3.33,600.1
1,244,940,2,5.043,4.988,192.9,8.49,.784,6.827,23.23,22.53,23.07,62.62,305.3,0,15.01,3.46,617.5
1,244,945,2,4.863,4.827,191,7.02,.832,6.566,23.32,22.62,23.15,62.54,305.3,0,15.07,3.485,632
2,244,945,2,22.21,22.68,22.76,22.11,22.17,.32,.425,.496,.585,1.206,13.11,2550
1,244,950,2,5.109,5.081,204.6,6.061,.621,6.501,23.58,22.79,23.37,61.68,305.4,0,15.1,3.483,645.6
1,244,955,2,5.119,5.009,202.9,11.87,1.041,7.06,23.8,23.14,23.66,61.63,305.3,0,15.29,3.54,655.6
1,244,1000,2,5.913,5.847,204,8.57,.759,7.84,23.75,22.97,23.44,59.97,305.3,0,14.84,4.283,668.4
2,244,1000,2,22.39,22.72,22.82,22.38,22.15,.319,.425,.496,.584,.249,13.2,2550
1,244,1005,2,5.906,5.874,210,5.921,1.009,7.74,23.85,23.05,23.65,59.76,305.3,0,14.88,3.945,677.8
1,244,1010,2,5.765,5.712,216.5,7.79,.809,7.48,24.13,23.33,23.95,58.69,305.4,0,14.86,4.038,684.8
1,244,1015,2,5.129,4.907,209.7,16.87,.791,7.28,24.3,23.48,24.07,58.4,305.4,0,14.93,3.708,693.2
2,244,1015,2,22.61,22.77,22.9,22.69,22.16,.319,.425,.496,.584,0,13.2,2550
1,244,1020,2,5.241,5.077,204.5,14.33,.588,6.599,24.41,23.73,24.21,58.3,305.3,0,15.01,3.778,706
1,244,1025,2,4.716,4.606,208.7,12.38,.768,6.729,24.55,23.9,24.42,57.66,305.3,0,14.97,3.413,723
1,244,1030,2,4.76,4.6,216.1,14.84,.9,6.174,24.81,24.13,24.64,57.39,305.3,0,15.12,3.55,738
2,244,1030,2,22.83,22.83,22.99,23.02,22.17,.318,.425,.496,.584,0,13.18,2550
1,244,1035,2,5.374,5.193,212.1,14.87,.756,7.19,24.76,23.86,24.48,56.83,305.3,0,14.94,3.853,749
1,244,1040,2,5.213,5.006,219.1,16.15,.86,7.06,24.8,23.94,24.5,56.71,305.3,0,14.94,3.873,763
1,244,1045,2,5.137,4.954,217.4,15.31,.441,6.272,24.9,24.06,24.62,56.3,305.3,0,14.93,3.958,774
2,244,1045,2,23.06,22.9,23.1,23.36,22.19,.317,.424,.496,.584,0,13.16,2550
1,244,1050,2,5.537,5.455,226.8,9.87,.709,7.02,24.96,24.14,24.78,56.26,305.2,0,14.97,4.15,784
1,244,1055,2,5.708,5.619,219.1,10.15,.953,7.45,25.07,24.21,24.78,55.3,305.2,0,14.8,4.22,795
1,244,1100,2,5.466,5.392,217.5,9.41,.919,7.51,25.26,24.41,25.03,54.2,305.1,0,14.68,3.875,804
2,244,1100,2,23.31,22.98,23.23,23.71,22.23,.316,.424,.495,.584,0,13.16,2550
1,244,1105,2,5.725,5.692,229.3,6.125,.888,7.45,25.27,24.31,25.01,53.88,305.1,0,14.6,4.48,817
1,244,1110,2,5.228,5.171,209.3,8.49,.92,7.15,25.55,24.7,25.43,53.96,305,0,14.86,3.55,825
1,244,1115,2,4.99,4.911,223.1,10.15,1.093,7.48,25.73,24.84,25.48,53.28,305,0,14.84,3.848,830
2,244,1115,2,23.56,23.07,23.36,24.08,22.28,.315,.424,.495,.584,0,13.17,2550
1,244,1120,2,5.396,5.258,229,12.93,.802,6.827,25.73,24.81,25.38,52.74,305,0,14.68,4.28,837
1,244,1125,2,5.98,5.931,228.3,7.38,1.046,7.87,25.74,24.78,25.44,53.21,304.9,0,14.83,4.795,849
1,244,1130,2,5.485,5.275,219.2,15.85,.935,7.94,25.83,24.87,25.52,53.48,304.9,0,14.98,4.133,855
2,244,1130,2,23.81,23.17,23.52,24.44,22.34,.314,.424,.495,.584,0,13.15,2550
1,244,1135,2,5.054,4.948,208.2,11.75,1.216,7.71,26.37,25.49,26.24,53.56,304.9,0,15.47,3.528,862
1,244,1140,2,5.543,5.498,210.3,7.27,.803,7.06,26.17,24.99,25.71,51.56,304.9,0,14.73,3.878,866
1,244,1145,2,4.959,4.908,219.9,8.24,.903,6.697,26.02,25.04,25.72,51.88,304.9,0,14.69,3.533,875
2,244,1145,2,24.06,23.27,23.68,24.82,22.41,.313,.424,.495,.584,0,13.13,2550
1,244,1150,2,5.265,5.209,223.6,8.32,1.058,7.91,26.06,25.12,25.8,50.82,304.8,0,14.42,3.955,882
1,244,1155,2,4.921,4.748,233.5,15.16,.756,6.762,26.09,25.19,25.84,50.64,304.7,0,14.4,3.893,879
1,244,1200,2,5.2,5.167,220.1,6.395,.705,7.38,26.28,25.34,25.99,50.21,304.7,0,14.44,3.893,885
2,244,1200,2,24.31,23.38,23.85,25.18,22.49,.312,.424,.495,.584,0,13.15,2550
1,244,1205,2,3.973,3.844,210.6,14.6,1.047,7.19,26.31,25.55,26.15,50.34,304.6,0,14.5,2.755,889
1,244,1210,2,4.181,4.138,223,8.24,1.368,7.58,26.6,25.7,26.36,49.01,304.5,0,14.36,3.363,896
1,244,1215,2,4.55,4.484,225.5,9.73,1.009,6.533,26.6,25.82,26.43,49.33,304.4,0,14.45,3.505,899
2,244,1215,2,24.57,23.49,24.03,25.56,22.58,.311,.424,.495,.583,0,13.15,2550
1,244,1220,2,3.887,3.803,209.7,11.94,.838,5.259,26.7,25.85,26.52,48.8,304.4,0,14.38,2.875,904
1,244,1225,2,4.778,4.719,226.7,8.97,.818,6.762,27.07,26.22,26.94,48.69,304.4,0,14.67,3.485,908
1,244,1230,2,4.825,4.743,228.6,10.55,.854,6.664,27,25.95,26.72,47.44,304.4,0,14.22,3.888,911
2,244,1230,2,24.84,23.61,24.22,25.93,22.68,.309,.424,.494,.583,0,13.11,2550
1,244,1235,2,3.409,3.332,209.3,12.15,.894,6.011,26.91,26.04,26.67,46.54,304.4,0,13.85,2.36,907
1,244,1240,2,4.242,4.153,213.9,11.72,.94,7.02,27.19,26.48,27.02,46.83,304.3,0,14.2,3.077,910
1,244,1245,2,4.547,4.355,232,16.62,.676,6.239,27.42,26.48,27.12,46.17,304.3,0,14.18,3.398,911
2,244,1245,2,25.1,23.73,24.41,26.3,22.78,.308,.423,.494,.583,0,13.12,2550
1,244,1250,2,3.691,3.626,245.4,10.81,.942,6.043,27.45,26.56,27.15,44.98,304.2,0,13.82,3.07,908
1,244,1255,2,5.223,5.145,225,9.87,.898,7.09,27.51,26.77,27.26,45.92,304.2,0,14.18,3.988,912
1,244,1300,2,4.684,4.536,233.5,14.4,.62,6.207,27.57,26.65,27.26,45.33,304.2,0,14.04,3.628,912
2,244,1300,2,25.36,23.86,24.61,26.61,22.9,.307,.424,.494,.583,0,13.12,2550
1,244,1305,2,3.833,3.789,238.5,8.67,.922,6.043,27.65,26.81,27.4,43.98,304.1,0,13.66,3.017,911
1,244,1310,2,3.738,3.54,234.2,18.65,.869,5.194,27.75,26.9,27.58,43.18,304,0,13.47,2.89,907
1,244,1315,2,3.497,3.417,226.4,12.28,.955,5.292,27.74,27.07,27.57,43.43,304,0,13.55,2.837,902
2,244,1315,2,25.61,23.98,24.81,26.85,23.03,.305,.424,.494,.583,0,13.11,2550
1,244,1320,2,4.242,4.192,236.8,8.83,.552,5.717,27.95,27.13,27.71,43.56,304,0,13.78,3.363,897
1,244,1325,2,2.611,2.523,245.1,14.89,.738,4.116,27.99,27.3,27.88,42.88,303.9,0,13.58,2.09,893
1,244,1330,2,3.275,2.89,216.9,27.8,.968,5.553,28.26,27.68,28.22,43.24,303.8,0,13.93,2.507,890
2,244,1330,2,25.85,24.11,24.99,27.05,23.15,.304,.424,.494,.583,0,13.1,2550
1,244,1335,2,4.099,3.862,221.4,19.51,1.027,6.305,28.38,27.53,28.13,42.77,303.8,0,13.87,2.962,888
1,244,1340,2,3.363,3.308,242.8,10.3,.896,5.619,28.36,27.55,28.08,41.94,303.7,0,13.57,2.785,888
1,244,1345,2,4.111,3.669,233.3,26.56,1.103,8.17,28.32,27.64,28.14,42.18,303.6,0,13.62,3.318,880
2,244,1345,2,26.08,24.24,25.17,27.2,23.29,.303,.424,.493,.582,0,13.09,2550
1,244,1350,2,3.938,3.848,187.9,12.23,.725,5.815,28.53,27.67,28.26,41.42,303.7,0,13.53,2.762,877
1,244,1355,2,4.048,3.878,194,16.57,.733,5.651,28.6,27.73,28.4,41.58,303.6,0,13.64,2.797,872
1,244,1400,2,2.956,2.856,154.5,14.89,.653,4.214,28.66,27.82,28.31,39.01,303.6,0,12.75,2.522,861
2,244,1400,2,26.3,24.36,25.33,27.29,23.43,.301,.424,.493,.582,0,13.08,2550
1,244,1405,2,2.795,2.701,150.8,14.89,.504,4.116,28.76,27.96,28.41,39.32,303.4,0,12.96,2.202,856
1,244,1410,2,4.116,3.995,157.3,13.89,1.125,5.978,28.88,28.01,28.56,39.48,303.4,0,13.13,3.17,853
1,244,1415,2,3.968,3.86,188.8,13.34,1.082,5.749,28.83,27.81,28.38,38.34,303.3,0,12.65,3.075,842
2,244,1415,2,26.47,24.48,25.46,27.3,23.58,.3,.424,.493,.582,0,13.07,2550
1,244,1420,2,3,2.905,175.1,14.48,.991,5.521,28.65,28.01,28.44,38.64,303.3,0,12.61,2.228,835
1,244,1425,2,3.661,3.472,172.1,18.39,.653,4.965,29,28.22,28.79,40.4,303.3,0,13.56,2.732,832
1,244,1430,2,3.731,3.664,192.8,10.84,.862,6.305,29.03,28.12,28.73,37.61,303.2,0,12.53,2.572,823
2,244,1430,2,26.61,24.6,25.57,27.27,23.73,.299,.424,.493,.582,0,13.06,2550
1,244,1435,2,3.349,3.244,216,14.37,.62,4.802,29.17,28.41,29.03,38.99,303.1,0,13.17,2.327,813
1,244,1440,2,3.449,3.241,176.6,19.91,.823,5.978,29.27,28.44,29.02,37.86,303.1,0,12.83,2.587,797
1,244,1445,2,4.028,3.962,159.7,10.37,.998,6.207,29.14,28.22,28.74,38.92,303,0,13.13,3.193,783
2,244,1445,2,26.75,24.71,25.65,27.22,23.88,.298,.424,.493,.582,0,13.06,2550
1,244,1450,2,4.326,4.286,160.3,7.8,.959,5.782,29.25,28.28,28.85,37.82,302.9,0,12.8,3.42,781
1,244,1455,2,4.231,4.048,173.2,16.84,1.156,6.631,29.14,28.2,28.72,36.8,302.8,0,12.32,3.167,768
1,244,1500,2,3.525,3.49,163.4,8.09,.816,5.455,29.28,28.37,28.93,37.18,302.8,0,12.57,2.815,761
2,244,1500,2,26.89,24.82,25.72,27.19,24.03,.296,.424,.492,.581,0,13.06,2550
1,244,1505,2,4.014,3.802,176.5,18.62,.926,5.978,29.38,28.61,29.07,37.56,302.7,0,12.82,3.158,751
1,244,1510,2,3.365,3.287,165.1,12.31,.878,5.292,29.47,28.7,29.12,37.2,302.7,0,12.73,2.627,741
1,244,1515,2,4.482,4.319,178.3,15.41,.654,5.913,29.59,28.83,29.28,35.7,302.6,0,12.24,3.288,732
2,244,1515,2,27.01,24.93,25.78,27.23,24.18,.295,.424,.492,.581,0,13.06,2550
1,244,1520,2,4.776,4.731,188.1,7.85,1.253,7.32,29.41,28.66,29.08,35.43,302.5,0,11.98,3.445,722
1,244,1525,2,5.041,4.968,176.8,9.73,.782,6.729,29.4,28.62,29.08,35.81,302.4,0,12.13,3.72,706
1,244,1530,2,5.125,5.084,175.1,7.21,.99,7.19,29.48,28.79,29.23,36.92,302.4,0,12.64,3.605,666.3
2,244,1530,2,27.09,25.03,25.84,27.35,24.33,.294,.424,.492,.581,0,13.04,2550
1,244,1535,2,4.66,4.614,187.1,8.09,1.227,7.28,29.36,28.54,29.02,35.73,302.4,0,12.06,3.333,683.5
1,244,1540,2,3.106,2.977,188.3,16.52,.983,6.174,29.3,28.79,29.07,36.4,302.3,0,12.27,2.21,665.3
1,244,1545,2,4.626,4.599,193.8,6.198,1.032,6.893,29.49,28.83,29.27,34.71,302.3,0,11.75,3.16,654.7
2,244,1545,2,27.15,25.12,25.89,27.52,24.48,.293,.424,.492,.581,0,13.05,2550
1,244,1550,2,4.235,4.185,200.3,8.83,1.331,6.893,29.42,28.86,29.26,34.84,302.2,0,11.75,2.932,642.7
1,244,1555,2,4.947,4.891,188.6,8.56,.783,6.501,29.6,29.06,29.44,34.66,302.2,0,11.82,3.395,626.5
1,244,1600,2,4.968,4.809,188.1,14.49,1.281,8.07,29.66,29.12,29.43,34.27,302.2,0,11.7,3.455,614
2,244,1600,2,27.19,25.2,25.97,27.72,24.63,.292,.424,.492,.58,0,13.05,2550
1,244,1605,2,5.113,5.032,201.9,10.21,.971,7.02,29.64,28.99,29.35,33.43,302.1,0,11.32,3.405,594.3
1,244,1610,2,3.603,3.573,193,7.41,.763,5.161,29.49,29.01,29.3,33.79,302.1,0,11.36,2.515,576.5
1,244,1615,2,3.579,3.517,185.6,10.63,.576,4.541,29.58,29.04,29.34,34.95,302,0,11.93,2.697,563.5
2,244,1615,2,27.23,25.27,26.05,27.9,24.75,.291,.424,.491,.58,0,13.04,2550
1,244,1620,2,3.538,3.48,207,10.36,1.382,5.945,29.61,29.17,29.45,36.05,302,0,12.4,2.355,545.3
1,244,1625,2,4.374,4.228,181.4,14.8,.763,5.978,29.54,28.99,29.23,37.17,302,0,12.79,3.233,529.4
1,244,1630,2,4.342,4.288,199.1,9,.762,5.978,29.63,29.17,29.4,35.52,302,0,12.2,2.925,514.1
2,244,1630,2,27.24,25.34,26.14,28.08,24.89,.29,.425,.491,.58,0,13.04,2550
1,244,1635,2,4.049,3.988,187,9.95,.652,5.945,29.53,29.06,29.29,35.66,302.1,0,12.17,2.742,494.8
1,244,1640,2,5.487,5.441,163.5,7.41,.964,7.64,29.45,28.82,29.11,38.49,302.1,0,13.24,3.99,477.8
1,244,1645,2,3.948,3.791,167.9,16.19,.672,5.586,29.37,28.88,29.06,38.78,302,0,13.28,3.04,461.5
2,244,1645,2,27.24,25.4,26.23,28.23,25.01,.289,.425,.491,.58,0,13.04,2550
1,244,1650,2,5.064,4.952,157.4,12.04,.653,6.631,29.38,28.78,29.01,38.66,302,0,13.24,3.745,446
1,244,1655,2,5.509,5.412,174.8,10.73,.709,7.19,29.35,28.97,29.06,38.07,302,0,12.99,4.095,424.6
1,244,1700,2,4.695,4.651,170.1,7.83,.841,7.55,29.17,28.76,28.86,38.48,302,0,13,3.493,405.9
2,244,1700,2,27.22,25.45,26.33,28.35,25.13,.288,.425,.491,.58,0,13.04,2550
1,244,1705,2,5.601,5.533,175.8,8.9,.754,7.51,29.16,28.84,28.89,37.87,302,0,12.75,4.088,390.4
1,244,1710,2,4.694,4.655,171.2,7.39,.719,6.011,29.05,28.68,28.76,37.95,302,0,12.69,3.355,372.6
1,244,1715,2,4.611,4.56,172.4,8.47,.644,6.174,29.06,28.78,28.79,39.45,302,0,13.26,3.45,354.4
2,244,1715,2,27.17,25.49,26.42,28.44,25.25,.288,.425,.491,.58,0,13.05,2550
1,244,1720,2,4.611,4.553,178,9.12,.65,5.847,29.02,28.77,28.77,38.74,302,0,12.96,3.365,338.3
1,244,1725,2,5.19,5.159,170.7,6.25,.744,6.533,28.99,28.69,28.7,38.82,302,0,12.96,3.79,319.6
1,244,1730,2,4.118,4.097,174,5.812,.36,5.063,28.87,28.63,28.6,38.78,301.9,0,12.86,2.88,300.6
2,244,1730,2,27.09,25.52,26.51,28.49,25.35,.287,.425,.49,.579,0,13.03,2550
1,244,1735,2,4.009,3.957,171,9.18,.478,5.227,28.85,28.64,28.59,39.71,302,0,13.19,2.84,282.8
1,244,1740,2,4.45,4.418,174.4,6.904,.718,6.043,28.72,28.51,28.42,40.03,302,0,13.2,3.077,265.9
1,244,1745,2,4.897,4.863,159.8,6.731,.565,5.945,28.59,28.42,28.27,39.53,302,0,12.9,3.443,248.3
2,244,1745,2,26.99,25.54,26.59,28.51,25.44,.287,.425,.49,.579,0,12.77,2550
1,244,1750,2,4.327,4.298,168.7,6.655,.359,5.031,28.47,28.31,28.15,39.98,302,0,12.96,3.005,228.4
1,244,1755,2,4.53,4.5,169.5,6.592,.657,6.207,28.33,28.2,28.03,40.65,302,0,13.09,3.41,210.3
1,244,1800,2,4.46,4.445,173.8,4.739,.535,5.88,28.16,28.18,27.89,40.37,302,0,12.84,3.115,194.2
2,244,1800,2,26.88,25.56,26.66,28.49,25.53,.286,.425,.49,.579,0,12.69,2550
1,244,1805,2,4.09,4.075,164,4.983,.396,4.933,28.05,28.05,27.77,40.89,302,0,12.94,2.767,176.7
1,244,1810,2,4.318,4.302,158.7,4.9,.529,5.586,27.89,27.89,27.57,41.24,302,0,12.92,2.94,157.8
1,244,1815,2,3.509,3.493,165.3,5.453,.421,4.737,27.68,27.62,27.27,43.88,302.1,0,13.66,2.25,140.8
2,244,1815,2,26.76,25.56,26.72,28.44,25.6,.286,.425,.49,.579,0,12.65,2550
1,244,1820,2,3.992,3.975,169.2,5.243,.498,5.129,27.38,27.55,27.02,44.37,302.1,0,13.56,2.577,123.8
1,244,1825,2,4.104,4.091,167.5,4.517,.447,5.292,27.17,27.37,26.82,44.32,302.1,0,13.36,2.557,108.5
1,244,1830,2,3.802,3.79,159.2,4.546,.374,4.573,26.89,27.08,26.5,45.32,302.2,0,13.45,2.262,92.3
2,244,1830,2,26.64,25.56,26.76,28.37,25.67,.286,.425,.49,.579,0,12.63,2550
1,244,1835,2,3.591,3.584,156,3.753,.294,4.508,26.64,26.9,26.22,45.94,302.2,0,13.44,2.117,76.9
1,244,1840,2,3.466,3.459,157.1,3.6,.239,4.051,26.3,26.66,25.85,47.25,302.2,0,13.56,1.875,63.15
1,244,1845,2,3.522,3.519,154.8,2.459,.234,4.083,25.93,26.47,25.46,48.74,302.3,0,13.69,1.802,49.9
2,244,1845,2,26.5,25.55,26.79,28.25,25.72,.286,.425,.489,.578,0,12.62,2550
1,244,1850,2,3.611,3.608,155.9,2.229,.24,4.247,25.52,26.24,25.08,50.46,302.3,0,13.85,1.765,37.09
1,244,1855,2,3.51,3.506,158.9,2.55,.2,4.051,25.05,25.97,24.63,52.08,302.3,0,13.9,1.592,25.19
1,244,1900,2,3.484,3.483,159.7,1.748,.185,3.953,24.6,25.64,24.25,53.3,302.4,0,13.85,1.54,15.9
2,244,1900,2,26.35,25.53,26.81,28.11,25.77,.285,.425,.489,.578,0,12.6,2550
1,244,1905,2,3.371,3.37,158.8,1.203,.082,3.593,24.1,25.44,23.73,55.37,302.4,0,13.97,1.215,8.4
1,244,1910,2,3.329,3.327,156.8,1.721,.087,3.528,23.57,25.35,23.27,57.68,302.5,0,14.1,1.21,2.657
1,244,1915,2,3.196,3.196,154.7,.541,.075,3.332,22.97,25.19,22.74,61.02,302.5,0,14.39,1.02,.003
2,244,1915,2,26.2,25.51,26.81,27.95,25.8,.285,.425,.489,.578,.497,12.59,2550
1,244,1920,2,3.156,3.155,153.2,1.285,.076,3.365,22.43,25.04,22.33,63.59,302.5,0,14.53,.975,0
1,244,1925,2,3.551,3.551,155.1,.678,.153,3.855,22,25.08,22.03,65.51,302.6,0,14.58,1.15,0
1,244,1930,2,3.732,3.731,156.3,1.345,.073,3.92,21.64,25.12,21.83,66.41,302.6,0,14.45,1.18,0
2,244,1930,2,26.04,25.47,26.79,27.76,25.82,.285,.425,.489,.578,1.327,12.58,2550
1,244,1935,2,3.445,3.444,154.8,1.187,.109,3.659,21.38,24.86,21.56,67.41,302.6,0,14.44,1.07,0
1,244,1940,2,3.542,3.542,149.5,.76,.144,3.757,21.03,24.56,21.14,69.88,302.7,0,14.65,1.207,0
1,244,1945,2,3.542,3.541,151.6,1.011,.054,3.724,20.75,24.8,20.95,71.8,302.7,0,14.8,1.015,0
2,244,1945,2,25.88,25.44,26.77,27.56,25.83,.285,.425,.489,.578,1.478,12.57,2550
1,244,1950,2,3.716,3.715,152.9,.818,.104,3.953,20.57,24.68,20.79,73.3,302.7,0,14.94,1.032,0
1,244,1955,2,3.744,3.744,153.1,.436,.055,3.92,20.43,24.42,20.72,72.9,302.8,0,14.73,1.197,0
1,244,2000,2,3.708,3.708,151.6,.64,.055,3.822,20.25,24.21,20.47,73.6,302.8,0,14.7,1.09,0
2,244,2000,2,25.71,25.39,26.73,27.34,25.83,.285,.425,.489,.578,1.673,12.57,2550
1,244,2005,2,3.808,3.808,149.7,.618,.058,3.953,20.07,24.22,20.27,75.4,302.8,0,14.91,1.087,0
1,244,2010,2,3.956,3.955,153,.959,.067,4.116,19.95,24.07,20.24,75.9,302.8,0,14.9,1.137,0
1,244,2015,2,4.056,4.055,156.2,.546,.083,4.247,19.85,23.74,20.15,74.1,302.8,0,14.43,1.18,0
2,244,2015,2,25.55,25.34,26.68,27.13,25.82,.285,.425,.489,.578,1.832,12.57,2550
1,244,2020,2,3.593,3.593,155.3,1.066,.205,4.018,19.86,23.15,20.17,70.6,302.8,0,13.74,.997,0
1,244,2025,2,3.648,3.647,151.5,1.165,.15,4.018,19.82,22.85,20.01,70.5,302.8,0,13.68,.952,0
1,244,2030,2,4.045,4.044,148.7,1.569,.108,4.279,19.52,22.75,19.63,73,302.8,0,13.92,1.335,0
2,244,2030,2,25.4,25.29,26.62,26.92,25.81,.285,.425,.489,.577,1.712,12.56,2550
1,244,2035,2,3.985,3.977,151.8,3.737,.133,4.312,19.17,22.48,19.26,75.1,302.8,0,14.02,1.217,0
1,244,2040,2,3.245,3.241,157.5,2.827,.422,3.953,19.13,21.97,19.37,75,302.9,0,13.96,.791,0
1,244,2045,2,2.411,2.404,158.9,4.345,.21,2.875,19.28,21.33,19.51,73.7,303,0,13.83,.016,0
2,244,2045,2,25.25,25.24,26.56,26.71,25.78,.285,.425,.488,.577,1.811,12.55,2550
1,244,2050,2,1.943,1.94,155.8,3.428,.228,2.613,19.31,20.96,19.47,73.1,303.1,0,13.74,0,0
1,244,2055,2,1.782,1.777,159.7,4.213,.195,2.287,19.24,20.88,19.39,72.7,303.2,0,13.59,0,0
1,244,2100,2,2.655,2.65,167.2,3.526,.379,3.397,19.39,21.16,19.6,71.7,303.2,0,13.53,.593,0
2,244,2100,2,25.11,25.18,26.49,26.51,25.74,.284,.425,.488,.577,1.875,12.54,2550
1,244,2105,2,3.195,3.192,171.2,2.324,.194,3.626,19.35,21.57,19.52,72.2,303.2,0,13.59,.798,0
1,244,2110,2,2.612,2.608,170.3,3.038,.245,3.103,19.06,21.26,19.19,73.9,303.2,0,13.67,.043,0
1,244,2115,2,2.091,2.086,165.4,3.925,.251,2.744,18.86,21.18,19.03,74.3,303.3,0,13.57,0,0
2,244,2115,2,24.96,25.12,26.41,26.31,25.7,.284,.425,.488,.577,1.938,12.53,2550
1,244,2120,2,2.283,2.217,139.2,13.79,.489,3.136,18.94,21.12,19.15,73.9,303.4,0,13.57,.382,0
1,244,2125,2,2.972,2.957,138.6,5.847,.159,3.397,18.97,21.54,19.07,74.4,303.5,0,13.69,.303,0
1,244,2130,2,3.168,3.167,141.6,1.899,.103,3.397,18.78,22.16,18.88,75.6,303.5,0,13.75,.578,0
2,244,2130,2,24.83,25.06,26.33,26.12,25.65,.284,.425,.488,.577,2.017,12.52,2550
1,244,2135,2,3.107,3.106,143.7,1.622,.109,3.397,18.72,22.46,18.89,76.2,303.6,0,13.82,.734,0
1,244,2140,2,2.699,2.696,141.5,2.32,.302,3.332,18.66,22.64,18.85,76.2,303.6,0,13.77,.074,0
1,244,2145,2,2.257,2.256,139.4,.914,.09,2.483,18.55,22.31,18.71,76.4,303.7,0,13.7,0,0
2,244,2145,2,24.7,24.99,26.25,25.93,25.6,.284,.424,.488,.577,2.156,12.51,2550
1,244,2150,2,2.04,2.037,135.9,3.144,.143,2.287,18.82,22.13,19.16,74.7,303.7,0,13.6,0,.246
1,244,2155,2,2.089,2.086,136.8,3.092,.12,2.352,18.96,22.06,19.24,73.9,303.8,0,13.58,0,.098
1,244,2200,2,1.9,1.9,136.4,1.546,.103,2.156,18.91,22.1,19.16,74,303.8,0,13.56,0,.009
2,244,2200,2,24.57,24.93,26.17,25.75,25.54,.284,.424,.488,.577,2.157,12.51,2550
1,244,2205,2,1.774,1.772,136.1,2.266,.081,2.058,18.98,22.05,19.29,73.9,303.9,0,13.6,0,.029
1,244,2210,2,1.933,1.914,120.9,8.08,.07,2.025,19,21.9,19.63,73.5,303.9,0,13.53,.891,.648
1,244,2215,2,1.673,1.671,105.9,2.65,.11,1.862,18.89,21.6,19.27,75.1,303.9,0,13.76,.067,.026
2,244,2215,2,24.44,24.86,26.08,25.58,25.48,.284,.424,.488,.577,2.213,12.5,2550
1,244,2220,2,1.463,1.458,108.3,4.726,.081,1.699,18.63,21.19,18.81,76.3,303.9,0,13.75,0,0
1,244,2225,2,1.77,1.762,122.6,5.616,.218,2.123,18.42,21.11,18.6,76.6,303.9,0,13.61,0,0
1,244,2230,2,2.007,2.002,135.5,4.054,.123,2.319,18.35,21.28,18.67,76.9,303.9,0,13.61,0,0
2,244,2230,2,24.33,24.8,26,25.41,25.41,.284,.424,.488,.577,3.679,12.48,2550
1,244,2235,2,2.04,2.039,132.3,1.849,.145,2.385,18.55,21.11,18.81,76.4,303.9,0,13.69,0,0
1,244,2240,2,2.168,2.168,132.7,0,.162,2.515,18.57,21.05,18.75,76.2,303.9,0,13.68,.35,0
1,244,2245,2,2.369,2.369,132.2,.79,.155,2.711,18.38,21.05,18.63,77.3,304,0,13.71,1.01,0
2,244,2245,2,24.21,24.73,25.91,25.25,25.35,.284,.424,.488,.577,3.8,12.48,2550
1,244,2250,2,2.469,2.468,133.8,1.612,.091,2.646,18.2,21.11,18.46,78,304,0,13.68,.35,0
1,244,2255,2,1.998,1.998,133.6,1.468,.227,2.515,17.97,21.26,18.21,79,304,0,13.66,0,0
1,244,2300,2,1.698,1.697,126.9,2.347,.089,1.927,18.05,21.19,18.47,78.3,304.1,0,13.59,.004,.04
2,244,2300,2,24.11,24.67,25.82,25.1,25.28,.284,.423,.488,.576,3.756,12.48,2550
1,244,2305,2,1.737,1.737,124.2,.255,.046,1.829,18.29,21.03,18.81,76.7,304.1,0,13.52,0,.172
1,244,2310,2,1.312,1.312,124.1,0,.209,1.633,18.43,20.88,18.93,75.9,304.2,0,13.47,0,.197
1,244,2315,2,.848,.848,124.1,0,.077,1.013,18.35,20.73,18.65,76.7,304.2,0,13.56,0,0
2,244,2315,2,24,24.6,25.74,24.95,25.21,.284,.423,.487,.576,3.836,12.47,2550
1,244,2320,2,.55,.55,124.8,.115,.21,.915,18.16,20.6,18.53,77.7,304.3,0,13.58,0,0
1,244,2325,2,.014,.014,124.8,0,.042,.163,18.08,20.55,18.53,78.9,304.4,0,13.72,.835,.112
1,244,2330,2,.298,.295,28.05,6.918,.193,.621,17.43,20.45,17.56,82.3,304.4,0,13.75,.997,0
2,244,2330,2,23.9,24.54,25.65,24.8,25.13,.284,.423,.487,.576,6.267,12.47,2550
1,244,2335,2,.106,.106,24.13,.053,.158,.425,17.08,20.39,17.41,84,304.3,0,13.74,.291,0
1,244,2340,2,.673,.102,149.5,74.6,.237,1.241,17.17,20.4,17.64,84.3,304.3,0,13.86,0,0
1,244,2345,2,1.43,1.427,196.1,4.049,.192,1.797,17.57,20.85,18.3,82,304.2,0,13.83,.083,.577
2,244,2345,2,23.8,24.47,25.56,24.67,25.06,.284,.423,.487,.576,11.21,12.46,2550
1,244,2350,2,1.931,1.928,202.7,3.23,.179,2.287,17.96,21.29,18.83,79.1,304.2,0,13.66,1.13,.917
1,244,2355,2,1.894,1.885,204.5,5.33,.121,2.385,17.95,21.37,18.42,79.5,304.1,0,13.73,.813,.014
1,245,0,2,1.884,1.874,205.8,5.821,.148,2.221,17.62,21.03,17.9,81.9,304.1,0,13.87,.476,0
2,245,0,2,23.71,24.41,25.48,24.53,24.98,.284,.423,.487,.576,8.44,12.44,2550
1,245,5,2,1.752,1.746,209.6,4.658,.082,1.927,17.52,20.79,17.79,83.3,304.1,0,14.01,.674,0
1,245,10,2,1.825,1.822,209.5,2.875,.116,2.123,17.46,20.73,17.73,84.1,304,0,14.1,.865,0
1,245,15,2,2.423,2.421,204.3,1.827,.133,2.581,17.42,20.65,17.81,83.7,304,0,13.99,1.152,0
2,245,15,2,23.62,24.35,25.4,24.4,24.91,.283,.422,.487,.576,13.68,12.44,2550
1,245,20,2,2.652,2.648,204.3,3.238,.103,2.907,17.03,20.4,17.41,83.5,304,0,13.58,1.207,0
1,245,25,2,2.98,2.979,196.7,1.466,.079,3.136,16.88,20.5,17.4,84,304,0,13.54,1.07,0
1,245,30,2,2.557,2.556,204.6,1.917,.101,2.809,17.01,20.62,17.57,83.2,304,0,13.52,1.252,0
2,245,30,2,23.53,24.29,25.31,24.27,24.83,.283,.422,.487,.576,9.48,12.44,2550
1,245,35,2,2.481,2.48,211.1,1.408,.051,2.646,17.08,20.51,17.76,82.3,303.9,0,13.43,1.29,0
1,245,40,2,2.603,2.601,211.8,2.113,.071,2.777,16.91,20.28,17.44,82.9,303.9,0,13.36,1.19,0
1,245,45,2,2.968,2.966,215.9,1.768,.156,3.201,16.62,19.85,16.88,84.5,303.8,0,13.38,1.382,0
2,245,45,2,23.45,24.23,25.23,24.15,24.76,.283,.422,.487,.576,9.62,12.44,2550
1,245,50,2,3.05,3.04,223.2,4.695,.13,3.234,16.43,19.8,16.65,85.8,303.7,0,13.42,1.255,0
1,245,55,2,2.784,2.783,238.9,1.95,.127,3.038,16.38,19.09,16.57,86.1,303.6,0,13.43,.768,0
1,245,100,2,2.986,2.984,242.1,2.087,.233,3.626,16.24,18.59,16.43,87,303.6,0,13.46,.895,0
2,245,100,2,23.37,24.17,25.15,24.03,24.68,.283,.422,.487,.576,12.7,12.43,2550
1,245,105,2,3.48,3.474,240.3,3.307,.167,3.887,16.22,18.98,16.47,87.5,303.7,0,13.52,1.065,0
1,245,110,2,3.126,3.042,269.7,13.29,.228,3.626,16.27,18.76,16.52,87,303.7,0,13.49,1.302,0
1,245,115,2,4.623,4.586,313,7.18,.641,5.913,16.29,17.95,16.44,87.6,303.8,0,13.6,2.827,0
2,245,115,2,23.3,24.12,25.07,23.92,24.6,.283,.422,.487,.575,12.58,12.43,2550
1,245,120,2,4.185,4.179,317.8,2.946,.423,5.161,16.54,18.26,16.87,87.4,303.9,0,13.81,2.197,0
1,245,125,2,4,3.987,329.4,4.627,.506,4.933,16.72,18.86,16.93,85.8,303.9,0,13.71,1.825,0
1,245,130,2,3.151,3.122,337.1,7.82,.844,4.181,16.53,18,16.63,86.3,304,0,13.61,1.455,0
2,245,130,2,23.22,24.06,24.98,23.81,24.53,.283,.421,.487,.575,8.82,12.42,2550
1,245,135,2,1.689,1.684,317.2,4.421,.167,2.091,16.42,17.51,16.51,86.5,303.9,0,13.53,.531,0
1,245,140,2,2.063,2.06,322.6,2.842,.191,2.417,16.29,17.33,16.32,86.6,303.9,0,13.44,.016,0
1,245,145,2,1.569,1.561,306.1,5.991,.186,1.96,16.11,17.33,16.11,87.3,303.8,0,13.39,0,0
2,245,145,2,23.15,24.01,24.91,23.7,24.45,.283,.421,.487,.575,13.81,12.41,2550
1,245,150,2,2.025,2.013,306.3,6.115,.44,2.907,16.11,17.59,16.16,87.5,303.8,0,13.42,.365,0
1,245,155,2,2.991,2.985,313.1,3.585,.274,3.593,16.2,18.16,16.42,86.6,303.8,0,13.35,1.357,0
1,245,200,2,2.622,2.592,296.4,8.69,.27,3.561,16.26,18.6,16.54,86.2,303.8,0,13.34,1.142,.013
2,245,200,2,23.08,23.95,24.83,23.59,24.38,.283,.421,.487,.575,13.22,12.4,2550
1,245,205,2,2.963,2.95,287.4,5.27,.311,3.92,16.61,19.02,16.94,84.4,303.8,0,13.35,1.39,.53
1,245,210,2,2.84,2.835,285.4,3.386,.222,3.561,16.91,19.08,17.18,82.9,303.7,0,13.38,1.422,.348
1,245,215,2,2.7,2.691,278.6,4.657,.163,3.071,16.92,18.92,17.07,83.1,303.7,0,13.42,1.21,0
2,245,215,2,23.01,23.9,24.75,23.48,24.3,.283,.421,.487,.575,7.58,12.4,2550
1,245,220,2,2.367,2.365,266.7,2.354,.171,2.842,16.72,18.85,16.83,83.8,303.6,0,13.35,.447,0
1,245,225,2,1.962,1.96,263.7,1.967,.1,2.287,16.31,18.35,16.37,85.1,303.6,0,13.2,0,0
1,245,230,2,2.172,2.17,265.1,2.698,.126,2.417,16.27,18.03,16.44,85.6,303.5,0,13.24,.661,0
2,245,230,2,22.95,23.85,24.68,23.38,24.22,.283,.421,.487,.575,11.53,12.39,2550
1,245,235,2,2.559,2.533,256.4,8.15,.089,2.842,16.48,18.1,16.65,84.3,303.4,0,13.21,.992,0
1,245,240,2,2.955,2.933,226.2,7.04,.47,3.92,16.42,18.47,16.62,83.8,303.3,0,13.06,1.2,0
1,245,245,2,3.265,3.256,233.4,4.289,.308,3.789,16.43,18.91,16.72,83.7,303.4,0,13.06,1.162,0
2,245,245,2,22.88,23.8,24.6,23.28,24.14,.283,.42,.487,.575,9.02,12.39,2550
1,245,250,2,2.61,2.607,240.3,3.124,.298,3.43,16.4,18.18,16.57,83.8,303.4,0,13.06,.749,0
1,245,255,2,3.356,3.348,241.8,3.815,.551,4.475,16.17,17.83,16.27,84.5,303.4,0,12.96,.911,0
1,245,300,2,4.721,4.714,237.4,3.139,.246,5.096,16.38,19.08,16.81,82.2,303.3,0,12.75,1.95,.168
2,245,300,2,22.82,23.75,24.52,23.19,24.08,.283,.42,.487,.575,7.27,12.38,2550
1,245,305,2,4.448,4.445,231.6,2.259,.292,5.031,16.79,19.21,17.14,79.3,303.2,0,12.61,1.805,.228
1,245,310,2,4.296,4.288,236.9,3.424,.189,4.671,16.84,18.87,17.04,78.7,303.2,0,12.55,1.787,0
1,245,315,2,4.597,4.593,238.7,2.251,.228,5.096,16.88,18.89,17.09,78.1,303.2,0,12.46,2.107,0
2,245,315,2,22.77,23.71,24.45,23.1,24,.283,.42,.487,.575,4.192,12.37,2550
1,245,320,2,4.937,4.93,234.2,2.894,.182,5.455,16.97,18.9,17.15,77.5,303.1,0,12.43,2.27,0
1,245,325,2,4.695,4.691,230.4,2.384,.254,5.161,16.93,18.6,17.1,77.6,303.1,0,12.42,2.217,0
1,245,330,2,4.369,4.357,233.9,4.221,.316,5.096,16.96,18.67,17.2,76.7,303,0,12.28,2.152,0
2,245,330,2,22.71,23.66,24.38,23.01,23.93,.282,.42,.487,.574,3.668,12.37,2550
1,245,335,2,3.61,3.576,253.3,7.78,.32,4.312,17.11,18.66,17.3,75.6,303.2,0,12.19,1.645,0
1,245,340,2,3.03,3.025,267.3,3.139,.141,3.43,16.99,18.34,17.04,76.6,303.2,0,12.28,1.332,0
1,245,345,2,3.533,3.53,257.8,2.562,.077,3.691,16.75,18.62,16.85,77.9,303.2,0,12.31,1.362,0
2,245,345,2,22.65,23.61,24.31,22.93,23.86,.282,.42,.487,.574,3.724,12.37,2550
1,245,350,2,3.902,3.879,241,6.253,.326,4.41,16.5,19.17,16.58,79.4,303.1,0,12.36,1.122,0
1,245,355,2,3.458,3.436,219.3,6.524,.364,4.377,16.24,18.6,16.22,81.5,303,0,12.49,1.217,0
1,245,400,2,3.477,3.474,220.3,2.586,.122,3.724,15.93,17.85,15.95,84.3,303,0,12.71,1.157,0
2,245,400,2,22.6,23.57,24.23,22.85,23.78,.282,.419,.487,.574,4.865,12.37,2550
1,245,405,2,3.701,3.699,218.7,2.07,.051,3.855,16,17.96,16.14,84.9,302.9,0,12.88,1.382,.121
1,245,410,2,3.478,3.473,215.3,3.306,.207,4.083,16.27,17.79,16.49,83.8,302.9,0,12.94,1.355,.682
1,245,415,2,3.456,3.447,210.1,4.245,.231,4.018,16.58,17.74,16.8,81.7,302.9,0,12.85,1.415,.987
2,245,415,2,22.55,23.52,24.17,22.77,23.71,.282,.419,.487,.574,4.55,12.36,2550
1,245,420,2,2.928,2.906,213.5,6.935,.468,3.92,16.82,17.86,17,80.4,302.9,0,12.83,1.143,1.043
1,245,425,2,2.984,2.973,230.3,4.854,.351,4.051,17.08,18.17,17.33,78.4,303.1,0,12.7,1.408,1.285
1,245,430,2,3.041,3.027,238.3,5.564,.228,3.724,17.44,18.41,17.65,76.1,303.1,0,12.6,1.6,1.477
2,245,430,2,22.5,23.48,24.1,22.7,23.64,.282,.419,.487,.574,3.281,12.35,2550
1,245,435,2,2.98,2.976,241.5,2.863,.187,3.397,17.54,18.33,17.65,76.1,303.1,0,12.7,1.417,.807
1,245,440,2,3.016,3.009,241.7,4.124,.171,3.43,17.51,18.31,17.61,76.4,303.2,0,12.73,1.457,.288
1,245,445,2,3.113,3.108,247.1,3.081,.205,3.626,17.53,18.31,17.63,76.3,303.2,0,12.73,1.467,.074
2,245,445,2,22.48,23.44,24.04,22.65,23.57,.282,.419,.487,.574,3.036,12.35,2550
1,245,450,2,3.114,3.106,244.3,4.24,.186,3.495,17.54,18.46,17.66,76.1,303.3,0,12.69,1.457,0
1,245,455,2,2.947,2.94,242.7,3.701,.279,3.593,17.6,18.56,17.72,75.5,303.3,0,12.64,1.355,0
1,245,500,2,2.461,2.46,247.5,1.825,.147,2.907,17.61,18.48,17.68,75.8,303.3,0,12.69,.925,0
2,245,500,2,22.45,23.4,23.98,22.6,23.5,.282,.419,.487,.574,2.933,12.34,2550
1,245,505,2,2.205,2.205,248.8,1.436,.085,2.45,17.42,18.36,17.44,77.5,303.3,0,12.86,.305,0
1,245,510,2,2.218,2.215,248.9,3.142,.115,2.483,17.18,18.31,17.14,79.7,303.3,0,13.04,0,0
1,245,515,2,2.221,2.22,241.6,2.273,.068,2.417,16.98,18.19,16.96,81.7,303.3,0,13.22,0,0
2,245,515,2,22.43,23.37,23.91,22.56,23.43,.282,.419,.486,.574,4.171,12.34,2550
1,245,520,2,2.456,2.453,237.1,2.343,.069,2.548,16.83,18.18,16.8,83.5,303.3,0,13.4,.004,0
1,245,525,2,2.296,2.291,225.7,3.989,.113,2.515,16.63,18.04,16.57,85.4,303.3,0,13.54,0,0
1,245,530,2,2.216,2.205,235,5.534,.09,2.483,16.42,17.84,16.4,86.5,303.4,0,13.54,0,0
2,245,530,2,22.41,23.34,23.86,22.53,23.37,.282,.418,.486,.574,7.64,12.33,2550
1,245,535,2,2.22,2.219,249.7,1.816,.118,2.548,16.3,17.83,16.29,87.1,303.5,0,13.53,0,0
1,245,540,2,2.319,2.319,249.6,.865,.087,2.581,16.26,18.01,16.32,87.3,303.5,0,13.52,0,0
1,245,545,2,2.398,2.398,245.8,.72,.147,2.711,16.28,18.12,16.38,86.9,303.5,0,13.47,0,0
2,245,545,2,22.38,23.3,23.82,22.49,23.31,.282,.418,.486,.574,11.21,12.32,2550
1,245,550,2,2.744,2.742,246.3,2.147,.117,3.005,16.24,18.36,16.34,86.6,303.6,0,13.38,0,0
1,245,555,2,2.942,2.94,253.4,2.178,.264,3.463,16.21,18.46,16.35,86.1,303.7,0,13.27,.227,0
1,245,600,2,3.559,3.559,257.7,.672,.098,3.724,16.28,18.82,16.47,85.4,303.7,0,13.21,1.242,0
2,245,600,2,22.35,23.28,23.77,22.45,23.25,.282,.418,.486,.574,9.29,12.32,2550
1,245,605,2,3.777,3.775,259.7,1.858,.209,4.214,16.37,18.65,16.56,84.6,303.7,0,13.15,1.452,0
1,245,610,2,3.734,3.731,260.6,2.626,.185,4.345,16.45,18.63,16.71,82.7,303.7,0,12.91,1.425,.228
1,245,615,2,3.985,3.975,259.4,3.941,.277,4.835,16.8,19.09,17.19,79,303.8,0,12.55,1.71,1.868
2,245,615,2,22.31,23.24,23.71,22.41,23.19,.282,.418,.486,.573,5.189,12.31,2550
1,245,620,2,4.116,4.109,256.1,3.423,.274,4.802,17.35,19.41,17.76,75.3,303.8,0,12.36,1.982,3.589
1,245,625,2,4.257,4.248,254.3,3.807,.275,5.096,17.79,19.5,18.1,72.6,303.9,0,12.24,2.14,4.792
1,245,630,2,3.757,3.734,266.6,6.306,.396,4.541,18.04,19.46,18.23,71.5,304,0,12.24,1.895,6.59
2,245,630,2,22.27,23.21,23.67,22.37,23.13,.282,.418,.486,.573,2.78,12.31,2550
1,245,635,2,3.151,3.145,275,3.548,.496,4.051,17.87,18.97,17.93,72.9,304,0,12.38,1.612,8.74
1,245,640,2,2.491,2.488,272.8,2.86,.15,2.777,17.54,18.6,17.55,75.1,304,0,12.51,1.05,11.82
1,245,645,2,2.84,2.834,269.3,3.681,.198,3.299,17.22,18.55,17.25,76.8,304,0,12.52,1.197,16.97
2,245,645,2,22.23,23.19,23.63,22.32,23.07,.282,.418,.486,.573,3.21,12.3,2550
1,245,650,2,2.974,2.91,289.8,11.94,.412,4.018,17.02,18.21,17.12,78.2,304.1,0,12.61,1.782,22.26
1,245,655,2,2.864,2.82,290.9,10.03,.404,3.887,16.98,17.81,17.05,78.9,304.1,0,12.72,1.665,33.39
1,245,700,2,2.369,2.351,290.5,6.989,.343,3.005,16.99,17.74,17.1,79.9,304.1,0,12.9,1.307,50.83
2,245,700,2,22.19,23.16,23.58,22.27,23.02,.282,.417,.486,.573,3.554,12.3,2550
1,245,705,2,2.005,1.986,283.8,7.83,.317,2.875,17.16,17.83,17.42,80,304.2,0,13.09,1.266,96.5
1,245,710,2,1.735,1.716,288.1,8.61,.288,2.385,17.45,18,17.79,79.6,304.3,0,13.28,.965,71.6
1,245,715,2,2.056,2.041,302.5,6.966,.325,2.744,17.58,18.02,17.77,79.5,304.3,0,13.37,1.235,78.4
2,245,715,2,22.15,23.13,23.53,22.22,22.97,.282,.417,.486,.573,3.273,12.3,2550
1,245,720,2,2.123,2.113,311,5.497,.199,2.483,17.63,17.95,17.73,80,304.4,0,13.52,1.29,96
1,245,725,2,2.041,2.035,317.9,4.222,.232,2.515,17.7,18,17.84,79.9,304.5,0,13.57,1.205,139.7
1,245,730,2,2.136,2.12,316.4,7.11,.398,3.169,18.16,18.54,18.53,78.8,304.5,0,13.78,1.352,191
2,245,730,2,22.12,23.1,23.49,22.17,22.91,.282,.417,.486,.573,3.016,12.31,2550
1,245,735,2,2.066,2.046,318.4,7.84,.274,2.646,18.87,19.2,19.3,75.8,304.5,0,13.88,1.66,209.1
1,245,740,2,2.332,2.32,318.1,5.841,.337,3.103,19.4,19.56,19.68,74.3,304.5,0,14.06,1.687,172.2
1,245,745,2,2.129,2.107,325.1,8.26,.32,2.744,19.67,19.76,19.89,74.5,304.5,0,14.36,1.58,244.5
2,245,745,2,22.11,23.07,23.44,22.14,22.87,.282,.417,.486,.573,2.378,12.34,2550
1,245,750,2,2.36,2.35,324.5,5.386,.288,3.136,19.96,20.04,20.12,73.7,304.5,0,14.46,1.677,173.9
1,245,755,2,2.126,2.11,317.8,7.08,.381,2.907,20.16,20.28,20.36,74.1,304.5,0,14.73,1.442,207.3
1,245,800,2,2.069,2.059,322.1,5.828,.576,3.103,20.51,20.59,20.77,73.2,304.5,0,14.87,1.51,283.9
2,245,800,2,22.12,23.05,23.4,22.14,22.81,.281,.417,.486,.573,2.288,12.38,2550
1,245,805,2,1.588,1.561,307.2,10.52,.198,1.895,21,21.06,21.41,73.2,304.5,0,15.31,1.292,291.1
1,245,810,2,2.143,2.127,309.4,7.04,.317,2.94,21.33,21.32,21.73,70.9,304.5,0,15.14,1.72,310.9
1,245,815,2,2.464,2.451,311.6,6.02,.406,3.299,21.55,21.38,21.77,67.89,304.6,0,14.7,1.945,323
2,245,815,2,22.15,23.03,23.37,22.18,22.77,.281,.417,.486,.573,2.047,12.46,2550
1,245,820,2,2.073,2.042,294.9,9.87,.293,2.646,21.85,21.7,22.14,68.24,304.5,0,15.05,1.682,341.2
1,245,825,2,2.205,2.181,300.5,8.52,.268,2.842,22.13,21.96,22.45,66.91,304.6,0,15.01,1.73,358.9
1,245,830,2,2.475,2.462,297.3,5.876,.422,3.299,22.36,22.17,22.61,65.4,304.6,0,14.88,1.952,375.9
2,245,830,2,22.18,23.03,23.34,22.24,22.73,.281,.417,.486,.573,1.785,12.52,2550
1,245,835,2,2.653,2.626,300.6,8.19,.399,3.299,22.63,22.41,22.86,63.91,304.6,0,14.78,2.065,391.4
1,245,840,2,2.85,2.808,302.4,9.88,.464,3.822,22.94,22.66,23.06,62.98,304.6,0,14.84,2.247,411.4
1,245,845,2,3.081,3.044,306.8,8.8,.405,3.855,23.29,23.05,23.42,61.15,304.6,0,14.71,2.432,429.9
2,245,845,2,22.23,23.02,23.33,22.35,22.68,.281,.416,.485,.573,1.538,12.74,2550
1,245,850,2,3.645,3.623,301.9,6.242,.468,4.606,23.55,23.16,23.57,58.81,304.7,0,14.37,2.775,447.4
1,245,855,2,3.49,3.468,299.2,6.384,.433,4.541,23.75,23.36,23.78,58.72,304.7,0,14.52,2.722,464.2
1,245,900,2,3.162,3.135,297.2,7.52,.616,4.214,23.97,23.61,24.04,58.09,304.7,0,14.55,2.567,480.1
2,245,900,2,22.29,23.02,23.32,22.49,22.64,.281,.416,.485,.573,1.229,12.97,2550
1,245,905,2,3.767,3.743,297.6,6.435,.526,4.769,24.26,23.86,24.33,56.35,304.7,0,14.36,2.847,495.5
1,245,910,2,3.841,3.823,301.1,5.582,.439,4.606,24.45,23.91,24.42,55.74,304.7,0,14.37,2.955,512.2
1,245,915,2,3.463,3.431,296.6,7.82,.552,4.737,24.58,24.12,24.58,54.94,304.7,0,14.28,2.677,506
2,245,915,2,22.39,23.03,23.34,22.67,22.62,.28,.416,.485,.573,.716,13.02,2550
1,245,920,2,3.783,3.746,299.2,8.08,.488,5.292,24.74,24.28,24.71,54.37,304.8,0,14.26,3.08,539.1
1,245,925,2,3.813,3.762,299.9,9.29,.651,5.227,25.01,24.57,25.03,55.28,304.8,0,14.75,2.945,559.7
1,245,930,2,3.945,3.912,303.5,7.44,.459,5.031,25.21,24.62,25.13,53.42,304.8,0,14.42,3.178,575.4
2,245,930,2,22.51,23.05,23.37,22.89,22.6,.28,.416,.485,.572,.073,13.05,2550
1,245,935,2,3.854,3.821,297.8,7.52,.564,5.161,25.24,24.78,25.16,53.56,304.8,0,14.49,3.273,589.6
1,245,940,2,4.308,4.239,302.3,10.25,.645,5.782,25.47,24.91,25.41,53.56,304.8,0,14.69,3.24,603.6
1,245,945,2,4.836,4.8,288.7,6.99,.572,6.37,25.64,25.11,25.57,50.48,304.8,0,13.95,3.878,620.2
2,245,945,2,22.66,23.08,23.42,23.15,22.59,.279,.416,.485,.572,0,13.07,2550
1,245,950,2,4.671,4.64,291.7,6.555,.663,6.174,25.82,25.23,25.74,50,304.8,0,13.96,3.528,636.3
1,245,955,2,4.457,4.404,293,8.89,.772,6.043,26,25.46,25.94,50.33,304.9,0,14.22,3.518,649.5
1,245,1000,2,4.601,4.536,294.3,9.59,.881,6.795,26.17,25.57,26.08,50.49,304.9,0,14.42,3.613,661.9
2,245,1000,2,22.82,23.12,23.48,23.42,22.59,.279,.415,.485,.572,0,13.11,2550
1,245,1005,2,5.217,5.167,307.1,7.91,.758,6.729,26.11,25.45,25.91,50.39,304.9,0,14.34,4.075,675.1
1,245,1010,2,5.503,5.446,305.3,8.29,.779,7.22,26.26,25.53,26.07,49.89,304.9,0,14.32,4.218,687.5
1,245,1015,2,4.834,4.803,296.1,6.506,.674,6.664,26.3,25.65,26.14,50.27,304.9,0,14.47,3.85,699.7
2,245,1015,2,23.01,23.18,23.56,23.73,22.61,.278,.415,.485,.572,0,13.15,2550
1,245,1020,2,5.572,5.544,302,5.746,.832,7.51,26.35,25.65,26.15,49.72,304.9,0,14.35,4.363,712
1,245,1025,2,5.1,5.062,296.7,7.04,.765,6.86,26.57,25.99,26.42,49.83,304.9,0,14.58,4.098,724
1,245,1030,2,5.109,5.059,297.3,8.01,.742,6.501,26.75,26.1,26.58,49.27,304.9,0,14.57,3.983,736
2,245,1030,2,23.21,23.24,23.67,24.05,22.63,.278,.415,.485,.572,0,13.06,2550
1,245,1035,2,5.785,5.733,297.2,7.65,.91,7.84,26.91,26.2,26.76,48.94,304.8,0,14.6,4.448,748
1,245,1040,2,5.615,5.561,299.5,7.98,.721,7.51,26.9,26.2,26.67,48.38,304.8,0,14.43,4.578,759
1,245,1045,2,5.999,5.95,290,7.34,.913,7.84,27.06,26.44,26.99,47.95,304.8,0,14.44,4.525,771
2,245,1045,2,23.42,23.31,23.78,24.39,22.66,.277,.415,.484,.572,0,13.1,2550
1,245,1050,2,6.522,6.471,299,7.14,.787,8.4,27.31,26.6,27.12,45.91,304.8,0,14.01,5.033,782
1,245,1055,2,6.215,6.167,301,7.09,.914,7.84,27.36,26.63,27.18,46.59,304.8,0,14.26,4.788,788
1,245,1100,2,6.365,6.327,296.3,6.265,.92,8.17,27.5,26.79,27.33,45.97,304.8,0,14.19,4.783,799
2,245,1100,2,23.63,23.4,23.9,24.74,22.7,.276,.415,.484,.572,0,13.11,2550
1,245,1105,2,5.922,5.864,296.9,8,.955,7.42,27.76,27.08,27.62,45.52,304.8,0,14.27,4.645,810
1,245,1110,2,5.739,5.666,294.1,9.13,.946,7.61,27.96,27.28,27.82,46.32,304.7,0,14.7,4.433,817
1,245,1115,2,6.118,6.034,296.5,9.54,1.21,8.36,28.02,27.2,27.83,44.76,304.7,0,14.25,4.523,824
2,245,1115,2,23.85,23.49,24.04,25.09,22.76,.276,.414,.484,.572,0,13.08,2550
1,245,1120,2,5.753,5.667,296.3,9.9,.972,7.74,28.24,27.52,28.12,45.17,304.7,0,14.57,4.53,830
1,245,1125,2,5.248,5.195,297.2,8.13,.792,6.795,28.3,27.5,28.12,44.15,304.7,0,14.28,4.153,836
1,245,1130,2,5.048,4.956,302.5,10.93,.615,6.272,28.41,27.81,28.25,44.62,304.7,0,14.53,4.045,843
2,245,1130,2,24.06,23.59,24.19,25.45,22.82,.275,.414,.484,.571,0,13.08,2550
1,245,1135,2,5.981,5.931,308.2,7.4,.963,7.77,28.69,28.05,28.58,42.81,304.7,0,14.15,4.493,850
1,245,1140,2,6.072,6.041,300.5,5.8,.996,8.43,28.69,27.88,28.47,41,304.7,0,13.51,4.585,856
1,245,1145,2,5.91,5.877,297.5,6.049,1.012,7.71,28.7,27.99,28.49,41.34,304.7,0,13.65,4.658,862
2,245,1145,2,24.28,23.69,24.35,25.82,22.9,.274,.414,.484,.571,0,13.07,2550
1,245,1150,2,6.151,6.112,297.9,6.521,.921,8.3,28.79,28.07,28.58,40.44,304.6,0,13.4,4.865,868
1,245,1155,2,5.705,5.647,298.8,8.2,.814,7.58,28.94,28.28,28.82,40.65,304.6,0,13.6,4.39,872
1,245,1200,2,5.5,5.439,292.8,8.52,.872,7.51,29.1,28.45,29,40.4,304.6,0,13.64,4.338,874
2,245,1200,2,24.52,23.8,24.53,26.18,22.98,.274,.414,.483,.571,0,13.07,2550
1,245,1205,2,5.339,5.303,297.8,6.669,.768,7.02,29.28,28.6,29.19,41.35,304.6,0,14.15,3.98,878
1,245,1210,2,5.474,5.444,293.9,5.989,.693,7.15,29.39,28.65,29.23,40.77,304.5,0,14.03,4.308,880
1,245,1215,2,5.228,5.187,289.8,7.21,.955,7.74,29.47,28.64,29.31,41.06,304.5,0,14.21,3.933,881
2,245,1215,2,24.75,23.91,24.7,26.55,23.07,.273,.414,.483,.571,0,13.06,2550
1,245,1220,2,5.929,5.755,302.3,13.85,.983,8.4,29.42,28.75,29.3,40.62,304.4,0,14.01,4.55,883
1,245,1225,2,5.912,5.792,315.6,11.54,1.01,8.1,29.82,29.21,29.75,40.32,304.4,0,14.24,4.378,884
1,245,1230,2,5.268,5.208,306,8.71,1.191,7.22,29.94,29.1,29.68,39.37,304.4,0,13.98,4.098,887
2,245,1230,2,24.97,24.02,24.89,26.91,23.17,.272,.414,.483,.571,0,13.05,2550
1,245,1235,2,5.489,5.438,297.2,7.82,.78,7.12,30.03,29.25,29.86,41.05,304.3,0,14.68,4.253,887
1,245,1240,2,5.565,5.455,304.6,11.39,.845,7.64,29.94,29.18,29.69,39.59,304.3,0,14.07,4.408,888
1,245,1245,2,5.677,5.577,318.9,10.75,.697,7.84,30.1,29.41,29.95,39.34,304.3,0,14.11,4.365,889
2,245,1245,2,25.2,24.14,25.08,27.27,23.27,.272,.413,.483,.571,0,13.04,2550
1,245,1250,2,5.884,5.567,334.4,18.79,.991,9.02,30.24,29.5,30.02,39.86,304.3,0,14.43,4.448,890
1,245,1255,2,5.597,5.541,319.7,8.08,1.02,8.3,30.25,29.43,29.97,39.16,304.3,0,14.17,4.38,886
1,245,1300,2,5.573,5.527,329.4,7.41,1.308,8.17,30.26,29.38,30.01,40.71,304.3,0,14.76,3.96,884
2,245,1300,2,25.42,24.26,25.27,27.58,23.38,.271,.413,.483,.57,0,13.04,2550
1,245,1305,2,4.957,4.767,339.1,15.84,.903,7.19,30.34,29.58,30.14,41.2,304.2,0,15,3.573,879
1,245,1310,2,5.492,5.372,355,11.99,.837,7.22,30.3,29.52,30.01,40.84,304.2,0,14.84,4.323,878
1,245,1315,2,5.453,5.404,342.6,7.66,.929,7.64,30.13,29.47,29.88,41.85,304.2,0,15.06,4.21,874
2,245,1315,2,25.64,24.38,25.46,27.82,23.5,.27,.413,.482,.57,0,13.03,2550
1,245,1320,2,4.74,4.582,346.4,14.77,.755,6.501,30.38,29.64,30.2,43.09,304.1,0,15.7,3.38,871
1,245,1325,2,5.347,5.239,333.1,11.51,1.352,9.05,30.47,29.67,30.22,41.83,304.1,0,15.35,4.075,869
1,245,1330,2,4.896,4.854,355.6,7.5,.928,6.991,30.47,29.83,30.3,41.28,304.1,0,15.14,3.753,867
2,245,1330,2,25.85,24.5,25.65,28.01,23.62,.269,.413,.482,.57,0,13.02,2550
1,245,1335,2,3.745,3.622,351.3,14.65,1.092,6.239,30.69,30.04,30.52,41.62,304.1,0,15.45,2.785,859
1,245,1340,2,4.494,4.398,349.7,11.83,1.22,7.68,30.91,30.16,30.72,38.79,304.1,0,14.58,3.38,856
1,245,1345,2,4.663,4.509,359.5,14.73,.776,6.37,30.94,30.26,30.74,40.28,304.1,0,15.17,3.503,850
2,245,1345,2,26.05,24.62,25.83,28.16,23.75,.268,.413,.482,.57,0,13.01,2550
1,245,1350,2,4.728,4.683,356.4,7.89,1.017,8.3,30.82,30.1,30.5,38.5,304,0,14.4,3.645,841
1,245,1355,2,4.387,4.27,1.194,13.23,.852,6.795,30.96,30.32,30.77,40.19,303.9,0,15.16,3.23,837
1,245,1400,2,3.388,3.33,345.2,10.56,1.209,7.06,31,30.26,30.77,38.4,303.9,0,14.51,2.665,834
2,245,1400,2,26.24,24.74,25.98,28.23,23.88,.268,.413,.482,.57,0,13,2550
1,245,1405,2,4.485,4.417,345.6,9.96,.879,6.305,30.96,30.29,30.7,38.42,303.9,0,14.49,3.515,826
1,245,1410,2,4.514,4.335,355.7,16.1,.861,6.37,30.94,30.25,30.68,38.07,303.9,0,14.34,3.388,812
1,245,1415,2,3.362,3.318,10.22,9.28,.864,4.802,30.88,30.31,30.67,37.87,303.8,0,14.2,2.69,807
2,245,1415,2,26.42,24.85,26.12,28.27,24.02,.267,.413,.481,.569,0,12.99,2550
1,245,1420,2,3.758,3.625,350,15.23,.915,5.913,31.06,30.55,30.94,36.32,303.8,0,13.73,2.9,808
1,245,1425,2,4.487,4.405,343.9,10.95,.708,6.272,31.13,30.43,30.89,35.58,303.7,0,13.49,3.448,801
1,245,1430,2,2.75,2.669,357.8,13.92,.626,4.573,31.15,30.43,30.94,36.06,303.7,0,13.7,2.155,791
2,245,1430,2,26.58,24.96,26.23,28.26,24.17,.266,.413,.481,.569,0,12.98,2550
1,245,1435,2,3.393,3.218,13.53,18.39,.553,4.41,31.19,30.59,30.99,36.99,303.6,0,14.1,2.592,781
1,245,1440,2,3.909,3.849,20.52,9.97,.793,5.684,31.15,30.57,30.93,35.76,303.6,0,13.58,2.897,769
1,245,1445,2,3.239,3.138,359.1,14.32,.718,5.39,31.18,30.61,31,36.2,303.6,0,13.79,2.497,760
2,245,1445,2,26.74,25.07,26.33,28.24,24.32,.266,.413,.481,.569,0,12.97,2550
1,245,1450,2,2.776,2.651,21.27,17.22,.536,3.855,31.21,30.74,31.07,35.67,303.5,0,13.59,2.192,742
1,245,1455,2,4.042,3.947,33.23,12.42,.49,5.619,31.29,30.77,31.18,37.14,303.5,0,14.26,2.822,733
1,245,1500,2,3.242,3.182,35.11,11.02,.763,6.403,31.25,30.65,31.1,34.76,303.5,0,13.24,2.372,719
2,245,1500,2,26.91,25.17,26.41,28.24,24.47,.265,.413,.481,.569,0,12.97,2550
1,245,1505,2,4.907,4.872,23.89,6.805,.75,6.566,31.22,30.68,31.07,34.84,303.5,0,13.25,3.54,706
1,245,1510,2,3.206,3.083,16.85,15.84,1.004,6.076,31.32,30.9,31.14,34.1,303.4,0,13.02,2.442,693
1,245,1515,2,4.637,4.507,45.28,13.52,.814,6.239,31.28,30.72,31.06,35.02,303.4,0,13.39,3.243,679.7
2,245,1515,2,27.08,25.27,26.48,28.3,24.63,.264,.413,.481,.569,0,12.96,2550
1,245,1520,2,3.325,3.241,43.74,12.87,.677,5.096,31.28,30.65,31.07,34.86,303.4,0,13.32,2.292,666.5
1,245,1525,2,3.686,3.477,18.41,19.32,.968,5.88,31.34,30.82,31.13,36.93,303.3,0,14.22,2.72,650.8
1,245,1530,2,3.064,3.036,41.29,7.71,.969,5.129,31.36,30.8,31.19,36.07,303.3,0,13.87,2.002,603.4
2,245,1530,2,27.25,25.37,26.55,28.42,24.79,.264,.413,.48,.568,0,12.95,2550
1,245,1535,2,3.512,3.424,27.29,12.81,.645,5.227,31.49,30.92,31.32,36.9,303.3,0,14.34,2.462,622.8
1,245,1540,2,3.95,3.859,34.92,12.27,.944,5.815,31.4,30.85,31.18,34.97,303.3,0,13.46,2.742,611.1
1,245,1545,2,3.826,3.731,37.01,12.77,.999,6.239,31.37,30.87,31.19,35.68,303.2,0,13.73,2.665,599.3
2,245,1545,2,27.39,25.47,26.62,28.58,24.94,.263,.413,.48,.568,0,12.94,2550
1,245,1550,2,4.292,4.223,43.1,10.29,.819,6.272,31.28,30.78,31.05,35.94,303.2,0,13.77,3.085,591.7
1,245,1555,2,2.835,2.77,28.26,12.27,.56,4.083,31.29,30.89,31.15,35.18,303.3,0,13.45,1.977,578
1,245,1600,2,3.02,2.998,43.53,6.901,.643,4.377,31.4,30.96,31.27,35.94,303.3,0,13.87,2.11,564.3
2,245,1600,2,27.52,25.55,26.71,28.76,25.09,.262,.413,.48,.568,0,12.94,2550
1,245,1605,2,3.906,3.794,27.12,13.72,1.371,6.239,31.47,30.98,31.26,35.54,303.2,0,13.75,2.785,547.4
1,245,1610,2,4.826,4.609,41.09,17.17,1.118,6.762,31.19,30.81,30.91,34.08,303.2,0,12.91,3.463,530.8
1,245,1615,2,3.8,3.75,7.99,9.31,.432,4.9,31.14,30.82,30.95,36.08,303.2,0,13.71,2.697,514.4
2,245,1615,2,27.62,25.63,26.8,28.93,25.23,.262,.413,.48,.568,0,12.93,2550
1,245,1620,2,4.577,4.298,38.99,19.98,.756,6.076,31.16,30.84,30.96,35.81,303.2,0,13.6,3.373,502.1
1,245,1625,2,2.988,2.86,37.78,16.74,1.119,4.9,31.07,30.83,30.93,34.93,303.2,0,13.17,2.174,486.9
1,245,1630,2,4.404,4.298,36.44,12.58,.924,6.337,31.17,30.91,31.03,33.39,303.2,0,12.59,3.007,471
2,245,1630,2,27.7,25.71,26.89,29.08,25.37,.261,.413,.479,.568,0,12.95,2550
1,245,1635,2,5.244,5.154,39.08,10.62,.804,6.729,31.03,30.76,30.82,32.76,303.2,0,12.2,3.405,459.5
1,245,1640,2,5.05,4.989,35.98,8.9,1.507,8.2,30.99,30.72,30.79,33,303.2,0,12.25,3.423,442.6
1,245,1645,2,4.978,4.939,44.98,7.16,.572,6.272,30.82,30.63,30.6,32.68,303.2,0,11.98,3.113,424.6
2,245,1645,2,27.73,25.77,26.98,29.2,25.5,.261,.413,.479,.567,0,12.96,2550
1,245,1650,2,5.167,5.123,28.26,7.47,.789,6.729,30.77,30.64,30.58,32.26,303.2,0,11.74,3.748,405.1
1,245,1655,2,5.172,5.118,37.2,8.23,.766,6.599,30.65,30.56,30.48,33.06,303.2,0,12.02,3.303,389.1
1,245,1700,2,4.751,4.719,37.9,6.664,.79,6.631,30.63,30.51,30.42,34.54,303.3,0,12.64,3.155,372.8
2,245,1700,2,27.73,25.83,27.08,29.29,25.62,.26,.413,.479,.567,0,12.96,2550
1,245,1705,2,4.961,4.908,34.47,8.38,.77,6.37,30.54,30.42,30.34,34.99,303.3,0,12.76,3.253,353.4
1,245,1710,2,4.267,4.226,41.75,7.99,.601,5.488,30.46,30.36,30.27,35.56,303.3,0,12.92,2.75,332.4
1,245,1715,2,4.28,4.248,51.78,7,.766,5.815,30.36,30.28,30.17,36,303.3,0,13.02,3.097,317.7
2,245,1715,2,27.7,25.87,27.16,29.34,25.73,.26,.413,.479,.567,0,12.98,2550
1,245,1720,2,4.236,4.2,46.7,7.47,.854,5.913,30.26,30.19,30.06,37.89,303.3,0,13.69,2.622,301.6
1,245,1725,2,3.824,3.743,34.25,11.81,.489,4.704,30.18,30.16,29.97,37.6,303.3,0,13.51,2.452,281.9
1,245,1730,2,4.204,4.174,25.71,6.829,.68,5.749,30.03,30.04,29.82,37.61,303.3,0,13.38,2.84,261.6
2,245,1730,2,27.65,25.9,27.25,29.36,25.84,.26,.413,.479,.567,0,12.98,2550
1,245,1735,2,4.114,4.064,41.22,8.95,.923,6.501,29.91,29.94,29.73,39.88,303.3,0,14.15,2.567,244
1,245,1740,2,4.135,4.101,33.13,7.34,.557,5.357,29.82,29.93,29.65,39.54,303.3,0,13.96,2.605,228.3
1,245,1745,2,4.395,4.367,37.39,6.407,.549,5.423,29.73,29.87,29.57,39.65,303.3,0,13.92,2.697,212.2
2,245,1745,2,27.58,25.92,27.31,29.35,25.94,.26,.413,.478,.566,0,12.98,2550
1,245,1750,2,4.015,4.002,28.44,4.661,.66,5.586,29.64,29.8,29.45,40.5,303.3,0,14.15,2.605,196.4
1,245,1755,2,4.033,3.984,44.86,8.87,.817,5.815,29.44,29.53,29.24,43.04,303.4,0,14.89,2.477,178.9
1,245,1800,2,3.97,3.946,49.24,6.296,.631,5.521,29.2,29.29,28.97,44.49,303.4,0,15.18,2.515,162.9
2,245,1800,2,27.5,25.94,27.37,29.31,26.03,.259,.413,.478,.566,0,13.01,2550
1,245,1805,2,3.955,3.941,50.9,4.925,.528,5.292,28.99,29.14,28.77,44.63,303.5,0,15.05,2.46,147.9
1,245,1810,2,4.682,4.659,50.86,5.746,.661,6.337,28.73,28.98,28.52,44.16,303.5,0,14.66,2.937,131.7
1,245,1815,2,4.293,4.284,56.19,3.685,.524,5.88,28.49,28.73,28.24,45.43,303.6,0,14.87,2.695,116.1
2,245,1815,2,27.4,25.95,27.42,29.24,26.11,.259,.413,.478,.566,0,12.7,2550
1,245,1820,2,3.968,3.955,53.98,4.586,.406,5.161,28.13,28.45,27.88,46.61,303.6,0,14.95,2.37,101.7
1,245,1825,2,3.963,3.951,53.96,4.57,.43,5.161,27.83,28.29,27.64,46.3,303.6,0,14.59,2.452,88.3
1,245,1830,2,3.597,3.585,57,4.695,.348,4.671,27.51,28.01,27.27,47.11,303.7,0,14.57,1.955,75.5
2,245,1830,2,27.28,25.94,27.46,29.14,26.17,.259,.413,.478,.566,0,12.65,2550
1,245,1835,2,3.451,3.445,52.75,3.572,.255,4.214,27.17,27.72,26.9,48.46,303.7,0,14.69,1.84,63.49
1,245,1840,2,3.464,3.46,49.77,2.656,.296,4.443,26.79,27.5,26.54,50.25,303.8,0,14.9,1.75,52.4
1,245,1845,2,3.648,3.643,47.58,2.982,.264,4.345,26.52,27.4,26.33,51.14,303.7,0,14.93,1.807,41.68
2,245,1845,2,27.14,25.93,27.48,29.02,26.22,.259,.413,.478,.566,0,12.63,2550
1,245,1850,2,3.645,3.641,46.63,2.374,.228,4.181,26.29,27.1,26.08,52.15,303.7,0,15.02,1.74,31.75
1,245,1855,2,3.594,3.587,52.81,3.589,.258,4.149,25.85,26.74,25.62,54.43,303.8,0,15.27,1.7,22.48
1,245,1900,2,3.389,3.387,57.33,2.094,.224,3.887,25.3,26.18,25.04,56.36,303.8,0,15.3,1.535,13.79
2,245,1900,2,26.99,25.91,27.48,28.86,26.27,.259,.413,.478,.566,0,12.6,2550
1,245,1905,2,3.536,3.534,54.62,1.812,.142,3.887,24.67,25.64,24.36,59.69,303.8,0,15.59,1.552,6.845
1,245,1910,2,3.603,3.601,59.01,2.191,.231,4.083,24.06,25.14,23.77,62.5,303.9,0,15.74,1.745,1.696
1,245,1915,2,3.846,3.837,53.97,3.95,.279,4.181,23.58,24.98,23.41,64.55,303.9,0,15.79,1.657,0
2,245,1915,2,26.82,25.89,27.48,28.69,26.3,.259,.413,.477,.565,1.094,12.6,2550
1,245,1920,2,3.662,3.661,58.41,1.339,.22,4.149,23.29,25.13,23.21,65.64,303.9,0,15.78,1.585,0
1,245,1925,2,3.061,3.059,60.49,2.268,.159,3.463,23.13,25.13,23.08,66.03,304,0,15.72,1.215,0
1,245,1930,2,3.467,3.466,57.49,1.304,.101,3.659,22.97,25.25,22.9,66.68,304.1,0,15.72,1.352,0
2,245,1930,2,26.64,25.85,27.46,28.49,26.32,.259,.413,.477,.565,1.255,12.58,2550
1,245,1935,2,2.947,2.947,60.78,1.009,.175,3.397,22.81,24.97,22.71,67.24,304.1,0,15.7,1.14,0
1,245,1940,2,2.568,2.567,61.77,1.658,.133,2.907,22.42,24.39,22.26,69.13,304.2,0,15.76,.786,0
1,245,1945,2,2.474,2.474,59.26,.602,.095,2.679,22.11,24.34,22.01,70.5,304.2,0,15.78,.528,0
2,245,1945,2,26.46,25.81,27.43,28.28,26.33,.259,.413,.477,.565,1.372,12.56,2550
1,245,1950,2,2.262,2.262,58.6,.748,.082,2.45,21.9,24.09,21.82,71.6,304.3,0,15.82,.258,0
1,245,1955,2,2.247,2.247,56.63,.808,.105,2.483,21.71,23.56,21.65,72.5,304.3,0,15.84,.067,0
1,245,2000,2,2.435,2.431,62.83,3.407,.207,2.94,21.57,23.59,21.49,73.5,304.4,0,15.91,.037,0
2,245,2000,2,26.27,25.75,27.39,28.06,26.33,.259,.413,.477,.565,1.561,12.56,2550
1,245,2005,2,2.651,2.65,68.48,1.37,.103,2.842,21.52,23.68,21.51,73.7,304.5,0,15.9,.062,0
1,245,2010,2,3.138,3.137,66.89,1.574,.283,3.593,21.56,23.42,21.57,73.6,304.5,0,15.92,.779,0
1,245,2015,2,3.618,3.618,64.54,.678,.221,4.116,21.3,23.15,21.19,75.7,304.5,0,16.09,1.36,0
2,245,2015,2,26.08,25.7,27.33,27.84,26.33,.258,.413,.477,.565,1.724,12.56,2550
1,245,2020,2,3.745,3.743,62.95,1.606,.18,4.116,20.81,22.39,20.63,78.7,304.5,0,16.22,1.57,0
1,245,2025,2,3.621,3.621,61.89,1.141,.106,3.887,20.44,22.08,20.37,80.5,304.6,0,16.24,1.63,0
1,245,2030,2,3.898,3.893,64.09,2.961,.382,4.737,20.3,22.19,20.3,81.3,304.7,0,16.25,1.585,0
2,245,2030,2,25.9,25.64,27.27,27.63,26.3,.258,.413,.477,.565,2.175,12.55,2550
1,245,2035,2,4.131,4.129,66.72,1.826,.193,4.802,20.32,22.14,20.37,81.5,304.7,0,16.3,1.59,0
1,245,2040,2,3.843,3.84,69.87,2.367,.226,4.541,20.32,21.85,20.37,81.7,304.7,0,16.34,1.625,0
1,245,2045,2,3.922,3.916,69.75,2.979,.226,4.508,20.39,21.76,20.46,81.8,304.8,0,16.42,1.912,0
2,245,2045,2,25.73,25.57,27.2,27.41,26.28,.258,.413,.477,.565,2.549,12.54,2550
1,245,2050,2,3.657,3.653,68.06,2.875,.289,4.508,20.46,21.55,20.48,81.3,304.8,0,16.39,1.615,0
1,245,2055,2,3.455,3.453,65.61,2.374,.223,3.985,20.26,21.3,20.2,82.1,304.9,0,16.36,1.352,0
1,245,2100,2,3.226,3.223,64.26,2.577,.189,3.691,20.04,21.21,20,83.1,304.9,0,16.34,1.312,0
2,245,2100,2,25.58,25.51,27.12,27.21,26.24,.258,.413,.477,.565,2.935,12.53,2550
1,245,2105,2,3.089,3.086,63.66,2.422,.202,3.659,19.93,21.02,19.85,83.5,304.9,0,16.3,1.307,0
1,245,2110,2,3.618,3.612,67.48,3.22,.232,4.181,19.73,21.08,19.71,84.3,304.9,0,16.26,1.475,0
1,245,2115,2,3.628,3.624,70.4,2.504,.267,4.377,19.7,20.96,19.71,84.5,305,0,16.27,1.572,0
2,245,2115,2,25.43,25.44,27.04,27,26.2,.258,.413,.477,.564,3.789,12.52,2550
1,245,2120,2,3.704,3.702,65.75,2.098,.184,4.083,19.62,20.74,19.62,84.8,305.1,0,16.26,1.457,0
1,245,2125,2,3.818,3.815,67.68,2.275,.235,4.377,19.41,20.7,19.42,85.7,305.1,0,16.21,1.557,0
1,245,2130,2,4.061,4.059,69.57,1.485,.18,4.508,19.46,21.04,19.62,85.6,305.1,0,16.24,1.82,0
2,245,2130,2,25.29,25.37,26.96,26.81,26.15,.258,.413,.477,.564,4.545,12.51,2550
1,245,2135,2,3.884,3.879,70.3,2.903,.293,4.573,19.55,21.07,19.69,84.9,305.2,0,16.2,1.695,0
1,245,2140,2,3.802,3.796,74,3.231,.35,4.671,19.65,20.91,19.76,84,305.3,0,16.13,1.902,0
1,245,2145,2,3.684,3.679,76.2,2.922,.306,4.312,19.62,20.69,19.69,83.6,305.4,0,16.04,1.902,0
2,245,2145,2,25.16,25.3,26.87,26.61,26.09,.258,.412,.476,.564,4.269,12.51,2550
1,245,2150,2,3.898,3.894,74.3,2.654,.229,4.41,19.55,20.65,19.63,83.8,305.5,0,16,1.992,0
1,245,2155,2,3.898,3.89,73.7,3.73,.284,4.704,19.51,20.57,19.56,83.9,305.5,0,15.98,1.92,0
1,245,2200,2,3.783,3.777,73.7,3.45,.298,4.508,19.45,20.6,19.53,84.3,305.6,0,16,1.777,0
2,245,2200,2,25.04,25.24,26.79,26.43,26.03,.258,.412,.476,.564,4.227,12.49,2550
1,245,2205,2,3.583,3.578,73.5,2.905,.241,4.149,19.44,20.57,19.49,84.1,305.6,0,15.96,1.745,0
1,245,2210,2,3.647,3.641,72.8,3.211,.249,4.345,19.31,20.4,19.32,84.6,305.6,0,15.92,1.64,0
1,245,2215,2,3.369,3.366,72.2,2.656,.249,3.953,19.17,20.17,19.14,84.9,305.6,0,15.85,1.552,0
2,245,2215,2,24.93,25.17,26.7,26.25,25.97,.258,.412,.476,.564,4.724,12.48,2550
1,245,2220,2,2.805,2.801,79.1,3.017,.167,3.201,18.94,19.97,18.91,85.4,305.6,0,15.72,1.117,0
1,245,2225,2,2.766,2.764,82.6,1.893,.209,3.103,18.76,20.13,18.78,86.1,305.7,0,15.67,1.096,0
1,245,2230,2,2.681,2.68,84.7,1.508,.13,2.973,18.6,20.05,18.62,86.5,305.7,0,15.59,.895,0
2,245,2230,2,24.82,25.11,26.61,26.09,25.9,.258,.412,.476,.564,6.486,12.48,2550
1,245,2235,2,2.672,2.67,79.4,2.594,.143,2.94,18.41,20.2,18.45,87.3,305.7,0,15.56,.801,0
1,245,2240,2,2.421,2.42,71.7,1.956,.161,2.777,18.33,20.2,18.43,87.8,305.8,0,15.57,.471,0
1,245,2245,2,2.328,2.324,66.66,2.944,.119,2.515,18.32,20.01,18.39,87.7,305.8,0,15.54,.247,0
2,245,2245,2,24.72,25.05,26.52,25.92,25.84,.258,.412,.476,.564,9.83,12.47,2550
1,245,2250,2,2.273,2.27,55.67,2.912,.091,2.417,18.27,19.97,18.36,87.6,305.8,0,15.47,.171,0
1,245,2255,2,2.123,2.122,52.29,1.815,.136,2.45,18.13,20.02,18.23,88.1,305.8,0,15.42,0,0
1,245,2300,2,1.875,1.874,53.17,1.172,.07,2.091,18.06,19.79,18.15,88.6,305.8,0,15.44,0,0
2,245,2300,2,24.6,24.98,26.42,25.76,25.77,.258,.412,.476,.564,15.04,12.47,2550
1,245,2305,2,2.089,2.084,60.94,3.918,.237,2.45,17.96,19.62,18.09,89,305.8,0,15.42,0,0
1,245,2310,2,2.224,2.224,64.45,.413,.067,2.352,17.92,19.88,18.11,89.2,305.8,0,15.41,0,0
1,245,2315,2,2.088,2.088,64.08,.785,.158,2.385,17.85,20,18.01,89.1,305.8,0,15.33,0,0
2,245,2315,2,24.49,24.92,26.33,25.61,25.69,.258,.411,.476,.564,20.71,12.46,2550
1,245,2320,2,1.84,1.838,57.98,2.407,.099,2.058,17.85,20.03,18.04,89.5,305.8,0,15.39,0,0
1,245,2325,2,1.583,1.581,55.7,2.844,.126,1.927,17.92,19.96,18.05,89,305.8,0,15.39,0,0
1,245,2330,2,1.433,1.432,64.91,2.556,.135,1.764,17.97,19.8,18.09,89.1,305.8,0,15.44,0,0
2,245,2330,2,24.37,24.85,26.24,25.45,25.61,.257,.411,.476,.563,35.66,12.46,2550
1,245,2335,2,1.335,1.333,53.54,3.509,.122,1.699,18.06,19.66,18.25,89.1,305.9,0,15.53,0,0
1,245,2340,2,1.314,1.313,49.71,2.567,.128,1.666,18.11,19.57,18.27,87.9,305.8,0,15.37,0,0
1,245,2345,2,1.48,1.478,51.42,3.166,.152,1.797,17.83,19.47,18.05,88.9,305.8,0,15.27,0,0
2,245,2345,2,24.26,24.78,26.15,25.3,25.54,.257,.411,.476,.563,49.75,12.45,2550
1,245,2350,2,1.835,1.827,70.1,5.245,.177,2.221,17.77,19.49,18.03,89.8,305.8,0,15.37,0,0
1,245,2355,2,2.244,2.243,77.2,1.834,.157,2.646,17.81,19.49,18.14,89.4,305.8,0,15.34,0,0
1,246,0,2,2.288,2.283,84.7,3.67,.129,2.515,17.77,19.47,18.1,88.4,305.7,0,15.15,.415,0
2,246,0,2,24.14,24.72,26.06,25.15,25.46,.257,.411,.476,.563,44.13,12.45,2550
1,246,5,2,2.602,2.598,96.9,2.997,.099,2.777,17.55,19.43,17.76,88,305.7,0,14.86,.947,0
1,246,10,2,2.655,2.651,98.2,3.056,.051,2.809,17.19,19.53,17.29,88.9,305.7,0,14.67,.811,0
1,246,15,2,2.554,2.55,87,3.026,.155,2.842,17.03,19.73,17.17,90,305.6,0,14.7,.054,0
2,246,15,2,24.03,24.66,25.96,25.01,25.38,.257,.41,.476,.563,38.85,12.43,2550
1,246,20,2,2.137,2.134,78.7,3.01,.135,2.417,16.92,19.78,17.06,90.5,305.6,0,14.68,0,0
1,246,25,2,1.808,1.808,75.7,1.442,.094,2.025,16.86,19.52,17,91,305.6,0,14.71,0,0
1,246,30,2,2.018,2.014,66.01,3.618,.136,2.385,16.93,19.4,17.2,91.3,305.6,0,14.81,.416,0
2,246,30,2,23.93,24.58,25.87,24.86,25.31,.257,.41,.476,.563,59.33,12.43,2550
1,246,35,2,2.533,2.52,51.8,5.765,.113,2.809,17.15,19.61,17.52,90.4,305.6,0,14.89,1.095,0
1,246,40,2,2.604,2.602,43.88,2.033,.149,2.94,17.15,19.72,17.52,90.1,305.5,0,14.84,1.13,0
1,246,45,2,2.511,2.51,48.91,1.723,.081,2.744,17.15,19.47,17.49,90.5,305.6,0,14.9,1.075,0
2,246,45,2,23.83,24.52,25.79,24.73,25.23,.257,.41,.476,.563,41.04,12.42,2550
1,246,50,2,2.223,2.222,55.19,2.049,.155,2.548,17.12,19.25,17.43,90,305.6,0,14.79,.663,0
1,246,55,2,1.884,1.882,52.76,2.599,.123,2.189,17.05,19.02,17.32,89.9,305.6,0,14.71,.638,0
1,246,100,2,2.026,2.024,43.84,2.921,.146,2.385,16.92,19,17.12,89.8,305.6,0,14.57,.788,0
2,246,100,2,23.73,24.46,25.7,24.59,25.15,.257,.41,.476,.563,38.75,12.42,2550
1,246,105,2,2.041,2.04,37.67,2.057,.096,2.352,16.61,19.04,16.79,90.2,305.5,0,14.34,.902,0
1,246,110,2,1.947,1.946,35.18,1.408,.061,2.091,16.33,18.77,16.46,91.3,305.5,0,14.26,.594,0
1,246,115,2,1.924,1.924,27.02,1.433,.052,2.025,16.08,18.58,16.16,92.1,305.5,0,14.15,.616,0
2,246,115,2,23.63,24.39,25.61,24.46,25.07,.257,.41,.476,.563,51.66,12.42,2550
1,246,120,2,1.646,1.644,29.38,2.594,.138,1.895,15.9,18.34,16.06,93,305.4,0,14.12,0,0
1,246,125,2,1.34,1.336,46.86,4.612,.096,1.568,15.81,18.23,15.93,93.2,305.5,0,14.07,0,0
1,246,130,2,1.135,1.134,42.43,2.251,.121,1.405,15.76,18.18,15.87,93.9,305.5,0,14.13,0,0
2,246,130,2,23.54,24.33,25.52,24.34,24.99,.257,.409,.476,.563,66.85,12.41,2550
1,246,135,2,.885,.885,42.37,2.179,.052,1.013,15.96,18.16,16.18,94.4,305.5,0,14.4,0,.024
1,246,140,2,1.085,1.085,36.8,.04,.08,1.209,16.22,18.26,16.56,93.7,305.4,0,14.53,.416,.25
1,246,145,2,1.143,1.141,28.45,3.358,.036,1.209,15.97,18.21,16.3,92.7,305.4,0,14.14,.842,0
2,246,145,2,23.45,24.26,25.43,24.21,24.91,.257,.409,.476,.562,76.9,12.41,2550
1,246,150,2,1.064,1.057,37.25,6.431,.059,1.176,15.91,18.19,16.26,92.9,305.5,0,14.13,0,0
1,246,155,2,.924,.916,39.07,7.68,.068,1.078,15.91,18.27,16.26,93,305.4,0,14.13,0,0
1,246,200,2,1.112,1.111,23.86,1.805,.093,1.307,16.03,18.21,16.46,93.1,305.4,0,14.26,.576,0
2,246,200,2,23.36,24.2,25.34,24.09,24.83,.257,.409,.476,.562,79.4,12.41,2550
1,246,205,2,1.438,1.438,25.71,.097,.084,1.568,16.01,18.35,16.44,92.4,305.3,0,14.13,1.047,0
1,246,210,2,1.395,1.389,31.54,4.905,.082,1.535,15.76,18.41,16.11,92.3,305.2,0,13.87,.083,0
1,246,215,2,1.546,1.544,34.01,3.129,.155,1.797,15.75,18.43,16.1,93.3,305.2,0,14.03,.242,0
2,246,215,2,23.27,24.14,25.26,23.97,24.75,.257,.409,.476,.562,81.3,12.4,2550
1,246,220,2,1.516,1.51,34.94,4.778,.092,1.731,15.83,18.49,16.16,93.8,305.2,0,14.17,0,0
1,246,225,2,1.568,1.568,43.01,0,.068,1.699,15.82,18.43,16.06,94,305.3,0,14.2,0,0
1,246,230,2,1.598,1.597,41.99,1.973,.06,1.731,15.7,18.31,15.96,93.6,305.3,0,14.03,0,0
2,246,230,2,23.19,24.07,25.17,23.85,24.67,.257,.409,.476,.562,81.3,12.39,2550
1,246,235,2,2.074,2.073,48.47,1.602,.232,2.483,15.7,18.42,16.1,94.2,305.2,0,14.13,.642,.01
1,246,240,2,2.528,2.528,44.41,0,.056,2.646,15.74,18.52,16.15,93.5,305.2,0,14.06,1.105,.005
1,246,245,2,2.285,2.285,44.53,0,.154,2.515,15.65,18.24,15.93,93.5,305.2,0,13.98,.842,0
2,246,245,2,23.11,24.01,25.08,23.73,24.59,.257,.408,.476,.562,83.2,12.39,2550
1,246,250,2,2.018,2.011,41.46,4.569,.166,2.548,15.57,17.8,15.79,93.7,305.3,0,13.92,.557,0
1,246,255,2,2.889,2.879,19.97,4.701,.226,3.365,15.36,17.44,15.51,93.9,305.3,0,13.74,1.442,0
1,246,300,2,3.141,3.129,10.74,5.079,.394,3.659,15.25,17.23,15.35,95,305.3,0,13.83,1.303,0
2,246,300,2,23.03,23.95,25,23.61,24.51,.257,.408,.476,.562,84.1,12.38,2550
1,246,305,2,1.881,1.877,29.01,3.885,.312,2.385,15.33,17.12,15.43,95.3,305.4,0,13.95,0,0
1,246,310,2,2.059,2.044,28.33,7.01,.293,2.515,15.26,17.14,15.41,95.3,305.3,0,13.88,.507,0
1,246,315,2,2.401,2.401,23.44,1.048,.051,2.515,15.11,17.09,15.29,94.9,305.3,0,13.67,.997,0
2,246,315,2,22.94,23.89,24.91,23.51,24.43,.256,.408,.476,.562,84.4,12.37,2550
1,246,320,2,2.395,2.393,14.38,2.288,.11,2.581,15,16.79,15.16,95.3,305.2,0,13.62,.535,0
1,246,325,2,1.8,1.8,17.53,1.216,.193,2.352,14.91,16.65,15.03,95.5,305.3,0,13.58,0,0
1,246,330,2,1.889,1.888,15.64,1.9,.196,2.287,14.82,16.55,14.93,95.6,305.3,0,13.51,.021,0
2,246,330,2,22.87,23.84,24.83,23.4,24.35,.256,.408,.476,.562,84.1,12.37,2550
1,246,335,2,2.121,2.12,18.8,2.034,.064,2.287,14.73,16.72,14.81,95.7,305.3,0,13.42,0,0
1,246,340,2,2.131,2.131,22.1,.125,.047,2.221,14.64,16.86,14.77,95.9,305.2,0,13.37,.298,0
1,246,345,2,1.961,1.961,21.86,.333,.064,2.123,14.54,16.89,14.69,95.9,305.2,0,13.29,.011,0
2,246,345,2,22.8,23.78,24.75,23.29,24.27,.256,.407,.476,.562,84.3,12.36,2550
1,246,350,2,2.177,2.177,21.75,.288,.093,2.319,14.53,17.04,14.75,96.2,305.2,0,13.31,.815,0
1,246,355,2,2.045,2.041,18.17,3.297,.085,2.254,14.42,17.12,14.59,96.1,305.3,0,13.2,.3,0
1,246,400,2,2.179,2.176,2.232,3.257,.276,2.679,14.13,16.8,14.27,95.8,305.4,0,12.88,.84,0
2,246,400,2,22.73,23.72,24.67,23.19,24.19,.256,.407,.475,.562,85.3,12.36,2550
1,246,405,2,2.782,2.781,.34,.576,.118,2.973,13.97,16.69,14.18,96.2,305.4,0,12.78,1.02,0
1,246,410,2,2.23,2.211,354.4,7.54,.131,2.581,14.06,16.7,14.28,96.6,305.5,0,12.92,.329,0
1,246,415,2,2.725,2.69,312.4,9.24,.369,3.528,14.17,16.18,14.42,97,305.6,0,13.09,1.517,.014
2,246,415,2,22.66,23.67,24.58,23.09,24.11,.256,.407,.475,.561,86.7,12.36,2550
1,246,420,2,3.159,3.143,316.8,5.706,.14,3.495,14.65,15.96,14.86,97.1,305.6,0,13.57,1.657,.055
1,246,425,2,3.13,3.127,321.6,2.437,.184,3.463,14.58,15.77,14.7,96.5,305.7,0,13.41,1.442,0
1,246,430,2,3.037,3.034,318.3,2.825,.173,3.463,14.57,15.64,14.7,96.8,305.7,0,13.45,1.64,0
2,246,430,2,22.59,23.62,24.51,22.99,24.03,.256,.407,.475,.561,88.6,12.35,2550
1,246,435,2,2.949,2.944,315.1,3.488,.254,3.593,14.68,15.73,14.83,97.1,305.7,0,13.6,1.53,0
1,246,440,2,2.87,2.856,325.5,5.717,.194,3.332,14.78,15.93,14.93,97,305.7,0,13.68,1.39,0
1,246,445,2,3.016,3.013,335.2,2.532,.207,3.397,14.79,16.05,14.95,97,305.7,0,13.68,1.262,0
2,246,445,2,22.53,23.56,24.42,22.89,23.95,.256,.407,.475,.561,89.8,12.35,2550
1,246,450,2,2.501,2.483,328.9,6.878,.214,3.038,14.84,15.93,14.99,97.1,305.8,0,13.75,.99,0
1,246,455,2,2.709,2.697,326.3,5.487,.23,3.299,14.86,15.89,15,97,305.7,0,13.75,1.417,0
1,246,500,2,3.13,3.127,332.1,2.489,.327,3.822,14.81,15.92,14.94,97,305.7,0,13.7,1.522,0
2,246,500,2,22.47,23.51,24.34,22.8,23.88,.256,.406,.475,.561,90.6,12.33,2550
1,246,505,2,2.286,2.232,314.2,12.38,.149,2.777,14.79,15.7,14.91,97,305.7,0,13.69,1.157,0
1,246,510,2,2.157,2.151,307.1,4.335,.121,2.417,14.73,15.72,14.84,96.9,305.7,0,13.62,.943,0
1,246,515,2,2.038,2.033,313.1,4.142,.153,2.417,14.74,15.7,14.87,97,305.7,0,13.64,.919,0
2,246,515,2,22.43,23.46,24.27,22.71,23.8,.256,.406,.475,.561,91,12.33,2550
1,246,520,2,2.166,2.162,306.7,3.514,.149,2.548,14.68,15.68,14.79,96.7,305.7,0,13.54,.719,0
1,246,525,2,1.938,1.931,310.1,5.074,.082,2.091,14.59,15.52,14.7,96.8,305.7,0,13.46,.201,0
1,246,530,2,2.099,2.092,326.2,4.849,.199,2.45,14.49,15.56,14.61,96.6,305.7,0,13.35,0,0
2,246,530,2,22.38,23.42,24.19,22.63,23.73,.256,.406,.475,.561,91.1,12.33,2550
1,246,535,2,2.31,2.31,330.8,.726,.138,2.581,14.31,15.59,14.44,96.5,305.7,0,13.16,0,0
1,246,540,2,.926,.834,311.3,25.53,.514,1.96,14.11,15.33,14.23,96.6,305.9,0,12.98,.098,0
1,246,545,2,1.561,1.549,333.1,7.14,.449,2.254,14.13,15.07,14.26,97.2,305.9,0,13.09,.401,0
2,246,545,2,22.33,23.37,24.12,22.55,23.65,.256,.406,.475,.561,90.8,12.32,2550
1,246,550,2,1.59,1.274,318.1,36.1,.409,2.189,14.15,15.03,14.29,97,305.9,0,13.08,.626,0
1,246,555,2,1.35,1.062,245.4,37.41,.386,2.091,14.03,14.89,14.15,97.2,306.1,0,12.99,.866,0
1,246,600,2,1.918,1.892,318.4,9.32,.205,2.352,14.16,15.25,14.4,97.7,306.1,0,13.19,1.002,0
2,246,600,2,22.28,23.33,24.04,22.47,23.58,.256,.406,.475,.561,90.6,12.31,2550
1,246,605,2,2.22,2.17,307,12.09,.188,2.679,14.23,15.43,14.48,97.6,306.1,0,13.24,1.125,0
1,246,610,2,2.07,1.827,301.5,27.74,.399,2.809,14.34,15.48,14.54,97.5,306.2,0,13.33,.951,0
1,246,615,2,1.765,1.563,303.9,27.4,.239,2.385,14.22,15.29,14.35,97.3,306.3,0,13.19,.469,.095
2,246,615,2,22.23,23.29,23.97,22.39,23.5,.256,.405,.475,.561,91.2,12.31,2550
1,246,620,2,2.336,2.329,325.6,4.477,.237,2.875,14.39,15.52,14.59,97.8,306.3,0,13.42,1.163,1.502
1,246,625,2,1.372,1.307,286.8,17.67,.322,2.091,14.39,15.32,14.52,97.4,306.3,0,13.37,.145,2.318
1,246,630,2,1.566,1.522,321.1,13.55,.387,2.123,14.32,15.16,14.41,97.4,306.3,0,13.3,.382,5.593
2,246,630,2,22.17,23.24,23.9,22.31,23.43,.255,.405,.475,.561,91.7,12.29,2550
1,246,635,2,1.835,1.793,321.7,12.31,.297,2.189,14.16,15.21,14.28,97.3,306.4,0,13.14,.818,10.87
1,246,640,2,1.909,1.866,242.9,12.18,.371,2.515,13.95,14.9,13.97,97.2,306.5,0,12.92,1.275,16.7
1,246,645,2,1.927,1.877,281.2,13.11,.143,2.45,13.71,14.82,13.77,97.6,306.5,0,12.75,1.005,23.71
2,246,645,2,22.12,23.2,23.84,22.23,23.36,.255,.405,.475,.561,92.2,12.29,2550
1,246,650,2,2.357,2.3,267,12.63,.151,2.613,13.8,14.68,13.92,98.1,306.5,0,12.9,.826,32.63
1,246,655,2,2.041,2.035,296.8,4.44,.16,2.483,14.06,14.94,14.28,98.5,306.5,0,13.22,1.035,43.08
1,246,700,2,2.055,2.052,297.2,2.91,.225,2.613,14.37,15.16,14.63,98.5,306.6,0,13.51,.968,53.8
2,246,700,2,22.07,23.16,23.77,22.16,23.29,.255,.405,.475,.561,93.6,12.3,2550
1,246,705,2,2.292,2.288,292.7,3.641,.163,2.613,14.68,15.46,15,98.5,306.7,0,13.81,1.182,66.23
1,246,710,2,2.512,2.5,309.3,5.606,.155,2.875,14.96,15.64,15.27,98.1,306.7,0,14.02,1.295,79.1
1,246,715,2,2.223,2.217,316.1,3.911,.206,2.646,15.09,15.65,15.36,97.7,306.7,0,14.07,.995,92.2
2,246,715,2,22.02,23.12,23.7,22.09,23.22,.255,.405,.475,.561,95.4,12.32,2550
1,246,720,2,1.773,1.761,298.2,6.68,.153,2.058,15.26,15.73,15.6,97.6,306.7,0,14.22,1.155,105.5
1,246,725,2,2.154,2.143,318.1,5.782,.17,2.515,15.5,15.97,15.87,97.3,306.7,0,14.41,1.085,119.5
1,246,730,2,2.312,2.309,322.7,2.664,.157,2.613,15.8,16.18,16.11,97.2,306.7,0,14.68,1.395,135.4
2,246,730,2,21.99,23.08,23.63,22.03,23.15,.255,.404,.475,.561,95.6,12.34,2550
1,246,735,2,2.469,2.459,324,5.02,.234,3.038,16.1,16.45,16.42,96.9,306.6,0,14.92,1.572,152.1
1,246,740,2,2.365,2.358,330.6,4.49,.222,2.777,16.51,16.84,16.84,96.7,306.6,0,15.28,1.312,167.9
1,246,745,2,2.316,2.306,332.1,5.26,.256,2.907,16.79,17.15,17.14,95.7,306.6,0,15.4,1.747,180.9
2,246,745,2,21.97,23.04,23.57,21.98,23.09,.255,.404,.475,.56,83.8,12.4,2550
1,246,750,2,2.13,2.118,334.3,6.136,.287,2.842,17.1,17.44,17.44,95.3,306.6,0,15.63,1.535,197.1
1,246,755,2,2.133,2.116,344.4,7.28,.337,2.711,17.39,17.7,17.76,94.8,306.6,0,15.83,1.485,209.6
1,246,800,2,2.164,2.153,350.5,5.805,.366,2.875,17.72,18.03,18.08,94.1,306.7,0,16.02,1.662,231.3
2,246,800,2,21.97,23.01,23.51,21.95,23.02,.255,.404,.475,.56,28.56,12.5,2550
1,246,805,2,2.317,2.297,349,7.55,.356,3.005,17.99,18.25,18.35,93.4,306.7,0,16.17,1.662,241.1
1,246,810,2,2.414,2.402,347.2,5.693,.312,3.103,18.28,18.51,18.61,92.2,306.7,0,16.25,1.8,263.5
1,246,815,2,2.162,2.152,353,5.357,.27,2.679,18.65,18.89,19.01,91.5,306.7,0,16.48,1.69,281.9
2,246,815,2,21.98,22.98,23.45,21.96,22.95,.255,.404,.475,.56,17.77,12.64,2550
1,246,820,2,2.605,2.597,352.4,4.359,.323,3.201,19.03,19.15,19.31,90.3,306.7,0,16.64,1.897,301.6
1,246,825,2,2.355,2.343,349.4,5.895,.288,2.94,19.35,19.44,19.61,89,306.8,0,16.74,1.9,319.7
1,246,830,2,2.322,2.31,345.6,5.755,.422,3.038,19.75,19.81,20.01,87.6,306.8,0,16.85,1.797,337.7
2,246,830,2,22.01,22.96,23.41,21.99,22.9,.255,.404,.475,.56,11.26,12.8,2550
1,246,835,2,1.886,1.861,347.8,9.24,.323,2.613,20.17,20.23,20.43,86.4,306.9,0,17.04,1.432,354.8
1,246,840,2,1.235,1.205,332.8,12.62,.265,1.666,20.63,20.7,20.94,85.1,307,0,17.25,.809,373.1
1,246,845,2,1.543,1.524,344.6,9.07,.287,2.123,21.04,21.01,21.39,83.1,307,0,17.27,1.14,388.5
2,246,845,2,22.06,22.95,23.37,22.07,22.84,.255,.404,.475,.56,6.448,12.93,2550
1,246,850,2,1.876,1.858,335.7,7.89,.323,2.483,21.36,21.16,21.63,81.5,307,0,17.27,1.407,406.5
1,246,855,2,1.727,1.701,335.9,9.98,.269,2.254,21.65,21.47,21.89,79.9,307,0,17.24,1.34,425.1
1,246,900,2,1.474,1.463,338.9,7.1,.386,2.091,21.93,21.7,22.13,78.6,307,0,17.25,1.203,443.5
2,246,900,2,22.14,22.94,23.35,22.18,22.79,.255,.404,.474,.56,3.895,13,2550
1,246,905,2,1.335,1.321,342.1,8.24,.389,2.058,22.21,22.03,22.46,77.2,307,0,17.23,.922,458.4
1,246,910,2,1.464,1.401,330.7,16.83,.32,1.993,22.56,22.37,22.84,76.6,307,0,17.43,1.042,474.1
1,246,915,2,1.525,1.5,308.7,10.39,.293,2.123,22.9,22.69,23.23,74.2,307,0,17.27,1.243,471.5
2,246,915,2,22.26,22.95,23.35,22.34,22.76,.255,.406,.474,.56,2.489,13.05,2550
1,246,920,2,1.893,1.846,310.2,12.76,.312,2.581,23.05,22.79,23.35,73,307.1,0,17.17,1.565,507.3
1,246,925,2,1.661,1.623,317.5,12.24,.313,2.319,23.39,23,23.65,72.3,307.1,0,17.33,1.149,523.9
1,246,930,2,1.649,1.622,305.6,10.31,.458,2.483,23.7,23.25,23.92,70.8,307.1,0,17.3,1.257,538.2
2,246,930,2,22.42,22.97,23.35,22.54,22.72,.255,.407,.474,.56,1.874,13.06,2550
1,246,935,2,1.549,1.439,317.8,21.55,.337,2.287,23.84,23.4,24.02,70.8,307.1,0,17.42,1.38,552.9
1,246,940,2,1.852,1.75,337.1,18.95,.362,2.548,24.05,23.71,24.33,69.2,307.2,0,17.26,1.48,569.3
1,246,945,2,2.235,2.176,322.8,13.18,.453,2.907,24.33,23.69,24.36,68.24,307.1,0,17.31,1.846,584
2,246,945,2,22.61,23,23.38,22.79,22.7,.255,.408,.474,.56,1.569,13.1,2550
1,246,950,2,2.194,2.113,318.8,15.56,.304,2.875,24.3,23.67,24.29,67.64,307.1,0,17.15,1.637,598.1
1,246,955,2,1.86,1.822,343.1,11.69,.524,3.169,24.53,24,24.54,66.98,307.2,0,17.21,1.542,611.4
1,246,1000,2,1.431,1.335,322.7,21.01,.55,2.515,24.76,24.36,24.94,66.87,307.2,0,17.4,1.028,624
2,246,1000,2,22.81,23.05,23.43,23.07,22.69,.254,.408,.474,.56,.746,13.14,2550
1,246,1005,2,.562,.464,325.3,32.77,.5,2.679,25.2,24.99,25.59,64.45,307.2,0,17.22,.304,637.2
1,246,1010,2,1.685,1.616,355.9,16.4,.639,3.397,25.27,24.74,25.51,63.44,307.2,0,17.05,1.171,650.4
1,246,1015,2,1.885,1.826,332.2,14.27,.427,3.038,25.25,24.45,25.23,63.75,307.2,0,17.11,1.533,662.1
2,246,1015,2,23.04,23.11,23.5,23.38,22.68,.254,.408,.474,.56,0,13.04,2550
1,246,1020,2,.628,.51,275.7,33.47,.373,1.535,25.44,24.93,25.73,63,307.1,0,17.1,.319,676.1
1,246,1025,2,1.669,1.546,23.19,22,.479,2.809,25.73,25.42,26.15,61.03,307.1,0,16.88,1.187,688.7
1,246,1030,2,1.738,1.685,39.36,14.06,.444,2.777,25.78,25.13,25.75,60.23,307,0,16.72,1.251,698.8
2,246,1030,2,23.29,23.19,23.59,23.72,22.7,.254,.407,.474,.56,0,13.06,2550
1,246,1035,2,1.194,1.159,19.73,13.85,.382,2.025,25.76,25.16,25.77,59.41,307,0,16.5,.794,709
1,246,1040,2,.784,.583,14.38,41,.583,1.993,25.79,25.42,25.98,60.27,307,0,16.74,.318,718
1,246,1045,2,1.082,.997,30.26,22.74,.428,2.221,26.04,25.86,26.56,59.29,307,0,16.72,.649,730
2,246,1045,2,23.57,23.28,23.69,24.09,22.73,.253,.407,.474,.559,0,13.12,2550
1,246,1050,2,.805,.775,28.6,14.84,.493,1.895,26.2,25.84,26.51,56.65,307,0,16.17,.488,738
1,246,1055,2,1.113,.685,120.6,50.24,.496,1.993,26.42,26.06,26.68,56.97,307,0,16.45,.606,746
1,246,1100,2,1.375,1.233,122.6,26.01,.368,2.189,26.56,25.86,26.54,56.19,307,0,16.38,1.17,756
2,246,1100,2,23.87,23.38,23.81,24.48,22.77,.253,.407,.474,.559,0,13.07,2550
1,246,1105,2,1.343,1.25,176.1,21.33,.407,2.221,26.45,25.84,26.39,57.04,307,0,16.5,.926,764
1,246,1110,2,1.572,.157,159.1,76.8,.367,2.613,26.48,25.91,26.46,58.18,307,0,16.83,1.265,776
1,246,1115,2,1.603,1.497,50.29,20.89,.484,2.646,26.58,26.04,26.61,57.65,306.9,0,16.78,1.338,786
2,246,1115,2,24.18,23.48,23.96,24.88,22.82,.253,.407,.473,.559,0,13.06,2550
1,246,1120,2,.948,.852,27.39,25.69,.446,1.797,26.74,26.33,26.85,57.09,306.9,0,16.77,.55,795
1,246,1125,2,1.001,.857,40.51,30.69,.596,2.385,27.03,26.62,27.28,55.75,306.9,0,16.67,.449,802
1,246,1130,2,1.277,1.181,72.3,22.13,.582,2.385,27.25,26.78,27.43,52.77,306.8,0,16.04,.797,811
2,246,1130,2,24.49,23.61,24.12,25.3,22.88,.252,.407,.473,.559,0,13.06,2550
1,246,1135,2,1.155,.941,114.4,34.91,.682,2.613,27.72,27.34,28.02,52.63,306.8,0,16.41,.784,818
1,246,1140,2,2.106,2.087,109.9,7.77,.977,3.789,27.67,26.76,27.59,52.62,306.8,0,16.36,1.58,822
1,246,1145,2,2.107,2.058,124.7,12.35,.666,3.463,27.51,26.64,27.32,49.4,306.8,0,15.27,1.734,826
2,246,1145,2,24.8,23.74,24.3,25.73,22.96,.252,.407,.473,.559,0,13.05,2550
1,246,1150,2,2.584,2.533,130.1,11.42,.548,3.855,27.71,26.83,27.5,50.55,306.7,0,15.79,1.982,836
1,246,1155,2,2.396,2.336,125.1,12.91,.816,4.475,27.79,26.86,27.54,49.99,306.7,0,15.69,1.967,846
1,246,1200,2,2.194,2.162,101.8,9.75,.693,3.332,27.8,26.99,27.68,49.13,306.6,0,15.44,1.768,851
2,246,1200,2,25.12,23.87,24.49,26.16,23.05,.251,.406,.473,.559,0,13.05,2550
1,246,1205,2,2.329,2.254,123.8,14.53,.833,4.116,27.64,26.94,27.52,49.25,306.6,0,15.33,2.009,858
1,246,1210,2,2.271,2.206,111.7,13.7,.713,4.018,27.87,27.02,27.65,49.16,306.6,0,15.51,1.825,864
1,246,1215,2,1.966,1.804,73.2,23.23,.975,4.312,27.94,27.12,27.82,49.3,306.5,0,15.61,1.336,867
2,246,1215,2,25.39,24.01,24.68,26.58,23.15,.251,.406,.473,.559,0,13.04,2550
1,246,1220,2,1.694,1.313,57.8,38.41,.566,3.038,28.03,27.37,27.95,48.68,306.5,0,15.51,1.426,871
1,246,1225,2,1.398,1.095,69.82,37.74,.889,3.397,27.89,27.31,27.77,49.51,306.4,0,15.64,1.072,869
1,246,1230,2,1.313,.731,32.19,53.91,.617,2.548,27.94,27.51,27.92,49.29,306.4,0,15.6,1.073,838
2,246,1230,2,25.64,24.15,24.89,27.01,23.27,.25,.406,.473,.559,0,13.04,2550
1,246,1235,2,.496,.363,300.3,38.42,.386,1.927,28.2,28.01,28.54,46.94,306.4,0,15.11,.437,783
1,246,1240,2,1.746,1.704,353.3,12.55,.353,2.875,28.25,27.74,28.4,48.97,306.3,0,15.79,1.471,874
1,246,1245,2,1.074,.823,120.1,39.14,.54,2.254,28.39,27.88,28.65,48.59,306.3,0,15.79,.666,866
2,246,1245,2,25.91,24.3,25.1,27.42,23.39,.25,.406,.472,.558,0,13.02,2550
1,246,1250,2,1.627,1.449,148.1,26.26,.688,3.038,28.73,28,28.73,48.41,306.2,0,16.03,1.298,871
1,246,1255,2,1.793,1.464,133.9,33.79,1.151,4.181,28.61,27.83,28.48,46.49,306.2,0,15.3,1.399,873
1,246,1300,2,2.571,2.533,114.9,9.86,.746,3.789,28.7,28.05,28.58,39.59,306.1,0,13.01,2.091,876
2,246,1300,2,26.19,24.44,25.33,27.78,23.52,.249,.406,.472,.558,0,13.02,2550
1,246,1305,2,2.742,2.703,128.6,9.72,.585,4.116,28.87,28.1,28.63,38.67,306.1,0,12.81,2.328,869
1,246,1310,2,1.484,1.391,141.6,20.31,.553,2.646,28.83,28.12,28.62,40.58,306,0,13.49,1.108,869
1,246,1315,2,1.745,1.615,84.2,22.11,.591,3.234,28.99,28.42,28.93,40.31,306,0,13.52,1.309,867
2,246,1315,2,26.45,24.59,25.54,28.07,23.65,.248,.406,.472,.558,0,13,2550
1,246,1320,2,2.397,2.122,104.7,27.46,.684,3.463,29.19,28.43,29.15,40.25,305.9,0,13.66,1.975,866
1,246,1325,2,2.317,2.242,84.1,14.55,.557,3.528,29.18,28.31,28.92,39.63,305.9,0,13.44,1.942,862
1,246,1330,2,.88,.768,5.246,28.29,.466,1.993,29.14,28.67,29.14,40.27,305.8,0,13.62,.382,856
2,246,1330,2,26.68,24.74,25.76,28.31,23.79,.248,.406,.472,.558,0,13.01,2550
1,246,1335,2,1.299,1.02,23.89,37.54,.404,2.515,29.42,28.8,29.61,39.22,305.7,0,13.48,.919,849
1,246,1340,2,2.055,1.52,59.02,41.34,.885,4.116,29.42,28.69,29.4,40.39,305.7,0,13.91,1.52,844
1,246,1345,2,1.465,1.323,113.6,25.23,.682,3.234,29.23,28.44,29.09,39.97,305.6,0,13.61,1.089,834
2,246,1345,2,26.88,24.88,25.96,28.47,23.94,.247,.406,.471,.558,0,12.99,2550
1,246,1350,2,.748,.594,216.5,33.47,.537,1.927,29.27,29.04,29.67,39.42,305.6,0,13.43,.571,830
1,246,1355,2,1.085,.375,242.4,65.49,.498,2.123,29.54,29.29,29.95,41.66,305.5,0,14.48,.71,834
1,246,1400,2,1.334,1.125,114.1,32.02,.405,2.189,29.93,29.42,30.08,39.76,305.5,0,14.12,.895,827
2,246,1400,2,27.1,25.02,26.14,28.56,24.1,.247,.406,.471,.557,0,12.99,2550
1,246,1405,2,2.383,2.279,136.1,16.92,.964,4.9,29.87,29.05,29.73,37.16,305.4,0,13.07,1.847,821
1,246,1410,2,2.049,1.944,116.6,18.33,.657,3.855,29.84,29.07,29.65,36.52,305.4,0,12.78,1.622,813
1,246,1415,2,1.793,1.773,128.2,8.56,.328,2.417,29.78,29.09,29.53,32.7,305.3,0,11.13,1.503,794
2,246,1415,2,27.28,25.15,26.3,28.58,24.25,.246,.406,.471,.557,0,12.98,2550
1,246,1420,2,1.056,.975,169.1,22.34,.536,2.123,29.93,29.29,29.8,34.39,305.3,0,11.97,.52,792
1,246,1425,2,2.093,2.019,210.8,15.25,.413,3.103,29.75,29.08,29.52,35.46,305.2,0,12.27,1.845,783
1,246,1430,2,1.417,1.258,226,27.12,.363,2.254,29.6,29.23,29.61,35.66,305.2,0,12.23,1.211,776
2,246,1430,2,27.42,25.27,26.43,28.55,24.41,.245,.406,.471,.557,0,12.98,2550
1,246,1435,2,1.48,1.403,131.8,18.49,.719,2.875,29.77,29.29,29.76,35.98,305.1,0,12.51,.98,768
1,246,1440,2,.895,.864,104.8,15.07,.376,1.731,30.06,29.53,30.15,35.55,305.1,0,12.58,.529,751
1,246,1445,2,.254,.238,99.4,18.63,.214,.751,30.31,30.15,30.64,35.59,305,0,12.79,.135,745
2,246,1445,2,27.55,25.39,26.53,28.51,24.57,.245,.406,.471,.557,0,12.98,2550
1,246,1450,2,.934,.582,97.4,48.42,.673,2.777,30.42,30.3,30.6,34.69,305,0,12.52,.668,735
1,246,1455,2,1.358,1.261,170.6,21.39,.599,2.515,30.4,29.9,30.41,30.88,305,0,10.8,.826,721
1,246,1500,2,1.361,1.269,175.5,21.05,.672,2.973,30.54,29.84,30.41,30.98,304.9,0,10.95,.926,715
2,246,1500,2,27.68,25.5,26.61,28.47,24.73,.244,.406,.47,.557,0,12.96,2550
1,246,1505,2,.378,.321,220.7,27.9,.305,1.209,30.68,30.31,30.69,30.8,304.8,0,11,.253,703
1,246,1510,2,.186,.139,291.5,30.16,.289,1.143,30.77,30.89,30.96,29.8,304.8,0,10.6,.39,694.2
1,246,1515,2,1.212,1.152,354.5,17.95,.54,1.993,30.63,30.34,30.59,31.85,304.7,0,11.44,.835,680.5
2,246,1515,2,27.81,25.61,26.68,28.49,24.89,.244,.406,.47,.556,0,12.95,2550
1,246,1520,2,1.17,1.07,325.8,23.74,.625,2.581,30.38,29.9,30.39,32.34,304.6,0,11.46,.84,668.1
1,246,1525,2,1.356,1.171,348.3,29.93,.575,2.973,30.48,30.04,30.59,34.37,304.6,0,12.43,.937,662.5
1,246,1530,2,1.861,1.175,130.6,49.17,.79,4.247,30.39,29.82,30.2,33.93,304.5,0,12.17,1.645,612.6
2,246,1530,2,27.91,25.7,26.74,28.59,25.05,.243,.406,.47,.556,0,12.95,2550
1,246,1535,2,1.5,1.488,130.5,7.22,.574,2.973,30.27,29.76,30.09,33.47,304.5,0,11.88,1.168,637.7
1,246,1540,2,1.362,1.323,191,13.77,.287,1.895,30.31,29.78,30.1,33.33,304.4,0,11.84,.966,625.3
1,246,1545,2,.752,.628,198.5,32.92,.369,1.601,30.61,30.1,30.43,34.29,304.4,0,12.5,.411,612.3
2,246,1545,2,27.99,25.79,26.8,28.74,25.2,.243,.406,.47,.556,0,12.94,2550
1,246,1550,2,2.235,2.088,97.7,20.74,.961,3.92,30.84,30.14,30.6,33.8,304.4,0,12.49,1.591,598.3
1,246,1555,2,2.499,2.42,74.3,14.35,.36,3.495,30.42,29.69,30.11,33.62,304.3,0,12.05,1.967,582.2
1,246,1600,2,1.214,1.189,54.82,11.15,.51,2.091,30.25,29.8,30.04,33.47,304.3,0,11.86,.829,572.7
2,246,1600,2,28.04,25.88,26.88,28.92,25.35,.242,.406,.469,.556,0,12.93,2550
1,246,1605,2,.946,.857,80.1,24.71,.515,1.96,30.5,30.2,30.56,33.22,304.3,0,11.96,.418,557.8
1,246,1610,2,1.621,1.587,70.1,11.79,.435,2.842,30.51,30.14,30.45,33.91,304.2,0,12.26,1.198,545.4
1,246,1615,2,2.23,2.193,114.4,10.47,.352,2.973,30.31,29.83,30.17,35.15,304.2,0,12.63,1.712,529
2,246,1615,2,28.08,25.95,26.96,29.1,25.48,.242,.406,.469,.556,0,12.93,2550
1,246,1620,2,2.274,2.09,115.1,23.05,.396,3.201,30.27,29.61,29.94,35.15,304.2,0,12.59,1.957,513.5
1,246,1625,2,1.352,1.335,96.9,9.19,.333,1.96,30.14,29.74,29.97,34.59,304.1,0,12.25,.944,499.2
1,246,1630,2,.882,.834,97.9,18.78,.417,2.058,30.24,29.97,30.25,35.08,304.1,0,12.53,.398,483.4
2,246,1630,2,28.1,26.03,27.05,29.26,25.62,.242,.406,.469,.555,0,12.9,2550
1,246,1635,2,1.71,1.686,130,9.46,.263,2.45,30.41,29.97,30.26,35.44,304.1,0,12.83,1.261,466.1
1,246,1640,2,1.617,1.578,133.2,12.59,.276,2.45,30.68,29.93,30.33,36.98,304,0,13.68,.78,448
1,246,1645,2,.562,.265,86.2,54.25,.447,1.699,30.82,30.04,30.54,33.79,304,0,12.48,.065,431.3
2,246,1645,2,28.11,26.09,27.14,29.4,25.75,.241,.406,.469,.555,0,12.93,2550
1,246,1650,2,1.297,1.149,91.8,26.55,.757,3.038,30.92,30.38,30.74,35.29,303.9,0,13.2,.886,410.6
1,246,1655,2,1.801,1.793,104.6,5.359,.429,2.319,30.47,29.95,30.18,34.02,303.9,0,12.28,1.384,396.8
1,246,1700,2,.982,.962,116.5,11.68,.302,1.568,30.31,29.98,30.18,34.21,303.9,0,12.23,.406,380.1
2,246,1700,2,28.08,26.14,27.24,29.51,25.87,.241,.406,.469,.555,0,12.93,2550
1,246,1705,2,1.447,1.429,76.1,9.08,.533,2.646,30.39,30.03,30.2,34.84,303.9,0,12.56,.879,360.9
1,246,1710,2,1.167,1.127,68.92,14.93,.266,1.731,30.27,29.99,30.1,36.46,303.8,0,13.14,.49,343.2
1,246,1715,2,1.014,.989,106.6,12.66,.506,1.96,30.32,30.01,30.16,35.19,303.7,0,12.65,.508,328.6
2,246,1715,2,28.04,26.18,27.33,29.59,25.98,.241,.406,.468,.555,0,12.92,2550
1,246,1720,2,.867,.785,69.6,24.89,.445,1.731,30.38,30.06,30.22,35.84,303.7,0,12.96,.246,311.1
1,246,1725,2,1.115,1.042,90.2,20.8,.375,2.156,30.26,29.92,30.04,35.14,303.7,0,12.58,.662,291.5
1,246,1730,2,2.054,2.029,89.7,9.03,.489,2.809,30.1,29.77,29.82,37.37,303.6,0,13.35,1.383,274
2,246,1730,2,27.98,26.23,27.41,29.64,26.09,.241,.406,.468,.555,0,12.93,2550
1,246,1735,2,2.138,2.125,95.3,6.203,.402,2.777,29.78,29.6,29.55,36.39,303.6,0,12.69,1.382,255.8
1,246,1740,2,1.887,1.844,73.5,12.31,.409,2.711,29.75,29.58,29.53,39.19,303.5,0,13.75,1.108,238.7
1,246,1745,2,1.653,1.638,97.5,7.75,.273,2.319,29.6,29.4,29.37,42.1,303.5,0,14.7,.92,221.3
2,246,1745,2,27.91,26.25,27.49,29.65,26.19,.241,.406,.468,.554,0,12.74,2550
1,246,1750,2,2.418,2.39,88.7,8.69,.49,3.528,29.41,29.27,29.18,40.43,303.5,0,13.93,1.518,204.6
1,246,1755,2,2.086,2.083,93.3,2.834,.2,2.548,29.14,29.13,28.91,43.34,303.5,0,14.73,1.083,188
1,246,1800,2,1.834,1.829,91.2,4.417,.337,2.483,29.01,29.2,28.83,42.52,303.5,0,14.34,.89,171.9
2,246,1800,2,27.82,26.27,27.56,29.63,26.28,.24,.406,.468,.554,0,12.68,2550
1,246,1805,2,1.227,1.217,72.3,7.26,.225,1.764,29.05,29.12,28.88,45.07,303.5,0,15.24,.073,154.6
1,246,1810,2,1.596,1.594,67.1,2.432,.128,1.927,28.97,29.04,28.72,46.76,303.5,0,15.72,.146,137.3
1,246,1815,2,1.365,1.365,66.42,1.154,.082,1.503,28.73,28.91,28.44,48.28,303.5,0,16,.041,121
2,246,1815,2,27.7,26.28,27.62,29.58,26.36,.24,.406,.468,.554,0,12.64,2550
1,246,1820,2,1.218,1.215,76.9,3.961,.205,1.568,28.58,28.69,28.25,51.32,303.5,0,16.79,0,105.9
1,246,1825,2,1.539,1.539,81.3,.717,.093,1.699,28.3,28.66,27.97,52.48,303.5,0,16.89,.087,89.8
1,246,1830,2,1.497,1.497,81.9,.084,.048,1.601,27.98,28.71,27.68,52.36,303.4,0,16.57,.228,75.7
2,246,1830,2,27.58,26.29,27.66,29.49,26.43,.24,.406,.468,.554,0,12.63,2550
1,246,1835,2,1.586,1.583,84.9,3.176,.089,1.797,27.76,28.79,27.56,51.36,303.4,0,16.08,.243,62.92
1,246,1840,2,1.488,1.488,88.6,.063,.149,1.764,27.62,28.87,27.46,50.91,303.4,0,15.83,.29,50.92
1,246,1845,2,1.272,1.272,88.6,.04,.054,1.405,27.53,28.82,27.37,51.47,303.4,0,15.91,.071,39.92
2,246,1845,2,27.45,26.29,27.68,29.37,26.49,.24,.406,.467,.554,0,12.61,2550
1,246,1850,2,1.478,1.478,90.8,1.489,.12,1.699,27.34,28.51,27.28,51.29,303.4,0,15.69,.393,29.78
1,246,1855,2,1.409,1.404,94.9,4.591,.048,1.47,27.14,28.37,27.14,51.12,303.4,0,15.46,0,19.62
1,246,1900,2,1.356,1.353,108.6,4.173,.054,1.568,26.94,28.4,26.79,53.48,303.5,0,15.97,0,11.13
2,246,1900,2,27.3,26.27,27.7,29.23,26.54,.24,.406,.467,.553,.68,12.6,2550
1,246,1905,2,1.464,1.463,109.1,1.752,.062,1.601,26.58,28.36,26.48,53.01,303.5,0,15.52,0,5.503
1,246,1910,2,1.49,1.49,107.7,.074,.075,1.633,26.22,28.08,26.04,56.93,303.5,0,16.27,0,.492
1,246,1915,2,1.462,1.462,107.7,0,.052,1.568,25.75,27.95,25.54,57.92,303.4,0,16.1,0,0
2,246,1915,2,27.14,26.25,27.7,29.06,26.57,.24,.407,.467,.553,1.543,12.6,2550
1,246,1920,2,1.423,1.423,107.7,.056,.03,1.503,25.29,27.84,25.11,61.45,303.5,0,16.59,0,0
1,246,1925,2,1.37,1.357,104.9,7.95,.168,1.535,24.8,27.58,24.75,62.44,303.5,0,16.39,.019,0
1,246,1930,2,1.684,1.673,47.89,6.664,.284,2.221,24.41,26.65,24.39,63.74,303.6,0,16.35,.337,0
2,246,1930,2,26.97,26.21,27.68,28.87,26.6,.24,.407,.467,.553,2.122,12.59,2550
1,246,1935,2,2.011,2.007,42.61,3.364,.168,2.548,24.09,26.6,24.1,65.26,303.6,0,16.42,.217,0
1,246,1940,2,1.869,1.869,53.11,0,.176,2.189,23.85,26.76,24.04,64.77,303.6,0,16.09,.211,0
1,246,1945,2,.912,.912,53.09,0,.556,1.535,23.5,26.61,23.52,67.43,303.7,0,16.37,.473,0
2,246,1945,2,26.78,26.17,27.65,28.66,26.62,.24,.407,.467,.553,1.918,12.58,2550
1,246,1950,2,.708,.493,227.5,38.39,.551,1.405,22.29,25.59,22.66,73.4,303.7,0,16.55,1.12,0
1,246,1955,2,.755,.754,239.9,2.863,.279,1.241,22.4,25.27,22.97,71.6,303.7,0,16.26,.443,0
1,246,2000,2,.197,.191,254.8,10.81,.264,.915,22.56,25.43,23.09,70.5,303.8,0,16.19,.092,0
2,246,2000,2,26.59,26.12,27.61,28.43,26.62,.24,.407,.467,.553,2.423,12.57,2550
1,246,2005,2,0,0,0,0,0,0,22.42,25.31,22.82,70.3,303.8,0,16.02,0,0
1,246,2010,2,0,0,0,0,0,0,22.33,25.25,22.54,70.2,303.8,0,15.9,0,0
1,246,2015,2,0,0,0,0,0,0,22.34,25.13,22.52,69.22,303.8,0,15.71,0,0
2,246,2015,2,26.4,26.06,27.56,28.21,26.61,.24,.406,.467,.553,2.37,12.56,2550
1,246,2020,2,0,0,0,0,0,0,22.77,24.9,22.85,66.75,303.9,0,15.55,0,.109
1,246,2025,2,.242,.241,16.44,4.047,.209,.686,22.99,25.01,23.11,66.19,303.9,0,15.63,0,.303
1,246,2030,2,.366,.358,42.81,11.07,.242,1.045,22.99,25.2,23.21,65.51,304,0,15.47,0,.41
2,246,2030,2,26.23,26,27.5,27.98,26.59,.24,.407,.467,.553,2.07,12.55,2550
1,246,2035,2,.088,.088,29.55,.031,.154,.523,23.01,25.07,23.15,69.28,304,0,16.33,0,.167
1,246,2040,2,.667,.653,55.78,11.63,.162,.98,22.8,24.85,22.81,70.5,304.1,0,16.41,0,0
1,246,2045,2,.132,.132,69.27,.06,.135,.425,22.44,24.73,22.45,71.4,304.1,0,16.28,0,0
2,246,2045,2,26.06,25.93,27.43,27.75,26.57,.24,.406,.467,.553,2.401,12.54,2550
1,246,2050,2,.733,.714,92.7,13.32,.372,1.372,22.07,24.63,22.26,71.8,304.1,0,16.02,0,0
1,246,2055,2,1.169,1.169,97,1.752,.11,1.437,21.99,24.76,22.25,68.61,304.2,0,15.26,0,.147
1,246,2100,2,.95,.95,99.2,.554,.081,1.143,22,24.6,22.2,68.71,304.2,0,15.29,0,0
2,246,2100,2,25.9,25.86,27.36,27.54,26.54,.24,.406,.467,.553,3.066,12.54,2550
1,246,2105,2,1.47,1.469,105.1,2.686,.209,1.862,21.87,24.45,22,69.05,304.3,0,15.24,0,0
1,246,2110,2,1.944,1.944,101.5,.557,.135,2.352,21.91,24.54,22.26,67.15,304.3,0,14.86,0,.183
1,246,2115,2,1.817,1.816,97.6,2.408,.194,2.417,22.09,24.66,22.3,67.32,304.3,0,15.07,0,.025
2,246,2115,2,25.75,25.79,27.28,27.33,26.5,.24,.406,.467,.552,2.934,12.52,2550
1,246,2120,2,1.723,1.723,97.1,.775,.1,2.025,22.07,24.79,22.24,66.82,304.3,0,14.93,0,0
1,246,2125,2,1.753,1.752,102.7,1.777,.124,2.058,21.96,24.93,21.97,66.98,304.4,0,14.87,0,0
1,246,2130,2,1.825,1.824,107.1,2.123,.099,2.189,21.69,24.75,21.78,67.49,304.4,0,14.74,0,0
2,246,2130,2,25.61,25.71,27.19,27.13,26.45,.239,.406,.467,.552,3.19,12.51,2550
1,246,2135,2,1.556,1.555,103.3,2.491,.138,1.797,21.49,24.42,21.83,67.51,304.5,0,14.56,0,.041
1,246,2140,2,1.475,1.473,94.5,2.925,.105,1.699,21.36,24.2,21.74,67.79,304.5,0,14.5,0,.001
1,246,2145,2,1.485,1.482,86.4,3.527,.112,1.699,21.38,24.06,21.73,68.3,304.5,0,14.64,0,0
2,246,2145,2,25.47,25.63,27.1,26.93,26.39,.239,.406,.466,.552,3.062,12.51,2550
1,246,2150,2,1.409,1.408,82.9,1.628,.079,1.568,21.29,23.95,21.62,70.1,304.5,0,14.94,0,0
1,246,2155,2,1.415,1.414,91.5,2.052,.081,1.633,20.99,23.87,21.4,71.6,304.5,0,14.98,0,0
1,246,2200,2,1.643,1.643,96,1.198,.076,1.797,20.85,23.7,21.08,71.5,304.5,0,14.82,0,0
2,246,2200,2,25.34,25.56,27.02,26.75,26.33,.239,.405,.466,.552,3.455,12.5,2550
1,246,2205,2,1.836,1.835,104,1.608,.091,2.058,20.75,23.67,20.79,71,304.4,0,14.64,0,0
1,246,2210,2,2.351,2.347,110.9,3.239,.255,2.646,20.86,23.71,21.2,70.2,304.5,0,14.56,.505,.664
1,246,2215,2,2.679,2.676,108.7,2.538,.187,3.071,21.34,23.62,21.81,68.04,304.5,0,14.54,1.27,1.563
2,246,2215,2,25.22,25.49,26.93,26.57,26.27,.239,.405,.466,.552,3.473,12.48,2550
1,246,2220,2,3.021,3.02,102.1,1.611,.153,3.365,21.23,23.36,21.6,68.91,304.5,0,14.62,1.28,.326
1,246,2225,2,3.169,3.168,98.6,1.639,.086,3.332,20.84,23.19,21.13,70.4,304.5,0,14.6,1.357,0
1,246,2230,2,3.103,3.1,101.4,2.592,.19,3.463,20.43,22.75,20.62,72.6,304.5,0,14.67,1.167,0
2,246,2230,2,25.09,25.42,26.84,26.4,26.21,.239,.405,.466,.552,2.462,12.48,2550
1,246,2235,2,2.956,2.947,109.3,4.278,.269,3.593,20.08,22.34,20.11,74.4,304.5,0,14.72,.834,0
1,246,2240,2,3.385,3.381,118.4,2.685,.155,3.822,19.63,22.08,19.65,76.6,304.5,0,14.74,1.247,0
1,246,2245,2,3.263,3.261,122.9,1.864,.137,3.724,19.24,21.85,19.24,78.3,304.4,0,14.69,1.227,0
2,246,2245,2,24.98,25.34,26.74,26.23,26.13,.239,.405,.466,.552,2.882,12.47,2550
1,246,2250,2,3.256,3.253,127.2,2.571,.103,3.495,18.89,21.37,18.98,79.9,304.4,0,14.68,1.395,0
1,246,2255,2,3.335,3.332,132.7,2.694,.154,3.822,18.69,21.09,18.8,80.9,304.4,0,14.67,1.377,0
1,246,2300,2,3.54,3.534,139.5,3.371,.158,3.985,18.61,20.77,18.72,81.5,304.4,0,14.71,1.427,0
2,246,2300,2,24.87,25.27,26.65,26.07,26.06,.239,.405,.466,.552,3.268,12.47,2550
1,246,2305,2,3.603,3.597,149.8,3.333,.182,4.051,18.48,20.24,18.51,82.4,304.5,0,14.76,1.377,0
1,246,2310,2,3.65,3.647,153,2.004,.17,4.051,18.36,20.3,18.47,83.6,304.5,0,14.86,1.44,0
1,246,2315,2,3.725,3.722,155.3,2.163,.174,4.149,18.37,20.51,18.55,83.8,304.5,0,14.89,1.352,0
2,246,2315,2,24.77,25.2,26.57,25.92,25.98,.239,.404,.466,.552,3.662,12.46,2550
1,246,2320,2,3.589,3.588,154.6,1.058,.201,3.985,18.4,20.58,18.59,83.6,304.5,0,14.89,1.247,0
1,246,2325,2,3.158,3.152,154.1,3.339,.211,3.593,18.34,20.37,18.48,83.6,304.5,0,14.84,.835,0
1,246,2330,2,2.996,2.992,159.6,3.169,.172,3.43,18.33,20.18,18.51,83.8,304.5,0,14.86,.992,0
2,246,2330,2,24.67,25.13,26.48,25.77,25.91,.239,.404,.466,.551,3.792,12.45,2550
1,246,2335,2,3,2.997,166.9,2.421,.18,3.463,18.34,20.1,18.53,83.6,304.5,0,14.84,1.002,0
1,246,2340,2,3.123,3.118,170.7,3.058,.163,3.495,18.33,20,18.5,83.6,304.5,0,14.83,1.037,0
1,246,2345,2,3.02,3.017,178.8,2.668,.17,3.463,18.18,19.95,18.29,84.3,304.5,0,14.81,.803,0
2,246,2345,2,24.57,25.06,26.39,25.62,25.84,.239,.404,.466,.551,4.235,12.45,2550
1,246,2350,2,2.906,2.905,179.7,1.919,.191,3.528,18.11,20.04,18.28,84.8,304.5,0,14.83,.835,0
1,246,2355,2,2.74,2.739,181.7,1.388,.1,3.038,18.06,19.72,18.21,84.7,304.5,0,14.77,.635,0
1,247,0,2,2.865,2.862,180.4,2.64,.115,3.169,17.93,19.6,18.03,85,304.5,0,14.7,.699,0
2,247,0,2,24.49,25,26.3,25.48,25.76,.239,.404,.466,.551,5.019,12.44,2550
1,247,5,2,3.017,3.016,183.8,1.489,.179,3.299,17.79,19.44,17.89,85.6,304.5,0,14.68,.85,0
1,247,10,2,3.166,3.164,182.6,1.679,.055,3.332,17.65,19.26,17.71,86.1,304.5,0,14.62,1.242,0
1,247,15,2,3.139,3.138,189.8,1.663,.099,3.43,17.45,19.57,17.55,86.9,304.5,0,14.58,1.12,0
2,247,15,2,24.4,24.94,26.21,25.35,25.68,.239,.403,.466,.551,5.997,12.43,2550
1,247,20,2,3.04,3.037,188.7,2.45,.079,3.267,17.34,19.48,17.52,87.6,304.5,0,14.61,1.205,0
1,247,25,2,3.065,3.06,188.2,3.29,.062,3.234,17.33,19.27,17.52,87.9,304.5,0,14.64,1.205,0
1,247,30,2,3.009,3.007,196.5,1.803,.122,3.332,17.32,19.49,17.5,87.8,304.5,0,14.61,1.195,0
2,247,30,2,24.31,24.87,26.12,25.22,25.61,.239,.403,.466,.551,7.48,12.43,2550
1,247,35,2,2.754,2.753,198.7,1.384,.192,3.234,17.12,19.38,17.21,88.1,304.5,0,14.47,1.137,0
1,247,40,2,2.508,2.507,202,1.827,.1,2.777,16.85,18.92,16.89,89,304.4,0,14.37,.987,0
1,247,45,2,2.819,2.819,201.9,1.075,.174,3.169,16.61,18.73,16.71,90,304.4,0,14.3,.867,0
2,247,45,2,24.23,24.81,26.04,25.09,25.53,.239,.403,.466,.551,13.4,12.42,2550
1,247,50,2,2.95,2.948,208,2.202,.119,3.169,16.55,18.78,16.77,90.9,304.3,0,14.4,.357,0
1,247,55,2,2.469,2.464,219.4,3.536,.129,2.777,16.6,18.56,16.84,90.7,304.4,0,14.42,.069,0
1,247,100,2,2.395,2.391,229.8,3.62,.173,2.744,16.65,18.56,16.9,90.3,304.4,0,14.41,.007,0
2,247,100,2,24.14,24.76,25.96,24.97,25.45,.239,.403,.466,.551,19.74,12.41,2550
1,247,105,2,2.736,2.732,232.1,2.973,.195,3.201,16.73,18.62,16.97,89.9,304.4,0,14.41,.079,0
1,247,110,2,3.447,3.445,233.3,2.168,.234,3.855,16.88,19.04,17.19,89.4,304.4,0,14.46,1.148,.012
1,247,115,2,3.619,3.618,232.8,1.703,.153,3.953,17.22,19.47,17.54,87.7,304.4,0,14.5,1.347,.105
2,247,115,2,24.05,24.7,25.87,24.84,25.37,.238,.403,.466,.551,14.24,12.42,2550
1,247,120,2,3.756,3.754,231.8,1.74,.134,4.083,17.42,19.5,17.67,86.3,304.4,0,14.46,1.472,.026
1,247,125,2,3.678,3.677,231.9,1.422,.121,4.083,17.52,19.49,17.71,85.5,304.4,0,14.4,1.39,0
1,247,130,2,3.726,3.725,230.7,.917,.112,4.051,17.45,19.54,17.58,85.5,304.3,0,14.34,1.367,0
2,247,130,2,23.97,24.64,25.79,24.72,25.29,.238,.402,.466,.551,8.82,12.41,2550
1,247,135,2,3.739,3.739,231,.858,.077,3.985,17.34,19.55,17.47,86,304.3,0,14.32,1.307,0
1,247,140,2,3.563,3.561,232.5,1.507,.12,3.822,17.3,19.42,17.5,86.1,304.3,0,14.31,1.282,0
1,247,145,2,3.512,3.51,234.3,1.754,.134,3.855,17.31,19.28,17.48,85.8,304.3,0,14.26,1.205,0
2,247,145,2,23.88,24.58,25.71,24.61,25.21,.238,.402,.466,.551,9.04,12.4,2550
1,247,150,2,3.69,3.688,231.4,1.848,.138,4.116,17.26,19.25,17.4,85.8,304.3,0,14.21,1.172,0
1,247,155,2,3.846,3.842,227.9,2.404,.134,4.116,17.25,19.31,17.42,85.9,304.2,0,14.22,1.3,0
1,247,200,2,3.787,3.785,222.4,1.847,.149,4.083,17.31,19.24,17.49,85.7,304.2,0,14.23,1.267,0
2,247,200,2,23.81,24.52,25.62,24.49,25.14,.238,.402,.466,.551,8.56,12.4,2550
1,247,205,2,3.766,3.765,221.6,1.424,.129,4.051,17.33,19.15,17.49,85.6,304.2,0,14.24,1.272,0
1,247,210,2,3.543,3.541,219.6,2.082,.085,3.724,17.26,19.07,17.37,85.7,304.2,0,14.19,1.145,0
1,247,215,2,3.587,3.585,217.8,1.88,.127,3.855,17.18,18.97,17.26,86.1,304.2,0,14.18,1.18,0
2,247,215,2,23.73,24.46,25.54,24.38,25.06,.238,.402,.466,.55,8.52,12.39,2550
1,247,220,2,3.342,3.34,217,1.708,.087,3.561,17.07,18.77,17.14,86.6,304.1,0,14.17,1.017,0
1,247,225,2,3.388,3.386,215.1,1.893,.078,3.593,16.94,18.78,17.03,87.2,304.1,0,14.15,.955,0
1,247,230,2,3.379,3.377,213.3,2.001,.117,3.659,16.79,18.6,16.87,87.6,304.1,0,14.08,.928,0
2,247,230,2,23.66,24.41,25.46,24.28,24.98,.238,.402,.466,.55,10.61,12.39,2550
1,247,235,2,3.293,3.291,214.1,2.021,.109,3.561,16.66,18.47,16.78,88.1,304.1,0,14.03,.945,0
1,247,240,2,3.337,3.334,215.5,2.1,.103,3.593,16.56,18.32,16.66,88.4,304.1,0,14,.917,0
1,247,245,2,3.452,3.449,221.3,2.353,.106,3.724,16.5,18.47,16.67,88.8,304.1,0,14,1.072,0
2,247,245,2,23.59,24.36,25.39,24.18,24.9,.238,.401,.466,.55,12.35,12.37,2550
1,247,250,2,3.406,3.403,225.5,2.459,.142,3.757,16.57,18.65,16.84,88.7,304.1,0,14.06,1.122,0
1,247,255,2,3.802,3.8,228.1,2.091,.198,4.149,16.74,18.74,17,87.9,304.1,0,14.09,1.51,0
1,247,300,2,3.801,3.801,228.1,1.062,.131,4.083,16.78,18.79,16.99,87.5,304.1,0,14.05,1.445,0
2,247,300,2,23.52,24.3,25.3,24.07,24.82,.238,.401,.466,.55,10.79,12.38,2550
1,247,305,2,4.044,4.04,231.9,2.436,.134,4.345,16.79,18.76,16.97,87.3,304.1,0,14.02,1.61,0
1,247,310,2,3.71,3.708,236.6,2.213,.145,4.051,16.82,18.52,16.99,87.1,304.1,0,14.02,1.517,0
1,247,315,2,3.621,3.618,240.3,2.236,.173,3.953,16.91,18.56,17.08,86.6,304.1,0,14.01,1.427,0
2,247,315,2,23.45,24.25,25.23,23.97,24.74,.238,.401,.466,.55,9.5,12.36,2550
1,247,320,2,3.745,3.744,241.8,1.259,.159,4.051,16.88,18.48,16.98,86.6,304.1,0,13.99,1.377,0
1,247,325,2,3.671,3.669,240.2,1.979,.156,4.018,16.72,18.39,16.8,87.2,304,0,13.94,1.277,0
1,247,330,2,4.035,4.035,236.9,1.007,.19,4.377,16.64,18.62,16.77,87.7,304,0,13.95,1.522,0
2,247,330,2,23.39,24.2,25.15,23.88,24.67,.238,.401,.466,.55,10.2,12.36,2550
1,247,335,2,4.09,4.09,236.9,.966,.098,4.279,16.76,18.76,16.96,87.3,304,0,13.99,1.637,0
1,247,340,2,3.858,3.857,236.9,1.09,.19,4.214,16.76,18.57,16.88,87,304,0,13.95,1.477,0
1,247,345,2,3.89,3.89,238.5,.721,.124,4.181,16.63,18.41,16.73,87.3,304,0,13.88,1.515,0
2,247,345,2,23.32,24.15,25.08,23.79,24.59,.238,.401,.466,.55,9.7,12.36,2550
1,247,350,2,3.712,3.71,236,1.604,.13,3.92,16.54,18.41,16.66,87.5,304,0,13.82,1.315,0
1,247,355,2,3.884,3.884,231.8,.837,.059,3.985,16.37,18.37,16.44,88,304,0,13.74,1.282,0
1,247,400,2,3.66,3.659,229.1,.573,.119,3.953,16.26,18.15,16.34,88.6,303.9,0,13.74,1.217,0
2,247,400,2,23.26,24.1,25,23.7,24.52,.238,.4,.466,.55,11.11,12.36,2550
1,247,405,2,3.401,3.4,230.8,1.222,.074,3.626,16.17,18,16.27,88.9,303.9,0,13.7,.987,0
1,247,410,2,3.601,3.598,223,2.294,.096,3.822,16.02,17.95,16.1,89.5,303.9,0,13.67,1.09,0
1,247,415,2,3.416,3.415,223.5,1.102,.183,3.757,15.94,17.85,16.05,90.1,303.9,0,13.69,.932,0
2,247,415,2,23.2,24.05,24.93,23.61,24.44,.238,.4,.466,.55,13.95,12.35,2550
1,247,420,2,3.323,3.321,220.5,2.124,.089,3.561,15.92,17.76,16.08,90.3,303.9,0,13.71,.925,0
1,247,425,2,3.422,3.421,218.6,1.219,.078,3.593,15.91,17.86,16.08,90.1,303.9,0,13.66,1,0
1,247,430,2,3.046,3.044,215.8,1.971,.244,3.528,15.85,17.73,15.99,90,303.9,0,13.59,.835,0
2,247,430,2,23.14,24.01,24.86,23.52,24.37,.238,.4,.466,.55,14.78,12.34,2550
1,247,435,2,3.079,3.077,212.9,2.076,.108,3.365,15.69,17.46,15.77,90.3,303.9,0,13.49,.778,0
1,247,440,2,3.186,3.183,208.7,2.113,.128,3.528,15.44,17.49,15.5,90.8,303.9,0,13.34,.955,0
1,247,445,2,3.426,3.425,209.4,1.119,.077,3.593,15.25,17.78,15.36,91.7,303.8,0,13.3,1.04,0
2,247,445,2,23.08,23.96,24.79,23.44,24.3,.238,.4,.466,.55,20.88,12.34,2550
1,247,450,2,3.362,3.358,214.4,2.899,.129,3.626,15.23,17.73,15.38,92,303.9,0,13.33,.872,0
1,247,455,2,3.128,3.128,218.2,.503,.191,3.365,15.18,17.56,15.33,92.1,303.9,0,13.3,.456,0
1,247,500,2,3.33,3.33,218.8,.446,.059,3.463,15.19,17.67,15.37,92.3,303.9,0,13.33,.902,0
2,247,500,2,23.01,23.91,24.72,23.35,24.22,.238,.4,.466,.549,23.12,12.34,2550
1,247,505,2,3.169,3.168,222.1,1.553,.122,3.365,15.2,17.56,15.39,92.2,304,0,13.33,.608,0
1,247,510,2,3.229,3.226,230.7,2.379,.16,3.463,15.21,17.44,15.4,92.3,304,0,13.36,.572,0
1,247,515,2,3.147,3.146,232.8,1.41,.124,3.397,15.2,17.3,15.37,92.2,304,0,13.33,.112,0
2,247,515,2,22.95,23.86,24.64,23.27,24.15,.238,.399,.466,.549,24.85,12.33,2550
1,247,520,2,3.149,3.145,237.8,2.773,.097,3.365,15.18,17.27,15.34,92.1,304,0,13.3,.73,0
1,247,525,2,3.085,3.083,246.9,2.437,.175,3.463,15.27,17.28,15.46,92,304,0,13.35,.9,0
1,247,530,2,2.666,2.665,247.2,1.593,.147,3.005,15.31,17.07,15.45,91.6,304,0,13.34,.119,0
2,247,530,2,22.88,23.82,24.58,23.18,24.08,.238,.399,.466,.549,25.14,12.33,2550
1,247,535,2,2.299,2.298,250.5,1.588,.251,2.646,15.25,16.93,15.36,91.5,304.1,0,13.27,0,0
1,247,540,2,1.914,1.912,249.9,2.288,.089,2.156,15.15,16.59,15.18,91.6,304.1,0,13.18,0,0
1,247,545,2,1.468,1.463,251.4,5.002,.218,1.862,15.01,16.35,15,91.7,304.1,0,13.07,0,0
2,247,545,2,22.82,23.77,24.51,23.1,24.01,.237,.399,.466,.549,38.35,12.31,2550
1,247,550,2,.946,.928,232.8,11.05,.184,1.339,14.78,15.97,14.91,92,304.1,0,12.89,0,0
1,247,555,2,1.658,1.646,260.6,7.16,.282,2.189,14.79,15.87,14.97,92.7,304.2,0,13.02,0,0
1,247,600,2,2.212,2.209,271.4,2.57,.158,2.613,14.79,16.15,15,92.9,304.2,0,13.05,.355,0
2,247,600,2,22.75,23.73,24.44,23.02,23.94,.237,.399,.466,.549,52.1,12.31,2550
1,247,605,2,2.359,2.353,264.2,3.874,.166,2.744,14.95,16.59,15.16,92.4,304.2,0,13.12,.76,.016
1,247,610,2,2.374,2.372,263.1,2.014,.087,2.581,15.03,16.64,15.16,91.7,304.2,0,13.09,.131,0
1,247,615,2,2.187,2.187,265.2,.64,.066,2.385,14.99,16.38,15.07,91.4,304.2,0,13.01,0,.034
2,247,615,2,22.68,23.68,24.37,22.93,23.87,.237,.399,.466,.549,46.97,12.3,2550
1,247,620,2,2.381,2.381,266.9,1.296,.085,2.613,14.92,16.34,15,91.5,304.2,0,12.96,0,.917
1,247,625,2,2.327,2.323,266,3.725,.193,2.875,14.84,16.42,14.93,91.7,304.2,0,12.9,0,2.576
1,247,630,2,1.926,1.919,261.7,5.043,.207,2.483,14.75,16.23,14.86,91.9,304.2,0,12.86,0,5.617
2,247,630,2,22.61,23.64,24.31,22.84,23.8,.237,.399,.466,.549,50.35,12.3,2550
1,247,635,2,1.632,1.629,247.4,3.407,.108,1.862,14.62,15.96,14.7,91.9,304.2,0,12.73,0,10.72
1,247,640,2,1.749,1.743,248.7,4.813,.186,2.287,14.48,15.74,14.63,92.3,304.2,0,12.66,0,18.42
1,247,645,2,2.016,2.009,259.9,4.883,.216,2.483,14.53,15.91,14.77,92.8,304.2,0,12.78,0,27.81
2,247,645,2,22.54,23.59,24.24,22.76,23.73,.237,.398,.466,.549,48.02,12.29,2550
1,247,650,2,2.54,2.535,268.1,3.376,.232,3.038,14.69,16.2,15.01,93.2,304.2,0,12.99,.3,39.31
1,247,655,2,2.836,2.822,279.3,5.749,.207,3.463,15.05,16.62,15.52,92.9,304.3,0,13.3,1.342,52.96
1,247,700,2,3.021,3.011,281.9,4.658,.294,3.953,15.56,17.01,16.11,91.8,304.4,0,13.61,1.655,67.03
2,247,700,2,22.48,23.54,24.17,22.68,23.66,.237,.398,.466,.549,29.24,12.29,2550
1,247,705,2,2.853,2.838,281.2,5.93,.359,3.887,16.2,17.37,16.74,90.1,304.4,0,13.94,1.645,80.7
1,247,710,2,2.76,2.735,281,7.59,.431,4.018,16.66,17.63,17.16,88.7,304.4,0,14.14,1.68,94.4
1,247,715,2,2.535,2.521,278.4,5.947,.43,3.43,17.05,17.91,17.55,87.2,304.4,0,14.26,1.6,109
2,247,715,2,22.42,23.49,24.11,22.6,23.59,.237,.398,.465,.549,11.81,12.29,2550
1,247,720,2,2.905,2.89,273.8,5.747,.381,3.593,17.31,18.01,17.76,85.6,304.4,0,14.22,1.805,124.6
1,247,725,2,3.098,3.076,271.1,6.726,.333,3.953,17.53,18.14,17.96,84.2,304.4,0,14.18,1.91,141.1
1,247,730,2,3.181,3.17,272.9,4.715,.344,3.953,17.81,18.34,18.22,82.6,304.4,0,14.16,2.247,158.8
2,247,730,2,22.38,23.45,24.04,22.53,23.53,.237,.398,.465,.549,6.837,12.31,2550
1,247,735,2,3.224,3.204,270.4,6.398,.374,3.985,18.13,18.59,18.51,81.9,304.4,0,14.33,2.322,176.5
1,247,740,2,2.938,2.917,266.3,6.936,.377,3.724,18.53,18.99,18.94,81.6,304.4,0,14.64,2.007,193.8
1,247,745,2,3.192,3.165,265.4,7.34,.379,4.443,19.02,19.51,19.47,80.4,304.5,0,14.88,2.155,209.7
2,247,745,2,22.36,23.4,23.97,22.48,23.46,.237,.398,.465,.549,4.928,12.33,2550
1,247,750,2,3.228,3.203,262.7,7.12,.518,4.475,19.5,19.96,19.95,78.3,304.5,0,14.93,2.405,227.3
1,247,755,2,3.093,3.063,255.6,7.99,.539,4.508,19.97,20.34,20.33,76.7,304.4,0,15.06,2.23,240.5
1,247,800,2,3.532,3.51,252.1,6.393,.566,4.933,20.29,20.51,20.59,74.5,304.4,0,14.92,2.62,266.1
2,247,800,2,22.35,23.36,23.91,22.45,23.4,.237,.397,.465,.549,3.322,12.37,2550
1,247,805,2,2.997,2.967,250.8,8.1,.503,4.083,20.63,20.83,20.93,73.3,304.5,0,15,2.46,275.5
1,247,810,2,3.126,3.106,251.7,6.539,.502,4.312,20.96,21.05,21.21,72.7,304.5,0,15.18,2.432,298.9
1,247,815,2,3.651,3.623,253.1,7.02,.481,4.802,21.19,21.18,21.32,70.8,304.5,0,14.99,2.842,319
2,247,815,2,22.35,23.33,23.86,22.45,23.33,.237,.397,.465,.549,2.516,12.56,2550
1,247,820,2,3.879,3.854,254.4,6.562,.442,4.998,21.42,21.4,21.57,69.55,304.5,0,14.94,3.027,338.2
1,247,825,2,3.314,3.276,258.4,8.63,.537,4.606,21.82,21.81,21.99,69.14,304.6,0,15.21,2.542,356.2
1,247,830,2,3.882,3.852,260.4,7.08,.599,5.357,22.15,22.04,22.29,66.72,304.6,0,14.98,2.872,373.5
2,247,830,2,22.37,23.3,23.81,22.49,23.27,.237,.397,.465,.549,1.978,12.79,2550
1,247,835,2,4.009,3.958,262.6,9.12,.642,5.455,22.33,22.25,22.51,65.66,304.7,0,14.91,3.077,388.3
1,247,840,2,4.032,3.988,262.7,8.49,.661,5.847,22.61,22.56,22.76,64.25,304.7,0,14.84,3.263,408.3
1,247,845,2,4.162,4.131,262.6,7.02,.608,5.227,22.99,22.85,23.14,63.66,304.7,0,15.04,3.245,426.6
2,247,845,2,22.41,23.28,23.78,22.57,23.21,.237,.397,.465,.548,1.543,12.94,2550
1,247,850,2,4.773,4.733,258,7.45,.734,6.207,23.24,23,23.29,62.5,304.7,0,14.99,3.663,443.5
1,247,855,2,4.61,4.571,260.9,7.36,.642,5.782,23.43,23.21,23.48,61.85,304.7,0,15.01,3.78,460.1
1,247,900,2,4.726,4.703,254.4,5.666,.675,6.207,23.6,23.22,23.54,61.4,304.7,0,15.06,3.808,478.9
2,247,900,2,22.48,23.26,23.76,22.69,23.16,.237,.397,.465,.548,1.317,13,2550
1,247,905,2,4.52,4.466,259.6,8.86,.563,5.619,23.79,23.42,23.8,61.66,304.8,0,15.29,3.433,495.9
1,247,910,2,4.876,4.851,252.8,5.857,.642,5.847,24.05,23.58,24.05,60.79,304.8,0,15.31,3.718,503.6
1,247,915,2,4.468,4.42,255.3,8.43,.672,5.684,24.25,23.8,24.2,60.24,304.8,0,15.36,3.503,517.2
2,247,915,2,22.58,23.25,23.76,22.85,23.13,.237,.396,.465,.548,.999,13.03,2550
1,247,920,2,4.679,4.616,257.6,9.45,.635,6.043,24.62,24.2,24.64,59.64,304.8,0,15.54,3.508,548.9
1,247,925,2,4.559,4.521,262.9,7.41,.688,6.37,24.95,24.5,24.94,58.83,304.8,0,15.63,3.47,565.1
1,247,930,2,4.415,4.366,261.1,8.48,.685,6.468,25.12,24.73,25.1,58.03,304.8,0,15.57,3.545,579.9
2,247,930,2,22.71,23.26,23.77,23.05,23.09,.236,.396,.465,.548,.434,13.06,2550
1,247,935,2,4.906,4.785,255.9,12.69,.743,6.37,25.26,24.8,25.21,57.61,304.8,0,15.59,3.803,593.5
1,247,940,2,5.592,5.533,261.2,8.33,.712,6.925,25.65,25.24,25.67,55.71,304.7,0,15.43,4.25,611.2
1,247,945,2,6.624,6.572,266.7,7.15,.812,7.87,25.7,25.19,25.63,54.3,304.7,0,15.1,5.153,625.3
2,247,945,2,22.86,23.28,23.8,23.28,23.07,.236,.396,.465,.548,0,13.09,2550
1,247,950,2,6.464,6.429,255.6,6.027,.817,8.2,25.86,25.28,25.74,53.93,304.7,0,15.14,4.865,639.6
1,247,955,2,6.003,5.941,256.7,8.25,.759,7.42,26.06,25.43,25.96,53.71,304.8,0,15.25,4.508,654.2
1,247,1000,2,5.62,5.553,247.8,8.82,.597,6.893,26.13,25.49,25.97,53.92,304.7,0,15.37,4.418,671.3
2,247,1000,2,23.05,23.31,23.85,23.53,23.05,.236,.396,.465,.548,0,13.15,2550
1,247,1005,2,5.399,5.329,253.2,9.28,.646,6.893,26.22,25.52,26.03,53.61,304.7,0,15.36,4.123,685
1,247,1010,2,5.21,4.994,247.4,16.49,1.1,8.07,26.4,25.8,26.3,53.6,304.7,0,15.51,4.068,697.4
1,247,1015,2,5.262,5.148,242.3,11.92,.694,6.762,26.56,25.88,26.42,53.63,304.7,0,15.68,3.918,711
2,247,1015,2,23.24,23.36,23.91,23.82,23.05,.236,.395,.465,.548,0,13.18,2550
1,247,1020,2,5.351,5.212,235.6,13.07,.705,6.86,26.79,26.02,26.61,53.05,304.7,0,15.71,3.918,722
1,247,1025,2,5.158,5.098,242.9,8.73,.751,6.827,26.83,26.1,26.61,52.5,304.7,0,15.59,4.15,735
1,247,1030,2,5.125,5.03,257.1,11.03,.845,6.86,27.14,26.57,27.04,52.34,304.6,0,15.81,4.028,746
2,247,1030,2,23.44,23.41,23.99,24.13,23.06,.236,.395,.464,.548,0,13.1,2550
1,247,1035,2,5.506,5.423,239.2,9.95,.88,8.04,27.2,26.45,26.96,51.84,304.6,0,15.72,4.37,758
1,247,1040,2,5.063,4.985,254.1,10.02,.955,7.35,27.49,26.79,27.31,51.92,304.6,0,16,3.895,766
1,247,1045,2,5.237,5.148,241,10.54,.693,6.762,27.52,26.66,27.27,51.23,304.7,0,15.83,3.973,774
2,247,1045,2,23.67,23.48,24.09,24.45,23.08,.235,.395,.464,.548,0,13.09,2550
1,247,1050,2,5.49,5.421,242,9.11,.945,7.45,27.45,26.62,27.2,50.58,304.7,0,15.58,4.383,787
1,247,1055,2,4.885,4.772,243.3,12.29,.857,6.991,27.39,26.61,27.14,50.3,304.7,0,15.44,4.02,800
1,247,1100,2,4.708,4.58,249.4,13.35,.939,6.86,27.58,27.01,27.49,50.37,304.7,0,15.63,3.788,811
2,247,1100,2,23.92,23.55,24.21,24.79,23.11,.235,.394,.464,.548,0,13.09,2550
1,247,1105,2,5.266,5.233,235.6,6.384,.811,6.631,27.8,27.01,27.59,49.41,304.7,0,15.53,4.228,820
1,247,1110,2,4.918,4.862,228.4,8.61,.746,6.109,27.91,27.17,27.72,49.61,304.6,0,15.69,3.603,826
1,247,1115,2,4.39,4.286,241.3,12.47,.799,6.174,28.17,27.53,27.95,49.05,304.6,0,15.74,3.515,833
2,247,1115,2,24.17,23.64,24.34,25.14,23.16,.235,.394,.464,.547,0,13.06,2550
1,247,1120,2,4.364,4.287,249.1,10.71,.565,5.815,28.3,27.63,28.13,47.44,304.6,0,15.36,3.408,841
1,247,1125,2,4.277,4.135,244.2,14.76,.802,6.011,28.46,27.77,28.36,47.61,304.6,0,15.54,3.375,846
1,247,1130,2,3.624,3.563,240.3,10.5,.624,5.357,28.61,27.95,28.43,45.97,304.6,0,15.15,2.892,852
2,247,1130,2,24.43,23.74,24.48,25.51,23.22,.234,.394,.464,.547,0,13.08,2550
1,247,1135,2,4.063,3.991,250,10.78,.802,5.586,28.63,27.87,28.39,45.46,304.5,0,15,3.125,860
1,247,1140,2,4.262,4.124,257.6,14.54,.771,5.684,28.68,28.06,28.59,45.78,304.5,0,15.15,3.428,866
1,247,1145,2,2.805,2.699,252.1,15.81,.888,5.063,28.77,28.3,28.77,45.26,304.5,0,15.06,2.34,870
2,247,1145,2,24.7,23.84,24.64,25.88,23.28,.234,.393,.463,.547,0,13.05,2550
1,247,1150,2,3.703,3.648,241.7,9.85,.837,5.259,28.93,28.48,28.95,46.12,304.4,0,15.47,2.885,876
1,247,1155,2,3.524,3.437,229.2,12.69,.355,4.933,28.97,28.36,28.87,43.52,304.4,0,14.65,2.767,884
1,247,1200,2,2.704,2.66,222.8,10.34,1.162,4.769,28.96,28.41,28.87,42.08,304.3,0,14.13,2.023,886
2,247,1200,2,24.98,23.95,24.81,26.27,23.36,.234,.393,.463,.547,0,13.04,2550
1,247,1205,2,3.587,3.52,234,11.07,.875,5.325,29.16,28.45,29,40.67,304.2,0,13.8,2.777,891
1,247,1210,2,2.757,2.704,217,11.26,1.028,4.737,29.28,28.69,29.13,40.37,304.2,0,13.78,2.002,895
1,247,1215,2,2.182,2.118,224.3,13.86,1.107,4.671,29.26,28.88,29.24,38.42,304.1,0,13.04,1.425,897
2,247,1215,2,25.27,24.07,24.99,26.66,23.44,.233,.393,.463,.547,0,13.03,2550
1,247,1220,2,2.773,2.633,220.3,18.24,.681,4.116,29.34,28.81,29.31,40.5,304.1,0,13.89,2.127,898
1,247,1225,2,2.589,2.498,215.5,15.2,.614,3.92,29.67,29.05,29.59,40.14,304,0,14.04,1.887,902
1,247,1230,2,2.957,2.691,246.9,24.32,.773,4.671,29.97,29.36,29.9,38.88,304,0,13.82,2.237,903
2,247,1230,2,25.56,24.19,25.18,27.06,23.54,.233,.393,.463,.547,0,13.04,2550
1,247,1235,2,2,1.871,218.9,20.57,.637,3.593,29.89,29.36,29.9,36.35,303.9,0,12.75,1.596,901
1,247,1240,2,1.053,.739,183,43.34,.579,2.711,29.89,29.52,29.98,36.04,303.8,0,12.64,.853,899
1,247,1245,2,2.508,2.381,266.6,18.23,.708,4.704,30.11,29.79,30.26,37.3,303.8,0,13.32,2.137,900
2,247,1245,2,25.86,24.32,25.37,27.46,23.65,.232,.392,.462,.547,0,13.03,2550
1,247,1250,2,2.528,2.313,264.8,23.65,.72,4.737,30.24,29.91,30.36,38.02,303.7,0,13.71,2.12,898
1,247,1255,2,2.114,1.945,242.6,22.93,.865,4.247,30.27,29.76,30.27,37.31,303.6,0,13.46,1.639,900
1,247,1300,2,3.047,2.755,270.6,25.1,.688,4.671,30.17,29.58,30.01,34.31,303.6,0,12.14,2.44,891
2,247,1300,2,26.16,24.45,25.58,27.84,23.76,.232,.392,.462,.546,0,13.02,2550
1,247,1305,2,2.147,2.026,279.6,19.21,.614,3.332,30.24,29.86,30.32,33.74,303.6,0,11.95,1.615,898
1,247,1310,2,2.159,2.044,246.9,18.67,.266,2.842,30.56,30.25,30.7,34.4,303.5,0,12.5,1.885,900
1,247,1315,2,2.712,2.519,193.2,21.59,.768,4.214,30.51,29.9,30.38,35,303.4,0,12.73,2.095,893
2,247,1315,2,26.44,24.59,25.79,28.15,23.89,.231,.392,.462,.546,0,12.99,2550
1,247,1320,2,1.513,1.388,171.6,23.29,.395,2.515,30.62,30.16,30.54,34.17,303.3,0,12.46,.955,889
1,247,1325,2,2.563,2.432,203.7,18.31,.805,4.279,30.76,30.12,30.65,33.21,303.3,0,12.17,1.851,891
1,247,1330,2,2.557,2.475,214.7,14.52,1.079,4.998,30.7,30.19,30.64,33.33,303.2,0,12.16,1.898,890
2,247,1330,2,26.71,24.73,26.01,28.39,24.03,.231,.392,.462,.546,0,13,2550
1,247,1335,2,3.444,3.24,220.5,19.7,1.254,6.043,30.67,30.12,30.58,32.74,303.2,0,11.87,2.672,884
1,247,1340,2,2.706,2.398,213.3,27.33,.754,4.704,30.67,30.02,30.48,32.18,303.1,0,11.63,2.035,880
1,247,1345,2,2.275,2.154,145.3,18.67,.491,3.561,31.07,30.48,30.99,32.02,303,0,11.88,1.626,879
2,247,1345,2,26.95,24.87,26.2,28.54,24.16,.23,.392,.461,.546,0,12.99,2550
1,247,1350,2,2.855,2.777,159.3,13.39,.44,3.92,31.14,30.44,30.94,30.64,303,0,11.31,2.212,872
1,247,1355,2,2.077,1.978,149.4,17.67,.516,3.136,31.22,30.49,30.97,30.38,302.9,0,11.25,1.594,873
1,247,1400,2,2.613,2.534,165.2,14.07,.841,4.573,31.38,30.64,31.14,30.5,302.9,0,11.43,2.016,865
2,247,1400,2,27.17,25.01,26.38,28.59,24.31,.23,.392,.461,.546,0,12.97,2550
1,247,1405,2,2.92,2.741,235.4,20.07,.679,3.887,31.22,30.44,30.97,30.98,302.8,0,11.54,2.282,855
1,247,1410,2,2.661,2.624,249.1,9.45,.605,3.822,31.05,30.41,30.95,30.93,302.7,0,11.37,1.982,848
1,247,1415,2,1.493,1.443,283.4,14.87,.706,3.299,31.04,30.64,31.07,29.85,302.7,0,10.85,1.156,841
2,247,1415,2,27.32,25.14,26.52,28.57,24.46,.229,.391,.461,.545,0,12.95,2550
1,247,1420,2,1.491,1.422,212.2,17.03,1.27,3.985,31.37,31.23,31.78,30.87,302.7,0,11.6,.722,828
1,247,1425,2,1.437,.329,152.6,71.1,.614,2.94,31.52,30.83,31.4,30.66,302.6,0,11.63,1.281,823
1,247,1430,2,2.411,2.106,227.3,28.82,1.255,4.769,31.42,30.86,31.31,31.23,302.5,0,11.81,1.893,817
2,247,1430,2,27.45,25.26,26.63,28.51,24.62,.229,.391,.461,.545,0,12.96,2550
1,247,1435,2,1.638,1.462,253.3,26.53,.453,2.581,31.39,30.96,31.45,31.72,302.5,0,12,1.178,804
1,247,1440,2,1.781,1.75,204.6,10.66,.647,3.332,31.46,30.92,31.42,29.41,302.4,0,10.97,1.195,796
1,247,1445,2,.617,.211,152.8,63.39,.474,1.797,31.69,31.29,31.87,30.61,302.4,0,11.74,.305,784
2,247,1445,2,27.61,25.38,26.72,28.43,24.77,.228,.391,.46,.545,0,12.95,2550
1,247,1450,2,1.952,1.668,257.5,30.93,.399,2.907,32.07,31.42,32.24,30.05,302.3,0,11.78,1.537,774
1,247,1455,2,1.182,1.105,196.9,20.44,.502,2.45,31.59,31.23,31.68,28.9,302.3,0,10.83,.698,763
1,247,1500,2,.547,.389,277.2,40.97,.426,1.47,32.01,31.67,32.35,29.36,302.2,0,11.4,.357,753
2,247,1500,2,27.78,25.49,26.79,28.36,24.93,.228,.391,.46,.545,0,12.94,2550
1,247,1505,2,2.675,2.645,225.9,8.62,.775,4.835,31.89,31.24,31.84,28.78,302.2,0,11.01,2.12,744
1,247,1510,2,1.448,1.288,175.3,26.65,.624,2.385,31.6,30.98,31.39,28.68,302.1,0,10.72,1.266,736
1,247,1515,2,.378,.313,142.5,21.01,.57,2.156,31.53,31.32,31.49,28.88,302,0,10.76,.448,721
2,247,1515,2,27.93,25.61,26.84,28.37,25.09,.228,.391,.46,.544,0,12.93,2550
1,247,1520,2,1.194,1.138,116.5,16.47,.735,2.515,32,31.88,32.16,28.72,301.9,0,11.08,.822,709
1,247,1525,2,1.344,1.303,94.1,14.15,.563,2.646,31.99,31.48,31.9,29.05,301.9,0,11.24,1.099,695.5
1,247,1530,2,2.453,1.022,37,61.86,.92,4.214,31.92,31.58,31.79,30.57,301.8,0,11.92,2.692,658.3
2,247,1530,2,28.06,25.72,26.89,28.49,25.25,.227,.391,.46,.544,0,12.92,2550
1,247,1535,2,1.876,1.81,239.9,15.17,.465,2.613,31.96,31.62,31.83,29.58,301.8,0,11.46,1.423,666.5
1,247,1540,2,2.045,1.98,215.8,14.42,.636,3.659,31.78,31.31,31.64,29.21,301.8,0,11.14,1.439,663.1
1,247,1545,2,2.394,2.31,202.9,15.18,1.137,4.279,31.71,31.11,31.46,29.29,301.7,0,11.11,1.75,651
2,247,1545,2,28.16,25.82,26.94,28.67,25.41,.227,.391,.459,.544,0,12.92,2550
1,247,1550,2,1.764,1.7,201.3,15.4,.45,2.94,31.71,31.33,31.61,29.2,301.7,0,11.07,1.126,637.5
1,247,1555,2,2.479,2.267,170.5,23.69,.56,3.887,32.01,31.25,31.69,29.23,301.7,0,11.33,1.862,621.9
1,247,1600,2,.583,.524,222.1,23.15,.705,2.613,31.85,31.43,31.74,27,301.7,0,10.06,.477,603.3
2,247,1600,2,28.23,25.92,27,28.89,25.55,.227,.391,.459,.544,0,12.92,2550
1,247,1605,2,1.752,1.669,216.4,17.64,.905,3.953,32.27,31.91,32.4,27.85,301.7,0,10.85,1.074,584.2
1,247,1610,2,2.656,2.64,222.9,6.282,.409,3.659,31.87,31.26,31.59,27.75,301.7,0,10.47,2.11,569.1
1,247,1615,2,1.348,1.17,173.2,29.47,.351,2.025,31.73,31.31,31.53,27.21,301.7,0,10.06,.942,549.8
2,247,1615,2,28.27,26.01,27.09,29.11,25.7,.226,.391,.459,.544,0,12.91,2550
1,247,1620,2,1.756,1.694,121.1,15.19,.36,2.613,31.82,31.37,31.57,27.79,301.6,0,10.45,1.227,528.5
1,247,1625,2,1.402,1.362,127.2,13.7,.266,1.895,31.79,31.45,31.7,27.96,301.6,0,10.51,.922,513.8
1,247,1630,2,1.974,1.949,133.5,9.19,.328,2.581,31.9,31.4,31.63,27.79,301.6,0,10.52,1.667,496
2,247,1630,2,28.29,26.09,27.18,29.3,25.83,.226,.391,.459,.543,0,12.9,2550
1,247,1635,2,1.331,1.311,129.4,9.76,.282,1.993,31.88,31.41,31.57,27.84,301.6,0,10.52,.967,476.2
1,247,1640,2,1.135,1.113,170.2,11.41,.419,1.731,31.95,31.46,31.69,27.5,301.5,0,10.39,.696,457.6
1,247,1645,2,1.149,1.061,113.7,22.45,.383,1.927,32.18,31.62,31.86,27.78,301.5,0,10.74,.647,438.3
2,247,1645,2,28.28,26.15,27.27,29.47,25.97,.225,.391,.458,.543,0,12.9,2550
1,247,1650,2,.528,.477,105.4,21.01,.446,1.405,32.08,31.65,31.88,27.15,301.5,0,10.33,.245,416.3
1,247,1655,2,1.524,1.455,141.2,17.18,.398,2.254,32.26,31.62,31.85,27.92,301.5,0,10.87,1.016,400.8
1,247,1700,2,1.935,1.903,151.1,10.37,.204,2.581,32.19,31.4,31.52,27.98,301.5,0,10.85,1.513,385
2,247,1700,2,28.23,26.21,27.37,29.6,26.09,.225,.391,.458,.543,0,12.89,2550
1,247,1705,2,1.748,1.671,150.2,16.95,.453,2.777,31.95,31.29,31.35,27.95,301.4,0,10.64,1.358,367.5
1,247,1710,2,1.716,1.652,190.5,15.68,.225,2.221,31.7,31.26,31.29,28.6,301.4,0,10.76,.975,347.6
1,247,1715,2,1.613,1.36,148.6,32.1,.657,2.809,31.63,31.27,31.31,29.81,301.4,0,11.31,.88,329.2
2,247,1715,2,28.18,26.26,27.47,29.71,26.21,.225,.391,.458,.543,0,12.89,2550
1,247,1720,2,1.797,1.788,123.7,5.956,.298,2.417,31.48,31.08,31.15,29.88,301.4,0,11.22,1.188,313
1,247,1725,2,1.252,1.204,134.3,15.89,.276,2.058,31.38,31.06,31.09,30.11,301.4,0,11.25,.89,292.2
1,247,1730,2,1.492,1.427,109,16.87,.285,2.156,31.43,31.06,31.05,30.52,301.4,0,11.48,.967,271.2
2,247,1730,2,28.1,26.3,27.57,29.77,26.32,.225,.391,.458,.542,0,12.91,2550
1,247,1735,2,1.478,1.438,127.6,13.4,.276,2.091,31.16,30.89,30.87,33.03,301.4,0,12.42,.937,252.9
1,247,1740,2,2.001,1.993,105.1,4.848,.348,2.646,30.94,30.68,30.54,34.75,301.4,0,12.99,1.143,236.6
1,247,1745,2,1.833,1.822,92.3,6.374,.215,2.483,30.63,30.67,30.35,35.06,301.4,0,12.86,.829,217
2,247,1745,2,27.99,26.33,27.65,29.8,26.43,.225,.391,.457,.542,0,12.9,2550
1,247,1750,2,1.973,1.972,97,1.05,.157,2.319,30.44,30.58,30.19,37.31,301.4,0,13.62,.946,198.1
1,247,1755,2,1.973,1.971,104.1,3.007,.162,2.646,30.19,30.42,29.95,38.78,301.4,0,13.98,.889,179.8
1,247,1800,2,1.855,1.854,100.4,1.267,.129,2.058,29.94,30.25,29.67,41.68,301.3,0,14.84,.504,162.4
2,247,1800,2,27.88,26.35,27.73,29.79,26.52,.225,.391,.457,.542,0,12.92,2550
1,247,1805,2,1.846,1.846,101,.088,.069,2.025,29.68,30.22,29.42,42.47,301.3,0,14.89,.619,146.9
1,247,1810,2,1.74,1.74,101,.04,.076,1.927,29.43,30.23,29.15,45.02,301.3,0,15.56,.715,131.3
1,247,1815,2,1.663,1.658,106.1,4.58,.117,1.927,29.2,30.19,28.98,46.06,301.3,0,15.7,.288,114.3
2,247,1815,2,27.76,26.36,27.79,29.74,26.6,.225,.391,.457,.542,0,12.68,2550
1,247,1820,2,1.846,1.846,113.8,0,.041,1.927,29.04,30.1,28.75,48.17,301.3,0,16.23,.139,97.7
1,247,1825,2,1.917,1.911,119.6,4.466,.095,2.189,28.79,29.98,28.4,51.05,301.3,0,16.89,.124,82.3
1,247,1830,2,1.877,1.877,128,1.691,.14,2.156,28.45,29.9,27.97,54.41,301.3,0,17.56,.048,67.97
2,247,1830,2,27.63,26.37,27.83,29.64,26.67,.225,.391,.457,.542,0,12.64,2550
1,247,1835,2,1.459,1.459,128.9,.936,.113,1.601,28.13,29.96,27.6,54.93,301.3,0,17.42,.013,54.51
1,247,1840,2,1.538,1.538,124.9,.568,.103,1.731,27.78,29.78,27.4,53.74,301.3,0,16.78,.091,43.32
1,247,1845,2,1.417,1.417,124.6,.04,.052,1.503,27.53,29.73,27.33,52.23,301.3,0,16.13,.477,33.25
2,247,1845,2,27.5,26.37,27.86,29.52,26.73,.225,.391,.457,.541,0,12.62,2550
1,247,1850,2,1.255,1.255,124.5,.324,.029,1.339,27.35,29.69,27.43,50.01,301.3,0,15.32,.837,24.39
1,247,1855,2,1.342,1.341,116.7,2.373,.082,1.47,27.23,29.6,27.71,47.52,301.3,0,14.45,1.127,17.05
1,247,1900,2,1.29,1.29,115.4,0,.066,1.437,27.15,29.45,27.69,49.84,301.3,0,15.08,.95,9.96
2,247,1900,2,27.35,26.35,27.88,29.38,26.79,.225,.392,.457,.541,0,12.61,2550
1,247,1905,2,1.434,1.434,115.4,.028,.037,1.535,26.85,29.29,27.42,53.18,301.3,0,15.81,1.085,4.468
1,247,1910,2,1.492,1.492,115.4,.074,.106,1.829,26.53,29.18,27.14,55.7,301.4,0,16.21,.91,.601
1,247,1915,2,1.966,1.965,116,1.749,.137,2.385,25.86,29.02,26.17,59.53,301.4,0,16.62,.837,0
2,247,1915,2,27.19,26.33,27.88,29.21,26.82,.225,.392,.456,.541,.953,12.6,2550
1,247,1920,2,2.537,2.534,135.2,2.953,.308,3.103,25.02,28.83,24.97,63.07,301.4,0,16.74,.84,0
1,247,1925,2,1.99,1.99,133.9,1.001,.188,2.287,24.13,28.69,24.02,65.39,301.5,0,16.49,.148,0
1,247,1930,2,1.842,1.831,145.2,6.195,.255,2.189,23.69,27.61,24.03,66.35,301.5,0,16.3,.507,0
2,247,1930,2,27.02,26.3,27.87,29.01,26.85,.225,.392,.456,.541,1.446,12.58,2550
1,247,1935,2,2.194,2.193,125.7,2.172,.065,2.352,23.48,27.38,24.04,67.29,301.5,0,16.32,.648,0
1,247,1940,2,2.142,2.142,128.7,.252,.142,2.483,23.59,27.57,24.23,64.4,301.6,0,15.77,.433,0
1,247,1945,2,2.017,2.017,129,0,.117,2.287,23.36,27.17,23.61,66.3,301.6,0,15.99,0,0
2,247,1945,2,26.83,26.25,27.84,28.8,26.87,.225,.392,.456,.541,1.537,12.58,2550
1,247,1950,2,2.145,2.136,136.6,5.065,.143,2.385,23.12,26.86,23.31,66.88,301.7,0,15.9,0,0
1,247,1955,2,2.297,2.297,140.7,.04,.079,2.515,23.15,26.89,23.37,66.9,301.7,0,15.94,0,0
1,247,2000,2,2.619,2.615,146.5,3.133,.093,2.777,23.01,27.25,23.21,67.81,301.8,0,16.01,0,0
2,247,2000,2,26.65,26.21,27.8,28.58,26.87,.225,.392,.456,.541,1.638,12.58,2550
1,247,2005,2,1.987,1.978,166,5.348,.095,2.254,22.89,26.92,23.34,67.09,301.8,0,15.74,.497,0
1,247,2010,2,2.178,2.176,166.2,2.494,.069,2.319,23.1,26.65,23.97,63.37,301.9,0,15.07,.631,.093
1,247,2015,2,1.999,1.997,165.3,2.373,.071,2.221,23.35,26.38,24.13,60.94,301.9,0,14.72,.227,.18
2,247,2015,2,26.46,26.15,27.75,28.35,26.87,.225,.392,.456,.541,1.717,12.57,2550
1,247,2020,2,2.229,2.228,169.8,2.089,.17,2.613,23.46,25.99,23.98,60.93,302,0,14.82,.381,0
1,247,2025,2,2.656,2.655,167.1,1.938,.223,3.005,23.41,26.09,23.81,61.99,302,0,15.03,.942,0
1,247,2030,2,2.92,2.908,166.3,5.1,.139,3.136,23,26.09,23.39,63.91,302,0,15.12,.91,0
2,247,2030,2,26.29,26.08,27.69,28.12,26.85,.224,.391,.456,.541,1.58,12.57,2550
1,247,2035,2,2.731,2.727,158,2.887,.12,3.103,22.59,25.68,22.92,65.43,302.1,0,15.09,.448,0
1,247,2040,2,2.708,2.707,152.9,.961,.099,2.94,22.39,25.93,22.72,65.35,302.1,0,14.9,.073,0
1,247,2045,2,2.564,2.564,151.7,.409,.06,2.744,22.24,25.84,22.51,65.5,302.1,0,14.79,0,0
2,247,2045,2,26.12,26.02,27.62,27.9,26.82,.224,.391,.456,.54,1.653,12.55,2550
1,247,2050,2,2.52,2.52,153.8,.469,.081,2.646,22.21,25.85,22.56,65.01,302.1,0,14.66,.223,0
1,247,2055,2,2.577,2.577,154.9,.633,.061,2.711,22.2,25.87,22.76,64.07,302.2,0,14.43,.15,0
1,247,2100,2,2.542,2.541,156.8,.969,.073,2.711,22.35,25.6,23,63.14,302.2,0,14.35,.94,0
2,247,2100,2,25.98,25.95,27.54,27.69,26.79,.224,.391,.456,.54,1.649,12.54,2550
1,247,2105,2,2.689,2.688,160.6,1.975,.076,2.842,22.26,25.41,23.04,63.53,302.3,0,14.35,1.092,0
1,247,2110,2,2.642,2.642,155.6,.765,.076,2.842,22.14,25.32,22.95,63.99,302.3,0,14.36,.877,0
1,247,2115,2,2.659,2.659,156.2,.985,.114,2.875,22.11,25.28,22.77,63.95,302.3,0,14.32,.467,0
2,247,2115,2,25.83,25.88,27.47,27.48,26.75,.224,.391,.456,.54,1.612,12.54,2550
1,247,2120,2,2.534,2.534,157.2,.227,.121,2.744,22.23,25.03,22.66,62.49,302.4,0,14.09,.407,0
1,247,2125,2,2.394,2.393,159.5,1.828,.084,2.581,22.44,24.92,22.78,61.48,302.5,0,14.03,.771,0
1,247,2130,2,2.457,2.457,161.4,.209,.111,2.613,22.29,25.17,22.77,62.4,302.5,0,14.11,.805,0
2,247,2130,2,25.69,25.8,27.38,27.28,26.7,.224,.391,.456,.54,1.609,12.52,2550
1,247,2135,2,2.078,2.069,168.9,5.226,.073,2.254,22.04,24.77,22.52,63.84,302.5,0,14.22,.856,0
1,247,2140,2,2.275,2.275,172.3,.866,.084,2.45,21.82,24.63,22.28,66.03,302.5,0,14.53,.927,0
1,247,2145,2,2.277,2.277,176.3,.427,.095,2.417,21.4,24.68,21.82,69.32,302.6,0,14.87,.712,0
2,247,2145,2,25.56,25.73,27.3,27.1,26.64,.224,.391,.456,.54,1.673,12.51,2550
1,247,2150,2,2.419,2.419,176.6,0,.028,2.483,21.09,24.96,21.43,71.8,302.6,0,15.11,.348,0
1,247,2155,2,2.34,2.34,176.6,.04,.052,2.45,20.78,25.38,21.16,72.9,302.5,0,15.06,0,0
1,247,2200,2,2.202,2.202,177.2,.804,.048,2.319,20.62,25.49,20.97,73.6,302.6,0,15.05,0,0
2,247,2200,2,25.43,25.67,27.21,26.91,26.58,.224,.39,.455,.54,1.907,12.51,2550
1,247,2205,2,2.246,2.24,188.5,4.065,.085,2.417,20.53,25.13,20.93,73.8,302.6,0,15.01,.135,0
1,247,2210,2,2.012,2.006,193.2,4.406,.069,2.221,20.54,24.93,21.23,74.2,302.6,0,15.11,0,0
1,247,2215,2,1.947,1.943,204.8,3.456,.063,2.058,20.44,24.68,20.94,74.5,302.6,0,15.08,.524,0
2,247,2215,2,25.32,25.59,27.12,26.74,26.53,.224,.39,.455,.54,2.15,12.5,2550
1,247,2220,2,1.763,1.76,208.6,3.732,.118,1.927,20.34,24.35,20.76,74,302.6,0,14.87,.652,0
1,247,2225,2,2.146,2.146,201.6,.47,.1,2.319,20.46,24.72,21.02,71.7,302.6,0,14.53,.048,0
1,247,2230,2,2.395,2.395,200.8,.743,.045,2.483,20.73,25.2,21.29,70.2,302.6,0,14.45,.258,.016
2,247,2230,2,25.2,25.52,27.03,26.57,26.46,.224,.39,.455,.54,2.182,12.49,2550
1,247,2235,2,2.452,2.451,200.9,1.73,.06,2.613,20.7,25.3,21.52,71,302.7,0,14.58,1.167,.108
1,247,2240,2,2.819,2.816,214.2,2.886,.116,3.136,20.48,25.07,21.04,72.3,302.7,0,14.67,1.385,0
1,247,2245,2,2.71,2.709,216.3,1.857,.063,2.809,20.22,24.94,20.63,73.4,302.7,0,14.65,1.057,0
2,247,2245,2,25.08,25.45,26.94,26.4,26.39,.224,.39,.455,.54,2.121,12.49,2550
1,247,2250,2,2.743,2.742,213.9,1.474,.057,2.973,20.1,24.79,20.55,74,302.8,0,14.65,.97,0
1,247,2255,2,3.031,3.025,215.2,3.629,.112,3.267,20.08,24.41,20.65,73.8,302.7,0,14.6,1.055,0
1,247,2300,2,3.037,3.037,214.8,1.271,.061,3.169,20.14,24.15,20.57,73.4,302.8,0,14.56,1.127,0
2,247,2300,2,24.97,25.38,26.85,26.24,26.32,.224,.39,.455,.539,2.139,12.48,2550
1,247,2305,2,3.117,3.116,214.5,1.306,.17,3.365,20.18,23.98,20.69,73,302.8,0,14.53,1.2,0
1,247,2310,2,3.117,3.116,219.2,1.369,.169,3.365,20.46,23.8,21.08,71.5,302.8,0,14.47,1.182,.03
1,247,2315,2,2.937,2.934,222.6,2.687,.145,3.299,20.67,23.43,21.18,70.4,302.9,0,14.43,.797,0
2,247,2315,2,24.87,25.31,26.77,26.09,26.24,.223,.389,.455,.539,2.015,12.46,2550
1,247,2320,2,3.078,3.073,229.4,3.091,.138,3.495,20.74,23.31,21.18,70.3,302.9,0,14.48,.992,0
1,247,2325,2,3.14,3.137,232.3,2.56,.188,3.691,20.67,23.14,20.97,71.1,302.8,0,14.59,1.18,0
1,247,2330,2,3.236,3.23,237.4,3.266,.202,3.593,20.55,23.15,20.74,71.8,302.8,0,14.61,1.135,0
2,247,2330,2,24.78,25.24,26.68,25.95,26.17,.223,.389,.455,.539,1.98,12.46,2550
1,247,2335,2,3.155,3.154,243.2,1.653,.131,3.463,20.35,22.96,20.55,72.7,302.8,0,14.62,.905,0
1,247,2340,2,2.83,2.826,249.9,2.708,.172,3.136,20.26,22.54,20.41,73,302.8,0,14.59,.336,0
1,247,2345,2,2.308,2.307,256.3,1.48,.183,2.581,20.09,21.77,20.11,74,302.8,0,14.65,0,0
2,247,2345,2,24.69,25.18,26.59,25.82,26.1,.223,.389,.455,.539,2.088,12.46,2550
1,247,2350,2,1.784,1.779,251.1,4.428,.123,2.189,19.87,21.4,19.81,75.5,302.8,0,14.73,0,0
1,247,2355,2,3.211,2.541,189.5,37.01,1.416,6.207,19.76,21.25,19.74,75.8,302.9,0,14.7,1.325,0
1,248,0,2,4.113,4.044,178.8,10.47,.584,5.521,19.74,21.94,19.98,76,303.1,0,14.72,2.167,0
2,248,0,2,24.61,25.12,26.5,25.69,26.02,.223,.389,.455,.539,2.139,12.45,2550
1,248,5,2,2.972,2.96,191.2,5.197,.205,3.757,19.74,21.62,19.85,75.8,303.1,0,14.67,.935,0
1,248,10,2,2.563,2.558,200.5,3.759,.196,2.973,19.27,21.44,19.32,77.7,303.1,0,14.61,.663,0
1,248,15,2,2.399,2.391,199.5,4.748,.215,2.94,19.13,21.51,19.41,78.9,303.1,0,14.71,.468,0
2,248,15,2,24.52,25.05,26.42,25.56,25.94,.223,.389,.455,.539,2.285,12.44,2550
1,248,20,2,2.934,2.927,211.1,4.106,.313,3.43,19.17,21.65,19.5,78.4,303.1,0,14.65,1.147,0
1,248,25,2,2.873,2.871,207.1,2.052,.114,3.136,19.11,21.48,19.32,78.4,303.1,0,14.59,1.012,0
1,248,30,2,3.15,3.145,214.3,3.263,.178,3.561,18.99,21.35,19.26,79.1,303.1,0,14.61,1.177,0
2,248,30,2,24.44,24.99,26.34,25.44,25.86,.223,.388,.455,.539,2.403,12.44,2550
1,248,35,2,3.063,3.061,218.4,2.164,.134,3.397,18.99,21.06,19.18,79.2,303.1,0,14.64,.992,0
1,248,40,2,2.859,2.858,225.9,1.695,.12,3.103,18.77,20.68,18.93,79.9,303.1,0,14.56,.805,0
1,248,45,2,2.948,2.945,223.4,2.642,.115,3.201,18.59,20.42,18.77,80.2,303.2,0,14.46,.917,0
2,248,45,2,24.36,24.94,26.26,25.32,25.78,.223,.388,.455,.539,2.532,12.44,2550
1,248,50,2,2.554,2.553,220.1,1.673,.159,2.973,18.4,20.21,18.53,80.8,303.2,0,14.39,.096,0
1,248,55,2,2.692,2.691,222.8,1.675,.126,3.136,18.09,20.12,18.2,82.2,303.2,0,14.35,.678,0
1,248,100,2,2.936,2.935,222.7,1.983,.162,3.528,17.82,20.11,17.99,83.7,303.2,0,14.36,.812,0
2,248,100,2,24.28,24.88,26.17,25.2,25.71,.223,.388,.455,.539,3.565,12.43,2550
1,248,105,2,3.347,3.345,224.2,2.163,.194,3.92,17.73,20.15,17.94,84.2,303.3,0,14.37,.912,0
1,248,110,2,3.518,3.514,226.5,2.595,.158,3.855,17.76,20.32,18.03,84.3,303.3,0,14.41,1.262,0
1,248,115,2,3.295,3.288,226,3.66,.187,3.724,17.86,20.11,18.09,83.9,303.3,0,14.45,.826,0
2,248,115,2,24.2,24.82,26.09,25.09,25.63,.223,.388,.455,.539,3.958,12.42,2550
1,248,120,2,3.48,3.476,222.6,2.913,.213,3.855,17.88,19.96,18.08,84,303.3,0,14.48,1.058,0
1,248,125,2,3.594,3.588,227.7,3.358,.209,4.181,18.05,20.1,18.27,83.4,303.2,0,14.54,1.382,0
1,248,130,2,3.307,3.299,222.7,3.861,.235,3.887,18.14,19.89,18.32,83,303.3,0,14.54,1.205,0
2,248,130,2,24.12,24.76,26.01,24.98,25.56,.223,.388,.455,.539,3.765,12.42,2550
1,248,135,2,3.091,3.089,217.6,2.027,.152,3.495,18.02,19.58,18.13,83.5,303.3,0,14.51,.81,0
1,248,140,2,3.371,3.367,220.9,2.468,.123,3.626,17.88,19.63,17.99,84.2,303.3,0,14.51,1.125,0
1,248,145,2,3.384,3.378,227.5,3.318,.185,3.822,17.77,19.52,17.9,85,303.2,0,14.55,1.182,0
2,248,145,2,24.04,24.71,25.94,24.87,25.48,.223,.387,.455,.538,4.224,12.42,2550
1,248,150,2,3.524,3.518,231.2,3.365,.194,4.279,17.8,19.54,17.96,85.6,303.2,0,14.68,1.42,0
1,248,155,2,3.91,3.9,231.7,4.058,.323,4.867,18.15,19.92,18.51,84.5,303.2,0,14.81,2.032,.198
1,248,200,2,3.492,3.485,236.4,3.642,.233,4.018,18.51,19.88,18.7,82.5,303.2,0,14.81,1.597,.074
2,248,200,2,23.96,24.65,25.86,24.76,25.4,.223,.387,.455,.538,4.041,12.41,2550
1,248,205,2,3.556,3.55,235,3.551,.293,4.214,18.45,19.71,18.51,82.7,303.3,0,14.77,1.637,0
1,248,210,2,3.988,3.984,233.1,2.559,.222,4.443,18.29,19.64,18.3,83.3,303.2,0,14.74,1.787,0
1,248,215,2,4.147,4.141,232.8,3.038,.188,4.606,18.14,19.6,18.2,84,303.2,0,14.73,1.862,0
2,248,215,2,23.89,24.6,25.78,24.65,25.33,.223,.387,.455,.538,3.975,12.41,2550
1,248,220,2,4.06,4.052,230.5,3.553,.277,4.737,18.1,19.54,18.21,84.1,303.2,0,14.71,1.845,0
1,248,225,2,4.058,4.051,226.8,3.444,.223,4.508,18.18,19.54,18.35,83.7,303.2,0,14.7,1.957,0
1,248,230,2,4.07,4.061,228.5,3.748,.242,4.606,18.15,19.33,18.25,83.6,303.2,0,14.67,1.977,0
2,248,230,2,23.82,24.54,25.71,24.55,25.25,.223,.387,.455,.538,3.952,12.4,2550
1,248,235,2,4.169,4.16,231.8,3.653,.241,4.769,18.04,19.18,18.1,84,303.2,0,14.62,2.07,0
1,248,240,2,4.22,4.215,235.4,2.806,.2,4.737,18.01,19.28,18.09,84,303.3,0,14.6,2.147,0
1,248,245,2,4.157,4.153,240.5,2.773,.192,4.606,18.01,19.29,18.1,83.8,303.3,0,14.56,2.042,0
2,248,245,2,23.76,24.49,25.63,24.45,25.17,.223,.386,.455,.538,3.989,12.4,2550
1,248,250,2,3.816,3.811,241.9,2.823,.319,4.443,17.99,19.27,18.08,83.6,303.3,0,14.5,1.817,0
1,248,255,2,3.249,3.24,244.7,4.329,.306,3.953,17.91,19.05,17.96,83.6,303.4,0,14.44,1.332,0
1,248,300,2,3.679,3.666,246.9,4.771,.277,4.247,17.9,19.16,18.04,83.7,303.5,0,14.44,1.752,0
2,248,300,2,23.7,24.44,25.56,24.36,25.1,.223,.386,.455,.538,3.959,12.4,2550
1,248,305,2,3.729,3.723,247.9,3.132,.193,4.214,18.05,19.41,18.2,82.9,303.5,0,14.44,1.655,0
1,248,310,2,3.562,3.552,257.6,4.179,.271,4.181,18.06,19.41,18.16,82.6,303.5,0,14.4,1.615,0
1,248,315,2,4.11,4.105,258.8,2.968,.219,4.639,18.03,19.22,18.08,82.9,303.5,0,14.42,2.1,0
2,248,315,2,23.64,24.39,25.48,24.26,25.02,.223,.386,.455,.538,3.791,12.39,2550
1,248,320,2,4.13,4.123,259.1,3.439,.254,4.704,17.93,19.04,17.98,83.2,303.5,0,14.38,2,0
1,248,325,2,4.076,4.066,258.9,3.973,.258,4.867,17.87,19.02,17.97,83.1,303.5,0,14.3,2.137,0
1,248,330,2,3.624,3.616,261.6,3.902,.211,4.181,17.88,18.93,17.93,82.7,303.6,0,14.25,1.805,0
2,248,330,2,23.58,24.34,25.41,24.17,24.95,.223,.386,.455,.538,3.773,12.39,2550
1,248,335,2,3.56,3.557,257.4,2.517,.179,3.985,17.78,18.92,17.84,82.9,303.6,0,14.19,1.66,0
1,248,340,2,3.305,3.297,261.2,3.941,.166,3.757,17.62,18.86,17.67,83.5,303.7,0,14.14,1.435,0
1,248,345,2,3.024,3.016,273.9,3.97,.252,3.463,17.42,18.6,17.43,84.3,303.8,0,14.09,1.37,0
2,248,345,2,23.52,24.29,25.34,24.08,24.87,.222,.386,.455,.538,4.081,12.38,2550
1,248,350,2,2.477,2.462,291.3,6.381,.183,2.94,17.22,18.38,17.27,85.6,303.8,0,14.14,1.285,0
1,248,355,2,2.129,2.121,290.8,4.928,.187,2.581,17.06,18.23,17.04,87.2,303.9,0,14.27,.891,0
1,248,400,2,1.962,1.95,285.3,6.538,.138,2.254,16.87,18.24,16.93,88.1,303.8,0,14.25,.307,0
2,248,400,2,23.46,24.24,25.26,23.99,24.79,.222,.385,.455,.538,7.18,12.37,2550
1,248,405,2,2.52,2.454,321.1,13.08,.403,3.201,16.66,18.12,16.68,88.2,303.9,0,14.05,1.385,0
1,248,410,2,4.291,4.282,359.6,3.826,.684,5.782,16.34,17.48,16.34,89.6,304.1,0,13.99,2.332,0
1,248,415,2,3.817,3.774,350,8.59,.734,5.684,16.24,16.91,16.31,90.4,304.2,0,14.03,2.457,0
2,248,415,2,23.4,24.2,25.2,23.91,24.72,.222,.385,.455,.538,9.4,12.37,2550
1,248,420,2,3.987,3.949,358.1,7.92,.372,4.802,16.21,16.92,16.3,90.3,304.4,0,13.97,2.395,0
1,248,425,2,4.292,4.264,355.5,6.575,.631,6.011,16.23,17.04,16.41,90.2,304.5,0,13.97,2.577,0
1,248,430,2,4.649,4.631,356.6,5.062,.558,5.978,16.54,17.56,16.86,88.4,304.6,0,13.98,2.977,0
2,248,430,2,23.34,24.16,25.13,23.83,24.65,.222,.385,.455,.538,7.52,12.37,2550
1,248,435,2,4.483,4.471,358.1,4.097,.357,5.553,16.72,17.52,16.86,87.1,304.7,0,13.92,2.655,0
1,248,440,2,4.164,4.149,358.3,4.828,.374,5.129,16.69,17.52,16.8,87,304.8,0,13.88,2.397,0
1,248,445,2,4.484,4.36,358,13.44,.586,6.076,16.69,17.54,16.83,86.9,304.9,0,13.87,2.647,0
2,248,445,2,23.28,24.11,25.05,23.74,24.58,.222,.385,.454,.538,5.951,12.36,2550
1,248,450,2,4.889,4.87,2.072,5.054,.542,6.239,16.84,17.64,17.03,85.9,304.9,0,13.82,3.075,0
1,248,455,2,4.526,4.409,4.394,13.04,.518,5.978,16.84,17.5,16.93,85.5,305,0,13.77,2.84,0
1,248,500,2,4.763,4.743,9.69,5.233,.445,5.684,16.74,17.37,16.81,85.8,305,0,13.73,3.06,0
2,248,500,2,23.22,24.07,24.99,23.65,24.51,.222,.385,.454,.538,5.32,12.35,2550
1,248,505,2,4.735,4.72,9.32,4.668,.461,5.749,16.7,17.36,16.8,85.7,305,0,13.66,3.072,0
1,248,510,2,4.224,4.196,6.251,6.54,.464,5.423,16.62,17.17,16.64,86.2,305.1,0,13.67,2.767,0
1,248,515,2,4.279,4.252,12.58,6.487,.534,5.749,16.47,16.97,16.49,87,305.1,0,13.67,2.72,0
2,248,515,2,23.17,24.02,24.92,23.57,24.44,.222,.385,.454,.538,5.627,12.34,2550
1,248,520,2,4.492,4.449,17.34,7.92,.592,6.174,16.4,16.94,16.47,88.1,305.2,0,13.8,2.99,0
1,248,525,2,4.908,4.863,31.45,7.75,.721,6.697,16.58,17.24,16.75,88.8,305.2,0,14.09,3.285,0
1,248,530,2,5.547,5.518,41.54,5.905,.716,7.42,16.93,17.48,17.09,88.4,305.3,0,14.35,3.623,.006
2,248,530,2,23.11,23.98,24.85,23.48,24.37,.222,.384,.454,.537,6.555,12.34,2550
1,248,535,2,5.146,5.119,40.58,5.873,.759,7.15,16.98,17.45,17.06,88.6,305.4,0,14.41,3.23,0
1,248,540,2,4.445,4.422,36.09,5.793,.481,5.586,16.91,17.33,16.95,88.9,305.5,0,14.42,2.787,0
1,248,545,2,4.598,4.569,36.54,6.343,.53,6.011,16.83,17.25,16.87,89.4,305.5,0,14.42,2.842,0
2,248,545,2,23.06,23.93,24.78,23.4,24.3,.222,.384,.454,.537,7.6,12.34,2550
1,248,550,2,4.775,4.746,38.14,6.32,.522,6.076,16.78,17.18,16.82,89.8,305.6,0,14.44,3.063,0
1,248,555,2,4.45,4.427,38.48,5.762,.793,6.435,16.74,17.14,16.79,90.4,305.6,0,14.5,2.922,0
1,248,600,2,3.931,3.911,38.3,5.827,.591,5.063,16.71,17.03,16.71,90.7,305.7,0,14.51,2.482,0
2,248,600,2,23,23.89,24.71,23.32,24.22,.222,.384,.454,.537,9.32,12.33,2550
1,248,605,2,3.738,3.716,35.75,6.157,.413,4.867,16.54,16.82,16.49,91.4,305.8,0,14.46,2.277,0
1,248,610,2,3.784,3.771,33.1,4.787,.354,4.671,16.36,16.63,16.32,92.3,306,0,14.44,2.345,0
1,248,615,2,4.335,4.313,33.45,5.793,.5,5.521,16.36,16.72,16.37,93.4,306.1,0,14.62,2.842,0
2,248,615,2,22.95,23.85,24.65,23.24,24.16,.222,.384,.454,.537,16.06,12.33,2550
1,248,620,2,4.344,4.322,35.8,5.809,.568,5.945,16.45,16.81,16.48,93.9,306.1,0,14.79,2.782,.365
1,248,625,2,4.199,4.186,36.15,4.386,.577,5.717,16.53,16.84,16.54,94.2,306.2,0,14.91,2.632,1.888
1,248,630,2,4.063,4.043,33.17,5.677,.45,4.965,16.52,16.81,16.53,94.5,306.3,0,14.95,2.63,4.531
2,248,630,2,22.9,23.81,24.59,23.17,24.09,.221,.384,.454,.537,23.17,12.32,2550
1,248,635,2,4.322,4.3,32.21,5.77,.6,5.553,16.55,16.85,16.57,95,306.4,0,15.06,2.807,9.39
1,248,640,2,4.155,4.136,32.24,5.546,.61,5.749,16.59,16.89,16.62,95.3,306.5,0,15.14,2.807,15.41
1,248,645,2,4.909,4.888,30.51,5.354,.669,6.468,16.62,16.96,16.71,95.3,306.6,0,15.17,3.383,22.59
2,248,645,2,22.85,23.76,24.52,23.1,24.02,.221,.383,.454,.537,27.48,12.31,2550
1,248,650,2,4.871,4.846,27.85,5.819,.604,6.011,16.64,17.01,16.76,94.8,306.7,0,15.11,3.408,30.36
1,248,655,2,4.905,4.885,27.86,5.157,.57,6.599,16.59,16.95,16.71,93.8,306.8,0,14.91,3.325,39.34
1,248,700,2,5.079,5.046,31.71,6.516,.686,6.991,16.45,16.83,16.61,92.3,306.9,0,14.53,3.535,49.36
2,248,700,2,22.8,23.73,24.46,23.03,23.96,.221,.383,.454,.537,17.36,12.31,2550
1,248,705,2,5.306,5.279,31.74,5.794,.64,6.697,16.41,16.81,16.58,90.9,306.9,0,14.27,3.535,60.38
1,248,710,2,5.596,5.563,37.41,6.161,.843,7.28,16.48,16.94,16.71,88.6,307,0,13.94,3.535,72.6
1,248,715,2,5.542,5.517,36.9,5.382,.784,6.991,16.61,17.03,16.82,86.4,307.1,0,13.7,3.7,85.2
2,248,715,2,22.76,23.69,24.4,22.97,23.89,.221,.383,.454,.537,8.25,12.32,2550
1,248,720,2,5.347,5.322,35.93,5.575,.717,7.64,16.71,17.05,16.88,84.3,307.1,0,13.42,3.485,98
1,248,725,2,5.584,5.528,34.21,8.15,.767,7.32,16.77,17.09,16.94,82.6,307.2,0,13.18,3.758,111.2
1,248,730,2,6.383,6.337,33.78,6.915,.937,8.04,16.85,17.15,17.03,79.9,307.2,0,12.78,4.343,126
2,248,730,2,22.74,23.65,24.33,22.92,23.83,.221,.383,.454,.537,4.527,12.36,2550
1,248,735,2,7.58,7.55,34.52,5.775,1.337,10.78,16.93,17.23,17.09,77.5,307.3,0,12.4,5.32,140.2
1,248,740,2,7.36,7.31,36.53,7.17,1.277,9.87,17.07,17.29,17.23,75.7,307.3,0,12.18,4.913,156.8
1,248,745,2,7.53,7.49,37.58,5.929,1.006,9.87,17.16,17.35,17.31,74.7,307.3,0,12.07,5.023,170.5
2,248,745,2,22.71,23.62,24.28,22.86,23.77,.221,.383,.454,.537,2.877,12.41,2550
1,248,750,2,7.24,7.2,40.37,6.375,.783,8.85,17.26,17.41,17.41,74.1,307.4,0,12.05,4.728,185.4
1,248,755,2,7.13,7.09,37.74,6.449,1.152,9.7,17.39,17.51,17.54,73.3,307.5,0,12.02,5.07,200.3
1,248,800,2,7.41,7.37,37.51,6.256,1.205,9.87,17.52,17.61,17.66,72.7,307.6,0,12.01,4.965,218.4
2,248,800,2,22.69,23.59,24.22,22.82,23.7,.221,.383,.454,.537,2.357,12.49,2550
1,248,805,2,8.4,8.35,39.92,5.902,1.232,11.07,17.63,17.65,17.75,71.4,307.7,0,11.85,5.478,233
1,248,810,2,8.63,8.57,37.58,6.742,1.426,11.92,17.72,17.69,17.82,70.3,307.8,0,11.7,5.748,250.2
1,248,815,2,9.66,9.62,37.62,5.142,1.111,11.73,17.8,17.69,17.86,69.27,307.8,0,11.56,6.448,268
2,248,815,2,22.67,23.56,24.17,22.79,23.64,.221,.382,.454,.537,2.005,12.62,2550
1,248,820,2,8.57,8.5,39.07,7.5,1.262,11.79,17.91,17.85,17.98,69.08,307.7,0,11.62,6.155,289.2
1,248,825,2,9.48,9.42,42.91,6.451,1.325,13.03,18.13,18.02,18.18,67.66,307.8,0,11.52,6.455,309.5
1,248,830,2,9.84,9.78,48.13,6.505,1.923,14.67,18.31,18.18,18.38,66.03,307.8,0,11.33,6.51,326.5
2,248,830,2,22.66,23.53,24.12,22.78,23.58,.221,.382,.454,.537,1.718,12.78,2550
1,248,835,2,10.53,10.44,54.24,7.48,1.459,13.72,18.36,18.2,18.38,64.06,307.9,0,10.94,7.47,344.5
1,248,840,2,8.08,7.95,45.69,10.27,1.349,10.85,18.64,18.48,18.72,64.76,308,0,11.35,5.483,365.8
1,248,845,2,9.32,9.24,38.83,7.23,1.051,12.05,18.76,18.41,18.69,64.82,308,0,11.47,6.345,384.6
2,248,845,2,22.67,23.5,24.08,22.8,23.53,.221,.382,.454,.537,1.432,12.92,2550
1,248,850,2,8.74,8.68,41.96,6.972,1.302,11.76,18.79,18.45,18.79,64.75,308.1,0,11.48,5.778,399.8
1,248,855,2,9.83,9.76,48.03,6.606,1.752,13.82,18.92,18.5,18.86,62.95,308.1,0,11.19,6.385,415.1
1,248,900,2,10.1,10.04,42.31,6.445,1.274,12.71,18.91,18.5,18.84,62.44,308.2,0,11.07,6.738,436
2,248,900,2,22.7,23.47,24.04,22.84,23.47,.22,.382,.453,.536,1.298,13.01,2550
1,248,905,2,9.21,9.1,44.93,8.89,1.583,12.84,18.99,18.59,18.93,62.36,308.2,0,11.11,6.325,453.8
1,248,910,2,10.22,10.15,42.37,6.873,1.257,13.82,19.01,18.51,18.93,61.63,308.3,0,10.96,6.998,455.6
1,248,915,2,8.12,8.02,46.58,8.75,.994,10.62,19.29,18.88,19.33,62.23,308.4,0,11.36,5.535,491.3
2,248,915,2,22.76,23.45,24.02,22.91,23.43,.22,.382,.453,.536,1.142,13.04,2550
1,248,920,2,8.93,8.84,49.61,7.91,1.605,13.03,19.51,18.89,19.39,61.39,308.4,0,11.36,6.118,506.6
1,248,925,2,8.05,7.98,46.62,7.66,1.424,11.86,19.58,19.05,19.53,61.85,308.5,0,11.53,5.42,520.8
1,248,930,2,9.31,9.22,48.62,7.64,1.394,12.18,19.57,18.98,19.47,60.74,308.5,0,11.26,6.675,534.5
2,248,930,2,22.84,23.44,24,23.01,23.38,.22,.381,.453,.536,1.057,13.09,2550
1,248,935,2,9.27,9.17,49.84,8.38,1.672,13.33,19.68,19.06,19.59,60.27,308.6,0,11.25,6.288,548.9
1,248,940,2,7.83,7.78,56.92,6.28,1.122,10.55,19.88,19.29,19.84,60.4,308.7,0,11.46,5.385,564.3
1,248,945,2,8.92,8.83,47.51,8.19,1.61,12.74,20,19.31,19.84,59.25,308.7,0,11.29,6.248,579.8
2,248,945,2,22.96,23.42,23.99,23.14,23.34,.22,.381,.453,.536,.1,13.11,2550
1,248,950,2,9.35,9.23,49.57,9.31,1.374,12.97,19.92,19.22,19.75,59.21,308.7,0,11.21,6.623,589.9
1,248,955,2,9.57,9.51,43.93,6.588,1.276,12.12,20.02,19.24,19.88,58.88,308.8,0,11.21,6.325,603.6
1,248,1000,2,9.27,9.21,46.63,6.369,1.386,11.76,20.12,19.35,19.98,59.02,308.8,0,11.34,6.08,616.7
2,248,1000,2,23.11,23.43,24,23.3,23.31,.22,.381,.453,.536,0,13.19,2550
1,248,1005,2,9.05,8.98,47.63,7.08,1.35,11.47,20.19,19.5,20.05,58.97,308.8,0,11.39,6.265,628.1
1,248,1010,2,9.26,9.19,50.13,7.01,1.426,12.61,20.24,19.54,20.13,58.57,308.8,0,11.33,6.46,641.6
1,248,1015,2,9.35,9.25,49.4,8.38,1.32,12.25,20.51,19.77,20.4,57.38,308.8,0,11.27,6.498,662.1
2,248,1015,2,23.28,23.44,24.02,23.49,23.28,.219,.38,.453,.536,0,13.35,2550
1,248,1020,2,9.14,9.03,53.45,8.97,1.71,12.38,20.51,19.73,20.39,57.71,308.8,0,11.36,6.313,677
1,248,1025,2,9.12,9.01,52.55,8.87,1.479,12.94,20.79,19.96,20.63,57.22,308.8,0,11.49,6.413,687.4
1,248,1030,2,9.36,9.25,50.63,8.61,1.584,12.09,20.79,19.87,20.62,56.65,308.8,0,11.35,6.28,698.7
2,248,1030,2,23.47,23.46,24.06,23.7,23.26,.219,.38,.453,.536,0,13.25,2550
1,248,1035,2,9.61,9.51,48.29,8.44,1.936,13.88,20.82,19.94,20.64,56,308.8,0,11.2,6.728,709
1,248,1040,2,9.62,9.57,59.26,5.994,1.171,12.77,20.89,20.08,20.78,55.79,308.8,0,11.21,6.59,722
1,248,1045,2,7.64,7.58,60.87,7.51,1.153,10,21.39,20.7,21.42,55.79,308.8,0,11.65,5.343,732
2,248,1045,2,23.68,23.5,24.11,23.93,23.25,.219,.38,.453,.536,0,13.31,2550
1,248,1050,2,9.68,9.63,58.99,5.582,1.352,13.1,21.58,20.45,21.32,53.57,308.8,0,11.24,6.74,740
1,248,1055,2,8.89,8.84,63.56,5.933,1.171,11.27,21.41,20.37,21.23,53.87,308.8,0,11.16,6.083,750
1,248,1100,2,9.31,9.26,60.95,6.342,1.231,11.92,21.65,20.58,21.43,53.3,308.8,0,11.23,6.518,760
2,248,1100,2,23.9,23.55,24.17,24.17,23.25,.219,.379,.453,.536,0,13.32,2550
1,248,1105,2,8.57,8.5,54.15,7.44,1.411,11.17,21.52,20.54,21.32,53.84,308.8,0,11.26,6.045,772
1,248,1110,2,8.51,8.43,48.7,7.49,1.295,10.91,21.75,20.85,21.67,53.91,308.8,0,11.48,5.618,784
1,248,1115,2,8.98,8.92,48.7,6.633,1.306,11.96,21.84,20.9,21.63,53.34,308.7,0,11.4,6.21,791
2,248,1115,2,24.13,23.6,24.24,24.43,23.25,.219,.379,.452,.536,0,13.31,2550
1,248,1120,2,7.72,7.67,56.72,6.609,1.184,10.52,21.98,21.1,21.89,53.1,308.7,0,11.46,5.58,798
1,248,1125,2,7.68,7.64,59.66,5.777,1.059,10.22,22.1,20.99,21.89,52.44,308.7,0,11.39,5.533,807
1,248,1130,2,7.28,7.19,58.59,8.82,1.068,9.6,22.18,21.05,22.02,52.8,308.6,0,11.55,5.008,816
2,248,1130,2,24.36,23.67,24.33,24.7,23.27,.219,.379,.452,.535,0,13.3,2550
1,248,1135,2,7.75,7.69,52.28,7.26,1.522,11.2,22.54,21.51,22.43,52.41,308.5,0,11.77,5.508,822
1,248,1140,2,7.54,7.47,59.32,8.11,1.146,9.77,22.4,21.19,22.1,51.93,308.5,0,11.51,5.308,828
1,248,1145,2,7.34,7.18,71.5,11.94,1.341,9.96,22.76,21.64,22.63,51.66,308.5,0,11.75,5.158,836
2,248,1145,2,24.61,23.74,24.42,24.99,23.29,.219,.378,.452,.535,0,13.29,2550
1,248,1150,2,7.7,7.54,50.07,11.35,1.318,10.13,22.72,21.54,22.4,50.79,308.5,0,11.47,5.45,840
1,248,1155,2,7.65,7.55,46.67,9.28,1.081,9.93,22.75,21.72,22.54,51.01,308.4,0,11.56,5.405,840
1,248,1200,2,7.31,7.24,57.97,8.29,.94,9.47,22.81,21.62,22.54,50.54,308.4,0,11.48,5.093,845
2,248,1200,2,24.88,23.83,24.53,25.28,23.32,.219,.378,.452,.535,0,13.27,2550
1,248,1205,2,6.665,6.475,62.52,13.7,.936,8.75,22.96,21.98,22.85,50.7,308.4,0,11.66,4.818,849
1,248,1210,2,6.738,6.653,54.97,9.15,1.124,9.44,23.12,22.2,22.98,50.8,308.4,0,11.83,4.983,855
1,248,1215,2,6.582,6.494,57.02,9.39,1.078,9.08,23.18,22.07,23,50.58,308.4,0,11.81,4.563,859
2,248,1215,2,25.14,23.93,24.65,25.59,23.36,.218,.377,.452,.535,0,13.26,2550
1,248,1220,2,6.625,6.51,56.45,10.66,1.339,10.55,23.18,21.9,22.86,50.13,308.3,0,11.68,4.765,863
1,248,1225,2,7.21,7.16,65.28,6.124,1.41,10.36,23.4,22.29,23.27,50.16,308.2,0,11.88,5.07,866
1,248,1230,2,6.461,6.349,59.25,10.66,.857,8.4,23.81,22.59,23.68,49.66,308.2,0,12.1,4.458,870
2,248,1230,2,25.4,24.03,24.78,25.91,23.41,.218,.377,.452,.535,0,13.25,2550
1,248,1235,2,6.852,6.741,57.07,10.29,1.607,10.06,23.66,22.33,23.35,48.92,308.1,0,11.75,4.67,870
1,248,1240,2,8.23,8.17,69.43,6.637,1.6,10.85,23.54,22.33,23.23,48.48,308,0,11.51,5.998,871
1,248,1245,2,8.08,8,62.48,8.04,1.099,10.22,23.45,22.32,23.24,48.26,307.9,0,11.37,5.823,874
2,248,1245,2,25.66,24.14,24.91,26.22,23.46,.218,.377,.452,.535,0,13.23,2550
1,248,1250,2,7.66,7.58,64.05,8.17,1.321,10.13,23.7,22.59,23.53,48.3,307.9,0,11.6,5.463,876
1,248,1255,2,6.7,6.63,52.08,8.27,1.19,9.93,23.78,22.6,23.49,47.96,307.8,0,11.57,4.788,876
1,248,1300,2,6.609,6.44,54.06,12.96,1.19,9.8,23.89,22.9,23.71,47.63,307.8,0,11.56,4.78,873
2,248,1300,2,25.91,24.26,25.05,26.53,23.53,.218,.376,.452,.535,0,13.25,2550
1,248,1305,2,6.588,6.461,52.64,11.23,1.32,9.31,24.01,22.93,23.78,47,307.8,0,11.47,4.555,874
1,248,1310,2,6.795,6.629,55.1,12.65,1.004,9.51,24.09,22.87,23.81,46.56,307.8,0,11.41,4.758,874
1,248,1315,2,7.12,6.945,57.27,12.66,1.38,10.62,24.24,23.14,24.05,45.43,307.8,0,11.18,5.065,871
2,248,1315,2,26.14,24.37,25.2,26.78,23.6,.218,.376,.451,.535,0,13.24,2550
1,248,1320,2,7.63,7.47,51.94,11.69,1.408,10.45,24.1,23.01,23.85,44.4,307.8,0,10.72,5.405,868
1,248,1325,2,7.69,7.51,48.35,12.29,1.127,10.29,24.04,22.95,23.76,41.95,307.7,0,9.85,5.458,866
1,248,1330,2,7.55,7.5,52.98,6.941,1.08,10.65,24.15,23.16,23.92,39.96,307.6,0,9.23,5.535,864
2,248,1330,2,26.38,24.5,25.34,26.98,23.67,.218,.376,.451,.534,0,13.22,2550
1,248,1335,2,7.15,7.11,57.68,6.464,1.47,10.26,24.12,23.02,23.88,38.42,307.6,0,8.65,5.123,859
1,248,1340,2,7.28,7.19,48.72,9.06,1.255,10.16,23.91,22.67,23.52,37,307.6,0,7.93,5.198,854
1,248,1345,2,6.64,6.473,50.12,12.85,1.636,11.43,23.87,23.01,23.74,36.81,307.6,0,7.82,4.908,849
2,248,1345,2,26.59,24.61,25.49,27.1,23.75,.218,.375,.451,.534,0,13.24,2550
1,248,1350,2,7.45,7.39,69.77,7.32,1.282,10.55,23.95,22.84,23.68,34.85,307.6,0,7.13,5.463,846
1,248,1355,2,7.12,6.948,57.72,12.74,1.421,10.32,23.99,23,23.79,33.87,307.6,0,6.754,5.038,841
1,248,1400,2,7.3,7.15,56.81,11.73,1.181,9.67,24.22,23.25,24.04,34.1,307.5,0,7.04,4.933,835
2,248,1400,2,26.79,24.72,25.61,27.13,23.84,.218,.375,.451,.534,0,13.22,2550
1,248,1405,2,7.63,7.46,57.42,12.14,1.269,10.45,24.06,23.05,23.85,34.56,307.5,0,7.09,5.323,830
1,248,1410,2,8.02,7.91,50.85,9.22,1.063,10.19,24.03,23.02,23.75,33.9,307.4,0,6.802,5.913,821
1,248,1415,2,6.877,6.734,57.13,11.67,.933,8.72,24.1,23.06,23.89,34.38,307.4,0,7.05,4.848,812
2,248,1415,2,26.92,24.83,25.71,27.11,23.93,.217,.375,.451,.534,0,13.22,2550
1,248,1420,2,7.35,7.28,57.94,8.08,1.018,9.73,24.05,23.1,23.79,33.93,307.3,0,6.83,5.47,805
1,248,1425,2,7.26,7.21,59.62,6.585,1.007,9.34,24,23.02,23.82,35,307.2,0,7.23,5.145,796
1,248,1430,2,6.739,6.696,55.83,6.499,.942,8.89,24.07,23.01,23.81,35.03,307.2,0,7.3,4.825,788
2,248,1430,2,27.04,24.93,25.79,27.04,24.03,.217,.375,.451,.534,0,13.22,2550
1,248,1435,2,6.108,5.954,64.69,12.88,.823,8.46,24,22.98,23.79,34.66,307.1,0,7.08,4.385,781
1,248,1440,2,6.88,6.775,54.76,10.03,1.564,9.83,24.1,23.17,23.91,35.58,307,0,7.54,4.865,771
1,248,1445,2,7.33,7.24,52.94,8.71,1.615,10.29,24.03,23.02,23.79,35,307,0,7.26,5.205,762
2,248,1445,2,27.14,25.02,25.84,26.96,24.12,.217,.374,.45,.534,0,13.23,2550
1,248,1450,2,7.21,7.14,72.9,8,1.155,9.28,23.98,22.96,23.68,35.46,306.9,0,7.4,5.318,752
1,248,1455,2,5.941,5.824,59.17,11.37,1.185,8.62,23.99,22.99,23.77,36.69,306.9,0,7.89,4.338,741
1,248,1500,2,6.853,6.824,52.39,5.321,1.181,9.34,23.95,22.86,23.7,36.6,306.9,0,7.82,4.7,728
2,248,1500,2,27.25,25.11,25.88,26.88,24.22,.217,.374,.45,.534,0,13.22,2550
1,248,1505,2,6.739,6.633,60.16,10.15,1.31,10.22,23.97,23.04,23.74,37.36,306.9,0,8.13,4.873,718
1,248,1510,2,5.994,5.936,58.03,7.97,1.092,8.56,23.98,22.95,23.71,37.89,306.8,0,8.34,4.323,706
1,248,1515,2,6.434,6.294,56.5,11.96,.86,8.04,23.98,22.99,23.75,37.68,306.8,0,8.26,4.435,694.4
2,248,1515,2,27.35,25.2,25.92,26.87,24.32,.217,.374,.45,.533,0,13.23,2550
1,248,1520,2,6.126,6.062,50.82,8.3,1.136,8.23,23.89,22.76,23.58,37.18,306.7,0,7.99,4.313,682.2
1,248,1525,2,5.955,5.869,80,9.74,1.157,8.56,23.92,23.06,23.76,38.03,306.6,0,8.34,4.29,667.2
1,248,1530,2,5.724,5.628,76.8,10.45,.828,7.51,24.05,23.15,23.83,37.78,306.5,0,8.35,4.153,646.7
2,248,1530,2,27.42,25.28,25.94,26.91,24.42,.217,.374,.45,.533,0,13.21,2550
1,248,1535,2,4.771,4.721,55.19,8.27,.989,6.86,24.01,23.04,23.77,38.35,306.5,0,8.53,3.358,615.5
1,248,1540,2,5.366,5.242,65.54,12.34,1.182,7.77,24.1,23.13,23.89,39.29,306.4,0,8.95,3.655,626.3
1,248,1545,2,6.134,6.062,63.39,8.76,1.033,8.69,23.89,22.84,23.58,38.48,306.3,0,8.48,4.438,613.9
2,248,1545,2,27.48,25.35,25.96,27,24.51,.217,.374,.45,.533,0,13.22,2550
1,248,1550,2,5.643,5.567,65.79,9.4,.939,7.32,23.76,22.93,23.54,39.42,306.3,0,8.71,3.948,597.5
1,248,1555,2,5.982,5.856,54.61,11.74,.94,8.07,23.94,23.09,23.74,38.93,306.3,0,8.69,4.16,582.1
1,248,1600,2,5.494,5.392,59.8,11.02,.869,7.84,23.85,23.07,23.67,39.04,306.3,0,8.65,3.773,566.7
2,248,1600,2,27.51,25.41,26,27.13,24.6,.216,.374,.45,.533,0,13.21,2550
1,248,1605,2,7.1,7.06,46.81,6.734,1.217,9.15,23.95,23.19,23.66,37.34,306.2,0,8.1,5.03,549.8
1,248,1610,2,6.117,6.089,64.96,5.494,.902,8.43,23.7,22.92,23.39,38.1,306.2,0,8.18,4.475,534.7
1,248,1615,2,6.845,6.755,59.02,9.29,.818,8.43,23.62,22.9,23.34,37.79,306.2,0,7.99,4.823,519.8
2,248,1615,2,27.52,25.47,26.04,27.26,24.68,.216,.373,.449,.533,0,13.2,2550
1,248,1620,2,4.835,4.774,66.92,9.07,.88,7.15,23.72,23.06,23.55,38.54,306.3,0,8.36,3.38,501
1,248,1625,2,5.309,5.222,60.63,10.34,.737,7.35,23.8,23.1,23.59,37.97,306.3,0,8.22,3.678,479.9
1,248,1630,2,6.65,6.573,69.33,8.75,.88,8.4,23.73,23.07,23.5,38.08,306.2,0,8.19,4.633,460.5
2,248,1630,2,27.51,25.53,26.09,27.37,24.76,.216,.373,.449,.533,0,13.22,2550
1,248,1635,2,5.63,5.579,68.67,7.7,.954,7.87,23.72,23.13,23.55,38.83,306.2,0,8.46,4.005,438.3
1,248,1640,2,4.902,4.844,61.33,8.81,.865,6.827,23.82,23.25,23.63,39.75,306.2,0,8.89,3.24,419.3
1,248,1645,2,5.72,5.607,69.17,11.4,1.05,7.64,23.79,23.27,23.56,39.19,306.2,0,8.66,4.038,394
2,248,1645,2,27.48,25.57,26.14,27.46,24.83,.216,.373,.449,.533,0,13.2,2550
1,248,1650,2,5.145,5.107,66.66,6.973,.697,7.58,23.62,23.13,23.37,39.4,306.3,0,8.59,3.67,363.3
1,248,1655,2,5.306,5.264,63.87,7.15,.94,7.06,23.57,23.15,23.44,40.15,306.2,0,8.82,3.533,348.6
1,248,1700,2,4.486,4.447,65.42,7.57,.929,7.25,23.53,23.13,23.35,40.06,306.2,0,8.75,3.25,331.2
2,248,1700,2,27.41,25.61,26.2,27.53,24.91,.216,.373,.449,.532,0,13.22,2550
1,248,1705,2,5.722,5.67,66.92,7.69,.811,7.09,23.49,23.11,23.31,40.32,306.2,0,8.8,3.97,322.3
1,248,1710,2,4.667,4.617,69.52,8.38,.696,6.076,23.5,23.18,23.36,41.32,306.2,0,9.17,3.032,307
1,248,1715,2,5.243,5.211,67.94,6.267,.863,6.501,23.43,23.09,23.23,40.84,306.1,0,8.93,3.67,289
2,248,1715,2,27.33,25.63,26.25,27.56,24.97,.216,.373,.449,.532,0,13.23,2550
1,248,1720,2,5.116,5.091,70.2,5.668,.553,6.501,23.28,22.95,23.07,40.79,306.1,0,8.79,3.423,270.4
1,248,1725,2,4.985,4.935,65.13,8.13,.669,6.337,23.26,23.06,23.12,41.67,306.1,0,9.08,3.363,255.9
1,248,1730,2,4.805,4.764,57.08,7.41,.556,6.043,23.2,22.99,23.03,41.53,306.2,0,8.98,3.278,236.1
2,248,1730,2,27.23,25.65,26.29,27.55,25.03,.216,.373,.449,.532,0,13.21,2550
1,248,1735,2,4.433,4.39,65.13,7.99,.675,6.207,23.11,22.94,22.95,42.08,306.2,0,9.08,3.032,217.5
1,248,1740,2,4.681,4.659,58.79,5.499,.662,6.468,23.01,22.88,22.85,41.22,306.2,0,8.71,3.218,201.9
1,248,1745,2,4.706,4.696,61.59,3.67,.476,6.011,22.92,22.85,22.76,41.99,306.2,0,8.89,3.39,185.4
2,248,1745,2,27.11,25.66,26.33,27.52,25.09,.216,.373,.449,.532,0,12.71,2550
1,248,1750,2,4.526,4.496,64.36,6.651,.661,5.978,22.8,22.79,22.66,42.4,306.2,0,8.93,3.108,170.4
1,248,1755,2,4.066,4.033,61.42,7.27,.503,5.259,22.73,22.73,22.59,42.98,306.2,0,9.07,2.657,156.4
1,248,1800,2,4.377,4.359,61.2,5.123,.717,5.978,22.6,22.62,22.46,43.4,306.2,0,9.09,2.927,141.4
2,248,1800,2,26.98,25.66,26.36,27.46,25.13,.216,.374,.448,.532,0,12.67,2550
1,248,1805,2,4.355,4.343,61.51,4.213,.62,5.521,22.46,22.51,22.31,43.81,306.2,0,9.1,2.827,126.9
1,248,1810,2,4.782,4.767,55.37,4.487,.786,6.468,22.34,22.48,22.23,42.66,306.2,0,8.62,3.378,111.7
1,248,1815,2,4.545,4.531,58.13,4.494,.536,5.717,22.24,22.37,22.1,43,306.2,0,8.64,3.095,98.9
2,248,1815,2,26.84,25.65,26.38,27.38,25.17,.216,.374,.448,.532,0,12.64,2550
1,248,1820,2,3.693,3.682,62.79,4.392,.356,4.933,22.01,22.18,21.84,44.79,306.3,0,9.03,2.135,86.4
1,248,1825,2,3.687,3.673,61.9,4.948,.462,5.096,21.77,22.02,21.63,46.02,306.3,0,9.21,2.17,73.2
1,248,1830,2,3.813,3.792,65.82,6.039,.369,4.737,21.57,21.91,21.47,46.4,306.3,0,9.15,2.37,62.23
2,248,1830,2,26.69,25.63,26.39,27.27,25.21,.216,.374,.448,.532,0,12.61,2550
1,248,1835,2,3.608,3.597,70.1,4.622,.421,4.704,21.31,21.68,21.16,48.16,306.3,0,9.46,2.067,51.11
1,248,1840,2,3.592,3.582,66.98,4.162,.334,4.443,20.98,21.43,20.85,49.7,306.4,0,9.61,2.027,39.75
1,248,1845,2,3.403,3.397,71,3.43,.318,4.018,20.67,21.22,20.53,51.01,306.4,0,9.72,1.817,29.19
2,248,1845,2,26.52,25.61,26.38,27.13,25.23,.216,.374,.448,.531,0,12.61,2550
1,248,1850,2,3.415,3.409,70.1,3.433,.336,4.247,20.34,21.02,20.25,51.86,306.5,0,9.66,1.792,20.87
1,248,1855,2,3.518,3.512,67.86,3.134,.344,4.345,20.1,20.89,20.03,52.4,306.5,0,9.6,1.872,13.76
1,248,1900,2,3.068,3.067,68.99,1.666,.173,3.561,19.72,20.53,19.61,54.6,306.4,0,9.85,1.405,6.709
2,248,1900,2,26.35,25.57,26.36,26.98,25.24,.216,.374,.448,.531,0,12.59,2550
1,248,1905,2,3.11,3.107,68.81,2.233,.238,3.822,19.24,20.29,19.13,57.14,306.5,0,10.08,1.277,1.271
1,248,1910,2,3.442,3.441,68.79,1.411,.145,3.724,18.8,20.05,18.71,59.11,306.5,0,10.17,1.31,0
1,248,1915,2,3.564,3.563,68.56,1.598,.148,3.985,18.4,19.78,18.39,60.55,306.6,0,10.15,1.38,0
2,248,1915,2,26.17,25.53,26.34,26.81,25.25,.215,.374,.448,.531,.522,12.58,2550
1,248,1920,2,3.543,3.541,67.64,1.534,.182,4.051,18.14,19.59,18.17,61.5,306.6,0,10.14,1.42,0
1,248,1925,2,3.412,3.41,64.55,1.573,.176,3.822,17.88,19.32,17.88,62.87,306.6,0,10.23,1.322,0
1,248,1930,2,3.456,3.456,63.92,.793,.149,3.887,17.58,19.13,17.6,64.4,306.6,0,10.3,1.237,0
2,248,1930,2,25.98,25.48,26.3,26.62,25.24,.215,.374,.448,.531,1.131,12.56,2550
1,248,1935,2,3.379,3.378,62.9,1.112,.161,3.724,17.36,18.9,17.42,65.15,306.6,0,10.26,1.277,0
1,248,1940,2,3.343,3.339,61.26,2.824,.266,3.887,17.21,18.76,17.34,64.29,306.6,0,9.94,1.545,0
1,248,1945,2,3.571,3.565,61.92,3.449,.246,4.279,17.33,18.77,17.45,62.23,306.7,0,9.58,1.8,0
2,248,1945,2,25.79,25.42,26.25,26.43,25.23,.215,.374,.448,.531,1.166,12.56,2550
1,248,1950,2,3.392,3.383,62.28,4.285,.304,4.377,17.34,18.61,17.42,61.24,306.8,0,9.36,1.587,0
1,248,1955,2,3.626,3.62,65.73,3.18,.348,4.377,17.26,18.52,17.37,60.91,306.8,0,9.2,1.725,0
1,248,2000,2,3.862,3.857,67.11,2.65,.216,4.345,17.14,18.39,17.21,61.1,306.9,0,9.15,1.815,0
2,248,2000,2,25.6,25.36,26.19,26.23,25.21,.215,.373,.448,.531,1.079,12.55,2550
1,248,2005,2,3.834,3.83,68.19,2.578,.216,4.41,16.99,18.27,17.07,61.55,307,0,9.11,1.765,0
1,248,2010,2,3.572,3.57,68.33,1.772,.182,4.018,16.76,18.02,16.82,62.74,307.1,0,9.18,1.54,0
1,248,2015,2,3.612,3.609,70.4,2.378,.22,4.051,16.52,17.95,16.6,64.13,307.2,0,9.27,1.425,0
2,248,2015,2,25.41,25.29,26.13,26.03,25.19,.215,.373,.448,.531,1.138,12.54,2550
1,248,2020,2,3.636,3.634,70.1,1.978,.201,4.083,16.38,17.86,16.49,65.08,307.2,0,9.36,1.587,0
1,248,2025,2,3.738,3.734,67.93,2.811,.234,4.247,16.27,17.73,16.4,65.91,307.2,0,9.44,1.54,0
1,248,2030,2,3.728,3.725,66.02,2.167,.225,4.279,16.13,17.57,16.28,66.85,307.2,0,9.51,1.417,0
2,248,2030,2,25.24,25.21,26.06,25.82,25.15,.215,.373,.447,.531,1.228,12.54,2550
1,248,2035,2,3.715,3.713,65.87,1.969,.196,4.214,15.95,17.41,16.06,67.57,307.2,0,9.5,1.37,0
1,248,2040,2,3.577,3.575,66.28,1.839,.159,3.985,15.82,17.34,15.93,67.91,307.3,0,9.45,1.257,0
1,248,2045,2,3.405,3.404,67.07,1.481,.155,3.855,15.67,17.28,15.75,68.51,307.3,0,9.44,1.127,0
2,248,2045,2,25.07,25.14,25.98,25.62,25.12,.215,.373,.447,.531,1.297,12.53,2550
1,248,2050,2,3.266,3.265,68.05,1.322,.119,3.495,15.43,17.13,15.5,69.51,307.3,0,9.43,1.08,0
1,248,2055,2,3.262,3.262,68.48,.724,.108,3.528,15.2,16.9,15.28,70.7,307.4,0,9.46,1.06,0
1,248,2100,2,3.059,3.058,70.6,1.317,.121,3.332,14.99,16.7,15.08,72,307.5,0,9.52,.92,0
2,248,2100,2,24.91,25.07,25.9,25.43,25.07,.215,.373,.447,.531,1.395,12.52,2550
1,248,2105,2,2.871,2.871,73.9,1.122,.154,3.169,14.81,16.67,14.97,73.3,307.5,0,9.61,.982,0
1,248,2110,2,2.82,2.818,77.3,2.203,.115,3.071,14.76,16.78,15,73.8,307.6,0,9.66,.987,0
1,248,2115,2,2.699,2.699,80.7,.871,.145,3.005,14.75,16.88,14.96,73.4,307.6,0,9.57,.817,0
2,248,2115,2,24.75,24.99,25.82,25.24,25.02,.215,.373,.447,.53,1.531,12.52,2550
1,248,2120,2,2.727,2.726,77.3,1.46,.169,3.071,14.65,16.87,14.88,73.4,307.6,0,9.48,.927,0
1,248,2125,2,2.747,2.746,77.2,.591,.059,2.875,14.63,16.81,14.94,72.5,307.7,0,9.28,1.08,0
1,248,2130,2,2.886,2.886,77.8,.686,.085,3.071,14.68,16.64,14.94,72.1,307.7,0,9.26,1.027,0
2,248,2130,2,24.59,24.91,25.72,25.06,24.95,.215,.372,.447,.53,1.581,12.51,2550
1,248,2135,2,2.761,2.76,78.4,1.395,.134,3.005,14.51,16.51,14.68,73.1,307.8,0,9.29,.812,0
1,248,2140,2,2.823,2.822,78.3,1.308,.131,3.071,14.36,16.5,14.58,73.6,307.8,0,9.26,.972,0
1,248,2145,2,2.937,2.937,78.5,.861,.117,3.169,14.33,16.4,14.55,73.7,307.8,0,9.25,1.06,0
2,248,2145,2,24.45,24.83,25.64,24.88,24.9,.215,.372,.447,.53,1.635,12.5,2550
1,248,2150,2,3.046,3.046,76.6,.488,.135,3.234,14.32,16.39,14.58,73.4,307.9,0,9.19,1.17,0
1,248,2155,2,2.866,2.866,75,1.023,.107,3.103,14.26,16.2,14.47,73.7,308,0,9.19,1.07,0
1,248,2200,2,2.955,2.954,73.1,.667,.097,3.103,14.12,16.06,14.28,74.8,308,0,9.26,.725,0
2,248,2200,2,24.3,24.75,25.54,24.7,24.83,.215,.372,.447,.53,1.659,12.48,2550
1,248,2205,2,2.78,2.78,72.4,.088,.039,2.875,13.97,15.97,14.11,76,308.1,0,9.35,.299,0
1,248,2210,2,2.662,2.662,70.8,.54,.066,2.777,13.87,15.91,14.05,76.8,308.2,0,9.41,.545,0
1,248,2215,2,2.66,2.659,69.79,1.167,.061,2.809,13.8,15.87,14.03,77.4,308.2,0,9.46,.649,0
2,248,2215,2,24.17,24.67,25.45,24.54,24.76,.215,.372,.447,.53,1.859,12.48,2550
1,248,2220,2,2.413,2.412,63.53,1.478,.143,2.777,13.84,15.83,14.07,77.8,308.2,0,9.56,.573,0
1,248,2225,2,2.344,2.344,59.89,.49,.072,2.483,13.85,15.68,14.03,78.2,308.2,0,9.66,.134,0
1,248,2230,2,2.344,2.343,57.88,1.002,.079,2.45,13.8,15.59,13.94,78.3,308.3,0,9.63,0,0
2,248,2230,2,24.04,24.59,25.37,24.38,24.7,.214,.371,.447,.53,2.019,12.47,2550
1,248,2235,2,2.407,2.407,57.57,.728,.12,2.613,13.75,15.51,13.89,78.5,308.3,0,9.6,.164,0
1,248,2240,2,2.672,2.671,54.74,1.245,.1,2.907,13.67,15.67,13.81,78,308.3,0,9.45,.219,0
1,248,2245,2,2.718,2.718,54.5,.895,.09,2.875,13.61,15.62,13.74,79,308.3,0,9.56,.014,0
2,248,2245,2,23.91,24.51,25.27,24.22,24.62,.214,.371,.447,.53,2.206,12.46,2550
1,248,2250,2,2.53,2.53,55.4,.845,.079,2.744,13.53,15.46,13.65,79.7,308.3,0,9.63,0,0
1,248,2255,2,2.469,2.469,57.63,1.285,.084,2.711,13.39,15.33,13.52,80.2,308.3,0,9.59,0,0
1,248,2300,2,2.734,2.734,56.92,.662,.083,2.907,13.32,15.36,13.44,80.1,308.3,0,9.51,.548,0
2,248,2300,2,23.79,24.43,25.18,24.06,24.55,.214,.372,.447,.53,2.71,12.46,2550
1,248,2305,2,2.521,2.52,59.12,1.21,.149,2.842,13.24,15.27,13.34,80.1,308.3,0,9.43,.646,0
1,248,2310,2,2.425,2.425,61.15,.912,.085,2.613,13.16,15.18,13.29,80,308.4,0,9.34,.767,0
1,248,2315,2,2.69,2.69,58.31,.803,.064,2.842,13.14,14.99,13.28,79.7,308.4,0,9.25,.839,0
2,248,2315,2,23.67,24.35,25.08,23.91,24.47,.214,.372,.447,.53,2.669,12.46,2550
1,248,2320,2,2.844,2.844,55.68,.922,.067,3.005,13.07,14.98,13.2,80.6,308.4,0,9.35,.683,0
1,248,2325,2,2.763,2.762,54.23,.633,.083,2.94,12.98,14.85,13.15,81.4,308.5,0,9.42,.523,0
1,248,2330,2,2.803,2.802,52.64,1.642,.076,2.973,12.9,14.7,13.06,81.6,308.5,0,9.38,.706,0
2,248,2330,2,23.55,24.27,24.99,23.77,24.4,.214,.371,.447,.53,2.922,12.45,2550
1,248,2335,2,2.59,2.589,54.37,1.457,.096,2.842,12.8,14.54,12.99,81.9,308.5,0,9.34,.303,0
1,248,2340,2,2.429,2.424,61.56,3.551,.124,2.646,12.78,14.53,13,81.7,308.5,0,9.28,.06,0
1,248,2345,2,2.422,2.42,65.29,1.958,.093,2.613,12.74,14.54,12.92,81.2,308.5,0,9.15,.319,0
2,248,2345,2,23.43,24.2,24.9,23.63,24.32,.214,.372,.447,.53,3.071,12.45,2550
1,248,2350,2,2.268,2.267,70.5,1.606,.123,2.548,12.63,14.47,12.84,81,308.5,0,9.01,.17,0
1,248,2355,2,2.076,2.076,76.4,1.469,.114,2.352,12.57,14.33,12.79,81.2,308.6,0,8.99,.009,0
1,249,0,2,2.326,2.325,74.8,1.182,.113,2.548,12.56,14.32,12.83,81,308.6,0,8.95,.82,0
2,249,0,2,23.33,24.12,24.81,23.49,24.24,.214,.372,.447,.53,3.141,12.44,2550
1,249,5,2,2.301,2.301,74.6,.378,.155,2.777,12.57,14.22,12.82,80.5,308.5,0,8.87,1.032,0
1,249,10,2,2.011,2.011,75.1,.333,.047,2.221,12.45,13.97,12.63,81.3,308.5,0,8.89,.86,0
1,249,15,2,2.169,2.168,69.98,1.83,.132,2.483,12.41,13.88,12.65,81.7,308.6,0,8.93,.797,0
2,249,15,2,23.22,24.05,24.71,23.36,24.16,.214,.372,.446,.529,3.086,12.43,2550
1,249,20,2,2.514,2.513,67.95,.984,.123,2.809,12.46,13.93,12.65,81.6,308.6,0,8.96,.872,0
1,249,25,2,2.533,2.533,67.23,.583,.065,2.744,12.38,13.85,12.53,81.8,308.6,0,8.91,.842,0
1,249,30,2,2.47,2.468,61.15,2.249,.204,2.875,12.23,13.65,12.36,82.4,308.6,0,8.88,.826,0
2,249,30,2,23.12,23.97,24.62,23.23,24.08,.214,.371,.446,.529,3.242,12.42,2550
1,249,35,2,2.743,2.741,62.19,1.768,.096,2.973,12.02,13.65,12.1,83,308.6,0,8.8,.72,0
1,249,40,2,2.835,2.834,66.87,1.802,.099,3.071,11.82,13.69,11.9,83.7,308.7,0,8.72,.052,0
1,249,45,2,2.796,2.794,66.21,1.941,.119,3.071,11.72,13.68,11.84,84.2,308.7,0,8.7,.195,0
2,249,45,2,23.01,23.9,24.53,23.1,24.01,.214,.371,.446,.529,3.657,12.42,2550
1,249,50,2,2.791,2.79,68.2,.928,.114,3.103,11.69,13.67,11.85,84.2,308.7,0,8.68,.533,0
1,249,55,2,2.793,2.792,67.15,1.698,.125,3.169,11.66,13.55,11.82,84.2,308.7,0,8.65,.553,0
1,249,100,2,2.69,2.689,64.67,1.515,.132,3.071,11.64,13.53,11.81,84.2,308.7,0,8.64,.508,0
2,249,100,2,22.92,23.83,24.44,22.98,23.93,.214,.371,.446,.529,3.84,12.41,2550
1,249,105,2,2.756,2.756,64.98,1.368,.12,3.136,11.62,13.46,11.83,84.2,308.6,0,8.62,.462,0
1,249,110,2,2.477,2.476,63.22,1.656,.169,2.94,11.6,13.37,11.8,84,308.6,0,8.56,.368,0
1,249,115,2,2.595,2.592,65.48,2.706,.225,3.005,11.61,13.32,11.82,83.6,308.6,0,8.51,.663,0
2,249,115,2,22.82,23.76,24.35,22.86,23.85,.214,.371,.446,.529,3.715,12.41,2550
1,249,120,2,2.595,2.595,68.87,1.125,.147,2.973,11.61,13.17,11.81,83.1,308.5,0,8.43,.665,0
1,249,125,2,2.454,2.454,65.71,1.193,.231,2.94,11.57,13.07,11.72,83.1,308.5,0,8.39,.661,0
1,249,130,2,2.192,2.191,64.4,1.082,.108,2.352,11.51,12.94,11.6,83.4,308.5,0,8.38,.13,0
2,249,130,2,22.73,23.69,24.26,22.74,23.77,.214,.371,.446,.529,3.646,12.4,2550
1,249,135,2,2.13,2.13,64.14,.736,.135,2.385,11.4,12.75,11.51,84.1,308.5,0,8.39,0,0
1,249,140,2,2.16,2.159,66.16,.712,.051,2.254,11.39,12.85,11.58,84.1,308.5,0,8.38,.495,0
1,249,145,2,1.915,1.911,73.8,3.738,.144,2.189,11.47,12.97,11.68,83.7,308.5,0,8.38,.252,0
2,249,145,2,22.64,23.62,24.18,22.63,23.69,.214,.371,.446,.529,4.019,12.39,2550
1,249,150,2,1.636,1.635,75.9,2.083,.116,1.96,11.5,12.91,11.68,83.8,308.5,0,8.43,0,0
1,249,155,2,1.66,1.66,76.3,.874,.096,1.862,11.53,12.95,11.7,83.9,308.5,0,8.49,0,0
1,249,200,2,1.621,1.621,76.6,.093,.07,1.764,11.56,12.97,11.76,83.7,308.5,0,8.48,0,0
2,249,200,2,22.55,23.55,24.09,22.51,23.61,.213,.37,.446,.529,4.408,12.39,2550
1,249,205,2,1.775,1.775,75.2,1.003,.077,1.96,11.62,12.97,11.85,83.2,308.5,0,8.45,.138,0
1,249,210,2,1.838,1.838,72.4,1.624,.095,2.123,11.61,13.03,11.86,82.8,308.5,0,8.36,.751,0
1,249,215,2,1.809,1.807,68.8,2.547,.098,2.058,11.66,13.06,11.91,82.1,308.5,0,8.3,.675,0
2,249,215,2,22.47,23.49,24.01,22.41,23.53,.213,.37,.446,.529,3.992,12.38,2550
1,249,220,2,1.713,1.713,63,.874,.103,1.96,11.78,13.04,12.02,81.6,308.5,0,8.33,.484,0
1,249,225,2,1.596,1.596,63.14,.687,.11,1.862,11.87,13.14,12.07,81.4,308.5,0,8.37,.034,0
1,249,230,2,1.498,1.497,63.25,1.909,.104,1.731,11.74,13.17,11.84,82.5,308.5,0,8.44,0,0
2,249,230,2,22.39,23.42,23.92,22.3,23.46,.213,.37,.446,.529,4.123,12.38,2550
1,249,235,2,1.617,1.615,70.9,2.325,.096,1.829,11.64,13.28,11.84,82.8,308.5,0,8.4,0,0
1,249,240,2,1.764,1.763,75.5,1.868,.135,2.091,11.81,13.36,12.17,81.4,308.5,0,8.32,.013,.114
1,249,245,2,1.937,1.936,80.8,2.136,.091,2.156,12.09,13.44,12.4,79.4,308.5,0,8.21,.104,.581
2,249,245,2,22.31,23.36,23.84,22.2,23.38,.213,.37,.446,.529,3.996,12.37,2550
1,249,250,2,1.75,1.747,80.5,3.034,.154,2.058,12.15,13.49,12.4,78.8,308.6,0,8.18,0,.371
1,249,255,2,1.686,1.685,80,2.527,.142,2.091,12.17,13.56,12.38,78.5,308.6,0,8.14,0,.713
1,249,300,2,1.718,1.718,81.6,1.688,.109,1.993,12.27,13.54,12.49,77.9,308.6,0,8.12,0,1.075
2,249,300,2,22.23,23.29,23.76,22.1,23.31,.213,.37,.446,.529,3.048,12.37,2550
1,249,305,2,1.915,1.913,76.5,2.819,.101,2.189,12.38,13.55,12.58,77.8,308.6,0,8.21,.344,1.083
1,249,310,2,2.341,2.339,68.93,2.094,.161,2.744,12.43,13.57,12.59,78.1,308.6,0,8.3,1.05,1.008
1,249,315,2,2.4,2.399,69.71,1.773,.11,2.744,12.34,13.62,12.47,78.9,308.6,0,8.38,.902,.466
2,249,315,2,22.16,23.23,23.68,22,23.23,.213,.369,.446,.529,2.847,12.36,2550
1,249,320,2,2.217,2.217,68.52,1.594,.084,2.417,12.27,13.59,12.4,79.7,308.5,0,8.44,.74,.105
1,249,325,2,2.123,2.123,66.37,1.245,.083,2.385,12.27,13.58,12.44,79.7,308.5,0,8.45,.504,.194
1,249,330,2,1.79,1.788,62.55,2.222,.137,2.123,12.35,13.59,12.54,79.5,308.6,0,8.48,.099,.233
2,249,330,2,22.1,23.17,23.6,21.92,23.15,.213,.369,.446,.529,2.829,12.36,2550
1,249,335,2,1.675,1.674,58.84,1.292,.087,1.895,12.48,13.65,12.68,79.3,308.6,0,8.57,.062,.8
1,249,340,2,1.702,1.701,56.95,1.336,.102,1.927,12.66,13.71,12.91,77.6,308.6,0,8.43,.308,1.442
1,249,345,2,1.996,1.99,47.41,4.669,.123,2.287,12.89,13.88,13.09,78.2,308.7,0,8.75,.868,1.266
2,249,345,2,22.06,23.11,23.52,21.84,23.07,.213,.369,.446,.528,2.595,12.34,2550
1,249,350,2,1.774,1.772,38.07,3.015,.102,2.058,12.92,13.81,13.05,79.6,308.7,0,9.03,.875,.51
1,249,355,2,1.875,1.87,33.94,3.901,.057,2.025,12.83,13.57,12.89,80.8,308.7,0,9.16,.933,0
1,249,400,2,1.904,1.901,32.53,3.255,.114,2.189,12.66,13.56,12.71,81.7,308.7,0,9.17,.804,.036
2,249,400,2,22.02,23.06,23.45,21.78,23,.213,.369,.446,.528,2.922,12.34,2550
1,249,405,2,2.017,2.015,39.34,2.371,.095,2.254,12.65,13.63,12.8,81.6,308.7,0,9.13,.884,.381
1,249,410,2,1.712,1.71,50.48,2.494,.145,1.993,12.74,13.73,12.91,81,308.7,0,9.12,.093,.194
1,249,415,2,1.505,1.504,56.03,1.439,.112,1.862,12.86,13.68,13.02,80.3,308.6,0,9.11,0,.127
2,249,415,2,22,23.02,23.38,21.72,22.93,.213,.368,.446,.528,2.757,12.33,2550
1,249,420,2,2.138,2.136,59.26,2.745,.195,2.515,12.95,13.84,13.12,80.4,308.6,0,9.22,.54,.327
1,249,425,2,2.495,2.495,65.09,.804,.104,2.679,13.03,13.89,13.19,79.6,308.5,0,9.14,.882,.158
1,249,430,2,1.649,1.646,61.46,3.559,.394,2.385,12.98,13.7,13.1,78.6,308.5,0,8.91,.238,0
2,249,430,2,21.98,22.97,23.31,21.67,22.86,.213,.368,.446,.528,2.634,12.33,2550
1,249,435,2,.84,.591,350.8,44.05,.2,1.241,12.95,13.54,13.04,78.7,308.7,0,8.9,.573,0
1,249,440,2,2.132,2.121,270.9,5.955,.479,2.777,12.91,13.57,12.98,80.1,308.8,0,9.12,1.657,0
1,249,445,2,.814,.798,267.3,11.09,.533,1.862,12.81,13.8,12.93,80.7,308.9,0,9.13,.211,0
2,249,445,2,21.96,22.93,23.25,21.63,22.79,.213,.368,.446,.528,2.887,12.32,2550
1,249,450,2,.378,.375,322.6,7.01,.254,.817,12.86,14.03,13.03,79.5,308.9,0,8.96,.022,0
1,249,455,2,.488,.458,352.5,19.88,.075,.653,12.93,14.22,12.96,80.1,308.9,0,9.14,0,0
1,249,500,2,.206,.15,326.8,32.98,.213,.621,12.75,14.24,12.89,78.8,308.9,0,8.74,0,0
2,249,500,2,21.94,22.9,23.19,21.6,22.73,.213,.368,.446,.528,3.018,12.32,2550
1,249,505,2,.57,.57,275.4,2.885,.078,.719,12.83,14.1,12.87,80.4,308.9,0,9.1,0,0
1,249,510,2,.866,.863,313,4.634,.142,1.143,12.75,14.07,12.87,79.7,309,0,8.89,.197,0
1,249,515,2,1.037,1.032,293.1,5.074,.076,1.209,12.74,14.28,12.87,78.7,309,0,8.7,.345,0
2,249,515,2,21.91,22.86,23.13,21.56,22.66,.213,.368,.446,.528,3.418,12.31,2550
1,249,520,2,1.037,1.037,284.7,.392,.049,1.143,12.76,14.32,12.87,79.7,309,0,8.89,.517,.003
1,249,525,2,.803,.789,303,10.66,.158,1.111,12.86,14.36,13.04,80.3,309,0,9.09,0,.28
1,249,530,2,.808,.797,358.2,9.5,.136,1.013,12.95,14.45,13.13,78.7,308.9,0,8.9,0,.117
2,249,530,2,21.87,22.83,23.08,21.51,22.6,.213,.367,.446,.528,3.214,12.3,2550
1,249,535,2,1.122,1.113,358,7.25,.163,1.437,12.95,14.48,13.08,80.4,308.9,0,9.21,.21,0
1,249,540,2,1.396,1.394,339.9,2.508,.124,1.601,12.93,14.36,13,82.3,308.9,0,9.53,.294,0
1,249,545,2,.932,.932,337.1,0,.075,1.111,12.8,14.41,12.9,82.5,308.9,0,9.43,0,0
2,249,545,2,21.83,22.79,23.02,21.47,22.54,.213,.367,.446,.528,3.696,12.29,2550
1,249,550,2,1.177,1.176,342.3,2.866,.214,1.437,12.74,14.44,12.91,81.7,308.9,0,9.25,.618,0
1,249,555,2,1.43,1.425,340.2,4.663,.057,1.633,12.73,14.38,12.96,80.9,308.9,0,9.1,.81,.024
1,249,600,2,1.733,1.728,320.6,4.348,.126,1.862,12.79,14.13,12.93,81.9,309,0,9.32,.844,0
2,249,600,2,21.78,22.76,22.97,21.42,22.48,.213,.367,.446,.528,3.438,12.29,2550
1,249,605,2,1.624,1.624,316.3,.534,.165,1.829,12.79,14.09,12.89,83.5,309,0,9.61,.226,0
1,249,610,2,1.055,1.051,322.9,4.878,.063,1.241,12.81,14.26,12.96,83.8,308.9,0,9.68,0,.39
1,249,615,2,1.165,1.165,329,0,.169,1.47,12.92,14.4,13.14,82.9,309,0,9.63,0,1.375
2,249,615,2,21.74,22.73,22.92,21.38,22.43,.213,.367,.446,.528,3.551,12.27,2550
1,249,620,2,1.481,1.48,327.9,1.366,.042,1.568,13.12,14.31,13.3,82.7,309.1,0,9.77,0,1.98
1,249,625,2,1.715,1.708,314.3,5.118,.104,1.895,13.25,14.4,13.44,81.9,309.2,0,9.76,.681,2.661
1,249,630,2,1.522,1.522,305,1.141,.152,1.764,13.37,14.4,13.6,80.1,309.1,0,9.54,.384,3.658
2,249,630,2,21.7,22.69,22.87,21.33,22.37,.213,.367,.446,.528,33.94,12.27,2550
1,249,635,2,.991,.983,316.8,7.46,.147,1.241,13.51,14.42,13.7,79.5,309,0,9.57,0,5.092
1,249,640,2,.805,.792,348.2,10.48,.042,.882,13.63,14.53,13.77,80.4,309,0,9.86,0,7.24
1,249,645,2,.708,.708,6.695,.606,.114,.915,13.71,14.51,13.89,79.4,309,0,9.74,0,10.93
2,249,645,2,21.68,22.66,22.82,21.29,22.32,.213,.366,.446,.528,35.65,12.26,2550
1,249,650,2,.906,.906,7.16,.438,.065,.98,13.86,14.54,14.05,78.5,309.1,0,9.72,0,14.7
1,249,655,2,.668,.634,344.4,18.13,.127,.915,14.03,14.55,14.14,80.4,309.2,0,10.23,0,15.99
1,249,700,2,1.072,1.068,313.6,5.303,.12,1.274,14.07,14.44,14.19,80.1,309.2,0,10.2,.037,20.38
2,249,700,2,21.66,22.63,22.77,21.26,22.26,.213,.366,.446,.528,22.66,12.26,2550
1,249,705,2,1.334,1.331,304.8,3.929,.096,1.47,14.13,14.52,14.27,79.2,309.2,0,10.1,.46,26.17
1,249,710,2,.989,.989,311.9,.886,.21,1.372,14.24,14.76,14.38,79,309.2,0,10.17,.028,32.73
1,249,715,2,.829,.814,286.1,10.92,.135,1.111,14.34,14.88,14.52,77.7,309.2,0,10.02,.17,36.97
2,249,715,2,21.66,22.6,22.73,21.24,22.21,.213,.366,.445,.527,14.42,12.26,2550
1,249,720,2,.931,.927,279.6,5.224,.257,1.405,14.52,14.99,14.73,74.4,309.2,0,9.56,.332,41.97
1,249,725,2,.571,.566,297.6,7.89,.09,.784,14.71,15.05,14.87,74.7,309.2,0,9.79,0,42.39
1,249,730,2,.625,.624,302.6,2.837,.123,.849,14.71,15.05,14.92,71.5,309.3,0,9.17,0,39.4
2,249,730,2,21.66,22.58,22.69,21.23,22.16,.213,.366,.445,.527,7.02,12.27,2550
1,249,735,2,.982,.979,294.4,4.258,.158,1.307,14.83,15.17,15.02,71.4,309.3,0,9.25,.152,45.89
1,249,740,2,1.286,1.281,286.8,4.771,.145,1.568,15.04,15.26,15.2,73.6,309.3,0,9.89,.832,50.26
1,249,745,2,.755,.75,294.6,6.181,.328,1.372,15.14,15.33,15.28,74.5,309.3,0,10.15,.175,54.03
2,249,745,2,21.67,22.55,22.65,21.23,22.11,.212,.366,.445,.527,6.47,12.26,2550
1,249,750,2,.689,.685,307.5,6.598,.142,.915,15.24,15.44,15.37,75.4,309.3,0,10.41,.139,67.95
1,249,755,2,1.084,1.055,279.2,13.11,.204,1.47,15.29,15.53,15.48,72.7,309.3,0,9.94,.663,78.4
1,249,800,2,1.219,1.213,262.7,5.546,.128,1.405,15.43,15.78,15.68,66.14,309.2,0,8.72,.903,95.3
2,249,800,2,21.68,22.53,22.61,21.23,22.07,.212,.366,.445,.527,5.034,12.27,2550
1,249,805,2,1.02,1.011,261.1,7.65,.149,1.372,15.75,16,15.95,66.54,309.3,0,9.1,.547,110.9
1,249,810,2,.548,.529,233.2,13.95,.261,.915,15.9,16.21,16.15,61.14,309.3,0,7.99,.056,118.7
1,249,815,2,.34,.336,186.2,7.59,.29,.947,16.12,16.49,16.45,56.63,309.3,0,7.13,0,125.4
2,249,815,2,21.7,22.52,22.58,21.24,22.02,.212,.366,.445,.527,1.51,12.29,2550
1,249,820,2,.46,.443,193.6,15.17,.148,.849,16.35,16.59,16.62,56.8,309.3,0,7.38,0,136
1,249,825,2,.689,.662,181.6,16,.362,1.405,16.57,16.79,16.86,55.64,309.4,0,7.29,.131,153.5
1,249,830,2,1.259,1.21,197.9,15.98,.232,1.895,16.81,16.91,17.02,52.28,309.4,0,6.621,.6,184.3
2,249,830,2,21.72,22.51,22.56,21.26,21.98,.212,.366,.445,.527,.375,12.29,2550
1,249,835,2,1.207,1.174,174,13.4,.248,1.829,16.92,17.01,17.13,50.14,309.3,0,6.138,.563,203.1
1,249,840,2,1.883,1.845,182.1,11.51,.474,2.907,17.11,17.08,17.24,50.41,309.3,0,6.382,1.337,189.8
1,249,845,2,1.828,1.788,174,12.07,.256,2.581,17.18,17.06,17.23,51.22,309.3,0,6.669,1.272,187.1
2,249,845,2,21.77,22.51,22.54,21.3,21.95,.212,.365,.445,.527,0,12.34,2550
1,249,850,2,2.176,2.162,175.6,6.459,.315,2.875,17.25,17.15,17.29,49.58,309.4,0,6.268,1.605,182.2
1,249,855,2,2.163,2.105,167.8,13.23,.349,2.875,17.33,17.23,17.37,48.36,309.4,0,5.99,1.625,177.1
1,249,900,2,2.067,2.02,172.6,12.13,.488,3.234,17.5,17.42,17.56,48.35,309.4,0,6.14,1.412,191.9
2,249,900,2,21.82,22.5,22.52,21.35,21.91,.212,.365,.445,.527,0,12.35,2550
1,249,905,2,2.332,2.312,171,7.54,.313,2.907,17.55,17.36,17.58,45.78,309.4,0,5.417,1.667,201
1,249,910,2,2.575,2.563,168.3,5.637,.425,3.365,17.64,17.45,17.65,44.93,309.4,0,5.235,1.947,212.3
1,249,915,2,2.434,2.423,180.1,5.59,.324,3.005,17.7,17.48,17.72,45.57,309.3,0,5.487,1.655,225.2
2,249,915,2,21.86,22.51,22.51,21.43,21.88,.212,.365,.445,.527,0,12.37,2550
1,249,920,2,2.282,2.254,176.6,8.97,.604,3.593,17.92,17.8,17.99,45.89,309.4,0,5.78,1.69,240.1
1,249,925,2,2.853,2.844,175.2,4.732,.338,3.659,17.95,17.67,17.91,44.42,309.4,0,5.348,2.222,282.9
1,249,930,2,2.896,2.864,177.9,8.48,.426,3.953,18.09,17.79,18.13,45.25,309.4,0,5.731,1.985,314.2
2,249,930,2,21.91,22.52,22.51,21.51,21.85,.212,.365,.445,.527,0,12.53,2550
1,249,935,2,2.768,2.715,174.7,11.17,.309,3.561,18.29,17.95,18.29,44.8,309.4,0,5.771,2.107,328.5
1,249,940,2,2.991,2.951,172.4,9.46,.398,3.659,18.51,18.15,18.5,43.55,309.4,0,5.565,2.232,324.1
1,249,945,2,2.952,2.921,176.2,8.28,.54,3.985,18.66,18.26,18.61,42.75,309.4,0,5.436,2.2,314.1
2,249,945,2,21.95,22.53,22.51,21.61,21.83,.212,.365,.445,.527,0,12.84,2550
1,249,950,2,2.454,2.386,178.4,13.42,.403,3.365,18.78,18.42,18.76,43.42,309.4,0,5.758,1.78,328.8
1,249,955,2,2.531,2.486,168.8,10.77,.544,4.051,19.05,18.67,19.07,42.34,309.4,0,5.644,1.9,422.3
1,249,1000,2,3.315,3.285,171.7,7.76,.431,4.247,19.3,18.72,19.27,40.2,309.4,0,5.133,2.557,495.9
2,249,1000,2,22,22.54,22.52,21.71,21.81,.212,.365,.445,.527,0,12.95,2550
1,249,1005,2,2.891,2.798,167.1,14.58,.576,3.985,19.35,18.74,19.22,39.36,309.4,0,4.883,2.117,428.5
1,249,1010,2,2.927,2.873,176.8,11.02,.536,3.953,19.57,18.98,19.48,38.65,309.3,0,4.817,2.212,481.7
1,249,1015,2,3.422,3.377,172.2,9.27,.569,4.573,19.78,19.14,19.69,36.77,309.3,0,4.309,2.45,444.4
2,249,1015,2,22.08,22.56,22.55,21.85,21.8,.212,.365,.445,.526,0,13.06,2550
1,249,1020,2,2.969,2.92,144,10.47,.598,4.41,19.95,19.24,19.76,36.17,309.3,0,4.228,2.27,502
1,249,1025,2,3.531,3.405,163.6,15.29,.588,4.475,20.25,19.54,20.07,35.72,309.3,0,4.295,2.685,441.6
1,249,1030,2,3.936,3.856,162.2,11.6,.489,4.867,20.23,19.51,20.07,35.43,309.3,0,4.178,2.887,484.9
2,249,1030,2,22.18,22.59,22.57,22.01,21.79,.212,.364,.444,.526,0,13.05,2550
1,249,1035,2,3.414,3.357,149.4,10.51,.47,4.508,20.46,19.68,20.22,34.92,309.2,0,4.177,2.702,530.1
1,249,1040,2,3.579,3.553,148.2,6.847,.669,4.639,20.67,19.87,20.42,35.01,309.2,0,4.399,2.86,524.9
1,249,1045,2,2.605,2.545,153.1,12.31,.58,4.41,20.81,19.97,20.52,35.47,309.2,0,4.691,2.057,525.7
2,249,1045,2,22.3,22.62,22.61,22.2,21.79,.212,.364,.444,.526,0,13.09,2550
1,249,1050,2,2.57,2.484,155.4,14.86,.755,3.953,21.03,20.23,20.76,34.82,309.2,0,4.624,1.965,572.5
1,249,1055,2,3.265,3.221,160.1,9.44,.465,4.083,21.25,20.31,20.95,34.56,309.1,0,4.708,2.45,506.3
1,249,1100,2,3.058,3.024,170.2,8.53,.731,4.214,21.37,20.39,21.05,33.75,309.1,0,4.482,2.36,571.6
2,249,1100,2,22.42,22.66,22.66,22.42,21.8,.212,.364,.444,.526,0,13.08,2550
1,249,1105,2,3.164,3.075,176.9,13.54,.793,4.377,21.28,20.57,21.09,33.42,309,0,4.264,2.4,698.6
1,249,1110,2,2.677,2.557,173.7,17.12,.939,4.769,21.79,20.94,21.71,33.83,309,0,4.862,1.913,691.6
1,249,1115,2,2.056,1.946,182.5,18.77,.984,4.377,21.83,21.09,21.74,33.86,308.9,0,4.91,1.306,651.2
2,249,1115,2,22.56,22.71,22.72,22.66,21.81,.212,.364,.444,.526,0,13.11,2550
1,249,1120,2,2.696,2.39,179.3,27.28,.714,4.933,22.24,21.44,22.13,33.77,308.8,0,5.217,2.027,609.2
1,249,1125,2,2.607,2.279,162.3,28.7,.432,3.528,21.98,21.34,21.84,34.2,308.8,0,5.176,2.035,687.3
1,249,1130,2,3.176,3.017,192.6,18.14,.712,4.704,22.3,21.49,22.11,33.86,308.7,0,5.311,2.272,705
2,249,1130,2,22.72,22.76,22.8,22.92,21.83,.212,.363,.444,.526,0,13.18,2550
1,249,1135,2,2.54,2.434,188.2,16.51,.635,3.561,22.15,21.31,21.95,32.86,308.7,0,4.763,1.803,755
1,249,1140,2,3.16,3.038,163.8,15.91,.748,4.704,22.41,21.61,22.36,34.06,308.6,0,5.488,2.447,673.9
1,249,1145,2,2.033,1.982,158.3,12.76,.842,3.593,22.74,21.79,22.53,33,308.5,0,5.323,1.669,773
2,249,1145,2,22.93,22.83,22.9,23.22,21.87,.211,.363,.444,.526,0,13.23,2550
1,249,1150,2,1.831,1.623,139.8,27.27,.836,3.528,22.85,21.82,22.6,32.54,308.5,0,5.217,1.51,708
1,249,1155,2,2.718,2.688,177.4,8.49,1.001,4.345,22.78,21.95,22.61,32.87,308.5,0,5.304,2.045,646.6
1,249,1200,2,2.431,2.38,175.6,11.78,.896,4.247,22.57,21.74,22.21,32.31,308.4,0,4.894,1.861,624.8
2,249,1200,2,23.16,22.91,23,23.53,21.91,.211,.363,.443,.526,0,13.21,2550
1,249,1205,2,1.748,1.643,191.5,19.87,.474,2.875,22.61,22.07,22.46,33.01,308.4,0,5.222,1.379,682
1,249,1210,2,3.517,3.444,161.7,11.71,.816,4.737,22.89,22.1,22.69,33.11,308.4,0,5.503,2.877,704
1,249,1215,2,2.171,2.069,178.2,17.6,.895,3.92,23.04,22.2,22.85,33.14,308.3,0,5.634,1.553,929
2,249,1215,2,23.39,22.99,23.12,23.87,21.96,.211,.363,.443,.526,0,13.19,2550
1,249,1220,2,2.248,2.039,163.8,24.68,.914,4.345,23.58,22.85,23.5,31.95,308.3,0,5.586,1.792,920
1,249,1225,2,1.796,1.697,203.7,18.96,.756,3.332,23.63,22.72,23.49,31.38,308.2,0,5.379,1.308,994
1,249,1230,2,2.44,2.291,159.6,19.95,.731,3.887,23.73,23,23.58,32.2,308.2,0,5.819,1.95,806
2,249,1230,2,23.62,23.08,23.25,24.2,22.02,.211,.362,.443,.525,0,13.17,2550
1,249,1235,2,2.082,1.954,150.1,20.06,.919,3.822,24.09,23.26,23.95,31.72,308.1,0,5.917,1.5,772
1,249,1240,2,2.816,2.721,185.6,14.84,.598,4.149,24.03,22.98,23.6,31.56,308.1,0,5.792,2.2,711
1,249,1245,2,1.288,1.218,218.4,18.9,.469,2.581,23.73,23.04,23.59,31.99,308,0,5.726,.783,902
2,249,1245,2,23.88,23.18,23.4,24.54,22.09,.211,.362,.443,.525,0,13.16,2550
1,249,1250,2,1.991,1.922,199.8,15.07,.818,4.149,23.95,23.25,23.95,31.37,307.9,0,5.635,1.251,825
1,249,1255,2,2.44,1.82,165.8,40.82,.952,4.312,24.12,23.59,24.25,33.02,307.8,0,6.502,1.657,882
1,249,1300,2,3.324,2.903,192,28.83,.672,5.227,24.2,23.41,23.96,32.04,307.7,0,6.144,2.482,873
2,249,1300,2,24.15,23.29,23.56,24.91,22.17,.211,.362,.443,.525,0,13.17,2550
1,249,1305,2,3.416,3.18,140.4,21.29,.719,4.998,24.37,23.48,24.08,32.31,307.7,0,6.401,2.865,871
1,249,1310,2,2.207,2.026,131.5,23.19,.853,4.998,24.42,23.46,24.18,31.89,307.6,0,6.259,1.746,868
1,249,1315,2,4.156,4.08,158.7,10.98,.866,6.011,24.41,23.26,24.05,31.53,307.6,0,6.103,3.248,866
2,249,1315,2,24.43,23.4,23.72,25.26,22.26,.21,.362,.442,.525,0,13.17,2550
1,249,1320,2,3.32,3.212,150.6,14.63,1.008,5.161,24.51,23.43,24.19,32.31,307.5,0,6.527,2.7,874
1,249,1325,2,2.929,2.845,145.3,13.69,1.123,5.684,24.62,23.49,24.17,31.63,307.4,0,6.319,2.462,869
1,249,1330,2,3.829,3.772,140.4,9.85,1.01,5.978,24.72,23.76,24.39,32.49,307.4,0,6.781,3.118,873
2,249,1330,2,24.69,23.52,23.89,25.57,22.36,.21,.361,.442,.525,0,13.17,2550
1,249,1335,2,2.586,2.333,134.5,25.33,1.033,4.639,24.74,23.62,24.35,32.74,307.3,0,6.899,1.925,862
1,249,1340,2,2.932,2.676,143.5,23.92,.875,5.488,25.06,24.12,24.82,32.81,307.2,0,7.2,2.4,856
1,249,1345,2,3.357,3.205,179.2,17.26,.774,4.508,24.91,23.99,24.52,31.67,307.2,0,6.583,2.602,851
2,249,1345,2,24.9,23.65,24.07,25.78,22.47,.21,.361,.442,.525,0,13.17,2550
1,249,1350,2,3.064,2.913,148.4,17.99,.678,4.345,24.97,24.06,24.71,33.12,307.1,0,7.26,2.385,846
1,249,1355,2,2.516,2.461,123.7,12.01,.741,4.965,25.06,23.91,24.77,31.98,307,0,6.842,2.105,839
1,249,1400,2,4.282,4.223,122.7,9.55,.988,5.782,25,24.01,24.76,33.15,306.9,0,7.31,3.453,830
2,249,1400,2,25.1,23.78,24.23,25.89,22.59,.21,.361,.442,.524,0,13.17,2550
1,249,1405,2,3.665,3.62,113.8,8.99,.678,5.096,24.95,23.8,24.62,32.8,306.8,0,7.11,2.915,826
1,249,1410,2,2.936,2.86,110.8,13.04,.554,4.116,24.99,24.04,24.76,32.81,306.7,0,7.15,2.362,815
1,249,1415,2,4.06,3.895,154.6,16.34,.735,5.782,24.94,23.96,24.63,32.5,306.7,0,6.977,3.193,811
2,249,1415,2,25.25,23.89,24.36,25.92,22.72,.21,.361,.441,.524,0,13.16,2550
1,249,1420,2,2.345,2.258,180.1,15.62,.976,4.704,24.93,24.04,24.65,32.56,306.6,0,6.984,1.674,801
1,249,1425,2,3.488,3.455,137,7.89,.856,5.423,25.26,24.36,25.06,33.02,306.6,0,7.47,2.717,795
1,249,1430,2,3.999,3.972,156,6.668,.679,4.933,25.27,24.08,24.78,31.69,306.5,0,6.895,3.28,788
2,249,1430,2,25.38,24.01,24.48,25.91,22.85,.21,.361,.441,.524,0,13.15,2550
1,249,1435,2,2.686,2.617,148.2,12.92,.877,4.769,25.21,24.26,24.81,32.27,306.4,0,7.1,1.937,777
1,249,1440,2,2.257,2.208,146.2,11.93,.846,4.083,25.39,24.5,25,31.39,306.3,0,6.865,1.78,769
1,249,1445,2,3.602,3.526,127.4,11.75,.713,4.835,25.24,24.44,24.93,33.15,306.3,0,7.5,2.907,761
2,249,1445,2,25.51,24.13,24.57,25.87,22.99,.21,.361,.441,.524,0,13.15,2550
1,249,1450,2,3.357,3.248,126.9,14.62,.686,4.867,25.36,24.56,25.12,32.92,306.2,0,7.51,2.717,754
1,249,1455,2,3.321,3.259,129.6,11.02,.978,5.521,25.59,24.77,25.32,33.21,306.2,0,7.83,2.665,745
1,249,1500,2,4.72,4.691,134.8,6.338,.842,6.729,25.69,24.6,25.29,32.3,306.2,0,7.52,3.848,734
2,249,1500,2,25.64,24.24,24.65,25.84,23.13,.21,.361,.441,.524,0,13.15,2550
1,249,1505,2,3.345,3.24,144.5,14.36,.82,5.292,25.47,24.39,24.96,31.77,306.1,0,7.1,2.702,721
1,249,1510,2,2.753,2.55,106.7,22,.774,4.312,25.41,24.58,25.06,32.24,306,0,7.26,2.253,710
1,249,1515,2,4.531,4.35,182.3,16.19,1.199,6.729,25.52,24.74,25.29,32.62,305.9,0,7.52,3.238,699.9
2,249,1515,2,25.74,24.35,24.71,25.86,23.27,.209,.361,.44,.523,0,13.15,2550
1,249,1520,2,4.013,3.955,183.3,9.75,.768,5.357,25.42,24.58,25.16,32.55,305.9,0,7.4,2.795,686.8
1,249,1525,2,2.461,2.346,171.6,17.51,.803,4.769,25.51,24.61,25.24,32.41,305.8,0,7.41,1.71,670.1
1,249,1530,2,3.679,3.58,132,13.3,.828,5.847,25.7,24.76,25.34,32.1,305.8,0,7.43,2.947,657.4
2,249,1530,2,25.82,24.45,24.77,25.95,23.41,.209,.361,.44,.523,0,13.14,2550
1,249,1535,2,3.832,3.625,140.7,18.84,.613,5.684,25.63,24.83,25.3,32.92,305.8,0,7.74,3.052,614
1,249,1540,2,3.825,3.689,147.4,15.24,.917,5.651,25.63,24.6,25.2,31.94,305.7,0,7.31,2.95,632.9
1,249,1545,2,4.108,4.005,158.1,12.82,.691,5.978,25.49,24.68,25.17,32.86,305.7,0,7.6,3.142,617.6
2,249,1545,2,25.89,24.54,24.83,26.1,23.55,.209,.361,.44,.523,0,13.14,2550
1,249,1550,2,4.597,4.547,145.6,8.4,.987,7.06,25.65,24.67,25.15,32.11,305.7,0,7.4,3.673,605.1
1,249,1555,2,2.847,2.603,143.6,23.7,.773,4.443,25.5,24.58,25.03,32.2,305.7,0,7.31,2.272,587.5
1,249,1600,2,4.283,4.182,121,12.39,1.074,7.35,25.48,24.66,25.12,33.12,305.6,0,7.7,3.265,571.4
2,249,1600,2,25.94,24.62,24.89,26.28,23.68,.209,.361,.44,.523,0,13.15,2550
1,249,1605,2,4.445,4.378,133.3,9.92,1,6.795,25.5,24.58,25.14,33.04,305.6,0,7.68,3.385,557.4
1,249,1610,2,3.665,3.585,131.8,11.99,.737,5.815,25.6,24.73,25.27,33.51,305.6,0,7.96,2.822,542.9
1,249,1615,2,3.196,3.122,143.4,12.37,.749,4.704,25.61,24.72,25.19,32.3,305.5,0,7.46,2.55,525.9
2,249,1615,2,25.95,24.7,24.97,26.45,23.81,.209,.361,.44,.523,0,13.15,2550
1,249,1620,2,2.979,2.927,125.8,10.69,.97,6.991,25.55,24.85,25.17,33.5,305.5,0,7.92,2.462,507
1,249,1625,2,4.312,4.232,154.7,11.01,.669,5.619,25.7,24.94,25.36,32.58,305.4,0,7.65,3.448,493.6
1,249,1630,2,3.373,3.33,137.3,9.13,1.123,5.259,25.54,24.68,25.01,32.12,305.3,0,7.31,2.757,476.6
2,249,1630,2,25.95,24.76,25.05,26.61,23.93,.209,.361,.439,.523,0,13.14,2550
1,249,1635,2,4.057,4.017,151.4,8.11,.73,5.619,25.49,24.71,25.04,32.65,305.3,0,7.51,3.165,456.6
1,249,1640,2,3.759,3.661,135.2,13.06,.67,5.194,25.44,24.66,25,32.82,305.3,0,7.54,2.985,439
1,249,1645,2,3.774,3.717,129.2,9.91,.528,4.998,25.28,24.62,24.9,32.87,305.3,0,7.43,2.917,421.8
2,249,1645,2,25.92,24.81,25.14,26.74,24.05,.209,.361,.439,.522,0,13.15,2550
1,249,1650,2,2.879,2.836,112.7,9.91,.571,4.116,25.15,24.55,24.82,32.64,305.2,0,7.21,2.26,400.7
1,249,1655,2,3.686,3.606,139.6,11.96,.632,5.063,25.15,24.68,24.9,33.49,305.2,0,7.58,2.912,384.1
1,249,1700,2,3.245,3.214,131.6,7.87,.593,4.671,25.2,24.63,24.88,33.38,305.2,0,7.58,2.43,365.2
2,249,1700,2,25.88,24.87,25.23,26.86,24.16,.209,.361,.439,.522,0,13.14,2550
1,249,1705,2,2.538,2.478,143.9,12.5,.461,3.561,25.33,24.83,25.04,33.92,305.1,0,7.91,1.977,346.7
1,249,1710,2,3.719,3.612,162.8,13.77,.8,5.357,25.42,24.91,25.06,33,305.1,0,7.59,2.82,329.7
1,249,1715,2,3.708,3.621,132.9,12.36,.42,4.573,25.28,24.68,24.86,33.32,305.1,0,7.61,2.8,312
2,249,1715,2,25.83,24.9,25.31,26.93,24.26,.209,.361,.439,.522,0,13.13,2550
1,249,1720,2,3.936,3.854,132,11.69,.776,6.141,25.09,24.62,24.75,33.58,305.1,0,7.56,2.802,292.2
1,249,1725,2,3.198,3.149,139.4,10.06,.696,4.573,25.04,24.64,24.77,34.05,305,0,7.71,2.222,276.1
1,249,1730,2,4.005,3.939,150.1,10.42,.594,5.39,25.11,24.71,24.79,33.57,305,0,7.58,2.802,261.1
2,249,1730,2,25.75,24.93,25.39,26.97,24.36,.209,.361,.438,.522,0,13.16,2550
1,249,1735,2,4.627,4.583,152.1,7.85,.615,5.88,24.99,24.6,24.62,32.56,305,0,7.05,3.29,243.8
1,249,1740,2,3.411,3.387,143.9,6.821,.584,4.573,24.91,24.61,24.57,33.43,305,0,7.35,2.517,227.9
1,249,1745,2,4.026,3.99,146,7.72,.443,4.867,24.86,24.64,24.53,33.19,304.9,0,7.21,3.083,213.2
2,249,1745,2,25.67,24.95,25.47,26.98,24.45,.209,.361,.438,.522,0,12.9,2550
1,249,1750,2,4.388,4.331,163.9,9.2,.559,5.488,24.77,24.6,24.51,33.31,304.9,0,7.18,3.19,196.2
1,249,1755,2,4.11,4.06,142.9,8.97,.635,5.488,24.69,24.49,24.39,33.9,304.9,0,7.36,2.84,178
1,249,1800,2,3.468,3.446,158.1,6.364,.559,4.998,24.54,24.41,24.25,35,304.9,0,7.69,2.435,160.5
2,249,1800,2,25.57,24.96,25.52,26.95,24.52,.209,.361,.438,.521,0,12.7,2550
1,249,1805,2,3.478,3.463,153.9,5.391,.581,4.508,24.46,24.33,24.13,35.28,304.9,0,7.73,2.352,141.3
1,249,1810,2,3.499,3.48,147.4,5.955,.529,4.835,24.28,24.2,23.94,35.77,304.9,0,7.78,2.267,125.2
1,249,1815,2,3.112,3.103,142.9,4.568,.297,3.855,24.01,23.97,23.6,37.83,304.8,0,8.34,1.83,109
2,249,1815,2,25.45,24.96,25.57,26.88,24.59,.208,.361,.438,.521,0,12.67,2550
1,249,1820,2,3.175,3.169,139.6,3.484,.277,4.051,23.61,23.75,23.25,39.04,304.8,0,8.45,1.792,94.5
1,249,1825,2,2.814,2.812,138.6,2.328,.133,3.169,23.26,23.6,22.92,41.37,304.8,0,8.97,1.372,80.3
1,249,1830,2,3.026,3.019,137.2,3.915,.311,3.92,22.86,23.42,22.54,43.27,304.8,0,9.28,1.562,66.41
2,249,1830,2,25.33,24.95,25.6,26.8,24.65,.208,.361,.438,.521,0,12.64,2550
1,249,1835,2,3.232,3.228,134.1,2.807,.174,3.659,22.49,23.19,22.24,43.33,304.8,0,8.97,1.68,54.27
1,249,1840,2,2.759,2.756,135.1,2.902,.224,3.267,22.09,22.93,21.79,46.06,304.9,0,9.5,1.085,40.8
1,249,1845,2,2.517,2.516,139.9,1.493,.171,3.038,21.63,22.59,21.27,49.12,304.9,0,10.02,.942,29.18
2,249,1845,2,25.21,24.94,25.63,26.68,24.7,.208,.361,.438,.521,0,12.63,2550
1,249,1850,2,2.861,2.857,141,2.814,.247,3.495,21.05,22.41,20.82,50.74,305,0,9.98,1.152,19.78
1,249,1855,2,3.105,3.104,144,1.351,.113,3.299,20.68,22.22,20.55,51.46,305,0,9.85,1.352,12.02
1,249,1900,2,3.064,3.063,144.5,.875,.086,3.299,20.26,22.18,20.25,51.83,305,0,9.58,1.277,5.843
2,249,1900,2,25.07,24.91,25.63,26.54,24.74,.208,.361,.437,.521,.44,12.6,2550
1,249,1905,2,3.079,3.079,143.9,.791,.084,3.267,19.9,22.04,20.02,52.68,305.1,0,9.49,1.217,1.219
1,249,1910,2,3.086,3.086,141.9,1.074,.09,3.332,19.57,21.86,19.76,53.67,305.1,0,9.47,1.257,0
1,249,1915,2,2.997,2.996,140,1.733,.111,3.267,19.19,21.8,19.36,55.48,305.1,0,9.61,1.117,0
2,249,1915,2,24.93,24.88,25.62,26.37,24.77,.208,.361,.437,.521,1.195,12.6,2550
1,249,1920,2,2.844,2.842,137.9,1.83,.088,3.103,18.82,21.6,19.02,57.84,305.1,0,9.87,.99,0
1,249,1925,2,2.54,2.54,133.8,.413,.108,2.777,18.47,21.35,18.55,62.14,305.2,0,10.59,.715,0
1,249,1930,2,2.545,2.543,131.6,2.113,.143,3.038,18.04,21.2,18.18,64.07,305.3,0,10.65,1.027,0
2,249,1930,2,24.78,24.84,25.6,26.19,24.78,.208,.361,.437,.521,2.42,12.6,2550
1,249,1935,2,2.875,2.875,131.5,.291,.082,3.071,17.95,21.19,18.28,63.28,305.3,0,10.38,1.092,0
1,249,1940,2,2.871,2.87,130.4,.883,.195,3.332,17.78,21.02,18.04,63.78,305.3,0,10.34,1.08,0
1,249,1945,2,3.261,3.259,133.8,2.117,.132,3.561,17.64,21.05,18.01,63.36,305.4,0,10.12,1.257,0
2,249,1945,2,24.63,24.79,25.58,26,24.79,.208,.361,.437,.52,2.502,12.58,2550
1,249,1950,2,2.944,2.938,128,3.494,.23,3.463,17.53,20.6,17.82,63.31,305.4,0,10.01,1.25,0
1,249,1955,2,2.915,2.913,128.9,2.201,.141,3.234,17.29,20.27,17.6,64.29,305.4,0,10.01,1.097,0
1,249,2000,2,3.192,3.191,130.6,1.052,.119,3.561,17.13,20.35,17.44,64.33,305.5,0,9.88,1.182,0
2,249,2000,2,24.46,24.74,25.53,25.79,24.79,.208,.361,.437,.52,2.55,12.58,2550
1,249,2005,2,3.302,3.302,132,.839,.125,3.593,16.91,20.3,17.13,64.49,305.5,0,9.71,1.207,0
1,249,2010,2,3.66,3.66,134.2,1.087,.11,3.953,16.71,20.17,16.98,64.43,305.5,0,9.51,1.395,0
1,249,2015,2,3.531,3.531,137.8,.584,.097,3.789,16.55,19.99,16.77,65.71,305.5,0,9.65,1.342,0
2,249,2015,2,24.31,24.68,25.48,25.58,24.78,.208,.361,.437,.52,2.687,12.57,2550
1,249,2020,2,3.368,3.366,134.3,2.125,.072,3.561,16.33,19.79,16.57,67.46,305.6,0,9.82,1.242,0
1,249,2025,2,3.562,3.561,136.2,1.636,.149,3.953,16.17,19.71,16.5,67.57,305.6,0,9.7,1.277,0
1,249,2030,2,3.569,3.568,135.4,.874,.122,3.855,16.08,19.58,16.37,66.68,305.7,0,9.43,1.32,0
2,249,2030,2,24.16,24.61,25.42,25.38,24.76,.208,.361,.437,.52,3.407,12.56,2550
1,249,2035,2,3.607,3.606,136.1,1.691,.091,3.855,15.9,19.38,16.16,66.95,305.8,0,9.32,1.362,0
1,249,2040,2,3.551,3.55,136.3,1.746,.106,3.822,15.79,19.15,16.06,67.04,305.8,0,9.24,1.31,0
1,249,2045,2,3.603,3.603,136.6,.566,.111,3.92,15.68,19.06,15.95,67.78,305.8,0,9.29,1.31,0
2,249,2045,2,24.01,24.55,25.36,25.18,24.73,.208,.361,.437,.52,3.479,12.55,2550
1,249,2050,2,3.892,3.891,137.4,1.242,.125,4.149,15.6,19.1,15.93,67.64,305.9,0,9.19,1.435,0
1,249,2055,2,3.835,3.833,140.3,1.825,.132,4.181,15.59,18.91,15.92,67.63,305.9,0,9.18,1.365,0
1,249,2100,2,3.792,3.791,141.8,1.203,.114,4.083,15.56,18.8,15.9,67.37,306,0,9.1,1.367,0
2,249,2100,2,23.88,24.48,25.28,24.98,24.69,.208,.361,.437,.52,3.755,12.54,2550
1,249,2105,2,3.669,3.668,140.5,1.361,.147,4.083,15.47,18.66,15.76,68.01,306,0,9.15,1.32,0
1,249,2110,2,3.61,3.608,142.2,1.738,.116,3.822,15.26,18.46,15.56,69.14,306.1,0,9.19,1.252,0
1,249,2115,2,3.55,3.548,143.9,1.798,.174,4.279,15.18,18.33,15.66,68.34,306.1,0,8.95,1.297,0
2,249,2115,2,23.75,24.41,25.21,24.78,24.65,.208,.361,.437,.52,4.533,12.52,2550
1,249,2120,2,3.642,3.64,141.6,1.555,.129,3.985,15.1,18.08,15.48,68.35,306.1,0,8.88,1.282,0
1,249,2125,2,3.782,3.779,141.2,2.415,.186,4.279,14.87,17.89,15.21,69.37,306.2,0,8.89,1.402,0
1,249,2130,2,4.037,4.036,143.5,1.325,.123,4.345,14.8,17.82,15.2,69.13,306.2,0,8.77,1.52,0
2,249,2130,2,23.62,24.34,25.13,24.6,24.6,.208,.361,.436,.52,4.364,12.51,2550
1,249,2135,2,4.126,4.124,145.3,1.823,.139,4.443,14.78,17.63,15.19,68.17,306.3,0,8.55,1.597,0
1,249,2140,2,4.065,4.061,147.2,2.608,.261,4.671,14.83,17.25,15.25,67.24,306.3,0,8.4,1.827,0
1,249,2145,2,4.067,4.061,148,2.962,.218,4.573,15.01,17.1,15.4,65.68,306.3,0,8.23,1.915,0
2,249,2145,2,23.5,24.27,25.04,24.42,24.55,.207,.36,.436,.52,2.782,12.51,2550
1,249,2150,2,4.141,4.134,147.7,3.228,.242,4.998,15.12,16.95,15.48,64.52,306.3,0,8.07,1.977,0
1,249,2155,2,4.103,4.098,146.6,3.029,.241,4.639,15.23,16.81,15.56,62.93,306.3,0,7.82,2.117,0
1,249,2200,2,4.088,4.081,146.5,3.393,.272,4.737,15.25,16.76,15.53,62.07,306.4,0,7.65,2.002,0
2,249,2200,2,23.38,24.2,24.96,24.24,24.49,.207,.36,.436,.519,1.904,12.51,2550
1,249,2205,2,3.985,3.981,146.2,2.691,.192,4.475,15.21,16.67,15.46,61.6,306.4,0,7.5,2.125,0
1,249,2210,2,3.868,3.862,145.8,3.087,.257,4.475,15.15,16.58,15.4,61.27,306.4,0,7.37,1.972,0
1,249,2215,2,4.131,4.122,147.4,3.689,.34,4.9,15.17,16.67,15.49,60.37,306.4,0,7.18,2.225,0
2,249,2215,2,23.26,24.13,24.87,24.07,24.42,.207,.36,.436,.519,1.652,12.5,2550
1,249,2220,2,4.01,4.002,150,3.706,.293,4.737,15.21,16.62,15.49,59.8,306.4,0,7.09,2.097,0
1,249,2225,2,3.785,3.773,148.5,4.468,.307,4.475,15.19,16.65,15.46,59.76,306.4,0,7.05,1.88,0
1,249,2230,2,3.817,3.805,150.2,4.551,.354,4.704,15.24,16.71,15.55,59.11,306.5,0,6.942,2.045,0
2,249,2230,2,23.15,24.05,24.79,23.9,24.36,.207,.36,.436,.519,1.469,12.49,2550
1,249,2235,2,3.766,3.757,151.8,3.828,.267,4.345,15.28,16.72,15.57,58.61,306.5,0,6.862,1.972,0
1,249,2240,2,3.717,3.706,152.2,4.464,.303,4.475,15.26,16.68,15.49,58.51,306.5,0,6.815,1.84,0
1,249,2245,2,3.814,3.802,147.9,4.627,.317,4.573,15.17,16.6,15.41,58.66,306.5,0,6.77,1.91,0
2,249,2245,2,23.04,23.98,24.7,23.74,24.29,.207,.359,.436,.519,1.417,12.49,2550
1,249,2250,2,3.65,3.644,146.2,3.286,.205,4.247,14.97,16.38,15.13,59.24,306.5,0,6.735,1.777,0
1,249,2255,2,3.585,3.58,149.7,3.12,.224,4.214,14.72,16.22,14.91,59.48,306.5,0,6.559,1.69,0
1,249,2300,2,3.63,3.618,150.1,4.574,.31,4.345,14.61,16.17,14.85,59.55,306.6,0,6.475,1.727,0
2,249,2300,2,22.94,23.91,24.61,23.58,24.22,.207,.359,.436,.519,1.484,12.47,2550
1,249,2305,2,3.753,3.739,150.3,4.859,.323,4.671,14.6,16.18,14.92,59.36,306.6,0,6.428,1.902,0
1,249,2310,2,3.493,3.483,149.6,4.35,.286,4.312,14.59,16,14.81,59.48,306.6,0,6.444,1.715,0
1,249,2315,2,3.414,3.407,151.7,3.535,.237,4.116,14.39,15.85,14.57,60.5,306.6,0,6.499,1.495,0
2,249,2315,2,22.83,23.84,24.52,23.42,24.14,.207,.359,.436,.519,1.472,12.47,2550
1,249,2320,2,3.233,3.227,152.5,3.372,.236,4.051,14.18,15.8,14.37,61.61,306.6,0,6.563,1.347,0
1,249,2325,2,2.961,2.955,152.9,3.51,.225,3.593,13.96,15.7,14.16,62.83,306.6,0,6.637,1.142,0
1,249,2330,2,2.922,2.916,152.4,3.827,.25,3.463,13.71,15.64,13.96,64.25,306.7,0,6.725,1.12,0
2,249,2330,2,22.74,23.77,24.43,23.28,24.07,.207,.359,.436,.519,1.952,12.46,2550
1,249,2335,2,2.99,2.982,153.2,4.054,.235,3.593,13.47,15.59,13.72,65.73,306.7,0,6.828,1.105,0
1,249,2340,2,3.217,3.212,153.2,3.306,.223,3.855,13.28,15.49,13.6,66.73,306.7,0,6.865,1.127,0
1,249,2345,2,3.519,3.517,155,2.034,.167,3.822,13.14,15.47,13.48,66.97,306.7,0,6.785,1.212,0
2,249,2345,2,22.64,23.7,24.34,23.13,23.99,.207,.359,.436,.519,2.771,12.46,2550
1,249,2350,2,3.526,3.525,154.9,1.567,.11,3.822,13.1,15.35,13.44,66.37,306.7,0,6.626,1.285,0
1,249,2355,2,3.504,3.502,153.7,1.637,.102,3.757,13.06,15.24,13.36,66.22,306.7,0,6.55,1.277,0
1,250,0,2,3.502,3.501,150.6,1.208,.115,3.822,12.93,15.14,13.21,67.06,306.7,0,6.612,1.307,0
2,250,0,2,22.54,23.63,24.25,22.99,23.92,.207,.358,.436,.519,2.464,12.45,2550
1,250,5,2,3.693,3.692,150.4,1.473,.148,4.051,12.73,15.09,13.04,68.46,306.6,0,6.714,1.42,0
1,250,10,2,3.763,3.757,153.1,2.986,.168,4.181,12.67,15.04,13.03,68.77,306.6,0,6.723,1.48,0
1,250,15,2,3.935,3.932,154.6,2.398,.215,4.443,12.84,14.97,13.24,67.51,306.6,0,6.618,1.68,0
2,250,15,2,22.45,23.57,24.16,22.86,23.84,.207,.358,.436,.519,2.794,12.44,2550
1,250,20,2,3.894,3.889,157,2.904,.196,4.41,13,14.82,13.31,66.16,306.6,0,6.486,1.635,0
1,250,25,2,3.703,3.697,155.5,3.379,.271,4.377,13.07,14.66,13.36,65.01,306.6,0,6.306,1.765,0
1,250,30,2,3.637,3.631,153.5,3.404,.213,4.083,13.04,14.57,13.27,64.92,306.5,0,6.254,1.577,0
2,250,30,2,22.35,23.51,24.08,22.73,23.76,.206,.358,.436,.518,2.019,12.44,2550
1,250,35,2,3.599,3.592,152.4,3.348,.244,4.181,12.94,14.48,13.16,65.25,306.5,0,6.232,1.507,0
1,250,40,2,3.663,3.657,154.9,3.143,.208,4.279,12.87,14.45,13.12,65.37,306.5,0,6.2,1.705,0
1,250,45,2,3.754,3.748,155.2,3.045,.222,4.312,12.86,14.37,13.1,64.95,306.4,0,6.095,1.69,0
2,250,45,2,22.26,23.44,23.99,22.6,23.68,.206,.358,.436,.518,1.98,12.44,2550
1,250,50,2,3.355,3.35,151.7,3.17,.244,4.149,12.83,14.29,13.06,64.61,306.4,0,5.996,1.477,0
1,250,55,2,3.275,3.268,150.3,3.574,.222,3.887,12.66,14.21,12.87,65.67,306.3,0,6.072,1.335,0
1,250,100,2,3.36,3.354,148.7,3.467,.339,4.671,12.56,14.32,12.83,66.51,306.3,0,6.151,1.462,0
2,250,100,2,22.18,23.37,23.9,22.48,23.6,.206,.357,.436,.518,2.102,12.43,2550
1,250,105,2,3.209,3.202,146.3,3.79,.224,3.855,12.51,14.24,12.76,66.98,306.3,0,6.208,1.327,0
1,250,110,2,3.547,3.546,142.8,1.591,.231,4.051,12.3,14.18,12.49,67.48,306.3,0,6.113,1.432,0
1,250,115,2,3.638,3.634,145.6,2.494,.176,3.985,12.22,14.11,12.49,67.23,306.2,0,5.989,1.572,0
2,250,115,2,22.09,23.31,23.82,22.35,23.52,.206,.357,.436,.518,2.561,12.42,2550
1,250,120,2,3.532,3.527,149.8,2.976,.212,4.149,12.28,14.06,12.59,66.46,306.2,0,5.888,1.495,0
1,250,125,2,3.511,3.502,152.8,4.016,.199,4.018,12.35,14.05,12.67,66.07,306.3,0,5.872,1.59,0
1,250,130,2,3.315,3.304,158.8,4.676,.206,3.985,12.44,14.1,12.73,66.27,306.3,0,5.99,1.36,0
2,250,130,2,22.01,23.25,23.73,22.24,23.44,.206,.357,.435,.518,2.087,12.42,2550
1,250,135,2,3.668,3.662,156.9,3.441,.294,4.377,12.5,14.1,12.74,66.38,306.2,0,6.069,1.61,0
1,250,140,2,3.763,3.759,158.3,2.687,.242,4.345,12.45,13.97,12.65,65.98,306.2,0,5.941,1.655,0
1,250,145,2,3.893,3.888,155,2.916,.239,4.573,12.37,13.83,12.56,65.83,306.2,0,5.834,1.755,0
2,250,145,2,21.92,23.18,23.65,22.12,23.36,.206,.357,.435,.518,2.1,12.42,2550
1,250,150,2,3.809,3.8,153,4.055,.22,4.41,12.38,13.83,12.65,65.27,306.1,0,5.722,1.802,0
1,250,155,2,3.786,3.78,151.3,3.334,.257,4.312,12.45,13.78,12.71,64.93,306.2,0,5.715,1.845,0
1,250,200,2,3.613,3.606,152.1,3.637,.206,4.083,12.39,13.64,12.61,65.39,306.2,0,5.763,1.692,0
2,250,200,2,21.84,23.12,23.56,22.01,23.28,.206,.357,.435,.518,1.846,12.41,2550
1,250,205,2,3.245,3.239,152,3.317,.203,3.822,12.28,13.57,12.43,66.35,306.2,0,5.86,1.272,0
1,250,210,2,3.326,3.324,151.9,2.083,.156,3.724,12.08,13.56,12.25,67.4,306.1,0,5.9,1.235,0
1,250,215,2,3.2,3.198,146.6,2.022,.135,3.528,11.92,13.42,12.09,68.36,306.1,0,5.952,1.135,0
2,250,215,2,21.77,23.06,23.48,21.9,23.2,.206,.356,.435,.518,2.418,12.4,2550
1,250,220,2,2.994,2.991,142.3,2.139,.121,3.365,11.76,13.34,11.9,69.68,306.1,0,6.07,.942,0
1,250,225,2,3.153,3.149,141.2,2.815,.179,3.528,11.59,13.42,11.71,71.5,306.1,0,6.276,.952,0
1,250,230,2,3.111,3.109,146.9,2.02,.18,3.528,11.51,13.33,11.74,72.2,306.1,0,6.338,.99,0
2,250,230,2,21.69,23,23.39,21.79,23.12,.206,.356,.435,.518,4.534,12.4,2550
1,250,235,2,2.68,2.678,147.2,2.143,.194,3.201,11.51,13.16,11.78,71.6,306.2,0,6.227,.677,0
1,250,240,2,2.422,2.417,147.4,3.603,.214,3.005,11.52,13.03,11.75,71.5,306.2,0,6.203,.145,0
1,250,245,2,2.901,2.896,146,3.303,.291,3.495,11.49,13.2,11.73,71.8,306.1,0,6.244,.89,0
2,250,245,2,21.62,22.94,23.31,21.69,23.04,.206,.356,.435,.518,4.548,12.39,2550
1,250,250,2,3.346,3.339,145.3,3.807,.24,4.083,11.5,13.47,11.82,71.8,306,0,6.245,1.195,0
1,250,255,2,2.991,2.982,149.3,4.484,.189,3.463,11.64,13.41,12.02,70.9,306,0,6.208,1.117,0
1,250,300,2,2.904,2.894,157.1,4.704,.195,3.43,11.78,13.27,12.1,70.6,306,0,6.274,1.12,0
2,250,300,2,21.55,22.88,23.23,21.59,22.96,.206,.356,.435,.518,3.538,12.39,2550
1,250,305,2,3.212,3.205,154.4,3.656,.221,3.626,11.9,13.25,12.19,69.75,305.9,0,6.21,1.415,0
1,250,310,2,2.807,2.796,160.2,5.075,.305,3.463,11.97,13.14,12.2,68.98,305.9,0,6.12,1.15,0
1,250,315,2,2.505,2.499,164.6,4.045,.235,3.103,11.86,12.91,12.03,69.49,305.9,0,6.123,.879,0
2,250,315,2,21.48,22.83,23.15,21.5,22.89,.206,.355,.435,.517,3.093,12.38,2550
1,250,320,2,2.175,2.163,161.8,5.905,.215,2.777,11.64,12.68,11.75,70.9,305.9,0,6.202,.256,0
1,250,325,2,2.144,2.135,165.8,5.225,.158,2.646,11.4,12.56,11.5,72.5,305.9,0,6.286,.496,0
1,250,330,2,1.998,1.99,159.5,4.889,.2,2.45,11.27,12.45,11.39,73.4,305.9,0,6.337,.261,0
2,250,330,2,21.41,22.77,23.07,21.41,22.81,.206,.355,.435,.517,6.505,12.38,2550
1,250,335,2,1.786,1.78,156.7,4.61,.183,2.221,11.16,12.31,11.28,74.3,305.8,0,6.412,0,0
1,250,340,2,2.094,2.09,170.9,3.332,.345,2.842,11.12,12.32,11.28,74.7,305.8,0,6.449,.462,0
1,250,345,2,2.767,2.764,170.8,2.782,.135,3.169,11.12,12.6,11.29,74.5,305.8,0,6.412,.625,0
2,250,345,2,21.35,22.71,23,21.32,22.73,.206,.355,.435,.517,10.63,12.37,2550
1,250,350,2,2.512,2.51,173,2.187,.176,2.907,10.99,12.72,11.11,75.6,305.8,0,6.492,.009,0
1,250,355,2,2.061,2.054,180.6,4.711,.149,2.417,10.94,12.56,11.09,76,305.8,0,6.524,0,0
1,250,400,2,2.118,2.115,188.5,3.017,.096,2.385,10.94,12.62,11.11,75.8,305.8,0,6.494,0,0
2,250,400,2,21.28,22.66,22.92,21.24,22.65,.206,.355,.435,.517,14.04,12.36,2550
1,250,405,2,2.113,2.103,187.2,5.364,.082,2.254,10.93,12.67,11.1,76,305.8,0,6.51,0,0
1,250,410,2,2.279,2.275,185,3.433,.086,2.483,10.94,12.77,11.11,76.4,305.8,0,6.601,0,0
1,250,415,2,2.515,2.513,192.7,2.239,.182,3.005,11,13,11.21,77.4,305.8,0,6.842,.188,0
2,250,415,2,21.22,22.6,22.85,21.16,22.58,.205,.355,.435,.517,18.65,12.36,2550
1,250,420,2,3.184,3.182,190.9,1.867,.064,3.299,11.08,13.2,11.36,77.2,305.7,0,6.872,.957,0
1,250,425,2,3.008,3.007,192.5,1.4,.156,3.299,11.13,13.23,11.37,76.8,305.6,0,6.852,.805,0
1,250,430,2,2.62,2.613,197.2,4.35,.106,2.842,11.21,13.07,11.47,76.9,305.7,0,6.947,.428,0
2,250,430,2,21.16,22.55,22.78,21.07,22.5,.206,.354,.435,.517,11.39,12.35,2550
1,250,435,2,2.67,2.668,197,2.156,.106,2.875,11.24,13.06,11.48,78.3,305.7,0,7.22,.639,0
1,250,440,2,2.822,2.82,195.3,1.921,.094,3.005,11.21,13.16,11.42,79.1,305.7,0,7.34,.686,0
1,250,445,2,2.59,2.588,194.8,2.097,.142,2.875,11.19,13.05,11.42,78.9,305.7,0,7.29,.539,0
2,250,445,2,21.1,22.5,22.71,21,22.43,.205,.354,.435,.517,15.26,12.34,2550
1,250,450,2,2.734,2.732,200.1,2.077,.129,2.973,11.18,13.16,11.4,78.3,305.7,0,7.17,.69,0
1,250,455,2,2.883,2.878,200.3,3.192,.125,3.136,11.28,13.16,11.56,77.7,305.7,0,7.15,.795,0
1,250,500,2,3.018,3.015,199.4,2.437,.112,3.332,11.39,13.25,11.63,77.1,305.7,0,7.14,.965,0
2,250,500,2,21.05,22.45,22.64,20.92,22.35,.205,.354,.435,.517,11.28,12.33,2550
1,250,505,2,3.247,3.244,194.8,2.138,.142,3.495,11.39,13.25,11.62,76.8,305.7,0,7.1,.975,0
1,250,510,2,3.525,3.523,192.4,1.922,.112,3.724,11.36,13.05,11.56,75.4,305.6,0,6.803,1.142,0
1,250,515,2,3.342,3.338,195.3,2.903,.127,3.626,11.31,12.8,11.47,74.6,305.6,0,6.613,1.087,0
2,250,515,2,21,22.4,22.57,20.85,22.29,.205,.354,.435,.517,6.776,12.33,2550
1,250,520,2,3.288,3.286,189.4,2.326,.092,3.561,11.19,12.55,11.3,75.4,305.6,0,6.635,1.08,0
1,250,525,2,3.346,3.342,187.7,2.536,.143,3.626,11.08,12.43,11.18,76.2,305.6,0,6.696,1.032,0
1,250,530,2,3.33,3.326,188.8,2.848,.174,3.691,11.07,12.47,11.23,76.5,305.6,0,6.731,1.14,0
2,250,530,2,20.95,22.35,22.51,20.78,22.22,.205,.354,.435,.517,6.62,12.33,2550
1,250,535,2,3.13,3.124,189.1,3.614,.149,3.528,11.09,12.39,11.26,76.6,305.6,0,6.769,.99,0
1,250,540,2,3.161,3.157,186.1,2.776,.173,3.593,10.99,12.33,11.14,77.3,305.6,0,6.805,1.087,0
1,250,545,2,3.092,3.089,187.4,2.146,.137,3.397,10.94,12.34,11.1,77.6,305.6,0,6.816,1.022,0
2,250,545,2,20.9,22.3,22.44,20.72,22.15,.205,.353,.435,.517,7.65,12.32,2550
1,250,550,2,3.031,3.026,191.1,3.083,.1,3.234,10.92,12.32,11.09,77.7,305.7,0,6.822,.945,0
1,250,555,2,3.2,3.198,189.4,2.105,.138,3.593,10.89,12.45,11.05,78,305.7,0,6.841,.977,0
1,250,600,2,3.258,3.254,186.7,3.145,.166,3.724,10.95,12.57,11.12,77.6,305.7,0,6.819,.982,0
2,250,600,2,20.86,22.25,22.38,20.65,22.08,.205,.353,.435,.517,8.41,12.31,2550
1,250,605,2,3.286,3.275,181.3,4.706,.182,3.789,10.97,12.56,11.13,77.4,305.7,0,6.812,1.107,0
1,250,610,2,3.171,3.161,180.7,4.612,.221,3.659,11.06,12.54,11.33,77,305.7,0,6.821,1.28,0
1,250,615,2,3.179,3.173,178.8,3.373,.164,3.626,11.14,12.4,11.35,76.7,305.7,0,6.835,1.215,.041
2,250,615,2,20.81,22.21,22.32,20.59,22.01,.205,.353,.435,.516,7.12,12.3,2550
1,250,620,2,3.13,3.121,179.7,4.49,.21,3.724,11.06,12.38,11.25,77.2,305.7,0,6.868,1.14,1.162
1,250,625,2,3.047,3.039,179.5,4.224,.183,3.43,11.05,12.39,11.24,77.6,305.7,0,6.919,1.11,2.886
1,250,630,2,2.862,2.844,184.4,6.336,.234,3.365,11.06,12.28,11.22,77.6,305.8,0,6.926,.888,5.664
2,250,630,2,20.76,22.16,22.26,20.53,21.95,.205,.353,.435,.516,7.82,12.29,2550
1,250,635,2,3.079,3.075,187.5,3.066,.184,3.495,11.01,12.18,11.11,77.8,305.8,0,6.921,1,10.82
1,250,640,2,3.384,3.38,182.5,2.524,.131,3.691,10.88,12.14,11.01,78.7,305.8,0,6.963,1.252,18.09
1,250,645,2,3.427,3.418,185.2,4.089,.157,3.887,10.96,12.21,11.17,78.4,305.9,0,6.979,1.245,22.4
2,250,645,2,20.71,22.12,22.2,20.46,21.88,.205,.353,.435,.516,7.93,12.28,2550
1,250,650,2,3.344,3.339,187.1,3.199,.155,3.691,11.16,12.25,11.39,77.3,306,0,6.982,1.332,22.55
1,250,655,2,3.382,3.375,185,3.643,.237,3.92,11.27,12.27,11.43,77,306,0,7.02,1.352,25.47
1,250,700,2,3.393,3.382,191.1,4.649,.253,3.92,11.39,12.45,11.58,76.8,306,0,7.08,1.297,33.38
2,250,700,2,20.67,22.08,22.13,20.4,21.82,.205,.352,.435,.516,5.521,12.28,2550
1,250,705,2,3.125,3.114,192.7,4.722,.24,3.593,11.57,12.48,11.79,76.4,306,0,7.19,1.225,49.63
1,250,710,2,3.18,3.166,190.6,5.386,.286,3.724,11.89,12.65,12.14,75.3,306,0,7.27,1.365,62.42
1,250,715,2,3.044,3.029,190.3,5.54,.283,3.593,12.21,12.78,12.45,74.1,306,0,7.36,1.58,80.5
2,250,715,2,20.62,22.04,22.08,20.34,21.76,.205,.352,.435,.516,4.091,12.28,2550
1,250,720,2,2.903,2.886,190.4,6.202,.365,4.181,12.54,13.04,12.8,73.5,306,0,7.55,1.45,104.3
1,250,725,2,3.047,3.027,189.8,6.676,.37,3.985,13.02,13.54,13.36,71.5,306.1,0,7.59,1.7,122.6
1,250,730,2,3.407,3.384,191.7,6.683,.445,4.573,13.6,14.05,13.93,68.52,306,0,7.53,2.037,133.8
2,250,730,2,20.58,22,22.02,20.29,21.69,.205,.352,.435,.516,2.728,12.3,2550
1,250,735,2,3.739,3.712,192.9,6.802,.574,5.292,14.12,14.5,14.41,65.4,306,0,7.35,2.342,141.4
1,250,740,2,3.453,3.424,191.8,7.4,.402,4.671,14.52,14.8,14.77,64,306,0,7.41,2.155,153.5
1,250,745,2,3.49,3.465,194.3,6.865,.412,4.443,14.87,15.09,15.11,62.67,306.1,0,7.44,2.2,164.8
2,250,745,2,20.56,21.96,21.96,20.24,21.63,.205,.352,.434,.516,1.799,12.31,2550
1,250,750,2,3.495,3.479,194.8,5.369,.442,4.475,15.23,15.42,15.46,61.82,306.1,0,7.57,2.09,181.6
1,250,755,2,3.714,3.688,196.4,6.685,.597,5.227,15.68,15.9,15.95,59.59,306.2,0,7.45,2.51,213.8
1,250,800,2,3.55,3.524,203,6.811,.445,4.541,16.17,16.32,16.47,57.99,306.2,0,7.52,2.2,241.2
2,250,800,2,20.55,21.92,21.91,20.21,21.58,.205,.352,.434,.516,1.382,12.41,2550
1,250,805,2,4.346,4.325,203.2,5.676,.556,5.586,16.62,16.7,16.85,55.36,306.2,0,7.27,2.95,259.8
1,250,810,2,4.189,4.158,201.7,6.88,.901,6.239,17.11,17.13,17.35,54.81,306.3,0,7.56,2.56,275.5
1,250,815,2,4.468,4.441,201.6,6.291,.622,6.141,17.53,17.46,17.68,53.21,306.3,0,7.52,2.867,297.5
2,250,815,2,20.55,21.9,21.87,20.21,21.52,.205,.351,.434,.516,.817,12.61,2550
1,250,820,2,4.26,4.211,196.9,8.69,.628,5.553,18.01,17.97,18.16,52.63,306.4,0,7.8,2.815,315.6
1,250,825,2,5.49,5.464,200.7,5.636,.776,7.48,18.43,18.3,18.55,50.42,306.3,0,7.56,3.575,335.2
1,250,830,2,6.216,6.144,203.6,8.76,1.025,8.59,18.92,18.86,19.07,48.41,306.3,0,7.41,3.933,350.6
2,250,830,2,20.57,21.87,21.82,20.24,21.46,.205,.351,.434,.516,.068,12.84,2550
1,250,835,2,7.33,7.3,198.5,5.589,1.091,9.11,19.37,19.21,19.45,46.55,306.3,0,7.26,4.598,367.8
1,250,840,2,7.16,7.1,197.2,7.42,.976,9.51,19.65,19.43,19.69,45.98,306.3,0,7.33,4.483,390.4
1,250,845,2,8.05,7.99,197.4,6.815,.993,10.39,19.93,19.69,19.93,44.4,306.3,0,7.08,5.27,410.8
2,250,845,2,20.62,21.85,21.79,20.31,21.41,.205,.351,.434,.516,0,12.97,2550
1,250,850,2,7.57,7.51,198.8,7.29,1.333,10.36,20.23,19.96,20.26,43.92,306.3,0,7.19,5.053,430.7
1,250,855,2,8.52,8.46,194.4,6.348,.844,10.13,20.42,20.07,20.39,42.74,306.3,0,6.973,5.398,449.5
1,250,900,2,8.28,8.23,199.1,6.073,.862,10.13,20.64,20.2,20.55,42.4,306.2,0,7.05,5.215,469.6
2,250,900,2,20.68,21.84,21.77,20.42,21.36,.204,.351,.434,.516,0,13.06,2550
1,250,905,2,7.7,7.64,196.9,6.918,.952,9.51,20.94,20.54,20.92,42.21,306.3,0,7.24,4.913,473.7
1,250,910,2,6.86,6.784,197.3,8.54,.779,8.79,21.18,20.74,21.17,41.67,306.3,0,7.28,4.635,506.6
1,250,915,2,6.862,6.821,199.1,6.261,.768,8.66,21.43,20.87,21.35,41.45,306.3,0,7.42,4.44,528.2
2,250,915,2,20.78,21.83,21.76,20.57,21.32,.205,.35,.434,.515,0,13.09,2550
1,250,920,2,6.745,6.647,190.6,9.76,.866,8.92,21.72,21.14,21.63,41.1,306.3,0,7.55,4.405,546.8
1,250,925,2,7.31,7.28,192.3,5.309,.839,8.92,21.85,21.24,21.73,40.26,306.3,0,7.37,4.868,563.9
1,250,930,2,7.35,7.29,191.9,7.29,1.032,9.18,22.22,21.67,22.15,39.66,306.3,0,7.47,4.95,579.7
2,250,930,2,20.9,21.83,21.77,20.75,21.29,.204,.35,.434,.515,0,13.13,2550
1,250,935,2,7.36,7.3,193.8,7.14,1.007,9.44,22.36,21.73,22.23,39.44,306.3,0,7.52,4.74,582
1,250,940,2,6.741,6.669,190.7,8.4,.743,8.36,22.61,21.88,22.42,39.25,306.3,0,7.66,4.448,553.6
1,250,945,2,6.602,6.559,195.9,6.529,.846,8.36,22.5,21.84,22.29,39.23,306.3,0,7.56,4.428,533.6
2,250,945,2,21.05,21.84,21.8,20.97,21.27,.204,.35,.434,.515,0,13.14,2550
1,250,950,2,6.655,6.585,187.3,8.31,.978,8.4,22.56,22,22.39,39.04,306.3,0,7.54,4.605,500.8
1,250,955,2,7.26,7.2,198.2,7.64,1.236,9.44,22.52,22.02,22.37,38.66,306.3,0,7.38,4.873,519.2
1,250,1000,2,7.41,7.38,197.4,5.418,1.031,9.21,22.61,21.95,22.47,38.26,306.3,0,7.3,4.648,578.7
2,250,1000,2,21.23,21.86,21.84,21.23,21.25,.204,.35,.433,.515,0,13.13,2550
1,250,1005,2,7.71,7.67,203.2,5.503,.95,9.6,22.84,22.2,22.72,38.17,306.3,0,7.47,4.923,601.1
1,250,1010,2,8.1,8.05,204.7,6.746,.816,10,22.95,22.23,22.78,37.53,306.3,0,7.32,5.235,647.1
1,250,1015,2,7.5,7.46,202.2,5.868,1.024,9.24,23.13,22.46,22.98,37.31,306.3,0,7.39,5.065,673.7
2,250,1015,2,21.41,21.9,21.9,21.5,21.24,.204,.349,.433,.515,0,13.22,2550
1,250,1020,2,7.34,7.3,195.3,6.411,.755,9.6,23.5,22.79,23.37,36.99,306.3,0,7.58,4.86,698
1,250,1025,2,7.18,7.09,199.4,9.23,1.078,9.9,23.62,22.84,23.43,36.83,306.2,0,7.63,4.725,702
1,250,1030,2,7.51,7.47,191.1,5.435,.886,9.38,23.84,22.95,23.65,35.94,306.2,0,7.46,4.943,721
2,250,1030,2,21.59,21.94,21.98,21.78,21.25,.204,.349,.433,.515,0,13.24,2550
1,250,1035,2,6.998,6.943,204.2,7.2,1.104,9.87,23.96,23.14,23.76,36.05,306.1,0,7.61,4.603,729
1,250,1040,2,6.754,6.684,199.2,8.22,1.11,9.08,24.2,23.39,24.08,35.88,306.1,0,7.75,4.498,743
1,250,1045,2,7.06,6.958,203.3,9.82,1.089,9.8,24.25,23.32,23.98,35.63,306.1,0,7.69,4.688,755
2,250,1045,2,21.78,21.99,22.07,22.07,21.27,.204,.349,.433,.515,0,13.23,2550
1,250,1050,2,7.07,6.998,194.7,8.14,.815,8.95,24.48,23.59,24.26,35.44,306.1,0,7.81,4.74,764
1,250,1055,2,6.84,6.727,189.1,10.42,1.009,9.15,24.75,23.9,24.6,35.21,306,0,7.95,4.535,775
1,250,1100,2,7.17,7,198.3,12.57,1.328,10.36,24.96,24.03,24.69,35.08,306,0,8.07,4.915,785
2,250,1100,2,22,22.06,22.18,22.39,21.3,.204,.349,.432,.515,0,13.2,2550
1,250,1105,2,7.46,7.34,187.3,10.32,.976,9.47,24.85,23.81,24.51,34.29,306,0,7.66,5.263,792
1,250,1110,2,6.874,6.8,197.7,8.4,.953,8.49,24.77,23.88,24.6,35.12,306,0,7.92,4.508,801
1,250,1115,2,6.904,6.83,197,8.43,1.298,9.11,25.39,24.44,25.19,34.76,305.9,0,8.3,4.608,811
2,250,1115,2,22.24,22.13,22.3,22.73,21.34,.204,.348,.432,.514,0,13.2,2550
1,250,1120,2,6.634,6.541,185,9.59,1.088,9.18,25.28,24.31,25,34.57,305.9,0,8.13,4.578,816
1,250,1125,2,7.07,7.02,202.1,6.378,.811,9.24,25.42,24.36,25.12,34.38,305.9,0,8.18,4.52,824
1,250,1130,2,7.17,7.09,196.5,8.59,.778,8.66,25.55,24.62,25.27,33.86,305.9,0,8.07,4.918,830
2,250,1130,2,22.49,22.21,22.43,23.08,21.38,.204,.348,.432,.514,0,13.19,2550
1,250,1135,2,7.56,7.42,191.3,10.73,1.453,11.47,25.69,24.69,25.43,33.82,305.8,0,8.16,4.908,837
1,250,1140,2,7.27,7.18,187.3,8.72,1.074,9.34,25.78,24.78,25.5,33.63,305.8,0,8.17,4.99,843
1,250,1145,2,6.697,6.609,189.5,9.3,1.24,8.53,25.98,25.06,25.77,34.39,305.8,0,8.65,4.55,848
2,250,1145,2,22.74,22.3,22.57,23.45,21.44,.204,.348,.432,.514,0,13.19,2550
1,250,1150,2,7.48,7.34,184.1,10.95,1.215,10.39,26.13,25.22,25.93,33.31,305.8,0,8.33,5.093,853
1,250,1155,2,7.96,7.9,180.5,6.858,1.196,9.96,25.99,24.85,25.58,32.55,305.7,0,7.88,5.915,858
1,250,1200,2,8.05,7.99,178.9,6.943,1.363,12.05,26.11,25.08,25.84,32.66,305.7,0,8.03,5.785,863
2,250,1200,2,22.99,22.4,22.73,23.81,21.51,.203,.348,.431,.514,0,13.17,2550
1,250,1205,2,7.81,7.75,186.4,7.37,1.337,10.19,26.18,25.09,25.89,32.65,305.6,0,8.09,5.42,868
1,250,1210,2,8.13,8.05,178.3,8.11,.952,9.96,26.28,25.28,25.98,32.11,305.5,0,7.93,5.843,872
1,250,1215,2,7.41,7.35,182.5,7.33,1.057,9.93,26.44,25.48,26.17,32.45,305.4,0,8.22,5.29,877
2,250,1215,2,23.23,22.51,22.9,24.19,21.59,.203,.347,.431,.514,0,13.17,2550
1,250,1220,2,7.85,7.78,175.9,7.38,1.099,10.29,26.53,25.46,26.21,31.68,305.3,0,7.95,5.593,879
1,250,1225,2,7.6,7.55,174.4,6.919,1.075,10.62,26.52,25.47,26.2,32.04,305.2,0,8.11,5.555,883
1,250,1230,2,7.92,7.85,183.7,7.51,.896,10.29,26.48,25.39,26.12,32.06,305.2,0,8.08,5.515,882
2,250,1230,2,23.44,22.62,23.08,24.56,21.68,.203,.347,.431,.514,0,13.16,2550
1,250,1235,2,7.84,7.73,187.7,9.61,1.315,10.68,26.59,25.61,26.28,32.36,305.1,0,8.3,5.563,868
1,250,1240,2,7.21,7.15,176.9,7.62,1.242,9.93,26.71,25.69,26.42,32.45,305,0,8.44,5.033,876
1,250,1245,2,7.78,7.66,187.5,10.01,.889,9.73,26.96,25.9,26.65,32.36,305,0,8.61,5.438,884
2,250,1245,2,23.64,22.74,23.27,24.92,21.78,.203,.347,.431,.513,0,13.14,2550
1,250,1250,2,7.52,7.33,185.3,12.93,1.075,10.06,26.98,25.89,26.66,32.14,304.9,0,8.53,5.215,888
1,250,1255,2,7.71,7.62,184.2,9.17,1.521,11.56,26.84,25.85,26.52,31.93,304.9,0,8.32,5.458,888
1,250,1300,2,6.602,6.509,173.1,9.65,1.444,10.71,26.98,26,26.64,31.63,304.9,0,8.31,4.978,884
2,250,1300,2,23.84,22.86,23.46,25.26,21.88,.203,.347,.43,.513,0,13.15,2550
1,250,1305,2,6.982,6.86,178.1,10.7,1.179,9.7,27.21,26.33,26.95,31.9,304.9,0,8.62,5.07,867
1,250,1310,2,8.09,7.98,175.3,9.16,1.328,11.17,27.19,26.07,26.84,31.04,304.8,0,8.21,5.94,881
1,250,1315,2,7.24,7.14,171.1,9.63,1.031,9.51,27.21,26.25,26.93,31.32,304.7,0,8.36,5.323,878
2,250,1315,2,24.04,22.98,23.65,25.58,22,.203,.347,.43,.513,0,13.14,2550
1,250,1320,2,7.74,7.63,178.9,9.5,1.032,9.9,27.33,26.32,27.05,30.99,304.7,0,8.3,5.528,877
1,250,1325,2,6.718,6.643,190.7,8.56,1.207,9.34,27.24,26.2,26.92,31.06,304.7,0,8.26,4.663,873
1,250,1330,2,6.676,6.619,188.4,7.5,1.268,9.47,27.29,26.46,27.04,31.48,304.6,0,8.5,4.815,867
2,250,1330,2,24.22,23.1,23.84,25.84,22.11,.202,.346,.43,.513,0,13.13,2550
1,250,1335,2,6.995,6.883,182.9,10.25,1.072,9.67,27.52,26.52,27.24,30.99,304.6,0,8.46,4.87,863
1,250,1340,2,6.998,6.847,184.5,11.88,1.507,10.75,27.32,26.48,27.09,31.16,304.5,0,8.37,4.94,857
1,250,1345,2,8.24,8.17,180.6,7.37,1.577,11.69,27.65,26.75,27.39,30.94,304.5,0,8.55,5.755,854
2,250,1345,2,24.39,23.21,24.02,26,22.23,.202,.346,.429,.513,0,13.12,2550
1,250,1350,2,7.78,7.7,176.2,8.47,1.268,11.17,27.66,26.61,27.34,30.82,304.5,0,8.5,5.61,849
1,250,1355,2,6.527,6.308,190,14.85,.994,8.3,27.66,26.53,27.34,30.91,304.4,0,8.55,4.448,842
1,250,1400,2,7.38,7.29,171.9,8.86,1.028,10.65,27.65,26.73,27.35,30.93,304.3,0,8.54,5.578,836
2,250,1400,2,24.56,23.33,24.18,26.05,22.36,.202,.346,.429,.512,0,13.13,2550
1,250,1405,2,6.744,6.703,180.7,6.309,1.103,9.9,27.78,26.74,27.43,30.85,304.2,0,8.61,4.83,832
1,250,1410,2,7.53,7.46,196.1,7.73,1.333,10.32,27.73,26.73,27.39,31.03,304.1,0,8.65,4.993,826
1,250,1415,2,6.87,6.804,194,7.98,1.111,9.38,27.59,26.61,27.23,30.83,304.1,0,8.45,4.755,817
2,250,1415,2,24.69,23.43,24.32,26.04,22.49,.202,.346,.429,.512,0,13.12,2550
1,250,1420,2,6.939,6.806,178,11.19,1.116,9.8,27.85,27.04,27.64,30.87,304,0,8.68,5.025,812
1,250,1425,2,5.797,5.657,176.1,12.61,1.113,8.46,28.03,27.14,27.78,30.83,303.9,0,8.81,4.065,802
1,250,1430,2,8.08,8.01,171.3,7.85,1.18,10.49,28.23,27.34,27.92,30.03,303.9,0,8.61,5.98,794
2,250,1430,2,24.8,23.54,24.44,25.99,22.62,.202,.346,.428,.512,0,13.12,2550
1,250,1435,2,7.92,7.79,180.4,10.18,1.257,11.27,28.08,27.13,27.68,30.29,303.8,0,8.6,5.685,785
1,250,1440,2,7.81,7.76,182.3,6.656,1.048,10.16,27.9,26.94,27.49,29.9,303.7,0,8.27,5.725,777
1,250,1445,2,7.79,7.52,177.5,14.98,.998,10.16,27.85,26.99,27.57,30.21,303.6,0,8.38,5.645,765
2,250,1445,2,24.92,23.64,24.53,25.94,22.76,.202,.346,.428,.512,0,13.12,2550
1,250,1450,2,6.644,6.442,172.9,14.12,1.452,10.36,28.17,27.38,27.94,30.38,303.5,0,8.72,4.84,757
1,250,1455,2,7.36,7.31,190.3,7.03,1.121,9.93,28.22,27.44,27.94,30.19,303.5,0,8.67,5.078,749
1,250,1500,2,7.6,7.48,182.7,10.13,1.467,10.62,28.2,27.27,27.88,29.61,303.4,0,8.38,5.285,740
2,250,1500,2,25.03,23.74,24.6,25.89,22.89,.202,.346,.428,.512,0,13.11,2550
1,250,1505,2,7.6,7.52,188.2,8.4,1.275,10.68,28.09,27.28,27.81,29.96,303.3,0,8.45,5.068,728
1,250,1510,2,7.55,7.51,188.9,6.363,1.203,10.36,28,27.19,27.71,29.98,303.3,0,8.39,5.225,715
1,250,1515,2,8.5,8.42,172.9,7.78,1.631,11.79,28.24,27.51,27.97,29.93,303.2,0,8.56,6.19,703
2,250,1515,2,25.12,23.84,24.65,25.89,23.02,.201,.346,.427,.511,0,13.12,2550
1,250,1520,2,7.81,7.73,175.9,8.5,1.033,10.26,28.18,27.37,27.87,29.76,303.1,0,8.44,5.55,691.7
1,250,1525,2,7.35,7.27,194.4,8.63,1.141,9.77,28.35,27.67,28.12,30.47,303.1,0,8.91,4.923,679.2
1,250,1530,2,8.75,8.68,184.7,7.46,1.455,11.53,28.21,27.44,27.88,29.77,303,0,8.47,6.13,666
2,250,1530,2,25.19,23.92,24.71,25.96,23.15,.201,.346,.427,.511,0,13.12,2550
1,250,1535,2,8.01,7.87,187.6,10.96,1.785,13.3,28.3,27.57,28.02,30.09,303,0,8.69,5.508,619.4
1,250,1540,2,6.882,6.718,178.7,12.49,1.08,9.47,28.23,27.56,27.97,30.07,302.9,0,8.63,4.99,637.5
1,250,1545,2,7.31,7.23,176.7,8.48,1.715,11.43,28.44,27.82,28.2,29.91,302.9,0,8.72,5.108,624.5
2,250,1545,2,25.25,24,24.76,26.08,23.28,.201,.346,.427,.511,0,13.11,2550
1,250,1550,2,7.56,7.48,169.7,7.98,1.169,10.16,28.3,27.51,27.95,29.4,302.9,0,8.36,5.535,609.6
1,250,1555,2,8.41,8.35,169.8,6.496,1.296,11.04,28.3,27.62,28,29.38,302.8,0,8.35,5.97,594
1,250,1600,2,7.87,7.8,172.3,8.07,1.02,10.13,28.17,27.42,27.79,29.43,302.7,0,8.27,5.755,578
2,250,1600,2,25.28,24.07,24.82,26.22,23.41,.201,.346,.426,.511,0,13.11,2550
1,250,1605,2,7.81,7.66,176.9,11.43,1.349,11.86,28.2,27.64,27.93,29.71,302.7,0,8.43,5.54,563.3
1,250,1610,2,7.49,7.44,180.4,6.692,1.052,10.49,28.27,27.68,27.99,29.82,302.6,0,8.54,5.26,548.4
1,250,1615,2,7.86,7.79,174.8,7.72,.965,9.83,28.11,27.47,27.82,29.76,302.6,0,8.38,5.538,532.2
2,250,1615,2,25.29,24.14,24.89,26.37,23.52,.201,.346,.426,.51,0,13.11,2550
1,250,1620,2,7.99,7.87,177.1,9.61,1.085,10.13,28.11,27.56,27.85,29.93,302.5,0,8.46,5.625,516.5
1,250,1625,2,7.23,7.15,167.4,8.37,1.195,10.06,28.2,27.67,27.94,30.12,302.4,0,8.62,5.2,499.6
1,250,1630,2,7.81,7.76,171.9,6.444,1.275,10.49,28.13,27.55,27.81,29.81,302.4,0,8.42,5.835,483.1
2,250,1630,2,25.28,24.2,24.96,26.51,23.64,.201,.346,.426,.51,0,13.12,2550
1,250,1635,2,6.302,6.237,177,8.22,1.155,9.57,28.13,27.71,27.89,30.47,302.4,0,8.73,4.483,465.3
1,250,1640,2,7.82,7.75,173.2,7.66,1.107,10,28.11,27.63,27.83,29.81,302.4,0,8.4,5.518,447.6
1,250,1645,2,7.2,7.11,169.9,9.1,1.103,9.83,28.07,27.66,27.81,30.04,302.4,0,8.48,5.22,432.2
2,250,1645,2,25.26,24.25,25.04,26.63,23.74,.201,.346,.426,.51,0,13.12,2550
1,250,1650,2,7.39,7.33,184.3,6.902,1.117,9.57,27.93,27.55,27.68,30.08,302.4,0,8.39,4.93,415.5
1,250,1655,2,8.71,8.66,186.8,6.496,.961,10.78,27.81,27.46,27.55,29.78,302.4,0,8.14,5.613,399.4
1,250,1700,2,7.99,7.93,179.6,6.951,1.297,10.65,27.67,27.38,27.43,29.9,302.4,0,8.08,5.608,380.6
2,250,1700,2,25.23,24.29,25.13,26.72,23.84,.2,.346,.425,.51,0,13.13,2550
1,250,1705,2,8.31,8.26,185.2,6.299,1.071,10.55,27.67,27.41,27.46,29.97,302.4,0,8.12,5.465,362.9
1,250,1710,2,6.87,6.776,183.4,9.48,1.042,9.21,27.65,27.46,27.47,30.6,302.4,0,8.4,4.583,345.2
1,250,1715,2,7.25,7.14,185,9.81,.979,9.28,27.59,27.4,27.37,30.34,302.3,0,8.22,4.79,326
2,250,1715,2,25.18,24.32,25.21,26.79,23.93,.2,.346,.425,.51,0,13.13,2550
1,250,1720,2,7.8,7.77,181.4,5.205,.863,10.22,27.52,27.39,27.34,30.32,302.3,0,8.16,5.453,307.1
1,250,1725,2,6.802,6.736,178.1,7.96,.922,8.95,27.49,27.37,27.29,30.56,302.3,0,8.24,4.678,286.7
1,250,1730,2,7.77,7.71,190.3,6.79,1.097,9.83,27.38,27.25,27.16,30.42,302.3,0,8.08,4.963,267.2
2,250,1730,2,25.12,24.35,25.28,26.82,24.02,.201,.346,.425,.509,0,13.14,2550
1,250,1735,2,7.37,7.32,182.4,7.09,.933,9.77,27.22,27.2,27.05,30.6,302.3,0,8.04,4.983,250.2
1,250,1740,2,7.7,7.66,179.2,5.481,.995,9.47,27.17,27.15,26.99,30.19,302.3,0,7.8,5.413,233.4
1,250,1745,2,6.953,6.905,182.5,6.734,1.01,9.31,27.07,27.08,26.9,30.81,302.3,0,8.01,4.76,216.2
2,250,1745,2,25.05,24.37,25.34,26.82,24.1,.2,.347,.424,.509,0,13.15,2550
1,250,1750,2,5.924,5.89,177.6,6.18,.855,7.68,26.98,27.03,26.8,31.06,302.3,0,8.05,4.205,196.9
1,250,1755,2,7.04,7.01,176.2,5.128,1.116,9.57,26.91,26.97,26.74,30.77,302.3,0,7.85,4.785,180.2
1,250,1800,2,6.921,6.875,178.6,6.595,1.066,9.05,26.77,26.89,26.6,31.08,302.3,0,7.88,4.653,163.4
2,250,1800,2,24.97,24.39,25.4,26.8,24.17,.2,.347,.424,.509,0,12.71,2550
1,250,1805,2,6.988,6.914,175.1,8.33,1.049,9.28,26.64,26.81,26.47,31.21,302.3,0,7.83,4.77,144.3
1,250,1810,2,6.225,6.185,177.6,6.463,.745,8,26.45,26.64,26.26,31.53,302.3,0,7.82,4.218,117.9
1,250,1815,2,5.436,5.405,178.7,6.109,.697,7.25,26.25,26.47,26.07,32.05,302.3,0,7.88,3.645,106.2
2,250,1815,2,24.87,24.39,25.45,26.75,24.24,.2,.347,.424,.509,0,12.66,2550
1,250,1820,2,5.869,5.841,180.1,5.555,.565,7.06,26.05,26.31,25.9,32.17,302.3,0,7.77,4.1,92.3
1,250,1825,2,5.777,5.745,178.4,6.072,.673,7.12,25.91,26.22,25.76,32.28,302.3,0,7.7,3.865,75.4
1,250,1830,2,4.637,4.615,174.7,5.6,.614,6.109,25.61,26,25.42,33.22,302.4,0,7.85,2.975,47.52
2,250,1830,2,24.77,24.39,25.48,26.66,24.29,.2,.347,.424,.509,0,12.64,2550
1,250,1835,2,4.485,4.459,170.7,6.191,.608,5.847,25.22,25.73,25.06,34.03,302.3,0,7.87,2.86,31.95
1,250,1840,2,4.395,4.378,171.5,4.917,.446,5.749,24.99,25.67,24.89,34,302.4,0,7.66,2.817,25.15
1,250,1845,2,3.963,3.941,170.6,6.003,.479,4.998,24.75,25.42,24.66,34.54,302.5,0,7.68,2.427,20.33
2,250,1845,2,24.66,24.38,25.5,26.56,24.34,.2,.347,.424,.508,0,12.62,2550
1,250,1850,2,3.929,3.921,169.6,3.851,.347,4.671,24.42,25.16,24.26,35.75,302.5,0,7.89,2.22,15.11
1,250,1855,2,3.934,3.928,170,3.193,.325,4.933,23.98,24.88,23.84,37.33,302.5,0,8.13,2.04,9.05
1,250,1900,2,3.966,3.963,168.3,2.082,.2,4.475,23.48,24.59,23.28,39.32,302.5,0,8.44,1.812,3.248
2,250,1900,2,24.54,24.36,25.51,26.42,24.37,.2,.347,.423,.508,0,12.6,2550
1,250,1905,2,4.067,4.065,168.4,1.942,.222,4.639,22.87,24.27,22.67,41.75,302.5,0,8.77,1.707,.062
1,250,1910,2,4.162,4.155,164.5,3.206,.224,4.671,22.34,23.8,22.2,43.47,302.4,0,8.89,1.817,0
1,250,1915,2,3.705,3.691,154.9,4.939,.253,4.345,21.94,23.16,21.84,44.48,302.4,0,8.87,1.752,0
2,250,1915,2,24.42,24.34,25.51,26.28,24.4,.2,.347,.423,.508,0,12.6,2550
1,250,1920,2,4.144,4.137,158.8,3.336,.269,4.704,21.58,22.95,21.57,45.22,302.4,0,8.79,1.922,0
1,250,1925,2,3.977,3.972,158.2,2.825,.26,4.671,21.49,22.86,21.52,44.81,302.4,0,8.58,1.825,0
1,250,1930,2,3.759,3.755,155.2,2.67,.29,4.345,21.22,22.56,21.18,45.85,302.4,0,8.68,1.632,0
2,250,1930,2,24.29,24.31,25.49,26.11,24.42,.2,.347,.423,.508,0,12.59,2550
1,250,1935,2,4.165,4.16,153.8,2.733,.236,4.639,20.88,22.43,20.9,47.15,302.4,0,8.77,2.002,0
1,250,1940,2,4.113,4.108,156.2,2.919,.233,4.737,20.75,22.13,20.82,47.73,302.4,0,8.84,2.047,0
1,250,1945,2,3.833,3.827,157.8,3.285,.244,4.475,20.59,21.89,20.65,48.43,302.5,0,8.9,1.755,0
2,250,1945,2,24.16,24.28,25.47,25.93,24.43,.2,.347,.423,.508,0,12.59,2550
1,250,1950,2,3.592,3.589,158,2.466,.162,3.953,20.4,21.75,20.41,49.39,302.6,0,9.01,1.51,0
1,250,1955,2,3.529,3.527,157.6,1.872,.16,3.855,20.13,21.7,20.19,50.43,302.7,0,9.08,1.455,0
1,250,2000,2,4.034,4.032,158.9,1.806,.224,4.41,19.9,21.59,19.98,51.39,302.6,0,9.14,1.735,0
2,250,2000,2,24.02,24.24,25.43,25.74,24.43,.2,.347,.423,.508,0,12.57,2550
1,250,2005,2,4.11,4.107,157.9,2.038,.206,4.541,19.73,21.43,19.79,52.06,302.7,0,9.18,1.73,0
1,250,2010,2,3.77,3.768,152.8,1.694,.118,4.018,19.51,21.21,19.57,52.94,302.8,0,9.22,1.54,0
1,250,2015,2,3.215,3.214,148,1.095,.151,3.691,19.09,20.93,19.03,55.57,302.9,0,9.54,1.032,0
2,250,2015,2,23.9,24.2,25.38,25.56,24.42,.2,.347,.423,.507,.334,12.56,2550
1,250,2020,2,3.62,3.616,151.5,2.604,.284,4.247,18.55,20.76,18.61,58.64,302.9,0,9.83,1.357,0
1,250,2025,2,3.615,3.614,152.3,1.599,.146,3.985,18.51,20.6,18.72,58.82,303,0,9.84,1.487,0
1,250,2030,2,3.495,3.492,153,2.324,.183,3.985,18.45,20.39,18.68,58.95,303.1,0,9.81,1.392,0
2,250,2030,2,23.77,24.15,25.34,25.38,24.4,.2,.347,.423,.507,1.203,12.56,2550
1,250,2035,2,3.616,3.613,156.6,2.269,.261,4.214,18.43,20.24,18.67,58.93,303.2,0,9.79,1.435,0
1,250,2040,2,3.925,3.92,156.1,2.753,.257,4.443,18.44,20.18,18.66,58.23,303.2,0,9.62,1.717,0
1,250,2045,2,3.557,3.548,154.4,3.985,.306,4.247,18.5,20.02,18.72,57.54,303.4,0,9.51,1.55,0
2,250,2045,2,23.65,24.1,25.28,25.19,24.38,.2,.347,.422,.507,1.164,12.54,2550
1,250,2050,2,3.337,3.331,155.4,3.451,.236,3.953,18.53,19.97,18.74,57.26,303.5,0,9.46,1.422,0
1,250,2055,2,3.426,3.422,154.5,2.843,.201,3.855,18.48,20.05,18.68,57.32,303.6,0,9.44,1.465,0
1,250,2100,2,3.651,3.644,152.6,3.615,.268,4.312,18.43,20.07,18.65,57.41,303.7,0,9.41,1.717,0
2,250,2100,2,23.53,24.05,25.21,25.02,24.35,.2,.347,.422,.507,1.141,12.54,2550
1,250,2105,2,3.928,3.924,151.5,2.693,.268,4.737,18.44,20.05,18.68,57.17,303.7,0,9.37,1.875,0
1,250,2110,2,4.044,4.036,150.9,3.527,.255,4.802,18.46,19.98,18.68,56.97,303.7,0,9.33,1.917,0
1,250,2115,2,3.955,3.951,149,2.613,.231,4.475,18.45,19.89,18.64,57.06,303.7,0,9.34,1.955,0
2,250,2115,2,23.42,24,25.15,24.85,24.31,.2,.346,.422,.507,1.12,12.53,2550
1,250,2120,2,3.888,3.883,151.2,2.769,.225,4.475,18.36,19.75,18.54,57.46,303.8,0,9.37,1.872,0
1,250,2125,2,3.636,3.633,151.3,2.379,.219,4.345,18.22,19.55,18.33,58.13,303.8,0,9.4,1.62,0
1,250,2130,2,3.966,3.957,150.5,3.739,.305,4.606,18,19.5,18.14,59.11,303.7,0,9.44,1.872,0
2,250,2130,2,23.31,23.94,25.08,24.68,24.27,.2,.346,.422,.507,1.167,12.53,2550
1,250,2135,2,4.007,3.999,150.4,3.475,.311,4.671,18,19.41,18.24,58.8,303.8,0,9.37,2.027,0
1,250,2140,2,3.954,3.945,152,3.816,.282,4.606,17.98,19.26,18.14,58.73,303.8,0,9.34,1.947,0
1,250,2145,2,4.309,4.297,153.6,4.302,.354,5.063,17.96,19.13,18.16,58.4,303.8,0,9.24,2.397,0
2,250,2145,2,23.21,23.89,25.01,24.52,24.22,.2,.346,.422,.507,1.159,12.51,2550
1,250,2150,2,4.294,4.28,155.5,4.562,.333,4.998,18.02,19.12,18.22,57.47,303.8,0,9.06,2.477,0
1,250,2155,2,4.219,4.207,156.4,4.197,.325,4.998,18.06,19.05,18.22,57.11,303.8,0,9.01,2.46,0
1,250,2200,2,4.321,4.307,156.5,4.55,.321,5.096,17.98,18.88,18.09,57.44,303.8,0,9.02,2.417,0
2,250,2200,2,23.11,23.83,24.93,24.37,24.17,.199,.346,.422,.507,1.107,12.51,2550
1,250,2205,2,4.347,4.336,156.4,3.988,.301,5.031,17.89,18.78,17.99,57.65,303.8,0,8.98,2.45,0
1,250,2210,2,4.219,4.206,157.5,4.443,.274,4.867,17.82,18.7,17.9,57.78,303.9,0,8.96,2.372,0
1,250,2215,2,3.978,3.962,160.5,5.141,.324,4.508,17.75,18.67,17.84,57.94,304,0,8.93,2.185,0
2,250,2215,2,23.01,23.77,24.86,24.21,24.12,.199,.346,.422,.506,1.123,12.49,2550
1,250,2220,2,3.705,3.693,161.9,4.575,.373,4.835,17.72,18.67,17.82,57.92,304.1,0,8.9,2.067,0
1,250,2225,2,3.75,3.737,164.1,4.823,.321,4.312,17.63,18.72,17.74,58.09,304.2,0,8.86,1.92,0
1,250,2230,2,3.86,3.849,162,4.375,.368,4.933,17.65,18.71,17.81,57.62,304.2,0,8.76,2.22,0
2,250,2230,2,22.92,23.72,24.78,24.06,24.07,.199,.346,.422,.506,1.135,12.49,2550
1,250,2235,2,3.989,3.98,160.5,3.791,.351,4.802,17.63,18.71,17.79,57.45,304.2,0,8.7,2.152,0
1,250,2240,2,3.8,3.784,159.6,5.328,.306,4.541,17.61,18.64,17.75,57.39,304.2,0,8.67,2.052,0
1,250,2245,2,3.958,3.946,157.9,4.342,.295,4.867,17.48,18.5,17.57,57.86,304.2,0,8.67,2.002,0
2,250,2245,2,22.84,23.66,24.71,23.93,24.01,.199,.345,.421,.506,1.117,12.48,2550
1,250,2250,2,4.092,4.084,158.5,3.576,.303,4.769,17.37,18.43,17.49,58.07,304.3,0,8.63,2.177,0
1,250,2255,2,4.145,4.134,158.6,4.186,.317,4.867,17.27,18.31,17.4,58.34,304.3,0,8.6,2.33,0
1,250,2300,2,4.238,4.225,159.2,4.488,.42,4.998,17.25,18.23,17.38,58.29,304.3,0,8.57,2.39,0
2,250,2300,2,22.75,23.61,24.63,23.8,23.94,.199,.345,.421,.506,1.134,12.48,2550
1,250,2305,2,3.964,3.955,161.6,3.956,.329,4.9,17.19,18.18,17.31,58.4,304.3,0,8.54,2.16,0
1,250,2310,2,4.169,4.153,164.6,4.892,.388,5.096,17.2,18.25,17.34,58.04,304.3,0,8.46,2.2,0
1,250,2315,2,4.099,4.088,167.2,4.204,.376,5.063,17.22,18.21,17.35,57.84,304.3,0,8.43,2.27,0
2,250,2315,2,22.67,23.56,24.55,23.66,23.88,.199,.345,.421,.506,1.13,12.47,2550
1,250,2320,2,4.207,4.197,169.9,3.991,.324,5.227,17.19,18.19,17.31,57.95,304.3,0,8.43,2.265,0
1,250,2325,2,4.024,4.011,172.8,4.612,.312,5.129,17.04,18.1,17.16,58.42,304.3,0,8.41,2.165,0
1,250,2330,2,4.19,4.181,171.6,3.886,.325,5.063,16.98,18.06,17.13,58.47,304.3,0,8.37,2.1,0
2,250,2330,2,22.59,23.5,24.47,23.54,23.82,.199,.345,.421,.506,1.147,12.46,2550
1,250,2335,2,4.13,4.117,171.1,4.625,.358,5.031,16.95,18.06,17.11,58.36,304.4,0,8.32,2.132,0
1,250,2340,2,4.174,4.16,169.6,4.743,.401,4.933,17.05,18.09,17.23,57.63,304.3,0,8.22,2.382,0
1,250,2345,2,4.053,4.042,169.8,4.314,.385,5.063,17.1,18.06,17.23,57.31,304.3,0,8.19,2.187,0
2,250,2345,2,22.51,23.44,24.4,23.41,23.75,.199,.345,.421,.506,1.122,12.46,2550
1,250,2350,2,3.967,3.956,170.4,4.361,.401,4.998,17.02,18.01,17.16,57.37,304.3,0,8.14,2.192,0
1,250,2355,2,4.034,4.023,166.1,4.097,.326,4.965,17.02,17.99,17.13,57.21,304.3,0,8.09,2.287,0
1,251,0,2,4.264,4.255,166.4,3.711,.326,5.063,16.97,17.93,17.12,57.25,304.3,0,8.06,2.44,0
2,251,0,2,22.43,23.39,24.32,23.29,23.69,.199,.345,.421,.506,1.098,12.45,2550
1,251,5,2,4.218,4.201,165.6,5.095,.345,5.096,16.97,17.85,17.09,57.09,304.3,0,8.02,2.377,0
1,251,10,2,4.097,4.084,167.1,4.655,.314,4.998,16.86,17.76,16.96,57.4,304.3,0,8,2.265,0
1,251,15,2,4.188,4.174,169.4,4.619,.332,5.031,16.75,17.75,16.85,57.79,304.3,0,7.99,2.205,0
2,251,15,2,22.35,23.33,24.25,23.18,23.62,.199,.344,.421,.505,1.099,12.44,2550
1,251,20,2,4.296,4.281,172.1,4.752,.439,5.651,16.75,17.7,16.92,57.45,304.3,0,7.91,2.647,0
1,251,25,2,4.244,4.228,171.2,4.877,.361,5.39,16.74,17.62,16.86,57.37,304.3,0,7.88,2.36,0
1,251,30,2,4.245,4.228,172.6,5.167,.39,5.161,16.69,17.6,16.84,57.29,304.3,0,7.82,2.457,0
2,251,30,2,22.28,23.28,24.17,23.07,23.56,.199,.344,.421,.505,1.086,12.44,2550
1,251,35,2,4.158,4.142,172.6,5.102,.376,5.063,16.62,17.47,16.74,57.53,304.3,0,7.81,2.352,0
1,251,40,2,4.151,4.14,170.5,4.126,.292,5.096,16.48,17.35,16.58,57.99,304.3,0,7.8,2.342,0
1,251,45,2,4.288,4.275,167.8,4.462,.299,5.063,16.41,17.33,16.53,57.92,304.3,0,7.71,2.347,0
2,251,45,2,22.21,23.23,24.1,22.96,23.49,.199,.344,.421,.505,1.105,12.44,2550
1,251,50,2,4.175,4.159,170.2,5.036,.298,5.031,16.35,17.23,16.46,57.9,304.3,0,7.66,2.31,0
1,251,55,2,3.655,3.639,179.6,5.348,.286,4.279,16.24,17.12,16.33,58.18,304.4,0,7.63,1.725,0
1,251,100,2,4.012,3.996,178.8,5.138,.382,4.867,16.06,17.04,16.12,58.91,304.4,0,7.64,1.965,0
2,251,100,2,22.14,23.18,24.03,22.86,23.42,.199,.344,.421,.505,1.127,12.43,2550
1,251,105,2,4.212,4.191,178,5.783,.442,5.194,16,17.08,16.16,58.45,304.4,0,7.48,2.232,0
1,251,110,2,4.079,4.047,183.4,7.19,.463,5.227,16.07,17.03,16.24,57.7,304.5,0,7.36,2.18,0
1,251,115,2,3.827,3.798,202.3,7.03,.421,4.769,16.01,16.91,16.14,58.32,304.8,0,7.45,1.955,0
2,251,115,2,22.07,23.13,23.95,22.76,23.36,.199,.344,.421,.505,1.108,12.42,2550
1,251,120,2,4.407,4.383,185.2,5.981,.402,5.39,16.09,17.08,16.27,58.68,304.6,0,7.61,2.347,0
1,251,125,2,4.373,4.352,189.9,5.648,.468,6.076,16.04,16.93,16.15,57.85,304.6,0,7.37,2.105,0
1,251,130,2,4.273,4.256,191.1,5.067,.325,5.096,15.92,16.72,16.03,58.52,304.7,0,7.42,2.225,0
2,251,130,2,22,23.07,23.88,22.66,23.29,.199,.344,.42,.505,1.109,12.41,2550
1,251,135,2,4.278,4.266,185.1,4.284,.282,4.998,15.8,16.58,15.84,58.99,304.6,0,7.42,2.157,0
1,251,140,2,4.085,4.069,185.1,5.004,.345,4.867,15.53,16.39,15.61,59.91,304.6,0,7.39,2.067,0
1,251,145,2,3.977,3.966,184.7,4.252,.267,4.802,15.39,16.29,15.47,60.37,304.6,0,7.38,1.847,0
2,251,145,2,21.93,23.02,23.81,22.56,23.22,.199,.343,.42,.505,1.159,12.42,2550
1,251,150,2,3.637,3.62,188.9,5.502,.258,4.116,15.22,16.19,15.29,61.01,304.7,0,7.38,1.547,0
1,251,155,2,3.62,3.613,192,3.639,.223,4.214,15.04,16.1,15.1,61.8,304.7,0,7.39,1.372,0
1,251,200,2,3.509,3.506,193,2.589,.185,3.92,14.84,16.02,14.92,62.76,304.6,0,7.43,1.267,0
2,251,200,2,21.87,22.97,23.74,22.47,23.15,.199,.343,.42,.505,1.251,12.41,2550
1,251,205,2,3.326,3.324,193.1,2.311,.104,3.593,14.63,15.93,14.69,63.88,304.7,0,7.48,1.102,0
1,251,210,2,3.519,3.514,191.8,3.039,.18,3.953,14.38,15.86,14.46,64.99,304.7,0,7.5,1.18,0
1,251,215,2,3.583,3.578,194,3.012,.145,3.887,14.26,15.72,14.4,65.37,304.7,0,7.47,1.312,0
2,251,215,2,21.8,22.92,23.67,22.37,23.08,.199,.343,.42,.505,1.407,12.4,2550
1,251,220,2,3.612,3.605,196.1,3.342,.209,4.149,14.14,15.57,14.27,65.97,304.7,0,7.5,1.285,0
1,251,225,2,3.635,3.619,192.7,5.333,.333,4.443,14.17,15.66,14.38,65.76,304.6,0,7.48,1.525,0
1,251,230,2,4.116,4.099,188.2,5.223,.329,4.9,14.4,15.76,14.65,63.84,304.5,0,7.26,1.98,0
2,251,230,2,21.73,22.87,23.6,22.28,23.02,.199,.343,.42,.504,1.41,12.38,2550
1,251,235,2,4.15,4.14,184.1,3.96,.276,5.031,14.59,15.72,14.84,62.58,304.5,0,7.16,2.137,0
1,251,240,2,3.958,3.949,183.2,3.803,.229,4.443,14.62,15.65,14.77,62.49,304.4,0,7.16,1.892,0
1,251,245,2,4.032,4.019,182.8,4.683,.269,4.671,14.62,15.61,14.8,62.34,304.3,0,7.13,2.045,0
2,251,245,2,21.67,22.82,23.53,22.19,22.95,.198,.343,.42,.504,1.273,12.39,2550
1,251,250,2,4.246,4.233,182.2,4.565,.348,5.031,14.69,15.66,14.89,61.73,304.3,0,7.06,2.205,0
1,251,255,2,4.574,4.556,180.3,5.096,.475,5.651,14.85,15.76,15.08,60.56,304.2,0,6.935,2.697,0
1,251,300,2,4.442,4.423,184,5.24,.413,5.39,14.94,15.73,15.12,60.25,304.3,0,6.94,2.38,0
2,251,300,2,21.6,22.77,23.46,22.1,22.88,.198,.342,.42,.504,1.198,12.39,2550
1,251,305,2,4.342,4.324,185.1,5.243,.411,5.651,14.99,15.74,15.13,60.06,304.3,0,6.94,2.345,0
1,251,310,2,4.389,4.369,190.1,5.545,.404,5.161,14.98,15.69,15.11,60.06,304.3,0,6.932,2.317,0
1,251,315,2,4.211,4.193,191.7,5.263,.387,5.586,14.99,15.75,15.15,60.24,304.4,0,6.99,2.232,0
2,251,315,2,21.53,22.72,23.4,22.01,22.82,.198,.342,.42,.504,1.167,12.37,2550
1,251,320,2,3.809,3.791,189.1,5.56,.338,4.933,14.96,15.68,15.06,60.64,304.4,0,7.05,1.917,0
1,251,325,2,3.928,3.911,187.4,5.328,.276,4.639,14.82,15.5,14.89,60.88,304.4,0,6.983,2.012,0
1,251,330,2,3.864,3.852,184.1,4.647,.273,4.475,14.66,15.37,14.72,61.64,304.3,0,7.01,1.96,0
2,251,330,2,21.47,22.67,23.33,21.93,22.75,.198,.342,.42,.504,1.204,12.37,2550
1,251,335,2,3.735,3.72,185.9,5.084,.257,4.41,14.45,15.15,14.53,62.68,304.3,0,7.06,1.86,0
1,251,340,2,3.781,3.767,184.3,4.866,.325,4.541,14.31,15.06,14.39,63.46,304.2,0,7.1,1.782,0
1,251,345,2,3.474,3.464,183.7,4.426,.307,4.247,14.17,14.93,14.25,64.28,304.2,0,7.15,1.62,0
2,251,345,2,21.41,22.62,23.26,21.84,22.68,.198,.342,.42,.504,1.292,12.37,2550
1,251,350,2,3.182,3.173,183.7,4.439,.263,3.855,14.09,14.81,14.18,64.76,304.2,0,7.18,1.422,0
1,251,355,2,3.197,3.189,180.8,4.121,.259,3.92,13.96,14.75,14.04,65.53,304.2,0,7.24,1.41,0
1,251,400,2,3.088,3.081,177.8,3.864,.229,3.789,13.81,14.64,13.9,66.53,304.2,0,7.31,1.402,0
2,251,400,2,21.36,22.58,23.19,21.77,22.62,.198,.342,.42,.504,1.397,12.36,2550
1,251,405,2,3.296,3.284,175.9,4.78,.303,4.018,13.75,14.57,13.88,67,304.1,0,7.36,1.65,0
1,251,410,2,3.708,3.696,170.9,4.626,.273,4.541,13.73,14.54,13.88,66.93,304.1,0,7.32,1.927,0
1,251,415,2,4.157,4.14,167.1,5.051,.318,4.965,13.82,14.63,14.01,66.41,304,0,7.29,2.282,0
2,251,415,2,21.31,22.53,23.13,21.69,22.56,.198,.342,.42,.504,1.434,12.36,2550
1,251,420,2,3.898,3.881,161.3,5.324,.333,4.737,13.94,14.61,14.09,65.95,304,0,7.31,2.377,0
1,251,425,2,4.282,4.261,157,5.648,.466,5.553,13.92,14.5,14.03,66.07,303.9,0,7.31,2.617,0
1,251,430,2,4.29,4.274,154.7,4.975,.411,4.933,13.84,14.34,13.95,66.2,303.9,0,7.27,2.7,0
2,251,430,2,21.25,22.49,23.06,21.62,22.49,.198,.341,.42,.504,1.376,12.35,2550
1,251,435,2,3.73,3.701,161.3,7.1,.44,4.933,13.84,14.38,13.98,65.89,303.9,0,7.2,2.302,0
1,251,440,2,3.447,3.428,170.5,6.017,.459,5.129,13.91,14.45,14.05,65.56,304.1,0,7.19,2.035,0
1,251,445,2,3.315,3.29,176.9,7.06,.449,4.835,13.96,14.62,14.1,65.41,304.1,0,7.21,1.822,0
2,251,445,2,21.2,22.45,23,21.55,22.43,.198,.341,.42,.503,1.358,12.35,2550
1,251,450,2,3.013,2.996,175.9,6.105,.335,3.855,13.97,14.62,14.09,65.46,304.1,0,7.23,1.495,0
1,251,455,2,3.816,3.804,168.5,4.532,.361,4.802,13.92,14.59,14.03,65.82,304.1,0,7.26,2.11,0
1,251,500,2,4.017,4.008,165.5,3.869,.287,4.737,13.83,14.53,13.95,66.4,304,0,7.3,2.162,0
2,251,500,2,21.15,22.4,22.94,21.48,22.36,.198,.341,.42,.503,1.395,12.34,2550
1,251,505,2,3.807,3.795,169.3,4.625,.3,4.541,13.82,14.48,13.95,66.39,304,0,7.29,2.14,0
1,251,510,2,3.935,3.918,163.9,5.219,.41,4.867,13.8,14.42,13.95,66.34,304,0,7.26,2.48,0
1,251,515,2,4.011,3.983,166.7,6.776,.442,5.063,13.88,14.57,14.05,65.53,304,0,7.16,2.397,0
2,251,515,2,21.11,22.36,22.88,21.42,22.3,.198,.341,.42,.503,1.398,12.34,2550
1,251,520,2,3.883,3.861,173.6,6.021,.47,4.998,13.92,14.61,14.08,65.21,304.1,0,7.13,2.267,0
1,251,525,2,3.729,3.713,172.2,5.391,.377,4.704,13.93,14.61,14.09,65.02,304,0,7.09,2.312,0
1,251,530,2,3.97,3.954,168.2,5.064,.444,4.965,13.93,14.59,14.06,64.98,304,0,7.09,2.332,0
2,251,530,2,21.06,22.32,22.82,21.35,22.24,.198,.341,.42,.503,1.364,12.32,2550
1,251,535,2,3.633,3.615,171.7,5.665,.374,4.541,13.84,14.52,13.95,65.51,304.1,0,7.12,1.982,0
1,251,540,2,3.292,3.268,171.5,6.945,.401,4.279,13.79,14.54,13.92,65.58,304.2,0,7.08,1.77,0
1,251,545,2,3.066,3.042,165.4,7.19,.423,4.475,13.75,14.5,13.87,65.69,304.2,0,7.08,1.67,0
2,251,545,2,21.02,22.28,22.76,21.29,22.18,.198,.34,.42,.503,1.409,12.31,2550
1,251,550,2,3.043,3.028,164.3,5.699,.421,4.149,13.72,14.52,13.84,65.81,304.3,0,7.07,1.53,0
1,251,555,2,2.57,2.531,170.6,9.98,.48,3.757,13.68,14.54,13.81,65.91,304.4,0,7.05,1.111,0
1,251,600,2,1.973,1.941,204.8,10.42,.241,2.744,13.57,14.42,13.7,66.47,304.6,0,7.08,.801,0
2,251,600,2,20.97,22.24,22.7,21.22,22.12,.198,.34,.419,.503,1.487,12.31,2550
1,251,605,2,2.276,2.261,226.2,6.707,.258,2.809,13.33,14.38,13.42,68.14,304.7,0,7.21,1.215,0
1,251,610,2,2.505,2.499,219.7,4.012,.217,3.136,12.98,14.43,13.06,70.5,304.7,0,7.36,1.012,0
1,251,615,2,3.011,3.008,218.9,2.558,.195,3.43,12.76,14.3,12.86,71.6,304.7,0,7.38,1.152,0
2,251,615,2,20.92,22.19,22.65,21.15,22.06,.198,.34,.419,.503,2.345,12.3,2550
1,251,620,2,2.693,2.611,237,14.11,.182,3.234,12.57,14.15,12.69,72.5,304.8,0,7.39,1.21,.02
1,251,625,2,2.718,2.698,250.6,6.871,.12,3.005,12.45,14.15,12.6,73.2,304.9,0,7.41,1.27,1.281
1,251,630,2,2.81,2.8,224.3,4.839,.163,3.201,12.45,14.28,12.61,73.4,304.9,0,7.44,.987,3.405
2,251,630,2,20.87,22.16,22.59,21.09,22,.198,.34,.419,.503,3.287,12.29,2550
1,251,635,2,2.773,2.772,222.2,2.097,.154,3.365,12.35,14.26,12.48,74.5,305,0,7.55,.679,7.92
1,251,640,2,2.362,2.357,232.5,3.817,.125,2.646,12.32,14.15,12.5,74.9,305.1,0,7.61,.419,14.61
1,251,645,2,2.031,2.028,239,3.089,.15,2.319,12.44,14.27,12.7,74.2,305.2,0,7.59,.289,19.95
2,251,645,2,20.81,22.11,22.53,21.01,21.94,.198,.34,.419,.503,4.348,12.29,2550
1,251,650,2,1.819,1.809,219.1,5.941,.077,2.058,12.65,14.28,12.93,73.3,305.3,0,7.61,0,24.33
1,251,655,2,1.857,1.855,211.7,2.521,.086,2.058,12.73,14.29,12.97,73.5,305.4,0,7.72,0,26.98
1,251,700,2,1.271,1.265,195.5,5.25,.201,1.666,12.75,14.33,13,73.7,305.5,0,7.77,0,41.61
2,251,700,2,20.75,22.07,22.47,20.94,21.88,.198,.34,.419,.503,4.196,12.28,2550
1,251,705,2,.758,.758,187.8,.274,.172,1.078,12.97,14.48,13.42,74.1,305.5,0,8.05,0,68.33
1,251,710,2,.728,.727,189,3.526,.115,.98,13.42,14.74,14.08,72.1,305.6,0,8.09,0,81.2
1,251,715,2,1.403,1.4,198.3,4.24,.237,1.829,14.03,14.86,14.67,71.4,305.5,0,8.53,0,94.5
2,251,715,2,20.7,22.03,22.42,20.88,21.83,.198,.339,.419,.503,3.2,12.29,2550
1,251,720,2,1.681,1.677,193.2,3.811,.126,2.025,14.31,14.82,14.79,70.9,305.5,0,8.67,.29,110.4
1,251,725,2,1.641,1.629,206.2,7.2,.176,2.058,14.59,14.88,14.96,70.5,305.5,0,8.86,.317,126.6
1,251,730,2,2.155,2.139,204.9,6.967,.287,2.973,14.94,15.22,15.26,68.28,305.6,0,8.72,1.165,143.1
2,251,730,2,20.67,22,22.36,20.82,21.77,.198,.339,.419,.502,1.925,12.3,2550
1,251,735,2,2.229,2.212,198.4,7.04,.335,3.038,15.27,15.46,15.53,66.14,305.6,0,8.57,1.318,161.7
1,251,740,2,2.091,2.072,208.5,7.64,.256,2.515,15.6,15.74,15.89,64.98,305.6,0,8.62,1.29,179.8
1,251,745,2,2.344,2.327,210.1,6.764,.296,2.973,15.94,16.03,16.24,63.25,305.6,0,8.54,1.48,198.1
2,251,745,2,20.64,21.96,22.31,20.78,21.72,.198,.339,.419,.502,1.434,12.32,2550
1,251,750,2,2.308,2.299,210.9,5.092,.305,3.005,16.4,16.54,16.73,59.89,305.7,0,8.18,1.487,212.9
1,251,755,2,2.148,2.138,208.6,5.559,.323,2.809,16.8,16.88,17.1,57.78,305.7,0,8.03,1.417,235.9
1,251,800,2,3.019,2.982,207.8,8.94,.521,4.083,17.23,17.24,17.5,54.93,305.6,0,7.69,1.987,260.1
2,251,800,2,20.63,21.93,22.25,20.75,21.66,.198,.339,.419,.502,.699,12.36,2550
1,251,805,2,3.182,3.148,198.3,8.39,.43,4.312,17.55,17.48,17.72,53.78,305.6,0,7.69,2.15,273.3
1,251,810,2,3.386,3.364,204.7,6.54,.56,4.998,17.86,17.81,18.05,52.29,305.7,0,7.56,2.282,279.5
1,251,815,2,3.841,3.817,200.3,6.493,.477,5.129,18.14,17.96,18.25,50.82,305.7,0,7.41,2.4,297.3
2,251,815,2,20.65,21.9,22.21,20.75,21.61,.198,.339,.419,.502,0,12.43,2550
1,251,820,2,4.03,4.007,194.9,6.119,.708,5.423,18.51,18.29,18.68,49.74,305.7,0,7.44,2.49,316.5
1,251,825,2,3.961,3.915,192,8.64,.741,5.292,18.86,18.61,18.96,47.99,305.7,0,7.24,2.552,334.6
1,251,830,2,4.295,4.235,191.7,9.54,.826,6.141,19.15,18.89,19.21,46.48,305.8,0,7.04,2.825,348.8
2,251,830,2,20.67,21.88,22.17,20.78,21.56,.198,.339,.419,.502,0,12.5,2550
1,251,835,2,5.049,4.999,194.6,8.07,.941,7.81,19.27,18.96,19.3,45.16,305.8,0,6.739,3.235,365.8
1,251,840,2,5.299,5.221,190.6,9.82,.863,7.06,19.6,19.29,19.66,44.47,305.9,0,6.814,3.573,387.2
1,251,845,2,6.961,6.902,191.4,7.46,1.003,9.08,19.72,19.28,19.67,42.75,305.8,0,6.369,4.65,406.3
2,251,845,2,20.72,21.86,22.14,20.86,21.51,.198,.338,.418,.502,0,12.6,2550
1,251,850,2,6.509,6.448,198.3,7.89,.973,8.4,19.82,19.42,19.81,43.26,305.8,0,6.622,4.108,424.3
1,251,855,2,6.595,6.538,198.8,7.53,1.127,8.66,20.05,19.65,20.04,42.57,305.8,0,6.591,4.393,441.6
1,251,900,2,6.616,6.569,195.1,6.813,.899,8.17,20.3,19.82,20.23,41.59,305.9,0,6.485,4.423,460
2,251,900,2,20.79,21.85,22.12,20.97,21.47,.198,.338,.418,.502,0,12.91,2550
1,251,905,2,6.349,6.263,196.2,9.41,.916,8.2,20.55,20.11,20.53,42.24,305.9,0,6.916,4.123,455.8
1,251,910,2,6.623,6.546,187.9,8.73,1.236,9.28,20.93,20.46,20.84,40.79,306,0,6.749,4.693,494.2
1,251,915,2,6.612,6.542,190.2,8.32,1.077,8.82,20.84,20.26,20.71,40.55,306,0,6.594,4.453,507.9
2,251,915,2,20.89,21.85,22.12,21.11,21.43,.198,.338,.418,.502,0,13.05,2550
1,251,920,2,6.588,6.532,186.7,7.5,.858,8.69,21.07,20.49,20.98,40.16,306,0,6.657,4.355,522.9
1,251,925,2,6.685,6.525,198.6,12.52,.983,8.53,21.36,20.75,21.25,39.49,306,0,6.675,4.395,540.7
1,251,930,2,7.39,7.34,200.4,6.639,.892,9.08,21.51,20.86,21.34,38.1,306.1,0,6.301,4.833,557.1
2,251,930,2,21,21.85,22.13,21.29,21.41,.198,.338,.418,.502,0,13.07,2550
1,251,935,2,6.865,6.792,200.6,8.35,.932,8.79,21.54,20.89,21.42,37.86,306.1,0,6.231,4.613,572.6
1,251,940,2,6.65,6.558,200.3,9.53,.946,8.62,21.71,21.12,21.65,38.16,306.1,0,6.493,4.438,587.6
1,251,945,2,7.32,7.27,193.4,7.1,.732,8.69,21.9,21.09,21.69,37.13,306.2,0,6.272,4.923,602.7
2,251,945,2,21.14,21.86,22.16,21.49,21.39,.197,.338,.418,.501,0,13.11,2550
1,251,950,2,6.749,6.688,197.9,7.65,.635,8.23,21.87,21.13,21.73,37.14,306.2,0,6.247,4.423,617.1
1,251,955,2,6.22,6.093,193.5,11.56,.937,7.94,22.07,21.44,22.05,37.68,306.2,0,6.619,4.213,631.3
1,251,1000,2,6.8,6.751,192.9,6.892,1.001,9.11,22.41,21.63,22.25,36.33,306.2,0,6.396,4.595,647
2,251,1000,2,21.3,21.89,22.2,21.72,21.38,.197,.337,.417,.501,0,13.14,2550
1,251,1005,2,6.895,6.815,198.4,8.74,1.016,9.54,22.57,21.77,22.4,35.65,306.1,0,6.27,4.573,660.9
1,251,1010,2,6.346,6.223,194.6,11.31,.96,8.92,22.68,21.95,22.56,36.42,306.1,0,6.663,4.278,673.1
1,251,1015,2,6.64,6.588,198,7.19,.918,8.69,22.95,22.07,22.78,35.45,306.2,0,6.516,4.293,686.3
2,251,1015,2,21.48,21.93,22.26,21.98,21.38,.197,.337,.417,.501,0,13.21,2550
1,251,1020,2,6.64,6.488,189.1,12.23,.854,8.36,23.06,22.12,22.81,35.51,306.2,0,6.635,4.655,699.9
1,251,1025,2,6.237,6.181,185.6,7.7,.822,8.4,23.22,22.4,23.01,35.51,306.2,0,6.762,4.473,712
1,251,1030,2,6.219,6.086,192.7,11.87,.954,8.04,23.45,22.63,23.28,35.41,306.2,0,6.924,4.105,725
2,251,1030,2,21.68,21.97,22.34,22.25,21.39,.197,.337,.417,.501,0,13.24,2550
1,251,1035,2,7.16,7.1,202,7.1,.783,9.34,23.52,22.59,23.24,33.55,306.1,0,6.227,4.728,737
1,251,1040,2,6.89,6.823,204.4,7.96,1.1,9.38,23.56,22.67,23.37,34.17,306.2,0,6.513,4.443,748
1,251,1045,2,6.906,6.842,206.3,7.77,.994,9.02,23.82,22.83,23.6,33.43,306.2,0,6.426,4.53,759
2,251,1045,2,21.89,22.03,22.43,22.55,21.41,.197,.337,.417,.501,0,13.23,2550
1,251,1050,2,5.999,5.83,188.7,13.59,.739,7.58,23.85,23,23.59,33.94,306.2,0,6.662,4.273,769
1,251,1055,2,6.24,6.092,191,12.49,.899,8.23,24.06,23.15,23.79,33.65,306.2,0,6.718,4.44,779
1,251,1100,2,5.522,5.411,181.6,11.5,1.059,7.64,24.3,23.53,24.12,34.01,306.2,0,7.07,4.165,790
2,251,1100,2,22.11,22.09,22.53,22.87,21.44,.197,.336,.416,.501,0,13.2,2550
1,251,1105,2,7.2,7.14,185.2,7.65,.837,8.82,24.43,23.36,24.06,32.38,306.3,0,6.492,5.02,798
1,251,1110,2,6.093,6.008,184.7,9.6,.914,8.07,24.49,23.59,24.25,33.25,306.2,0,6.913,4.29,806
1,251,1115,2,6.612,6.552,177.2,7.72,.983,9.34,24.64,23.53,24.27,32.68,306.2,0,6.804,4.815,815
2,251,1115,2,22.35,22.16,22.65,23.2,21.47,.197,.336,.416,.5,0,13.2,2550
1,251,1120,2,6.519,6.439,180.7,8.97,1.058,8.43,24.58,23.46,24.23,33.05,306.2,0,6.91,4.548,823
1,251,1125,2,6.484,6.348,181.2,11.7,1.252,9.54,24.9,23.95,24.74,33.21,306.2,0,7.24,4.523,831
1,251,1130,2,5.996,5.879,187.9,11.28,.99,8.1,24.93,23.78,24.58,32.84,306.2,0,7.11,4.255,837
2,251,1130,2,22.58,22.24,22.78,23.55,21.53,.197,.336,.416,.5,0,13.21,2550
1,251,1135,2,6.011,5.791,188.4,15.49,1.21,8.2,24.9,23.79,24.6,33.57,306.2,0,7.4,4.125,844
1,251,1140,2,6.382,6.194,181,13.92,1.172,8.53,25.08,23.98,24.79,33.62,306.1,0,7.57,4.463,852
1,251,1145,2,6.499,6.421,177.6,8.86,1.463,9.31,25.08,23.92,24.77,32.63,306.1,0,7.15,4.48,857
2,251,1145,2,22.81,22.34,22.93,23.9,21.58,.197,.336,.415,.5,0,13.2,2550
1,251,1150,2,6.956,6.921,183.5,5.745,1.022,8.95,25.05,23.95,24.81,33.09,306.2,0,7.33,4.83,861
1,251,1155,2,6.328,6.238,176.4,9.64,.872,8.1,25.07,24.07,24.79,33.1,306.1,0,7.34,4.533,864
1,251,1200,2,6.295,6.227,193.6,8.37,.687,7.81,25.16,24.11,24.89,33.77,306.1,0,7.7,4.135,870
2,251,1200,2,23.05,22.44,23.09,24.26,21.65,.197,.336,.415,.5,0,13.19,2550
1,251,1205,2,5.694,5.3,185.2,21.32,1.179,8.33,25.39,24.56,25.29,34.62,306.1,0,8.25,4.02,874
1,251,1210,2,5.754,5.567,172.8,14.61,.943,8.4,25.85,24.68,25.51,32.34,306.1,0,7.66,4.225,877
1,251,1215,2,6.422,6.305,173.5,10.97,1.028,8.66,25.88,24.88,25.58,32.01,306.2,0,7.55,4.795,881
2,251,1215,2,23.29,22.55,23.25,24.63,21.74,.196,.335,.415,.5,0,13.19,2550
1,251,1220,2,6.47,6.411,179.8,7.77,1.329,8.69,25.65,24.47,25.26,31.91,306.1,0,7.31,4.725,883
1,251,1225,2,5.763,5.605,177.9,13.39,.959,7.94,25.79,24.8,25.49,32.18,306,0,7.55,4.37,885
1,251,1230,2,6.134,5.866,183.4,16.93,.732,7.84,25.99,24.72,25.62,31.46,306,0,7.4,4.323,887
2,251,1230,2,23.51,22.67,23.43,25,21.82,.196,.335,.414,.5,0,13.18,2550
1,251,1235,2,5.825,5.513,165.3,18.76,.951,7.97,25.72,24.76,25.43,31.69,306,0,7.27,4.365,889
1,251,1240,2,6.765,6.69,153.2,8.55,1.333,9.96,26.07,24.92,25.67,30.3,305.9,0,6.936,5.3,891
1,251,1245,2,6.931,6.82,165.3,10.24,1.193,10.26,26.2,25.13,25.95,31.03,305.9,0,7.38,4.933,891
2,251,1245,2,23.74,22.79,23.61,25.35,21.92,.196,.335,.414,.499,0,13.18,2550
1,251,1250,2,7.1,6.988,152.8,10.18,1.093,9.11,26.34,25.1,25.95,30.39,305.9,0,7.2,5.518,893
1,251,1255,2,5.223,5.097,156.4,12.59,1.038,7.97,26.49,25.5,26.17,31.23,305.8,0,7.71,4.003,891
1,251,1300,2,7.56,7.51,180,6.682,1.149,9.77,26.48,25.16,26,30.45,305.8,0,7.34,5.11,891
2,251,1300,2,23.95,22.92,23.8,25.7,22.03,.196,.335,.414,.499,0,13.16,2550
1,251,1305,2,6.482,6.366,167.5,10.84,1.504,10.06,26.41,25.27,26.04,30.59,305.7,0,7.35,5.015,890
1,251,1310,2,6.287,6.224,161.3,8.12,1.172,8.62,26.42,25.25,26.04,30.14,305.7,0,7.15,4.9,888
1,251,1315,2,6.501,6.425,153.4,8.75,1.603,9.8,26.53,25.51,26.16,29.78,305.7,0,7.06,5.135,887
2,251,1315,2,24.13,23.04,23.99,26.03,22.14,.196,.335,.413,.499,0,13.15,2550
1,251,1320,2,7.2,7.1,158.8,9.78,1.021,9.38,26.59,25.51,26.23,29.71,305.7,0,7.09,5.363,882
1,251,1325,2,6.332,6.215,171.9,11,1.071,8.46,26.75,25.64,26.36,29.81,305.7,0,7.27,4.748,880
1,251,1330,2,5.849,5.515,164.8,19.35,1.021,7.51,26.99,25.87,26.68,30.42,305.6,0,7.75,4.055,877
2,251,1330,2,24.3,23.17,24.17,26.3,22.25,.196,.335,.413,.499,0,13.15,2550
1,251,1335,2,6.581,6.501,180,8.92,1.012,8.92,27,25.81,26.54,29.86,305.5,0,7.5,4.735,873
1,251,1340,2,4.705,4.569,173.1,13.77,.702,6.272,26.65,25.57,26.26,30.09,305.4,0,7.31,3.583,865
1,251,1345,2,6.068,5.97,156.7,10.28,.982,9.02,27.06,26.22,26.84,29.58,305.3,0,7.41,4.823,862
2,251,1345,2,24.45,23.29,24.36,26.45,22.38,.196,.335,.413,.499,0,13.14,2550
1,251,1350,2,5.731,5.684,168.7,7.28,.845,7.68,27.14,25.97,26.73,29.35,305.2,0,7.37,4.27,856
1,251,1355,2,7.34,7.02,158.8,16.99,1.24,10.39,27.15,26.08,26.83,28.89,305.1,0,7.16,5.32,854
1,251,1400,2,7.05,6.929,158.4,10.47,.981,9.15,27.3,26.11,26.87,28.33,305.1,0,7,5.445,849
2,251,1400,2,24.6,23.4,24.51,26.48,22.5,.196,.335,.412,.498,0,13.14,2550
1,251,1405,2,4.349,4.218,169.4,14.01,1.941,8.59,27.34,26.39,27.02,29.29,304.9,0,7.49,3.312,840
1,251,1410,2,5.944,5.669,173.4,17.41,1.012,8,27.33,26.28,26.97,28.51,304.8,0,7.12,4.263,834
1,251,1415,2,6.784,6.667,162.1,10.64,1.62,12.64,27.67,26.58,27.36,27.55,304.8,0,6.906,4.97,829
2,251,1415,2,24.73,23.51,24.65,26.44,22.63,.196,.335,.412,.498,0,13.14,2550
1,251,1420,2,4.892,4.794,171.8,11.49,1.067,7.19,27.58,26.44,27.17,28.34,304.7,0,7.24,3.48,820
1,251,1425,2,6.691,6.642,182.2,6.89,1.433,9.41,27.6,26.68,27.3,28.07,304.7,0,7.12,4.653,814
1,251,1430,2,7.08,7.03,174.7,7.26,1.298,9.8,27.7,26.74,27.4,27.52,304.7,0,6.93,5.1,806
2,251,1430,2,24.83,23.62,24.75,26.36,22.77,.195,.335,.412,.498,0,13.12,2550
1,251,1435,2,5.411,5.269,162.2,13.15,1.202,8.59,27.5,26.54,27.1,27.89,304.6,0,6.948,4.025,795
1,251,1440,2,6.86,6.805,171.4,7.22,.901,9.9,27.6,26.61,27.21,27.57,304.5,0,6.867,4.995,786
1,251,1445,2,5.857,5.717,166.2,12.54,.976,8.26,27.87,27.03,27.68,27.84,304.4,0,7.23,4.3,778
2,251,1445,2,24.94,23.72,24.83,26.26,22.9,.195,.335,.411,.498,0,13.11,2550
1,251,1450,2,5.202,5.05,165.1,13.86,1.203,7.45,27.93,26.92,27.53,27.21,304.4,0,6.948,3.918,765
1,251,1455,2,6.376,6.231,173.1,12.21,.984,9.11,28.09,27.13,27.75,26.86,304.4,0,6.9,4.53,758
1,251,1500,2,6.365,6.237,159.3,11.48,1.422,9.54,27.94,26.99,27.55,26.57,304.4,0,6.631,4.84,746
2,251,1500,2,25.05,23.83,24.89,26.18,23.04,.195,.335,.411,.497,0,13.12,2550
1,251,1505,2,6.52,6.396,176.3,11.18,1.135,10.06,27.99,27.12,27.64,26.71,304.3,0,6.746,4.663,736
1,251,1510,2,6.51,6.381,168.8,11.39,1.138,8.72,28.12,27.25,27.83,25.98,304.3,0,6.454,4.653,725
1,251,1515,2,6.027,5.882,158.4,12.57,1.051,8.43,28.07,27.06,27.64,25.28,304.2,0,6.037,4.473,714
2,251,1515,2,25.14,23.92,24.93,26.14,23.17,.195,.335,.411,.497,0,13.12,2550
1,251,1520,2,5.97,5.86,171.1,11.04,1.3,8.17,28.11,27.3,27.79,26.54,304.2,0,6.745,4.463,701
1,251,1525,2,5.322,5.252,173.8,9.29,.927,8.79,28.1,27.14,27.67,25.64,304.1,0,6.262,3.93,688.2
1,251,1530,2,6.221,6.164,167,7.73,.905,8.23,28.15,27.27,27.8,24.82,304.1,0,5.846,4.653,676.4
2,251,1530,2,25.22,24.01,24.97,26.18,23.3,.195,.335,.41,.497,0,13.1,2550
1,251,1535,2,5.689,5.424,179.7,17.45,1.555,10.42,28.18,27.4,27.84,25.6,304,0,6.293,4.13,633.8
1,251,1540,2,6.001,5.94,164.3,8.17,.856,7.68,28.42,27.79,28.15,26.04,304,0,6.739,4.585,639.7
1,251,1545,2,6.136,6.04,179.5,10.15,.942,7.81,28.24,27.31,27.82,25.32,304,0,6.199,4.183,635.9
2,251,1545,2,25.28,24.09,25.01,26.3,23.43,.195,.335,.41,.497,0,13.11,2550
1,251,1550,2,6.088,6.015,184.4,8.91,1.412,9.67,28.18,27.42,27.88,25.47,304,0,6.233,4.028,621
1,251,1555,2,5.622,5.443,169.8,14.47,.822,8.2,28.22,27.43,27.89,25.31,303.9,0,6.17,3.975,603.8
1,251,1600,2,5.978,5.733,174.8,16.41,1.105,8.2,28.23,27.47,27.88,25.62,303.9,0,6.353,4.228,588.2
2,251,1600,2,25.31,24.17,25.06,26.45,23.55,.195,.335,.409,.497,0,13.11,2550
1,251,1605,2,6.434,6.324,175,10.59,.973,8.98,28.12,27.42,27.79,25.54,303.9,0,6.218,4.635,572.5
1,251,1610,2,6.039,6.005,172.5,6.082,.823,7.64,28.08,27.36,27.74,25.28,303.8,0,6.045,4.378,558.6
1,251,1615,2,5.185,5.096,163.1,10.62,1.189,7.97,28.07,27.52,27.8,25.51,303.7,0,6.156,3.883,541.7
2,251,1615,2,25.34,24.24,25.12,26.61,23.67,.194,.335,.409,.496,0,13.1,2550
1,251,1620,2,6.177,6.092,159.7,9.48,.985,8.23,28.21,27.53,27.85,25.61,303.7,0,6.328,4.748,526.3
1,251,1625,2,6.036,5.91,167.1,11.73,1.01,8,28.14,27.47,27.75,25.42,303.7,0,6.173,4.39,510.9
1,251,1630,2,6.32,6.266,164.9,7.5,1.232,8.36,28.01,27.4,27.69,25.41,303.7,0,6.053,4.635,493.8
2,251,1630,2,25.34,24.3,25.19,26.76,23.78,.194,.336,.409,.496,0,13.11,2550
1,251,1635,2,5.188,5.03,166.9,14.12,.752,6.697,28.12,27.56,27.83,25.72,303.6,0,6.315,3.75,477.1
1,251,1640,2,5.69,5.561,175.2,12.19,1.427,8.95,28.19,27.65,27.91,25.45,303.6,0,6.228,3.925,460.3
1,251,1645,2,6.262,6.233,170.4,5.504,1.002,8.92,28.05,27.46,27.65,24.74,303.6,0,5.719,4.495,441.6
2,251,1645,2,25.33,24.35,25.27,26.89,23.89,.194,.336,.408,.496,0,13.11,2550
1,251,1650,2,6.607,6.546,156.3,7.75,1,9.08,28,27.47,27.7,25.59,303.5,0,6.156,4.603,423.1
1,251,1655,2,5.51,5.456,159.7,8.02,.934,7.77,28,27.53,27.67,25.82,303.5,0,6.271,4.1,404.7
1,251,1700,2,5.395,5.329,172.4,8.92,.543,6.762,28.02,27.53,27.72,26.3,303.5,0,6.552,3.715,387.5
2,251,1700,2,25.29,24.4,25.35,27,23.99,.194,.336,.408,.496,0,13.11,2550
1,251,1705,2,4.954,4.905,173.7,8.1,.735,6.305,27.89,27.47,27.61,25.97,303.4,0,6.264,3.385,369.1
1,251,1710,2,5.957,5.9,176.7,7.9,1.266,8.95,27.81,27.47,27.52,26.06,303.4,0,6.252,4.093,350.7
1,251,1715,2,4.953,4.914,171.4,7.22,.491,6.109,27.68,27.37,27.41,26.19,303.4,0,6.212,3.445,331.5
2,251,1715,2,25.24,24.43,25.42,27.07,24.09,.194,.336,.408,.495,0,13.11,2550
1,251,1720,2,5.905,5.853,175.3,7.58,1.191,8.3,27.61,27.39,27.34,25.99,303.4,0,6.045,4.13,312.5
1,251,1725,2,5.076,4.967,170.3,11.91,.912,7.28,27.6,27.39,27.35,26.75,303.4,0,6.438,3.46,293.7
1,251,1730,2,5.59,5.536,164,7.93,.918,7.28,27.58,27.33,27.28,26.15,303.4,0,6.117,4.058,275.7
2,251,1730,2,25.17,24.46,25.49,27.11,24.17,.194,.336,.407,.495,0,13.12,2550
1,251,1735,2,5.54,5.511,167,5.841,.789,7.58,27.39,27.18,27.1,26.65,303.4,0,6.225,3.87,257
1,251,1740,2,4.756,4.731,159,5.881,.891,6.86,27.34,27.17,27.06,27.15,303.3,0,6.442,3.408,237.8
1,251,1745,2,4.747,4.712,159,6.985,.857,6.533,27.32,27.14,27.01,27.09,303.2,0,6.392,3.338,219.4
2,251,1745,2,25.09,24.48,25.56,27.12,24.26,.194,.336,.407,.495,0,13.13,2550
1,251,1750,2,5.423,5.382,165.1,7.06,.701,6.958,27.19,27.07,26.86,27.27,303.2,0,6.381,3.893,200.8
1,251,1755,2,5.405,5.378,171,5.691,.811,7.06,26.95,26.96,26.68,27.47,303.2,0,6.29,3.748,182.8
1,251,1800,2,5.526,5.504,172.4,5.145,.616,6.729,26.82,26.85,26.58,27.68,303.2,0,6.282,3.778,164.1
2,251,1800,2,25,24.49,25.61,27.1,24.33,.194,.336,.407,.495,0,12.71,2550
1,251,1805,2,4.211,4.186,169.8,6.277,.585,5.651,26.63,26.66,26.37,28.68,303.2,0,6.629,2.76,146
1,251,1810,2,4.026,3.991,158,7.58,.653,6.239,26.47,26.51,26.16,29.29,303.2,0,6.792,2.695,128.8
1,251,1815,2,4.26,4.23,151.3,6.853,.533,5.782,26.3,26.37,25.95,29.37,303.2,0,6.69,2.845,111
2,251,1815,2,24.9,24.49,25.66,27.04,24.39,.194,.336,.407,.495,0,12.65,2550
1,251,1820,2,3.602,3.576,153,6.861,.724,5.815,26.1,26.19,25.74,30.27,303.2,0,6.947,2.272,95.6
1,251,1825,2,2.939,2.923,151.8,5.842,.294,3.626,25.76,25.79,25.29,32.38,303.2,0,7.61,1.715,78.8
1,251,1830,2,3.243,3.232,153.1,4.774,.348,4.149,25.36,25.54,24.87,34.03,303.2,0,7.98,1.625,63.46
2,251,1830,2,24.79,24.49,25.69,26.96,24.45,.194,.336,.406,.494,0,12.63,2550
1,251,1835,2,3.421,3.407,158,5.027,.278,3.953,24.94,25.32,24.52,34.25,303.2,0,7.72,1.817,50.21
1,251,1840,2,3.283,3.266,153.5,5.968,.4,4.345,24.57,25,24.23,34.34,303.3,0,7.45,1.932,38.19
1,251,1845,2,3.314,3.306,152.7,3.937,.278,4.018,24.23,24.86,23.9,34.71,303.3,0,7.3,1.702,27.6
2,251,1845,2,24.67,24.48,25.71,26.85,24.5,.194,.337,.406,.494,0,12.62,2550
1,251,1850,2,3.125,3.114,152.4,4.939,.307,3.887,23.75,24.5,23.38,36.34,303.3,0,7.55,1.395,17.31
1,251,1855,2,3.234,3.227,151.5,3.558,.257,4.051,23.23,24.12,22.91,37.72,303.4,0,7.63,1.435,9.23
1,251,1900,2,3.214,3.211,145.9,2.692,.187,3.724,22.61,23.84,22.36,39.79,303.4,0,7.86,1.325,3.023
2,251,1900,2,24.55,24.46,25.71,26.7,24.53,.194,.337,.406,.494,0,12.61,2550
1,251,1905,2,3.342,3.34,145.4,2.062,.139,3.724,21.94,23.61,21.8,42.03,303.4,0,8.06,1.365,.049
1,251,1910,2,3.511,3.506,143.3,2.959,.18,4.279,21.38,23.34,21.38,43.29,303.5,0,7.99,1.395,0
1,251,1915,2,3.628,3.626,144.1,1.668,.13,3.953,20.94,23.12,21,44.59,303.5,0,8.03,1.492,0
2,251,1915,2,24.42,24.44,25.7,26.53,24.56,.194,.337,.406,.494,0,12.6,2550
1,251,1920,2,3.81,3.809,145,1.184,.113,4.083,20.6,23.06,20.77,45.19,303.5,0,7.92,1.492,0
1,251,1925,2,3.713,3.712,144.9,.859,.102,4.018,20.38,22.85,20.58,45.91,303.5,0,7.95,1.422,0
1,251,1930,2,3.621,3.621,146.2,.923,.097,3.855,20.13,22.63,20.35,46.79,303.6,0,8,1.34,0
2,251,1930,2,24.28,24.41,25.68,26.35,24.58,.194,.337,.406,.494,0,12.58,2550
1,251,1935,2,3.656,3.656,146,.616,.07,3.822,19.86,22.34,20.06,47.96,303.6,0,8.12,1.36,0
1,251,1940,2,3.533,3.533,146.4,0,.045,3.659,19.54,22.19,19.74,49.28,303.7,0,8.22,1.285,0
1,251,1945,2,3.606,3.606,146.7,.271,.101,3.789,19.27,22.1,19.52,50.3,303.8,0,8.28,1.345,0
2,251,1945,2,24.14,24.37,25.65,26.15,24.58,.194,.337,.405,.494,0,12.58,2550
1,251,1950,2,3.821,3.821,146.3,.115,.112,3.985,19.02,22.04,19.32,51.3,303.8,0,8.33,1.407,0
1,251,1955,2,3.901,3.901,146,.237,.053,4.018,18.8,22,19.09,52.41,303.9,0,8.44,1.307,0
1,251,2000,2,3.92,3.92,145.8,0,.045,4.018,18.54,21.84,18.78,54.31,304,0,8.71,1.325,0
2,251,2000,2,23.99,24.33,25.61,25.95,24.59,.194,.337,.405,.493,.456,12.57,2550
1,251,2005,2,4.024,4.024,145.7,.028,.065,4.181,18.28,21.76,18.53,55.87,304.1,0,8.89,1.39,0
1,251,2010,2,4.082,4.082,144.3,.846,.061,4.247,18.04,21.57,18.34,56.85,304.1,0,8.93,1.377,0
1,251,2015,2,4.103,4.103,144.7,.687,.089,4.279,17.94,21.36,18.32,56.38,304.2,0,8.71,1.482,0
2,251,2015,2,23.85,24.28,25.56,25.74,24.57,.194,.336,.405,.493,1.109,12.56,2550
1,251,2020,2,4.073,4.073,144.4,.973,.117,4.345,17.91,21.15,18.3,55.46,304.3,0,8.45,1.467,0
1,251,2025,2,4.064,4.064,145.7,.866,.117,4.345,17.87,20.8,18.26,54.97,304.3,0,8.29,1.55,0
1,251,2030,2,3.994,3.994,144.5,1.027,.105,4.312,17.83,20.48,18.15,55.14,304.4,0,8.29,1.53,0
2,251,2030,2,23.71,24.22,25.49,25.53,24.55,.194,.336,.405,.493,1.028,12.55,2550
1,251,2035,2,4.073,4.072,144.8,1.264,.139,4.443,17.7,20.38,18,55.51,304.5,0,8.27,1.54,0
1,251,2040,2,4.016,4.015,145.1,1.061,.113,4.279,17.7,20.23,18,55.19,304.5,0,8.19,1.575,0
1,251,2045,2,4.013,4.012,144.2,1.222,.138,4.247,17.68,20.13,17.98,55.06,304.6,0,8.14,1.582,0
2,251,2045,2,23.57,24.16,25.43,25.33,24.52,.194,.336,.405,.493,1.018,12.54,2550
1,251,2050,2,4.077,4.076,143.4,1.46,.134,4.377,17.63,20.03,17.94,55.04,304.6,0,8.09,1.612,0
1,251,2055,2,4.059,4.059,141.2,1.001,.121,4.41,17.57,19.98,17.81,55.5,304.7,0,8.16,1.525,0
1,251,2100,2,4.038,4.036,140.7,1.738,.164,4.41,17.46,19.89,17.69,56.07,304.7,0,8.2,1.607,0
2,251,2100,2,23.44,24.1,25.35,25.13,24.48,.194,.336,.405,.493,1.039,12.54,2550
1,251,2105,2,3.977,3.974,143.2,2.222,.202,4.573,17.43,19.76,17.7,56.07,304.7,0,8.18,1.652,0
1,251,2110,2,4.087,4.085,143.3,1.992,.185,4.541,17.43,19.62,17.71,55.84,304.7,0,8.12,1.717,0
1,251,2115,2,3.953,3.95,145.7,2.229,.179,4.279,17.44,19.39,17.69,55.86,304.8,0,8.13,1.617,0
2,251,2115,2,23.32,24.04,25.27,24.94,24.44,.194,.336,.405,.493,1.038,12.53,2550
1,251,2120,2,3.934,3.93,147.9,2.701,.195,4.41,17.37,19.34,17.63,56.24,304.8,0,8.17,1.68,0
1,251,2125,2,3.716,3.71,148.4,3.124,.245,4.214,17.32,19.23,17.59,56.45,304.8,0,8.18,1.55,0
1,251,2130,2,3.571,3.568,147.4,2.241,.144,4.018,17.27,19.16,17.51,56.83,304.9,0,8.22,1.457,0
2,251,2130,2,23.21,23.98,25.2,24.76,24.4,.194,.336,.405,.492,1.051,12.52,2550
1,251,2135,2,3.941,3.917,129.9,6.295,.281,4.639,17,18.94,17.1,58.86,305,0,8.48,1.64,0
1,251,2140,2,3.662,3.657,119.7,2.855,.336,4.508,16.67,18.45,16.79,59.93,305.1,0,8.44,1.685,0
1,251,2145,2,3.444,3.438,127.8,3.381,.256,4.083,16.45,18.31,16.57,60.59,305.1,0,8.4,1.347,0
2,251,2145,2,23.1,23.91,25.11,24.58,24.35,.194,.336,.405,.492,1.178,12.51,2550
1,251,2150,2,3.853,3.849,129.4,2.364,.19,4.279,16.35,18.22,16.55,60.65,305.1,0,8.32,1.632,0
1,251,2155,2,3.925,3.917,129.8,3.651,.256,4.541,16.34,18.06,16.53,60.33,305.1,0,8.23,1.787,0
1,251,2200,2,3.923,3.915,130.1,3.794,.321,4.965,16.28,17.93,16.43,60.6,305.2,0,8.24,1.752,0
2,251,2200,2,22.99,23.85,25.03,24.41,24.29,.194,.336,.404,.492,1.2,12.5,2550
1,251,2205,2,4.149,4.138,129.7,4.059,.304,4.835,16.46,18.06,16.71,59.65,305.3,0,8.18,2.097,0
1,251,2210,2,3.877,3.871,129.2,3.133,.32,4.802,16.57,17.93,16.73,59.21,305.3,0,8.17,2.03,0
1,251,2215,2,3.773,3.765,129.2,3.78,.28,4.443,16.58,17.89,16.76,59.1,305.4,0,8.16,2.015,0
2,251,2215,2,22.89,23.79,24.94,24.24,24.23,.193,.335,.404,.492,1.153,12.49,2550
1,251,2220,2,3.686,3.682,131.2,2.693,.205,4.345,16.54,17.93,16.66,59.58,305.4,0,8.24,1.752,0
1,251,2225,2,3.759,3.752,130.6,3.499,.267,4.541,16.36,17.88,16.46,60.67,305.4,0,8.33,1.665,0
1,251,2230,2,3.935,3.929,131.5,3.116,.2,4.345,16.17,17.73,16.32,61.37,305.5,0,8.32,1.865,0
2,251,2230,2,22.79,23.72,24.86,24.09,24.17,.193,.335,.404,.492,1.209,12.48,2550
1,251,2235,2,3.718,3.714,131.9,2.586,.235,4.247,16.11,17.55,16.22,61.7,305.5,0,8.34,1.71,0
1,251,2240,2,3.615,3.611,130.4,2.614,.218,4.149,15.93,17.34,16.03,62.68,305.5,0,8.41,1.655,0
1,251,2245,2,3.782,3.775,128.2,3.385,.255,4.377,15.8,17.19,15.92,63.23,305.6,0,8.42,1.882,0
2,251,2245,2,22.7,23.66,24.77,23.93,24.1,.193,.335,.404,.492,1.274,12.47,2550
1,251,2250,2,3.585,3.58,126.4,3.131,.271,4.181,15.81,17.16,15.94,63.23,305.7,0,8.42,1.675,0
1,251,2255,2,3.475,3.47,125.7,3.081,.234,4.083,15.78,17.15,15.91,63.52,305.7,0,8.46,1.555,0
1,251,2300,2,3.522,3.517,124.3,2.928,.236,4.247,15.65,17.03,15.76,64.25,305.7,0,8.51,1.545,0
2,251,2300,2,22.6,23.6,24.68,23.78,24.04,.193,.335,.404,.492,1.317,12.46,2550
1,251,2305,2,3.435,3.431,123.3,2.81,.182,3.953,15.53,16.96,15.65,65.02,305.8,0,8.56,1.45,0
1,251,2310,2,3.494,3.49,128.6,2.889,.211,3.953,15.4,16.84,15.52,65.72,305.8,0,8.6,1.457,0
1,251,2315,2,3.635,3.633,132.4,2.311,.186,4.083,15.22,16.79,15.29,66.83,305.8,0,8.67,1.415,0
2,251,2315,2,22.51,23.53,24.6,23.64,23.96,.193,.335,.404,.492,1.453,12.46,2550
1,251,2320,2,3.392,3.39,134.4,2.287,.175,3.92,15.07,16.75,15.2,67.72,305.8,0,8.72,1.277,0
1,251,2325,2,3.323,3.318,133.4,2.877,.19,3.855,15.01,16.84,15.18,68.07,305.8,0,8.74,1.15,0
1,251,2330,2,3.215,3.211,132.9,2.891,.178,3.757,14.98,16.85,15.14,68.38,305.8,0,8.77,1.13,0
2,251,2330,2,22.43,23.48,24.51,23.5,23.89,.193,.334,.404,.491,1.656,12.45,2550
1,251,2335,2,3.416,3.411,134.1,3.23,.298,4.149,14.96,16.91,15.14,68.63,305.9,0,8.81,1.35,0
1,251,2340,2,3.678,3.672,139.5,3.118,.245,4.377,15.05,16.96,15.34,68.3,305.9,0,8.82,1.535,0
1,251,2345,2,3.615,3.61,139.4,3.056,.249,4.279,15.2,17.01,15.48,68.03,305.9,0,8.91,1.68,0
2,251,2345,2,22.35,23.42,24.43,23.37,23.82,.193,.334,.404,.491,1.662,12.45,2550
1,251,2350,2,3.536,3.532,137.6,2.99,.28,4.345,15.26,16.92,15.49,68,305.9,0,8.96,1.512,0
1,251,2355,2,3.588,3.584,131.9,2.924,.199,4.214,15.12,16.63,15.26,68.89,305.9,0,9.01,1.57,0
1,252,0,2,3.371,3.368,131.2,2.314,.224,4.149,14.92,16.33,15.01,69.52,305.9,0,8.96,1.405,0
2,252,0,2,22.26,23.36,24.34,23.24,23.75,.193,.334,.404,.491,1.781,12.43,2550
1,252,5,2,2.979,2.971,129.8,4.063,.212,3.495,14.63,16.13,14.68,71,306,0,8.99,.99,0
1,252,10,2,3.24,3.227,124,5.038,.204,3.659,14.29,15.88,14.36,72.6,306,0,9.01,1.312,0
1,252,15,2,2.725,2.722,131.2,2.806,.093,2.973,14.09,15.59,14.18,73.5,306,0,8.98,.781,0
2,252,15,2,22.19,23.3,24.25,23.11,23.68,.193,.334,.404,.491,3.047,12.43,2550
1,252,20,2,2.806,2.768,128.7,9.49,.116,3.038,13.89,15.47,14,74.5,306.1,0,8.99,.616,0
1,252,25,2,2.713,2.701,125.6,5.213,.156,3.103,13.79,15.5,13.95,74.9,306.1,0,8.98,.922,0
1,252,30,2,2.822,2.819,129.9,2.624,.064,3.038,13.62,15.49,13.75,75.8,306.1,0,8.99,.854,0
2,252,30,2,22.1,23.24,24.17,22.99,23.6,.193,.334,.404,.491,5.369,12.42,2550
1,252,35,2,2.912,2.904,131.9,4.257,.081,3.103,13.48,15.48,13.61,76.6,306.1,0,9.02,.79,0
1,252,40,2,2.802,2.801,135.4,1.579,.082,2.973,13.37,15.59,13.54,77.2,306.1,0,9.03,.72,0
1,252,45,2,2.83,2.824,127.4,3.664,.098,3.103,13.26,15.53,13.42,77.9,306.1,0,9.04,1.03,0
2,252,45,2,22.03,23.18,24.09,22.87,23.53,.193,.333,.404,.491,9.06,12.42,2550
1,252,50,2,2.965,2.956,129.2,4.404,.083,3.136,13.04,15.46,13.19,79,306.1,0,9.04,.748,0
1,252,55,2,2.823,2.823,134.4,1.231,.078,3.038,12.99,15.4,13.15,79.5,306,0,9.09,.481,0
1,252,100,2,2.821,2.818,131.5,2.376,.098,3.071,12.93,15.42,13.12,79.8,306,0,9.08,.66,0
2,252,100,2,21.95,23.12,24.01,22.76,23.46,.193,.333,.403,.491,13.69,12.41,2550
1,252,105,2,2.889,2.889,127.7,.875,.107,3.169,12.82,15.31,13.01,80.2,306,0,9.05,.87,0
1,252,110,2,2.961,2.96,127.3,1.609,.066,3.201,12.76,15.16,12.98,80.5,306,0,9.05,.885,0
1,252,115,2,2.991,2.99,123.9,.69,.087,3.201,12.67,14.95,12.91,80.8,306,0,9.03,.965,0
2,252,115,2,21.87,23.07,23.93,22.64,23.38,.193,.333,.403,.491,14.86,12.41,2550
1,252,120,2,2.942,2.94,121.9,2.164,.13,3.267,12.6,14.74,12.85,81.2,306.1,0,9.03,1.02,0
1,252,125,2,3.034,3.032,120.5,2.285,.103,3.267,12.57,14.76,12.82,81.3,306.1,0,9.02,1.027,0
1,252,130,2,3.217,3.212,123.4,3.1,.13,3.593,12.55,14.8,12.77,81.4,306.1,0,9.02,1.07,0
2,252,130,2,21.78,23.01,23.85,22.53,23.31,.193,.333,.403,.49,14.15,12.41,2550
1,252,135,2,3.186,3.182,118.2,2.888,.201,3.626,12.53,14.71,12.79,81.2,306,0,8.96,1.217,0
1,252,140,2,3.088,3.087,122.4,1.636,.15,3.43,12.58,14.5,12.81,80.8,306.1,0,8.92,1.082,0
1,252,145,2,3.214,3.214,123.1,1.189,.113,3.495,12.56,14.46,12.76,80.8,306.1,0,8.91,1.09,0
2,252,145,2,21.71,22.95,23.77,22.42,23.24,.193,.333,.403,.49,11.06,12.39,2550
1,252,150,2,3.065,3.064,123.7,1.817,.131,3.43,12.52,14.4,12.71,80.9,306.1,0,8.89,1.035,0
1,252,155,2,3.062,3.061,122.5,1.408,.123,3.397,12.49,14.32,12.69,80.9,306.1,0,8.86,1.055,0
1,252,200,2,3.208,3.207,124.5,1.565,.119,3.495,12.42,14.31,12.6,81.2,306.1,0,8.84,1.062,0
2,252,200,2,21.62,22.89,23.69,22.31,23.16,.193,.332,.403,.49,11.08,12.38,2550
1,252,205,2,3.321,3.32,126.4,1.39,.133,3.659,12.4,14.26,12.57,81.3,306.1,0,8.86,1.192,0
1,252,210,2,3.259,3.254,130.6,3.329,.163,3.528,12.38,14.24,12.54,81.4,306.1,0,8.85,1.117,0
1,252,215,2,3.207,3.2,135.6,3.84,.305,4.149,12.37,14.5,12.59,81.5,306.1,0,8.85,1.2,0
2,252,215,2,21.55,22.83,23.61,22.2,23.09,.193,.332,.403,.49,11.15,12.38,2550
1,252,220,2,3.382,3.376,135,3.424,.215,3.887,12.58,14.67,12.93,80.5,306.2,0,8.88,1.432,0
1,252,225,2,3.144,3.141,134.7,2.61,.183,3.691,12.72,14.66,13,79.8,306.2,0,8.88,1.22,0
1,252,230,2,3.182,3.179,135.8,2.539,.189,3.626,12.75,14.64,13.02,79.5,306.2,0,8.86,1.292,0
2,252,230,2,21.49,22.77,23.54,22.1,23.02,.192,.332,.403,.49,7.87,12.38,2550
1,252,235,2,3.432,3.429,134.2,2.35,.208,4.018,12.76,14.7,12.97,79.6,306.3,0,8.89,1.392,0
1,252,240,2,3.384,3.381,131.3,2.489,.212,3.92,12.73,14.59,12.93,79.8,306.3,0,8.89,1.382,0
1,252,245,2,3.372,3.369,126.3,2.224,.161,3.757,12.7,14.47,12.88,79.5,306.2,0,8.82,1.45,0
2,252,245,2,21.42,22.72,23.46,22,22.95,.192,.332,.403,.49,8.11,12.37,2550
1,252,250,2,3.515,3.514,124.7,1.502,.137,3.822,12.55,14.37,12.7,80.2,306.2,0,8.8,1.437,0
1,252,255,2,3.377,3.376,123,1.258,.135,3.659,12.42,14.21,12.54,80.9,306.2,0,8.81,1.365,0
1,252,300,2,3.546,3.545,122.9,1.509,.135,3.887,12.35,14.07,12.52,81.3,306.2,0,8.8,1.52,0
2,252,300,2,21.36,22.67,23.38,21.9,22.87,.192,.332,.403,.49,9.43,12.37,2550
1,252,305,2,3.65,3.648,127.3,1.792,.15,3.985,12.37,14.07,12.55,81.3,306.2,0,8.81,1.552,0
1,252,310,2,3.345,3.344,127.9,1.33,.147,3.724,12.36,14.05,12.51,81.2,306.2,0,8.79,1.325,0
1,252,315,2,3.157,3.157,125.7,1.172,.12,3.495,12.23,14.09,12.32,81.7,306.2,0,8.76,1.182,0
2,252,315,2,21.3,22.61,23.3,21.8,22.8,.192,.331,.403,.49,10.01,12.37,2550
1,252,320,2,2.924,2.921,130.5,2.569,.101,3.201,12.07,13.98,12.18,82.4,306.2,0,8.74,.992,0
1,252,325,2,2.795,2.794,136.1,1.98,.147,3.071,11.95,14,12.08,83,306.3,0,8.73,.91,0
1,252,330,2,2.759,2.749,132.3,4.89,.258,3.463,11.91,14.01,12.13,83.5,306.3,0,8.77,.916,0
2,252,330,2,21.24,22.56,23.23,21.71,22.73,.192,.331,.403,.49,17.02,12.36,2550
1,252,335,2,3.001,2.995,133.3,3.656,.239,3.691,12.02,14.05,12.31,82.9,306.3,0,8.77,1.143,0
1,252,340,2,2.971,2.967,138,3.129,.238,3.724,12.09,14.02,12.34,82.4,306.3,0,8.74,1.13,0
1,252,345,2,3.122,3.117,137,3.171,.181,3.593,12.13,13.94,12.4,82.3,306.3,0,8.76,1.172,0
2,252,345,2,21.18,22.51,23.15,21.62,22.66,.192,.331,.403,.49,11.85,12.36,2550
1,252,350,2,3.032,3.028,140.2,2.733,.156,3.561,12.11,13.8,12.37,82.5,306.2,0,8.79,1.152,0
1,252,355,2,3.011,3.007,145,2.636,.152,3.365,12.05,13.72,12.31,82.8,306.3,0,8.78,1.16,0
1,252,400,2,3.145,3.14,147,3.114,.196,3.659,12.04,13.58,12.31,82.8,306.2,0,8.77,1.29,0
2,252,400,2,21.12,22.46,23.08,21.53,22.58,.192,.331,.403,.49,10.7,12.34,2550
1,252,405,2,2.889,2.885,147.3,3.058,.17,3.43,12.02,13.41,12.28,82.8,306.2,0,8.75,1.102,0
1,252,410,2,2.929,2.926,143.9,2.526,.137,3.267,11.97,13.3,12.21,82.8,306.3,0,8.7,1.157,0
1,252,415,2,2.993,2.992,143.7,1.942,.175,3.495,11.9,13.29,12.1,83,306.3,0,8.68,1.12,0
2,252,415,2,21.06,22.41,23,21.44,22.51,.192,.331,.403,.489,10.82,12.34,2550
1,252,420,2,2.895,2.891,149.3,3.186,.195,3.365,11.86,13.26,12.09,83.3,306.3,0,8.7,1.042,0
1,252,425,2,2.606,2.597,147.7,4.696,.271,3.365,11.87,13.19,12.12,83.4,306.3,0,8.72,.902,0
1,252,430,2,2.588,2.584,142.5,2.902,.163,3.005,11.86,13.16,12.1,83.5,306.3,0,8.73,.972,0
2,252,430,2,21,22.36,22.93,21.35,22.44,.192,.331,.403,.489,11.65,12.32,2550
1,252,435,2,2.717,2.715,137.5,1.9,.152,3.005,11.77,13.18,11.96,83.8,306.3,0,8.69,.96,0
1,252,440,2,2.867,2.865,137.4,1.954,.148,3.267,11.66,13.26,11.81,84.6,306.3,0,8.72,.982,0
1,252,445,2,2.895,2.893,140.9,1.664,.109,3.201,11.6,13.28,11.77,85.2,306.3,0,8.76,.98,0
2,252,445,2,20.94,22.31,22.86,21.27,22.37,.192,.33,.403,.489,18.84,12.32,2550
1,252,450,2,2.844,2.843,141.6,1.976,.132,3.267,11.5,13.17,11.68,85.5,306.3,0,8.73,.872,0
1,252,455,2,2.802,2.8,142.3,2.301,.144,3.169,11.39,13.05,11.61,85.9,306.3,0,8.69,.932,0
1,252,500,2,2.806,2.804,140.1,1.836,.136,3.267,11.36,12.99,11.58,86.1,306.4,0,8.68,.875,0
2,252,500,2,20.89,22.26,22.79,21.19,22.31,.192,.33,.403,.489,20.24,12.32,2550
1,252,505,2,2.711,2.711,144.6,1.156,.114,3.038,11.28,12.96,11.5,86.2,306.4,0,8.63,.622,0
1,252,510,2,2.765,2.763,140.1,2.324,.189,3.201,11.18,12.8,11.37,86.5,306.3,0,8.59,.775,0
1,252,515,2,3.111,3.11,135,1.38,.102,3.365,11.07,12.91,11.21,87.1,306.4,0,8.59,.977,0
2,252,515,2,20.83,22.21,22.72,21.1,22.24,.192,.33,.403,.489,24.09,12.31,2550
1,252,520,2,2.977,2.974,136.6,2.23,.122,3.397,11.02,12.93,11.18,87.9,306.4,0,8.67,.93,0
1,252,525,2,3.17,3.167,139.7,2.243,.167,3.724,11.03,12.89,11.23,88.3,306.4,0,8.74,1.033,0
1,252,530,2,3.043,3.041,144.3,1.95,.204,3.43,11.08,12.74,11.36,88.2,306.4,0,8.77,1.105,0
2,252,530,2,20.78,22.16,22.65,21.03,22.17,.192,.33,.403,.489,28,12.3,2550
1,252,535,2,2.741,2.737,145.1,3.11,.179,3.201,11.08,12.57,11.32,87.8,306.5,0,8.71,.843,0
1,252,540,2,2.896,2.892,144.5,3.003,.195,3.332,11.09,12.54,11.37,87.9,306.5,0,8.74,1.048,0
1,252,545,2,2.661,2.66,143.9,2.074,.15,2.973,11.14,12.54,11.39,87.7,306.5,0,8.74,.865,0
2,252,545,2,20.72,22.12,22.58,20.95,22.1,.192,.33,.403,.489,21.34,12.29,2550
1,252,550,2,2.733,2.731,144.3,1.63,.123,3.071,11.08,12.59,11.29,87.6,306.6,0,8.66,.813,0
1,252,555,2,2.91,2.907,141.9,2.559,.104,3.169,10.97,12.69,11.17,87.8,306.6,0,8.61,.875,0
1,252,600,2,2.981,2.98,139.9,.716,.095,3.234,10.9,12.77,11.1,88.3,306.6,0,8.62,1.002,0
2,252,600,2,20.67,22.07,22.52,20.87,22.03,.192,.329,.403,.489,26.94,12.29,2550
1,252,605,2,3.017,3.016,141.5,1.135,.102,3.299,10.91,12.68,11.12,88.6,306.6,0,8.67,1.057,0
1,252,610,2,2.822,2.82,136.9,1.864,.124,3.071,10.86,12.6,11.05,88.8,306.6,0,8.66,.784,0
1,252,615,2,2.543,2.542,141.7,1.636,.196,3.005,10.79,12.46,10.99,89.1,306.7,0,8.64,.185,0
2,252,615,2,20.62,22.03,22.45,20.79,21.97,.192,.329,.403,.489,29.54,12.28,2550
1,252,620,2,2.095,2.094,141.9,1.289,.085,2.417,10.75,12.24,10.93,89.2,306.7,0,8.62,0,0
1,252,625,2,1.956,1.956,141.1,1.023,.06,2.156,10.7,12.13,10.85,89.4,306.7,0,8.6,0,.531
1,252,630,2,2.022,2.021,139.3,2.336,.1,2.221,10.65,12.22,10.83,89.5,306.7,0,8.58,0,3.22
2,252,630,2,20.56,21.98,22.38,20.71,21.9,.192,.329,.403,.489,42.53,12.27,2550
1,252,635,2,2.088,2.088,142.9,1.073,.1,2.352,10.64,12.29,10.86,89.7,306.8,0,8.59,0,7.65
1,252,640,2,2.166,2.165,142.9,1.835,.144,2.515,10.66,12.37,10.95,89.8,306.9,0,8.63,0,14.3
1,252,645,2,2.347,2.345,145.9,2.339,.144,2.711,10.77,12.38,11.13,89.9,306.9,0,8.75,.361,23.08
2,252,645,2,20.51,21.94,22.32,20.64,21.84,.192,.329,.403,.489,45.34,12.26,2550
1,252,650,2,2.611,2.609,148.8,2.066,.141,3.005,10.97,12.44,11.35,89.5,307,0,8.88,.847,33.37
1,252,655,2,2.62,2.619,146.5,1.983,.157,3.103,11.22,12.43,11.56,89,307,0,9.04,.879,45.03
1,252,700,2,2.488,2.482,146,3.789,.227,3.005,11.53,12.45,11.85,88.4,307,0,9.24,.853,57.65
2,252,700,2,20.45,21.89,22.25,20.57,21.77,.191,.329,.403,.488,19.18,12.26,2550
1,252,705,2,2.328,2.325,145.4,2.966,.192,2.679,11.9,12.58,12.22,87.4,307.1,0,9.43,.884,70.6
1,252,710,2,2.292,2.286,143.5,4.084,.198,2.711,12.28,12.77,12.55,86.2,307.2,0,9.58,.892,84.1
1,252,715,2,2.346,2.34,140.8,4.358,.234,2.809,12.62,12.97,12.89,84.8,307.2,0,9.68,1.101,99.8
2,252,715,2,20.4,21.85,22.19,20.49,21.71,.191,.328,.403,.488,10.31,12.27,2550
1,252,720,2,2.549,2.535,142.9,5.988,.423,3.92,12.99,13.28,13.24,83.1,307.3,0,9.72,1.6,116.6
1,252,725,2,2.873,2.854,144.6,6.713,.407,3.691,13.46,13.68,13.69,81.3,307.3,0,9.84,1.777,133.7
1,252,730,2,3.179,3.153,151.3,7.36,.444,4.051,13.89,14.06,14.09,78.4,307.4,0,9.74,2.307,150.5
2,252,730,2,20.37,21.81,22.13,20.43,21.65,.191,.328,.403,.488,5.603,12.28,2550
1,252,735,2,2.598,2.576,154.9,7.47,.468,3.659,14.41,14.57,14.62,77.1,307.4,0,9.97,1.78,168
1,252,740,2,2.376,2.357,150.6,7.24,.431,3.332,14.95,14.99,15.15,75.1,307.5,0,10.1,1.722,185.2
1,252,745,2,2.581,2.563,145.5,6.738,.55,3.724,15.41,15.3,15.56,73.9,307.5,0,10.28,1.82,202.9
2,252,745,2,20.34,21.77,22.07,20.38,21.58,.191,.328,.402,.488,3.423,12.31,2550
1,252,750,2,2.578,2.555,148,7.66,.527,3.757,15.73,15.57,15.82,72.2,307.5,0,10.24,1.947,215.5
1,252,755,2,2.62,2.594,152.9,8.08,.56,3.757,16.12,16.01,16.3,71,307.6,0,10.37,1.878,236.7
1,252,800,2,2.856,2.824,159.1,8.64,.621,5.161,16.43,16.35,16.62,69.26,307.6,0,10.3,2.035,252.2
2,252,800,2,20.33,21.73,22.01,20.35,21.52,.191,.328,.402,.488,2.541,12.34,2550
1,252,805,2,3.117,3.084,155.4,8.38,.714,4.737,16.71,16.56,16.86,67.6,307.7,0,10.2,2.447,274.3
1,252,810,2,3.045,2.995,161.8,10.39,.586,4.214,17.22,16.98,17.34,67.01,307.7,0,10.54,2.297,286.5
1,252,815,2,3.405,3.373,163.7,7.84,.53,4.835,17.43,17.02,17.42,65.88,307.7,0,10.49,2.435,312.7
2,252,815,2,20.34,21.7,21.96,20.35,21.47,.191,.328,.402,.488,1.986,12.59,2550
1,252,820,2,3.481,3.461,161.1,6.147,.505,4.639,17.71,17.18,17.64,65.14,307.8,0,10.59,2.535,330.6
1,252,825,2,3.967,3.948,165,5.73,.418,5.096,17.87,17.31,17.78,64.43,307.8,0,10.57,3.025,349.7
1,252,830,2,3.634,3.608,166.8,6.751,.457,4.541,18.19,17.66,18.19,64.05,307.8,0,10.77,2.49,366.7
2,252,830,2,20.37,21.67,21.91,20.39,21.41,.191,.328,.402,.488,1.695,12.84,2550
1,252,835,2,3.969,3.92,166.1,9.03,.447,4.965,18.56,18.08,18.58,62.85,307.9,0,10.84,2.855,383.4
1,252,840,2,4.429,4.391,171.3,7.55,.425,5.423,18.83,18.2,18.74,61.85,307.9,0,10.85,3.175,402.1
1,252,845,2,4.214,4.189,168.2,6.246,.783,5.945,19.02,18.39,18.94,61.38,308,0,10.91,3.065,420.6
2,252,845,2,20.42,21.65,21.88,20.46,21.35,.191,.327,.402,.488,1.49,12.99,2550
1,252,850,2,4.533,4.419,174.8,12.85,.619,6.043,19.28,18.68,19.23,60.59,308,0,10.96,3.213,439
1,252,855,2,4.468,4.423,177.1,8.14,.667,5.619,19.64,18.97,19.53,59.81,308.1,0,11.09,3.238,457.1
1,252,900,2,4.542,4.49,172.4,8.6,.62,5.684,19.79,19.11,19.71,59.26,308.1,0,11.1,3.263,465.9
2,252,900,2,20.5,21.64,21.86,20.58,21.31,.191,.327,.402,.488,1.296,13.05,2550
1,252,905,2,5.298,5.256,176.6,7.21,.702,6.729,19.99,19.26,19.9,58.11,308.2,0,10.99,3.675,476
1,252,910,2,4.724,4.66,174.5,9.46,.637,6.076,20.29,19.62,20.24,57.94,308.2,0,11.22,3.363,509.3
1,252,915,2,5.312,5.271,174.9,7.1,.749,7.28,20.54,19.73,20.36,56.38,308.3,0,11.05,3.925,525.5
2,252,915,2,20.62,21.65,21.85,20.75,21.27,.191,.327,.402,.487,1.11,13.09,2550
1,252,920,2,4.622,4.527,175.3,11.64,.503,5.847,20.55,19.78,20.34,56.63,308.3,0,11.12,3.618,541.5
1,252,925,2,4.657,4.593,161.7,9.51,.931,6.501,20.69,19.86,20.48,56.29,308.3,0,11.17,3.525,557.6
1,252,930,2,4.767,4.711,167.2,8.75,.603,6.762,20.91,19.95,20.64,55.15,308.3,0,11.06,3.62,573.6
2,252,930,2,20.77,21.66,21.87,20.94,21.24,.191,.327,.402,.487,.819,13.11,2550
1,252,935,2,4.67,4.61,162.6,9.16,.7,6.043,20.97,20.09,20.73,54.78,308.4,0,11.01,3.595,589.5
1,252,940,2,4.263,4.222,177.1,7.97,.795,6.011,21.06,20.21,20.82,54.11,308.4,0,10.92,3.225,603.5
1,252,945,2,4.153,4.049,167.5,12.8,.717,5.455,21.42,20.61,21.29,54.03,308.4,0,11.22,3.115,618.4
2,252,945,2,20.94,21.68,21.9,21.18,21.22,.191,.327,.401,.487,0,13.16,2550
1,252,950,2,4.067,3.953,170.4,13.56,.856,5.39,21.73,20.77,21.49,52.84,308.5,0,11.17,2.97,632.2
1,252,955,2,4.378,4.305,168.1,10.45,.712,6.207,21.85,20.71,21.52,52.32,308.5,0,11.13,3.278,646.2
1,252,1000,2,3.528,3.489,169.8,8.45,.73,5.357,21.91,20.99,21.69,52.51,308.4,0,11.24,2.637,660.4
2,252,1000,2,21.13,21.72,21.95,21.45,21.21,.191,.327,.401,.487,0,13.23,2550
1,252,1005,2,3.854,3.797,171.3,9.86,.81,5.717,22.26,21.35,22.08,51.93,308.4,0,11.38,2.775,674.2
1,252,1010,2,4.052,3.995,176.8,9.57,.576,5.39,22.35,21.22,22.06,51.19,308.4,0,11.25,2.9,687
1,252,1015,2,4.43,4.353,165.4,10.63,.857,6.305,22.31,21.27,22.06,51.1,308.4,0,11.19,3.323,701
2,252,1015,2,21.35,21.77,22.02,21.74,21.2,.191,.326,.401,.487,0,13.25,2550
1,252,1020,2,4.259,4.174,170.5,11.42,.79,6.109,22.57,21.35,22.19,50.9,308.4,0,11.36,3.138,714
1,252,1025,2,3.976,3.85,174.9,14.37,.979,6.337,22.59,21.67,22.32,50.98,308.3,0,11.41,3.04,726
1,252,1030,2,3.732,3.592,175.2,15.7,.828,5.978,22.94,21.98,22.75,51.15,308.2,0,11.76,2.71,738
2,252,1030,2,21.58,21.83,22.1,22.07,21.21,.191,.326,.401,.487,0,13.23,2550
1,252,1035,2,3.724,3.624,186.2,13.22,.995,5.586,23.27,22.26,23.06,50.08,308.2,0,11.75,2.565,750
1,252,1040,2,4.584,4.51,179.9,10.26,.655,6.468,23.51,22.26,23.14,49.32,308.1,0,11.74,3.23,761
1,252,1045,2,4.109,3.967,175.6,15.08,.601,5.259,23.55,22.52,23.29,49.38,308.1,0,11.79,2.922,770
2,252,1045,2,21.83,21.9,22.21,22.43,21.23,.191,.326,.4,.487,0,13.22,2550
1,252,1050,2,4.134,3.941,181,17.51,.996,6.827,23.56,22.52,23.26,47.72,308,0,11.29,2.927,781
1,252,1055,2,4.339,4.216,195.6,13.68,.698,6.272,23.64,22.72,23.42,48.05,307.9,0,11.47,3.03,793
1,252,1100,2,3.728,3.601,177.7,14.96,.557,4.933,23.99,22.96,23.74,47.74,307.9,0,11.68,2.752,803
2,252,1100,2,22.1,21.99,22.33,22.81,21.27,.191,.326,.4,.487,0,13.21,2550
1,252,1105,2,3.857,3.619,188.6,20.13,.865,5.913,24.1,23.08,23.84,46.27,307.9,0,11.32,2.842,810
1,252,1110,2,3.739,3.617,201.2,14.64,.897,5.521,24.05,23.06,23.72,46.7,307.9,0,11.41,2.592,818
1,252,1115,2,3.791,3.719,196.3,11.13,.789,5.259,24.02,23.06,23.74,45.82,307.9,0,11.11,2.632,828
2,252,1115,2,22.37,22.09,22.47,23.2,21.31,.191,.326,.4,.486,0,13.19,2550
1,252,1120,2,3.95,3.653,172.4,22.23,1.046,7.71,24.27,23.42,24.15,46.93,307.8,0,11.68,2.925,836
1,252,1125,2,4.493,4.291,188.5,17.17,1.082,6.697,24.48,23.41,24.21,45.28,307.8,0,11.34,3.24,844
1,252,1130,2,4.441,4.379,188.3,9.57,.921,6.762,24.43,23.28,24.03,43.87,307.7,0,10.83,3.07,850
2,252,1130,2,22.66,22.2,22.63,23.6,21.36,.191,.326,.4,.486,0,13.2,2550
1,252,1135,2,3.432,3.333,177.9,13.75,1.156,5.945,24.63,23.62,24.37,43.96,307.7,0,11.03,2.578,856
1,252,1140,2,4.603,4.562,184.6,7.67,.856,6.631,24.75,23.71,24.41,43.68,307.6,0,11.05,3.355,862
1,252,1145,2,4.27,4.148,182.4,13.66,.738,5.913,24.73,23.62,24.43,43.74,307.6,0,11.05,3.073,867
2,252,1145,2,22.97,22.33,22.8,24.01,21.43,.191,.326,.399,.486,0,13.19,2550
1,252,1150,2,3.755,3.656,164.7,13.15,.702,5.684,24.85,23.89,24.59,42.35,307.6,0,10.68,3.058,872
1,252,1155,2,4.159,4.085,168.7,10.79,.962,6.109,24.97,23.98,24.73,43.09,307.6,0,11.05,3.275,876
1,252,1200,2,3.548,3.397,186.1,16.71,.778,5.423,25.06,23.89,24.72,43.63,307.5,0,11.3,2.49,878
2,252,1200,2,23.25,22.45,22.98,24.42,21.52,.191,.326,.399,.486,0,13.18,2550
1,252,1205,2,4.344,4.082,160.7,19.92,.82,6.533,25.34,24.36,25.15,44.16,307.5,0,11.72,3.142,887
1,252,1210,2,3.31,3.186,180.2,15.68,1.871,6.435,25.28,23.99,24.84,43.21,307.5,0,11.35,2.334,887
1,252,1215,2,4.952,4.844,171.5,11.98,1.569,7.51,25.54,24.53,25.28,42.72,307.5,0,11.4,3.723,891
2,252,1215,2,23.52,22.59,23.18,24.82,21.6,.191,.326,.399,.486,0,13.16,2550
1,252,1220,2,3.43,3.37,179.7,10.75,1.049,5.586,25.35,24.24,24.9,42.52,307.4,0,11.18,2.622,889
1,252,1225,2,5.201,4.99,172.9,16.28,1.008,8.07,25.72,24.57,25.4,41.88,307.4,0,11.26,3.873,899
1,252,1230,2,3.278,3.045,161.2,21.6,.752,4.639,25.83,24.62,25.42,40.38,307.4,0,10.84,2.405,896
2,252,1230,2,23.79,22.73,23.38,25.24,21.71,.191,.325,.398,.486,0,13.18,2550
1,252,1235,2,5,4.902,149,11.3,1.19,7.28,26.07,25.05,25.79,39.32,307.4,0,10.65,3.8,902
1,252,1240,2,3.647,3.532,159.2,14.34,.952,5.717,26.05,24.7,25.5,38.45,307.3,0,10.32,2.735,901
1,252,1245,2,4.794,4.729,152.3,9.41,1.285,7.06,26.09,24.77,25.61,39.82,307.3,0,10.86,3.65,900
2,252,1245,2,24.04,22.87,23.59,25.64,21.82,.191,.325,.398,.485,0,13.16,2550
1,252,1250,2,2.997,2.938,139.4,11.36,.78,4.9,26.13,24.98,25.7,40.36,307.2,0,11.09,2.475,898
1,252,1255,2,5.178,5.064,156.3,12.01,1.004,7.28,26.22,24.88,25.75,39.31,307.2,0,10.79,3.92,900
1,252,1300,2,3.737,3.657,148.4,11.9,.906,5.553,26.12,24.81,25.58,39,307.2,0,10.58,2.983,897
2,252,1300,2,24.28,23.02,23.81,26.03,21.94,.191,.325,.397,.485,0,13.15,2550
1,252,1305,2,3.976,3.822,157.1,15.94,2.042,7.94,26,24.88,25.6,39.16,307.1,0,10.54,3.118,897
1,252,1310,2,4.476,4.242,148.4,18.53,.941,6.337,26.15,24.95,25.76,40.35,307.1,0,11.11,3.37,897
1,252,1315,2,4.153,4.011,169.9,15,1.21,6.762,26.3,25.17,25.92,39.45,307,0,10.9,3.115,896
2,252,1315,2,24.49,23.16,24.02,26.41,22.07,.191,.325,.397,.485,0,13.15,2550
1,252,1320,2,4.048,3.787,167.3,20.55,1.378,6.729,26.25,25.11,25.85,39.32,307,0,10.81,3.047,889
1,252,1325,2,4.57,4.422,131.4,14.59,1.174,6.827,26.41,25.25,26.01,39.51,306.9,0,11.02,3.57,885
1,252,1330,2,4.978,4.508,158.5,24.89,1.017,7.32,26.6,25.29,26.19,39,306.9,0,10.99,3.68,884
2,252,1330,2,24.68,23.31,24.23,26.72,22.2,.191,.326,.397,.485,0,13.14,2550
1,252,1335,2,4.42,4.348,164.3,10.34,1.181,7.28,26.4,25.2,26,39.2,306.8,0,10.89,3.258,882
1,252,1340,2,3.893,3.787,169.8,13.36,1.022,6.697,26.28,25.28,25.9,38.81,306.7,0,10.65,2.8,876
1,252,1345,2,5.144,4.972,153,14.81,.945,6.925,26.54,25.42,26.14,38.42,306.7,0,10.73,4.128,872
2,252,1345,2,24.88,23.46,24.44,26.9,22.34,.191,.326,.396,.485,0,13.14,2550
1,252,1350,2,3.268,3.183,147.2,13.05,1.646,7.25,26.63,25.53,26.25,38.62,306.6,0,10.88,2.593,864
1,252,1355,2,4.309,4.203,170.5,12.68,.988,6.631,26.73,25.6,26.42,38.3,306.6,0,10.84,3.145,861
1,252,1400,2,3.43,3.324,167.7,14.19,.852,5.651,26.92,25.97,26.74,39.19,306.4,0,11.33,2.401,852
2,252,1400,2,25.06,23.6,24.62,26.93,22.49,.191,.326,.396,.485,0,13.13,2550
1,252,1405,2,3.864,3.777,173,12.15,.675,5.096,26.98,25.68,26.55,38.56,306.3,0,11.16,2.807,845
1,252,1410,2,4.662,4.513,174.3,14.48,1.065,7.61,26.99,25.85,26.63,38.32,306.3,0,11.07,3.42,840
1,252,1415,2,3.664,3.426,163.5,20.64,1.372,6.762,26.88,25.81,26.58,38.34,306.2,0,10.98,2.807,829
2,252,1415,2,25.19,23.72,24.77,26.86,22.63,.191,.326,.395,.484,0,13.12,2550
1,252,1420,2,4.966,4.874,151.6,11.01,.613,6.403,27.07,25.92,26.63,37.64,306.1,0,10.89,3.845,823
1,252,1425,2,4.059,3.902,135.1,15.92,1.276,6.958,27.03,25.92,26.58,36.71,306.1,0,10.49,3.308,814
1,252,1430,2,4.97,4.652,167,20.47,1.375,7.87,27,25.94,26.72,37.5,306,0,10.77,3.56,809
2,252,1430,2,25.31,23.84,24.88,26.75,22.78,.191,.326,.395,.484,0,13.13,2550
1,252,1435,2,4.126,3.843,157,21.24,.871,6.37,27.09,26.03,26.72,37.48,306,0,10.84,3.173,796
1,252,1440,2,4.699,4.379,161.7,21.14,.704,6.37,27.33,26.29,26.99,36.63,305.9,0,10.7,3.4,790
1,252,1445,2,4.326,4.132,147.7,17.15,.889,7.35,27.21,26.02,26.69,35.99,305.9,0,10.36,3.275,780
2,252,1445,2,25.43,23.96,24.96,26.61,22.93,.191,.326,.395,.484,0,13.12,2550
1,252,1450,2,3.977,3.722,178.1,20.53,.956,6.599,27.27,26.25,26.95,37.16,305.8,0,10.86,2.66,769
1,252,1455,2,4.385,4.17,157,17.94,.979,6.599,27.41,26.25,26.96,35,305.8,0,10.11,3.31,761
1,252,1500,2,3.371,3.303,154,11.46,1.09,5.978,27.25,26.28,26.82,35.83,305.8,0,10.32,2.82,751
2,252,1500,2,25.53,24.07,25.02,26.49,23.09,.191,.326,.394,.484,0,13.1,2550
1,252,1505,2,4.809,4.63,156.3,15.65,1.285,7.35,27.32,26.35,26.95,35.44,305.7,0,10.22,3.735,739
1,252,1510,2,4.285,4.186,151.3,12.31,1.217,7.09,27.41,26.29,26.97,34.59,305.6,0,9.95,3.308,726
1,252,1515,2,4.608,4.481,161.1,13.43,.747,6.141,27.55,26.5,27.15,35.57,305.6,0,10.47,3.578,713
2,252,1515,2,25.63,24.18,25.06,26.42,23.24,.191,.326,.394,.484,0,13.11,2550
1,252,1520,2,3.47,3.346,156.2,15.29,.743,4.965,27.48,26.4,26.98,35.71,305.5,0,10.46,2.692,701
1,252,1525,2,4.379,4.308,160.5,10.3,1.05,7.12,27.56,26.61,27.19,35.39,305.6,0,10.4,3.408,691.2
1,252,1530,2,4.84,4.689,171.4,14.29,.965,7.74,27.67,26.61,27.26,34.43,305.6,0,10.09,3.48,680.7
2,252,1530,2,25.71,24.28,25.1,26.44,23.38,.191,.326,.393,.483,0,13.11,2550
1,252,1535,2,3.65,3.546,168.2,13.7,1.05,6.043,27.47,26.51,27.06,34,305.5,0,9.75,2.659,653.3
1,252,1540,2,3.791,3.715,157.6,11.46,1.166,6.141,27.54,26.52,27.21,35.06,305.5,0,10.25,2.792,615.3
1,252,1545,2,3.862,3.811,143.3,9.23,.79,5.913,27.6,26.52,27.11,36.06,305.4,0,10.71,3.097,633.4
2,252,1545,2,25.76,24.37,25.14,26.55,23.53,.191,.327,.393,.483,0,13.11,2550
1,252,1550,2,2.684,2.546,174.2,18.33,.617,4.018,27.71,26.71,27.3,36.02,305.4,0,10.78,1.78,615.5
1,252,1555,2,3.74,3.327,156.5,26.93,1.361,7.25,27.72,26.91,27.41,35.94,305.4,0,10.77,2.885,601.6
1,252,1600,2,3.771,3.684,160.2,12.28,.745,5.455,27.64,26.71,27.21,35.97,305.4,0,10.71,2.837,585.5
2,252,1600,2,25.81,24.46,25.18,26.7,23.67,.191,.327,.393,.483,0,13.11,2550
1,252,1605,2,3.974,3.872,152.5,12.95,1.354,6.435,27.68,26.84,27.27,35.46,305.4,0,10.53,3,569.9
1,252,1610,2,5.02,4.948,147.4,9.71,.741,6.729,27.71,26.66,27.25,34.67,305.3,0,10.24,3.66,556.9
1,252,1615,2,3.376,3.312,138,11.18,.549,4.671,27.59,26.72,27.18,35.5,305.3,0,10.48,2.465,539
2,252,1615,2,25.83,24.53,25.24,26.87,23.8,.19,.327,.392,.483,0,13.11,2550
1,252,1620,2,3.916,3.839,160.9,11.41,.72,5.325,27.72,26.92,27.34,35.27,305.2,0,10.49,2.907,523.1
1,252,1625,2,3.866,3.712,162,16.16,.801,5.88,27.72,27.06,27.38,35.38,305.2,0,10.53,2.91,504.8
1,252,1630,2,4.067,3.95,142.4,13.73,.941,6.501,27.7,26.81,27.19,34.14,305.2,0,10,2.997,486.8
2,252,1630,2,25.85,24.6,25.31,27.03,23.93,.19,.327,.392,.482,0,13.08,2550
1,252,1635,2,5.36,5.31,135.1,7.83,.812,7.12,27.46,26.69,27.06,35.13,305.1,0,10.22,3.978,471.4
1,252,1640,2,4.53,4.462,143.3,9.9,.616,5.717,27.51,26.72,27.13,35.05,305.1,0,10.22,3.28,455.2
1,252,1645,2,4.281,4.2,137.8,11.13,.679,5.847,27.56,26.85,27.12,34.6,305.1,0,10.08,3.368,436.7
2,252,1645,2,25.83,24.66,25.38,27.18,24.04,.19,.327,.392,.482,0,13.09,2550
1,252,1650,2,3.307,3.246,124.1,11.01,.743,4.933,27.37,26.68,26.95,34.17,305.1,0,9.74,2.745,419.2
1,252,1655,2,4.083,4.05,150.2,7.31,.761,5.88,27.47,26.88,27.13,34.66,305.1,0,10.03,3.043,402.7
1,252,1700,2,5.309,5.233,156.8,9.67,.726,6.697,27.52,26.82,27.08,33.99,305.1,0,9.79,3.978,385.4
2,252,1700,2,25.79,24.71,25.46,27.3,24.15,.19,.327,.391,.482,0,13.1,2550
1,252,1705,2,4.611,4.528,158.3,10.83,.566,5.782,27.38,26.7,26.94,34.06,305.1,0,9.71,3.238,367.4
1,252,1710,2,4.006,3.956,143.4,9.08,.57,5.161,27.32,26.72,26.93,34.35,305.1,0,9.78,2.875,349.6
1,252,1715,2,5.453,5.346,143.5,11.35,.697,7.22,27.27,26.69,26.89,34.52,305.1,0,9.8,3.85,330.1
2,252,1715,2,25.72,24.76,25.55,27.38,24.26,.19,.328,.391,.482,0,13.1,2550
1,252,1720,2,5.257,5.216,146,7.19,.884,7.48,27.1,26.64,26.75,34.57,305.1,0,9.69,3.765,310.4
1,252,1725,2,4.777,4.745,151.7,6.692,.648,5.978,27.18,26.72,26.81,34.26,305.1,0,9.62,3.368,291.8
1,252,1730,2,4.66,4.62,151.9,7.51,.671,6.141,27.11,26.65,26.7,34.36,305.1,0,9.6,3.51,271.5
2,252,1730,2,25.64,24.79,25.62,27.43,24.36,.19,.328,.39,.482,0,13.11,2550
1,252,1735,2,5.015,4.989,157.4,5.848,.569,6.566,27,26.6,26.61,34.08,305.1,0,9.39,3.665,253
1,252,1740,2,4.83,4.748,156.3,10.55,.534,5.815,26.88,26.59,26.54,34.7,305,0,9.55,3.58,237.3
1,252,1745,2,4.184,4.145,147.2,7.8,.964,6.109,26.81,26.5,26.46,35.35,305,0,9.75,2.845,218.7
2,252,1745,2,25.54,24.81,25.69,27.44,24.45,.19,.328,.39,.481,0,13.12,2550
1,252,1750,2,4.282,4.22,134.9,9.72,.839,6.076,26.75,26.45,26.38,35.69,305.1,0,9.85,2.925,199.4
1,252,1755,2,4.893,4.853,148.4,7.34,.662,6.076,26.53,26.32,26.19,36.32,305.1,0,9.91,3.113,182
1,252,1800,2,3.654,3.628,152.2,6.812,.42,4.508,26.5,26.32,26.15,36.12,305.1,0,9.81,2.425,163.2
2,252,1800,2,25.43,24.82,25.75,27.41,24.53,.19,.328,.39,.481,0,12.7,2550
1,252,1805,2,3.997,3.968,146.5,6.926,.548,5.292,26.38,26.14,25.97,36.91,305.1,0,10.01,2.862,144.9
1,252,1810,2,4.113,4.081,142.4,7.12,.448,4.965,26.13,26.04,25.74,37.42,305.2,0,10,2.742,127.7
1,252,1815,2,3.748,3.72,141.8,6.895,.526,5.227,25.84,25.79,25.46,38.83,305.2,0,10.29,2.43,110.1
2,252,1815,2,25.31,24.82,25.79,27.34,24.6,.19,.328,.39,.481,0,12.66,2550
1,252,1820,2,3.73,3.71,142.2,5.79,.521,4.965,25.59,25.64,25.23,39.38,305.2,0,10.28,2.455,93.6
1,252,1825,2,3.794,3.776,140.2,5.689,.423,4.639,25.24,25.44,24.9,40.56,305.2,0,10.4,2.287,75.9
1,252,1830,2,3.658,3.65,134.7,3.776,.382,4.704,24.89,25.27,24.55,41.65,305.2,0,10.48,1.98,41.79
2,252,1830,2,25.19,24.82,25.83,27.25,24.66,.19,.328,.389,.481,0,12.63,2550
1,252,1835,2,3.258,3.252,139.6,3.411,.282,3.985,24.37,24.99,24.06,43.79,305.2,0,10.76,1.68,32.15
1,252,1840,2,3.117,3.112,142.5,3.232,.204,3.561,23.86,24.66,23.55,45.86,305.1,0,10.98,1.475,26.19
1,252,1845,2,3.153,3.149,142.5,2.73,.16,3.691,23.4,24.4,23.11,47.32,305.1,0,11.04,1.32,18.88
2,252,1845,2,25.06,24.8,25.84,27.12,24.71,.19,.329,.389,.481,0,12.62,2550
1,252,1850,2,3.378,3.376,146.2,1.856,.184,3.887,22.92,24.23,22.7,48.38,305.1,0,10.94,1.37,12.97
1,252,1855,2,3.487,3.487,145.4,1.155,.156,3.887,22.51,24.06,22.35,49.54,305.1,0,10.92,1.422,6.212
1,252,1900,2,3.392,3.391,145.2,1.083,.084,3.561,22.03,23.81,21.92,51.58,305.1,0,11.08,1.312,.681
2,252,1900,2,24.93,24.78,25.84,26.96,24.75,.19,.329,.389,.481,.037,12.61,2550
1,252,1905,2,3.502,3.502,145.8,.204,.098,3.691,21.52,23.69,21.5,53.77,305.1,0,11.24,1.43,0
1,252,1910,2,3.675,3.675,145.7,.262,.08,3.822,21.1,23.6,21.16,55.53,305.1,0,11.33,1.415,0
1,252,1915,2,3.606,3.606,146.6,.65,.074,3.855,20.7,23.46,20.81,57.13,305.2,0,11.38,1.367,0
2,252,1915,2,24.78,24.75,25.83,26.78,24.78,.19,.329,.389,.48,1.089,12.59,2550
1,252,1920,2,3.71,3.707,144,1.954,.183,4.051,20.33,23.3,20.45,58.61,305.2,0,11.42,1.445,0
1,252,1925,2,3.861,3.859,140.6,1.737,.215,4.279,20.1,23.3,20.28,59.52,305.2,0,11.44,1.492,0
1,252,1930,2,3.602,3.601,137.3,1.297,.135,3.92,19.88,23.09,20,61.05,305.3,0,11.61,1.275,0
2,252,1930,2,24.63,24.71,25.81,26.58,24.8,.19,.329,.389,.48,1.224,12.59,2550
1,252,1935,2,3.396,3.396,133.7,1.227,.154,3.855,19.57,22.71,19.7,62.09,305.3,0,11.58,1.175,0
1,252,1940,2,3.589,3.588,134.8,1.505,.193,3.985,19.28,22.49,19.44,62.67,305.3,0,11.46,1.265,0
1,252,1945,2,3.69,3.689,137.6,1.45,.081,3.887,19.19,22.33,19.45,62.54,305.4,0,11.34,1.325,0
2,252,1945,2,24.48,24.67,25.77,26.37,24.81,.19,.329,.389,.48,1.33,12.58,2550
1,252,1950,2,3.471,3.471,137.1,.59,.106,3.724,19.03,22.13,19.21,63.39,305.5,0,11.39,1.255,0
1,252,1955,2,3.209,3.209,136,.886,.109,3.463,18.75,21.84,18.92,64.73,305.6,0,11.44,1.067,0
1,252,2000,2,2.929,2.928,133.3,1.345,.119,3.267,18.46,21.71,18.66,66.14,305.6,0,11.49,.79,0
2,252,2000,2,24.33,24.61,25.72,26.16,24.81,.19,.329,.389,.48,1.459,12.58,2550
1,252,2005,2,2.964,2.962,133.5,2.009,.176,3.463,18.27,21.53,18.52,67.23,305.7,0,11.55,1.095,0
1,252,2010,2,3.472,3.471,131.6,1.663,.158,3.822,18.29,21.44,18.66,66.96,305.8,0,11.51,1.272,0
1,252,2015,2,3.192,3.191,127,1.623,.168,3.561,18.11,20.94,18.31,66.55,305.8,0,11.26,1.075,0
2,252,2015,2,24.18,24.56,25.67,25.94,24.79,.19,.328,.389,.48,1.614,12.57,2550
1,252,2020,2,3.706,3.704,128.2,1.923,.325,4.443,17.87,20.29,18.07,65.99,305.8,0,10.92,1.452,0
1,252,2025,2,4.029,4.028,130.2,1.533,.169,4.443,17.68,19.84,17.82,65.34,305.9,0,10.6,1.69,0
1,252,2030,2,3.876,3.874,129.9,1.682,.143,4.214,17.58,19.67,17.75,64.61,305.9,0,10.34,1.695,0
2,252,2030,2,24.03,24.49,25.6,25.73,24.77,.19,.328,.388,.48,1.522,12.55,2550
1,252,2035,2,3.929,3.926,128.3,2.27,.216,4.443,17.63,19.73,17.81,63.76,306,0,10.2,1.675,0
1,252,2040,2,4.108,4.104,127.7,2.569,.23,4.573,17.69,19.8,17.93,63.04,306,0,10.09,1.805,0
1,252,2045,2,4.01,4.005,126.7,2.682,.235,4.573,17.84,19.6,18.05,62.2,306,0,10.04,1.817,0
2,252,2045,2,23.89,24.43,25.53,25.52,24.74,.19,.328,.388,.48,1.4,12.54,2550
1,252,2050,2,3.897,3.893,126.8,2.751,.199,4.475,17.76,19.4,17.9,62.61,306.1,0,10.06,1.715,0
1,252,2055,2,3.969,3.966,127.4,2.203,.213,4.377,17.63,19.29,17.75,63.2,306.1,0,10.08,1.75,0
1,252,2100,2,4.049,4.044,128,2.88,.223,4.671,17.57,19.27,17.72,63.43,306.2,0,10.07,1.81,0
2,252,2100,2,23.75,24.36,25.46,25.32,24.71,.19,.328,.388,.479,1.402,12.53,2550
1,252,2105,2,3.908,3.902,131,3.078,.212,4.475,17.55,19.22,17.69,63.44,306.2,0,10.05,1.747,0
1,252,2110,2,3.818,3.812,133.3,3.247,.279,4.573,17.55,19.33,17.73,63.21,306.3,0,10,1.717,0
1,252,2115,2,3.755,3.745,133.6,4.23,.327,4.639,17.68,19.46,17.95,62.28,306.3,0,9.91,1.827,0
2,252,2115,2,23.62,24.29,25.37,25.12,24.66,.19,.328,.388,.479,1.389,12.52,2550
1,252,2120,2,3.723,3.715,134.8,3.839,.268,4.345,17.83,19.44,18.06,61.6,306.3,0,9.88,1.752,0
1,252,2125,2,3.803,3.797,134.2,3.256,.282,4.443,17.84,19.41,18.02,61.59,306.4,0,9.89,1.735,0
1,252,2130,2,3.753,3.744,132.7,4.011,.247,4.312,17.74,19.25,17.92,61.86,306.4,0,9.87,1.822,0
2,252,2130,2,23.5,24.22,25.29,24.92,24.61,.19,.328,.388,.479,1.339,12.51,2550
1,252,2135,2,3.835,3.824,132.2,4.246,.386,4.835,17.74,19.15,17.92,61.7,306.5,0,9.83,2.002,0
1,252,2140,2,4.113,4.103,129.7,4.108,.375,4.965,17.73,19.08,17.91,61.58,306.5,0,9.79,2.182,0
1,252,2145,2,4.09,4.082,130.6,3.517,.338,5.129,17.75,18.98,17.91,61.39,306.5,0,9.76,2.115,0
2,252,2145,2,23.38,24.15,25.2,24.74,24.56,.19,.328,.388,.479,1.324,12.51,2550
1,252,2150,2,4.07,4.06,129.7,4.073,.256,4.639,17.66,18.82,17.77,61.77,306.5,0,9.77,2.115,0
1,252,2155,2,3.696,3.687,130.4,3.917,.294,4.475,17.46,18.59,17.5,62.72,306.6,0,9.81,1.772,0
1,252,2200,2,3.749,3.736,128,4.619,.26,4.41,17.22,18.42,17.3,63.66,306.6,0,9.8,1.915,0
2,252,2200,2,23.28,24.08,25.12,24.56,24.5,.19,.327,.388,.479,1.362,12.49,2550
1,252,2205,2,3.654,3.645,121.6,4.119,.253,4.345,16.96,18.1,17,64.82,306.6,0,9.83,1.745,0
1,252,2210,2,3.714,3.704,128,4.154,.285,4.475,16.75,17.89,16.85,65.69,306.6,0,9.83,1.822,0
1,252,2215,2,3.538,3.532,126.5,3.266,.215,4.149,16.66,17.81,16.74,66.07,306.6,0,9.82,1.69,0
2,252,2215,2,23.17,24.02,25.03,24.39,24.44,.19,.327,.388,.479,1.442,12.49,2550
1,252,2220,2,3.605,3.595,125.3,4.118,.321,4.541,16.52,17.75,16.6,66.59,306.6,0,9.82,1.617,0
1,252,2225,2,3.647,3.631,125.9,5.27,.29,4.639,16.46,17.77,16.59,66.71,306.6,0,9.78,1.787,0
1,252,2230,2,3.648,3.639,126.6,4.032,.317,4.312,16.47,17.74,16.58,66.59,306.6,0,9.77,1.775,0
2,252,2230,2,23.07,23.95,24.94,24.23,24.37,.19,.327,.388,.479,1.486,12.48,2550
1,252,2235,2,3.471,3.464,129.3,3.731,.254,4.116,16.39,17.64,16.5,66.81,306.7,0,9.74,1.61,0
1,252,2240,2,3.212,3.207,127.9,3.366,.271,3.887,16.26,17.52,16.34,67.45,306.7,0,9.76,1.337,0
1,252,2245,2,2.872,2.868,124.7,3.056,.195,3.397,16.05,17.36,16.11,68.27,306.8,0,9.74,1.143,0
2,252,2245,2,22.97,23.88,24.85,24.08,24.3,.19,.327,.388,.479,1.535,12.47,2550
1,252,2250,2,2.72,2.716,122.7,2.889,.133,3.038,15.87,17.16,15.91,69.15,306.9,0,9.76,1.012,0
1,252,2255,2,2.701,2.699,117.3,1.777,.168,3.103,15.56,16.94,15.59,70.6,306.9,0,9.77,1.025,0
1,252,2300,2,2.416,2.408,120.5,4.617,.177,2.777,15.26,16.71,15.31,72,306.9,0,9.77,.478,0
2,252,2300,2,22.88,23.81,24.77,23.93,24.23,.189,.327,.388,.478,1.729,12.47,2550
1,252,2305,2,2.554,2.551,132.3,2.556,.224,2.94,15.06,16.62,15.17,72.8,306.9,0,9.76,.717,0
1,252,2310,2,2.896,2.895,135.3,1.899,.148,3.299,14.88,16.74,15.03,73.8,306.9,0,9.77,1.007,0
1,252,2315,2,2.973,2.97,139.3,2.721,.173,3.397,14.71,16.93,14.89,74.6,307,0,9.78,.955,0
2,252,2315,2,22.78,23.75,24.68,23.78,24.16,.189,.326,.388,.478,2.094,12.46,2550
1,252,2320,2,3.033,3.029,142.5,2.759,.212,3.561,14.65,17.05,14.9,75.1,307,0,9.82,.978,0
1,252,2325,2,3.06,3.056,142.9,2.701,.173,3.528,14.68,17.17,15.06,75,307.1,0,9.83,1.035,0
1,252,2330,2,2.952,2.95,137.1,2.187,.152,3.43,14.73,17.11,15.07,74.4,307.1,0,9.76,.877,0
2,252,2330,2,22.68,23.68,24.59,23.64,24.09,.189,.326,.388,.478,2.267,12.46,2550
1,252,2335,2,2.853,2.85,133,2.635,.186,3.593,14.72,16.99,15.01,74.6,307.1,0,9.78,.938,0
1,252,2340,2,2.87,2.867,131.9,2.44,.153,3.234,14.7,16.92,14.97,74.5,307.1,0,9.76,.98,0
1,252,2345,2,3.128,3.125,138.7,2.084,.131,3.463,14.61,17.01,14.88,74.6,307.1,0,9.68,1.09,0
2,252,2345,2,22.58,23.62,24.51,23.5,24.02,.189,.326,.388,.478,2.357,12.45,2550
1,252,2350,2,3.334,3.333,140.9,1.09,.129,3.789,14.46,16.97,14.78,75.3,307,0,9.68,1.192,0
1,252,2355,2,3.256,3.254,138.8,1.907,.125,3.528,14.3,16.8,14.6,76.3,307,0,9.72,1.147,0
1,253,0,2,3.29,3.288,135,1.669,.126,3.659,14.15,16.58,14.39,77.1,307,0,9.73,1.142,0
2,253,0,2,22.49,23.55,24.42,23.36,23.95,.189,.326,.388,.478,2.68,12.43,2550
1,253,5,2,3.232,3.23,136.6,1.841,.144,3.724,14.09,16.45,14.35,77.5,307,0,9.75,1.062,0
1,253,10,2,3.134,3.13,133.3,2.91,.201,3.593,14.1,16.37,14.36,77.6,307,0,9.78,1.107,0
1,253,15,2,3.075,3.07,127.1,3.215,.167,3.561,14.15,16.26,14.41,76.8,307.1,0,9.68,1.17,0
2,253,15,2,22.39,23.48,24.34,23.23,23.87,.189,.326,.388,.478,2.969,12.43,2550
1,253,20,2,2.877,2.875,124.8,2.02,.105,3.234,13.98,16.06,14.16,77,307.1,0,9.55,1.077,0
1,253,25,2,2.77,2.767,121.8,2.974,.147,3.136,13.74,15.87,13.94,78.2,307.1,0,9.54,1.065,0
1,253,30,2,2.426,2.424,120.1,2.116,.106,2.711,13.58,15.55,13.82,79.1,307.2,0,9.56,.852,0
2,253,30,2,22.3,23.42,24.25,23.1,23.79,.189,.326,.387,.478,3.661,12.43,2550
1,253,35,2,2.454,2.452,122.3,2.056,.125,2.679,13.61,15.41,13.94,78.9,307.2,0,9.56,.9,0
1,253,40,2,2.713,2.708,134,3.74,.145,3.169,13.62,15.41,13.89,78.6,307.1,0,9.51,.837,0
1,253,45,2,2.906,2.901,130.1,3.404,.11,3.201,13.49,15.63,13.7,79,307.1,0,9.48,1.075,0
2,253,45,2,22.22,23.35,24.17,22.97,23.72,.189,.325,.387,.478,4.521,12.42,2550
1,253,50,2,2.896,2.893,131.7,2.74,.143,3.495,13.27,15.71,13.51,80,307.1,0,9.44,.887,0
1,253,55,2,2.872,2.868,137.2,3.121,.174,3.365,13.18,15.66,13.42,80.6,307.2,0,9.46,.84,0
1,253,100,2,3.106,3.101,137.9,3.225,.169,3.495,13.14,15.76,13.43,80.9,307.1,0,9.49,1.09,0
2,253,100,2,22.12,23.29,24.08,22.85,23.64,.189,.325,.387,.478,5.94,12.41,2550
1,253,105,2,3.174,3.172,135.4,2.1,.189,3.822,13.16,15.8,13.43,81.1,307.1,0,9.52,1.07,0
1,253,110,2,3.112,3.11,137.9,2.357,.181,3.561,13.14,15.67,13.44,81.5,307.2,0,9.59,1.047,0
1,253,115,2,3.166,3.161,136.7,3.154,.195,3.822,13.23,15.64,13.6,81.4,307.1,0,9.66,1.235,0
2,253,115,2,22.03,23.22,23.99,22.73,23.56,.189,.325,.387,.478,6.244,12.41,2550
1,253,120,2,3.318,3.314,131.6,2.795,.21,3.855,13.33,15.56,13.64,81,307.1,0,9.68,1.317,0
1,253,125,2,3.329,3.325,133.7,2.781,.198,3.822,13.32,15.42,13.52,81.2,307.1,0,9.7,1.225,0
1,253,130,2,3.414,3.409,138.3,3.187,.184,3.855,13.21,15.38,13.44,81.6,307.1,0,9.66,1.227,0
2,253,130,2,21.95,23.16,23.91,22.6,23.49,.189,.325,.387,.477,6.036,12.41,2550
1,253,135,2,3.538,3.533,140.7,3.207,.223,4.345,13.3,15.35,13.62,81.5,307.1,0,9.73,1.517,0
1,253,140,2,3.411,3.407,145.6,2.833,.198,4.083,13.37,15.22,13.7,81,307.1,0,9.72,1.405,0
1,253,145,2,3.254,3.248,144.3,3.323,.227,3.953,13.42,15.03,13.72,80.6,307.1,0,9.7,1.327,0
2,253,145,2,21.86,23.09,23.83,22.49,23.41,.189,.324,.387,.477,4.916,12.4,2550
1,253,150,2,3.195,3.189,139.7,3.589,.239,3.757,13.38,14.89,13.61,80.8,307.1,0,9.68,1.25,0
1,253,155,2,3.205,3.2,137.3,3.228,.229,3.822,13.34,14.9,13.57,81.2,307.1,0,9.72,1.362,0
1,253,200,2,3.296,3.292,142.4,2.97,.239,3.822,13.31,14.96,13.56,81.5,307.1,0,9.75,1.417,0
2,253,200,2,21.8,23.03,23.75,22.38,23.33,.189,.324,.387,.477,5.21,12.39,2550
1,253,205,2,3.281,3.275,137.4,3.522,.259,3.985,13.3,14.95,13.54,81.6,307.1,0,9.75,1.322,0
1,253,210,2,3.185,3.181,135.8,2.752,.278,3.92,13.3,14.94,13.51,82,307.1,0,9.82,1.285,0
1,253,215,2,3.253,3.242,138.1,4.656,.329,4.083,13.31,14.91,13.52,82.4,307.1,0,9.89,1.407,0
2,253,215,2,21.73,22.97,23.66,22.27,23.26,.189,.324,.387,.477,6.353,12.39,2550
1,253,220,2,3.383,3.378,139.9,3.03,.193,3.953,13.32,14.93,13.54,82.5,307.1,0,9.93,1.392,0
1,253,225,2,3.417,3.411,138.1,3.481,.256,4.214,13.29,14.84,13.51,82.7,307.1,0,9.94,1.437,0
1,253,230,2,3.23,3.227,141.3,2.499,.242,4.051,13.24,14.7,13.44,83,307,0,9.94,1.367,0
2,253,230,2,21.66,22.91,23.59,22.16,23.18,.189,.324,.387,.477,6.996,12.39,2550
1,253,235,2,3.437,3.432,139.3,3.1,.237,4.051,13.13,14.67,13.31,83.5,307,0,9.92,1.41,0
1,253,240,2,3.459,3.454,143.4,3.34,.235,4.083,13.09,14.58,13.33,83.8,306.9,0,9.94,1.545,0
1,253,245,2,3.293,3.288,144.5,3.349,.276,3.822,13.14,14.46,13.4,83.5,306.9,0,9.94,1.455,0
2,253,245,2,21.6,22.85,23.5,22.06,23.1,.189,.324,.387,.477,7.56,12.37,2550
1,253,250,2,3.492,3.482,148.7,4.359,.274,3.953,13.13,14.38,13.37,83.3,306.9,0,9.89,1.575,0
1,253,255,2,3.406,3.397,145.3,4.156,.224,4.018,13.14,14.33,13.36,83.2,306.9,0,9.88,1.547,0
1,253,300,2,3.494,3.488,140.9,3.432,.315,4.051,13.11,14.34,13.3,83.5,307,0,9.9,1.567,0
2,253,300,2,21.53,22.79,23.42,21.96,23.03,.189,.323,.387,.477,6.909,12.37,2550
1,253,305,2,3.674,3.668,144.6,3.442,.265,4.279,13.14,14.41,13.39,83.7,307,0,9.97,1.857,0
1,253,310,2,3.463,3.447,143.2,5.484,.305,4.116,13.21,14.41,13.46,83.5,307,0,10,1.797,0
1,253,315,2,3.547,3.539,135,3.77,.339,4.606,13.23,14.38,13.44,83.6,307,0,10.04,1.732,0
2,253,315,2,21.47,22.74,23.35,21.87,22.95,.188,.323,.387,.477,6.985,12.36,2550
1,253,320,2,3.946,3.932,137.8,4.874,.283,4.769,13.28,14.52,13.53,83.8,306.9,0,10.12,2.122,0
1,253,325,2,3.896,3.885,138,4.207,.351,4.606,13.42,14.54,13.69,83.1,307,0,10.13,2.125,0
1,253,330,2,3.997,3.983,140.7,4.716,.339,4.802,13.51,14.58,13.76,82.6,307,0,10.12,2.26,0
2,253,330,2,21.42,22.68,23.27,21.77,22.87,.188,.323,.387,.477,6.233,12.35,2550
1,253,335,2,3.779,3.765,143.8,4.899,.341,4.606,13.55,14.6,13.78,82.2,307,0,10.09,2.075,0
1,253,340,2,3.518,3.508,146.1,4.121,.3,4.247,13.55,14.52,13.75,81.8,306.9,0,10.03,1.87,0
1,253,345,2,3.249,3.239,149.5,4.543,.302,4.051,13.43,14.31,13.55,82.1,307,0,9.97,1.565,0
2,253,345,2,21.36,22.63,23.2,21.68,22.8,.188,.323,.387,.477,5.666,12.35,2550
1,253,350,2,2.938,2.935,152.1,2.675,.19,3.332,13.22,14.1,13.29,83,307,0,9.92,1.232,0
1,253,355,2,2.925,2.924,149.1,1.575,.126,3.201,13,14.12,13.05,84,307.1,0,9.88,1.102,0
1,253,400,2,2.974,2.972,147.2,2.402,.155,3.332,12.75,14.16,12.82,85.1,307.1,0,9.84,.973,0
2,253,400,2,21.31,22.58,23.12,21.59,22.73,.188,.322,.387,.477,11.64,12.34,2550
1,253,405,2,3.125,3.12,142.8,3.173,.193,3.561,12.56,14.12,12.65,86.1,307.1,0,9.82,1.102,0
1,253,410,2,3.34,3.338,138.8,1.523,.094,3.561,12.36,14,12.46,86.9,307.1,0,9.78,1.255,0
1,253,415,2,3.287,3.286,139.5,1.482,.159,3.626,12.26,13.83,12.39,87.7,307.1,0,9.8,1.215,0
2,253,415,2,21.26,22.53,23.05,21.51,22.65,.188,.322,.387,.476,20.85,12.34,2550
1,253,420,2,3.057,3.055,139.9,2.048,.154,3.397,12.16,13.71,12.28,88.1,307.2,0,9.78,1.035,0
1,253,425,2,2.745,2.743,141.1,1.941,.169,3.136,12.05,13.56,12.19,88.6,307.2,0,9.75,.786,0
1,253,430,2,2.54,2.539,139.7,2.057,.127,2.875,11.92,13.48,12.09,88.9,307.2,0,9.68,.541,0
2,253,430,2,21.2,22.48,22.97,21.43,22.58,.188,.322,.387,.476,26.5,12.33,2550
1,253,435,2,2.464,2.464,139.4,1.388,.152,2.777,11.81,13.44,11.97,89.1,307.2,0,9.61,.266,0
1,253,440,2,1.871,1.87,145.4,1.998,.154,2.352,11.7,13.31,11.83,89.4,307.2,0,9.56,0,0
1,253,445,2,1.855,1.853,154.7,2.89,.1,2.058,11.65,13.08,11.78,90,307.3,0,9.6,0,0
2,253,445,2,21.15,22.44,22.91,21.35,22.51,.188,.322,.387,.476,46.97,12.33,2550
1,253,450,2,1.685,1.682,158.5,3.181,.163,2.058,11.65,12.97,11.79,90.3,307.3,0,9.66,0,0
1,253,455,2,1.946,1.943,157,2.853,.159,2.287,11.62,12.99,11.8,90.6,307.4,0,9.68,0,0
1,253,500,2,2.288,2.284,153.9,3.173,.112,2.483,11.6,13.06,11.78,90.6,307.4,0,9.65,0,0
2,253,500,2,21.09,22.39,22.84,21.27,22.44,.188,.322,.387,.476,76.4,12.32,2550
1,253,505,2,2.3,2.297,145.1,2.535,.111,2.548,11.5,13.17,11.68,90.6,307.5,0,9.55,0,0
1,253,510,2,1.888,1.887,138.2,1.996,.101,2.156,11.41,13.1,11.57,90.7,307.5,0,9.48,0,0
1,253,515,2,1.651,1.647,140.5,3.739,.091,1.829,11.33,13.07,11.4,90.8,307.6,0,9.43,0,0
2,253,515,2,21.02,22.34,22.77,21.19,22.37,.188,.322,.387,.476,82.1,12.32,2550
1,253,520,2,1.537,1.536,144.9,1.828,.088,1.731,11.29,12.94,11.25,91.2,307.6,0,9.46,0,0
1,253,525,2,1.737,1.734,150.2,3.312,.111,2.025,11.29,12.95,11.33,91.5,307.6,0,9.5,0,0
1,253,530,2,1.983,1.982,153.6,2.202,.136,2.254,11.42,13.13,11.62,91.9,307.6,0,9.68,.063,.012
2,253,530,2,20.95,22.29,22.7,21.1,22.3,.188,.321,.387,.476,87.6,12.31,2550
1,253,535,2,2.133,2.13,149.3,2.918,.141,2.385,11.52,13.18,11.9,91.5,307.6,0,9.71,.435,.028
1,253,540,2,2.164,2.163,146.3,2.011,.088,2.319,11.58,13.25,11.96,90.8,307.6,0,9.66,.509,0
1,253,545,2,2.264,2.26,157.2,3.214,.132,2.613,11.52,13.27,11.86,90.2,307.6,0,9.52,.004,0
2,253,545,2,20.87,22.24,22.63,21.02,22.23,.188,.321,.387,.476,85,12.3,2550
1,253,550,2,2.558,2.557,162.7,1.324,.12,2.744,11.43,13.29,11.77,90.2,307.6,0,9.42,.122,0
1,253,555,2,2.459,2.458,167,1.44,.086,2.646,11.35,13.38,11.6,90.1,307.7,0,9.33,.089,0
1,253,600,2,2.226,2.225,163.4,1.592,.145,2.581,11.25,13.31,11.5,90.6,307.7,0,9.31,0,0
2,253,600,2,20.78,22.19,22.56,20.93,22.16,.188,.321,.387,.476,79.5,12.29,2550
1,253,605,2,1.836,1.836,162.3,1.483,.079,2.025,11.22,13.23,11.46,90.8,307.8,0,9.31,0,0
1,253,610,2,1.549,1.549,161.5,1.511,.141,1.862,11.12,13.14,11.34,90.9,307.8,0,9.24,0,0
1,253,615,2,1.508,1.506,161.1,2.771,.147,1.829,11.09,13.14,11.27,91.5,307.9,0,9.3,0,0
2,253,615,2,20.71,22.13,22.49,20.84,22.1,.188,.321,.387,.476,85.2,12.28,2550
1,253,620,2,1.639,1.637,158.6,2.746,.118,1.895,11.2,13.27,11.48,92,307.9,0,9.5,0,.712
1,253,625,2,1.532,1.531,145.2,2.629,.064,1.666,11.25,13.2,11.54,91.9,308,0,9.52,0,1.99
1,253,630,2,1.239,1.235,138,5.038,.168,1.503,11.24,13.2,11.51,92.1,308.1,0,9.55,0,3.994
2,253,630,2,20.64,22.08,22.42,20.75,22.03,.188,.321,.387,.476,91.1,12.26,2550
1,253,635,2,1.033,1.031,122.2,3.33,.108,1.274,11.22,13.09,11.44,91.2,308.1,0,9.38,0,7.1
1,253,640,2,1.544,1.53,133.1,7.85,.13,1.862,10.94,13.09,11.1,90.5,308.1,0,9,0,12.29
1,253,645,2,1.563,1.562,137,2.15,.074,1.764,10.91,13.2,11.2,91.2,308.1,0,9.09,0,20.09
2,253,645,2,20.57,22.02,22.35,20.67,21.96,.188,.32,.387,.476,92.7,12.26,2550
1,253,650,2,1.788,1.783,141.5,4.665,.102,1.96,11.12,13.24,11.49,91.6,308.2,0,9.35,0,28.67
1,253,655,2,1.908,1.907,152.6,2.015,.049,2.058,11.32,13.32,11.7,91.2,308.2,0,9.48,0,38.63
1,253,700,2,1.91,1.909,154.3,1.053,.068,2.123,11.5,13.3,11.91,90.7,308.2,0,9.58,0,49.43
2,253,700,2,20.5,21.97,22.28,20.58,21.9,.188,.32,.387,.476,86.9,12.27,2550
1,253,705,2,1.649,1.649,152.9,.377,.07,1.764,11.73,13.26,12.17,90.4,308.2,0,9.74,0,60.84
1,253,710,2,1.496,1.495,156.6,2.31,.077,1.633,12,13.24,12.5,90.4,308.2,0,10.01,0,74.7
1,253,715,2,1.3,1.297,154.3,3.682,.118,1.503,12.38,13.32,12.89,90.5,308.3,0,10.37,0,89.7
2,253,715,2,20.44,21.92,22.22,20.5,21.83,.188,.32,.387,.476,50.33,12.27,2550
1,253,720,2,1.517,1.516,147.5,2.035,.104,1.862,12.84,13.45,13.34,89.8,308.4,0,10.71,0,104.2
1,253,725,2,1.815,1.81,136.5,4.554,.163,2.189,13.28,13.65,13.65,87.9,308.4,0,10.82,.426,119.1
1,253,730,2,1.941,1.937,126,3.762,.167,2.319,13.56,13.7,13.88,87.2,308.5,0,10.96,.656,135.1
2,253,730,2,20.39,21.87,22.15,20.43,21.77,.188,.32,.387,.475,20.08,12.28,2550
1,253,735,2,1.409,1.402,128.3,5.606,.335,2.091,13.88,13.93,14.26,87,308.6,0,11.23,.445,152.3
1,253,740,2,1.28,1.268,141.8,7.8,.398,2.058,14.21,14.32,14.55,85.4,308.6,0,11.27,.805,169.6
1,253,745,2,1.457,1.44,143.5,8.6,.303,2.091,14.6,14.69,14.85,83.5,308.6,0,11.3,.993,187.9
2,253,745,2,20.37,21.82,22.08,20.38,21.7,.188,.32,.387,.475,10.89,12.3,2550
1,253,750,2,1.358,1.338,150,9.73,.299,2.254,15.09,15.14,15.38,82,308.6,0,11.5,.863,200.7
1,253,755,2,1.59,1.577,148.3,7.5,.309,2.287,15.58,15.61,15.92,80.4,308.6,0,11.68,1.016,222.3
1,253,800,2,1.573,1.554,158.7,8.83,.253,2.123,16.01,16.04,16.33,78,308.6,0,11.63,1.157,236.3
2,253,800,2,20.37,21.78,22.03,20.35,21.64,.188,.319,.387,.475,5.293,12.34,2550
1,253,805,2,2.285,2.26,168.8,8.49,.364,3.136,16.31,16.24,16.53,76.5,308.6,0,11.63,1.665,258.5
1,253,810,2,2.378,2.363,162.3,6.555,.385,3.201,16.52,16.29,16.6,74.6,308.7,0,11.47,1.847,270.6
1,253,815,2,2.52,2.505,149.4,6.201,.375,3.169,16.94,16.7,17.05,73.8,308.7,0,11.68,1.955,296.5
2,253,815,2,20.39,21.74,21.97,20.34,21.57,.188,.319,.387,.475,3.26,12.4,2550
1,253,820,2,2.331,2.314,149.8,6.865,.3,3.038,17.42,17.08,17.41,71.4,308.7,0,11.66,1.807,313.4
1,253,825,2,2.391,2.367,162.5,8.11,.274,2.94,17.88,17.45,17.87,69.47,308.7,0,11.67,1.84,332.8
1,253,830,2,2.529,2.501,158.6,8.55,.454,3.528,18.18,17.86,18.2,68.28,308.8,0,11.7,1.967,351.4
2,253,830,2,20.43,21.72,21.92,20.38,21.51,.188,.319,.387,.475,2.261,12.47,2550
1,253,835,2,3.285,3.263,160.5,6.585,.493,4.475,18.49,18.05,18.45,66.4,308.8,0,11.58,2.437,368.9
1,253,840,2,3.046,3.002,159.2,9.7,.407,4.214,18.76,18.29,18.69,65.59,308.9,0,11.64,2.237,386.2
1,253,845,2,2.883,2.83,166,10.96,.367,3.691,19.1,18.72,19.06,63.49,308.9,0,11.48,2.367,403.3
2,253,845,2,20.48,21.69,21.88,20.45,21.46,.188,.319,.387,.475,1.712,12.81,2550
1,253,850,2,3.549,3.491,159.5,10.38,.626,4.867,19.28,18.69,19.1,62.8,308.9,0,11.48,2.635,420.6
1,253,855,2,3.412,3.369,168.8,9.07,.52,4.606,19.66,19.06,19.55,61.63,309,0,11.55,2.59,440.2
1,253,900,2,4.037,4.003,172.5,7.39,.591,5.39,19.79,19.04,19.6,60.24,308.9,0,11.33,2.902,436.8
2,253,900,2,20.57,21.68,21.86,20.56,21.41,.188,.319,.386,.475,1.26,13.02,2550
1,253,905,2,4.43,4.37,175.3,9.37,.613,5.684,19.98,19.43,19.89,59.23,309,0,11.26,3.37,475.6
1,253,910,2,4.267,4.197,175,10.36,.67,5.815,20.14,19.61,20.04,58.72,308.9,0,11.28,3.16,491.9
1,253,915,2,4.112,4.074,170.6,7.73,.672,5.521,20.52,19.94,20.45,57.73,309,0,11.38,3.002,509.3
2,253,915,2,20.7,21.68,21.86,20.72,21.36,.188,.319,.386,.475,.71,13.07,2550
1,253,920,2,4.302,4.27,175.2,6.986,.745,6.207,20.81,20.08,20.68,56.74,309,0,11.39,3.07,524.4
1,253,925,2,4.752,4.689,176.5,9.38,.74,6.272,20.83,19.99,20.61,55.74,309.1,0,11.15,3.385,539.7
1,253,930,2,5.055,5.02,182.2,6.731,.726,6.337,20.84,20.01,20.63,55.39,309.2,0,11.06,3.653,555.7
2,253,930,2,20.85,21.7,21.87,20.91,21.33,.188,.318,.386,.475,.03,13.09,2550
1,253,935,2,4.507,4.476,192.1,6.767,.848,6.305,20.92,20.24,20.8,55.38,309.1,0,11.13,3.063,569.2
1,253,940,2,4.673,4.529,181.2,14.19,.794,6.141,21.27,20.57,21.16,54.46,309.1,0,11.2,3.383,585.3
1,253,945,2,4.729,4.635,184.2,11.4,.74,6.272,21.47,20.6,21.29,53.65,309.1,0,11.16,3.273,599.7
2,253,945,2,21.03,21.73,21.89,21.14,21.31,.188,.318,.386,.475,0,13.13,2550
1,253,950,2,5.078,5.035,190.2,7.41,.616,6.566,21.36,20.46,21.12,53.24,309.1,0,10.95,3.383,613.1
1,253,955,2,4.015,3.93,188.9,11.76,.68,5.521,21.34,20.6,21.2,54.13,309.2,0,11.17,2.942,627.4
1,253,1000,2,4.397,4.289,193.9,12.67,.743,5.619,21.73,20.89,21.56,53.21,309.2,0,11.26,3.042,641.5
2,253,1000,2,21.22,21.76,21.94,21.4,21.29,.188,.318,.386,.474,0,13.17,2550
1,253,1005,2,4.362,4.264,191.6,12.13,.712,5.651,21.81,20.99,21.63,53.06,309.1,0,11.3,3.045,653.6
1,253,1010,2,3.435,3.34,206.6,13.48,.584,5.063,21.93,21.12,21.71,53.21,309.1,0,11.45,2.405,666.8
1,253,1015,2,3.682,3.65,188.3,7.54,1.121,5.782,22.13,21.17,21.88,52.56,309,0,11.45,2.617,680.8
2,253,1015,2,21.43,21.81,22.01,21.68,21.29,.188,.318,.385,.474,0,13.23,2550
1,253,1020,2,3.593,3.427,175,17.42,.817,5.651,22.31,21.33,22.06,52.23,309,0,11.51,2.57,692.7
1,253,1025,2,3.384,3.26,168.6,15.5,.708,4.835,22.69,21.63,22.36,51,309,0,11.5,2.642,706
1,253,1030,2,3.434,3.371,168.7,10.9,.542,4.802,22.85,21.76,22.47,50.1,309,0,11.38,2.645,717
2,253,1030,2,21.67,21.87,22.09,21.99,21.3,.188,.318,.385,.474,0,13.24,2550
1,253,1035,2,4.212,4.154,164.5,9.54,.619,6.076,22.89,21.86,22.51,49.78,309,0,11.33,3.363,730
1,253,1040,2,3.162,3.084,188.3,12.75,.795,5.031,22.84,21.83,22.5,50.2,309,0,11.4,2.332,740
1,253,1045,2,2.67,2.566,186.7,15.96,.717,4.998,22.9,22.06,22.66,49.15,308.9,0,11.15,1.96,750
2,253,1045,2,21.92,21.94,22.19,22.32,21.31,.188,.318,.385,.474,0,13.22,2550
1,253,1050,2,3.767,3.67,177.1,12.99,.79,5.553,22.95,22.07,22.74,48.63,308.9,0,11.04,2.75,761
1,253,1055,2,3.007,2.881,190.3,16.61,.507,4.116,23.14,22.13,22.91,48.95,308.8,0,11.3,2.002,770
1,253,1100,2,3.168,3.082,202.2,13.34,.722,4.345,23.23,22.28,22.86,48.9,308.8,0,11.36,2.28,781
2,253,1100,2,22.18,22.02,22.3,22.68,21.34,.188,.318,.384,.474,0,13.22,2550
1,253,1105,2,2.755,2.628,170,17.42,.95,4.508,23.36,22.4,23.12,47.93,308.8,0,11.19,2.232,791
1,253,1110,2,2.937,2.799,162,17.54,.63,4.639,23.73,22.73,23.45,47.67,308.7,0,11.43,2.142,800
1,253,1115,2,2.649,2.465,176.3,21.34,.85,4.867,23.93,22.84,23.61,47.15,308.7,0,11.45,1.92,808
2,253,1115,2,22.46,22.12,22.44,23.06,21.38,.188,.318,.384,.474,0,13.2,2550
1,253,1120,2,3.076,2.918,192.4,18.35,.804,4.704,23.94,22.83,23.6,46.89,308.6,0,11.38,2.115,816
1,253,1125,2,3.231,3.08,159.9,17.51,1.022,4.998,23.99,22.92,23.6,45.81,308.6,0,11.08,2.725,823
1,253,1130,2,2.281,2.141,156.4,20.08,.961,4.247,24.04,23.15,23.76,45.63,308.6,0,11.06,1.817,829
2,253,1130,2,22.75,22.23,22.59,23.46,21.44,.188,.317,.384,.474,0,13.18,2550
1,253,1135,2,2.529,2.458,187.1,13.35,1.19,4.443,24.12,23.19,23.94,45.91,308.5,0,11.22,1.876,836
1,253,1140,2,2.349,2.215,186.4,19.38,1.194,5.357,24.2,23.26,23.97,45.85,308.5,0,11.27,1.684,842
1,253,1145,2,2.492,1.956,174.4,37.57,1.159,4.9,24.17,23.47,24.13,46.02,308.3,0,11.3,1.699,848
2,253,1145,2,23.04,22.34,22.75,23.87,21.51,.188,.317,.383,.474,0,13.18,2550
1,253,1150,2,3.357,2.765,177.5,34.01,.817,4.933,24.43,23.59,24.28,44.84,308.3,0,11.15,2.525,850
1,253,1155,2,2.085,1.883,179.3,25.26,.512,3.136,24.57,23.67,24.48,45.36,308.2,0,11.44,1.485,857
1,253,1200,2,2.513,2.148,165.5,30.87,.817,3.887,24.83,24.06,24.68,44.18,308.2,0,11.29,1.869,860
2,253,1200,2,23.33,22.47,22.93,24.28,21.58,.188,.317,.383,.473,0,13.19,2550
1,253,1205,2,3.482,3.396,164.9,12.77,1.014,5.978,24.84,23.82,24.63,44.06,308.2,0,11.25,2.625,867
1,253,1210,2,2.054,1.763,215.1,30.5,.948,3.626,24.75,23.71,24.41,43.28,308.2,0,10.91,1.644,871
1,253,1215,2,2.934,2.82,192.3,15.95,.767,4.671,24.84,24.04,24.77,44.45,308.2,0,11.38,2.065,874
2,253,1215,2,23.63,22.61,23.12,24.7,21.66,.188,.317,.383,.473,0,13.18,2550
1,253,1220,2,3.983,3.788,165.7,17.92,.768,5.619,25.15,23.97,24.91,43.3,308.2,0,11.27,2.905,880
1,253,1225,2,2.478,2.312,158.4,20.96,1.132,5.488,25.37,24.33,25.13,42.98,308.1,0,11.35,1.939,882
1,253,1230,2,2.884,2.824,185.5,11.68,.629,4.312,25.29,24.2,24.93,41.84,308.1,0,10.89,2.152,880
2,253,1230,2,23.91,22.76,23.32,25.13,21.76,.188,.317,.382,.473,0,13.16,2550
1,253,1235,2,3.805,3.725,174,11.72,.896,6.174,25.23,24.2,24.97,43.04,308,0,11.24,2.885,883
1,253,1240,2,3.188,2.851,181.9,26.34,.73,4.9,25.39,24.48,25.13,42.42,308,0,11.18,2.42,884
1,253,1245,2,3.4,3.292,134.7,14.46,.734,5.292,25.61,24.55,25.21,41.58,308,0,11.08,2.757,883
2,253,1245,2,24.19,22.9,23.53,25.54,21.87,.188,.317,.382,.473,0,13.17,2550
1,253,1250,2,3.229,3.135,129.2,13.83,1.251,6.272,25.65,24.59,25.3,41.06,307.9,0,10.93,2.605,881
1,253,1255,2,4.55,4.47,127.8,10.77,.818,6.239,25.74,24.62,25.38,40.52,307.9,0,10.81,3.75,884
1,253,1300,2,3.815,3.78,132.7,7.79,.934,5.749,25.77,24.59,25.29,40.41,307.9,0,10.8,3.128,885
2,253,1300,2,24.44,23.05,23.74,25.94,21.99,.188,.317,.381,.473,0,13.16,2550
1,253,1305,2,3.511,3.407,133.4,13.91,1.316,7.15,25.68,24.7,25.39,40.34,307.9,0,10.7,2.942,884
1,253,1310,2,4.01,3.97,132.7,8.05,.846,6.043,25.75,24.59,25.36,40.14,307.9,0,10.68,3.225,881
1,253,1315,2,2.776,2.61,147.7,19.8,1.209,5.423,25.76,24.56,25.38,40.38,307.8,0,10.78,2.161,878
2,253,1315,2,24.66,23.2,23.96,26.33,22.11,.188,.317,.381,.473,0,13.16,2550
1,253,1320,2,1.298,1.167,122.8,25.69,.695,3.201,26,25.25,25.94,40.61,307.7,0,11.07,.969,871
1,253,1325,2,3.41,3.216,183.4,19.32,.459,4.508,26.16,25.11,25.86,37.71,307.6,0,10.13,2.545,870
1,253,1330,2,2.052,1.936,149,19.33,.786,4.116,26.1,25.27,25.85,38.86,307.6,0,10.5,1.722,865
2,253,1330,2,24.84,23.35,24.18,26.66,22.25,.188,.318,.38,.472,0,13.14,2550
1,253,1335,2,1.475,1.045,173.8,43.74,.82,4.345,26.25,25.61,26.22,37.84,307.5,0,10.25,.846,859
1,253,1340,2,2.658,2.603,97.2,11.63,1.072,4.508,26.27,25.41,26.09,37.33,307.4,0,10.08,2.064,857
1,253,1345,2,2.477,2.319,109.2,20.43,.68,3.789,26.25,25.4,26.17,37,307.4,0,9.93,1.932,853
2,253,1345,2,25.03,23.5,24.38,26.84,22.39,.188,.318,.38,.472,0,13.14,2550
1,253,1350,2,2.373,2.093,136,27.82,.794,4.018,26.27,25.46,26.13,36.3,307.4,0,9.67,1.975,849
1,253,1355,2,2.706,2.414,185.1,26.62,.813,4.345,26.46,25.64,26.3,37.59,307.4,0,10.34,1.945,842
1,253,1400,2,2.491,2.33,162.6,20.59,.635,4.083,26.69,25.62,26.47,37.27,307.3,0,10.42,1.867,836
2,253,1400,2,25.24,23.64,24.56,26.88,22.54,.188,.318,.379,.472,0,13.12,2550
1,253,1405,2,3.202,3.107,177.5,13.9,.926,5.423,26.59,25.46,26.27,37.08,307.3,0,10.26,2.42,830
1,253,1410,2,2.529,2.174,187.5,30.35,.922,5.161,26.71,25.75,26.39,35.64,307.2,0,9.77,1.75,826
1,253,1415,2,2.324,1.784,150.7,39.07,.746,3.822,26.53,25.65,26.29,35.58,307.2,0,9.58,1.73,814
2,253,1415,2,25.41,23.77,24.71,26.83,22.68,.188,.318,.379,.472,0,13.11,2550
1,253,1420,2,1.736,1.621,88.6,20.86,.784,3.593,26.52,25.82,26.38,38.16,307.1,0,10.61,1.489,803
1,253,1425,2,3.117,3.052,101.6,11.67,.678,4.704,26.66,25.73,26.51,39.51,307.1,0,11.23,2.33,793
1,253,1430,2,1.926,1.853,96.7,15.82,.872,3.626,26.69,25.89,26.62,38.84,307,0,11.01,1.467,783
2,253,1430,2,25.56,23.9,24.83,26.72,22.83,.187,.318,.379,.472,0,13.1,2550
1,253,1435,2,3.706,3.263,144,28.01,.889,4.998,26.82,25.98,26.67,38.45,306.9,0,10.98,2.8,778
1,253,1440,2,3.109,2.99,162,15.82,.652,4.933,26.81,25.68,26.36,37.29,306.8,0,10.53,2.522,771
1,253,1445,2,2.173,2.109,125.1,13.93,1.193,5.455,26.89,25.78,26.57,37.07,306.8,0,10.51,1.312,762
2,253,1445,2,25.71,24.02,24.92,26.6,22.99,.187,.318,.378,.472,0,13.1,2550
1,253,1450,2,3.657,3.435,132.6,19.97,1.165,5.553,27.05,26.24,26.81,36.72,306.7,0,10.5,2.843,751
1,253,1455,2,3.751,3.577,145.3,17.48,.967,5.978,27.08,26.03,26.63,36.03,306.7,0,10.25,3.075,743
1,253,1500,2,3.013,2.803,109.8,21.4,.732,4.377,27.1,25.95,26.62,36.27,306.6,0,10.37,2.287,732
2,253,1500,2,25.85,24.14,24.98,26.48,23.14,.187,.318,.378,.471,0,13.1,2550
1,253,1505,2,1.461,1.387,94.8,17.92,.787,3.267,27.06,26.11,26.82,34.87,306.5,0,9.76,1.078,721
1,253,1510,2,2.196,2.06,164,20.14,.781,3.561,27.02,26.19,26.83,34.69,306.5,0,9.65,1.707,711
1,253,1515,2,2.039,1.862,175.5,23.88,1.232,4.018,27.29,26.56,27.12,33.94,306.5,0,9.57,1.299,698.3
2,253,1515,2,25.95,24.25,25.02,26.42,23.29,.187,.318,.377,.471,0,13.09,2550
1,253,1520,2,3.057,2.838,170.4,21.68,.713,4.9,27.24,26.27,26.83,33.66,306.4,0,9.41,2.47,685.2
1,253,1525,2,2.789,2.528,135.9,24.79,.955,5.227,27.16,26.14,26.67,33.48,306.4,0,9.27,2.22,674.5
1,253,1530,2,1.825,1.678,104.7,23.03,.929,3.463,27.09,26.36,26.94,34.4,306.3,0,9.6,1.233,658
2,253,1530,2,26.03,24.36,25.06,26.43,23.45,.187,.319,.377,.471,0,13.08,2550
1,253,1535,2,2.814,2.758,116.5,11.41,.832,4.247,27.22,26.4,27,33.54,306.3,0,9.35,2.172,642.8
1,253,1540,2,2.673,2.505,123.2,20.31,.585,4.214,27.17,26.44,26.91,33.21,306.3,0,9.15,2.005,591.6
1,253,1545,2,4.012,3.823,126.8,17.58,.709,5.227,27.44,26.49,27.16,34.33,306.3,0,9.87,2.857,615.9
2,253,1545,2,26.1,24.46,25.1,26.54,23.6,.187,.319,.376,.471,0,13.08,2550
1,253,1550,2,3.165,3.077,116.7,13.54,.606,4.769,27.28,26.26,26.85,33.55,306.3,0,9.4,2.57,601.6
1,253,1555,2,1.858,1.813,101.8,11.82,1.195,4.247,27.11,26.42,26.86,33.29,306.2,0,9.14,1.341,585.5
1,253,1600,2,2.228,2.095,102.1,19.75,.961,4.475,27.18,26.68,27.1,32.62,306.2,0,8.91,1.563,569.5
2,253,1600,2,26.15,24.56,25.15,26.7,23.74,.187,.319,.376,.471,0,13.08,2550
1,253,1605,2,3.038,2.928,142.2,15.4,1.135,5.88,27.24,26.42,26.93,33.5,306.2,0,9.34,2.334,552.7
1,253,1610,2,1.014,.933,111.5,22.87,.522,2.385,27.54,26.82,27.34,33.13,306.2,0,9.42,.432,534.6
1,253,1615,2,3.053,2.926,131,16.5,1.332,5.488,27.62,26.98,27.44,33.37,306.2,0,9.61,2.471,520
2,253,1615,2,26.16,24.64,25.2,26.87,23.88,.187,.319,.375,.47,0,13.07,2550
1,253,1620,2,3.378,3.333,157.1,9.34,.766,5.455,27.43,26.43,26.94,32.58,306.2,0,9.1,2.515,505.6
1,253,1625,2,2.876,2.7,169.4,20.03,.568,4.149,27.42,26.54,27,33.06,306.2,0,9.31,1.952,488.5
1,253,1630,2,1.781,1.608,137.5,24.51,.842,3.103,27.38,26.53,26.95,32.03,306.2,0,8.82,1.221,472
2,253,1630,2,26.15,24.71,25.28,27.03,24.01,.187,.32,.375,.47,0,13.06,2550
1,253,1635,2,3.11,3.06,120.8,10.11,1.125,4.475,27.41,26.66,27.06,31.17,306.2,0,8.46,2.282,453.7
1,253,1640,2,2.615,2.485,121.5,18.05,.566,4.247,27.37,26.72,27.08,31.13,306.1,0,8.4,1.967,435.9
1,253,1645,2,3.43,3.378,135.8,9.99,1.002,5.717,27.37,26.66,27,31.31,306.1,0,8.48,2.565,420.7
2,253,1645,2,26.13,24.77,25.35,27.16,24.13,.187,.32,.375,.47,0,13.07,2550
1,253,1650,2,1.775,1.632,115.7,23.02,.859,4.116,27.12,26.55,26.83,30.63,306.1,0,7.96,1.32,402.2
1,253,1655,2,2.923,2.852,146.6,12.64,.458,4.606,27.34,26.75,27.08,31.66,306.2,0,8.62,2.135,385.4
1,253,1700,2,2.248,2.182,151,13.91,.689,3.659,27.32,26.66,26.88,30.82,306.2,0,8.22,1.727,366.7
2,253,1700,2,26.08,24.82,25.43,27.28,24.25,.187,.32,.374,.47,0,13.04,2550
1,253,1705,2,2.381,2.276,158.1,16.96,.894,3.659,27.34,26.72,26.9,31.84,306.2,0,8.7,1.763,347.3
1,253,1710,2,2.73,2.699,140.3,8.73,.994,4.345,27.23,26.65,26.8,32.18,306.1,0,8.76,2.062,329.7
1,253,1715,2,2.98,2.96,135.9,6.593,.803,3.953,27.15,26.51,26.71,32.57,306.1,0,8.86,2.25,311.3
2,253,1715,2,26.01,24.87,25.51,27.36,24.35,.187,.32,.374,.47,0,13.08,2550
1,253,1720,2,2.776,2.753,127.4,7.3,.434,3.92,27.06,26.48,26.63,32.49,306.1,0,8.76,2.082,294.1
1,253,1725,2,2.859,2.815,139.4,9.99,.427,3.822,26.97,26.56,26.63,32.96,306.1,0,8.88,2.157,275.2
1,253,1730,2,2.408,2.372,130.9,9.79,.368,3.201,26.92,26.54,26.6,33.03,306.1,0,8.87,1.79,255.5
2,253,1730,2,25.92,24.9,25.59,27.41,24.45,.187,.32,.374,.469,0,13.08,2550
1,253,1735,2,2.423,2.358,143.9,13.25,.499,3.887,26.95,26.51,26.57,32.55,306.1,0,8.69,1.645,238.8
1,253,1740,2,2.864,2.739,141.6,16.88,.407,3.691,26.9,26.45,26.48,33.56,306.2,0,9.09,1.99,221.6
1,253,1745,2,2.589,2.569,155.7,6.982,.375,3.397,26.85,26.4,26.4,34.03,306.2,0,9.24,1.7,204.2
2,253,1745,2,25.81,24.92,25.66,27.42,24.54,.187,.321,.373,.469,0,13.06,2550
1,253,1750,2,2.6,2.572,161.8,8.44,.356,3.43,26.77,26.34,26.3,34.34,306.2,0,9.31,1.765,187.2
1,253,1755,2,2.837,2.776,138.6,11.96,.785,4.835,26.58,26.18,26.11,36.48,306.2,0,10.02,1.908,170
1,253,1800,2,3.348,3.336,149.5,4.991,.422,4.279,26.31,26.12,25.92,35.56,306.2,0,9.42,2.172,153.2
2,253,1800,2,25.69,24.94,25.72,27.4,24.63,.187,.321,.373,.469,0,12.72,2550
1,253,1805,2,3.276,3.26,144.2,5.56,.331,4.051,26.2,26.01,25.78,36.09,306.2,0,9.53,2.06,136.2
1,253,1810,2,2.993,2.972,141.1,6.766,.391,4.443,25.97,25.84,25.54,37.27,306.2,0,9.8,1.807,119.7
1,253,1815,2,2.905,2.892,139.6,5.465,.327,4.181,25.61,25.6,25.17,39.55,306.1,0,10.36,1.55,102.6
2,253,1815,2,25.57,24.94,25.77,27.34,24.7,.187,.321,.373,.469,0,12.65,2550
1,253,1820,2,3.403,3.393,137.1,4.33,.309,4.312,25.25,25.4,24.87,39.75,306.1,0,10.12,2.007,87.6
1,253,1825,2,3.142,3.137,135.3,3.223,.213,3.593,24.86,25.13,24.47,42.03,306.1,0,10.59,1.607,71.9
1,253,1830,2,3.153,3.151,136.2,2.127,.186,3.659,24.37,24.99,24,44.55,306.1,0,11.01,1.425,57.8
2,253,1830,2,25.44,24.94,25.79,27.25,24.76,.187,.321,.372,.469,0,12.63,2550
1,253,1835,2,2.716,2.712,133.8,3.095,.181,3.071,23.89,24.74,23.51,47.49,306.1,0,11.52,.959,44.93
1,253,1840,2,2.966,2.965,133.1,1.45,.147,3.463,23.36,24.56,23.02,49.03,306.1,0,11.52,1.162,32.87
1,253,1845,2,2.891,2.891,132.1,1.108,.111,3.234,22.85,24.54,22.53,51.39,306.1,0,11.75,1.077,21.68
2,253,1845,2,25.3,24.92,25.81,27.12,24.82,.187,.321,.372,.468,0,12.62,2550
1,253,1850,2,2.913,2.912,131.2,1.498,.075,3.103,22.3,24.2,22,53.99,306.1,0,11.99,.915,12.14
1,253,1855,2,2.709,2.709,131.7,.667,.17,3.365,21.68,23.86,21.41,56.81,306.1,0,12.18,.827,4.729
1,253,1900,2,2.326,2.324,130.5,2.311,.074,2.483,21.2,23.63,21.07,58.47,306.1,0,12.18,.186,.526
2,253,1900,2,25.16,24.9,25.82,26.97,24.86,.187,.321,.372,.468,.481,12.6,2550
1,253,1905,2,2.418,2.417,138.7,2.108,.067,2.548,20.94,23.65,20.97,59.21,306.1,0,12.12,0,0
1,253,1910,2,2.331,2.331,142,.422,.126,2.515,20.78,23.55,20.97,59.39,306,0,12.03,.862,0
1,253,1915,2,2.22,2.22,141.5,.579,.15,2.613,20.55,23.32,20.75,60.57,306,0,12.11,1.022,0
2,253,1915,2,25,24.86,25.81,26.79,24.89,.187,.321,.372,.468,1.299,12.59,2550
1,253,1920,2,2.63,2.629,138.9,1.503,.131,2.94,20.26,23.49,20.49,62.45,306,0,12.3,1.007,0
1,253,1925,2,2.639,2.637,135,2.151,.107,2.94,19.77,23.36,20.18,63.81,306,0,12.16,1.137,0
1,253,1930,2,2.548,2.547,131.9,1.268,.157,2.809,19.43,23.22,19.86,63.95,306,0,11.88,1.155,0
2,253,1930,2,24.83,24.82,25.78,26.59,24.91,.187,.321,.372,.468,1.386,12.59,2550
1,253,1935,2,2.744,2.686,125.9,11.77,.253,3.332,19.3,22.98,19.84,63.36,306,0,11.63,1.325,0
1,253,1940,2,2.675,2.674,121.2,1.798,.17,2.94,19.14,22.85,19.52,63.44,306.1,0,11.51,1.095,0
1,253,1945,2,2.792,2.782,132.9,4.81,.085,3.071,19.02,23.24,19.52,63.07,306.1,0,11.31,.915,0
2,253,1945,2,24.65,24.77,25.74,26.37,24.92,.187,.321,.372,.468,1.398,12.58,2550
1,253,1950,2,2.834,2.833,135.1,.112,.138,3.169,19.13,23.06,19.8,61.81,306.1,0,11.12,1.14,0
1,253,1955,2,3.229,3.229,133.1,.826,.089,3.43,19.01,22.97,19.53,62.44,306.1,0,11.15,1.14,0
1,253,2000,2,3.173,3.173,132.3,.738,.111,3.397,18.89,23.02,19.4,62.76,306.2,0,11.12,1.172,0
2,253,2000,2,24.48,24.71,25.7,26.15,24.92,.187,.321,.372,.468,1.394,12.57,2550
1,253,2005,2,2.811,2.811,130.9,.261,.076,3.071,18.75,22.67,19.17,63.1,306.2,0,11.07,1.15,0
1,253,2010,2,2.943,2.943,129.8,.692,.166,3.267,18.53,22.39,18.91,63.14,306.3,0,10.88,1.317,0
1,253,2015,2,2.957,2.957,129.9,.206,.068,3.103,18.45,22.39,18.83,63.21,306.4,0,10.82,1.217,0
2,253,2015,2,24.31,24.65,25.64,25.93,24.9,.187,.321,.372,.468,1.397,12.56,2550
1,253,2020,2,3.131,3.131,131.5,.614,.04,3.234,18.39,22.44,18.84,62.94,306.5,0,10.7,1.245,0
1,253,2025,2,3.099,3.099,132.4,.489,.073,3.234,18.33,22.49,18.72,63.57,306.6,0,10.79,1.237,0
1,253,2030,2,3.085,3.083,130.8,1.738,.087,3.234,18.09,22.3,18.41,64.84,306.6,0,10.87,1.222,0
2,253,2030,2,24.15,24.58,25.57,25.71,24.88,.187,.321,.372,.468,1.403,12.56,2550
1,253,2035,2,3.067,3.066,133.2,1.533,.075,3.299,17.9,22.36,18.26,65.16,306.7,0,10.76,1.022,0
1,253,2040,2,3.088,3.088,137.3,.998,.088,3.397,17.88,22.54,18.4,64.49,306.7,0,10.6,1,0
1,253,2045,2,3.196,3.195,138.9,.873,.09,3.43,18.06,22.49,18.72,63.4,306.8,0,10.51,1.042,0
2,253,2045,2,24,24.5,25.5,25.5,24.85,.187,.321,.372,.467,1.438,12.55,2550
1,253,2050,2,3.122,3.122,138.8,.514,.112,3.43,18.31,22.21,19.04,62.43,306.8,0,10.51,1.2,0
1,253,2055,2,3.164,3.163,137.9,1.336,.103,3.463,18.39,21.94,18.91,62.41,306.9,0,10.59,1.125,0
1,253,2100,2,3.255,3.254,141.6,1.289,.122,3.528,18.24,21.65,18.78,63.3,306.9,0,10.65,1.222,0
2,253,2100,2,23.86,24.43,25.42,25.3,24.81,.186,.321,.371,.467,1.415,12.54,2550
1,253,2105,2,3.319,3.317,146,1.882,.079,3.528,18.1,21.42,18.68,63.87,306.9,0,10.65,1.247,0
1,253,2110,2,3.147,3.147,150,1.215,.112,3.365,18.02,21.08,18.51,63.4,306.9,0,10.48,1.022,0
1,253,2115,2,2.992,2.99,148.8,2.045,.105,3.267,17.84,20.8,18.12,64.45,307,0,10.55,.465,0
2,253,2115,2,23.72,24.35,25.34,25.1,24.77,.186,.321,.371,.467,1.422,12.53,2550
1,253,2120,2,3.241,3.24,144.8,1.726,.148,3.528,17.65,20.64,18.08,64.87,307,0,10.47,1.032,0
1,253,2125,2,3.435,3.432,140.4,2.107,.145,3.887,17.54,20.52,18.01,65.58,307,0,10.52,1.297,0
1,253,2130,2,3.871,3.869,138,1.695,.194,4.312,17.24,20.24,17.63,67.59,307.1,0,10.69,1.555,0
2,253,2130,2,23.59,24.28,25.26,24.91,24.71,.186,.32,.371,.467,1.488,12.51,2550
1,253,2135,2,3.732,3.73,141.9,1.889,.176,4.247,17.13,19.69,17.41,68.28,307.1,0,10.73,1.51,0
1,253,2140,2,3.518,3.515,141.7,1.978,.101,3.757,16.78,19.19,16.92,69.82,307.1,0,10.74,1.187,0
1,253,2145,2,3.486,3.477,138.7,3.97,.272,4.116,16.4,18.98,16.58,71,307.1,0,10.62,1.297,0
2,253,2145,2,23.47,24.2,25.17,24.73,24.66,.186,.32,.371,.467,1.603,12.5,2550
1,253,2150,2,3.415,3.413,139.3,2.273,.204,3.953,16.27,18.76,16.55,70.8,307.1,0,10.48,1.235,0
1,253,2155,2,3.239,3.237,136.6,2.002,.193,3.626,16.14,18.68,16.37,71.6,307.1,0,10.51,1.11,0
1,253,2200,2,3.188,3.184,137.8,3.122,.175,3.593,16,18.56,16.22,72.8,307.2,0,10.61,1.067,0
2,253,2200,2,23.35,24.13,25.09,24.55,24.6,.186,.32,.371,.467,1.725,12.5,2550
1,253,2205,2,3.181,3.178,134.2,2.307,.135,3.561,15.87,18.43,16.09,73.3,307.2,0,10.59,1.042,0
1,253,2210,2,3.106,3.103,138.7,2.269,.106,3.397,15.64,18.27,15.85,73.2,307.2,0,10.38,1.057,0
1,253,2215,2,3.175,3.174,141.6,1.55,.141,3.626,15.49,18.16,15.75,74.1,307.3,0,10.4,.985,0
2,253,2215,2,23.24,24.06,25,24.38,24.54,.186,.32,.371,.467,1.93,12.48,2550
1,253,2220,2,3.301,3.3,140.9,1.753,.128,3.626,15.51,18.15,15.85,74.2,307.3,0,10.44,1.195,0
1,253,2225,2,3.478,3.473,139.5,3.194,.21,4.083,15.54,18.14,15.91,73.8,307.4,0,10.4,1.322,0
1,253,2230,2,3.462,3.459,137.2,2.417,.165,3.953,15.57,18.03,15.89,73.3,307.4,0,10.32,1.3,0
2,253,2230,2,23.14,23.98,24.91,24.22,24.47,.186,.32,.371,.467,1.972,12.48,2550
1,253,2235,2,3.282,3.281,137.4,1.835,.148,3.855,15.48,17.81,15.7,73.8,307.4,0,10.32,1.185,0
1,253,2240,2,3.219,3.218,138.1,1.623,.108,3.495,15.26,17.7,15.43,74.7,307.4,0,10.31,1.04,0
1,253,2245,2,3.108,3.108,137.3,.896,.101,3.332,15.09,17.63,15.3,75.2,307.4,0,10.26,.997,0
2,253,2245,2,23.03,23.91,24.83,24.06,24.4,.186,.32,.371,.467,2.093,12.47,2550
1,253,2250,2,3.136,3.135,137.1,1.728,.118,3.495,14.99,17.58,15.24,75.5,307.4,0,10.21,1.027,0
1,253,2255,2,3.223,3.221,136.4,1.686,.153,3.724,14.96,17.5,15.23,75.5,307.5,0,10.18,1.112,0
1,253,2300,2,3.229,3.227,135.3,2.435,.18,3.887,14.91,17.47,15.18,75.5,307.5,0,10.13,1.035,0
2,253,2300,2,22.93,23.83,24.74,23.91,24.33,.186,.319,.371,.466,2.211,12.46,2550
1,253,2305,2,3.023,3.019,139.1,3.036,.225,3.691,14.88,17.32,15.14,75.3,307.5,0,10.07,.917,0
1,253,2310,2,2.902,2.898,142.8,3.136,.21,3.43,14.85,17.26,15.15,75.5,307.5,0,10.07,.851,0
1,253,2315,2,2.95,2.945,141,3.308,.218,3.561,14.82,17.25,15.22,75.2,307.5,0,9.99,.982,0
2,253,2315,2,22.83,23.76,24.65,23.75,24.26,.186,.319,.371,.466,2.262,12.46,2550
1,253,2320,2,3.027,3.024,143.7,2.536,.19,3.593,14.79,17.2,15.21,74.6,307.5,0,9.86,1.025,0
1,253,2325,2,3.198,3.193,141.9,3.362,.209,3.626,14.72,17.1,15.09,74.9,307.4,0,9.84,1.105,0
1,253,2330,2,3.349,3.346,144.1,2.43,.257,4.312,14.64,17.04,14.97,75.4,307.4,0,9.87,1.065,0
2,253,2330,2,22.73,23.69,24.56,23.61,24.18,.186,.319,.371,.466,2.153,12.45,2550
1,253,2335,2,3.63,3.627,146.6,2.111,.213,4.247,14.53,16.98,14.8,75.9,307.4,0,9.85,1.262,0
1,253,2340,2,3.505,3.503,148.4,2.011,.126,3.789,14.46,16.72,14.72,75.8,307.3,0,9.78,1.27,0
1,253,2345,2,3.048,3.046,152.5,2.346,.252,3.626,14.4,16.47,14.66,76,307.3,0,9.76,1.04,0
2,253,2345,2,22.63,23.62,24.47,23.47,24.11,.186,.319,.371,.466,2.202,12.45,2550
1,253,2350,2,2.703,2.701,155.2,2.091,.157,3.234,14.34,16.24,14.58,76.7,307.2,0,9.84,.646,0
1,253,2355,2,2.895,2.892,153,2.678,.184,3.332,14.28,16.15,14.48,77.2,307.3,0,9.86,.887,0
1,254,0,2,2.909,2.908,150,1.535,.102,3.169,14.14,16.12,14.36,77.2,307.2,0,9.74,.89,0
2,254,0,2,22.54,23.55,24.39,23.33,24.03,.186,.318,.371,.466,2.499,12.44,2550
1,254,5,2,2.991,2.989,146.1,2.212,.157,3.332,14,16.15,14.28,77.8,307.3,0,9.71,.895,0
1,254,10,2,3.009,3.007,141.8,1.916,.122,3.234,13.89,16.04,14.17,78.4,307.3,0,9.73,.937,0
1,254,15,2,3.12,3.119,138.7,1.605,.107,3.365,13.76,16.06,13.99,78.9,307.2,0,9.7,1.02,0
2,254,15,2,22.45,23.48,24.3,23.2,23.96,.186,.318,.371,.466,2.848,12.44,2550
1,254,20,2,3.037,3.036,133.2,1.659,.12,3.365,13.69,16.08,13.91,79.3,307.2,0,9.71,.995,0
1,254,25,2,2.817,2.816,133.2,1.589,.149,3.201,13.64,16.05,13.89,79.3,307.2,0,9.66,.756,0
1,254,30,2,2.97,2.97,134.5,1.329,.176,3.299,13.63,16.03,13.88,79,307.1,0,9.6,.897,0
2,254,30,2,22.37,23.42,24.22,23.07,23.88,.186,.318,.371,.466,3.09,12.43,2550
1,254,35,2,2.997,2.997,136,1.47,.124,3.332,13.54,16.04,13.73,79.3,307.1,0,9.56,.781,0
1,254,40,2,2.774,2.771,139.9,2.54,.135,3.103,13.39,16.02,13.6,80,307.2,0,9.55,.625,0
1,254,45,2,2.589,2.587,141.7,1.829,.128,3.038,13.33,15.95,13.61,80.4,307.2,0,9.56,.634,0
2,254,45,2,22.28,23.35,24.13,22.94,23.8,.185,.318,.371,.466,3.629,12.43,2550
1,254,50,2,2.422,2.421,140.8,1.471,.106,2.679,13.28,15.88,13.57,80.8,307.2,0,9.59,.161,0
1,254,55,2,2.238,2.237,140.6,1.482,.067,2.45,13.2,15.84,13.47,81.2,307.2,0,9.59,0,0
1,254,100,2,2.17,2.17,141.1,.407,.067,2.287,13.14,15.78,13.49,81.4,307.1,0,9.57,0,0
2,254,100,2,22.19,23.28,24.05,22.82,23.73,.185,.318,.371,.466,6.665,12.42,2550
1,254,105,2,2.082,2.082,141.9,.143,.048,2.189,13.19,15.68,13.63,81.1,307.1,0,9.56,0,0
1,254,110,2,2.175,2.173,139.5,2.48,.052,2.319,13.38,15.64,13.79,79.9,307.1,0,9.53,0,0
1,254,115,2,2.257,2.256,138.3,1.668,.098,2.548,13.46,15.63,13.79,79.2,307.1,0,9.48,0,0
2,254,115,2,22.1,23.22,23.96,22.69,23.65,.185,.317,.371,.466,7.44,12.42,2550
1,254,120,2,2.163,2.163,141.1,.278,.098,2.385,13.37,15.62,13.67,79.7,307.1,0,9.47,0,0
1,254,125,2,1.974,1.973,136,1.502,.068,2.189,13.35,15.61,13.68,79.3,307.1,0,9.39,0,0
1,254,130,2,1.725,1.725,135.2,1.002,.074,1.927,13.36,15.57,13.66,78.6,307.1,0,9.28,0,0
2,254,130,2,22,23.15,23.88,22.57,23.57,.185,.317,.371,.465,8.62,12.41,2550
1,254,135,2,1.533,1.528,127.1,4.55,.093,1.666,13.43,15.46,13.72,78.2,307.1,0,9.25,0,0
1,254,140,2,1.564,1.564,117,1.453,.086,1.731,13.45,15.4,13.77,78,307.1,0,9.24,0,0
1,254,145,2,1.719,1.718,118.1,1.635,.028,1.797,13.42,15.42,13.78,78.2,307,0,9.25,0,0
2,254,145,2,21.91,23.09,23.8,22.46,23.5,.185,.317,.371,.465,9.15,12.41,2550
1,254,150,2,1.771,1.771,120.5,.063,.074,1.895,13.38,15.46,13.74,78.2,307,0,9.21,0,0
1,254,155,2,1.82,1.819,122.8,1.787,.11,2.254,13.31,15.39,13.76,78.3,307,0,9.17,0,0
1,254,200,2,1.996,1.996,125,.128,.033,2.091,13.32,15.37,13.81,78.2,306.9,0,9.15,.762,0
2,254,200,2,21.82,23.02,23.71,22.34,23.42,.185,.317,.371,.465,13.04,12.4,2550
1,254,205,2,1.999,1.998,126.6,1.252,.058,2.091,13.26,15.31,13.69,78,306.9,0,9.07,.644,0
1,254,210,2,1.84,1.835,132.3,4.217,.075,1.993,13.11,15.26,13.47,78.5,306.9,0,9.02,.101,0
1,254,215,2,1.807,1.807,140.3,.508,.057,1.927,12.89,15.22,13.1,79.2,306.9,0,8.95,0,0
2,254,215,2,21.73,22.95,23.63,22.22,23.34,.185,.316,.371,.465,10.73,12.39,2550
1,254,220,2,1.941,1.941,139.2,.084,.046,2.058,12.61,15.14,12.77,80.5,306.9,0,8.91,0,0
1,254,225,2,2.031,2.031,139.9,1.165,.048,2.189,12.44,15.07,12.67,81.5,306.9,0,8.92,0,0
1,254,230,2,2.217,2.215,147.5,2.537,.086,2.45,12.42,15.18,12.79,81.9,306.9,0,8.97,0,0
2,254,230,2,21.64,22.89,23.55,22.11,23.26,.185,.316,.371,.465,18.86,12.38,2550
1,254,235,2,2.208,2.207,149.3,1.308,.072,2.385,12.35,15.25,12.8,82,306.9,0,8.92,0,0
1,254,240,2,2.079,2.079,146.6,.912,.079,2.254,12.34,15.16,12.78,82.8,306.9,0,9.06,0,0
1,254,245,2,2.13,2.13,146.2,.268,.085,2.352,12.46,15.12,12.89,83.5,306.8,0,9.29,0,0
2,254,245,2,21.55,22.82,23.46,22,23.18,.185,.316,.371,.465,36.51,12.38,2550
1,254,250,2,2.253,2.252,143.1,1.976,.071,2.483,12.62,15.12,13.09,83.1,306.8,0,9.38,0,.134
1,254,255,2,2.179,2.179,139.9,.988,.062,2.352,12.61,15.09,13.08,82.4,306.8,0,9.24,.668,.047
1,254,300,2,2.166,2.166,138.4,.608,.094,2.352,12.5,15.06,12.95,82.1,306.8,0,9.09,.249,0
2,254,300,2,21.47,22.76,23.39,21.89,23.1,.185,.316,.371,.465,17.65,12.38,2550
1,254,305,2,1.922,1.92,135.3,2.133,.094,2.156,12.44,14.93,12.91,81.7,306.8,0,8.95,0,0
1,254,310,2,1.634,1.631,134.3,3.268,.134,1.895,12.45,14.77,12.94,81.6,306.8,0,8.96,0,0
1,254,315,2,1.586,1.586,139.8,1.758,.148,1.927,12.53,14.7,13.01,81.2,306.8,0,8.95,0,0
2,254,315,2,21.39,22.69,23.3,21.78,23.03,.185,.316,.371,.465,23.59,12.37,2550
1,254,320,2,1.969,1.965,143.4,3.568,.099,2.156,12.73,14.72,13.16,80.4,306.7,0,8.99,0,.138
1,254,325,2,2.059,2.058,149.8,1.781,.085,2.385,12.81,14.85,13.07,79.5,306.7,0,8.91,0,0
1,254,330,2,1.879,1.877,155.9,2.377,.09,2.091,12.61,14.83,12.81,79.9,306.7,0,8.79,0,0
2,254,330,2,21.31,22.63,23.22,21.67,22.95,.185,.315,.371,.465,33.48,12.37,2550
1,254,335,2,1.643,1.64,155.4,3.796,.108,1.927,12.47,14.71,12.74,80.8,306.7,0,8.83,0,0
1,254,340,2,1.53,1.53,164.4,.557,.034,1.633,12.53,14.56,12.81,81.5,306.6,0,9.01,0,0
1,254,345,2,1.514,1.513,161.3,2.242,.067,1.666,12.65,14.48,12.85,81,306.6,0,9.03,0,0
2,254,345,2,21.23,22.57,23.14,21.57,22.87,.185,.315,.371,.465,30.71,12.36,2550
1,254,350,2,1.67,1.669,155.4,1.152,.107,1.862,12.63,14.52,12.78,80.6,306.7,0,8.94,0,.018
1,254,355,2,1.929,1.928,156.3,1.148,.072,2.091,12.72,14.58,12.99,80.5,306.7,0,9,0,.47
1,254,400,2,1.956,1.955,152.3,2.045,.097,2.091,12.82,14.63,13.12,79.6,306.7,0,8.94,0,.541
2,254,400,2,21.15,22.5,23.06,21.47,22.8,.185,.315,.371,.465,24.49,12.35,2550
1,254,405,2,1.721,1.721,151.3,.754,.051,1.862,12.74,14.65,13.02,79.3,306.8,0,8.83,0,.021
1,254,410,2,1.861,1.86,142.2,1.711,.053,1.993,12.77,14.64,13.11,79.2,306.8,0,8.82,.059,.467
1,254,415,2,1.774,1.773,142.7,1.66,.051,1.895,12.77,14.57,13.11,79.1,306.8,0,8.81,0,.299
2,254,415,2,21.08,22.44,22.98,21.37,22.72,.185,.315,.371,.465,18.76,12.35,2550
1,254,420,2,1.7,1.699,148.9,1.781,.05,1.829,12.77,14.59,12.99,79.8,306.8,0,8.93,0,0
1,254,425,2,1.673,1.665,156.9,5.601,.062,1.829,12.73,14.64,12.93,80.6,306.8,0,9.04,0,0
1,254,430,2,1.928,1.926,173.3,2.562,.065,2.058,12.61,14.6,12.89,80.9,306.7,0,8.98,0,0
2,254,430,2,21.01,22.38,22.91,21.28,22.64,.185,.314,.371,.465,29.47,12.34,2550
1,254,435,2,2.017,2.017,178.1,.515,.031,2.091,12.57,14.51,13.05,80.3,306.8,0,8.84,.269,.365
1,254,440,2,2.143,2.142,180.3,1.313,.087,2.483,12.46,14.56,12.93,80.2,306.7,0,8.71,.1,.005
1,254,445,2,2.221,2.219,183.6,2.418,.111,2.483,12.29,14.58,12.74,81.4,306.8,0,8.77,.021,0
2,254,445,2,20.94,22.32,22.83,21.18,22.57,.184,.314,.371,.465,23.41,12.33,2550
1,254,450,2,2.128,2.125,186.3,2.927,.103,2.417,12.22,14.52,12.61,82.7,306.8,0,8.93,0,0
1,254,455,2,1.702,1.695,190,5.057,.196,2.156,12.13,14.51,12.5,83.2,306.9,0,8.93,0,0
1,254,500,2,1.365,1.364,203.3,2.008,.051,1.503,11.91,14.34,12.17,83.7,307,0,8.82,0,0
2,254,500,2,20.88,22.27,22.75,21.1,22.49,.184,.314,.371,.465,27.18,12.33,2550
1,254,505,2,1.282,1.277,205.6,5.062,.074,1.503,11.82,14.26,12.21,84,307,0,8.78,0,0
1,254,510,2,1.449,1.446,216,3.422,.136,1.862,11.75,14.29,12.05,83.8,307,0,8.68,.675,0
1,254,515,2,1.601,1.599,210.5,3.054,.057,1.764,11.61,14.43,11.94,84.5,307,0,8.66,.283,0
2,254,515,2,20.81,22.21,22.68,21.01,22.42,.184,.314,.371,.465,27.9,12.32,2550
1,254,520,2,1.575,1.57,218.9,4.271,.064,1.797,11.59,14.38,12.01,84.8,307,0,8.69,.799,0
1,254,525,2,1.38,1.378,226.3,3.527,.109,1.764,11.58,14.31,11.93,85.1,307,0,8.73,.872,0
1,254,530,2,1.302,1.294,222.2,6.191,.094,1.862,11.77,14.41,12.06,84.8,307,0,8.86,.165,.02
2,254,530,2,20.75,22.15,22.61,20.92,22.35,.184,.314,.371,.464,27.11,12.31,2550
1,254,535,2,1.356,1.353,224.1,3.811,.071,1.535,11.91,14.44,12.14,83.8,307,0,8.82,0,.009
1,254,540,2,1.478,1.477,226.7,1.94,.05,1.601,11.8,14.43,12.04,83.7,307,0,8.71,0,0
1,254,545,2,1.545,1.545,225,1.931,.051,1.666,11.58,14.37,11.73,84.6,307,0,8.65,0,0
2,254,545,2,20.69,22.09,22.53,20.84,22.27,.184,.313,.371,.464,29.63,12.31,2550
1,254,550,2,1.591,1.59,225.6,1.984,.082,1.829,11.45,14.24,11.56,85.6,307,0,8.69,0,0
1,254,555,2,1.671,1.669,229.8,2.83,.093,1.829,11.34,14.25,11.45,86.4,307,0,8.71,0,0
1,254,600,2,1.634,1.63,238,3.677,.052,1.764,11.31,14.28,11.47,86.9,307.1,0,8.78,0,0
2,254,600,2,20.63,22.04,22.46,20.76,22.2,.184,.313,.371,.464,40.05,12.3,2550
1,254,605,2,1.674,1.672,243.6,2.761,.069,1.829,11.47,14.23,11.73,86.9,307.1,0,8.92,.769,.359
1,254,610,2,1.515,1.509,241.2,5.15,.106,1.731,11.68,14.22,11.94,85.9,307.1,0,8.96,.342,.339
1,254,615,2,1.494,1.493,228.6,2.083,.073,1.633,11.58,14.21,11.83,85.8,307.1,0,8.85,0,0
2,254,615,2,20.57,21.99,22.39,20.68,22.13,.184,.313,.371,.464,31.65,12.29,2550
1,254,620,2,1.373,1.372,228,1.54,.056,1.535,11.62,14.27,11.98,86.7,307.1,0,9.03,0,.91
1,254,625,2,1.265,1.263,227.4,2.466,.042,1.372,11.8,14.23,12.14,85.6,307.1,0,9.03,0,2.201
1,254,630,2,1.404,1.401,233.7,3.473,.062,1.601,11.85,14.22,12.09,84.5,307.2,0,8.88,0,3.926
2,254,630,2,20.52,21.93,22.32,20.6,22.06,.184,.313,.37,.464,32.67,12.29,2550
1,254,635,2,1.514,1.513,243.2,2.458,.03,1.601,11.78,14.25,11.98,84.1,307.2,0,8.76,.016,7.74
1,254,640,2,1.482,1.481,238.7,2.543,.071,1.633,11.58,14.29,11.82,84.6,307.2,0,8.65,0,13.3
1,254,645,2,1.713,1.711,241.3,2.989,.087,1.927,11.58,14.36,11.93,85.7,307.2,0,8.84,.129,21.36
2,254,645,2,20.46,21.88,22.25,20.52,21.99,.184,.312,.37,.464,27.76,12.28,2550
1,254,650,2,1.94,1.94,244.8,1.668,.086,2.123,11.76,14.5,12.16,86.9,307.2,0,9.19,.875,30.85
1,254,655,2,1.923,1.915,253.9,5.428,.108,2.156,11.93,14.54,12.4,86.9,307.2,0,9.37,.922,41
1,254,700,2,1.826,1.824,255.8,2.738,.1,2.058,12.11,14.5,12.68,86.4,307.3,0,9.46,.224,51.88
2,254,700,2,20.41,21.83,22.18,20.45,21.91,.184,.312,.37,.464,24.09,12.27,2550
1,254,705,2,1.729,1.726,258.9,3.151,.085,1.927,12.28,14.48,12.92,86.4,307.3,0,9.61,.097,63.49
1,254,710,2,1.373,1.368,264.4,4.833,.152,1.699,12.56,14.41,13.28,86.4,307.3,0,9.87,0,76.3
1,254,715,2,1.187,1.18,276.1,6.205,.137,1.503,12.89,14.38,13.66,85.8,307.4,0,10.09,0,90.4
2,254,715,2,20.36,21.78,22.12,20.38,21.85,.184,.312,.37,.464,15.91,12.28,2550
1,254,720,2,1.425,1.422,277.6,3.792,.108,1.633,13.15,14.44,13.82,85.6,307.4,0,10.3,0,105.2
1,254,725,2,1.142,1.136,288,5.917,.185,1.568,13.44,14.44,14.18,85.8,307.4,0,10.6,0,120.9
1,254,730,2,1.286,1.284,295.7,3.277,.113,1.535,13.75,14.42,14.43,85.1,307.4,0,10.78,.656,137.6
2,254,730,2,20.33,21.74,22.05,20.32,21.78,.184,.312,.37,.464,10.43,12.29,2550
1,254,735,2,1.399,1.397,293.9,3.162,.111,1.666,14.04,14.54,14.64,84.3,307.4,0,10.92,.829,154.3
1,254,740,2,1.288,1.281,287.1,5.986,.161,1.666,14.34,14.81,14.98,83.1,307.4,0,10.99,.828,171.4
1,254,745,2,1.216,1.206,288.2,7.25,.134,1.568,14.66,15.13,15.36,81.7,307.4,0,11.05,.791,188.3
2,254,745,2,20.33,21.7,21.99,20.29,21.72,.184,.312,.37,.464,6.385,12.31,2550
1,254,750,2,1.063,1.047,293.2,9.85,.146,1.47,15.03,15.41,15.75,81.4,307.4,0,11.34,.45,200.6
1,254,755,2,.8,.771,282,15.52,.174,1.241,15.39,15.88,16.27,80.6,307.4,0,11.53,.059,222.6
1,254,800,2,1.075,1.049,261.3,12.58,.316,1.699,15.82,16.51,16.85,78,307.4,0,11.47,.539,235.8
2,254,800,2,20.33,21.66,21.93,20.26,21.65,.184,.311,.37,.464,4.309,12.36,2550
1,254,805,2,1.248,1.22,255,12.21,.214,1.633,16.31,16.92,17.14,74.5,307.4,0,11.24,.957,259.6
1,254,810,2,1.813,1.799,252.9,7.11,.233,2.385,16.78,17.22,17.36,70,307.4,0,10.77,1.585,269.2
1,254,815,2,2.065,2.043,249.2,8.35,.258,2.679,17.14,17.38,17.63,68.05,307.4,0,10.69,1.597,295.9
2,254,815,2,20.35,21.63,21.88,20.27,21.59,.184,.311,.37,.464,2.315,12.56,2550
1,254,820,2,2.044,2.018,250.4,9.1,.51,3.234,17.6,17.71,18.05,67.22,307.4,0,10.94,1.645,312.5
1,254,825,2,2.234,2.174,243.4,13.36,.356,2.94,18.03,18.09,18.35,65.32,307.5,0,10.91,1.812,332.5
1,254,830,2,2.866,2.827,244.6,9.56,.596,3.822,18.5,18.44,18.73,63.91,307.5,0,11.02,2.167,350.6
2,254,830,2,20.39,21.6,21.84,20.3,21.53,.184,.311,.37,.464,1.715,12.82,2550
1,254,835,2,3.326,3.298,240.2,7.5,.382,4.508,18.63,18.43,18.75,62.41,307.4,0,10.8,2.607,367.8
1,254,840,2,3.38,3.35,247.6,7.62,.546,4.541,18.9,18.69,19.05,61.56,307.4,0,10.84,2.63,384.5
1,254,845,2,3.083,3.041,234.8,9.48,.551,4.345,19.16,19.03,19.3,61.57,307.5,0,11.08,2.642,403.9
2,254,845,2,20.45,21.58,21.81,20.38,21.48,.184,.311,.37,.463,1.362,12.98,2550
1,254,850,2,3.501,3.431,247.1,11.45,.626,4.704,19.71,19.5,19.91,60.15,307.5,0,11.24,2.697,422.6
1,254,855,2,4.43,4.393,241.9,7.41,.917,6.011,20.08,19.67,20.14,58.23,307.5,0,11.1,3.408,439.8
1,254,900,2,4.83,4.785,228.3,7.76,.718,5.978,20.19,19.75,20.21,57.93,307.5,0,11.13,3.575,437
2,254,900,2,20.54,21.57,21.79,20.5,21.43,.184,.311,.37,.463,1.077,13.04,2550
1,254,905,2,4.869,4.792,232.9,10.23,.667,7.28,20.35,19.82,20.26,57.09,307.5,0,11.06,3.558,474.2
1,254,910,2,4.272,4.205,240,10.21,.741,5.978,20.46,19.98,20.42,56.93,307.5,0,11.12,3.423,490.6
1,254,915,2,4.432,4.354,241.5,10.71,.496,5.749,20.68,20.15,20.67,56.63,307.6,0,11.24,3.425,506.6
2,254,915,2,20.67,21.58,21.78,20.65,21.39,.184,.311,.37,.463,.556,13.07,2550
1,254,920,2,4.027,3.963,250.6,10.22,.586,5.455,20.94,20.47,20.94,55.57,307.6,0,11.2,3.175,523.6
1,254,925,2,4.4,4.333,247.7,9.99,.615,5.717,21.33,20.85,21.36,54.23,307.6,0,11.19,3.378,539.8
1,254,930,2,4.644,4.499,249.7,14.31,.976,6.631,21.54,20.86,21.48,53.39,307.5,0,11.15,3.423,555.7
2,254,930,2,20.83,21.59,21.8,20.85,21.36,.184,.311,.37,.463,0,13.09,2550
1,254,935,2,4.375,4.301,244.7,10.53,.678,5.684,21.62,20.9,21.49,53,307.5,0,11.12,3.355,570.7
1,254,940,2,4.589,4.5,246.2,11.24,.562,5.88,21.83,21.18,21.76,52.34,307.6,0,11.12,3.528,585.5
1,254,945,2,3.983,3.921,244,10.11,.821,5.651,22.04,21.29,21.94,52.05,307.6,0,11.22,3.115,600.4
2,254,945,2,21.01,21.62,21.83,21.06,21.33,.184,.31,.369,.463,0,13.14,2550
1,254,950,2,3.948,3.851,240.6,12.72,.748,6.86,22.27,21.55,22.13,51.17,307.6,0,11.18,3.143,614.4
1,254,955,2,3.815,3.662,225.7,16.23,.791,5.259,22.27,21.57,22.16,50.77,307.6,0,11.06,2.725,627.7
1,254,1000,2,3.33,3.224,232.1,14.42,.491,4.965,22.52,21.97,22.55,51.28,307.6,0,11.43,2.475,641.7
2,254,1000,2,21.21,21.65,21.87,21.32,21.32,.184,.31,.369,.463,0,13.19,2550
1,254,1005,2,4.256,4.208,246.8,8.61,.493,5.292,22.85,22.19,22.65,48.58,307.5,0,10.93,3.545,654.8
1,254,1010,2,4.053,3.972,244.6,11.44,.932,6.011,22.71,22.05,22.58,48.33,307.5,0,10.74,3.24,668.8
1,254,1015,2,3.439,3.405,245,8.12,.569,4.965,22.98,22.29,22.87,48.28,307.5,0,10.96,2.825,683
2,254,1015,2,21.43,21.7,21.94,21.6,21.32,.184,.31,.369,.463,0,13.26,2550
1,254,1020,2,3.702,3.622,254.2,11.91,.821,5.749,23.32,22.63,23.27,47.7,307.5,0,11.08,2.822,695
1,254,1025,2,3.733,3.568,264.5,17,.515,5.227,23.43,22.78,23.35,47.58,307.4,0,11.14,3.01,706
1,254,1030,2,3.565,3.463,250.4,13.71,.624,4.998,23.69,23.08,23.64,47.11,307.5,0,11.23,2.93,719
2,254,1030,2,21.68,21.76,22.03,21.9,21.33,.184,.31,.368,.463,0,13.2,2550
1,254,1035,2,3.004,2.912,253.5,14.22,.779,4.704,23.66,23.16,23.62,46.76,307.5,0,11.09,2.542,728
1,254,1040,2,3.328,3.11,260.1,20.76,.569,4.573,23.83,23.32,23.87,46.14,307.4,0,11.04,2.837,739
1,254,1045,2,2.231,2.139,265.6,16.44,.823,3.92,24,23.62,24.06,46.3,307.4,0,11.25,1.786,749
2,254,1045,2,21.94,21.83,22.12,22.24,21.34,.184,.31,.368,.463,0,13.19,2550
1,254,1050,2,2.674,2.644,279.9,8.61,.754,5.063,24.13,23.57,24.2,45.8,307.4,0,11.2,2.327,759
1,254,1055,2,2.528,2.383,243,19.42,.82,4.606,24.25,23.6,24.3,46.15,307.4,0,11.41,1.967,768
1,254,1100,2,2.951,2.917,273.5,8.8,.736,4.965,24.39,23.71,24.39,45.59,307.4,0,11.36,2.52,777
2,254,1100,2,22.22,21.91,22.24,22.59,21.37,.184,.31,.368,.463,0,13.18,2550
1,254,1105,2,2.999,2.871,244.2,16.78,.699,4.541,24.5,23.99,24.56,45.29,307.4,0,11.36,2.492,787
1,254,1110,2,2.2,2.134,236.5,14.03,.574,3.593,24.7,24.1,24.65,44.36,307.4,0,11.23,1.672,796
1,254,1115,2,2.739,2.585,270.7,19.22,.649,4.508,25.05,24.45,25.06,43.52,307.3,0,11.26,2.355,805
2,254,1115,2,22.52,22.01,22.38,22.97,21.42,.184,.31,.367,.462,0,13.16,2550
1,254,1120,2,2.732,2.646,277.3,14.32,.929,4.639,25.11,24.65,25.26,43.18,307.3,0,11.2,2.165,811
1,254,1125,2,2.48,2.441,300,10.07,.571,4.214,25.38,24.59,25.4,42.99,307.2,0,11.37,2.022,819
1,254,1130,2,1.628,1.52,263.4,20.59,1.142,5.129,25.65,25.03,25.72,42.33,307.2,0,11.37,1.353,825
2,254,1130,2,22.84,22.12,22.52,23.36,21.48,.184,.31,.367,.462,0,13.16,2550
1,254,1135,2,2.381,2.281,256.2,16.57,1.064,4.541,25.79,25.26,25.82,41.59,307.1,0,11.22,1.99,830
1,254,1140,2,1.8,1.578,271.7,28.47,.534,3.691,25.93,25.49,26.14,41.5,307.1,0,11.32,1.36,835
1,254,1145,2,2.162,1.958,272.1,24.85,1.013,3.985,26.11,25.62,26.35,40.11,307,0,10.99,1.799,837
2,254,1145,2,23.16,22.24,22.69,23.77,21.55,.184,.31,.367,.462,0,13.14,2550
1,254,1150,2,2.782,2.683,271.5,15.25,.63,4.214,25.96,25.47,26,39.98,307,0,10.8,2.315,843
1,254,1155,2,2.83,2.727,278.5,15.44,.766,4.704,26.25,25.74,26.32,39.72,306.9,0,10.96,2.461,851
1,254,1200,2,1.237,1.117,271.4,23.1,1.157,3.855,26.27,25.89,26.41,38.99,306.8,0,10.71,.965,853
2,254,1200,2,23.48,22.38,22.87,24.19,21.62,.184,.31,.366,.462,0,13.14,2550
1,254,1205,2,2.861,2.816,286.4,10.09,.787,4.377,26.5,25.94,26.78,39.49,306.8,0,11.09,2.254,856
1,254,1210,2,1.995,1.947,290.3,12.57,.83,3.691,26.39,25.67,26.44,38.64,306.7,0,10.68,1.572,861
1,254,1215,2,2.429,2.285,296.2,19.76,.866,4.116,26.45,26.06,26.8,38.99,306.6,0,10.86,1.949,866
2,254,1215,2,23.8,22.52,23.06,24.61,21.71,.184,.31,.366,.462,0,13.12,2550
1,254,1220,2,2.42,2.299,300,18.12,.83,4.051,26.65,25.92,26.61,37.51,306.6,0,10.47,1.945,867
1,254,1225,2,2.297,2.195,274.5,17.04,.762,3.724,26.88,26.35,27.1,37.8,306.5,0,10.78,1.875,871
1,254,1230,2,1.911,1.824,337,17.27,.592,3.169,27.12,26.51,27.22,36.91,306.5,0,10.63,1.49,873
2,254,1230,2,24.11,22.66,23.26,25.04,21.81,.184,.31,.365,.462,0,13.12,2550
1,254,1235,2,1.139,1.037,335.7,24.29,.769,2.875,27,26.41,26.98,36.33,306.5,0,10.31,.722,870
1,254,1240,2,2.361,2.202,288.5,21.03,.925,3.985,27.17,26.49,27.21,36.62,306.4,0,10.56,2.011,871
1,254,1245,2,1.955,1.897,286.6,13.91,.596,3.43,27.34,26.72,27.47,36.11,306.3,0,10.51,1.716,872
2,254,1245,2,24.4,22.81,23.46,25.46,21.93,.184,.31,.365,.461,0,13.1,2550
1,254,1250,2,2.013,1.877,270.6,21.08,.672,3.43,27.33,26.81,27.58,36.38,306.3,0,10.6,1.644,870
1,254,1255,2,1.412,1.059,311.2,40.28,.868,3.038,27.37,26.87,27.5,35.73,306.2,0,10.37,1.206,869
1,254,1300,2,1.434,1.125,273.6,36.64,1.093,4.279,27.44,27.12,27.69,35.34,306.2,0,10.28,1.069,866
2,254,1300,2,24.69,22.97,23.68,25.88,22.05,.184,.31,.364,.461,0,13.06,2550
1,254,1305,2,2.48,1.745,230.2,44.11,.52,3.724,27.65,26.99,27.74,35.78,306.1,0,10.64,1.96,865
1,254,1310,2,1.517,.911,243.1,51.17,.86,3.593,27.72,27.03,27.75,35.26,306,0,10.48,1.132,863
1,254,1315,2,2.491,2.321,353.3,21.16,.855,4.475,27.98,27.29,27.98,35.33,305.9,0,10.73,1.917,861
2,254,1315,2,24.97,23.13,23.9,26.28,22.18,.184,.31,.364,.461,0,13.08,2550
1,254,1320,2,2.946,2.518,347.7,30.86,.879,5.227,28.1,27.36,27.96,34.81,305.9,0,10.62,2.34,859
1,254,1325,2,3.31,3.236,67.33,12.12,.894,4.9,28.08,27.16,27.77,33.99,305.8,0,10.25,2.615,857
1,254,1330,2,2.108,2.055,87.3,12.92,.45,2.973,27.89,27.16,27.74,35.18,305.8,0,10.6,1.671,852
2,254,1330,2,25.23,23.28,24.12,26.64,22.32,.184,.31,.363,.461,0,13.07,2550
1,254,1335,2,1.494,1.308,92.2,28.28,.824,3.561,28.16,27.46,28.27,35.36,305.7,0,10.88,.914,848
1,254,1340,2,1.312,1.091,131.6,31.69,.928,3.332,28.75,27.79,28.82,33.89,305.6,0,10.78,.816,842
1,254,1345,2,1.43,1.359,105.8,17.88,.7,2.483,28.86,27.97,28.93,33.96,305.6,0,10.9,.974,839
2,254,1345,2,25.47,23.43,24.33,26.85,22.46,.184,.31,.363,.461,0,13.05,2550
1,254,1350,2,1.948,1.32,23.35,46,.46,3.561,28.55,27.61,28.48,33.95,305.6,0,10.63,1.595,832
1,254,1355,2,1.566,1.472,.097,18.94,1.356,4.867,28.48,27.74,28.44,34.79,305.5,0,10.93,1.147,827
1,254,1400,2,2.209,2.135,34.26,14.9,1.146,4.475,28.68,27.75,28.63,34.16,305.5,0,10.83,1.562,819
2,254,1400,2,25.69,23.58,24.52,26.91,22.61,.184,.31,.362,.461,0,13.04,2550
1,254,1405,2,1.53,1.073,9.59,43.85,.84,3.789,28.5,27.77,28.46,34.03,305.4,0,10.62,1.447,811
1,254,1410,2,1.278,1.186,34.25,20.63,.799,2.613,28.58,27.96,28.63,34.29,305.3,0,10.8,.798,804
1,254,1415,2,1.72,1.653,318.4,16,.381,2.45,28.68,27.99,28.77,34.14,305.2,0,10.82,1.419,796
2,254,1415,2,25.88,23.72,24.68,26.88,22.77,.184,.31,.362,.461,0,13.04,2550
1,254,1420,2,1.436,.258,223.6,73.4,.596,2.875,28.78,28.17,29,34.51,305.1,0,11.06,.961,787
1,254,1425,2,2.563,2.471,73,15.41,.701,3.887,29.16,28.36,29.07,34.91,305,0,11.55,1.922,780
1,254,1430,2,1.8,1.648,102.2,23.53,.716,3.397,28.86,27.98,28.58,33.47,304.9,0,10.69,1.453,773
2,254,1430,2,26.05,23.86,24.8,26.81,22.93,.184,.31,.361,.46,0,13.03,2550
1,254,1435,2,3.496,3.339,96.2,17.2,1.13,5.292,28.79,27.92,28.62,34.01,304.8,0,10.86,2.785,768
1,254,1440,2,2.41,2.274,116.2,19.2,.894,4.508,28.63,27.86,28.42,34.28,304.7,0,10.85,1.984,759
1,254,1445,2,2.217,2.151,146.3,13.93,.74,4.018,28.75,28.03,28.53,33.9,304.6,0,10.79,1.813,749
2,254,1445,2,26.22,23.99,24.9,26.7,23.09,.184,.311,.361,.46,0,13.02,2550
1,254,1450,2,3.444,3.371,152.5,11.78,.569,5.129,29.05,28.08,28.7,33.83,304.5,0,11.01,2.657,742
1,254,1455,2,2.365,2.326,150,10.47,1.173,4.475,29.4,28.26,29.03,33.49,304.5,0,11.16,1.565,731
1,254,1500,2,.873,.749,181.5,29.6,.582,2.123,29.59,28.7,29.33,32.52,304.4,0,10.88,.579,717
2,254,1500,2,26.36,24.12,24.97,26.61,23.26,.184,.311,.36,.46,0,12.99,2550
1,254,1505,2,1.344,1.159,210.6,29.7,.599,2.45,29.67,29.14,29.86,32.85,304.4,0,11.1,.886,705
1,254,1510,2,2.415,2.366,163.8,11.56,.606,3.724,29.53,28.74,29.34,33.15,304.4,0,11.11,1.793,692.1
1,254,1515,2,1.667,1.5,147.8,25.03,.806,3.267,29.53,28.57,29.31,33.26,304.4,0,11.16,1.034,676.6
2,254,1515,2,26.44,24.25,25.03,26.56,23.42,.184,.311,.36,.46,0,13,2550
1,254,1520,2,.893,.686,128.4,38.99,.38,1.862,29.52,28.9,29.5,33.18,304.3,0,11.11,.56,658.6
1,254,1525,2,.864,.499,148.7,51.58,.54,1.862,29.73,29.1,29.73,31.98,304.2,0,10.76,.486,651.5
1,254,1530,2,2.245,2.152,360,16.44,.624,3.593,29.7,28.86,29.43,32.53,304.2,0,10.98,1.657,640
2,254,1530,2,26.52,24.36,25.08,26.6,23.58,.184,.311,.359,.46,0,12.97,2550
1,254,1535,2,1.208,1.08,336.4,26.41,.521,2.483,29.54,28.93,29.5,32.11,304.1,0,10.65,.83,627.7
1,254,1540,2,1.791,1.668,15.01,21.24,.296,2.385,29.67,29.09,29.65,32.31,304.1,0,10.86,1.218,580.2
1,254,1545,2,1.893,1.525,13.82,35.71,.425,3.332,29.55,28.99,29.46,31.98,304,0,10.61,1.419,600.6
2,254,1545,2,26.59,24.46,25.13,26.72,23.74,.184,.311,.359,.459,0,12.99,2550
1,254,1550,2,2.48,2.356,46.69,18.07,.643,3.659,29.59,29.01,29.49,32.71,304,0,10.97,1.829,587.7
1,254,1555,2,1.339,1.291,34.77,15.27,.66,2.679,29.56,28.93,29.43,31.34,304,0,10.32,.881,572.9
1,254,1600,2,.856,.812,346.1,17.95,.529,1.927,29.5,29.21,29.46,31.62,303.9,0,10.4,.579,556.4
2,254,1600,2,26.66,24.56,25.18,26.89,23.89,.184,.312,.358,.459,0,12.99,2550
1,254,1605,2,1.173,1.151,340.4,10.81,.589,2.319,29.62,29.12,29.61,31.34,303.9,0,10.37,.646,540.6
1,254,1610,2,1.629,1.537,349.5,19.27,.404,2.581,29.7,29.07,29.63,31.9,303.9,0,10.7,1.155,523.6
1,254,1615,2,1.667,1.647,309.3,8.95,.513,2.875,29.6,28.95,29.45,32.17,303.8,0,10.74,1.187,508.4
2,254,1615,2,26.72,24.65,25.26,27.09,24.04,.184,.312,.358,.459,0,12.98,2550
1,254,1620,2,1.479,1.362,329.9,22.78,.643,3.071,29.67,29.09,29.59,31.49,303.8,0,10.48,1.126,492.6
1,254,1625,2,1.52,1.421,42.01,20.61,.393,2.352,29.57,28.95,29.43,31.85,303.8,0,10.56,1.013,476.4
1,254,1630,2,1.232,1.174,101,17.27,.671,2.842,29.34,28.93,29.24,31.87,303.7,0,10.39,1.004,462.2
2,254,1630,2,26.76,24.73,25.34,27.28,24.17,.184,.312,.357,.459,0,12.97,2550
1,254,1635,2,1.918,1.799,58.91,20.14,.626,3.169,29.42,28.98,29.25,32.47,303.7,0,10.73,1.425,445.1
1,254,1640,2,.903,.84,43.17,21.44,.392,1.699,29.44,29.16,29.37,32.11,303.7,0,10.58,.429,426.1
1,254,1645,2,1.458,1.386,71.1,18.05,.621,2.711,29.6,29.23,29.54,32.07,303.7,0,10.69,.915,408.1
2,254,1645,2,26.76,24.81,25.43,27.45,24.31,.184,.312,.357,.459,0,12.98,2550
1,254,1650,2,2.521,2.484,60.38,9.7,.578,3.365,29.52,29,29.33,32.22,303.7,0,10.7,1.569,390.8
1,254,1655,2,1.836,1.641,55.74,26.37,.418,2.646,29.41,29.01,29.22,33.08,303.7,0,10.98,1.085,372.7
1,254,1700,2,1.033,.776,27.85,40.41,.492,2.156,29.57,29.24,29.55,32.9,303.7,0,11.04,.371,354.8
2,254,1700,2,26.73,24.88,25.53,27.59,24.43,.184,.313,.356,.458,0,12.98,2550
1,254,1705,2,.859,.821,140.4,16.97,.403,1.699,29.75,29.29,29.67,32.62,303.7,0,11.07,.391,337.1
1,254,1710,2,1.322,1.197,151.7,24.95,.372,2.581,29.61,29.11,29.4,32.33,303.6,0,10.82,.599,319.1
1,254,1715,2,2.737,2.707,99.8,8.48,.645,3.887,29.31,28.73,28.86,32.77,303.6,0,10.76,2.095,300.8
2,254,1715,2,26.68,24.94,25.63,27.7,24.56,.184,.313,.356,.458,0,12.97,2550
1,254,1720,2,.902,.872,104.1,13.96,.664,2.221,29.06,28.71,28.82,32.77,303.6,0,10.56,.456,283.4
1,254,1725,2,1.963,1.882,122,16.37,.393,2.842,29.19,28.8,28.9,33.07,303.6,0,10.79,1.398,264.8
1,254,1730,2,2.323,2.304,116.9,7.46,.282,2.94,29.04,28.65,28.71,33.36,303.6,0,10.8,1.682,249.2
2,254,1730,2,26.61,24.99,25.72,27.78,24.67,.184,.313,.356,.458,0,12.96,2550
1,254,1735,2,2.611,2.588,119.4,7.57,.443,3.561,28.87,28.5,28.56,33.84,303.6,0,10.86,1.84,231.9
1,254,1740,2,2.764,2.713,133.7,11.01,.381,3.495,28.77,28.46,28.43,34.27,303.5,0,10.96,1.962,214.1
1,254,1745,2,2.522,2.507,118,6.222,.34,3.169,28.6,28.33,28.26,35.83,303.5,0,11.47,1.63,196.2
2,254,1745,2,26.51,25.03,25.8,27.81,24.77,.184,.313,.355,.458,0,12.97,2550
1,254,1750,2,2.252,2.241,129.2,5.48,.379,3.038,28.49,28.24,28.19,36.48,303.5,0,11.64,1.305,178.3
1,254,1755,2,2.279,2.263,132.3,6.817,.346,2.711,28.32,28.09,27.98,37.88,303.5,0,12.04,1.378,160.3
1,254,1800,2,2.234,2.232,137.2,2.372,.121,2.483,28.17,28.09,27.78,37.91,303.5,0,11.93,1.232,143.7
2,254,1800,2,26.38,25.06,25.88,27.81,24.87,.184,.314,.355,.458,0,12.87,2550
1,254,1805,2,2.188,2.188,139,1.42,.145,2.548,28.15,28.03,27.65,39.15,303.5,0,12.38,.889,126.6
1,254,1810,2,2.083,2.082,135,1.332,.092,2.352,27.89,28.03,27.37,41,303.5,0,12.84,.503,109.5
1,254,1815,2,1.708,1.708,134.6,.218,.148,1.96,27.67,28.02,27.13,43.32,303.5,0,13.46,.123,93.3
2,254,1815,2,26.24,25.07,25.95,27.76,24.95,.184,.314,.355,.458,0,12.67,2550
1,254,1820,2,1.515,1.515,134.7,0,.107,1.699,27.44,27.95,26.89,44.77,303.4,0,13.76,.016,78.5
1,254,1825,2,1.338,1.338,134.7,0,.117,1.535,27.32,28.02,26.77,45.13,303.4,0,13.77,.013,64.74
1,254,1830,2,1.124,1.124,134.7,0,.051,1.274,27.21,27.96,26.68,45.15,303.3,0,13.68,0,51.38
2,254,1830,2,26.09,25.07,25.99,27.68,25.03,.184,.314,.354,.457,0,12.64,2550
1,254,1835,2,1.057,1.057,134.7,0,.086,1.241,27.12,27.88,26.67,41.87,303.3,0,12.49,0,39.53
1,254,1840,2,1.405,1.405,134.7,0,.077,1.535,27.01,27.75,26.58,43.6,303.3,0,12.98,0,28.08
1,254,1845,2,1.26,1.26,134.7,0,.029,1.307,26.61,27.71,26.12,47.22,303.3,0,13.81,0,17.54
2,254,1845,2,25.95,25.07,26.02,27.57,25.09,.184,.314,.354,.457,0,12.62,2550
1,254,1850,2,1.32,1.32,134.7,0,.045,1.372,26.08,27.62,25.73,48.81,303.3,0,13.84,0,9.64
1,254,1855,2,1.097,1.097,134.7,0,.036,1.209,25.52,27.42,25.4,50.84,303.3,0,13.95,0,3.294
1,254,1900,2,1.069,1.063,139.1,6.342,.022,1.143,25,27.21,25.06,53.21,303.3,0,14.17,0,.094
2,254,1900,2,25.8,25.05,26.03,27.43,25.14,.184,.314,.354,.457,.743,12.61,2550
1,254,1905,2,1.053,1.048,161.6,5.528,.053,1.176,24.37,26.86,24.53,52.79,303.3,0,13.5,0,0
1,254,1910,2,1.227,1.227,174.1,0,.069,1.339,24.03,26.59,24.58,53.52,303.3,0,13.4,0,0
1,254,1915,2,1.204,1.2,182.1,4.81,.051,1.307,23.7,26.64,24.36,54.14,303.3,0,13.28,0,0
2,254,1915,2,25.64,25.03,26.03,27.26,25.18,.184,.314,.354,.457,1.304,12.6,2550
1,254,1920,2,1.341,1.341,185.3,0,.065,1.47,23.33,26.8,24.03,57.37,303.3,0,13.8,0,0
1,254,1925,2,1.467,1.467,185.4,.181,.105,1.633,23.55,26.72,24.36,55.84,303.3,0,13.6,0,0
1,254,1930,2,1.764,1.763,187,.956,.102,1.993,22.99,26.86,23.72,58.86,303.3,0,13.88,0,0
2,254,1930,2,25.46,24.99,26.02,27.07,25.21,.184,.314,.354,.457,1.403,12.59,2550
1,254,1935,2,1.888,1.887,191.2,2.03,.039,1.96,22.16,26.93,22.87,60.23,303.3,0,13.47,0,0
1,254,1940,2,1.758,1.757,199.4,1.774,.054,1.862,21.65,26.76,22.25,59.95,303.3,0,12.95,0,0
1,254,1945,2,1.708,1.708,200.8,.079,.065,1.862,21.45,26.68,22,60.16,303.4,0,12.82,0,0
2,254,1945,2,25.28,24.95,25.99,26.86,25.23,.184,.314,.354,.457,1.433,12.59,2550
1,254,1950,2,1.886,1.886,200.8,.097,.071,2.025,21.32,26.2,21.99,59.43,303.4,0,12.52,0,0
1,254,1955,2,1.841,1.841,198,1.792,.029,1.927,21.37,25.93,22.08,59.57,303.5,0,12.6,0,0
1,254,2000,2,1.663,1.663,195.1,.069,.061,1.829,21.15,26.17,21.87,61.3,303.5,0,12.82,0,0
2,254,2000,2,25.1,24.89,25.95,26.65,25.23,.184,.314,.354,.457,1.418,12.58,2550
1,254,2005,2,1.491,1.489,196.9,2.505,.041,1.601,21.02,26.39,21.89,62.06,303.6,0,12.88,0,0
1,254,2010,2,1.512,1.508,204.6,4.519,.032,1.568,20.93,26.21,21.5,61.8,303.6,0,12.74,0,0
1,254,2015,2,1.5,1.5,210.4,.177,.063,1.601,21.09,26.12,21.63,59.62,303.6,0,12.36,0,0
2,254,2015,2,24.92,24.84,25.9,26.43,25.23,.184,.314,.354,.456,1.483,12.57,2550
1,254,2020,2,1.335,1.332,206.8,3.609,.047,1.405,21,25.77,21.53,60.18,303.7,0,12.41,0,0
1,254,2025,2,1.014,1.005,197.6,7.69,.221,1.209,21.02,25.4,21.6,58.97,303.8,0,12.13,0,0
1,254,2030,2,3.275,3.247,89.3,7.47,.628,4.345,20.59,23.78,20.64,64.72,304,0,13.1,1.582,0
2,254,2030,2,24.76,24.77,25.85,26.21,25.21,.184,.314,.354,.456,1.483,12.56,2550
1,254,2035,2,3.572,3.564,94.1,3.747,.298,4.214,19.89,23.72,20.12,66.77,304,0,12.94,1.307,0
1,254,2040,2,3.628,3.624,102.3,2.756,.305,4.377,19.78,24.3,19.98,67.15,304,0,12.92,1.032,0
1,254,2045,2,3.621,3.613,102.7,3.856,.123,3.953,19.54,23.27,19.64,68.45,304,0,12.98,1.112,0
2,254,2045,2,24.61,24.71,25.79,26,25.19,.184,.314,.354,.456,1.535,12.55,2550
1,254,2050,2,3.764,3.759,107,2.941,.198,4.247,19.38,22.98,19.6,69.48,304.1,0,13.05,1.235,0
1,254,2055,2,4.255,4.252,113.2,2.13,.169,4.769,19.41,22.69,19.57,68.64,304.1,0,12.91,1.382,0
1,254,2100,2,4.349,4.348,108,1.372,.131,4.573,19.4,23.35,19.72,67.14,304.1,0,12.57,1.602,0
2,254,2100,2,24.46,24.64,25.71,25.8,25.16,.184,.314,.353,.456,1.559,12.55,2550
1,254,2105,2,4.024,4.021,108.8,1.994,.162,4.312,19.69,23.2,19.99,65.38,304.2,0,12.44,1.43,0
1,254,2110,2,3.834,3.833,111.3,1.444,.113,4.116,19.76,22.49,19.94,65.09,304.3,0,12.45,1.39,0
1,254,2115,2,3.736,3.733,116.8,2.286,.234,4.149,19.6,22.35,19.68,65.6,304.2,0,12.41,1.26,0
2,254,2115,2,24.32,24.57,25.64,25.61,25.12,.184,.314,.353,.456,1.462,12.54,2550
1,254,2120,2,3.127,3.126,115.7,1.393,.118,3.43,19.22,21.98,19.19,67.12,304.2,0,12.4,.86,0
1,254,2125,2,3.576,3.576,121,1.207,.161,3.985,18.81,21.73,18.89,68.87,304.2,0,12.4,1.147,0
1,254,2130,2,3.632,3.63,119.8,1.726,.132,3.92,18.67,21.89,18.77,69.1,304.2,0,12.32,1.142,0
2,254,2130,2,24.2,24.5,25.57,25.42,25.07,.183,.314,.353,.456,1.559,12.53,2550
1,254,2135,2,3.537,3.535,121.3,2.337,.137,3.855,18.39,21.69,18.49,69.98,304.2,0,12.25,.975,0
1,254,2140,2,3.35,3.348,119.2,1.908,.125,3.593,18.3,21.34,18.47,69.93,304.2,0,12.16,1.097,0
1,254,2145,2,3.569,3.569,115.8,.542,.106,3.789,18.11,21.26,18.3,70.6,304.2,0,12.12,1.102,0
2,254,2145,2,24.08,24.43,25.49,25.24,25.03,.183,.314,.353,.456,1.62,12.52,2550
1,254,2150,2,3.635,3.633,117.9,1.65,.115,3.855,18.02,21.26,18.19,71.1,304.3,0,12.14,1.027,0
1,254,2155,2,3.583,3.582,121.1,1.536,.126,3.887,17.91,20.87,18.09,71.2,304.3,0,12.05,1.175,0
1,254,2200,2,3.679,3.678,117.9,1.266,.139,4.181,17.86,20.74,18.09,70.8,304.3,0,11.94,1.275,0
2,254,2200,2,23.96,24.36,25.41,25.07,24.97,.183,.314,.353,.456,1.657,12.5,2550
1,254,2205,2,3.636,3.635,118.9,1.249,.174,4.051,17.92,20.51,18.17,70.2,304.3,0,11.86,1.367,0
1,254,2210,2,3.448,3.446,117.8,2.108,.131,3.757,17.9,20.19,18.07,70.2,304.3,0,11.84,1.2,0
1,254,2215,2,3.458,3.455,114,2.318,.134,3.822,17.77,20.03,17.9,70.8,304.3,0,11.84,1.172,0
2,254,2215,2,23.85,24.29,25.33,24.91,24.91,.183,.313,.353,.456,1.627,12.5,2550
1,254,2220,2,3.23,3.229,108.9,1.588,.136,3.626,17.56,19.65,17.62,72,304.3,0,11.89,.977,0
1,254,2225,2,3.321,3.32,102.1,1.78,.124,3.789,17.34,19.71,17.44,73.6,304.3,0,12.02,1.072,0
1,254,2230,2,3.249,3.248,103.2,1.372,.16,3.561,17.18,19.65,17.32,74.7,304.3,0,12.08,.912,0
2,254,2230,2,23.73,24.22,25.24,24.75,24.85,.183,.313,.353,.455,1.794,12.5,2550
1,254,2235,2,2.886,2.883,104.7,2.777,.112,3.201,17.08,19.48,17.21,75.2,304.3,0,12.1,.719,0
1,254,2240,2,2.702,2.684,110.4,6.438,.079,2.875,16.98,19.2,17.11,75.8,304.3,0,12.12,.696,0
1,254,2245,2,2.379,2.379,120.7,.518,.201,2.809,16.82,19.06,17.05,76.4,304.3,0,12.09,.762,0
2,254,2245,2,23.63,24.16,25.16,24.59,24.79,.183,.313,.353,.455,2.146,12.49,2550
1,254,2250,2,2.035,2.032,126.1,2.966,.169,2.417,16.85,18.96,17.19,75.8,304.3,0,12,.179,0
1,254,2255,2,1.823,1.822,128.5,2.243,.101,2.123,16.84,18.83,17.17,75.2,304.2,0,11.88,0,0
1,254,2300,2,1.956,1.956,126.4,.334,.054,2.123,16.81,18.84,17.14,75,304.2,0,11.81,0,0
2,254,2300,2,23.52,24.09,25.08,24.44,24.72,.183,.313,.353,.455,2.591,12.48,2550
1,254,2305,2,2.099,2.095,129.2,3.671,.14,2.385,16.7,18.85,17.02,75.4,304.2,0,11.78,.064,0
1,254,2310,2,2.398,2.398,141.8,1.327,.111,2.646,16.67,19.09,17.08,75.8,304.2,0,11.83,.469,0
1,254,2315,2,2.115,2.111,145.8,3.39,.161,2.483,16.73,19.23,17.17,75.7,304.2,0,11.87,0,0
2,254,2315,2,23.41,24.02,25,24.3,24.65,.183,.313,.353,.455,3.15,12.48,2550
1,254,2320,2,2.017,2.014,143.3,2.83,.13,2.417,16.74,19.29,17.28,75,304.1,0,11.74,0,0
1,254,2325,2,2.204,2.203,142.2,1.288,.107,2.581,16.89,19.23,17.46,73.5,304.1,0,11.59,0,0
1,254,2330,2,2.368,2.365,136.5,2.994,.159,2.875,17.04,19.31,17.59,72.1,304.1,0,11.44,.368,.014
2,254,2330,2,23.3,23.95,24.92,24.15,24.59,.183,.313,.353,.455,3.134,12.46,2550
1,254,2335,2,2.403,2.4,139,2.823,.123,2.842,17.06,19.33,17.62,71.2,304.1,0,11.27,.822,.009
1,254,2340,2,2.401,2.399,142.4,2.695,.176,2.875,16.98,19.25,17.47,71.4,304,0,11.24,.674,0
1,254,2345,2,2.727,2.725,139.9,2.255,.192,3.299,16.92,19.37,17.45,71.5,304,0,11.2,1.002,0
2,254,2345,2,23.2,23.88,24.83,24.01,24.51,.183,.312,.353,.455,2.301,12.46,2550
1,254,2350,2,2.957,2.956,137.6,1.271,.115,3.267,16.87,19.41,17.42,71.6,304,0,11.19,1.142,0
1,254,2355,2,3.096,3.094,142.5,2.073,.147,3.43,16.67,19.36,17.11,72.6,304,0,11.19,1.195,0
1,255,0,2,2.882,2.88,146.8,1.995,.12,3.136,16.53,19.23,16.98,73.1,303.9,0,11.18,1.052,0
2,255,0,2,23.09,23.82,24.75,23.87,24.44,.183,.312,.353,.455,2.242,12.44,2550
1,255,5,2,2.408,2.404,155.6,3.518,.234,3.005,16.52,18.99,16.85,73.5,303.9,0,11.24,.29,0
1,255,10,2,2.181,2.18,159.5,1.858,.104,2.45,16.18,18.71,16.57,75.4,303.8,0,11.3,.034,0
1,255,15,2,1.939,1.935,167.2,3.781,.138,2.287,16.21,18.42,16.76,74.5,303.8,0,11.15,.089,0
2,255,15,2,22.99,23.75,24.67,23.74,24.37,.183,.312,.353,.455,2.713,12.44,2550
1,255,20,2,2.069,2.065,164.8,3.439,.169,2.548,16.32,18.39,16.82,73.3,303.8,0,11.01,0,0
1,255,25,2,2.166,2.165,160.7,1.287,.084,2.385,16.39,18.54,16.83,72.5,303.8,0,10.92,0,0
1,255,30,2,2.152,2.151,163.8,2.03,.083,2.352,16.45,18.47,16.91,71.8,303.8,0,10.84,.114,0
2,255,30,2,22.9,23.68,24.59,23.61,24.3,.183,.312,.353,.455,2.657,12.45,2550
1,255,35,2,2.353,2.353,158.4,.48,.051,2.45,16.57,18.48,17,71,303.7,0,10.79,.584,0
1,255,40,2,2.23,2.23,158.3,.409,.057,2.352,16.61,18.51,16.95,70.8,303.7,0,10.78,.527,0
1,255,45,2,2.074,2.073,160.8,1.125,.066,2.221,16.47,18.44,16.87,71.2,303.7,0,10.74,.004,0
2,255,45,2,22.82,23.61,24.5,23.49,24.22,.183,.312,.353,.455,2.457,12.44,2550
1,255,50,2,2.166,2.164,155.3,2.583,.093,2.319,16.39,18.38,16.81,71.2,303.7,0,10.66,.28,0
1,255,55,2,2.376,2.375,152.4,.519,.063,2.548,16.18,18.44,16.76,71.8,303.7,0,10.6,.765,0
1,255,100,2,2.313,2.31,158.8,3.132,.072,2.45,16.08,18.47,16.66,72.5,303.7,0,10.64,.316,0
2,255,100,2,22.73,23.55,24.42,23.37,24.15,.183,.311,.353,.455,2.506,12.43,2550
1,255,105,2,2.274,2.273,161.8,.719,.073,2.515,16.08,18.43,16.7,72.4,303.6,0,10.62,.098,0
1,255,110,2,2.455,2.455,159.6,1.17,.06,2.613,16.22,18.47,16.73,71.5,303.6,0,10.57,.59,0
1,255,115,2,2.353,2.353,155.5,1.395,.058,2.581,16.14,18.45,16.59,71.7,303.5,0,10.53,.091,0
2,255,115,2,22.64,23.49,24.34,23.25,24.08,.183,.311,.353,.454,2.647,12.43,2550
1,255,120,2,2.212,2.212,153.1,1.425,.101,2.417,16.03,18.39,16.48,71.9,303.5,0,10.47,0,0
1,255,125,2,2.12,2.12,150.7,.902,.104,2.319,15.96,18.26,16.38,72.3,303.4,0,10.48,0,0
1,255,130,2,2.173,2.172,149.5,1.54,.091,2.352,15.94,18.17,16.33,72.5,303.4,0,10.51,0,0
2,255,130,2,22.55,23.42,24.26,23.13,24,.183,.311,.353,.454,3.952,12.42,2550
1,255,135,2,2.209,2.209,149.1,.948,.061,2.352,15.83,18.08,16.19,73.2,303.4,0,10.54,0,0
1,255,140,2,2.213,2.211,148.5,2.147,.099,2.515,15.63,17.97,15.93,74.3,303.4,0,10.57,0,0
1,255,145,2,2.061,2.061,150.6,.994,.047,2.189,15.47,17.87,15.73,75.3,303.3,0,10.62,0,0
2,255,145,2,22.46,23.36,24.18,23.02,23.93,.183,.311,.353,.454,3.309,12.42,2550
1,255,150,2,2.038,2.036,144.5,2.855,.064,2.221,15.41,17.82,15.72,75.9,303.3,0,10.68,0,0
1,255,155,2,2.086,2.085,138.4,1.612,.097,2.287,15.31,17.87,15.78,76.7,303.3,0,10.74,.107,0
1,255,200,2,2.05,2.049,136.3,2.018,.049,2.156,15.2,17.81,15.81,76.5,303.2,0,10.59,.76,0
2,255,200,2,22.38,23.3,24.11,22.91,23.85,.183,.31,.353,.454,3.617,12.41,2550
1,255,205,2,1.937,1.936,134,1.618,.09,2.156,15.15,17.71,15.79,76,303.2,0,10.46,.453,0
1,255,210,2,1.704,1.701,143.4,3.22,.077,1.96,15.09,17.57,15.59,75.9,303.2,0,10.38,0,0
1,255,215,2,1.767,1.763,140.2,3.997,.069,2.025,14.97,17.5,15.34,76.4,303.2,0,10.37,0,0
2,255,215,2,22.3,23.23,24.03,22.8,23.78,.183,.31,.353,.454,4.449,12.4,2550
1,255,220,2,1.946,1.943,136.2,2.784,.084,2.123,14.99,17.44,15.38,76.4,303.2,0,10.39,0,0
1,255,225,2,1.918,1.916,144.4,2.634,.093,2.287,14.96,17.45,15.38,76.5,303.1,0,10.37,0,0
1,255,230,2,1.912,1.91,149.1,2.738,.116,2.189,14.93,17.44,15.31,76.8,303.1,0,10.4,0,0
2,255,230,2,22.21,23.17,23.95,22.69,23.71,.182,.31,.353,.454,6.882,12.4,2550
1,255,235,2,1.812,1.81,155.6,2.389,.091,1.993,14.91,17.52,15.28,76.6,303,0,10.34,0,0
1,255,240,2,1.555,1.554,155.4,1.581,.127,1.993,14.88,17.5,15.18,76.3,303,0,10.25,0,0
1,255,245,2,1.38,1.38,159,.396,.103,1.568,14.77,17.41,14.9,76.2,302.9,0,10.14,0,0
2,255,245,2,22.13,23.11,23.88,22.58,23.63,.182,.31,.353,.454,9.04,12.39,2550
1,255,250,2,1.109,1.108,164.2,2.471,.062,1.241,14.73,17.34,14.78,77.9,302.9,0,10.42,0,0
1,255,255,2,1.279,1.278,166.4,2.121,.086,1.503,14.73,17.24,14.85,78.3,302.8,0,10.49,0,0
1,255,300,2,1.474,1.473,162,1.898,.056,1.601,14.69,17.31,14.79,78.3,302.8,0,10.45,0,0
2,255,300,2,22.06,23.06,23.8,22.49,23.56,.182,.31,.353,.454,7.96,12.39,2550
1,255,305,2,1.576,1.576,162,.896,.072,1.797,14.65,17.32,14.55,77.9,302.8,0,10.36,0,0
1,255,310,2,1.723,1.709,177.5,7.14,.064,1.895,14.64,17.41,14.67,78,302.9,0,10.35,0,.26
1,255,315,2,1.777,1.775,189.4,3.008,.067,1.96,14.95,17.45,15.2,76.7,302.8,0,10.39,0,1.128
2,255,315,2,21.98,22.99,23.72,22.38,23.48,.182,.309,.353,.454,9.41,12.37,2550
1,255,320,2,1.748,1.729,215.9,8.44,.059,1.927,15.04,17.37,15.38,76.1,302.8,0,10.37,.868,1.103
1,255,325,2,1.935,1.915,232.7,8.06,.103,2.123,14.64,17.26,14.82,78.9,302.8,0,10.52,1.14,.01
1,255,330,2,2.23,2.221,239.9,5.009,.078,2.385,14.32,17.08,14.44,82.5,302.7,0,10.87,1.072,0
2,255,330,2,21.91,22.93,23.65,22.29,23.41,.182,.309,.353,.454,9.01,12.37,2550
1,255,335,2,2.081,2.077,224.9,3.665,.113,2.319,14.16,17.37,14.32,83.5,302.7,0,10.9,.726,0
1,255,340,2,2.316,2.314,219.9,2.259,.088,2.45,14.16,17.62,14.45,83,302.6,0,10.8,.957,0
1,255,345,2,2.296,2.292,218.2,3.482,.061,2.417,14.19,17.63,14.52,81.8,302.6,0,10.63,.716,0
2,255,345,2,21.84,22.88,23.57,22.19,23.34,.182,.309,.353,.454,9.06,12.37,2550
1,255,350,2,2.359,2.357,224.8,2.067,.098,2.548,14.15,17.54,14.44,81.6,302.6,0,10.54,.479,0
1,255,355,2,2.208,2.206,227,2.633,.084,2.352,14.06,17.13,14.25,81.7,302.6,0,10.48,0,0
1,255,400,2,2.246,2.243,232.2,3.013,.127,2.548,13.83,16.72,13.96,82.5,302.5,0,10.4,.223,0
2,255,400,2,21.78,22.82,23.5,22.1,23.26,.182,.309,.353,.454,8.97,12.36,2550
1,255,405,2,1.937,1.934,225.7,3.228,.117,2.189,13.62,16.5,13.82,83.4,302.5,0,10.37,0,0
1,255,410,2,1.837,1.833,226.8,3.628,.032,1.927,13.45,16.56,13.61,84.1,302.6,0,10.33,0,0
1,255,415,2,1.824,1.823,235.5,1.159,.092,2.058,13.46,16.51,13.77,84.6,302.6,0,10.43,0,0
2,255,415,2,21.72,22.76,23.43,22.02,23.19,.182,.309,.353,.454,12.21,12.36,2550
1,255,420,2,2.057,2.048,225.8,5.27,.038,2.156,13.71,16.8,14.08,83.5,302.6,0,10.48,0,0
1,255,425,2,1.958,1.957,224.1,1.625,.1,2.123,13.77,17.12,14.13,82.9,302.6,0,10.43,0,0
1,255,430,2,1.64,1.64,221.1,1.486,.11,1.829,13.72,17.08,14.01,82.8,302.7,0,10.35,0,0
2,255,430,2,21.66,22.71,23.36,21.93,23.12,.182,.308,.353,.454,12.16,12.35,2550
1,255,435,2,1.276,1.274,226.5,2.785,.125,1.535,13.63,16.96,13.89,82.8,302.7,0,10.28,0,0
1,255,440,2,.898,.897,232.3,1.477,.113,1.078,13.59,16.7,13.78,83,302.7,0,10.28,0,0
1,255,445,2,.996,.976,248.2,11.46,.102,1.241,13.45,16.21,13.6,83.5,302.7,0,10.23,0,0
2,255,445,2,21.6,22.66,23.29,21.85,23.05,.182,.308,.353,.453,13.02,12.34,2550
1,255,450,2,1.095,1.091,274,4.714,.072,1.209,13.48,16.06,13.8,84.8,302.7,0,10.48,0,.085
1,255,455,2,.932,.932,288.5,.048,.132,1.111,13.46,15.94,13.76,84.3,302.7,0,10.37,0,.024
1,255,500,2,.346,.346,288.6,.079,.137,.588,13.32,15.75,13.53,85.2,302.8,0,10.39,0,0
2,255,500,2,21.53,22.61,23.22,21.76,22.98,.182,.308,.353,.453,14.23,12.34,2550
1,255,505,2,.813,.802,321.3,9.41,.335,1.372,13.21,15.39,13.4,85.9,302.7,0,10.41,0,0
1,255,510,2,1.654,1.654,310.6,.826,.155,1.993,13.12,15.45,13.52,85.8,302.7,0,10.31,.923,.055
1,255,515,2,1.753,1.751,303,2.864,.068,1.927,13.04,15.38,13.31,85.8,302.8,0,10.22,.748,0
2,255,515,2,21.47,22.56,23.15,21.68,22.91,.182,.308,.353,.453,14.92,12.33,2550
1,255,520,2,1.52,1.518,292.9,3.041,.067,1.666,12.87,15.34,13.15,85.9,302.8,0,10.09,.499,0
1,255,525,2,1.362,1.361,285.3,1.132,.06,1.47,12.8,15.35,13.07,86.1,302.8,0,10.06,0,0
1,255,530,2,1.341,1.336,294.1,4.864,.063,1.503,12.86,15.25,13.18,86.2,302.7,0,10.13,0,0
2,255,530,2,21.4,22.5,23.08,21.6,22.84,.182,.308,.353,.453,13.8,12.33,2550
1,255,535,2,1.125,1.122,305.5,3.674,.142,1.405,12.98,15.26,13.31,85.8,302.7,0,10.18,0,0
1,255,540,2,.977,.977,319.2,2.092,.11,1.143,13.11,15.33,13.39,85.6,302.7,0,10.26,0,0
1,255,545,2,1.137,1.136,323.7,2.109,.129,1.339,13.18,15.35,13.51,84.7,302.7,0,10.18,0,0
2,255,545,2,21.34,22.45,23.02,21.52,22.77,.182,.307,.353,.453,12.61,12.32,2550
1,255,550,2,1.025,1.02,331.6,5.629,.074,1.176,13.16,15.31,13.48,84.4,302.8,0,10.09,0,0
1,255,555,2,1.104,1.104,344.4,1.337,.055,1.209,13.2,15.23,13.53,84.7,302.8,0,10.2,0,.024
1,255,600,2,1.113,1.113,345.7,.079,.038,1.209,13.36,15.17,13.64,84.6,302.8,0,10.33,0,.035
2,255,600,2,21.27,22.4,22.95,21.43,22.7,.182,.307,.353,.453,12.7,12.31,2550
1,255,605,2,1.152,1.152,345.7,.079,.066,1.274,13.43,15.3,13.65,84.5,302.8,0,10.39,0,.061
1,255,610,2,1.153,1.142,338.6,8.23,.034,1.209,13.38,15.57,13.52,84.7,302.8,0,10.37,0,0
1,255,615,2,.851,.851,323.9,.343,.15,1.111,13.29,15.79,13.38,85.5,302.8,0,10.4,0,0
2,255,615,2,21.21,22.35,22.88,21.36,22.63,.182,.307,.353,.453,14.72,12.31,2550
1,255,620,2,.557,.557,323.5,.028,.077,.719,13.24,15.97,13.28,86.9,302.7,0,10.6,0,.058
1,255,625,2,.548,.547,325.2,3.489,.055,.653,13.13,15.92,13.13,87.3,302.7,0,10.57,0,.924
1,255,630,2,.59,.59,332.3,.063,.061,.653,13,15.77,13.02,87.7,302.7,0,10.51,0,2.766
2,255,630,2,21.16,22.3,22.82,21.28,22.57,.182,.307,.353,.453,28.88,12.3,2550
1,255,635,2,.4,.4,336.2,2.481,.098,.523,12.92,15.66,12.98,88,302.7,0,10.48,0,5.743
1,255,640,2,.251,.251,337.8,.028,.066,.425,12.87,15.76,12.97,88.3,302.7,0,10.49,0,11.04
1,255,645,2,.453,.453,336.3,.798,.099,.653,12.91,15.84,13.17,88.6,302.7,0,10.57,0,18.93
2,255,645,2,21.1,22.25,22.75,21.2,22.5,.182,.307,.353,.453,33.13,12.29,2550
1,255,650,2,.721,.717,325.6,5.712,.083,.882,13.19,15.77,13.53,87.8,302.8,0,10.7,0,27.81
1,255,655,2,.911,.898,312.4,9.6,.085,1.078,13.36,15.77,13.7,86.7,302.9,0,10.68,.453,37.44
1,255,700,2,.992,.992,296.9,.879,.041,1.078,13.47,16.12,13.92,87,302.9,0,10.83,.337,48.66
2,255,700,2,21.04,22.2,22.69,21.13,22.43,.182,.306,.353,.453,18.21,12.28,2550
1,255,705,2,.891,.891,296.3,.331,.063,1.013,13.76,16.19,14.37,86.7,302.9,0,11.07,0,60.3
1,255,710,2,.708,.707,301,3.396,.07,.849,14.15,16.24,14.86,86.3,302.9,0,11.37,0,73
1,255,715,2,.615,.615,304.9,.028,.107,.817,14.5,16.31,15.25,85.8,302.9,0,11.6,0,87.2
2,255,715,2,20.99,22.15,22.62,21.06,22.37,.182,.306,.352,.453,11.66,12.31,2550
1,255,720,2,.467,.443,295,18.13,.196,.849,14.84,16.45,15.62,85.1,302.9,0,11.81,0,103
1,255,725,2,.385,.372,249.9,15.13,.14,.686,15.4,16.96,16.4,84.3,302.9,0,12.19,0,118.9
1,255,730,2,.352,.349,226.9,7.69,.103,.523,16.34,17.54,17.58,82.2,302.9,0,12.72,0,135.7
2,255,730,2,20.96,22.11,22.56,21,22.31,.182,.306,.352,.453,6.001,12.34,2550
1,255,735,2,.273,.273,218.9,0,.098,.49,17.65,17.95,18.81,78.1,302.9,0,13.19,0,151.4
1,255,740,2,.074,.072,206.1,8.94,.106,.392,18.77,18.45,19.81,74.1,302.9,0,13.44,0,168.2
1,255,745,2,.489,.488,179.1,4.015,.153,.784,19.24,18.65,19.8,69.75,302.9,0,12.98,0,185.5
2,255,745,2,20.95,22.07,22.5,20.96,22.24,.181,.306,.352,.453,3.799,12.41,2550
1,255,750,2,.408,.396,164.7,14.15,.183,.947,19.23,18.76,19.6,69.14,302.9,0,12.85,0,197.9
1,255,755,2,.305,.298,174.3,11.88,.128,.588,19.52,19.1,19.8,69.04,302.9,0,13.09,0,219.6
1,255,800,2,.344,.33,182,14.07,.297,1.209,19.76,19.59,20.27,69.4,302.8,0,13.39,0,231
2,255,800,2,20.95,22.03,22.45,20.93,22.18,.181,.306,.352,.453,2.752,12.53,2550
1,255,805,2,.997,.974,183.2,12.09,.364,1.633,19.84,19.7,20.24,65.42,302.8,0,12.58,.313,255
1,255,810,2,1.501,1.483,180.1,8.91,.23,2.025,19.74,19.65,19.94,62.09,302.8,0,11.73,1.112,265.7
1,255,815,2,1.652,1.628,188.2,9.92,.266,2.091,19.85,19.78,19.97,62.58,302.8,0,11.95,1.24,292.7
2,255,815,2,20.98,22,22.4,20.94,22.12,.181,.306,.352,.453,1.808,12.67,2550
1,255,820,2,1.517,1.496,195,9.51,.282,2.091,20.1,20,20.24,62.68,302.8,0,12.2,.982,308.6
1,255,825,2,1.579,1.55,192.1,11.05,.239,2.123,20.42,20.43,20.66,61.77,302.8,0,12.27,1.052,327.2
1,255,830,2,1.592,1.571,184.6,9.25,.319,2.287,20.92,20.82,21.2,59.5,302.8,0,12.18,.875,344.4
2,255,830,2,21.03,21.97,22.36,20.98,22.06,.181,.305,.352,.452,1.495,12.84,2550
1,255,835,2,1.592,1.55,191,13.13,.29,2.091,21.34,21.23,21.55,56.82,302.8,0,11.88,1.007,363.2
1,255,840,2,1.882,1.844,201.8,11.56,.267,2.483,21.77,21.64,21.98,54.63,302.8,0,11.68,1.138,380
1,255,845,2,2.088,2.043,199.8,11.89,.329,2.842,22.05,21.81,22.17,52.61,302.8,0,11.39,1.465,399.1
2,255,845,2,21.1,21.96,22.33,21.06,22.01,.181,.305,.352,.452,.797,12.95,2550
1,255,850,2,2.053,2.024,181.8,9.62,.381,2.842,22.3,22.03,22.4,52.42,302.8,0,11.56,1.426,416.2
1,255,855,2,2.154,2.107,189.3,11.99,.246,2.809,22.68,22.24,22.7,50.74,302.8,0,11.42,1.51,418
1,255,900,2,1.785,1.754,198.2,10.59,.24,2.483,22.75,22.36,22.79,50.48,302.8,0,11.41,1.124,442.9
2,255,900,2,21.21,21.96,22.31,21.19,21.96,.181,.305,.352,.452,0,13.01,2550
1,255,905,2,1.865,1.833,203.9,10.53,.324,2.515,22.93,22.7,23.04,50.43,302.8,0,11.55,1.251,465.6
1,255,910,2,1.919,1.888,194.1,10.25,.329,2.711,23.21,22.87,23.27,49.48,302.8,0,11.52,1.343,482.3
1,255,915,2,1.181,1.119,213.3,18.52,.385,2.058,23.64,23.32,23.79,48.16,302.8,0,11.5,.774,498.8
2,255,915,2,21.37,21.97,22.31,21.35,21.93,.181,.305,.352,.452,0,13.04,2550
1,255,920,2,1.649,1.577,194.5,16.94,.425,2.907,23.86,23.56,24.05,47.16,302.8,0,11.39,.996,515
1,255,925,2,1.411,1.263,195.5,26.22,.656,2.254,24.06,23.72,24.2,46.91,302.8,0,11.49,.769,530
1,255,930,2,1.721,1.633,221.8,18.38,.399,2.875,24.3,23.96,24.39,45.33,302.8,0,11.2,1.273,545.8
2,255,930,2,21.55,21.98,22.33,21.56,21.89,.182,.305,.351,.452,0,13.07,2550
1,255,935,2,1.529,1.461,205.4,17.06,.5,2.417,24.34,24.13,24.46,45.61,302.8,0,11.32,1.077,560.4
1,255,940,2,1.222,1.176,216.3,15.74,.463,2.254,24.44,24.15,24.61,45.66,302.8,0,11.43,.841,574.4
1,255,945,2,1.833,1.795,189,11.66,.629,3.103,24.77,24.34,24.87,44.62,302.7,0,11.38,1.307,589.6
2,255,945,2,21.78,22.02,22.37,21.8,21.88,.182,.305,.351,.452,0,13.1,2550
1,255,950,2,.942,.874,201.3,21.74,.367,1.699,25.13,24.71,25.26,44.51,302.7,0,11.66,.37,603.8
1,255,955,2,1.929,1.896,196,10.56,.648,3.005,25.38,24.84,25.44,43.11,302.7,0,11.41,1.184,616.5
1,255,1000,2,1.308,1.132,206.3,29.7,.552,2.417,25.48,24.92,25.55,43.39,302.7,0,11.59,.733,630.8
2,255,1000,2,22.03,22.07,22.43,22.09,21.87,.182,.305,.35,.452,0,13.14,2550
1,255,1005,2,1.641,1.426,220.9,29.33,.421,2.581,25.93,25.46,26.21,43.17,302.6,0,11.9,.936,643.4
1,255,1010,2,1.456,1.322,228,24.64,.432,2.483,26.32,25.72,26.43,42.51,302.5,0,12.01,1.037,656.5
1,255,1015,2,2.49,2.385,228.2,16.61,.51,3.691,26.36,25.73,26.26,40.59,302.5,0,11.37,1.935,669.2
2,255,1015,2,22.29,22.13,22.5,22.41,21.87,.182,.305,.35,.452,0,13.08,2550
1,255,1020,2,2.685,2.61,240.9,13.48,.774,4.083,26.21,25.63,26.1,40.33,302.4,0,11.15,2.152,682
1,255,1025,2,2.653,2.505,233.2,19.15,.973,4.41,26.26,25.67,26.24,39.88,302.4,0,11.03,1.974,694.9
1,255,1030,2,2.809,2.697,213.7,16.17,.546,4.018,26.49,25.9,26.45,39.93,302.3,0,11.25,1.957,708
2,255,1030,2,22.58,22.21,22.6,22.77,21.88,.182,.305,.35,.452,0,13.07,2550
1,255,1035,2,2.891,2.777,230.8,16.09,.636,4.769,26.74,26.06,26.65,39.95,302.3,0,11.46,1.987,720
1,255,1040,2,2.35,2.25,234.7,16.71,.85,4.083,26.79,26.18,26.68,38.76,302.3,0,11.07,1.978,731
1,255,1045,2,2.47,2.417,215.4,11.86,.488,3.463,26.92,26.45,26.96,39.25,302.3,0,11.36,1.777,741
2,255,1045,2,22.87,22.3,22.72,23.15,21.91,.182,.305,.349,.451,0,13.07,2550
1,255,1050,2,2.104,2.052,205.1,12.75,.939,3.887,27.27,26.76,27.38,38.52,302.3,0,11.39,1.308,749
1,255,1055,2,2.173,1.989,227.4,23.56,.523,3.855,27.52,26.81,27.41,37.09,302.2,0,11.05,1.537,758
1,255,1100,2,2.508,2.14,241.8,31.04,1.119,4.671,27.53,27.15,27.61,37.58,302.1,0,11.24,2.085,768
2,255,1100,2,23.16,22.4,22.86,23.54,21.95,.182,.304,.349,.451,0,13.04,2550
1,255,1105,2,2.58,2.365,264.6,23.36,.72,4.704,27.81,27.4,27.88,35.53,302.1,0,10.67,2.18,779
1,255,1110,2,2.869,2.774,256.5,14.79,.839,4.083,28.08,27.62,28.18,36.4,302,0,11.26,2.15,787
1,255,1115,2,2.002,1.884,242.9,19.63,.65,3.332,28.24,27.91,28.35,35.67,301.9,0,11.09,1.714,796
2,255,1115,2,23.45,22.51,23.02,23.94,22.01,.182,.304,.348,.451,0,13.05,2550
1,255,1120,2,3.633,3.536,220.6,13.24,.609,4.965,28.33,27.71,28.26,35.77,301.9,0,11.21,2.667,803
1,255,1125,2,2.701,2.578,221.2,17.29,.569,4.051,28.53,27.89,28.36,33.98,301.8,0,10.62,1.997,811
1,255,1130,2,2.008,1.903,203.3,18.51,.551,3.365,28.75,28.34,28.73,33.76,301.7,0,10.72,1.414,819
2,255,1130,2,23.75,22.62,23.19,24.34,22.07,.182,.304,.348,.451,0,13.04,2550
1,255,1135,2,2.966,2.822,253.2,17.89,.692,4.377,29.1,28.63,29.08,31.74,301.7,0,10.13,2.487,825
1,255,1140,2,2.458,2.401,269.7,12.43,.831,4.116,29.22,28.88,29.34,29.8,301.6,0,9.32,1.959,831
1,255,1145,2,2.115,1.985,280.8,20.03,.526,3.43,29.45,29.22,29.81,30.05,301.6,0,9.62,1.84,837
2,255,1145,2,24.04,22.75,23.37,24.76,22.15,.182,.304,.347,.451,0,13.04,2550
1,255,1150,2,1.331,1.212,296.9,23.72,.687,3.495,29.54,29.3,29.85,30.14,301.5,0,9.74,1.084,839
1,255,1155,2,3.131,2.954,286,19.29,1.058,6.174,30.07,29.64,30.24,29.96,301.5,0,10.08,2.6,846
1,255,1200,2,2.026,1.668,293.9,34.04,.741,4.312,30.04,29.56,30.04,28.57,301.4,0,9.38,1.681,850
2,255,1200,2,24.34,22.88,23.57,25.17,22.24,.182,.304,.347,.451,0,13.02,2550
1,255,1205,2,3.648,3.461,250,18.34,.691,5.031,30.23,29.64,30.23,28.51,301.3,0,9.52,2.777,855
1,255,1210,2,3.225,3.004,290.5,21.2,.883,4.769,30.48,29.83,30.48,28.15,301.2,0,9.52,2.495,860
1,255,1215,2,3.166,3.088,303.9,12.75,1.281,4.704,30.6,29.93,30.5,26.59,301.2,0,8.8,2.642,864
2,255,1215,2,24.63,23.02,23.77,25.59,22.34,.181,.304,.346,.45,0,13.02,2550
1,255,1220,2,2.841,2.727,305.2,16.23,1.334,4.965,30.75,30.24,30.78,26.72,301.1,0,9,2.244,866
1,255,1225,2,3.305,3.252,287.1,10.23,.758,5.259,30.89,30.27,30.89,26.2,301.1,0,8.84,2.677,870
1,255,1230,2,3.41,3.352,288.4,10.55,.798,5.455,31.12,30.43,31.15,26.12,301,0,8.99,2.827,872
2,255,1230,2,24.9,23.17,23.98,26,22.46,.181,.304,.345,.45,0,13.01,2550
1,255,1235,2,2.65,2.531,279.6,17.2,.757,4.704,30.97,30.41,30.97,25.93,300.9,0,8.75,2.21,871
1,255,1240,2,3.287,3.188,310.9,14.07,1.052,4.965,31.1,30.46,31,25.31,300.8,0,8.51,2.787,872
1,255,1245,2,1.89,1.64,338.3,29.48,.711,3.365,31.34,30.76,31.38,25.77,300.8,0,8.96,1.457,869
2,255,1245,2,25.16,23.32,24.19,26.4,22.58,.181,.304,.345,.45,0,13,2550
1,255,1250,2,3.001,2.905,310.7,14.51,.889,4.998,31.4,30.77,31.36,25.41,300.7,0,8.81,2.377,870
1,255,1255,2,2.409,2.24,297.3,21.44,.959,4.769,31.44,30.85,31.44,24.15,300.6,0,8.1,2.037,869
1,255,1300,2,3.277,2.941,315.7,25.95,.894,4.933,31.59,30.97,31.55,23.25,300.5,0,7.69,2.65,868
2,255,1300,2,25.4,23.47,24.4,26.8,22.7,.181,.304,.344,.45,0,12.98,2550
1,255,1305,2,2.475,2.327,276.6,19.79,1.299,4.312,31.51,30.85,31.38,23.85,300.4,0,7.99,1.946,867
1,255,1310,2,2.215,2.051,293.2,22.05,.686,3.626,31.66,31.2,31.78,24.33,300.3,0,8.41,1.652,863
1,255,1315,2,2.696,2.416,298.9,26.1,.863,4.051,31.94,31.32,31.97,23.42,300.3,0,8.08,2.153,861
2,255,1315,2,25.65,23.63,24.63,27.18,22.84,.181,.304,.343,.45,0,12.98,2550
1,255,1320,2,1.551,1.45,273.1,20.64,.658,3.495,31.79,31.27,32.07,23.97,300.1,0,8.29,1.094,854
1,255,1325,2,3.778,3.69,307.2,12.39,.951,5.651,32.16,31.36,32.2,23.02,300.1,0,8,2.902,856
1,255,1330,2,2.23,2.125,294.9,17.59,.863,4.149,31.87,31.29,31.78,22.02,300,0,7.14,1.954,852
2,255,1330,2,25.88,23.78,24.85,27.51,22.98,.181,.305,.343,.449,0,12.97,2550
1,255,1335,2,2.23,2.038,336.3,23.8,1.103,4.704,32.28,32.04,32.38,22.89,300,0,8.03,1.734,849
1,255,1340,2,2.509,2.199,319.4,28.34,1.468,5.063,32.5,32.07,32.51,22.06,299.9,0,7.68,1.964,843
1,255,1345,2,2.997,2.9,317.6,14.6,1.093,5.063,32.36,31.65,32.11,22.42,299.8,0,7.8,2.41,839
2,255,1345,2,26.11,23.93,25.05,27.7,23.13,.181,.305,.342,.449,0,12.94,2550
1,255,1350,2,2.186,1.996,345.4,23.89,.987,4.704,32.45,31.79,32.41,23.04,299.7,0,8.25,1.488,830
1,255,1355,2,2.673,2.544,329.8,17.76,.985,4.573,32.37,31.57,32.2,22.41,299.6,0,7.81,2.098,822
1,255,1400,2,3.439,3.394,16.71,9.34,.796,5.782,32.38,31.74,32.22,23.48,299.5,0,8.48,2.807,814
2,255,1400,2,26.32,24.07,25.24,27.76,23.28,.181,.305,.341,.449,0,12.94,2550
1,255,1405,2,3.786,3.636,340.6,16.12,.885,5.945,32.46,31.73,32.25,23.06,299.5,0,8.29,2.782,804
1,255,1410,2,2.615,2.398,327.7,23.3,.665,4.443,32.38,31.66,32.14,22.84,299.4,0,8.08,2.072,801
1,255,1415,2,.757,.502,313,45.85,.608,2.548,32.54,32.21,32.78,23.58,299.3,0,8.66,.519,794
2,255,1415,2,26.49,24.21,25.38,27.73,23.44,.181,.305,.341,.449,0,12.93,2550
1,255,1420,2,1.758,1.618,284,22.54,.865,3.234,33.06,32.86,33.43,23.1,299.2,0,8.79,1.365,780
1,255,1425,2,3.007,2.52,328.3,32.6,.688,4.933,32.82,32.25,32.82,22.97,299.1,0,8.51,2.442,774
1,255,1430,2,3.001,2.798,300.4,21.09,.777,4.443,32.87,32.33,32.82,23.5,299,0,8.88,2.457,770
2,255,1430,2,26.62,24.34,25.51,27.65,23.6,.181,.305,.34,.449,0,12.93,2550
1,255,1435,2,2.763,2.644,333.7,16.79,.908,5.357,33.01,32.3,32.89,22.95,299,0,8.65,2.228,764
1,255,1440,2,3.672,3.602,330.1,11.2,.828,5.325,33.04,32.3,32.84,22.23,298.9,0,8.22,2.87,754
1,255,1445,2,2.857,2.796,306.4,11.79,.852,4.475,32.76,32.07,32.51,21.95,298.8,0,7.82,2.347,735
2,255,1445,2,26.76,24.46,25.6,27.56,23.76,.181,.305,.339,.448,0,12.92,2550
1,255,1450,2,1.185,.897,304.5,38.54,1.048,3.528,32.79,32.48,32.93,21.59,298.7,0,7.61,.876,729
1,255,1455,2,3.112,3.004,346.1,15.12,.902,5.847,32.96,32.46,32.93,21.82,298.6,0,7.9,2.266,724
1,255,1500,2,2.32,1.56,316.7,46.14,1.077,4.377,32.81,32.38,32.69,21.79,298.6,0,7.75,1.86,709
2,255,1500,2,26.89,24.58,25.67,27.47,23.92,.181,.305,.339,.448,0,12.92,2550
1,255,1505,2,3.91,3.823,282.6,12.04,.58,5.292,32.84,32.51,32.81,23.08,298.5,0,8.6,3.193,699.8
1,255,1510,2,2.934,2.756,303.2,19.97,1.027,4.41,32.85,32.35,32.78,22.79,298.5,0,8.42,2.367,685.1
1,255,1515,2,1.631,1.487,334.3,24.05,.496,2.515,32.93,32.52,32.88,20.86,298.4,0,7.24,1.264,672.9
2,255,1515,2,27,24.7,25.73,27.44,24.09,.181,.305,.338,.448,0,12.91,2550
1,255,1520,2,.699,.42,265.5,45.15,.754,2.842,33.1,32.86,33.25,21.26,298.4,0,7.65,.296,661.5
1,255,1525,2,2.046,1.883,254.3,22.82,.478,3.43,33.33,32.9,33.3,22.06,298.3,0,8.34,1.762,645.6
1,255,1530,2,1.712,1.407,322.2,34.17,.616,2.907,33.25,32.98,33.31,21.87,298.2,0,8.17,1.161,630.1
2,255,1530,2,27.09,24.81,25.78,27.48,24.25,.181,.306,.338,.448,0,12.88,2550
1,255,1535,2,2.917,2.799,345.3,16.28,1.502,5.815,33.22,32.8,33.21,21.62,298.2,0,7.97,2.061,616
1,255,1540,2,4.029,3.898,.923,14.59,.776,5.88,32.94,32.47,32.58,21.6,298.1,0,7.74,3.022,412.5
1,255,1545,2,3.775,3.36,336.1,26.87,.756,5.423,32.6,32.33,32.42,22.28,298.1,0,7.9,2.945,567
2,255,1545,2,27.17,24.91,25.84,27.61,24.4,.181,.306,.337,.448,0,12.9,2550
1,255,1550,2,1.572,1.433,304.1,23.75,1.02,3.757,32.95,32.53,32.93,21.37,298.1,0,7.6,1.131,596.9
1,255,1555,2,1.323,1.145,279.5,29.7,.482,2.679,33.3,33.15,33.45,21.16,298,0,7.72,.828,578.1
1,255,1600,2,2.231,2.104,337.3,19.35,1.004,4.508,33.51,33.03,33.55,21.64,298,0,8.22,1.577,564.8
2,255,1600,2,27.22,25,25.9,27.78,24.56,.181,.306,.336,.447,0,12.9,2550
1,255,1605,2,2.436,2.376,17.3,12.71,.591,3.855,33.4,32.94,33.24,21.18,298,0,7.81,1.65,560.7
1,255,1610,2,3.369,2.481,320.3,41.58,.947,4.998,33.19,32.83,32.95,21.94,297.9,0,8.15,2.581,283.2
1,255,1615,2,2.613,2.488,309.8,17.73,.475,3.626,32.44,32.33,32.25,22.11,297.9,0,7.67,2.02,267.2
2,255,1615,2,27.22,25.08,25.97,27.95,24.7,.181,.306,.336,.447,0,12.74,2550
1,255,1620,2,2.572,2.521,335.9,11.4,.764,5.161,32.55,32.49,32.51,22.41,297.9,0,7.94,1.768,481.9
1,255,1625,2,2.384,2.303,310.4,14.9,.55,3.691,32.79,32.57,32.72,21.56,297.9,0,7.6,1.767,359.8
1,255,1630,2,2.51,2.436,281.8,13.91,.322,3.234,32.36,32.31,32.24,22.75,297.8,0,8.02,1.702,163.8
2,255,1630,2,27.22,25.16,26.07,28.11,24.84,.181,.306,.335,.447,0,12.74,2550
1,255,1635,2,1.481,1.477,315.4,4.366,.155,1.862,31.83,32.04,31.66,24.67,297.8,0,8.74,.993,112.6
1,255,1640,2,.889,.854,321.6,16.12,.323,1.96,31.58,31.96,31.5,23.69,297.8,0,7.97,.126,147.5
1,255,1645,2,1.111,1.097,351.3,8.82,.436,1.895,31.61,31.9,31.53,25.81,297.8,0,9.21,.248,223.8
2,255,1645,2,27.17,25.22,26.16,28.24,24.97,.181,.307,.335,.447,0,12.68,2550
1,255,1650,2,1.216,1.185,285.7,13.03,.294,2.058,31.93,32.13,32.07,26.15,297.7,0,9.61,.377,349.7
1,255,1655,2,1.394,1.363,255,12.16,.338,2.319,32.25,32.51,32.41,23.29,297.7,0,8.25,.97,252.1
1,255,1700,2,.864,.825,308.5,17.33,.245,1.339,32.55,32.73,32.71,23.04,297.7,0,8.35,.273,341.9
2,255,1700,2,27.06,25.27,26.25,28.3,25.1,.181,.307,.334,.446,0,12.79,2550
1,255,1705,2,.449,.425,303.5,18.58,.2,.882,33.04,33.05,33.27,22.72,297.7,0,8.54,.095,319.9
1,255,1710,2,.884,.873,313.8,9.04,.23,1.503,33.16,33.01,33.28,22.37,297.7,0,8.41,.148,298
1,255,1715,2,.442,.44,301.3,4.846,.315,1.013,33.25,33.03,33.4,21.1,297.6,0,7.64,.124,280
2,255,1715,2,26.95,25.3,26.33,28.31,25.21,.181,.307,.334,.446,0,12.94,2550
1,255,1720,2,.33,.326,325,5.228,.402,1.078,33.37,33.16,33.4,20.9,297.6,0,7.62,0,260.9
1,255,1725,2,.999,.951,357.3,17.64,.447,2.025,33.27,32.78,33.16,23.72,297.6,0,9.34,.185,244.5
1,255,1730,2,1.669,1.659,3.152,6.412,.344,2.483,32.72,32.27,32.35,25.27,297.6,0,9.81,.686,227.3
2,255,1730,2,26.85,25.33,26.4,28.29,25.32,.181,.307,.334,.446,0,12.91,2550
1,255,1735,2,1.628,1.614,27.8,7.51,.409,2.287,32.26,32.1,31.97,26.38,297.5,0,10.05,.642,211.8
1,255,1740,2,2.21,2.194,28.02,6.745,.312,2.809,31.99,31.94,31.73,26.38,297.5,0,9.85,1.105,196.1
1,255,1745,2,2.14,2.135,5.804,3.797,.161,2.613,31.62,31.67,31.3,28.62,297.5,0,10.71,1.026,177
2,255,1745,2,26.76,25.34,26.46,28.28,25.41,.181,.308,.333,.446,0,12.92,2550
1,255,1750,2,2.415,2.411,11.51,3.412,.208,2.809,31.21,31.43,30.88,30.71,297.5,0,11.4,1.13,157.8
1,255,1755,2,2.712,2.709,18,2.542,.211,3.169,30.81,31.45,30.56,30.06,297.4,0,10.76,1.187,141.6
1,255,1800,2,2.461,2.459,16.54,2.209,.14,2.809,30.67,31.41,30.5,29.32,297.4,0,10.29,1.122,126.7
2,255,1800,2,26.67,25.36,26.51,28.25,25.49,.181,.308,.333,.446,0,12.74,2550
1,255,1805,2,2.317,2.311,17.62,4.328,.245,2.875,30.43,31.22,30.21,31.28,297.3,0,11.02,.85,110.8
1,255,1810,2,2.465,2.459,12.83,3.994,.219,2.875,30.06,31.18,29.83,32.65,297.3,0,11.34,1.047,95.5
1,255,1815,2,2.378,2.378,17.7,1.227,.189,2.809,29.73,31.15,29.54,33.75,297.3,0,11.54,.903,79.7
2,255,1815,2,26.57,25.36,26.55,28.2,25.56,.181,.308,.333,.445,0,12.66,2550
1,255,1820,2,2.285,2.282,9.7,2.958,.144,2.581,29.33,31.28,29.11,36.37,297.3,0,12.3,.731,49.15
1,255,1825,2,2.773,2.752,11.06,6.951,.384,4.051,28.81,31.11,28.67,37.85,297.3,0,12.45,1.275,49.88
1,255,1830,2,4.416,4.057,58.54,23.11,1.396,6.958,28.39,30.04,28.24,37.45,297.4,0,11.93,2.417,40.82
2,255,1830,2,26.45,25.36,26.59,28.13,25.62,.181,.308,.332,.445,0,12.62,2550
1,255,1835,2,5.236,5.212,74.5,5.472,.601,6.272,28.17,29.15,28.11,38.3,297.4,0,12.08,3.205,31.62
1,255,1840,2,4.099,4.087,68.45,4.321,.592,5.88,27.84,28.48,27.57,39.8,297.5,0,12.36,2.045,17.37
1,255,1845,2,3.301,3.291,64.16,4.538,.546,4.639,27.35,27.94,27.11,41.24,297.5,0,12.46,1.967,12.96
2,255,1845,2,26.32,25.36,26.61,28.02,25.67,.181,.308,.332,.445,0,12.6,2550
1,255,1850,2,3.742,3.727,69.65,5.241,.514,5.096,26.74,27.32,26.43,43.33,297.6,0,12.66,1.802,5.482
1,255,1855,2,4.481,4.466,77.3,4.77,.539,5.684,26.29,27.26,26.17,43.98,297.6,0,12.49,2.347,1.408
1,255,1900,2,4.885,4.872,79.1,4.176,.42,5.945,26.2,27.31,26.21,43.75,297.6,0,12.34,2.927,.019
2,255,1900,2,26.16,25.34,26.61,27.87,25.7,.181,.308,.332,.445,0,12.6,2550
1,255,1905,2,4.38,4.372,78.4,3.463,.394,5.553,26.05,27.03,25.93,44.28,297.6,0,12.38,2.33,0
1,255,1910,2,4.215,4.199,80.3,5.059,.376,5.129,25.53,26.56,25.39,46.04,297.6,0,12.5,2.155,0
1,255,1915,2,4.585,4.568,85.2,5.01,.408,5.488,25.32,26.5,25.32,46.41,297.6,0,12.44,2.522,0
2,255,1915,2,26,25.31,26.6,27.7,25.73,.181,.308,.332,.445,0,12.58,2550
1,255,1920,2,4.307,4.288,86.2,5.429,.468,5.488,25.31,26.28,25.28,46.65,297.7,0,12.5,2.482,0
1,255,1925,2,4.275,4.259,82.7,4.953,.461,5.455,25.05,25.95,24.97,47.9,297.7,0,12.67,2.307,0
1,255,1930,2,4.237,4.225,81.6,4.409,.378,5.194,24.63,25.59,24.5,49.5,297.8,0,12.78,2.22,0
2,255,1930,2,25.83,25.28,26.59,27.51,25.75,.181,.308,.332,.445,0,12.58,2550
1,255,1935,2,4.183,4.171,81.3,4.341,.442,5.063,24.35,25.32,24.28,50.14,297.8,0,12.72,2.27,0
1,255,1940,2,4.204,4.19,80,4.725,.37,4.965,24.11,25.04,24.03,51.08,297.9,0,12.78,2.232,0
1,255,1945,2,3.928,3.917,77.7,4.307,.316,4.606,23.76,24.66,23.63,52.42,297.9,0,12.85,2.05,0
2,255,1945,2,25.66,25.23,26.56,27.31,25.76,.181,.308,.332,.444,0,12.57,2550
1,255,1950,2,3.927,3.919,80.6,3.664,.35,4.867,23.44,24.45,23.36,53.27,298,0,12.81,2.062,0
1,255,1955,2,3.998,3.99,81.4,3.567,.369,4.867,23.24,24.39,23.25,53.54,298.1,0,12.71,2.105,0
1,255,2000,2,4.084,4.077,79.8,3.498,.319,4.9,23.11,24.26,23.09,53.8,298.1,0,12.66,2.15,0
2,255,2000,2,25.51,25.18,26.52,27.11,25.76,.181,.308,.332,.444,.981,12.57,2550
1,255,2005,2,3.947,3.939,75.2,3.638,.363,5.031,22.95,24.03,22.88,54.35,298.1,0,12.67,2.047,0
1,255,2010,2,3.655,3.646,77.5,3.955,.265,4.639,22.68,23.68,22.59,55.58,298.2,0,12.76,1.775,0
1,255,2015,2,3.193,3.177,78.1,5.833,.356,4.181,22.33,23.48,22.24,56.85,298.3,0,12.77,1.407,0
[truncated: 615,220 more chars]
