# Supplementary material for: Effects of irrigation rates on cotton yield as affected by soil physical properties and topography in the southern high plains
Source: PLoS One. 2021 Oct 26;16(10):e0258496. doi: 10.1371/journal.pone.0258496 (PMC8547627; doi:10.1371/journal.pone.0258496)
Supplement: S5 File — (ZIP) [file pone.0258496.s009.zip › ABER1710.txt]

1,274,0,2,4.77,4.721,179.9,8.24,.622,6.566,16.34,16.61,16.54,99.1,304,0,15.49,3.05,.095
2,274,0,2,18.49,19.4,18.28,17.84,17.5,.392,.451,.246,.339,19.05,11.89,2550
1,274,5,2,5.005,4.972,172.7,6.566,.67,7.02,16.35,16.6,16.56,99.1,303.8,0,15.5,3.43,0
1,274,10,2,5.312,5.298,174.7,4.144,.59,6.533,16.35,16.6,16.56,99,303.7,0,15.48,3.6,0
1,274,15,2,5.822,5.784,173.9,6.523,.782,7.35,16.35,16.61,16.56,98.9,303.6,0,15.47,3.75,.002
2,274,15,2,18.49,19.39,18.28,17.84,17.5,.392,.451,.247,.339,17.65,11.89,2550
1,274,20,2,4.602,4.561,175.3,7.66,.78,6.337,16.36,16.57,16.55,98.9,303.5,0,15.47,3.025,0
1,274,25,2,4.004,3.962,173.5,8.29,.777,6.697,16.35,16.52,16.52,98.9,303.5,0,15.47,2.512,0
1,274,30,2,5.144,5.108,171.5,6.729,.763,6.697,16.32,16.49,16.48,98.9,303.4,0,15.43,3.633,0
2,274,30,2,18.48,19.39,18.27,17.84,17.49,.392,.451,.247,.339,18.42,11.88,2550
1,274,35,2,5.004,4.955,171.4,7.95,.964,8.33,16.28,16.44,16.44,98.9,303.4,0,15.4,3.343,0
1,274,40,2,5.595,5.571,172,5.308,.758,7.22,16.24,16.4,16.4,99,303.5,0,15.37,3.8,0
1,274,45,2,5.31,5.279,172.3,6.208,.996,8.46,16.22,16.36,16.36,99,303.4,0,15.36,3.71,0
2,274,45,2,18.48,19.38,18.27,17.83,17.49,.391,.451,.248,.339,18.96,11.89,2550
1,274,50,2,6.186,6.154,177.6,5.819,.641,7.68,16.17,16.36,16.34,99.1,303.4,0,15.32,4.005,0
1,274,55,2,5.789,5.747,179.2,6.909,.922,8.07,16.16,16.36,16.34,99.1,303.3,0,15.32,3.883,0
1,274,100,2,4.546,4.497,174.3,8.36,.623,6.239,16.17,16.33,16.33,99.2,303.3,0,15.33,2.922,0
2,274,100,2,18.48,19.38,18.27,17.83,17.49,.391,.451,.248,.339,18.78,11.88,2550
1,274,105,2,5.205,5.166,173.8,7.08,.866,7.28,16.15,16.3,16.3,99.2,303.2,0,15.32,3.358,0
1,274,110,2,5.543,5.511,171.6,6.127,.973,7.55,16.13,16.29,16.29,99.2,303.1,0,15.31,3.508,0
1,274,115,2,5.502,5.46,174.3,7.09,.746,6.925,16.13,16.3,16.29,99.3,303.1,0,15.32,3.86,0
2,274,115,2,18.47,19.37,18.26,17.82,17.48,.391,.451,.249,.339,19.21,11.88,2550
1,274,120,2,5.925,5.886,175.6,6.547,.877,7.64,16.12,16.29,16.29,99.3,303.2,0,15.31,3.98,0
1,274,125,2,5.282,5.235,177.5,7.65,1.006,7.74,16.12,16.3,16.3,99.4,303.1,0,15.32,3.398,0
1,274,130,2,5.727,5.679,175.5,7.41,.821,7.38,16.14,16.32,16.31,99.4,303.1,0,15.34,3.74,0
2,274,130,2,18.47,19.36,18.26,17.81,17.48,.391,.451,.249,.339,19.29,11.88,2550
1,274,135,2,4.969,4.926,175,7.54,.703,7.06,16.15,16.29,16.3,99.4,303.1,0,15.35,3.435,0
1,274,140,2,5.846,5.828,176.1,4.554,.82,7.58,16.13,16.28,16.29,99.4,303.1,0,15.34,4.02,0
1,274,145,2,5.539,5.511,178.3,5.831,1.053,7.74,16.14,16.3,16.3,99.5,303.1,0,15.36,3.758,0
2,274,145,2,18.46,19.36,18.25,17.81,17.47,.391,.451,.25,.339,19.91,11.87,2550
1,274,150,2,5.317,5.271,179.8,7.56,.91,7.45,16.15,16.25,16.28,99.6,303.1,0,15.38,3.593,0
1,274,155,2,6.397,6.354,183.5,6.617,.943,8.23,16.16,16.26,16.29,99.7,303.2,0,15.41,4.125,0
1,274,200,2,5.962,5.931,183.7,5.849,1.25,8.95,16.17,16.29,16.31,99.8,303.1,0,15.43,3.843,0
2,274,200,2,18.45,19.35,18.25,17.8,17.47,.391,.451,.25,.339,22.42,11.88,2550
1,274,205,2,5.87,5.819,183.7,7.55,.982,7.77,16.19,16.35,16.35,99.9,303,0,15.46,3.805,.092
1,274,210,2,5.682,5.659,180,5.166,.638,7.35,16.23,16.4,16.39,99.9,303,0,15.5,3.713,.116
1,274,215,2,5.422,5.394,179.7,5.857,.891,8.23,16.22,16.37,16.37,99.9,303,0,15.49,3.553,0
2,274,215,2,18.45,19.34,18.24,17.79,17.46,.391,.451,.251,.338,22.57,11.87,2550
1,274,220,2,6.133,6.1,183.1,5.933,.859,7.81,16.21,16.41,16.38,99.9,303,0,15.48,3.95,.065
1,274,225,2,6.353,6.325,188.5,5.379,.777,8.36,16.23,16.5,16.45,99.9,303,0,15.5,4.2,.169
1,274,230,2,5.725,5.688,184.8,6.563,.915,7.77,16.26,16.5,16.47,99.8,303,0,15.52,3.618,.03
2,274,230,2,18.45,19.34,18.24,17.79,17.46,.391,.45,.251,.338,21.02,11.87,2550
1,274,235,2,6.002,5.948,181.9,7.67,1.061,8.04,16.27,16.51,16.47,99.8,302.9,0,15.52,3.973,.008
1,274,240,2,6.513,6.467,184.8,6.839,1.102,8.43,16.27,16.52,16.49,99.7,302.8,0,15.52,4.293,.041
1,274,245,2,5.897,5.855,186.4,6.843,.887,7.48,16.3,16.51,16.49,99.7,302.7,0,15.53,3.878,0
2,274,245,2,18.44,19.33,18.23,17.78,17.46,.391,.45,.252,.338,20.33,11.88,2550
1,274,250,2,5.751,5.712,188.4,6.618,.815,7.38,16.3,16.52,16.5,99.6,302.7,0,15.53,3.633,0
1,274,255,2,5.039,4.997,186.6,7.39,.76,6.697,16.32,16.53,16.51,99.6,302.7,0,15.55,3.208,0
1,274,300,2,5.624,5.588,185.6,6.434,.702,6.925,16.32,16.53,16.51,99.6,302.7,0,15.54,3.703,0
2,274,300,2,18.44,19.32,18.23,17.78,17.45,.391,.45,.252,.338,20.34,11.87,2550
1,274,305,2,4.855,4.821,183,6.849,.832,6.958,16.33,16.53,16.52,99.6,302.6,0,15.56,3.012,0
1,274,310,2,4.616,4.581,183.5,7.08,.676,7.25,16.33,16.53,16.52,99.6,302.5,0,15.55,2.902,0
1,274,315,2,4.784,4.752,182,6.626,1.038,6.631,16.34,16.55,16.53,99.6,302.5,0,15.56,3.15,0
2,274,315,2,18.44,19.32,18.23,17.77,17.45,.391,.45,.253,.338,20.49,11.87,2550
1,274,320,2,4.871,4.841,182.1,6.279,.734,6.631,16.34,16.55,16.53,99.6,302.5,0,15.57,3.063,0
1,274,325,2,5.067,5.048,179.7,4.963,.732,6.566,16.35,16.58,16.55,99.6,302.4,0,15.58,3.428,.023
1,274,330,2,5.517,5.479,174.9,6.759,.728,7.32,16.36,16.55,16.54,99.6,302.2,0,15.58,3.678,0
2,274,330,2,18.44,19.31,18.23,17.77,17.45,.391,.45,.253,.338,20.39,11.87,2550
1,274,335,2,5.91,5.88,179.4,5.74,.93,7.68,16.34,16.54,16.52,99.6,302.2,0,15.57,3.993,0
1,274,340,2,5.652,5.61,178.1,6.926,.801,7.38,16.35,16.55,16.53,99.6,302.2,0,15.57,3.645,0
1,274,345,2,5.416,5.383,177.9,6.339,.731,7.38,16.35,16.55,16.53,99.6,302,0,15.58,3.48,0
2,274,345,2,18.43,19.31,18.22,17.77,17.44,.391,.45,.254,.338,20.44,11.87,2550
1,274,350,2,5.855,5.818,181.4,6.385,.827,8.2,16.35,16.54,16.52,99.6,302,0,15.57,3.973,0
1,274,355,2,5.86,5.836,182.7,5.157,.813,7.51,16.34,16.52,16.51,99.6,302.1,0,15.56,3.678,0
1,274,400,2,4.76,4.723,182.4,7.14,.727,6.337,16.34,16.52,16.51,99.6,302,0,15.57,3.253,0
2,274,400,2,18.43,19.3,18.22,17.77,17.44,.391,.45,.254,.338,20.47,11.87,2550
1,274,405,2,5.626,5.581,184.8,7.22,.716,7.38,16.34,16.52,16.51,99.7,302,0,15.58,3.59,0
1,274,410,2,5.432,5.4,185.4,6.2,.908,7.32,16.35,16.54,16.52,99.7,302,0,15.58,3.343,0
1,274,415,2,4.977,4.949,189.4,6.137,.72,6.435,16.35,16.54,16.53,99.7,302,0,15.59,2.98,0
2,274,415,2,18.43,19.29,18.21,17.77,17.43,.39,.45,.255,.338,20.77,11.87,2550
1,274,420,2,4.437,4.401,190.7,7.28,.694,6.174,16.37,16.57,16.55,99.7,301.9,0,15.61,2.872,0
1,274,425,2,4.522,4.501,191.9,5.564,.648,6.141,16.39,16.61,16.58,99.7,301.9,0,15.63,2.607,0
1,274,430,2,3.864,3.825,190.7,8.11,.492,5.031,16.41,16.63,16.6,99.7,301.9,0,15.65,2.502,0
2,274,430,2,18.43,19.29,18.21,17.77,17.43,.39,.45,.256,.338,20.65,11.87,2550
1,274,435,2,3.619,3.589,188.8,7.4,.59,5.063,16.43,16.64,16.62,99.7,301.9,0,15.67,2.185,0
1,274,440,2,4.102,4.072,185.3,6.994,.591,5.096,16.44,16.66,16.63,99.7,301.9,0,15.68,2.657,0
1,274,445,2,4.236,4.204,186.3,6.992,.732,6.011,16.45,16.67,16.65,99.7,301.8,0,15.68,2.865,0
2,274,445,2,18.44,19.28,18.22,17.77,17.43,.39,.45,.256,.338,20.5,11.87,2550
1,274,450,2,4.393,4.366,187,6.341,.722,5.88,16.47,16.7,16.66,99.7,301.7,0,15.69,2.707,0
1,274,455,2,4.56,4.528,190.7,6.784,.677,5.913,16.49,16.72,16.69,99.7,301.7,0,15.71,2.842,0
1,274,500,2,4.497,4.469,191.4,6.381,.563,5.717,16.51,16.76,16.72,99.6,301.6,0,15.73,2.815,.001
2,274,500,2,18.43,19.28,18.21,17.77,17.43,.39,.45,.257,.338,20.12,11.86,2550
1,274,505,2,4.556,4.532,187.3,5.821,.659,5.847,16.54,16.78,16.74,99.6,301.6,0,15.75,2.865,0
1,274,510,2,4.003,3.98,184.2,6.194,.543,5.357,16.54,16.78,16.75,99.6,301.4,0,15.75,2.482,0
1,274,515,2,4.325,4.296,183.6,6.635,.542,5.651,16.56,16.79,16.75,99.6,301.4,0,15.77,2.595,0
2,274,515,2,18.43,19.28,18.21,17.77,17.42,.39,.45,.257,.338,20.04,11.86,2550
1,274,520,2,4.538,4.509,183.5,6.452,.732,6.239,16.57,16.82,16.77,99.5,301.4,0,15.77,2.752,0
1,274,525,2,4.844,4.809,186.9,6.855,.572,5.945,16.59,16.84,16.79,99.5,301.4,0,15.78,3.035,0
1,274,530,2,4.704,4.677,187.8,6.11,.681,6.207,16.61,16.86,16.82,99.5,301.4,0,15.8,3.125,0
2,274,530,2,18.43,19.27,18.21,17.77,17.42,.39,.45,.258,.338,19.51,11.86,2550
1,274,535,2,4.766,4.741,189.4,5.869,.677,6.272,16.62,16.89,16.84,99.4,301.4,0,15.8,2.967,0
1,274,540,2,4.963,4.939,187.9,5.633,.638,6.337,16.64,16.91,16.87,99.3,301.3,0,15.81,3.122,0
1,274,545,2,4.916,4.885,188.6,6.385,.885,7.09,16.65,16.91,16.87,99.3,301.2,0,15.81,3.012,0
2,274,545,2,18.44,19.27,18.2,17.78,17.42,.39,.45,.259,.338,18.84,11.86,2550
1,274,550,2,4.836,4.803,190.2,6.725,.481,6.239,16.66,16.91,16.87,99.2,301.2,0,15.81,2.945,0
1,274,555,2,4.671,4.637,191,6.904,.652,5.88,16.67,16.92,16.88,99.2,301.1,0,15.81,2.762,0
1,274,600,2,5.383,5.321,191.1,8.74,.783,7.02,16.67,16.96,16.9,99.1,301.1,0,15.81,3.5,0
2,274,600,2,18.44,19.26,18.2,17.78,17.42,.39,.45,.259,.338,18.46,11.87,2550
1,274,605,2,5.636,5.597,188.6,6.74,.814,7.38,16.7,17,16.94,99,301,0,15.81,3.685,0
1,274,610,2,5.35,5.329,182.2,5.06,.711,6.827,16.71,16.98,16.93,98.8,301,0,15.8,3.468,0
1,274,615,2,4.997,4.968,180.7,6.144,.667,6.958,16.7,16.96,16.92,98.8,300.9,0,15.79,3.163,0
2,274,615,2,18.44,19.26,18.21,17.79,17.42,.39,.45,.26,.338,17.52,11.86,2550
1,274,620,2,4.646,4.629,181.6,4.841,.727,6.174,16.7,16.96,16.92,98.7,301,0,15.78,2.975,0
1,274,625,2,4.359,4.33,180.2,6.567,.752,6.207,16.69,16.96,16.92,98.7,301.1,0,15.77,2.865,0
1,274,630,2,4.5,4.47,187,6.656,.796,6.109,16.7,16.97,16.93,98.7,301.1,0,15.77,2.98,.027
2,274,630,2,18.45,19.26,18.21,17.79,17.42,.39,.45,.261,.338,17.51,11.86,2550
1,274,635,2,4.965,4.936,189.9,6.232,.725,6.501,16.71,16.98,16.93,98.6,301.2,0,15.78,2.985,.513
1,274,640,2,4.892,4.861,187,6.451,.783,6.893,16.72,16.99,16.94,98.6,301.1,0,15.78,3.18,1.302
1,274,645,2,4.869,4.845,185.2,5.611,.61,6.239,16.72,16.98,16.94,98.5,301.1,0,15.77,3.063,2.211
2,274,645,2,18.45,19.26,18.21,17.79,17.41,.39,.449,.261,.338,17.09,11.85,2550
1,274,650,2,4.653,4.637,184.6,4.829,.935,6.762,16.72,16.98,16.94,98.5,301.1,0,15.76,3.095,3.594
1,274,655,2,4.56,4.532,187.5,6.252,.699,6.043,16.74,16.99,16.96,98.5,301.2,0,15.77,2.832,6.808
1,274,700,2,4.42,4.389,186.1,6.761,.487,5.357,16.75,16.98,16.96,98.4,301.2,0,15.78,2.725,10.52
2,274,700,2,18.45,19.25,18.21,17.8,17.41,.39,.449,.262,.338,16.6,11.86,2550
1,274,705,2,4.239,4.208,182.4,6.969,.546,5.749,16.76,17.01,16.98,98.4,301.2,0,15.79,2.637,14.5
1,274,710,2,3.866,3.843,185.7,6.193,.623,5.129,16.79,17.01,17,98.3,301.2,0,15.8,2.352,19.96
1,274,715,2,4.094,4.058,185.2,7.58,.677,5.455,16.8,17.05,17.04,98.3,301.3,0,15.81,2.625,22.58
2,274,715,2,18.45,19.25,18.21,17.8,17.41,.39,.449,.263,.338,15.69,11.85,2550
1,274,720,2,4.202,4.174,184.5,6.555,.618,6.141,16.84,17.1,17.08,98.2,301.2,0,15.83,2.612,28.37
1,274,725,2,4.153,4.124,185.3,6.749,.626,5.194,16.86,17.08,17.09,98.1,301.2,0,15.84,2.69,34.84
1,274,730,2,4.424,4.37,188.2,8.96,.496,5.619,16.87,17.1,17.11,98,301.2,0,15.83,2.755,39.4
2,274,730,2,18.46,19.25,18.21,17.81,17.41,.39,.449,.263,.338,14.26,11.87,2550
1,274,735,2,4.224,4.198,189.3,6.416,.727,5.717,16.9,17.13,17.14,97.8,301.2,0,15.83,2.555,42.82
1,274,740,2,3.932,3.912,192.1,5.713,.622,5.194,16.94,17.15,17.17,97.7,301.3,0,15.85,2.482,41.9
1,274,745,2,4.017,3.972,194.7,8.59,.561,5.586,16.96,17.17,17.19,97.6,301.3,0,15.85,2.51,26.92
2,274,745,2,18.47,19.25,18.21,17.82,17.41,.39,.449,.264,.338,12.97,11.86,2550
1,274,750,2,4.376,4.334,199.1,7.91,.701,5.619,16.96,17.2,17.2,97.4,301.3,0,15.82,2.67,35.72
1,274,755,2,4.242,4.212,200.6,6.827,.698,6.533,17.05,17.28,17.31,97.3,301.3,0,15.89,2.492,70.9
1,274,800,2,4.852,4.795,192.2,8.77,.746,6.664,17.15,17.42,17.45,96.9,301.2,0,15.93,3.14,93.5
2,274,800,2,18.48,19.25,18.22,17.83,17.41,.39,.449,.264,.338,11.66,11.86,2550
1,274,805,2,5.377,5.326,186.7,7.89,.844,7.97,17.22,17.4,17.48,96.4,301.2,0,15.9,3.56,82.1
1,274,810,2,5.529,5.483,187.2,7.41,.858,7.68,17.26,17.43,17.51,96,301.1,0,15.89,3.585,87.2
1,274,815,2,5.198,5.149,193.3,7.92,.892,7.09,17.33,17.49,17.59,95.8,301.1,0,15.93,3.343,107.5
2,274,815,2,18.5,19.25,18.22,17.85,17.41,.389,.449,.265,.338,9.5,11.89,2550
1,274,820,2,5.919,5.862,195.6,7.9,.905,8.43,17.4,17.56,17.65,95.4,301.1,0,15.92,3.783,101.6
1,274,825,2,6.806,6.742,194.1,7.89,.986,8.92,17.42,17.59,17.68,94.8,301.2,0,15.86,4.243,91
1,274,830,2,5.809,5.743,200.3,8.65,.792,7.71,17.48,17.63,17.73,94.6,301.3,0,15.89,3.74,95.4
2,274,830,2,18.53,19.25,18.23,17.88,17.42,.389,.449,.266,.338,8.56,11.9,2550
1,274,835,2,7.43,7.39,198.8,6.531,1.099,9.28,17.53,17.65,17.74,94.3,301.3,0,15.87,4.513,83.2
1,274,840,2,6.481,6.444,197,6.149,.684,8.36,17.51,17.62,17.7,94.4,301.3,0,15.87,4.263,82.9
1,274,845,2,6.739,6.675,194.8,7.85,.782,8.59,17.56,17.68,17.77,94.4,301.3,0,15.92,4.203,102.6
2,274,845,2,18.56,19.25,18.23,17.92,17.42,.389,.449,.266,.338,8.33,11.87,2550
1,274,850,2,7.16,7.12,193.6,6.311,.915,8.98,17.61,17.67,17.8,94.1,301.3,0,15.93,4.493,119.2
1,274,855,2,6.53,6.493,196,6.167,.975,8.3,17.64,17.68,17.8,94,301.3,0,15.94,4.208,97.2
1,274,900,2,6.139,6.078,196.7,8.04,1.108,9.87,17.61,17.67,17.77,94.2,301.3,0,15.93,3.83,85.5
2,274,900,2,18.6,19.26,18.24,17.96,17.42,.389,.449,.267,.338,7.85,11.88,2550
1,274,905,2,5.424,5.371,194.4,7.99,.782,7.15,17.63,17.71,17.8,94.2,301.3,0,15.96,3.56,70.9
1,274,910,2,5.83,5.762,202,8.76,.783,7.45,17.64,17.74,17.81,94.2,301.3,0,15.97,3.78,79.8
1,274,915,2,6.428,6.391,207.8,6.11,1.17,8.69,17.71,17.87,17.96,93.9,301.3,0,15.99,4,128.5
2,274,915,2,18.64,19.26,18.25,18,17.43,.389,.449,.268,.338,7.78,11.87,2550
1,274,920,2,6.743,6.7,204.2,6.49,1.056,8.62,17.89,17.98,18.13,93,301.3,0,16.01,4.315,168
1,274,925,2,6.668,6.626,205.1,6.46,1.023,8.92,17.99,18.03,18.21,92.3,301.3,0,16,4.153,179.7
1,274,930,2,6.531,6.458,194.4,8.56,.992,8.56,18.14,18.12,18.35,92,301.2,0,16.08,4.108,205.1
2,274,930,2,18.69,19.27,18.27,18.05,17.44,.389,.449,.268,.338,5.79,11.88,2550
1,274,935,2,6.557,6.499,195.9,7.62,1.204,9.21,18.23,18.18,18.4,91.4,301.2,0,16.08,4.13,174.1
1,274,940,2,7.2,7.15,203,6.696,1.197,9.8,18.23,18.21,18.37,91.2,301.2,0,16.03,4.398,132
1,274,945,2,7.66,7.59,205,7.65,.932,9.7,18.19,18.19,18.32,91.2,301.2,0,16,4.943,122.5
2,274,945,2,18.73,19.28,18.29,18.1,17.45,.389,.449,.269,.338,5.315,11.89,2550
1,274,950,2,8.07,8.02,204.9,6.729,1.362,11.17,18.24,18.27,18.42,90.9,301.2,0,16,4.955,178.9
1,274,955,2,8.77,8.7,206.5,7.51,1.169,10.94,18.27,18.26,18.42,90.3,301.2,0,15.93,5.31,163.6
1,274,1000,2,7.78,7.72,202.2,7.26,1.328,11.34,18.38,18.38,18.55,90.3,301.1,0,16.03,4.933,183.2
2,274,1000,2,18.79,19.29,18.31,18.15,17.46,.389,.449,.27,.338,4.893,11.9,2550
1,274,1005,2,7.71,7.66,204.5,6.644,1.288,10.65,18.46,18.44,18.61,89.8,301.1,0,16.02,4.953,195.4
1,274,1010,2,7.82,7.78,203.7,6.194,.864,9.44,18.54,18.52,18.69,88.9,301.1,0,15.95,5.105,180.3
1,274,1015,2,7.94,7.89,200.9,6.895,.788,9.87,18.55,18.49,18.65,89,301.1,0,15.96,5.05,166.8
2,274,1015,2,18.85,19.31,18.33,18.21,17.47,.389,.449,.27,.338,4.291,11.9,2550
1,274,1020,2,7.56,7.53,201,5.578,1.124,9.77,18.48,18.48,18.59,89,301.1,0,15.91,4.845,130.6
1,274,1025,2,6.879,6.837,201.1,6.287,1.283,9.87,18.5,18.52,18.65,89.2,301,0,15.96,4.333,141.3
1,274,1030,2,6.411,6.354,202,7.64,.905,8.4,18.53,18.53,18.67,89.3,300.9,0,16,4.135,154.5
2,274,1030,2,18.92,19.32,18.36,18.27,17.49,.388,.449,.271,.338,4.283,11.89,2550
1,274,1035,2,7.09,7.05,206.1,5.885,.899,9.31,18.6,18.58,18.74,89,300.9,0,16.01,4.408,144.3
1,274,1040,2,6.215,6.178,204.2,6.303,1.104,8.92,18.65,18.66,18.79,89,300.9,0,16.07,4.05,172.2
1,274,1045,2,7,6.933,201.2,7.95,1.304,9.28,18.75,18.71,18.89,88.4,300.9,0,16.07,4.393,196.3
2,274,1045,2,18.98,19.34,18.39,18.34,17.51,.388,.449,.271,.338,3.936,11.9,2550
1,274,1050,2,6.45,6.344,196.7,10.4,1.053,8.46,18.89,18.82,19.02,88.4,300.8,0,16.18,4.195,192.8
1,274,1055,2,6.708,6.598,199,10.4,.864,8.46,18.98,18.84,19.09,88,300.7,0,16.2,4.388,230.1
1,274,1100,2,7.31,7.25,202.5,7.32,1.237,9.77,19.02,18.94,19.15,87.2,300.7,0,16.11,4.558,216.7
2,274,1100,2,19.03,19.36,18.41,18.39,17.53,.388,.449,.272,.338,3.377,11.92,2550
1,274,1105,2,7.6,7.56,200.3,6.346,.927,9.24,19.21,19.05,19.33,86.6,300.6,0,16.18,4.748,282.9
1,274,1110,2,7.2,7.14,200.9,7.59,.986,9.15,19.25,19.06,19.33,86.2,300.6,0,16.14,4.623,267.3
1,274,1115,2,7.23,7.17,202.7,7.77,1.012,9.31,19.28,19.12,19.38,85.9,300.6,0,16.13,4.535,271.9
2,274,1115,2,19.09,19.38,18.44,18.44,17.55,.388,.449,.273,.338,2.835,11.95,2550
1,274,1120,2,7.13,7.09,204.5,5.64,.968,9.31,19.49,19.27,19.62,85.6,300.6,0,16.27,4.535,342.9
1,274,1125,2,7.53,7.43,206.1,9.33,.971,9.83,19.67,19.43,19.76,84.3,300.5,0,16.2,4.863,301.5
1,274,1130,2,7.36,7.29,213.3,8.07,1.146,9.77,19.59,19.4,19.62,84.3,300.6,0,16.13,4.755,221.1
2,274,1130,2,19.16,19.4,18.48,18.51,17.58,.388,.449,.273,.338,2.468,11.99,2550
1,274,1135,2,7.18,7.13,212.1,6.777,.821,8.66,19.52,19.34,19.53,84.7,300.7,0,16.14,4.505,181.1
1,274,1140,2,6.409,6.344,217.3,8.18,.916,8.95,19.58,19.51,19.67,85.1,300.6,0,16.26,4.278,229.8
1,274,1145,2,7.41,7.38,214.2,5.718,1,9.38,19.65,19.47,19.7,84.2,300.6,0,16.17,4.808,238.5
2,274,1145,2,19.25,19.43,18.51,18.6,17.6,.388,.449,.274,.338,2.569,11.98,2550
1,274,1150,2,6.617,6.577,211.5,6.29,.843,8.72,19.7,19.53,19.77,84.5,300.5,0,16.27,4.238,277.8
1,274,1155,2,6.817,6.766,205.9,7.05,.861,8.85,19.97,19.7,20.05,83.4,300.4,0,16.32,4.438,383.8
1,274,1200,2,7.09,7.03,213.2,7.61,.868,8.95,20.03,19.8,20.09,83,300.2,0,16.31,4.79,306.7
2,274,1200,2,19.35,19.46,18.55,18.69,17.63,.388,.449,.275,.338,2.124,11.98,2550
1,274,1205,2,7.36,7.31,198.6,6.763,1.007,9.57,20.01,19.71,20.03,83.3,300.2,0,16.34,4.623,314.8
1,274,1210,2,7.04,6.944,204.7,9.53,.872,9.05,19.98,19.68,19.96,83.4,300.2,0,16.33,4.493,264.9
1,274,1215,2,6.816,6.775,191.6,6.29,1.107,9.31,20.09,19.84,20.16,83.3,300.1,0,16.42,4.345,313.2
2,274,1215,2,19.43,19.49,18.59,18.78,17.67,.387,.449,.275,.338,2.037,12.01,2550
1,274,1220,2,7.87,7.83,195.2,5.389,.912,9.44,20.1,19.73,20.09,82.7,300.1,0,16.32,4.965,341.5
1,274,1225,2,7.19,7.15,190.7,6.135,.873,9.05,20.2,19.87,20.27,83,300,0,16.47,4.65,391.5
1,274,1230,2,7.2,7.15,199.8,6.599,1.037,9.18,20.37,19.93,20.33,82.2,299.9,0,16.49,4.5,348.6
2,274,1230,2,19.53,19.52,18.63,18.87,17.7,.387,.449,.276,.338,1.893,12.03,2550
1,274,1235,2,6.785,6.728,207.5,7.4,.902,8.59,20.31,19.93,20.27,82.7,299.8,0,16.51,4.19,278.6
1,274,1240,2,6.865,6.818,197.9,6.65,1.027,8.95,20.3,19.98,20.29,82.7,299.8,0,16.51,4.495,330.8
1,274,1245,2,6.736,6.705,198.8,5.501,.713,8.4,20.17,19.79,20.12,83,299.7,0,16.44,4.26,248.4
2,274,1245,2,19.63,19.56,18.68,18.97,17.74,.387,.449,.276,.338,1.917,12.1,2550
1,274,1250,2,6.632,6.549,192.4,9.03,1.041,8.92,20.24,19.96,20.29,83.4,299.6,0,16.58,4.393,348.3
1,274,1255,2,6.916,6.837,188.4,8.66,1.028,9.02,20.48,20.11,20.52,82.7,299.6,0,16.68,4.52,427.1
1,274,1300,2,6.589,6.535,195.8,7.29,1.121,8.46,20.62,20.13,20.61,82.1,299.5,0,16.69,4.208,440
2,274,1300,2,19.74,19.6,18.73,19.07,17.78,.387,.449,.277,.338,1.702,12.11,2550
1,274,1305,2,6.158,6.08,197.8,9.1,1.005,8.13,20.84,20.45,20.87,81.7,299.4,0,16.84,4.163,432.9
1,274,1310,2,6.839,6.745,197.3,9.46,1.25,10.03,21.05,20.52,21.04,80.7,299.3,0,16.83,4.383,449.9
1,274,1315,2,7.58,7.49,198.5,8.65,.851,9.34,20.91,20.37,20.81,80.1,299.3,0,16.58,4.865,412.5
2,274,1315,2,19.85,19.64,18.78,19.18,17.82,.387,.449,.278,.338,1.456,12.23,2550
1,274,1320,2,7,6.954,196.3,6.902,1.256,9.54,20.78,20.27,20.7,81.5,299.2,0,16.73,4.348,368.8
1,274,1325,2,6.734,6.655,188.9,8.77,1.272,9.18,20.82,20.42,20.82,81,299.1,0,16.69,4.623,394
1,274,1330,2,7.2,7.12,195.4,8.9,.731,9.11,20.81,20.31,20.74,81.6,299,0,16.78,4.668,408.4
2,274,1330,2,19.97,19.68,18.83,19.29,17.87,.387,.449,.278,.338,1.545,12.27,2550
1,274,1335,2,7.34,7.29,195,7.16,1.134,9.34,20.77,20.2,20.71,81.6,298.9,0,16.74,4.755,464.7
1,274,1340,2,6.936,6.839,197.1,9.61,1.361,9.7,20.98,20.57,21,80.5,298.8,0,16.73,4.53,410.6
1,274,1345,2,7.52,7.44,190.7,8.16,.995,9.47,20.92,20.42,20.85,80.1,298.7,0,16.61,4.765,367.9
2,274,1345,2,20.09,19.73,18.89,19.41,17.92,.387,.449,.279,.338,1.412,12.33,2550
1,274,1350,2,7.34,7.28,195.7,7.2,.883,9.21,20.97,20.53,20.92,80.4,298.6,0,16.71,4.788,417.2
1,274,1355,2,7.28,7.18,191.6,9.56,1.212,9.7,20.94,20.5,20.86,80.4,298.6,0,16.67,4.953,368.4
1,274,1400,2,6.843,6.796,190,6.743,.841,8.66,20.94,20.47,20.86,80.9,298.5,0,16.76,4.445,351.3
2,274,1400,2,20.22,19.78,18.96,19.53,17.97,.387,.449,.279,.338,1.444,12.33,2550
1,274,1405,2,7.49,7.44,188.8,6.47,.927,9.34,20.8,20.41,20.75,81.4,298.4,0,16.74,5.013,347.9
1,274,1410,2,7.45,7.41,185.2,6.021,1.325,10.39,20.88,20.4,20.83,81.2,298.4,0,16.77,4.74,345.7
1,274,1415,2,7.39,7.35,181.9,6.166,1.099,9.96,20.76,20.31,20.69,81.3,298.4,0,16.67,4.84,321.5
2,274,1415,2,20.33,19.83,19.02,19.63,18.02,.386,.449,.28,.338,1.523,12.34,2550
1,274,1420,2,7.65,7.56,187.2,8.91,.812,9.47,20.95,20.52,20.97,81.3,298.3,0,16.85,5.073,556.6
1,274,1425,2,7.14,7.04,191.9,9.68,1.092,10,21.51,20.93,21.54,79.5,298.2,0,17.04,4.573,605.5
1,274,1430,2,7.51,7.43,190.3,8.45,1.12,10.13,21.53,20.84,21.37,78.4,298.1,0,16.84,4.725,360
2,274,1430,2,20.43,19.88,19.09,19.73,18.08,.386,.449,.281,.338,1.19,12.35,2550
1,274,1435,2,7.31,7.23,191.3,8.28,.95,10.78,21.54,21.01,21.51,79,298.1,0,16.97,4.673,490.5
1,274,1440,2,7.07,6.994,196.2,8.53,1.041,9.08,21.46,20.99,21.33,78.8,298,0,16.85,4.643,294.8
1,274,1445,2,6.406,6.345,179.3,7.87,1.152,8.92,21.27,20.91,21.11,80,298,0,16.91,4.553,191.2
2,274,1445,2,20.52,19.94,19.15,19.81,18.14,.386,.449,.281,.338,1.384,12.31,2550
1,274,1450,2,6.841,6.789,179.5,7.07,.946,8.98,21.05,20.75,20.95,81.3,298,0,16.95,4.473,211.9
1,274,1455,2,7.6,7.56,181.7,5.868,.928,9.51,21.07,20.85,21.04,80.3,298,0,16.78,5.01,227.2
1,274,1500,2,7.1,7.04,183.9,6.932,.685,8.79,21.1,20.86,21.05,80.7,297.9,0,16.88,4.705,214.1
2,274,1500,2,20.62,19.99,19.22,19.89,18.2,.386,.449,.282,.338,1.634,12.26,2550
1,274,1505,2,7.7,7.67,180.5,5.593,.933,9.47,21.08,20.85,21.01,81.2,297.9,0,16.96,4.93,181.7
1,274,1510,2,7.99,7.95,178.9,5.468,.985,9.83,21.03,20.86,20.99,81.7,297.8,0,17,5.375,197.9
1,274,1515,2,7.81,7.78,184.5,5.077,.86,9.67,21.03,20.83,20.98,81.4,297.7,0,16.95,4.92,192.6
2,274,1515,2,20.69,20.04,19.28,19.96,18.27,.386,.449,.282,.338,1.75,12.22,2550
1,274,1520,2,7.38,7.31,179.6,7.63,1.134,9.9,21.07,20.91,21.07,81.9,297.6,0,17.08,4.928,217.1
1,274,1525,2,7.38,7.32,182,7.41,1.195,9.7,21.21,21.02,21.22,81.3,297.6,0,17.1,4.953,247.4
1,274,1530,2,8.35,8.3,173.9,6.003,.847,10.16,21.12,20.83,21.01,81.6,297.6,0,17.07,5.638,201.8
2,274,1530,2,20.73,20.1,19.34,20,18.33,.386,.449,.283,.338,1.736,12.21,2550
1,274,1535,2,7.17,7.11,176.7,7.89,1.352,10.55,21.02,20.85,20.97,81.7,297.5,.01,16.99,4.983,169.6
1,274,1540,2,7.78,7.73,179.9,6.288,1.423,10.91,20.94,20.79,20.9,81.2,297.5,0,16.83,5.443,177.4
1,274,1545,2,7.85,7.8,182.4,6.866,.886,9.77,20.8,20.67,20.73,81.5,297.5,0,16.75,5.438,146.3
2,274,1545,2,20.75,20.14,19.39,20.02,18.39,.386,.449,.283,.337,1.802,12.19,2550
1,274,1550,2,8.42,8.37,175.8,6.601,1.279,10.58,20.76,20.66,20.73,81.9,297.4,0,16.78,5.673,145.7
1,274,1555,2,8.22,8.17,178.8,6.304,.846,10.58,20.7,20.65,20.69,81.9,297.4,0,16.73,5.625,143.4
1,274,1600,2,8.33,8.26,187.7,7.44,1.1,11.6,20.74,20.71,20.75,81.8,297.3,0,16.76,5.485,138.7
2,274,1600,2,20.75,20.19,19.44,20.03,18.45,.386,.45,.284,.337,1.856,12.16,2550
1,274,1605,2,8.28,8.24,188.4,6.114,1.293,10.71,20.83,20.79,20.85,81.7,297.3,0,16.8,5.365,165.1
1,274,1610,2,7.68,7.64,195.8,6.11,.914,9.67,20.89,20.85,20.92,81.8,297.2,0,16.89,4.783,167.9
1,274,1615,2,8.48,8.45,190.2,4.597,1.312,11.5,20.94,20.87,20.94,81.7,297.2,0,16.93,5.33,169.9
2,274,1615,2,20.74,20.23,19.48,20.03,18.51,.385,.45,.285,.337,1.815,12.16,2550
1,274,1620,2,7.46,7.42,187.4,6.078,1.193,9.73,21.03,21,21.05,81.9,297.2,0,17.04,4.86,170.9
1,274,1625,2,7.77,7.7,185.4,7.35,1.143,10.85,21.14,21.09,21.15,81.3,297.1,0,17.04,5.018,163.3
1,274,1630,2,7.71,7.66,184,6.603,1.08,10.71,21.14,21.07,21.11,81.7,297,0,17.11,5.173,147.6
2,274,1630,2,20.72,20.26,19.51,20.02,18.55,.385,.45,.285,.337,1.812,12.16,2550
1,274,1635,2,7.62,7.55,188.6,7.97,1.283,10.29,21.17,21.16,21.18,82,297,0,17.18,5.038,150.8
1,274,1640,2,8.38,8.34,187.4,5.534,1.078,10.19,21.15,21.12,21.13,81.8,296.9,0,17.13,5.453,141
1,274,1645,2,7.85,7.8,186.1,6.15,.979,10.45,21.24,21.26,21.3,81.8,296.8,0,17.22,5.175,202.1
2,274,1645,2,20.7,20.29,19.55,20.01,18.6,.385,.45,.286,.337,1.845,12.15,2550
1,274,1650,2,8.39,8.33,185,6.616,1.087,10.75,21.56,21.48,21.58,80.6,296.8,0,17.29,5.638,192.3
1,274,1655,2,7.5,7.46,185.5,6.276,1.019,9.54,21.42,21.34,21.34,81.1,296.8,0,17.27,4.955,92.6
1,274,1700,2,7.15,7.1,189,6.562,1.571,10.03,21.25,21.24,21.21,82.5,296.8,0,17.37,4.503,91.3
2,274,1700,2,20.69,20.31,19.57,19.99,18.64,.385,.45,.286,.337,1.864,12.14,2550
1,274,1705,2,6.815,6.76,188.1,7.25,1.179,9.87,21.26,21.29,21.26,83.1,296.8,0,17.48,4.355,95.3
1,274,1710,2,7,6.95,188.3,7.01,.862,8.59,21.25,21.32,21.26,83.2,296.7,0,17.48,4.365,82.9
1,274,1715,2,6.864,6.809,185.7,7.26,1.18,9.9,21.26,21.36,21.29,83.3,296.6,0,17.51,4.543,88
2,274,1715,2,20.68,20.34,19.6,19.99,18.68,.385,.45,.287,.337,2.056,12.11,2550
1,274,1720,2,6.749,6.7,186.8,6.894,1.161,9.54,21.36,21.46,21.42,83.1,296.5,0,17.57,4.523,111.7
1,274,1725,2,7.45,7.41,186.9,6.335,1.133,9.77,21.41,21.51,21.43,82.6,296.4,0,17.53,4.873,94.7
1,274,1730,2,7.23,7.18,186.4,6.925,.98,9.7,21.44,21.57,21.48,82.5,296.4,0,17.52,4.528,92.7
2,274,1730,2,20.67,20.36,19.62,19.98,18.71,.385,.45,.287,.337,2.02,12.1,2550
1,274,1735,2,7,6.953,187.2,6.718,1.019,9.51,21.49,21.63,21.52,82.2,296.4,0,17.52,4.498,89.2
1,274,1740,2,6.564,6.513,189.4,7.15,1.058,8.95,21.51,21.63,21.53,82.2,296.4,0,17.53,4.305,83.8
1,274,1745,2,6.929,6.87,184.1,7.46,.957,9.47,21.49,21.65,21.51,82.3,296.3,0,17.54,4.305,55.32
2,274,1745,2,20.65,20.37,19.64,19.97,18.74,.385,.45,.288,.337,2.02,12.09,2550
1,274,1750,2,5.862,5.823,184.8,6.626,.928,8.07,21.49,21.67,21.53,82.4,296.3,0,17.57,3.725,49.22
1,274,1755,2,5.605,5.574,185.2,6.004,.784,7.58,21.49,21.67,21.52,82.5,296.3,0,17.59,3.598,48.53
1,274,1800,2,5.508,5.469,188.3,6.772,.866,8.04,21.45,21.62,21.46,82.9,296.3,0,17.61,3.53,50.33
2,274,1800,2,20.63,20.39,19.65,19.95,18.76,.385,.45,.288,.337,2.102,12.07,2550
1,274,1805,2,5.549,5.521,184.7,5.742,.611,6.893,21.38,21.54,21.37,83.2,296.2,0,17.6,3.628,37.86
1,274,1810,2,5.596,5.563,183.7,6.164,.635,6.925,21.29,21.47,21.29,83.6,296.2,0,17.59,3.568,34.84
1,274,1815,2,5.575,5.549,176.5,5.595,.717,7.12,21.15,21.35,21.11,84.1,296.2,0,17.56,3.753,24.02
2,274,1815,2,20.6,20.4,19.67,19.93,18.78,.385,.45,.289,.337,2.261,12.06,2550
1,274,1820,2,6.254,6.21,175,6.781,.69,8.1,21.05,21.33,21.08,84.9,296.1,0,17.6,4.113,18.42
1,274,1825,2,6.182,6.15,179.2,5.823,.85,7.91,21.06,21.34,21.1,84.8,296.1,0,17.59,4.318,11.71
1,274,1830,2,6.122,6.094,176.5,5.442,.828,8.46,20.91,21.2,20.91,85.2,296.1,0,17.53,4.133,4.427
2,274,1830,2,20.57,20.41,19.68,19.9,18.8,.385,.45,.289,.337,2.483,12.05,2550
1,274,1835,2,4.905,4.872,177.5,6.574,.568,6.468,20.64,20.91,20.58,86.3,296.1,0,17.47,3.035,.809
1,274,1840,2,5.037,5.021,178.2,4.643,.684,6.697,20.41,20.77,20.41,87.5,296.1,0,17.46,3.263,0
1,274,1845,2,5.66,5.635,178.5,5.292,.572,7.35,20.27,20.67,20.31,88.1,296.1,0,17.44,3.665,0
2,274,1845,2,20.52,20.42,19.68,19.87,18.82,.385,.45,.29,.337,2.967,12.03,2550
1,274,1850,2,5.491,5.465,178.9,5.488,.536,6.729,20.14,20.58,20.2,88.6,296.1,0,17.4,3.345,0
1,274,1855,2,5.586,5.561,179.6,5.337,.592,7.02,20.08,20.54,20.18,88.9,296.1,0,17.39,3.663,0
1,274,1900,2,5.16,5.137,179.2,5.461,.674,6.925,20.02,20.44,20.08,89.1,296.1,0,17.36,3.223,0
2,274,1900,2,20.47,20.43,19.69,19.82,18.83,.385,.45,.29,.337,3.254,12.02,2550
1,274,1905,2,5.017,4.996,180.3,5.227,.546,6.272,19.85,20.29,19.91,89.8,296.2,0,17.33,3.072,0
1,274,1910,2,4.956,4.934,176.2,5.344,.455,6.109,19.74,20.21,19.81,90.3,296.2,0,17.32,3.017,0
1,274,1915,2,4.414,4.391,172.1,5.8,.536,5.651,19.58,20.05,19.63,90.9,296.1,0,17.27,2.705,0
2,274,1915,2,20.4,20.43,19.69,19.76,18.84,.385,.45,.291,.337,3.707,11.99,2550
1,274,1920,2,4.054,4.033,174.9,5.83,.491,5.031,19.45,19.91,19.5,91.5,296.2,0,17.24,2.372,0
1,274,1925,2,4.266,4.249,172.8,5.159,.481,5.325,19.35,19.87,19.45,92.1,296.2,0,17.24,2.632,0
1,274,1930,2,4.346,4.317,175.7,6.687,.494,5.423,19.35,19.9,19.48,92.4,296.2,0,17.29,2.6,0
2,274,1930,2,20.32,20.43,19.68,19.69,18.85,.385,.45,.291,.337,4.416,11.98,2550
1,274,1935,2,4.57,4.541,176.1,6.398,.614,6.076,19.38,19.96,19.54,92.4,296.3,0,17.32,2.775,0
1,274,1940,2,4.659,4.627,175.4,6.698,.733,6.925,19.42,20,19.59,92.3,296.3,0,17.34,2.88,0
1,274,1945,2,4.651,4.626,174.8,5.925,.572,6.239,19.42,19.96,19.56,92.2,296.3,0,17.32,2.942,0
2,274,1945,2,20.25,20.42,19.67,19.62,18.85,.384,.45,.292,.337,4.586,11.97,2550
1,274,1950,2,4.953,4.927,173.3,5.914,.544,6.109,19.37,19.92,19.49,92.3,296.3,0,17.28,3.12,0
1,274,1955,2,5.113,5.092,173.2,5.199,.514,6.599,19.32,19.86,19.45,92.4,296.4,0,17.27,3.097,0
1,274,2000,2,4.671,4.65,174.4,5.448,.607,6.566,19.28,19.78,19.41,92.6,296.5,0,17.26,3.11,0
2,274,2000,2,20.17,20.42,19.66,19.55,18.85,.384,.45,.292,.337,4.785,11.96,2550
1,274,2005,2,4.821,4.801,173.6,5.226,.519,5.978,19.22,19.72,19.32,92.9,296.5,0,17.25,2.997,0
1,274,2010,2,4.657,4.64,168.7,4.877,.499,6.109,19.17,19.66,19.28,93.1,296.6,0,17.24,2.982,0
1,274,2015,2,4.314,4.291,165.5,5.877,.498,5.847,19.08,19.54,19.16,93.3,296.6,0,17.19,2.655,0
2,274,2015,2,20.1,20.41,19.64,19.48,18.84,.384,.45,.293,.337,5.211,11.96,2550
1,274,2020,2,3.709,3.696,159.2,4.867,.485,4.965,18.92,19.32,18.96,93.7,296.7,0,17.09,2.172,0
1,274,2025,2,3.516,3.503,159,4.929,.314,4.279,18.73,19.12,18.76,94.1,296.8,0,16.98,2.01,0
1,274,2030,2,3.568,3.556,159.8,4.775,.329,4.279,18.59,19.03,18.64,94.6,296.8,0,16.93,2.06,0
2,274,2030,2,20.03,20.39,19.62,19.41,18.83,.384,.45,.293,.337,7.46,11.94,2550
1,274,2035,2,3.508,3.501,159,3.717,.301,4.214,18.46,18.89,18.51,95,296.9,0,16.87,1.97,0
1,274,2040,2,3.541,3.532,158.4,3.963,.31,4.247,18.36,18.78,18.4,95.3,296.9,0,16.83,2,0
1,274,2045,2,3.716,3.704,156.7,4.477,.33,4.737,18.24,18.7,18.31,95.7,297,0,16.77,2.217,0
2,274,2045,2,19.96,20.38,19.6,19.35,18.82,.384,.45,.294,.337,11.04,11.95,2550
1,274,2050,2,3.917,3.905,157.9,4.365,.374,4.933,18.2,18.67,18.28,96,297,0,16.79,2.245,0
1,274,2055,2,4.307,4.293,158.8,4.662,.471,5.553,18.19,18.75,18.32,96.3,297,0,16.82,2.582,0
1,274,2100,2,4.638,4.621,159.4,4.836,.535,6.076,18.24,18.84,18.42,96.4,296.9,0,16.88,2.875,0
2,274,2100,2,19.91,20.36,19.57,19.29,18.81,.384,.45,.294,.337,11.86,11.93,2550
1,274,2105,2,4.461,4.436,162.7,6.04,.459,5.619,18.26,18.83,18.44,96.4,296.9,0,16.91,2.795,0
1,274,2110,2,4.751,4.734,167.2,4.85,.482,5.945,18.3,18.88,18.47,96.3,296.9,0,16.93,2.83,0
1,274,2115,2,4.563,4.547,171,4.873,.448,5.619,18.31,18.87,18.48,96.2,297,0,16.93,2.655,0
2,274,2115,2,19.84,20.35,19.55,19.23,18.79,.384,.45,.295,.337,10.89,11.92,2550
1,274,2120,2,4.306,4.289,171.3,5.226,.411,5.325,18.27,18.81,18.42,96.1,297,0,16.87,2.555,0
1,274,2125,2,4.733,4.717,171.4,4.737,.493,5.749,18.27,18.87,18.45,96.3,297,0,16.9,2.792,0
1,274,2130,2,4.353,4.332,168.3,5.655,.381,5.063,18.28,18.88,18.46,96.2,297,0,16.89,2.567,0
2,274,2130,2,19.78,20.33,19.52,19.17,18.77,.384,.45,.295,.337,11.13,11.91,2550
1,274,2135,2,4.627,4.604,168,5.784,.495,5.619,18.29,18.85,18.46,96.1,297,0,16.88,2.747,0
1,274,2140,2,4.604,4.588,166.7,4.777,.582,5.749,18.27,18.83,18.45,96.1,297,0,16.86,2.805,0
1,274,2145,2,4.932,4.905,165.8,5.981,.636,6.729,18.24,18.76,18.38,96,296.9,0,16.82,2.952,0
2,274,2145,2,19.73,20.31,19.5,19.11,18.75,.384,.45,.296,.337,10.75,11.92,2550
1,274,2150,2,4.898,4.877,163.3,5.217,.647,6.207,18.23,18.75,18.4,96.1,296.9,0,16.82,3.19,0
1,274,2155,2,4.598,4.57,162.9,6.283,.566,6.305,18.2,18.69,18.36,96,296.9,0,16.78,2.98,0
1,274,2200,2,4.511,4.491,161.1,5.365,.601,6.272,18.15,18.6,18.29,96,296.9,0,16.74,3.067,0
2,274,2200,2,19.68,20.29,19.47,19.05,18.73,.384,.45,.296,.337,10.57,11.9,2550
1,274,2205,2,4.744,4.721,163.9,5.648,.707,6.435,18.11,18.57,18.24,96,296.9,0,16.7,2.967,0
1,274,2210,2,4.859,4.834,166.5,5.877,.583,6.011,18.05,18.51,18.19,96.1,296.9,0,16.66,3.037,0
1,274,2215,2,4.875,4.852,167.4,5.574,.609,6.174,18.02,18.5,18.16,96.2,296.9,0,16.64,3.037,0
2,274,2215,2,19.63,20.27,19.44,19,18.7,.384,.45,.296,.337,11.03,11.91,2550
1,274,2220,2,5.199,5.177,169.8,5.23,.563,6.37,18.01,18.53,18.18,96.3,296.9,0,16.64,3.212,0
1,274,2225,2,5.356,5.321,169.4,6.514,.56,6.893,18.04,18.55,18.21,96.3,296.9,0,16.68,3.385,0
1,274,2230,2,4.968,4.939,166.1,6.198,.614,6.631,18.01,18.5,18.16,96.3,296.9,0,16.65,3.133,0
2,274,2230,2,19.58,20.24,19.41,18.95,18.68,.384,.45,.297,.337,11.1,11.89,2550
1,274,2235,2,5.098,5.07,164.7,5.974,.652,6.697,17.97,18.45,18.12,96.4,296.9,0,16.62,3.263,0
1,274,2240,2,5.2,5.163,164.1,6.77,.566,6.795,17.98,18.48,18.15,96.5,296.9,0,16.65,3.4,0
1,274,2245,2,5.845,5.81,165,6.253,.621,7.15,18.01,18.53,18.2,96.5,296.9,0,16.68,3.773,0
2,274,2245,2,19.54,20.23,19.38,18.91,18.65,.384,.45,.297,.337,11.17,11.89,2550
1,274,2250,2,5.527,5.486,167,6.96,.746,7.32,18.03,18.52,18.21,96.4,296.9,0,16.68,3.623,0
1,274,2255,2,5.388,5.36,170.1,5.924,.603,6.697,18.01,18.48,18.17,96.4,296.9,0,16.66,3.6,0
1,274,2300,2,5.229,5.21,173.9,4.959,.706,6.827,17.97,18.39,18.1,96.4,296.9,0,16.62,3.245,0
2,274,2300,2,19.49,20.2,19.36,18.86,18.63,.384,.45,.298,.337,11.08,11.88,2550
1,274,2305,2,5.53,5.496,170.4,6.367,.817,7.74,17.94,18.4,18.09,96.5,296.9,0,16.62,3.553,0
1,274,2310,2,5.585,5.551,167.7,6.342,.601,6.991,17.94,18.39,18.08,96.5,296.9,0,16.62,3.485,0
1,274,2315,2,5.165,5.131,167.3,6.604,.755,6.925,17.92,18.33,18.05,96.5,296.9,0,16.6,3.473,0
2,274,2315,2,19.45,20.19,19.33,18.82,18.6,.384,.45,.298,.337,11.43,11.88,2550
1,274,2320,2,5.16,5.137,165.7,5.447,.523,6.827,17.87,18.3,17.99,96.6,296.9,0,16.57,3.193,0
1,274,2325,2,4.8,4.773,169.4,6.121,.65,6.076,17.84,18.27,17.97,96.7,297,0,16.55,3.095,0
1,274,2330,2,4.379,4.346,177.6,7,.622,5.978,17.79,18.2,17.92,96.8,297.1,0,16.52,2.717,0
2,274,2330,2,19.42,20.16,19.3,18.78,18.57,.384,.449,.299,.337,12.17,11.88,2550
1,274,2335,2,4.4,4.375,176.6,6.069,.498,5.978,17.71,18.11,17.81,96.9,297.1,0,16.45,2.61,0
1,274,2340,2,4.687,4.661,172.3,6.055,.561,5.913,17.61,18,17.69,97.1,297,0,16.39,2.85,0
1,274,2345,2,4.575,4.539,180.1,7.13,.633,6.011,17.58,17.97,17.69,97.3,297,0,16.4,2.782,0
2,274,2345,2,19.38,20.14,19.28,18.74,18.55,.383,.449,.299,.337,15.23,11.88,2550
1,274,2350,2,5.124,5.107,180.1,4.669,.521,6.239,17.53,17.89,17.64,97.5,297,0,16.37,3.047,0
1,274,2355,2,5.677,5.641,177.8,6.484,.684,7.91,17.5,17.87,17.62,97.7,296.9,0,16.38,3.468,0
1,275,0,2,6.161,6.136,178.9,5.193,.741,7.74,17.5,17.9,17.63,97.8,296.9,0,16.4,3.793,0
2,275,0,2,19.34,20.12,19.25,18.7,18.52,.383,.449,.3,.337,17.2,11.87,2550
1,275,5,2,6.411,6.384,178.5,5.203,.741,8.17,17.5,17.92,17.65,97.9,296.8,0,16.42,4.02,0
1,275,10,2,6.761,6.725,176,5.911,.878,8.66,17.53,17.95,17.69,98,296.8,0,16.45,4.54,0
1,275,15,2,6.804,6.777,173.5,5.102,.795,8.3,17.56,18,17.72,97.9,296.8,0,16.48,4.6,0
2,275,15,2,19.31,20.1,19.22,18.66,18.5,.383,.449,.3,.337,16.57,11.86,2550
1,275,20,2,6.409,6.374,174.5,5.94,.737,7.97,17.56,17.98,17.71,97.9,296.8,0,16.47,4.173,0
1,275,25,2,6.338,6.316,171.7,4.769,.692,8.17,17.54,17.94,17.67,97.9,296.8,0,16.44,4.25,0
1,275,30,2,6.394,6.357,170.3,6.097,.787,8.17,17.51,17.91,17.64,97.9,296.7,0,16.42,4.34,0
2,275,30,2,19.27,20.08,19.2,18.63,18.47,.383,.449,.3,.337,16.38,11.86,2550
1,275,35,2,6.106,6.071,169.5,6.124,.817,8.07,17.48,17.87,17.62,97.9,296.6,0,16.4,4.258,0
1,275,40,2,6.292,6.257,177.9,6.089,.877,8.53,17.49,17.89,17.64,98,296.6,0,16.42,4.178,0
1,275,45,2,5.952,5.918,182.1,6.105,.787,7.68,17.5,17.92,17.65,98,296.7,0,16.42,3.705,0
2,275,45,2,19.23,20.06,19.18,18.59,18.44,.383,.449,.301,.337,16.73,11.86,2550
1,275,50,2,6.125,6.093,183.1,5.887,.857,7.94,17.54,18.01,17.72,98.1,296.7,0,16.48,3.953,0
1,275,55,2,5.75,5.713,185.9,6.468,.71,7.61,17.56,17.99,17.72,98,296.8,0,16.48,3.455,0
1,275,100,2,5.849,5.815,183,6.227,.7,7.74,17.57,18.03,17.75,97.9,296.8,0,16.49,3.8,0
2,275,100,2,19.2,20.04,19.15,18.56,18.41,.383,.449,.301,.337,16.57,11.86,2550
1,275,105,2,5.819,5.797,181.8,4.995,.769,7.58,17.65,18.11,17.84,97.9,296.8,0,16.55,3.81,0
1,275,110,2,5.731,5.695,179.5,6.394,.715,7.32,17.61,18.04,17.76,97.7,296.8,0,16.49,3.658,0
1,275,115,2,6.179,6.145,179.3,6.004,.94,8.1,17.62,18.07,17.8,97.8,296.8,0,16.52,4.11,0
2,275,115,2,19.17,20.02,19.13,18.53,18.39,.383,.449,.302,.337,16.43,11.86,2550
1,275,120,2,6.593,6.558,179.4,5.866,.809,8.49,17.65,18.08,17.81,97.8,296.7,0,16.54,4.238,0
1,275,125,2,6.437,6.402,182.7,6.005,.845,8.98,17.68,18.09,17.83,97.8,296.6,0,16.57,4.285,0
1,275,130,2,7.07,7.04,183.9,4.97,.911,8.69,17.71,18.14,17.87,97.9,296.6,0,16.61,4.35,0
2,275,130,2,19.14,20,19.1,18.5,18.36,.383,.449,.302,.337,16.6,11.85,2550
1,275,135,2,6.617,6.586,183.7,5.541,.943,8.95,17.74,18.16,17.89,97.8,296.7,0,16.64,4.278,0
1,275,140,2,6.983,6.949,179.5,5.662,1.151,9.05,17.77,18.22,17.94,97.9,296.7,0,16.67,4.428,0
1,275,145,2,6.833,6.785,178.7,6.755,.82,8.85,17.79,18.2,17.95,97.8,296.7,0,16.67,4.448,0
2,275,145,2,19.12,19.98,19.08,18.47,18.33,.383,.449,.302,.337,16.73,11.85,2550
1,275,150,2,6.993,6.95,179.3,6.346,1.032,9.8,17.81,18.22,17.96,97.9,296.7,0,16.7,4.683,0
1,275,155,2,7.15,7.11,181,6.369,.98,9.11,17.82,18.22,17.96,97.8,296.6,0,16.71,4.615,0
1,275,200,2,6.871,6.837,180,5.74,.827,8.92,17.81,18.16,17.93,97.8,296.6,0,16.69,4.765,0
2,275,200,2,19.09,19.96,19.06,18.45,18.31,.383,.448,.303,.337,16.66,11.85,2550
1,275,205,2,6.633,6.586,183.1,6.791,.854,9.11,17.77,18.13,17.89,97.9,296.5,0,16.68,4.22,0
1,275,210,2,7.13,7.09,182.8,5.526,.986,9.87,17.78,18.18,17.92,98,296.6,0,16.7,4.5,0
1,275,215,2,7.43,7.39,180.9,5.474,.816,9.44,17.82,18.22,17.96,98,296.6,0,16.74,4.695,0
2,275,215,2,19.07,19.94,19.04,18.43,18.29,.383,.448,.303,.337,17.71,11.86,2550
1,275,220,2,6.911,6.869,181.6,6.295,1.041,9.31,17.79,18.16,17.91,98,296.6,0,16.71,4.44,0
1,275,225,2,7.14,7.11,179.4,5.385,.763,8.75,17.8,18.16,17.93,98.1,296.6,0,16.72,4.78,0
1,275,230,2,6.85,6.814,180.9,5.844,.752,9.11,17.78,18.13,17.89,98.1,296.5,0,16.71,4.573,0
2,275,230,2,19.05,19.92,19.02,18.41,18.26,.383,.448,.304,.337,17.86,11.85,2550
1,275,235,2,6.615,6.565,180.9,7.04,.902,8.82,17.76,18.11,17.89,98.2,296.5,0,16.7,4.443,0
1,275,240,2,7.55,7.51,180.6,5.849,.837,9.31,17.77,18.16,17.91,98.2,296.5,0,16.72,4.905,0
1,275,245,2,7.25,7.22,180.7,5.304,.885,8.92,17.75,18.11,17.87,98.2,296.5,0,16.7,4.71,0
2,275,245,2,19.03,19.91,19,18.4,18.24,.383,.448,.304,.337,18.64,11.85,2550
1,275,250,2,7.46,7.42,181.2,5.592,1.033,9.51,17.74,18.12,17.88,98.3,296.5,0,16.71,4.96,0
1,275,255,2,6.924,6.891,182.3,5.598,.915,8.69,17.75,18.12,17.88,98.3,296.4,0,16.71,4.36,0
1,275,300,2,7.2,7.16,183.4,5.931,.932,9.11,17.75,18.13,17.89,98.4,296.4,0,16.72,4.808,0
2,275,300,2,19.02,19.89,18.98,18.39,18.21,.383,.448,.304,.337,19.09,11.85,2550
1,275,305,2,7.55,7.5,182.9,6.094,.901,9.24,17.8,18.2,17.96,98.4,296.3,0,16.77,4.93,0
1,275,310,2,7.82,7.78,183.8,6.136,.832,10.06,17.86,18.23,18.02,98.3,296.3,0,16.82,5.205,0
1,275,315,2,7.6,7.57,183.4,5.081,.91,9.96,17.92,18.29,18.09,98.3,296.3,0,16.87,5.083,0
2,275,315,2,19,19.87,18.96,18.37,18.19,.383,.448,.305,.337,17.84,11.85,2550
1,275,320,2,7,6.958,186.8,6.503,1.103,9.11,17.94,18.27,18.07,98.2,296.2,0,16.87,4.408,0
1,275,325,2,7.16,7.11,185.9,6.766,1.168,10.09,17.95,18.28,18.09,98.1,296.2,0,16.88,4.685,0
1,275,330,2,7.54,7.49,185.4,6.577,1.196,10.22,17.96,18.31,18.1,98.1,296.2,0,16.88,4.94,0
2,275,330,2,18.99,19.86,18.95,18.36,18.17,.382,.448,.305,.337,16.6,11.85,2550
1,275,335,2,7.77,7.73,185.5,5.848,1.025,9.7,17.97,18.34,18.13,98.1,296.2,0,16.89,4.838,0
1,275,340,2,7.32,7.27,184.7,6.59,1.007,9.57,17.99,18.32,18.12,98,296.2,0,16.89,4.753,0
1,275,345,2,7.32,7.29,185.3,5.658,.88,9.73,18.03,18.37,18.18,98,296.1,0,16.93,4.778,0
2,275,345,2,18.97,19.84,18.93,18.36,18.15,.382,.448,.305,.337,15.58,11.85,2550
1,275,350,2,7.26,7.22,184.3,6.106,.935,9.18,18.04,18.38,18.19,97.8,296.1,0,16.91,4.703,0
1,275,355,2,7.12,7.08,184.8,6.269,1.159,9.67,18.02,18.35,18.16,97.8,296.2,0,16.9,4.623,0
1,275,400,2,7.68,7.62,185.8,7.27,1.028,10.39,18.05,18.41,18.21,97.8,296.2,0,16.92,4.775,0
2,275,400,2,18.97,19.83,18.92,18.36,18.13,.382,.448,.306,.337,14.88,11.84,2550
1,275,405,2,6.971,6.918,187.1,7.08,.981,9.41,18.06,18.39,18.21,97.7,296.2,0,16.91,4.313,0
1,275,410,2,8.74,8.69,188.4,6.276,.806,10.85,18.09,18.46,18.26,97.6,296.1,0,16.93,5.478,0
1,275,415,2,8.1,8.06,186.4,5.659,1.207,11.2,18.12,18.45,18.28,97.5,296.2,0,16.93,5.495,0
2,275,415,2,18.97,19.81,18.91,18.36,18.11,.382,.448,.306,.337,13.82,11.84,2550
1,275,420,2,7.83,7.79,186.8,5.747,1.079,10.26,18.12,18.42,18.26,97.3,296.2,0,16.92,5.018,0
1,275,425,2,8.5,8.46,186,5.702,1.351,11.47,18.12,18.44,18.27,97.4,296.2,0,16.92,5.51,0
1,275,430,2,8.12,8.07,185.8,6.302,1.225,10.88,18.15,18.45,18.29,97.2,296.2,0,16.92,5.305,0
2,275,430,2,18.98,19.8,18.9,18.37,18.1,.382,.447,.307,.337,13.02,11.83,2550
1,275,435,2,8,7.96,185.4,5.565,1.037,10.42,18.14,18.43,18.27,97.2,296.2,0,16.91,5.118,0
1,275,440,2,8.73,8.67,185.6,6.935,1.124,11.53,18.14,18.46,18.28,97.1,296.2,0,16.9,5.615,0
1,275,445,2,8.38,8.33,186.4,6.391,1.346,10.98,18.14,18.43,18.28,97,296.2,0,16.89,5.393,0
2,275,445,2,18.98,19.79,18.89,18.39,18.08,.382,.447,.307,.337,12.54,11.84,2550
1,275,450,2,8.63,8.58,186.1,6.452,1.518,12.18,18.14,18.45,18.28,97,296.2,0,16.88,5.465,0
1,275,455,2,8.65,8.59,187.9,6.795,1.234,11.11,18.16,18.48,18.32,96.8,296.3,0,16.88,5.695,0
1,275,500,2,7.43,7.36,187.1,8.28,1.257,10.91,18.17,18.42,18.28,96.8,296.3,0,16.87,4.87,0
2,275,500,2,18.99,19.78,18.89,18.4,18.07,.382,.447,.307,.337,11.93,11.84,2550
1,275,505,2,8.61,8.55,185.9,6.784,1.146,11.04,18.17,18.48,18.32,96.8,296.3,0,16.87,5.478,0
1,275,510,2,7.72,7.65,189.9,7.92,1.125,10.55,18.17,18.45,18.3,96.7,296.4,0,16.87,4.7,0
1,275,515,2,8.53,8.48,189.2,6.078,1.098,11.11,18.18,18.48,18.33,96.6,296.4,0,16.86,5.6,0
2,275,515,2,19,19.78,18.88,18.42,18.05,.382,.447,.308,.337,11.48,11.83,2550
1,275,520,2,7.32,7.27,188.8,6.971,1.257,10.55,18.17,18.43,18.3,96.5,296.3,0,16.84,4.94,0
1,275,525,2,7.92,7.86,190.9,7.43,1.071,10.19,18.17,18.47,18.32,96.5,296.4,0,16.84,5.18,0
1,275,530,2,7.82,7.78,187.7,6.086,.993,9.9,18.17,18.45,18.31,96.5,296.4,0,16.83,4.94,0
2,275,530,2,19.02,19.77,18.88,18.44,18.05,.382,.447,.308,.337,11.21,11.83,2550
1,275,535,2,7,6.95,188.8,6.914,.868,9.47,18.16,18.43,18.29,96.5,296.4,0,16.83,4.413,0
1,275,540,2,7.28,7.24,191.6,6.158,1.072,10.78,18.16,18.45,18.3,96.5,296.5,0,16.84,4.588,0
1,275,545,2,7.53,7.5,189.9,5.559,1.086,10.32,18.17,18.46,18.31,96.5,296.5,0,16.83,4.533,0
2,275,545,2,19.03,19.76,18.88,18.45,18.04,.382,.447,.308,.336,11.01,11.83,2550
1,275,550,2,6.851,6.802,190,6.878,.845,9.34,18.16,18.4,18.28,96.4,296.6,0,16.82,4.48,0
1,275,555,2,7.54,7.49,188,6.245,.944,10.09,18.14,18.42,18.28,96.5,296.6,0,16.81,4.618,0
1,275,600,2,7.24,7.2,187.5,6.035,1.05,9.54,18.14,18.41,18.28,96.5,296.6,0,16.81,4.655,0
2,275,600,2,19.03,19.76,18.88,18.47,18.03,.382,.447,.309,.336,10.85,11.83,2550
1,275,605,2,7.8,7.75,191.9,6.781,.979,10.62,18.14,18.43,18.28,96.5,296.6,0,16.8,4.865,0
1,275,610,2,7.42,7.37,196.2,6.747,.925,10.26,18.17,18.45,18.31,96.4,296.7,0,16.81,4.773,0
1,275,615,2,7.45,7.4,190.3,6.757,.993,10.52,18.18,18.43,18.3,96.3,296.7,0,16.81,4.603,0
2,275,615,2,19.04,19.75,18.88,18.48,18.02,.382,.447,.309,.336,10.55,11.83,2550
1,275,620,2,8.25,8.21,189.7,5.823,1.166,10.81,18.17,18.48,18.33,96.2,296.7,0,16.79,5.19,0
1,275,625,2,7.94,7.9,189.1,5.962,1.181,10.22,18.18,18.46,18.32,96.1,296.8,0,16.79,4.98,0
1,275,630,2,7.53,7.47,187.4,6.863,1.039,9.8,18.18,18.43,18.31,96.1,296.8,0,16.78,4.685,0
2,275,630,2,19.05,19.75,18.89,18.49,18.02,.382,.447,.309,.336,10.26,11.83,2550
1,275,635,2,7.7,7.66,187.5,5.539,1.061,10.13,18.15,18.42,18.28,96.2,296.8,0,16.77,4.85,.282
1,275,640,2,7.91,7.86,191,6.632,1.142,10.65,18.16,18.45,18.31,96.2,296.8,0,16.78,4.923,1.175
1,275,645,2,7.49,7.43,192.3,7.06,1.185,10.16,18.16,18.44,18.31,96.2,296.9,0,16.77,4.718,2.186
2,275,645,2,19.06,19.74,18.89,18.5,18.01,.382,.447,.31,.336,10.21,11.83,2550
1,275,650,2,7.63,7.58,190.1,6.434,1.107,10.13,18.18,18.45,18.32,96.1,296.9,0,16.78,4.873,3.538
1,275,655,2,6.906,6.847,190.2,7.51,1.096,8.89,18.18,18.42,18.3,96.1,296.9,0,16.77,4.31,6.07
1,275,700,2,7.31,7.26,189.1,6.764,1.08,9.87,18.15,18.4,18.29,96.1,297,0,16.75,4.82,10.04
2,275,700,2,19.06,19.74,18.89,18.51,18.01,.382,.447,.31,.336,10,11.83,2550
1,275,705,2,7.53,7.48,191.2,6.34,1.016,9.6,18.16,18.41,18.3,96.1,297,0,16.76,4.833,15.57
1,275,710,2,6.969,6.9,194.3,8.07,.971,9.18,18.16,18.41,18.3,96.1,297.1,0,16.77,4.388,16.42
1,275,715,2,6.779,6.708,191.6,8.28,1.1,9.34,18.18,18.4,18.31,96.1,297.1,0,16.78,4.38,21.88
2,275,715,2,19.07,19.73,18.89,18.52,18.01,.382,.447,.31,.336,9.77,11.82,2550
1,275,720,2,6.958,6.897,189.4,7.57,1.197,9.57,18.18,18.41,18.32,96.1,297.2,0,16.79,4.345,28.4
1,275,725,2,7.04,6.998,190,6.249,1.116,10.39,18.19,18.41,18.33,96.1,297.2,0,16.8,4.515,31.34
1,275,730,2,7.21,7.16,187.8,6.691,1.219,9.54,18.21,18.43,18.35,96.1,297.1,0,16.81,4.938,39.28
2,275,730,2,19.07,19.73,18.9,18.52,18,.382,.447,.311,.336,9.39,11.83,2550
1,275,735,2,7.68,7.62,188.8,7.1,.989,9.7,18.24,18.46,18.38,96,297.2,0,16.82,5.023,46.75
1,275,740,2,8.13,8.08,193.1,6.197,1.271,10.91,18.29,18.51,18.45,95.8,297.3,0,16.84,5.228,53.41
1,275,745,2,8.21,8.16,194.7,5.892,.947,11.63,18.32,18.53,18.48,95.7,297.4,0,16.84,5.198,54.14
2,275,745,2,19.08,19.72,18.9,18.54,18,.382,.446,.311,.336,8.76,11.84,2550
1,275,750,2,7.88,7.82,196.2,7.07,.924,10.49,18.37,18.57,18.52,95.5,297.5,0,16.87,4.933,51.1
1,275,755,2,7.54,7.48,191.6,7.21,.999,9.73,18.4,18.57,18.53,95.5,297.5,0,16.89,4.735,60.74
1,275,800,2,6.869,6.821,189.5,6.787,1.475,10.71,18.44,18.6,18.59,95.5,297.5,0,16.94,4.428,76.7
2,275,800,2,19.09,19.72,18.9,18.55,18,.382,.446,.311,.336,8.24,11.84,2550
1,275,805,2,7.64,7.6,189.3,6.154,1.231,10.06,18.49,18.67,18.65,95.3,297.5,0,16.94,4.968,86.8
1,275,810,2,7.42,7.38,188.3,6.096,1.145,9.83,18.55,18.69,18.7,95.1,297.5,0,16.97,4.72,89.5
1,275,815,2,7.59,7.55,187.9,6.332,1.299,10.06,18.6,18.74,18.76,95,297.5,0,17,4.93,110.1
2,275,815,2,19.11,19.72,18.9,18.57,18,.382,.446,.311,.336,7.42,11.86,2550
1,275,820,2,8.35,8.29,189.6,6.732,1.01,10.29,18.67,18.79,18.82,94.5,297.5,0,16.99,5.365,112.7
1,275,825,2,8.78,8.73,191.4,5.928,1.178,11.89,18.71,18.83,18.87,94.2,297.5,0,16.97,5.703,136.3
1,275,830,2,7.77,7.71,189,7.07,1.062,9.77,18.84,18.93,19,93.9,297.5,0,17.06,4.905,158.3
2,275,830,2,19.14,19.72,18.91,18.6,18,.381,.446,.312,.336,6.527,11.88,2550
1,275,835,2,8.17,8.11,187.4,6.711,1.187,10.52,18.94,19.02,19.1,93.5,297.5,0,17.09,5.17,180.4
1,275,840,2,8.27,8.22,189.3,6.402,1.383,10.94,19.12,19.18,19.28,93,297.6,0,17.18,5.325,182.8
1,275,845,2,8.02,7.95,188.7,7.72,1.266,11.04,19.17,19.21,19.31,92.6,297.6,0,17.15,5.29,191.8
2,275,845,2,19.17,19.71,18.91,18.64,18,.381,.446,.312,.336,5.546,11.93,2550
1,275,850,2,8.63,8.58,184.8,6.09,1.159,10.81,19.23,19.26,19.36,92.1,297.6,0,17.13,5.79,187.1
1,275,855,2,8.46,8.4,184.5,7.13,1.339,11.2,19.33,19.37,19.47,91.9,297.7,0,17.2,5.758,198.8
1,275,900,2,9.06,9,183.8,6.206,1.385,11.76,19.42,19.42,19.54,91.4,297.7,0,17.2,5.898,191.3
2,275,900,2,19.22,19.72,18.92,18.7,18.01,.381,.446,.312,.336,4.938,11.97,2550
1,275,905,2,8.76,8.67,186.8,8.48,1.071,11.27,19.59,19.58,19.77,91.1,297.7,0,17.3,5.788,281.9
1,275,910,2,9.28,9.22,185.4,6.759,1.334,11.79,19.75,19.62,19.83,89.9,297.8,0,17.25,6.253,264.5
1,275,915,2,9.12,9.05,180.1,7.28,1.066,11.4,19.86,19.73,19.97,89.8,297.8,0,17.35,6.238,353
2,275,915,2,19.28,19.73,18.94,18.76,18.01,.381,.446,.313,.336,3.927,12.03,2550
1,275,920,2,9.46,9.4,183.9,6.408,1.245,12.74,20.01,19.82,20.08,88.9,297.8,0,17.33,6.243,307.1
1,275,925,2,9.83,9.76,180,7.04,1.073,12.58,20.03,19.81,20.04,88.4,297.8,0,17.26,6.818,288
1,275,930,2,9.64,9.57,186.2,6.65,1.147,11.92,20.12,19.93,20.24,88.5,297.8,0,17.37,6.398,468.4
2,275,930,2,19.36,19.74,18.96,18.84,18.02,.381,.446,.313,.336,3.282,12.14,2550
1,275,935,2,9.35,9.26,180.4,7.76,1.534,13.13,20.81,20.47,20.96,86.6,297.8,0,17.69,6.558,601.7
1,275,940,2,9.23,9.17,190.8,6.229,1.513,12.58,21.01,20.55,20.97,84.8,297.8,0,17.55,6.088,445.2
1,275,945,2,8.7,8.63,189.9,6.899,1.241,11.14,20.87,20.46,20.83,85.5,297.9,0,17.54,5.78,445.4
2,275,945,2,19.44,19.75,18.99,18.94,18.03,.381,.446,.313,.336,2.187,12.31,2550
1,275,950,2,8.9,8.83,190.6,6.885,1.623,11.89,21.09,20.71,21.07,84.8,297.9,0,17.63,5.665,391
1,275,955,2,9.75,9.67,192.3,7.24,1.424,12.97,21.13,20.76,21.17,84.3,297.9,0,17.58,6.495,532.9
1,275,1000,2,9.28,9.22,181.6,6.514,1.373,11.96,21.49,21,21.52,83.3,297.9,0,17.74,6.303,619.9
2,275,1000,2,19.54,19.77,19.01,19.06,18.04,.38,.446,.313,.336,1.962,12.33,2550
1,275,1005,2,8.31,8.19,187.4,9.61,1.244,11.37,21.94,21.51,21.91,82,297.9,0,17.91,5.573,508.4
1,275,1010,2,9.63,9.55,191.4,7.53,1.096,11.76,21.96,21.32,21.86,81.2,297.9,0,17.77,5.958,545.8
1,275,1015,2,9.03,8.94,189.5,7.81,1.025,10.98,22.08,21.59,22.1,81.2,297.8,0,17.89,5.845,614.6
2,275,1015,2,19.69,19.79,19.06,19.22,18.06,.38,.446,.314,.336,1.515,12.4,2550
1,275,1020,2,8.94,8.84,185.6,8.37,1.231,11.11,22.56,21.94,22.49,79.6,297.8,0,18.03,6.048,648.7
1,275,1025,2,9.21,9.17,184.5,5.311,1.068,11.3,22.74,22.02,22.59,78.6,297.8,0,18,6.36,662.3
1,275,1030,2,9.13,9.09,189.1,5.784,1.102,11.96,22.76,22.07,22.6,78.5,297.8,0,18.01,6.093,644
2,275,1030,2,19.85,19.82,19.11,19.39,18.09,.38,.446,.314,.336,1.204,12.44,2550
1,275,1035,2,8.4,8.32,186.1,7.68,1.375,11.37,23.03,22.41,23.03,78.5,297.8,0,18.25,5.345,689.7
1,275,1040,2,9.37,9.32,185.4,5.432,1.054,11.69,23.29,22.53,23.16,76.9,297.8,0,18.18,6.303,706
1,275,1045,2,9.21,9.17,181,5.032,1.129,11.6,23.58,22.74,23.41,76.2,297.8,0,18.3,6.155,649.6
2,275,1045,2,20.04,19.85,19.17,19.6,18.12,.38,.446,.314,.336,.793,12.42,2550
1,275,1050,2,8.27,8.16,187.8,9.3,1.146,10.81,23.28,22.57,23.05,77.3,297.8,0,18.25,5.655,570.5
1,275,1055,2,7.34,7.27,176.8,7.73,1.415,10,23.79,23.29,23.84,77.4,297.7,0,18.74,5.055,700
1,275,1100,2,7.81,7.72,187.1,8.87,1.44,10.94,24.17,23.38,24.01,75.1,297.7,0,18.63,5.285,736
2,275,1100,2,20.25,19.9,19.25,19.83,18.16,.379,.446,.314,.336,.578,12.43,2550
1,275,1105,2,8.96,8.89,183.8,7.01,1.303,11.96,24.24,23.33,24.01,74.4,297.7,0,18.55,5.768,726
1,275,1110,2,8.62,8.51,182.4,9,1.082,10.81,24.22,23.44,23.99,74.5,297.6,0,18.54,6.15,737
1,275,1115,2,9.46,9.42,174.2,5.202,1.045,11.4,24.16,23.32,23.92,74.7,297.6,0,18.53,7.02,755
2,275,1115,2,20.49,19.96,19.33,20.07,18.2,.379,.446,.314,.336,.037,12.48,2550
1,275,1120,2,9.52,9.46,175.9,6.467,1.235,12.51,24.19,23.34,23.99,74.8,297.6,0,18.58,6.513,771
1,275,1125,2,8.74,8.68,173.1,6.819,1.404,11.89,24.48,23.59,24.32,74.7,297.6,0,18.83,6.218,807
1,275,1130,2,8.64,8.57,175.4,7.32,1.439,12.05,24.59,23.81,24.43,74.3,297.5,0,18.85,6.328,781
2,275,1130,2,20.73,20.02,19.43,20.34,18.26,.379,.446,.315,.336,.03,12.5,2550
1,275,1135,2,9.03,8.95,173.1,7.52,1.496,12.94,24.66,23.77,24.42,73.5,297.6,0,18.75,6.398,748
1,275,1140,2,10.01,9.89,176,8.71,1.215,12.61,24.66,23.69,24.4,73.5,297.5,0,18.75,6.86,780
1,275,1145,2,8.81,8.73,171.1,7.9,1.07,11.47,24.7,23.84,24.49,73.8,297.4,0,18.84,6.363,784
2,275,1145,2,20.98,20.1,19.54,20.61,18.32,.379,.446,.315,.336,.602,12.48,2550
1,275,1150,2,9.11,9.06,175.8,6.177,1.34,11.63,24.83,23.96,24.55,73,297.4,0,18.8,6.753,796
1,275,1155,2,9.5,9.4,181,8.3,1.424,12.45,24.93,24.14,24.72,72.6,297.4,0,18.79,6.718,799
1,275,1200,2,9.71,9.66,185,5.968,.98,11.99,25.09,24.2,24.92,71.7,297.3,0,18.77,6.278,808
2,275,1200,2,21.21,20.18,19.66,20.87,18.39,.378,.446,.315,.336,.805,12.51,2550
1,275,1205,2,9.5,9.44,177.3,6.653,1.802,12.84,25.05,24.15,24.85,71.8,297.3,0,18.74,6.64,799
1,275,1210,2,9.5,9.42,169.7,7.51,1.312,12.28,25.12,24.28,24.89,72.2,297.2,0,18.88,6.895,809
1,275,1215,2,8.79,8.68,178,8.69,1.128,11.53,25.36,24.51,25.16,71.9,297.2,0,19.05,6.143,822
2,275,1215,2,21.44,20.27,19.79,21.14,18.47,.378,.446,.315,.336,.916,12.53,2550
1,275,1220,2,9.24,9.18,175.4,6.723,1.076,11.47,25.5,24.53,25.23,71,297.2,0,18.99,6.423,815
1,275,1225,2,9.41,9.29,170,9.31,1.046,11.66,25.5,24.48,25.25,71.1,297.2,0,19.01,6.418,814
1,275,1230,2,9.13,9.07,169.3,6.871,1.322,12.15,25.54,24.67,25.3,71.5,297.1,0,19.13,6.603,777
2,275,1230,2,21.67,20.37,19.92,21.38,18.56,.378,.446,.315,.336,.692,12.51,2550
1,275,1235,2,8.96,8.84,175.4,9.59,1.023,11.5,25.77,24.88,25.56,70.8,297,0,19.17,6.27,827
1,275,1240,2,9.28,9.21,181,7.05,1.247,11.34,25.94,25.09,25.7,69.65,297,0,19.09,6.483,830
1,275,1245,2,10.04,9.97,181.5,6.751,1.472,12.64,25.89,24.97,25.61,69.45,297,0,19,6.978,828
2,275,1245,2,21.88,20.47,20.05,21.62,18.65,.378,.446,.315,.336,.067,12.56,2550
1,275,1250,2,9.77,9.67,184.9,8.18,1.241,13.59,25.87,25.06,25.68,69.89,296.9,0,19.08,6.608,783
1,275,1255,2,9.46,9.39,177.9,6.682,1.266,11.92,25.97,25.09,25.74,69.73,296.9,0,19.13,6.633,758
1,275,1300,2,8.49,8.41,178.5,7.68,1.056,10.98,26.22,25.42,26.05,69.82,296.8,0,19.38,5.795,763
2,275,1300,2,22.08,20.57,20.18,21.85,18.75,.377,.446,.316,.336,0,12.54,2550
1,275,1305,2,9.15,9.08,181.2,7.3,1.106,11.4,25.91,25.16,25.63,69.93,296.8,0,19.12,6.175,643.1
1,275,1310,2,8.94,8.83,179.7,8.82,1.738,12.25,26.03,25.25,25.84,69.9,296.7,0,19.23,6.013,747
1,275,1315,2,8.56,8.48,182.5,8.09,1.504,11.6,26.44,25.69,26.34,69.09,296.6,0,19.41,5.813,871
2,275,1315,2,22.28,20.68,20.31,22.04,18.85,.377,.446,.316,.336,.067,12.5,2550
1,275,1320,2,9.26,9.08,183.7,11.13,1.211,11.73,26.42,25.39,25.98,67.83,296.6,0,19.12,6.15,487.8
1,275,1325,2,8.75,8.68,169.3,6.882,1.116,10.94,25.75,25.11,25.54,70.9,296.6,0,19.19,6.275,729
1,275,1330,2,8.33,8.15,171.2,11.74,1.098,10.75,26.37,25.56,26.23,69.53,296.5,0,19.45,5.83,754
2,275,1330,2,22.46,20.78,20.44,22.14,18.95,.377,.446,.316,.336,.138,12.47,2550
1,275,1335,2,8.08,8.01,172.6,7.31,1.251,11.34,26.37,25.55,26.06,69.67,296.4,0,19.48,6.013,620.4
1,275,1340,2,9.12,9.05,165.1,7.11,1.469,12.41,26.12,25.42,25.75,69.69,296.4,0,19.25,6.68,427.2
1,275,1345,2,7.74,7.63,169.3,9.8,1.226,11.3,26.22,25.63,26.15,70.9,296.3,0,19.62,5.473,745
2,275,1345,2,22.62,20.88,20.55,22.16,19.06,.377,.446,.316,.336,.137,12.45,2550
1,275,1350,2,9.27,9.12,170.3,10.15,1.402,12.02,26.57,25.75,26.24,68.91,296.2,0,19.49,6.768,709
1,275,1355,2,8.64,8.57,170.8,7.1,1.362,11.92,26.34,25.63,25.99,69.35,296.2,0,19.38,6.133,480.1
1,275,1400,2,9.26,9.18,170.1,7.63,1.768,13.07,26.33,25.77,26.15,68.9,296.2,0,19.28,6.7,584
2,275,1400,2,22.74,20.98,20.64,22.15,19.16,.377,.446,.316,.336,0,12.44,2550
1,275,1405,2,8.91,8.79,178.8,9.34,1.32,12.05,26.44,25.89,26.3,68.49,296.1,0,19.28,6.275,626.3
1,275,1410,2,9.62,9.5,168,8.92,1.399,12.48,26.63,25.99,26.45,67.62,296,0,19.25,6.71,721
1,275,1415,2,9.35,9.27,177.9,7.4,1.448,12.45,26.92,26.15,26.71,67.2,296,0,19.43,6.653,779
2,275,1415,2,22.84,21.07,20.72,22.13,19.27,.376,.447,.316,.336,0,12.47,2550
1,275,1420,2,8.5,8.38,180.1,9.46,1.669,11.5,27.23,26.57,27.07,66.61,296,0,19.57,5.788,653.8
1,275,1425,2,9.6,9.47,170.3,9.59,1.281,13.92,27.09,26.18,26.74,66.56,296,0,19.43,6.93,716
1,275,1430,2,9.07,9.03,176.8,5.753,1.211,11.6,27.03,26.27,26.78,67.01,295.9,0,19.48,6.455,744
2,275,1430,2,22.9,21.15,20.79,22.1,19.38,.376,.447,.316,.336,0,12.49,2550
1,275,1435,2,8.34,8.25,177.7,8.21,1.222,11.2,27.38,26.64,27.2,66.48,295.9,0,19.68,5.555,680.6
1,275,1440,2,8.66,8.56,173.9,8.77,1.282,11.63,27.56,26.68,27.33,66.38,295.9,0,19.81,6.078,753
1,275,1445,2,9.54,9.47,176.3,6.907,1.404,12.45,27.44,26.52,27.07,64.78,295.9,0,19.33,6.695,657.2
2,275,1445,2,22.96,21.23,20.85,22.07,19.48,.375,.447,.317,.336,0,12.51,2550
1,275,1450,2,9.83,9.78,174.3,5.262,1.285,12.25,27.17,26.4,26.9,65.99,295.9,0,19.37,7.08,689.7
1,275,1455,2,9.71,9.65,167.8,6.63,1.184,12.54,27.3,26.56,27.07,65.1,295.9,0,19.28,6.98,636.6
1,275,1500,2,9.19,9.1,172.8,8.08,1.158,11.63,26.97,26.42,26.6,66.45,295.9,0,19.29,6.81,400.8
2,275,1500,2,23.03,21.3,20.89,22.03,19.58,.375,.447,.317,.336,0,12.46,2550
1,275,1505,2,9.3,9.23,176.8,7.14,1.253,12.05,26.92,26.5,26.76,66.76,295.9,0,19.32,6.393,447.1
1,275,1510,2,9.55,9.45,173.1,8.38,1.138,11.86,27.02,26.53,26.83,66.83,295.9,0,19.43,6.803,458.5
1,275,1515,2,9.35,9.29,166.3,6.58,1.318,12.09,26.6,26.16,26.27,67.98,295.9,0,19.31,6.985,272.2
2,275,1515,2,23.11,21.37,20.94,22.02,19.68,.375,.447,.317,.336,0,12.43,2550
1,275,1520,2,7.89,7.82,166.1,7.64,.967,10.49,26.24,26.04,26.06,68.95,295.9,0,19.21,5.713,310.9
1,275,1525,2,8.96,8.91,177.2,6.375,1.65,12.74,26.99,26.66,27.02,67.01,295.9,0,19.44,6.07,615.9
1,275,1530,2,9.1,9.03,173,6.768,1.232,11.63,27.33,26.72,27.14,66.15,295.9,0,19.55,6.378,583.2
2,275,1530,2,23.15,21.44,20.98,22.05,19.78,.375,.448,.317,.335,.067,12.41,2550
1,275,1535,2,9.68,9.6,171.2,7.16,1.198,12.18,27.37,26.78,27.12,64.96,295.9,0,19.31,7.14,565.7
1,275,1540,2,9.93,9.85,174.5,7.6,1.451,12.67,27.43,26.86,27.22,64.76,295.8,0,19.32,6.805,553.8
1,275,1545,2,10.69,10.63,171.9,5.861,1.586,13.85,27.3,26.67,27.01,64.36,295.8,0,19.11,7.47,534.8
2,275,1545,2,23.15,21.5,21.03,22.09,19.88,.374,.448,.317,.335,0,12.5,2550
1,275,1550,2,10.47,10.42,171.1,5.753,1.406,12.77,27.1,26.53,26.82,65.6,295.8,0,19.22,7.57,514.7
1,275,1555,2,9.39,9.29,173.2,8.19,1.475,12.09,27.17,26.74,26.99,65.31,295.8,0,19.22,6.82,490.5
1,275,1600,2,9.15,9.08,171.6,6.988,1.49,13.1,27.28,26.8,27.06,65.19,295.8,0,19.28,6.453,485.2
2,275,1600,2,23.15,21.56,21.07,22.17,19.97,.374,.448,.317,.335,0,12.48,2550
1,275,1605,2,9.83,9.76,176.3,6.745,1.546,12.9,27.17,26.67,26.94,65.09,295.8,0,19.16,6.9,467.9
1,275,1610,2,9.96,9.9,176.1,6.363,1.385,12.71,27.1,26.58,26.78,65.02,295.9,0,19.07,6.653,301.2
1,275,1615,2,8.9,8.84,171.9,6.595,.981,11.14,26.5,26.3,26.27,66.79,295.9,0,18.95,6.143,270.7
2,275,1615,2,23.13,21.61,21.12,22.28,20.06,.374,.448,.317,.335,0,12.45,2550
1,275,1620,2,8.75,8.7,174.9,6.34,1.351,12.35,26.57,26.39,26.43,66.27,295.9,0,18.9,6.033,317.2
1,275,1625,2,9.6,9.55,172.1,5.387,1.12,11.99,26.77,26.49,26.64,66.29,295.9,0,19.08,6.685,398.9
1,275,1630,2,9.7,9.6,173.5,8.4,1.109,12.48,26.88,26.58,26.71,65.71,296,0,19.04,6.973,345.1
2,275,1630,2,23.1,21.65,21.17,22.38,20.13,.374,.448,.317,.335,0,12.44,2550
1,275,1635,2,8.25,8.17,171,7.55,1.274,10.81,26.72,26.46,26.5,66.33,295.9,0,19.04,5.78,257.4
1,275,1640,2,8.91,8.85,167,6.609,1.13,12.28,26.74,26.56,26.59,65.91,296,0,18.96,6.433,336.1
1,275,1645,2,9.17,9.13,171,5.702,1.207,12.22,26.79,26.53,26.58,66.24,296.1,0,19.08,6.635,316.9
2,275,1645,2,23.06,21.7,21.23,22.46,20.21,.373,.448,.318,.335,0,12.45,2550
1,275,1650,2,10.09,10.03,178.2,6.542,1.134,13.43,26.77,26.58,26.6,65.7,296.1,0,18.94,6.873,318
1,275,1655,2,9.62,9.55,180.4,6.772,1.341,11.96,26.79,26.56,26.63,65.59,296.1,0,18.94,6.425,319.9
1,275,1700,2,9.37,9.29,180.8,7.59,1.653,13.43,26.75,26.53,26.55,66.09,296.1,0,19.01,6.228,272.9
2,275,1700,2,23,21.74,21.29,22.5,20.29,.373,.449,.318,.335,0,12.45,2550
1,275,1705,2,9.64,9.58,178.1,6.003,1.643,13,26.35,26.19,26.12,66.44,296.2,0,18.73,6.44,226.1
1,275,1710,2,9.96,9.92,176.2,5.501,1.221,13,26.11,26.01,25.91,67.42,296.3,0,18.74,6.983,168.7
1,275,1715,2,9.08,9.04,181,5.276,1.448,12.9,25.97,25.98,25.85,68.23,296.2,0,18.8,6.408,200.8
2,275,1715,2,22.94,21.77,21.34,22.54,20.35,.373,.449,.318,.335,0,12.45,2550
1,275,1720,2,9.6,9.55,180.2,5.685,1.333,13.16,26,26.04,25.89,67.81,296.2,0,18.73,6.278,169.6
1,275,1725,2,9.45,9.4,182.5,5.66,1.218,12.58,25.99,26.06,25.89,67.94,296.2,0,18.75,6.293,173.4
1,275,1730,2,9.97,9.93,177.9,4.945,1.507,13.23,25.94,26,25.82,67.7,296.2,0,18.65,6.813,160.2
2,275,1730,2,22.87,21.8,21.38,22.54,20.4,.373,.449,.318,.335,0,12.44,2550
1,275,1735,2,10.67,10.63,176.8,4.59,1.341,13.56,25.84,25.89,25.69,67.97,296.3,0,18.62,7.35,141.1
1,275,1740,2,9.49,9.44,176.8,5.458,1.326,13.59,25.72,25.83,25.59,68.19,296.3,0,18.56,6.6,124.3
1,275,1745,2,9.74,9.7,176.8,5.369,1.283,12.51,25.58,25.7,25.44,68.58,296.3,0,18.52,6.855,106
2,275,1745,2,22.8,21.82,21.42,22.5,20.46,.373,.449,.318,.335,0,12.41,2550
1,275,1750,2,8.62,8.56,174.1,6.813,1.232,11.56,25.36,25.52,25.23,69.49,296.3,0,18.53,6.01,88.3
1,275,1755,2,9.17,9.11,174.5,6.35,.969,11.43,25.24,25.45,25.13,69.69,296.3,0,18.46,6.223,67.67
1,275,1800,2,7.95,7.9,177.9,6.163,.861,10.09,25.05,25.3,24.93,70.3,296.3,0,18.42,5.31,49.19
2,275,1800,2,22.71,21.84,21.45,22.45,20.5,.372,.449,.318,.335,.592,12.36,2550
1,275,1805,2,8.54,8.49,174.8,6.27,1.143,11.43,24.89,25.22,24.82,71,296.3,0,18.42,5.65,44.59
1,275,1810,2,8.48,8.45,174.4,5.243,1.059,11.04,24.82,25.17,24.75,70.8,296.4,0,18.31,5.775,32.72
1,275,1815,2,9.08,9.03,173.8,6.305,1.281,11.79,24.73,25.12,24.71,70.6,296.4,0,18.2,6.303,25.39
2,275,1815,2,22.62,21.86,21.47,22.37,20.54,.372,.449,.318,.335,1.095,12.32,2550
1,275,1820,2,8.12,8.08,175.9,5.928,1.366,11.24,24.62,24.97,24.55,71,296.4,0,18.19,5.61,17.15
1,275,1825,2,7.42,7.38,170.3,6.34,.735,9.15,24.34,24.67,24.22,72.7,296.4,0,18.29,4.888,9.24
1,275,1830,2,7.96,7.92,167,5.715,.748,9.83,24.25,24.7,24.22,73.3,296.4,0,18.34,5.478,4.132
2,275,1830,2,22.53,21.87,21.48,22.27,20.57,.372,.449,.318,.335,1.2,12.31,2550
1,275,1835,2,6.998,6.962,168.4,5.808,.765,9.38,24.11,24.5,24.05,74.2,296.5,0,18.38,4.76,1.212
1,275,1840,2,6.121,6.102,166,4.531,.913,8.36,23.9,24.26,23.8,75.8,296.5,0,18.52,4.133,.017
1,275,1845,2,5.23,5.209,164,5.073,.473,6.239,23.58,23.91,23.43,78.1,296.5,0,18.68,3.498,0
2,275,1845,2,22.43,21.87,21.49,22.16,20.59,.372,.449,.319,.335,1.42,12.28,2550
1,275,1850,2,5.492,5.466,165.1,5.634,.668,6.893,23.36,23.77,23.27,79.5,296.5,0,18.75,3.733,0
1,275,1855,2,5.566,5.534,163,6.221,.636,7.35,23.17,23.63,23.11,80.3,296.5,0,18.72,3.655,0
1,275,1900,2,5.382,5.351,159.5,6.096,.689,7.28,23.07,23.52,23.02,80.6,296.5,0,18.69,3.488,0
2,275,1900,2,22.33,21.87,21.48,22.05,20.61,.372,.449,.319,.335,1.667,12.27,2550
1,275,1905,2,5.333,5.296,157.1,6.749,.699,6.893,22.92,23.36,22.88,81.5,296.5,0,18.72,3.535,0
1,275,1910,2,5.476,5.438,158.5,6.733,.741,7.02,22.83,23.27,22.81,82,296.6,0,18.74,3.745,0
1,275,1915,2,5.75,5.705,159.6,7.19,.723,7.35,22.72,23.18,22.69,82.5,296.6,0,18.73,3.64,0
2,275,1915,2,22.23,21.86,21.47,21.93,20.62,.372,.449,.319,.335,1.802,12.27,2550
1,275,1920,2,6.015,5.985,158.6,5.653,.865,8.33,22.63,23.15,22.64,82.9,296.7,0,18.71,3.988,0
1,275,1925,2,6.275,6.231,160.3,6.812,.877,8.33,22.65,23.14,22.71,82.5,296.7,0,18.66,4.42,0
1,275,1930,2,6.358,6.323,161.3,5.946,.805,8.26,22.62,23.09,22.62,82.4,296.8,0,18.62,4.27,0
2,275,1930,2,22.14,21.85,21.46,21.82,20.62,.372,.449,.319,.335,1.862,12.25,2550
1,275,1935,2,6.405,6.369,160.3,6.077,.957,9.18,22.56,23.04,22.59,82.5,296.9,0,18.58,4.365,0
1,275,1940,2,6.428,6.382,160.2,6.824,.901,8.53,22.56,23.07,22.62,82.1,296.9,0,18.5,4.455,0
1,275,1945,2,6.629,6.588,160.4,6.34,.942,8.72,22.52,22.96,22.55,82,297,0,18.45,4.585,0
2,275,1945,2,22.05,21.84,21.43,21.71,20.62,.372,.449,.319,.335,1.866,12.25,2550
1,275,1950,2,6.602,6.565,158.8,6.083,.855,8.43,22.49,22.96,22.51,81.8,297.1,0,18.38,4.525,0
1,275,1955,2,6.024,5.99,156.6,6.032,.914,8.26,22.36,22.78,22.34,82.3,297.1,0,18.35,4.193,0
1,275,2000,2,6.454,6.423,156.8,5.598,.768,8.23,22.24,22.65,22.25,82.8,297.1,0,18.34,4.565,0
2,275,2000,2,21.96,21.82,21.4,21.6,20.61,.372,.449,.319,.335,1.889,12.24,2550
1,275,2005,2,5.804,5.768,157.1,6.369,.654,7.48,22.13,22.52,22.11,83.2,297.2,0,18.29,3.998,0
1,275,2010,2,6.026,5.989,155.4,6.341,1.019,8.49,22.04,22.51,22.06,83.2,297.2,0,18.23,3.905,0
1,275,2015,2,5.541,5.501,154,6.868,1,7.42,21.97,22.44,22,83.1,297.3,0,18.15,3.685,0
2,275,2015,2,21.88,21.8,21.38,21.51,20.6,.372,.449,.319,.335,1.947,12.24,2550
1,275,2020,2,6.96,6.92,154.4,6.185,.791,8.46,21.94,22.47,22.04,83,297.4,0,18.09,4.958,0
1,275,2025,2,7.09,7.05,155.3,6.071,.918,9.6,21.98,22.49,22.05,82.4,297.4,0,18.02,4.905,0
1,275,2030,2,6.864,6.817,152.2,6.737,.849,8.69,21.96,22.41,22.01,82.4,297.4,0,17.99,4.885,0
2,275,2030,2,21.8,21.78,21.35,21.41,20.58,.372,.449,.32,.335,1.912,12.23,2550
1,275,2035,2,6.249,6.196,151.9,7.44,.867,8.33,21.81,22.15,21.79,83,297.5,0,17.98,4.223,0
1,275,2040,2,6.105,6.076,148,5.604,.84,7.87,21.67,22.04,21.67,83.7,297.6,0,17.97,4.253,0
1,275,2045,2,5.484,5.443,147,7.02,.715,7.32,21.52,21.91,21.53,84.2,297.7,0,17.92,3.808,0
2,275,2045,2,21.72,21.76,21.32,21.32,20.56,.372,.449,.32,.335,1.981,12.22,2550
1,275,2050,2,5.966,5.934,149.3,5.881,.945,8.07,21.45,21.9,21.51,84.4,297.8,0,17.89,4.2,0
1,275,2055,2,6.125,6.079,149.3,7.02,.73,8.07,21.44,21.92,21.53,84.3,297.9,0,17.87,4.255,0
1,275,2100,2,6.469,6.427,150.3,6.569,.829,8.79,21.37,21.85,21.42,84.6,297.9,0,17.85,4.285,0
2,275,2100,2,21.65,21.74,21.28,21.23,20.53,.372,.449,.32,.335,2.022,12.21,2550
1,275,2105,2,6.949,6.909,152.8,6.166,.904,8.95,21.33,21.81,21.4,84.7,297.9,0,17.84,4.725,0
1,275,2110,2,7.84,7.8,150.7,6.021,1.215,10.49,21.37,21.88,21.48,84.4,297.8,0,17.82,5.485,0
1,275,2115,2,8,7.94,155,7.1,1.153,11.34,21.39,21.83,21.48,84.2,297.9,0,17.79,5.723,0
2,275,2115,2,21.57,21.71,21.25,21.14,20.5,.372,.449,.32,.335,2.025,12.2,2550
1,275,2120,2,8.07,8.04,157.3,5.52,.983,11.43,21.34,21.79,21.42,84.2,297.9,0,17.75,5.73,0
1,275,2125,2,8.29,8.24,158.1,6.152,1.098,11.5,21.35,21.77,21.43,84,298,0,17.73,5.878,0
1,275,2130,2,7.62,7.57,158.8,6.774,.963,9.34,21.25,21.62,21.27,84.4,298.1,0,17.7,5.293,0
2,275,2130,2,21.5,21.68,21.21,21.06,20.47,.372,.449,.32,.335,2.03,12.2,2550
1,275,2135,2,7.53,7.49,159.1,6.366,1.135,10.39,21.12,21.51,21.15,85,298.1,0,17.69,5.318,0
1,275,2140,2,7.86,7.8,161.8,7.05,1.209,11.04,21.03,21.43,21.07,85.4,298.2,0,17.68,5.42,0
1,275,2145,2,8.1,8.04,162.1,6.947,.977,10.39,20.99,21.42,21.04,85.7,298.2,0,17.68,5.34,0
2,275,2145,2,21.43,21.66,21.17,20.97,20.44,.371,.449,.32,.335,2.097,12.19,2550
1,275,2150,2,8.21,8.18,163.4,4.948,.962,10.65,20.92,21.32,20.99,85.9,298.3,0,17.66,5.935,0
1,275,2155,2,8.83,8.78,165.8,6.03,1.135,11.76,20.89,21.29,20.96,86.1,298.4,0,17.66,6.323,0
1,275,2200,2,8.01,7.96,164.4,6.401,.906,10.06,20.79,21.14,20.82,86.5,298.4,0,17.64,5.53,0
2,275,2200,2,21.37,21.62,21.14,20.9,20.4,.371,.449,.32,.335,2.15,12.19,2550
1,275,2205,2,8.2,8.16,165.1,5.31,1.206,11.14,20.7,21.06,20.75,87,298.5,0,17.65,5.818,0
1,275,2210,2,7.48,7.43,163.3,6.033,1.159,10.65,20.55,20.88,20.57,87.6,298.5,0,17.61,5.198,0
1,275,2215,2,7.68,7.65,164.5,5.285,.969,10.62,20.43,20.79,20.49,88.2,298.5,0,17.61,5.463,0
2,275,2215,2,21.3,21.6,21.1,20.82,20.37,.371,.449,.321,.335,2.253,12.18,2550
1,275,2220,2,7.25,7.22,166.9,5.921,.859,9.44,20.36,20.7,20.41,88.5,298.5,0,17.58,4.925,0
1,275,2225,2,7.36,7.3,166.2,7.25,.922,9.64,20.26,20.65,20.34,89,298.6,0,17.58,5.24,0
1,275,2230,2,7.54,7.49,167.3,6.558,.898,9.41,20.24,20.62,20.32,89.1,298.6,0,17.57,5.36,0
2,275,2230,2,21.24,21.57,21.05,20.74,20.33,.371,.449,.321,.335,2.37,12.18,2550
1,275,2235,2,7.35,7.31,167.8,6.658,.739,9.44,20.18,20.57,20.28,89.2,298.7,0,17.54,5.2,0
1,275,2240,2,7.12,7.08,169.7,5.6,.963,9.7,20.13,20.54,20.22,89.4,298.7,0,17.52,4.823,0
1,275,2245,2,7.06,7.01,171,6.599,.849,8.79,20.04,20.46,20.11,89.7,298.8,0,17.49,4.778,0
2,275,2245,2,21.18,21.54,21.02,20.67,20.29,.371,.448,.321,.335,2.464,12.18,2550
1,275,2250,2,6.974,6.937,171.6,5.909,.664,8.92,19.98,20.4,20.07,89.9,298.8,0,17.47,4.715,0
1,275,2255,2,6.831,6.8,171.4,5.473,.874,9.15,19.94,20.38,20.03,90.1,298.9,0,17.46,4.54,0
1,275,2300,2,6.544,6.488,170.7,7.55,.927,9.18,19.89,20.31,20,90.1,299,0,17.43,4.518,0
2,275,2300,2,21.12,21.51,20.98,20.6,20.26,.371,.448,.321,.335,2.569,12.17,2550
1,275,2305,2,6.305,6.268,170,6.154,.978,9.15,19.84,20.27,19.96,90.3,299.1,0,17.41,4.445,0
1,275,2310,2,5.919,5.881,171.3,6.439,.707,8,19.8,20.2,19.9,90.4,299.1,0,17.38,4.048,0
1,275,2315,2,6.003,5.968,168.8,6.131,.64,7.45,19.73,20.18,19.85,90.6,299.1,0,17.36,4.108,0
2,275,2315,2,21.06,21.48,20.94,20.54,20.22,.371,.448,.321,.335,2.67,12.17,2550
1,275,2320,2,5.922,5.889,169.5,6.059,.718,7.97,19.68,20.11,19.77,90.7,299.2,0,17.33,3.91,0
1,275,2325,2,6.118,6.077,168.8,6.622,.781,8.43,19.59,20.04,19.68,91.1,299.1,0,17.3,4.118,0
1,275,2330,2,6.253,6.218,170.2,6.069,.814,8.43,19.6,20.06,19.74,91.1,299.2,0,17.31,4.33,0
2,275,2330,2,21,21.45,20.91,20.47,20.18,.371,.448,.321,.335,2.784,12.17,2550
1,275,2335,2,5.857,5.815,170.5,6.822,.811,7.61,19.53,19.96,19.64,91.1,299.2,0,17.26,3.963,0
1,275,2340,2,5.882,5.852,169.3,5.787,.712,7.61,19.5,19.96,19.62,91.3,299.2,0,17.25,3.893,0
1,275,2345,2,5.589,5.552,169.1,6.601,.698,7.61,19.44,19.88,19.55,91.5,299.2,0,17.23,3.77,0
2,275,2345,2,20.94,21.42,20.87,20.4,20.14,.371,.448,.321,.335,2.885,12.16,2550
1,275,2350,2,5.43,5.394,168.7,6.543,.693,6.958,19.36,19.75,19.44,91.7,299.3,0,17.19,3.538,0
1,275,2355,2,5.629,5.609,168,4.786,.696,6.958,19.28,19.66,19.35,92.1,299.3,0,17.17,3.79,0
1,276,0,2,5.467,5.427,167.3,6.909,.623,6.958,19.19,19.59,19.28,92.5,299.3,0,17.15,3.658,0
2,276,0,2,20.89,21.39,20.83,20.34,20.1,.37,.448,.322,.335,3.088,12.16,2550
1,276,5,2,5.075,5.049,165.5,5.84,.539,6.599,19.08,19.43,19.15,92.9,299.3,0,17.11,3.415,0
1,276,10,2,4.871,4.841,166,6.337,.709,6.566,19,19.37,19.08,93.2,299.3,0,17.1,3.188,0
1,276,15,2,4.419,4.381,168.7,7.51,.589,5.749,18.91,19.28,19,93.6,299.3,0,17.07,2.935,0
2,276,15,2,20.83,21.36,20.79,20.28,20.06,.37,.448,.322,.335,3.476,12.16,2550
1,276,20,2,4.344,4.323,169.2,5.62,.526,5.488,18.83,19.22,18.92,93.9,299.3,0,17.04,2.87,0
1,276,25,2,4.723,4.696,166.6,6.11,.477,5.619,18.77,19.16,18.88,94.2,299.4,0,17.04,3.255,0
1,276,30,2,5.373,5.349,167.2,5.418,.739,6.958,18.84,19.25,19,94.5,299.3,0,17.16,3.863,0
2,276,30,2,20.77,21.33,20.76,20.22,20.02,.37,.448,.322,.335,3.919,12.16,2550
1,276,35,2,5.558,5.53,168.5,5.782,.635,6.958,18.91,19.3,19.06,94.4,299.3,0,17.19,3.695,0
1,276,40,2,5.97,5.94,168.3,5.772,.689,7.81,18.93,19.33,19.08,94.3,299.3,0,17.2,4.115,0
1,276,45,2,6.16,6.129,166,5.741,.683,8,18.98,19.38,19.15,94.2,299.4,0,17.24,4.255,.022
2,276,45,2,20.72,21.3,20.72,20.16,19.98,.37,.447,.322,.335,3.828,12.15,2550
1,276,50,2,5.745,5.702,167.9,7,.671,7.48,19.06,19.4,19.21,94,299.4,0,17.28,4.148,.118
1,276,55,2,6.349,6.327,167,4.791,.718,8.43,19.13,19.48,19.29,93.9,299.4,0,17.33,4.46,.094
1,276,100,2,5.56,5.525,169.2,6.484,.575,7.35,19.18,19.46,19.29,93.6,299.4,0,17.33,3.82,0
2,276,100,2,20.66,21.27,20.68,20.1,19.94,.37,.447,.322,.335,3.712,12.16,2550
1,276,105,2,5.911,5.865,167.8,7.11,.667,8.13,19.08,19.4,19.17,93.7,299.5,0,17.25,3.993,0
1,276,110,2,5.726,5.698,170.1,5.62,.755,7.87,19.07,19.36,19.18,94,299.5,0,17.3,4.018,0
1,276,115,2,5.754,5.714,169.1,6.681,.641,7.15,19.09,19.39,19.21,94.1,299.6,0,17.32,3.808,0
2,276,115,2,20.63,21.23,20.64,20.06,19.9,.37,.447,.322,.335,3.877,12.14,2550
1,276,120,2,5.579,5.537,169.3,7.06,.929,7.55,19.11,19.41,19.23,94.1,299.7,0,17.34,3.695,0
1,276,125,2,4.723,4.684,167.8,7.3,.716,6.305,19.11,19.36,19.21,94.1,299.8,0,17.35,3.127,0
1,276,130,2,5.209,5.171,168.3,6.857,.805,7.22,19.11,19.37,19.23,94.2,299.8,0,17.36,3.34,0
2,276,130,2,20.59,21.21,20.6,20.03,19.85,.37,.447,.322,.335,3.873,12.14,2550
1,276,135,2,5.976,5.949,165.2,5.527,.834,8,19.12,19.41,19.24,94.2,299.8,0,17.37,3.988,0
1,276,140,2,5.992,5.963,169.1,5.709,.66,8,19.13,19.38,19.25,94.1,299.8,0,17.36,4.073,0
1,276,145,2,6.29,6.256,169.1,5.984,.891,8.59,19.15,19.4,19.27,94.1,299.8,0,17.38,4.338,0
2,276,145,2,20.57,21.18,20.57,20,19.82,.37,.447,.322,.335,3.851,12.14,2550
1,276,150,2,5.734,5.704,169.5,5.88,.802,7.58,19.17,19.39,19.27,94.1,299.8,0,17.39,4.135,0
1,276,155,2,6.163,6.129,167.2,5.957,1.032,8.33,19.17,19.43,19.28,94.2,299.9,0,17.41,4.228,0
1,276,200,2,6.192,6.152,168.5,6.502,.883,8.2,19.18,19.45,19.3,94.1,299.9,0,17.41,4.32,0
2,276,200,2,20.55,21.16,20.54,19.98,19.77,.37,.447,.323,.335,3.902,12.14,2550
1,276,205,2,6.603,6.564,169.6,6.152,1.042,9.47,19.19,19.46,19.31,94.1,299.9,0,17.42,4.985,0
1,276,210,2,6.636,6.592,169.2,6.595,.872,8.95,19.23,19.5,19.35,94.1,299.9,0,17.45,4.54,0
1,276,215,2,6.067,6.03,170.3,6.308,.851,8.26,19.24,19.47,19.34,94.1,299.9,0,17.46,4.085,0
2,276,215,2,20.53,21.13,20.51,19.97,19.74,.37,.447,.323,.334,3.929,12.13,2550
1,276,220,2,6.526,6.469,167.9,7.61,.843,8.53,19.21,19.44,19.31,94.1,299.9,0,17.45,4.39,0
1,276,225,2,5.857,5.8,169.5,8,.782,8.33,19.14,19.36,19.21,94.2,299.9,0,17.4,4.088,0
1,276,230,2,6.011,5.975,170.1,6.252,.867,7.97,19.11,19.35,19.19,94.6,299.9,0,17.42,4.123,0
2,276,230,2,20.52,21.11,20.49,19.96,19.7,.37,.447,.323,.334,4.059,12.12,2550
1,276,235,2,5.859,5.818,169.8,6.817,.688,7.25,19.12,19.36,19.21,94.7,299.9,0,17.45,3.998,0
1,276,240,2,5.807,5.764,170.2,6.95,.794,8.23,19.1,19.33,19.19,94.8,300,0,17.45,4.093,0
1,276,245,2,5.566,5.537,173,5.839,.838,7.74,19.08,19.3,19.17,94.9,300,0,17.45,3.703,0
2,276,245,2,20.5,21.09,20.47,19.95,19.67,.37,.446,.323,.334,4.177,12.13,2550
1,276,250,2,6.05,6.018,170.3,5.951,.907,8.43,19.04,19.28,19.14,95.1,300,0,17.45,4.195,0
1,276,255,2,5.841,5.815,169.6,5.486,.795,8.04,19.02,19.24,19.11,95.3,299.9,0,17.45,3.878,0
1,276,300,2,6.795,6.769,170.9,4.962,.989,8.92,19,19.24,19.09,95.4,299.9,0,17.45,4.785,0
2,276,300,2,20.49,21.07,20.45,19.94,19.64,.369,.446,.323,.334,4.326,12.13,2550
1,276,305,2,6.43,6.39,173.1,6.395,.977,8.72,18.98,19.22,19.07,95.5,299.9,0,17.44,4.223,0
1,276,310,2,6.497,6.458,173.5,6.232,.808,8.69,18.97,19.21,19.07,95.6,299.8,0,17.45,4.68,0
1,276,315,2,6.384,6.348,172.8,6.086,.831,7.94,18.96,19.21,19.06,95.7,299.8,0,17.46,4.525,0
2,276,315,2,20.47,21.05,20.42,19.92,19.61,.369,.446,.323,.334,4.466,12.12,2550
1,276,320,2,6.507,6.478,172.1,5.342,.955,8.53,18.96,19.2,19.05,95.8,299.8,0,17.46,4.445,0
1,276,325,2,5.63,5.601,175,5.783,.692,7.25,18.91,19.12,18.98,95.8,299.8,0,17.43,3.668,0
1,276,330,2,6.292,6.274,177.3,4.361,.856,8.53,18.89,19.14,18.99,96.1,299.8,0,17.46,4.263,0
2,276,330,2,20.45,21.04,20.41,19.9,19.58,.369,.446,.323,.334,4.701,12.13,2550
1,276,335,2,5.683,5.66,176.4,5.193,.753,7.15,18.9,19.12,18.99,96.3,299.8,0,17.48,3.855,0
1,276,340,2,5.784,5.753,175.9,5.859,.734,8.07,18.89,19.09,18.97,96.3,299.8,0,17.49,3.728,0
1,276,345,2,5.918,5.893,173.8,5.211,.711,7.64,18.87,19.1,18.96,96.5,299.9,0,17.49,3.878,0
2,276,345,2,20.43,21.02,20.39,19.89,19.55,.369,.446,.324,.334,4.874,12.12,2550
1,276,350,2,5.591,5.567,175.7,5.267,.775,7.28,18.86,19.1,18.96,96.6,299.9,0,17.51,3.723,0
1,276,355,2,5.169,5.139,176.4,6.152,.73,6.729,18.88,19.1,18.98,96.7,300,0,17.53,3.503,0
1,276,400,2,5.251,5.217,178.4,6.603,.691,6.925,18.9,19.13,19.01,96.7,300,0,17.56,3.36,0
2,276,400,2,20.41,21,20.37,19.87,19.53,.369,.446,.324,.334,4.984,12.11,2550
1,276,405,2,5.249,5.218,179.7,6.18,.69,6.697,18.94,19.17,19.05,96.7,300.1,0,17.6,3.403,0
1,276,410,2,5.137,5.113,181.5,5.543,.717,6.729,18.97,19.22,19.09,96.7,300.2,0,17.63,3.29,.001
1,276,415,2,5.505,5.483,181,5.158,.637,7.22,19.05,19.34,19.2,96.6,300.2,0,17.69,3.605,.113
2,276,415,2,20.4,20.98,20.35,19.85,19.5,.369,.446,.324,.334,4.935,12.11,2550
1,276,420,2,4.904,4.871,181.4,6.662,.645,6.599,19.11,19.38,19.25,96.4,300.2,0,17.71,3.263,.031
1,276,425,2,4.898,4.861,182.3,7.07,.662,6.337,19.17,19.46,19.32,96.3,300.3,0,17.76,3.228,.028
1,276,430,2,5.71,5.679,181.7,5.955,.7,7.51,19.24,19.58,19.42,96.1,300.3,0,17.79,3.553,.156
2,276,430,2,20.38,20.97,20.33,19.84,19.48,.369,.446,.324,.334,4.805,12.12,2550
1,276,435,2,5.762,5.732,180.2,5.918,.715,7.87,19.34,19.67,19.52,95.8,300.4,0,17.82,3.853,.182
1,276,440,2,5.782,5.761,176.9,4.861,.715,7.25,19.42,19.75,19.6,95.3,300.4,0,17.83,4.04,.117
1,276,445,2,6.044,6.015,175.7,5.664,.72,7.64,19.47,19.8,19.64,95,300.4,0,17.83,4.073,.003
2,276,445,2,20.37,20.95,20.32,19.83,19.46,.369,.446,.324,.334,4.571,12.11,2550
1,276,450,2,5.373,5.334,178.8,6.935,.767,6.991,19.52,19.83,19.67,94.7,300.5,0,17.83,3.358,0
1,276,455,2,5.585,5.544,176.5,6.886,.828,7.42,19.57,19.9,19.74,94.5,300.6,0,17.86,3.798,.063
1,276,500,2,5.089,5.062,176.1,5.883,.748,7.09,19.62,19.9,19.77,94.2,300.6,0,17.84,3.575,.036
2,276,500,2,20.36,20.93,20.31,19.83,19.43,.369,.446,.324,.334,4.464,12.11,2550
1,276,505,2,5.407,5.371,175.5,6.555,.985,8.1,19.63,19.89,19.76,94.1,300.6,0,17.84,3.47,0
1,276,510,2,5.59,5.554,174.5,6.507,.871,7.61,19.65,19.92,19.78,94,300.7,0,17.84,3.818,0
1,276,515,2,5.576,5.546,175.3,5.984,.853,8.04,19.64,19.88,19.75,94,300.7,0,17.83,3.905,0
2,276,515,2,20.36,20.92,20.29,19.83,19.41,.369,.445,.324,.334,4.432,12.1,2550
1,276,520,2,5.868,5.842,174,5.399,.814,7.81,19.66,19.91,19.78,94,300.8,0,17.84,3.963,0
1,276,525,2,5.003,4.978,177.3,5.749,.94,7.84,19.66,19.89,19.77,93.9,300.9,0,17.83,3.18,0
1,276,530,2,5.365,5.322,176.6,7.23,.628,6.991,19.67,19.94,19.79,93.9,300.9,0,17.85,3.415,0
2,276,530,2,20.36,20.91,20.28,19.83,19.39,.369,.445,.324,.334,4.41,12.09,2550
1,276,535,2,4.883,4.859,175.3,5.696,.649,6.37,19.7,19.95,19.81,93.8,301,0,17.85,3.278,0
1,276,540,2,4.809,4.774,171.1,6.824,.746,6.925,19.69,19.9,19.77,93.8,301.1,0,17.85,3.13,0
1,276,545,2,4.821,4.791,166.7,6.423,.804,6.566,19.64,19.83,19.71,93.9,301.1,0,17.82,3.157,0
2,276,545,2,20.36,20.89,20.27,19.83,19.37,.368,.445,.324,.334,4.435,12.09,2550
1,276,550,2,4.758,4.727,168.7,6.528,.691,6.305,19.57,19.72,19.62,94.1,301.2,0,17.78,3.25,0
1,276,555,2,4.201,4.175,164.3,6.38,.55,5.586,19.49,19.61,19.53,94.4,301.2,0,17.75,2.785,0
1,276,600,2,4.659,4.639,164,5.317,.73,5.978,19.4,19.52,19.44,94.7,301.3,0,17.71,3.223,0
2,276,600,2,20.36,20.89,20.26,19.84,19.35,.369,.445,.324,.334,4.621,12.09,2550
1,276,605,2,4.747,4.722,166.3,5.847,.741,6.599,19.33,19.47,19.39,94.9,301.3,0,17.68,3.245,0
1,276,610,2,4.781,4.75,162.4,6.503,.674,6.207,19.29,19.45,19.36,95.1,301.3,0,17.67,3.32,0
1,276,615,2,4.823,4.796,160.5,6.048,.686,6.272,19.25,19.41,19.32,95.2,301.4,0,17.66,3.423,0
2,276,615,2,20.36,20.87,20.25,19.85,19.34,.369,.445,.324,.334,4.701,12.09,2550
1,276,620,2,5.081,5.059,157.6,5.319,.708,6.893,19.21,19.36,19.28,95.3,301.4,0,17.63,3.57,0
1,276,625,2,5.063,5.036,158.9,5.869,.731,6.403,19.14,19.27,19.2,95.4,301.5,0,17.57,3.2,0
1,276,630,2,4.92,4.879,160.5,7.35,.728,6.37,19.07,19.2,19.12,95.5,301.5,0,17.52,3.35,0
2,276,630,2,20.36,20.87,20.25,19.85,19.32,.369,.445,.325,.334,4.782,12.1,2550
1,276,635,2,5.118,5.094,165.6,5.577,.646,6.599,19.02,19.19,19.1,95.6,301.6,0,17.5,3.545,.042
1,276,640,2,5.275,5.246,166.3,5.971,.57,6.533,18.99,19.18,19.09,95.6,301.7,0,17.48,3.715,.436
1,276,645,2,4.795,4.768,164.8,6.076,.795,6.239,18.99,19.17,19.09,95.6,301.7,0,17.48,3.603,1.102
2,276,645,2,20.35,20.86,20.24,19.85,19.31,.369,.445,.325,.334,4.758,12.09,2550
1,276,650,2,4.223,4.195,166.9,6.562,.606,6.011,18.98,19.14,19.06,95.7,301.8,0,17.47,2.82,2.02
1,276,655,2,4.652,4.624,167.6,6.338,.723,6.795,18.97,19.17,19.08,95.7,301.8,0,17.47,3.097,3.645
1,276,700,2,4.63,4.597,165.3,6.882,.693,6.435,18.99,19.2,19.1,95.7,301.8,0,17.49,3.155,7.37
2,276,700,2,20.35,20.85,20.23,19.85,19.29,.369,.445,.325,.334,4.765,12.08,2550
1,276,705,2,5.121,5.096,165.4,5.749,.691,7.19,19.01,19.22,19.13,95.6,301.9,0,17.49,3.603,10.01
1,276,710,2,4.152,4.126,164.5,6.402,.528,5.586,19.03,19.22,19.15,95.6,301.9,0,17.5,2.852,13.71
1,276,715,2,4.565,4.537,162.1,6.338,.642,6.174,19.05,19.24,19.17,95.5,302,0,17.52,3.115,15.75
2,276,715,2,20.34,20.84,20.23,19.84,19.28,.369,.445,.325,.334,4.68,12.09,2550
1,276,720,2,4.29,4.271,160.3,5.425,.553,5.782,19.09,19.25,19.19,95.5,302.1,0,17.55,2.902,16.42
1,276,725,2,4.225,4.19,159.9,7.33,.571,5.455,19.1,19.24,19.19,95.5,302.2,0,17.55,2.82,18.23
1,276,730,2,3.838,3.814,158.2,6.374,.505,5.063,19.1,19.24,19.2,95.5,302.3,0,17.56,2.717,22.77
2,276,730,2,20.33,20.83,20.22,19.84,19.27,.369,.445,.325,.334,4.663,12.09,2550
1,276,735,2,4.315,4.278,159.7,7.47,.85,6.533,19.11,19.23,19.2,95.4,302.4,0,17.55,2.887,25.17
1,276,740,2,4.287,4.245,160.4,8.04,.757,5.651,19.12,19.24,19.21,95.4,302.5,0,17.56,2.872,28.83
1,276,745,2,4.37,4.338,157.9,6.967,.714,5.782,19.13,19.27,19.24,95.3,302.6,0,17.56,2.985,30.8
2,276,745,2,20.33,20.82,20.22,19.84,19.26,.369,.445,.325,.334,4.574,12.08,2550
1,276,750,2,3.77,3.73,162.4,8.32,.526,5.096,19.16,19.32,19.28,95.3,302.8,0,17.59,2.59,28.58
1,276,755,2,4.077,4.049,157.3,6.739,.589,5.553,19.21,19.34,19.32,95.2,302.9,0,17.62,2.662,32.14
1,276,800,2,4.074,4.053,155.8,5.863,.601,5.357,19.24,19.38,19.35,95.1,303,0,17.62,2.76,31.82
2,276,800,2,20.33,20.82,20.21,19.84,19.25,.369,.444,.325,.334,4.492,12.07,2550
1,276,805,2,4.062,4.029,157.5,7.27,.55,5.423,19.27,19.41,19.39,95,303.1,0,17.64,2.665,35.47
1,276,810,2,3.805,3.766,160,8.13,.655,5.227,19.32,19.45,19.44,94.9,303.2,0,17.68,2.62,34.84
1,276,815,2,4.178,4.154,159.1,6.25,.532,5.553,19.36,19.5,19.47,94.8,303.2,0,17.7,2.867,35.6
2,276,815,2,20.33,20.81,20.21,19.85,19.23,.369,.444,.326,.334,4.409,12.07,2550
1,276,820,2,4.302,4.269,160,7.12,.557,5.325,19.42,19.53,19.52,94.7,303.3,0,17.73,2.725,38.4
1,276,825,2,4.228,4.201,161.8,6.443,.518,5.325,19.44,19.55,19.55,94.6,303.4,0,17.74,2.832,42.94
1,276,830,2,3.873,3.839,159,7.66,.59,5.521,19.48,19.59,19.58,94.5,303.5,0,17.76,2.87,41.99
2,276,830,2,20.34,20.8,20.2,19.86,19.23,.369,.444,.326,.334,4.349,12.07,2550
1,276,835,2,4.059,4.04,156.7,5.553,.513,5.161,19.51,19.6,19.6,94.4,303.6,0,17.78,2.862,42.3
1,276,840,2,4.641,4.625,156.8,4.74,.602,6.076,19.51,19.59,19.6,94.3,303.7,0,17.76,3.042,42.43
1,276,845,2,4.693,4.663,158.7,6.509,.664,6.272,19.52,19.6,19.61,94.3,303.7,0,17.76,3.298,50.76
2,276,845,2,20.35,20.8,20.2,19.88,19.22,.369,.444,.326,.334,4.303,12.07,2550
1,276,850,2,5.013,4.992,156.1,5.284,.457,6.076,19.55,19.63,19.63,94.3,303.7,0,17.79,3.65,52.03
1,276,855,2,5.063,5.023,157.9,7.13,.598,6.958,19.59,19.63,19.65,94.2,303.7,0,17.82,3.555,42.07
1,276,900,2,4.58,4.551,161.1,6.507,.701,6.403,19.58,19.62,19.63,94.4,303.8,0,17.84,3.223,39.53
2,276,900,2,20.36,20.79,20.2,19.89,19.21,.369,.444,.326,.334,4.32,12.07,2550
1,276,905,2,4.811,4.785,160.5,5.939,.681,6.076,19.55,19.54,19.55,94.6,303.8,0,17.84,3.278,24.33
1,276,910,2,4.857,4.836,162.7,5.257,.793,6.958,19.47,19.47,19.46,95,303.9,0,17.83,3.535,39.8
1,276,915,2,5.348,5.314,163.9,6.481,.708,6.925,19.44,19.49,19.47,95.4,303.9,0,17.86,3.923,53.09
2,276,915,2,20.37,20.79,20.2,19.92,19.2,.369,.444,.326,.334,4.797,12.06,2550
1,276,920,2,4.938,4.908,165.6,6.303,.75,6.599,19.5,19.55,19.56,95.6,304,0,17.95,3.26,76.6
1,276,925,2,4.95,4.928,164.7,5.42,.794,6.925,19.61,19.66,19.68,95.5,304.1,0,18.05,3.318,44.19
1,276,930,2,4.555,4.524,161.1,6.678,.728,6.729,19.57,19.67,19.66,95.3,304.1,0,17.98,3.098,34.44
2,276,930,2,20.39,20.79,20.2,19.94,19.19,.369,.444,.326,.334,4.593,12.06,2550
1,276,935,2,4.836,4.808,161.3,6.196,.582,6.403,19.61,19.7,19.69,95.3,304.2,0,18.01,3.363,55.1
1,276,940,2,5.147,5.118,162.7,6.058,.698,6.729,19.69,19.79,19.81,95.2,304.2,0,18.07,3.535,83
1,276,945,2,4.949,4.909,164.3,7.28,.832,6.664,19.82,19.89,19.95,94.9,304.3,0,18.15,3.615,94.9
2,276,945,2,20.41,20.79,20.21,19.96,19.19,.369,.444,.326,.334,4.364,12.07,2550
1,276,950,2,5.455,5.424,164.5,6.033,.757,7.35,19.86,19.9,19.94,94.5,304.3,0,18.12,3.858,68.11
1,276,955,2,5.146,5.115,165.6,6.334,.915,6.958,19.82,19.81,19.84,94.6,304.4,0,18.09,3.513,48.06
1,276,1000,2,5.552,5.532,165.4,4.96,.689,6.795,19.76,19.81,19.82,94.7,304.4,0,18.06,3.843,49.82
2,276,1000,2,20.43,20.79,20.21,19.99,19.19,.369,.444,.326,.334,4.465,12.06,2550
1,276,1005,2,5.732,5.707,163.8,5.272,.956,7.35,19.79,19.86,19.88,94.8,304.4,0,18.1,3.868,63.92
1,276,1010,2,4.886,4.851,166.1,6.858,.802,6.533,19.91,19.95,20,94.8,304.5,0,18.21,3.48,87
1,276,1015,2,5.254,5.225,164.5,5.959,.994,7.22,19.98,19.94,20.04,94.7,304.5,0,18.26,3.54,92.7
2,276,1015,2,20.45,20.79,20.22,20.01,19.18,.369,.444,.327,.334,4.332,12.06,2550
1,276,1020,2,5.084,5.04,165.3,7.52,.902,6.991,19.98,19.89,19.97,94.8,304.6,0,18.28,3.57,90.6
1,276,1025,2,5.27,5.249,162.9,5.12,.64,6.337,19.95,19.84,19.92,95.1,304.5,0,18.3,3.708,79.2
1,276,1030,2,5.379,5.355,162.6,5.485,.66,6.631,19.88,19.81,19.86,95.4,304.5,0,18.27,3.843,74.6
2,276,1030,2,20.47,20.8,20.22,20.04,19.18,.369,.444,.327,.334,4.646,12.07,2550
1,276,1035,2,5.121,5.094,165.9,5.854,.761,6.827,19.9,19.86,19.91,95.7,304.6,0,18.35,3.565,86.2
1,276,1040,2,5.168,5.145,165.8,5.412,.679,6.566,19.95,19.96,20,95.7,304.6,0,18.4,3.758,89
1,276,1045,2,4.89,4.861,165.1,6.267,.672,6.272,20.04,20.09,20.15,95.6,304.6,0,18.47,3.455,90.4
2,276,1045,2,20.49,20.8,20.23,20.08,19.18,.369,.444,.327,.334,4.534,12.07,2550
1,276,1050,2,5.536,5.493,165.6,7.16,.775,7.22,20.19,20.24,20.33,95.2,304.6,0,18.55,3.753,126.8
1,276,1055,2,5.691,5.655,165.4,6.45,.779,7.28,20.34,20.37,20.47,94.6,304.6,0,18.58,3.99,121.7
1,276,1100,2,6.254,6.216,169.7,6.328,.76,8,20.51,20.49,20.66,93.9,304.6,0,18.63,4.31,179
2,276,1100,2,20.52,20.81,20.24,20.11,19.18,.369,.444,.327,.334,3.908,12.07,2550
1,276,1105,2,5.637,5.595,170.4,6.955,.834,7.64,20.66,20.57,20.76,93.1,304.6,0,18.66,3.868,178.4
1,276,1110,2,5.538,5.483,166.1,8.09,.795,7.12,20.91,20.77,21.01,92.7,304.6,0,18.81,3.913,211.2
1,276,1115,2,5.78,5.706,166.4,9.14,.797,7.87,20.97,20.75,20.99,91.8,304.6,0,18.72,3.903,160.1
2,276,1115,2,20.56,20.81,20.26,20.16,19.19,.369,.444,.327,.334,3.389,12.11,2550
1,276,1120,2,5.579,5.525,163.4,7.95,.723,7.06,20.96,20.71,20.97,91.6,304.6,0,18.69,3.998,185.1
1,276,1125,2,5.601,5.516,163.4,9.98,.812,7.25,21.02,20.78,21.02,91.6,304.6,0,18.73,3.918,174.8
1,276,1130,2,5.515,5.48,156.4,6.496,.617,6.991,21.05,20.78,21.06,91.4,304.6,0,18.74,3.89,218
2,276,1130,2,20.61,20.82,20.27,20.21,19.19,.369,.444,.327,.334,3.272,12.12,2550
1,276,1135,2,5.23,5.166,159,8.92,.743,6.762,21.26,20.96,21.29,91,304.5,0,18.87,3.763,241.8
1,276,1140,2,6.234,6.184,164.7,7.25,.805,7.77,21.25,20.88,21.21,90.2,304.6,0,18.72,4.435,229.4
1,276,1145,2,5.53,5.478,158.6,7.89,.822,7.48,21.23,20.95,21.21,90.5,304.6,0,18.75,3.973,190.6
2,276,1145,2,20.67,20.83,20.29,20.29,19.2,.369,.444,.327,.334,2.987,12.16,2550
1,276,1150,2,5.278,5.184,164,10.85,.993,7.87,21.32,21.07,21.34,90.4,304.6,0,18.82,3.708,212.5
1,276,1155,2,5.097,5.059,158.2,6.993,.83,7.55,21.47,21.14,21.47,89.9,304.6,0,18.88,3.578,250.2
1,276,1200,2,4.889,4.837,169.5,8.29,.936,6.958,21.6,21.29,21.63,89.4,304.6,0,18.91,3.515,239.4
2,276,1200,2,20.74,20.84,20.31,20.38,19.2,.369,.444,.327,.334,2.808,12.17,2550
1,276,1205,2,5.069,5.031,166.8,6.927,.639,6.305,21.66,21.29,21.62,88.9,304.6,0,18.89,3.328,193.3
1,276,1210,2,4.799,4.745,167.6,8.63,.67,6.305,21.73,21.5,21.76,88.9,304.6,0,18.95,3.368,207.5
1,276,1215,2,5.231,5.183,165.9,7.73,.651,6.468,21.88,21.61,21.89,88,304.6,0,18.94,3.75,242.6
2,276,1215,2,20.83,20.86,20.34,20.47,19.22,.369,.444,.327,.334,2.644,12.18,2550
1,276,1220,2,4.914,4.863,177.3,8.26,.649,6.337,22.14,21.86,22.2,87.2,304.6,0,19.04,3.398,297.6
1,276,1225,2,5.24,5.189,171.2,8.01,.826,6.925,22.27,21.94,22.23,86.2,304.6,0,18.98,3.575,183.2
1,276,1230,2,5.556,5.469,158.4,10.09,.762,7.32,22.28,22.03,22.29,86.1,304.7,0,18.98,3.825,295.9
2,276,1230,2,20.92,20.88,20.37,20.58,19.23,.369,.444,.327,.334,2.32,12.21,2550
1,276,1235,2,5.292,5.228,163.2,8.86,.739,7.19,22.56,22.24,22.55,85.1,304.7,0,19.05,3.833,300.5
1,276,1240,2,5.754,5.701,161,7.8,.686,7.22,22.54,21.98,22.37,84.8,304.7,0,18.98,4.11,259.3
1,276,1245,2,5.176,5.097,157,10.03,.723,6.599,22.41,21.94,22.27,85.4,304.7,0,18.96,3.53,223.4
2,276,1245,2,21.01,20.91,20.41,20.68,19.25,.368,.444,.327,.334,2.207,12.23,2550
1,276,1250,2,4.759,4.731,157.9,6.247,.843,6.566,22.31,21.92,22.15,85.5,304.7,0,18.9,3.313,141
1,276,1255,2,5.101,5.042,167.8,8.7,.622,6.435,22.18,21.92,22.05,86,304.7,0,18.85,3.468,109.4
1,276,1300,2,4.989,4.961,166.1,6.076,.629,6.566,22.16,21.98,22.12,86.6,304.7,0,18.95,3.365,218.3
2,276,1300,2,21.11,20.94,20.46,20.8,19.27,.368,.444,.327,.334,2.44,12.16,2550
1,276,1305,2,5.217,5.178,163.7,7.05,1.069,7.09,22.53,22.2,22.55,85.8,304.7,0,19.15,3.805,285.7
1,276,1310,2,4.94,4.904,164.3,6.931,.845,6.468,22.53,22.21,22.42,85.2,304.6,0,19.04,3.455,135.6
1,276,1315,2,5.392,5.359,160.8,6.323,1.097,7.71,22.32,22.04,22.17,85.7,304.6,0,18.93,3.705,95.2
2,276,1315,2,21.21,20.97,20.51,20.9,19.3,.368,.444,.327,.334,2.278,12.19,2550
1,276,1320,2,6.067,6.033,164.9,6.112,.787,7.64,22.2,21.99,22.09,86.3,304.7,0,18.93,4.338,146.9
1,276,1325,2,5.798,5.779,171.6,4.656,.925,7.51,22.1,21.88,21.99,86.4,304.6,0,18.86,3.913,143.3
1,276,1330,2,5.465,5.379,163.7,10.19,.751,6.925,22.11,21.9,22.04,86.8,304.6,0,18.93,3.695,131.9
2,276,1330,2,21.28,21.01,20.56,20.99,19.33,.368,.444,.327,.334,2.469,12.17,2550
1,276,1335,2,5.049,5,162,7.98,.718,6.435,22.03,21.85,21.94,87,304.5,0,18.89,3.655,127
1,276,1340,2,4.916,4.831,156.1,10.7,.709,6.305,22.06,21.9,22.01,87.3,304.4,0,18.98,3.433,141.5
1,276,1345,2,5.291,5.258,159.4,6.401,.734,6.795,22.19,22.02,22.19,86.9,304.4,0,19.03,3.828,180.9
2,276,1345,2,21.33,21.04,20.61,21.06,19.36,.368,.444,.327,.334,2.507,12.17,2550
1,276,1350,2,4.669,4.623,158.9,8.07,.662,6.533,22.32,22.14,22.31,86.5,304.5,0,19.07,3.243,156.7
1,276,1355,2,4.996,4.96,162.8,6.938,.747,6.827,22.27,22.06,22.17,85.9,304.5,0,18.93,3.538,99.8
1,276,1400,2,5.019,4.982,157,6.892,.673,6.403,22.16,21.97,22.06,86.5,304.5,0,18.93,3.603,121.5
2,276,1400,2,21.37,21.08,20.66,21.1,19.4,.368,.444,.327,.334,2.435,12.15,2550
1,276,1405,2,5.15,5.093,156.1,8.51,.626,6.533,22.15,21.98,22.08,86.7,304.5,0,18.96,3.655,114.9
1,276,1410,2,4.99,4.942,167,7.94,.618,6.403,22.19,22.07,22.18,86.6,304.5,0,18.98,3.41,169.4
1,276,1415,2,4.76,4.693,156,9.62,.567,5.815,22.4,22.17,22.41,86.2,304.5,0,19.1,3.38,268.1
2,276,1415,2,21.4,21.11,20.71,21.15,19.44,.368,.444,.327,.334,2.381,12.15,2550
1,276,1420,2,4.839,4.777,148.2,9.14,.595,6.076,22.64,22.28,22.6,85.4,304.6,0,19.18,3.653,253.2
1,276,1425,2,5.067,5.031,149.4,6.82,.667,6.533,22.64,22.3,22.5,85.1,304.6,0,19.14,3.605,162.3
1,276,1430,2,4.832,4.802,146.3,6.468,.847,6.599,22.46,22.22,22.32,85.5,304.6,0,19.03,3.333,104.7
2,276,1430,2,21.43,21.14,20.75,21.18,19.47,.368,.444,.327,.334,2.308,12.17,2550
1,276,1435,2,5.208,5.175,154.6,6.419,.832,7.15,22.32,22.17,22.19,85.9,304.7,0,18.97,3.558,71.5
1,276,1440,2,4.407,4.371,145.7,7.4,.653,6.272,22.24,22.14,22.15,86.8,304.7,0,19.05,3.047,87.5
1,276,1445,2,4.71,4.678,130.9,6.653,.654,6.043,22.22,22.06,22.13,87.4,304.7,0,19.15,3.16,89.6
2,276,1445,2,21.47,21.17,20.79,21.23,19.51,.367,.444,.327,.334,2.589,12.13,2550
1,276,1450,2,4.373,4.34,134.7,7.03,.736,5.488,22.11,22.01,22.05,88,304.6,0,19.14,3.103,86.4
1,276,1455,2,4.563,4.54,136.2,5.691,.679,5.815,22.06,22.04,22.03,88.1,304.5,0,19.11,3.17,93.1
1,276,1500,2,4.5,4.453,114.9,8.29,.518,6.076,22.01,21.97,21.95,88.9,304.2,0,19.22,3.185,118.8
2,276,1500,2,21.5,21.19,20.82,21.28,19.54,.367,.444,.328,.334,2.904,12.11,2550
1,276,1505,2,4.415,4.355,123,9.43,.821,5.945,21.88,21.87,21.81,90,304.4,0,19.28,3.315,76.2
1,276,1510,2,4.316,4.287,128.1,6.679,.727,5.749,21.68,21.7,21.63,91.1,304.5,0,19.28,2.902,117.8
1,276,1515,2,4.509,4.463,133,8.19,.797,6.076,21.65,21.71,21.65,91.9,304.7,0,19.37,3.27,89
2,276,1515,2,21.51,21.22,20.86,21.31,19.57,.367,.444,.328,.334,4.097,12.1,2550
1,276,1520,2,4.299,4.269,133.3,6.716,.845,6.207,21.51,21.61,21.49,92.1,304.8,0,19.29,3.073,58.2
1,276,1525,2,4.491,4.456,134.7,7.19,.523,5.586,21.41,21.54,21.39,92.9,304.8,0,19.32,2.857,46.78
1,276,1530,2,3.752,3.725,138.3,6.863,.551,4.9,21.33,21.51,21.34,93.4,304.8,0,19.33,2.585,42.28
2,276,1530,2,21.52,21.24,20.89,21.33,19.6,.368,.444,.328,.334,6.399,12.09,2550
1,276,1535,2,3.801,3.787,140.7,4.959,.667,5.455,21.29,21.55,21.38,93.6,304.9,0,19.32,2.715,53
1,276,1540,2,3.373,3.355,140.5,5.863,.463,4.704,21.33,21.59,21.45,93.5,304.9,0,19.35,2.197,65.93
1,276,1545,2,3.523,3.505,136.6,5.818,.405,4.279,21.43,21.66,21.54,93.3,304.8,0,19.4,2.357,93.8
2,276,1545,2,21.52,21.27,20.93,21.34,19.64,.367,.444,.328,.334,6.706,12.08,2550
1,276,1550,2,3.414,3.395,130.8,6.003,.384,4.116,21.58,21.74,21.67,93.1,304.7,0,19.51,2.08,100.2
1,276,1555,2,3.294,3.276,129.1,6.075,.377,4.051,21.72,21.83,21.81,92.8,304.6,0,19.6,2.255,118.7
1,276,1600,2,3.358,3.341,121.9,5.869,.582,4.769,21.85,21.95,21.95,92.4,304.6,0,19.65,2.337,125.5
2,276,1600,2,21.5,21.29,20.95,21.34,19.67,.368,.444,.328,.334,4.294,12.1,2550
1,276,1605,2,3.835,3.814,121.2,6.066,.598,5.031,21.99,22.08,22.09,91.9,304.6,0,19.7,2.692,117.2
1,276,1610,2,4.484,4.454,127.8,6.651,.989,6.141,22.09,22.29,22.23,91,304.6,0,19.65,3.21,122.4
1,276,1615,2,4.826,4.794,132.1,6.623,.775,6.403,22.22,22.43,22.35,89.4,304.6,0,19.49,3.395,100.1
2,276,1615,2,21.5,21.3,20.98,21.35,19.69,.368,.444,.328,.334,3.43,12.11,2550
1,276,1620,2,4.657,4.635,137.7,5.654,.604,6.337,22.25,22.44,22.35,88,304.7,0,19.27,3.458,81.3
1,276,1625,2,4.905,4.88,142.3,5.811,.677,6.468,22.28,22.5,22.38,87.1,304.8,0,19.15,3.448,69.84
1,276,1630,2,4.634,4.591,142.8,7.77,.817,6.337,22.33,22.52,22.4,86.5,304.9,0,19.1,3.147,67.02
2,276,1630,2,21.51,21.32,21,21.36,19.72,.368,.444,.328,.334,3.059,12.09,2550
1,276,1635,2,5.345,5.326,138.6,4.817,.682,6.893,22.3,22.51,22.36,85.8,305,0,18.93,3.785,47.27
1,276,1640,2,4.604,4.578,135.4,6.036,.84,6.337,22.23,22.43,22.26,85.8,305,0,18.87,3.305,32.99
1,276,1645,2,3.564,3.534,136.1,7.37,.538,4.933,22.17,22.33,22.17,86.3,304.9,0,18.9,2.452,37.95
2,276,1645,2,21.52,21.33,21.02,21.38,19.74,.367,.444,.328,.334,2.996,12.07,2550
1,276,1650,2,3.347,3.331,135,5.744,.393,4.247,22.12,22.31,22.15,86.6,304.9,0,18.9,2.405,47.23
1,276,1655,2,3.07,3.05,132.5,6.521,.436,4.377,22.14,22.33,22.17,86.8,305,0,18.96,1.95,48.62
1,276,1700,2,2.664,2.65,129.3,6.006,.387,3.593,22.15,22.32,22.18,87,304.9,0,19.01,1.657,50.59
2,276,1700,2,21.52,21.35,21.04,21.39,19.77,.367,.444,.328,.334,3.035,12.07,2550
1,276,1705,2,2.828,2.816,125.3,5.227,.382,3.822,22.15,22.34,22.18,87.1,304.8,0,19.02,1.9,53.79
1,276,1710,2,2.933,2.925,126.8,4.189,.326,3.659,22.13,22.28,22.14,87.6,304.8,0,19.09,1.707,56.84
1,276,1715,2,3.38,3.372,126.5,3.834,.34,4.247,22.06,22.21,22.04,88.3,304.8,0,19.15,2.112,54.75
2,276,1715,2,21.51,21.37,21.06,21.39,19.79,.367,.444,.328,.334,3.225,12.07,2550
1,276,1720,2,3.328,3.317,122.3,4.636,.421,4.149,21.96,22.15,21.96,89.1,304.8,0,19.19,2.182,54.11
1,276,1725,2,3.519,3.493,119.6,6.96,.421,4.475,21.91,22.15,21.95,89.3,304.9,0,19.18,2.26,44.49
1,276,1730,2,3.736,3.718,125.8,5.682,.554,5.161,21.9,22.25,22.01,88.7,305,0,19.07,2.547,38.19
2,276,1730,2,21.49,21.38,21.07,21.38,19.81,.367,.444,.329,.334,3.346,12.05,2550
1,276,1735,2,3.204,3.193,125.1,4.672,.476,4.475,21.93,22.24,21.98,88.3,305,0,19.03,2.012,31.21
1,276,1740,2,3.462,3.442,127.4,6.177,.483,4.835,21.9,22.23,21.96,88.1,305.1,0,18.97,2.26,25.1
1,276,1745,2,3.478,3.47,126.4,3.776,.333,4.149,21.86,22.22,21.91,88,305.1,0,18.9,2.145,25.75
2,276,1745,2,21.48,21.38,21.09,21.37,19.82,.367,.444,.329,.334,3.234,12.05,2550
1,276,1750,2,3.523,3.515,125.4,3.726,.308,4.247,21.78,22.11,21.81,88.2,305.2,0,18.88,2.075,26.63
1,276,1755,2,3.424,3.419,124.7,2.914,.341,4.279,21.72,22.03,21.75,88.5,305.2,0,18.88,2.105,29.7
1,276,1800,2,3.754,3.743,118.5,4.333,.284,4.443,21.65,21.92,21.65,89.1,305.1,0,18.9,2.292,30.24
2,276,1800,2,21.46,21.39,21.1,21.35,19.83,.368,.445,.329,.334,3.347,12.06,2550
1,276,1805,2,3.5,3.489,115.5,4.617,.369,4.312,21.55,21.85,21.58,89.5,305.1,0,18.88,2.19,23.07
1,276,1810,2,3.132,3.12,114.8,4.924,.488,4.475,21.51,21.85,21.58,89.2,305.2,0,18.8,2.065,16.62
1,276,1815,2,2.833,2.818,114.1,6.005,.382,3.691,21.48,21.79,21.52,89,305.2,0,18.72,1.797,11.24
2,276,1815,2,21.44,21.4,21.1,21.33,19.84,.368,.445,.329,.334,3.357,12.05,2550
1,276,1820,2,2.486,2.478,118.8,4.567,.304,3.397,21.42,21.75,21.45,88.9,305.3,0,18.66,1.415,7.68
1,276,1825,2,2.346,2.34,115.6,4.19,.235,2.973,21.32,21.65,21.32,89.3,305.4,0,18.63,1.26,4.498
1,276,1830,2,2.654,2.649,111.8,3.426,.201,3.136,21.19,21.56,21.18,90,305.5,0,18.62,1.427,1.325
2,276,1830,2,21.41,21.4,21.11,21.29,19.86,.368,.445,.329,.334,3.527,12.04,2550
1,276,1835,2,2.683,2.677,112.3,3.678,.219,3.267,21.05,21.46,21.05,90.6,305.6,0,18.59,1.237,.026
1,276,1840,2,2.588,2.585,116.1,2.789,.208,3.038,20.95,21.42,20.96,91.2,305.7,0,18.6,1.247,0
1,276,1845,2,2.903,2.901,111.6,2.526,.163,3.365,20.9,21.47,20.94,91.6,305.7,0,18.63,1.465,0
2,276,1845,2,21.38,21.41,21.11,21.26,19.86,.367,.445,.329,.334,3.861,12.04,2550
1,276,1850,2,2.949,2.947,104.1,1.991,.183,3.332,20.82,21.35,20.85,92,305.8,0,18.61,1.452,0
1,276,1855,2,2.604,2.601,108.6,2.455,.135,2.875,20.71,21.22,20.73,92.5,305.9,0,18.59,1.19,0
1,276,1900,2,2.546,2.544,105.1,2.248,.172,2.842,20.61,21.22,20.64,93,306,0,18.58,.996,0
2,276,1900,2,21.34,21.4,21.11,21.21,19.87,.367,.445,.329,.334,4.258,12.04,2550
1,276,1905,2,2.265,2.261,93.6,3.629,.106,2.548,20.56,21.19,20.58,93.3,306,0,18.58,.69,0
1,276,1910,2,2.294,2.29,82.1,3.422,.133,2.581,20.5,21.18,20.54,93.6,306,0,18.58,.865,0
1,276,1915,2,1.949,1.946,86.2,2.886,.116,2.221,20.43,21.17,20.47,93.8,306.1,0,18.55,.197,0
2,276,1915,2,21.3,21.4,21.1,21.17,19.88,.367,.445,.329,.334,4.694,12.03,2550
1,276,1920,2,1.875,1.875,84.5,1.374,.126,2.156,20.37,21.13,20.43,94.1,306.2,0,18.53,.046,0
1,276,1925,2,1.816,1.815,89.9,1.944,.093,2.025,20.31,21.15,20.38,94.2,306.3,0,18.5,0,0
1,276,1930,2,2.057,2.056,90.6,1.246,.216,2.45,20.28,21.16,20.34,94.5,306.3,0,18.51,.288,0
2,276,1930,2,21.26,21.4,21.09,21.12,19.87,.367,.444,.329,.334,5.042,12.03,2550
1,276,1935,2,2.513,2.508,81.4,3.496,.139,2.907,20.28,21.19,20.38,94.8,306.4,0,18.57,.853,0
1,276,1940,2,2.467,2.466,78.8,.874,.082,2.679,20.33,21.21,20.44,94.9,306.5,0,18.63,.913,0
1,276,1945,2,2.508,2.508,81.9,1.215,.128,2.777,20.35,21.2,20.44,94.8,306.6,0,18.63,.852,0
2,276,1945,2,21.21,21.39,21.08,21.07,19.87,.367,.444,.329,.334,5.076,12.03,2550
1,276,1950,2,2.436,2.433,83.7,2.556,.128,2.777,20.35,21.26,20.47,94.9,306.6,0,18.64,.901,.027
1,276,1955,2,2.39,2.388,80.2,2.552,.164,2.875,20.42,21.34,20.57,94.8,306.7,0,18.69,.677,.116
1,276,2000,2,2.093,2.092,75.4,1.459,.145,2.385,20.44,21.27,20.59,94.6,306.8,0,18.68,.447,.016
2,276,2000,2,21.17,21.38,21.06,21.02,19.87,.367,.444,.329,.334,4.892,12.04,2550
1,276,2005,2,1.615,1.615,74.3,.534,.15,1.895,20.44,21.13,20.56,94.5,306.9,0,18.67,0,.104
1,276,2010,2,1.814,1.812,71.3,2.652,.265,2.221,20.42,20.98,20.5,94.6,306.9,0,18.66,.191,0
1,276,2015,2,2.032,2.029,69.65,2.891,.162,2.319,20.39,20.89,20.45,94.7,306.9,0,18.66,.185,0
2,276,2015,2,21.14,21.37,21.05,20.98,19.87,.367,.444,.329,.334,5.001,12.04,2550
1,276,2020,2,1.733,1.729,70.1,3.779,.148,2.123,20.38,20.89,20.47,94.8,307,0,18.67,.161,0
1,276,2025,2,1.243,1.243,66.23,1.636,.301,1.764,20.4,20.87,20.47,94.8,307.1,0,18.68,.019,0
1,276,2030,2,.894,.894,74,.229,.114,1.143,20.39,20.86,20.47,94.8,307.2,0,18.68,0,0
2,276,2030,2,21.11,21.36,21.03,20.95,19.86,.367,.444,.329,.334,5.068,12.03,2550
1,276,2035,2,1.37,1.369,73.2,1.65,.161,1.764,20.41,20.86,20.48,94.9,307.3,0,18.7,0,0
1,276,2040,2,1.9,1.898,71,2.393,.244,2.385,20.38,20.9,20.47,94.9,307.2,0,18.68,.362,0
1,276,2045,2,2.315,2.315,75.3,1.22,.087,2.548,20.36,20.98,20.45,95,307.3,0,18.68,1.065,.037
2,276,2045,2,21.09,21.35,21.02,20.92,19.85,.368,.444,.33,.334,5.275,12.02,2550
1,276,2050,2,2.373,2.366,83.9,4.367,.118,2.679,20.36,20.99,20.44,95.1,307.3,0,18.7,1.003,0
1,276,2055,2,2.715,2.713,84.7,2.467,.168,3.071,20.34,20.97,20.43,95.3,307.2,0,18.69,1.26,0
1,276,2100,2,2.802,2.796,85.5,3.704,.281,3.43,20.36,20.89,20.47,95.3,307.2,0,18.72,1.515,0
2,276,2100,2,21.07,21.34,21,20.89,19.84,.367,.444,.33,.334,5.362,12.02,2550
1,276,2105,2,3.265,3.256,91.4,4.251,.308,3.985,20.34,20.78,20.44,95.3,307.2,0,18.71,1.81,0
1,276,2110,2,3.22,3.21,91.9,4.503,.372,4.018,20.37,20.82,20.47,95.3,307.2,0,18.74,1.795,0
1,276,2115,2,3.213,3.199,97.4,5.39,.35,3.953,20.41,20.89,20.55,95.3,307.3,0,18.76,1.955,.222
2,276,2115,2,21.05,21.34,20.99,20.87,19.83,.367,.444,.33,.334,5.32,12.03,2550
1,276,2120,2,3.677,3.662,100.7,5.29,.496,4.769,20.47,20.95,20.62,95,307.3,0,18.78,2.255,.214
1,276,2125,2,3.826,3.816,99.2,4.078,.517,4.998,20.56,21.1,20.76,94.5,307.3,0,18.79,2.312,.178
1,276,2130,2,3.999,3.984,97.1,4.911,.404,4.965,20.65,21.19,20.85,93.8,307.1,0,18.76,2.527,.056
2,276,2130,2,21.03,21.32,20.97,20.85,19.81,.368,.444,.33,.334,4.936,12.02,2550
1,276,2135,2,4.051,4.029,96.7,5.947,.493,5.161,20.71,21.22,20.88,93.3,307.1,0,18.73,2.637,.054
1,276,2140,2,4.168,4.149,102.1,5.549,.481,5.259,20.77,21.26,20.94,92.8,307.2,0,18.71,2.475,.055
1,276,2145,2,4.184,4.167,104.6,5.167,.498,5.651,20.83,21.33,21.01,92.3,307.3,0,18.68,2.647,.033
2,276,2145,2,21.01,21.32,20.95,20.82,19.81,.368,.444,.33,.334,4.636,12.01,2550
1,276,2150,2,3.884,3.866,105.5,5.557,.438,4.933,20.88,21.29,21.01,92,307.4,0,18.67,2.585,0
1,276,2155,2,4.069,4.046,107.5,6.079,.454,5.031,20.86,21.19,20.95,92.1,307.3,0,18.67,2.707,0
1,276,2200,2,4.256,4.232,112.9,6.157,.418,5.194,20.82,21.22,20.93,92.2,307.3,0,18.65,2.632,0
2,276,2200,2,21,21.31,20.94,20.79,19.79,.368,.444,.33,.334,4.552,12.01,2550
1,276,2205,2,4.21,4.193,112.7,5.066,.392,5.194,20.84,21.29,20.98,91.9,307.3,0,18.62,2.675,0
1,276,2210,2,3.944,3.923,114.4,5.849,.481,5.161,20.83,21.23,20.95,91.6,307.2,0,18.56,2.512,0
1,276,2215,2,4.204,4.175,118.4,6.74,.632,5.749,20.84,21.31,20.99,91.3,307.2,0,18.51,2.732,0
2,276,2215,2,20.98,21.3,20.93,20.77,19.78,.367,.444,.329,.334,4.405,12,2550
1,276,2220,2,4.338,4.314,116.6,6.084,.569,5.717,20.84,21.29,20.98,90.8,307.2,0,18.43,2.812,0
1,276,2225,2,4.528,4.508,121.4,5.398,.62,6.076,20.85,21.36,21.02,90.2,307.2,0,18.35,3.008,0
1,276,2230,2,4.047,4.02,125.6,6.611,.508,5.063,20.87,21.34,21.01,89.9,307.3,0,18.31,2.682,0
2,276,2230,2,20.97,21.29,20.91,20.75,19.77,.367,.444,.33,.334,4.186,11.99,2550
1,276,2235,2,3.715,3.685,121.2,7.34,.432,4.835,20.91,21.35,21.05,89.4,307.3,0,18.27,2.562,0
1,276,2240,2,3.974,3.954,117.1,5.791,.507,5.292,20.93,21.35,21.04,89,307.4,0,18.2,2.557,0
1,276,2245,2,4.115,4.085,121.1,6.935,.513,5.357,20.89,21.35,21.02,88.9,307.4,0,18.15,2.58,0
2,276,2245,2,20.95,21.28,20.9,20.72,19.76,.367,.444,.33,.334,3.938,12,2550
1,276,2250,2,4.284,4.264,118.8,5.508,.478,5.39,20.91,21.35,21.04,88.5,307.4,0,18.1,2.885,0
1,276,2255,2,4.517,4.487,111.5,6.609,.443,5.553,20.85,21.23,20.93,88.5,307.4,0,18.05,2.932,0
1,276,2300,2,4.321,4.304,109.5,5.119,.482,5.292,20.71,21.09,20.77,89,307.4,0,18.01,2.745,0
2,276,2300,2,20.93,21.27,20.88,20.7,19.75,.367,.444,.329,.334,3.894,11.99,2550
1,276,2305,2,4.549,4.528,109.7,5.463,.607,6.109,20.62,21.03,20.72,89.4,307.4,0,18,3.085,0
1,276,2310,2,4.668,4.647,113,5.419,.626,6.141,20.62,21.01,20.71,89.4,307.5,0,17.99,3.14,0
1,276,2315,2,4.492,4.465,116.6,6.28,.596,5.978,20.58,20.96,20.66,89.6,307.4,0,17.97,2.925,0
2,276,2315,2,20.91,21.26,20.87,20.67,19.74,.367,.444,.329,.334,3.973,11.99,2550
1,276,2320,2,4.488,4.461,117.8,6.254,.649,6.141,20.56,21,20.67,89.5,307.4,0,17.95,3.005,0
1,276,2325,2,4.021,4.002,122.2,5.61,.514,5.129,20.55,20.94,20.64,89.3,307.3,0,17.92,2.525,0
1,276,2330,2,3.968,3.943,120.2,6.426,.659,5.945,20.54,20.95,20.64,89.3,307.4,0,17.9,2.657,0
2,276,2330,2,20.88,21.25,20.85,20.65,19.73,.367,.444,.329,.334,3.932,11.99,2550
1,276,2335,2,3.818,3.787,116.7,7.34,.547,5.521,20.49,20.87,20.56,89.4,307.4,0,17.86,2.522,0
1,276,2340,2,4.077,4.055,118.8,5.892,.611,5.684,20.46,20.85,20.55,89.5,307.3,0,17.85,2.697,0
1,276,2345,2,4.024,4.001,124.9,6.098,.376,5.096,20.43,20.78,20.49,89.6,307.3,0,17.84,2.672,0
2,276,2345,2,20.86,21.24,20.84,20.61,19.71,.367,.444,.329,.334,3.955,11.99,2550
1,276,2350,2,4.088,4.059,127.5,6.816,.53,5.227,20.35,20.69,20.41,90,307.3,0,17.84,2.557,0
1,276,2355,2,4.109,4.082,131.1,6.662,.443,5.39,20.28,20.64,20.35,90.4,307.4,0,17.84,2.595,0
1,277,0,2,3.963,3.945,133.3,5.424,.566,5.488,20.26,20.63,20.35,90.6,307.4,0,17.86,2.702,0
2,277,0,2,20.83,21.23,20.83,20.58,19.7,.367,.444,.329,.334,4.056,11.99,2550
1,277,5,2,3.673,3.656,129.1,5.404,.424,4.737,20.24,20.62,20.35,90.6,307.4,0,17.84,2.515,0
1,277,10,2,3.394,3.378,130.3,5.701,.37,4.312,20.2,20.55,20.27,90.8,307.5,0,17.83,2.18,0
1,277,15,2,3.936,3.915,132.2,5.983,.608,5.553,20.16,20.57,20.27,91.1,307.5,0,17.85,2.56,0
2,277,15,2,20.81,21.22,20.81,20.55,19.69,.367,.444,.329,.334,4.114,11.98,2550
1,277,20,2,3.43,3.402,131.9,7.21,.603,4.9,20.17,20.54,20.26,91.1,307.6,0,17.85,2.22,0
1,277,25,2,2.864,2.846,135.3,6.429,.42,3.724,20.13,20.49,20.22,91.3,307.7,0,17.85,1.85,0
1,277,30,2,3.388,3.367,131.8,6.383,.409,4.377,20.13,20.53,20.25,91.5,307.7,0,17.88,2.2,0
2,277,30,2,20.78,21.2,20.79,20.51,19.67,.367,.443,.329,.334,4.181,11.98,2550
1,277,35,2,3.287,3.268,134.9,6.053,.497,4.377,20.13,20.51,20.23,91.5,307.7,0,17.89,2.162,0
1,277,40,2,3.293,3.28,138.3,5.133,.419,4.181,20.12,20.46,20.22,91.6,307.7,0,17.9,2.285,0
1,277,45,2,3.931,3.915,141.5,5.312,.532,5.259,20.09,20.44,20.2,91.8,307.7,0,17.9,2.655,0
2,277,45,2,20.75,21.19,20.77,20.48,19.66,.367,.443,.329,.334,4.239,11.98,2550
1,277,50,2,4.073,4.049,141.4,6.208,.553,5.423,20.07,20.4,20.15,92,307.7,0,17.91,2.81,0
1,277,55,2,4.081,4.062,136.5,5.582,.462,4.933,20,20.32,20.06,92.3,307.6,0,17.9,2.712,0
1,277,100,2,3.8,3.78,135.5,5.874,.444,4.933,19.93,20.24,20,92.7,307.7,0,17.89,2.672,0
2,277,100,2,20.73,21.18,20.75,20.45,19.64,.367,.443,.329,.334,4.404,11.98,2550
1,277,105,2,3.687,3.668,136.6,5.812,.395,4.704,19.88,20.16,19.93,93,307.7,0,17.88,2.425,0
1,277,110,2,3.876,3.855,136.2,5.955,.471,4.835,19.8,20.1,19.86,93.4,307.7,0,17.87,2.675,0
1,277,115,2,3.696,3.673,138,6.345,.38,4.704,19.74,20.03,19.8,93.7,307.8,0,17.87,2.345,0
2,277,115,2,20.71,21.17,20.73,20.42,19.63,.367,.443,.329,.334,4.663,11.98,2550
1,277,120,2,3.182,3.163,136.6,6.168,.378,4.214,19.68,19.96,19.74,94,308,0,17.87,1.99,0
1,277,125,2,2.956,2.944,136.5,5.162,.434,4.181,19.65,19.93,19.72,94.3,308,0,17.89,1.84,0
1,277,130,2,3.114,3.105,138.6,4.348,.392,4.247,19.61,19.88,19.67,94.5,308,0,17.89,2.09,0
2,277,130,2,20.68,21.15,20.71,20.39,19.61,.367,.443,.329,.334,4.918,11.97,2550
1,277,135,2,2.959,2.944,141.1,5.622,.355,3.92,19.56,19.83,19.61,94.7,307.9,0,17.87,1.857,0
1,277,140,2,3.178,3.164,146.6,5.336,.399,3.953,19.52,19.79,19.58,95,307.9,0,17.88,2.025,0
1,277,145,2,3.252,3.236,141.8,5.705,.319,3.953,19.49,19.77,19.56,95.2,307.9,0,17.89,2.085,0
2,277,145,2,20.66,21.14,20.7,20.37,19.6,.366,.443,.329,.334,5.18,11.96,2550
1,277,150,2,3.21,3.195,141.2,5.709,.485,4.247,19.51,19.76,19.59,95.5,307.9,0,17.95,2.142,.1
1,277,155,2,3.218,3.201,140.2,5.814,.457,4.279,19.56,19.81,19.66,95.7,307.8,0,18.02,2.13,.299
1,277,200,2,3.312,3.294,143.1,6.036,.376,4.083,19.6,19.84,19.69,95.7,307.8,0,18.07,2.165,.034
2,277,200,2,20.64,21.12,20.68,20.34,19.58,.366,.443,.329,.334,5.14,11.97,2550
1,277,205,2,3.086,3.058,148.1,7.7,.41,4.312,19.59,19.85,19.68,95.7,307.8,0,18.06,1.967,0
1,277,210,2,3.037,3.016,149.7,6.822,.465,3.985,19.59,19.84,19.69,95.8,307.8,0,18.07,1.915,0
1,277,215,2,2.869,2.854,147.2,5.754,.359,3.887,19.6,19.81,19.68,95.8,307.8,0,18.09,1.875,0
2,277,215,2,20.62,21.12,20.66,20.31,19.56,.366,.443,.329,.334,5.228,11.96,2550
1,277,220,2,2.724,2.706,146.3,6.58,.315,3.365,19.58,19.77,19.66,95.9,307.8,0,18.08,1.775,0
1,277,225,2,2.766,2.75,142.8,6.241,.394,3.528,19.6,19.76,19.66,96,307.8,0,18.11,1.78,0
1,277,230,2,2.703,2.675,142.9,8.26,.399,3.691,19.59,19.76,19.66,96.1,307.7,0,18.12,1.72,0
2,277,230,2,20.6,21.1,20.64,20.29,19.55,.366,.443,.329,.334,5.308,11.96,2550
1,277,235,2,2.503,2.484,145.2,7.03,.412,3.593,19.6,19.78,19.67,96.2,307.7,0,18.14,1.62,0
1,277,240,2,2.411,2.392,156.4,7.1,.31,3.136,19.61,19.79,19.68,96.3,307.7,0,18.16,1.328,0
1,277,245,2,2.601,2.59,161.4,5.248,.224,3.136,19.63,19.79,19.69,96.4,307.7,0,18.2,1.51,0
2,277,245,2,20.6,21.09,20.63,20.28,19.53,.366,.443,.33,.334,5.452,11.95,2550
1,277,250,2,2.531,2.517,161.5,5.929,.415,3.332,19.63,19.81,19.7,96.5,307.7,0,18.22,1.645,0
1,277,255,2,2.859,2.845,154.9,5.6,.36,3.855,19.63,19.8,19.7,96.5,307.7,0,18.23,1.76,0
1,277,300,2,2.884,2.869,150,5.785,.325,3.691,19.61,19.78,19.67,96.6,307.7,0,18.21,1.867,0
2,277,300,2,20.59,21.08,20.61,20.27,19.51,.366,.443,.33,.334,5.599,11.97,2550
1,277,305,2,2.401,2.379,145.8,7.77,.384,3.136,19.58,19.75,19.64,96.7,307.8,0,18.2,1.55,0
1,277,310,2,2.411,2.399,138.6,5.811,.392,3.365,19.53,19.72,19.59,96.7,307.8,0,18.16,1.487,0
1,277,315,2,2.3,2.292,139.5,4.755,.337,3.103,19.43,19.66,19.47,96.7,307.8,0,18.07,1.337,0
2,277,315,2,20.58,21.07,20.59,20.27,19.5,.366,.443,.33,.334,7.06,11.96,2550
1,277,320,2,2.337,2.331,142.4,4.113,.287,3.005,19.34,19.57,19.39,96.9,307.8,0,18.02,1.472,0
1,277,325,2,2.503,2.495,141.3,4.574,.3,3.234,19.29,19.52,19.34,97.2,307.8,0,18.01,1.415,0
1,277,330,2,2.552,2.538,144.3,5.894,.332,3.528,19.3,19.54,19.35,97.4,307.8,0,18.04,1.515,0
2,277,330,2,20.58,21.06,20.58,20.26,19.48,.366,.443,.33,.334,12.87,11.95,2550
1,277,335,2,2.899,2.888,142.5,5.02,.267,3.626,19.34,19.57,19.41,97.6,307.9,0,18.12,1.91,0
1,277,340,2,2.489,2.473,147.3,6.611,.407,3.267,19.39,19.6,19.46,97.8,307.9,0,18.19,1.442,.243
1,277,345,2,2.444,2.435,141.5,4.91,.324,3.234,19.44,19.63,19.51,97.8,308,0,18.25,1.497,.249
2,277,345,2,20.56,21.05,20.58,20.25,19.47,.366,.443,.33,.334,12.56,11.95,2550
1,277,350,2,2.285,2.276,136.5,5.166,.371,3.234,19.49,19.67,19.56,97.9,308,0,18.31,1.562,.305
1,277,355,2,2.066,2.055,126.2,5.93,.331,2.777,19.51,19.69,19.58,98,308,0,18.34,.954,.041
1,277,400,2,1.875,1.868,119.3,4.993,.228,2.45,19.52,19.7,19.59,98,308.1,0,18.36,.959,0
2,277,400,2,20.55,21.05,20.56,20.23,19.46,.366,.443,.33,.334,12.02,11.95,2550
1,277,405,2,1.883,1.876,119.7,4.966,.24,2.515,19.55,19.71,19.6,98.1,308.2,0,18.39,1.089,0
1,277,410,2,2.013,2.001,119.8,6.045,.254,2.483,19.57,19.71,19.62,98.2,308.2,0,18.43,1.193,0
1,277,415,2,1.97,1.96,120.1,5.627,.26,2.45,19.58,19.71,19.63,98.3,308.3,0,18.45,1.014,0
2,277,415,2,20.54,21.04,20.55,20.22,19.44,.366,.442,.33,.334,12.45,11.95,2550
1,277,420,2,2.122,2.115,122.8,4.561,.275,2.679,19.59,19.7,19.63,98.4,308.3,0,18.48,1.342,0
1,277,425,2,2.117,2.105,129,6.189,.298,2.711,19.59,19.69,19.63,98.4,308.3,0,18.49,1.445,0
1,277,430,2,2.1,2.089,132.5,5.824,.285,2.875,19.6,19.7,19.64,98.5,308.3,0,18.51,1.162,0
2,277,430,2,20.53,21.02,20.54,20.21,19.43,.366,.442,.33,.334,15.35,11.95,2550
1,277,435,2,2.229,2.222,127.1,4.326,.251,2.94,19.6,19.7,19.63,98.6,308.3,0,18.52,1.287,0
1,277,440,2,1.974,1.965,125.2,5.481,.265,2.581,19.6,19.69,19.63,98.7,308.4,0,18.53,1.037,0
1,277,445,2,1.756,1.746,125.7,6.189,.3,2.548,19.61,19.69,19.64,98.8,308.4,0,18.55,.847,0
2,277,445,2,20.53,21.02,20.53,20.21,19.42,.366,.442,.33,.334,25.38,11.95,2550
1,277,450,2,1.92,1.915,119.3,4.165,.24,2.548,19.62,19.68,19.64,98.9,308.4,.01,18.58,1.145,0
1,277,455,2,1.812,1.806,123.9,4.635,.248,2.417,19.62,19.68,19.65,98.9,308.4,0,18.6,1.003,0
1,277,500,2,1.913,1.908,116.7,4.258,.229,2.385,19.63,19.69,19.65,99,308.5,.01,18.61,1.108,0
2,277,500,2,20.54,21.01,20.52,20.21,19.41,.366,.442,.331,.334,61.04,11.95,2550
1,277,505,2,1.838,1.831,119.4,5.021,.239,2.679,19.64,19.7,19.66,99.1,308.5,0,18.64,1.02,0
1,277,510,2,1.677,1.672,112.3,4.432,.268,2.45,19.64,19.71,19.67,99.2,308.5,0,18.65,.848,0
1,277,515,2,1.864,1.854,108.7,5.945,.258,2.45,19.65,19.71,19.68,99.3,308.4,0,18.67,1.192,0
2,277,515,2,20.54,21,20.51,20.22,19.4,.366,.442,.331,.334,93.6,11.95,2550
1,277,520,2,1.581,1.575,110.5,5.045,.184,2.058,19.66,19.71,19.68,99.4,308.5,0,18.7,.855,0
1,277,525,2,1.883,1.87,111.7,6.765,.36,2.842,19.66,19.71,19.68,99.4,308.5,0,18.71,1.292,0
1,277,530,2,2.043,2.037,115,4.422,.311,2.777,19.65,19.72,19.69,99.5,308.5,0,18.71,1.345,0
2,277,530,2,20.55,21,20.51,20.22,19.39,.366,.442,.331,.334,97,11.94,2550
1,277,535,2,1.675,1.666,112.6,5.917,.239,2.319,19.67,19.72,19.7,99.6,308.5,0,18.73,.972,0
1,277,540,2,1.847,1.839,122.5,5.543,.32,2.515,19.66,19.72,19.7,99.6,308.6,0,18.74,1.072,0
1,277,545,2,1.998,1.987,128.4,5.802,.26,2.45,19.68,19.73,19.7,99.7,308.6,0,18.76,1.237,0
2,277,545,2,20.55,20.99,20.5,20.23,19.38,.366,.442,.331,.334,97.7,11.95,2550
1,277,550,2,1.715,1.708,129.8,4.955,.231,2.189,19.68,19.74,19.71,99.7,308.7,.01,18.77,1.049,0
1,277,555,2,2.071,2.059,133.4,6.357,.31,2.907,19.69,19.76,19.73,99.8,308.8,0,18.79,1.166,0
1,277,600,2,2.425,2.416,136.2,4.759,.361,3.201,19.72,19.79,19.76,99.9,308.8,0,18.83,1.547,0
2,277,600,2,20.56,20.99,20.5,20.24,19.37,.366,.442,.331,.334,99.2,11.94,2550
1,277,605,2,2.627,2.614,143.7,5.84,.254,3.332,19.75,19.82,19.78,99.9,308.8,0,18.86,1.702,0
1,277,610,2,2.245,2.225,140.4,7.6,.289,3.005,19.75,19.84,19.79,99.9,308.8,0,18.87,1.373,0
1,277,615,2,2.341,2.323,139.6,6.975,.547,3.561,19.77,19.86,19.82,100,308.8,0,18.89,1.602,0
2,277,615,2,20.57,20.98,20.5,20.25,19.36,.366,.442,.331,.334,100,11.94,2550
1,277,620,2,2.933,2.902,146.7,8.26,.476,3.985,19.81,19.9,19.85,100,308.8,0,18.93,1.922,0
1,277,625,2,3.078,3.05,159.2,7.6,.383,4.41,19.82,19.91,19.86,100,308.8,0,18.95,1.977,0
1,277,630,2,3.714,3.696,167.3,5.55,.512,4.769,19.83,19.92,19.86,100,308.9,0,18.95,2.492,0
2,277,630,2,20.57,20.98,20.5,20.25,19.36,.366,.442,.331,.334,100,11.94,2550
1,277,635,2,3.857,3.842,168.1,5.086,.367,4.737,19.83,19.94,19.87,100,308.9,0,18.96,2.502,.297
1,277,640,2,3.784,3.77,173,4.931,.405,4.639,19.83,19.96,19.87,100,309,0,18.96,2.59,.76
1,277,645,2,3.426,3.409,177.7,5.785,.488,4.41,19.83,19.98,19.88,100,309,0,18.96,2.117,1.791
2,277,645,2,20.58,20.98,20.49,20.26,19.35,.366,.442,.331,.334,100,11.94,2550
1,277,650,2,3.066,3.053,177.4,5.229,.36,4.018,19.82,19.97,19.88,100,309,0,18.95,1.78,2.555
1,277,655,2,2.774,2.763,180.9,5.035,.447,3.593,19.84,19.98,19.89,100,309,0,18.96,1.802,3.535
1,277,700,2,2.584,2.567,178.7,6.537,.256,3.136,19.85,19.99,19.91,100,309.1,0,18.98,1.562,5.097
2,277,700,2,20.58,20.98,20.49,20.27,19.35,.366,.442,.331,.334,100,11.94,2550
1,277,705,2,2.838,2.826,178.1,5.285,.486,3.985,19.85,19.99,19.91,100,309.1,0,18.98,1.727,4.866
1,277,710,2,2.612,2.602,175.3,4.959,.575,3.855,19.86,19.99,19.92,100,309.1,0,18.98,1.58,8.1
1,277,715,2,2.305,2.296,170.5,5.117,.389,3.267,19.86,19.99,19.92,100,309.1,0,18.99,1.41,12.73
2,277,715,2,20.59,20.97,20.49,20.27,19.34,.366,.442,.331,.334,99.9,11.93,2550
1,277,720,2,2.172,2.156,172.9,7.03,.389,3.169,19.88,19.99,19.94,100,309.2,0,19,1.391,11.25
1,277,725,2,2.24,2.229,167.5,5.566,.321,3.071,19.87,20,19.94,100,309.2,0,19,1.46,10.84
1,277,730,2,2.652,2.621,169.4,8.7,.444,3.789,19.89,20.01,19.96,100,309.2,0,19.01,1.697,23.16
2,277,730,2,20.59,20.97,20.49,20.28,19.34,.366,.442,.331,.334,99.2,11.93,2550
1,277,735,2,2.944,2.929,170.7,5.738,.349,3.757,19.92,20.06,19.99,100,309.2,0,19.05,1.955,40.4
1,277,740,2,2.445,2.413,171.7,9.2,.417,3.299,19.98,20.13,20.07,100,309.3,0,19.1,1.453,50.57
1,277,745,2,2.444,2.43,167.5,6.224,.517,3.299,20.04,20.18,20.11,100,309.3,0,19.16,1.825,46.68
2,277,745,2,20.6,20.97,20.49,20.29,19.33,.366,.442,.331,.334,97,11.94,2550
1,277,750,2,2.441,2.416,166,8.04,.413,3.234,20.07,20.21,20.16,100,309.3,0,19.18,1.582,45.3
1,277,755,2,2.573,2.539,166,9.35,.546,3.985,20.12,20.23,20.2,100,309.3,0,19.23,1.785,52.73
1,277,800,2,2.756,2.741,163.8,6.027,.369,3.691,20.15,20.24,20.23,100,309.3,0,19.26,1.912,69.09
2,277,800,2,20.61,20.97,20.49,20.3,19.33,.366,.442,.332,.334,94,11.94,2550
1,277,805,2,2.854,2.829,161.3,7.62,.414,3.659,20.21,20.28,20.29,100,309.4,0,19.31,1.875,76.4
1,277,810,2,2.934,2.915,159.7,6.482,.401,3.822,20.26,20.33,20.33,100,309.5,0,19.37,1.92,46.82
1,277,815,2,3.048,3.024,155.8,7.13,.516,4.247,20.24,20.35,20.32,100,309.5,.01,19.35,2.135,55.89
2,277,815,2,20.63,20.97,20.49,20.32,19.33,.366,.442,.332,.334,91.7,11.95,2550
1,277,820,2,3.526,3.501,160.4,6.809,.539,5.096,20.27,20.38,20.34,100,309.6,0,19.37,2.387,42.44
1,277,825,2,3.416,3.383,154.5,7.94,.511,4.9,20.22,20.36,20.3,100,309.7,0,19.33,2.397,31.8
1,277,830,2,3.022,2.993,153.1,7.95,.602,4.181,20.24,20.38,20.34,100,309.7,0,19.35,2.055,36.87
2,277,830,2,20.66,20.97,20.49,20.35,19.33,.366,.442,.332,.334,90,11.94,2550
1,277,835,2,3.28,3.26,154.7,6.4,.455,4.345,20.25,20.37,20.33,100,309.7,0,19.36,2.197,40.51
1,277,840,2,3.6,3.564,155.9,8.07,.482,4.9,20.24,20.36,20.32,100,309.8,0,19.35,2.51,43.3
1,277,845,2,3.448,3.421,157.4,7.19,.525,4.639,20.27,20.36,20.34,100,309.8,0,19.38,2.312,73.5
2,277,845,2,20.7,20.97,20.51,20.39,19.33,.366,.442,.332,.334,89.3,11.93,2550
1,277,850,2,3.342,3.313,156.7,7.55,.525,4.41,20.35,20.43,20.44,100,309.9,0,19.45,2.26,105.2
1,277,855,2,3.55,3.523,154.6,6.961,.473,4.802,20.4,20.48,20.47,100,309.9,0,19.5,2.645,100
1,277,900,2,4.206,4.183,155.2,5.993,.674,5.521,20.44,20.53,20.52,100,309.9,0,19.53,2.855,110.1
2,277,900,2,20.73,20.98,20.51,20.43,19.33,.366,.442,.332,.334,88.8,11.96,2550
1,277,905,2,4.326,4.313,157.3,4.517,.657,5.39,20.48,20.62,20.62,100,309.8,0,19.57,3.027,166.8
1,277,910,2,4.385,4.36,162.7,6.052,.636,6.174,20.6,20.74,20.76,100,309.9,0,19.68,2.892,159.6
1,277,915,2,4.942,4.92,162.9,5.385,.624,6.468,20.63,20.81,20.83,99.8,309.9,0,19.69,3.408,164
2,277,915,2,20.77,20.99,20.53,20.48,19.34,.366,.442,.332,.334,87.8,11.99,2550
1,277,920,2,3.646,3.625,163,6.242,.747,5.227,20.73,20.94,20.95,99.7,309.9,0,19.77,2.552,89.5
1,277,925,2,4.377,4.344,160.2,7.04,.777,6.011,20.66,20.87,20.86,99.4,309.9,0,19.65,3.133,118.2
1,277,930,2,4.366,4.341,163.1,6.062,.716,6.011,20.78,20.95,20.99,99.4,309.9,0,19.77,3.06,158.9
2,277,930,2,20.82,21,20.54,20.52,19.34,.366,.442,.332,.334,86.6,12,2550
1,277,935,2,4.751,4.711,157.4,7.36,.949,6.762,20.85,21.06,21.1,99.2,309.8,0,19.8,3.345,150
1,277,940,2,4.61,4.549,155.6,9.34,.736,6.795,20.89,21.05,21.1,98.9,309.8,0,19.8,3.1,182.1
1,277,945,2,5.735,5.707,156.4,5.71,.931,7.42,20.95,21.09,21.16,98.6,309.8,0,19.8,4.043,193.9
2,277,945,2,20.88,21.01,20.56,20.6,19.35,.366,.442,.332,.334,77.4,12.02,2550
1,277,950,2,5.897,5.865,156.1,5.982,.765,7.51,20.9,21.08,21.12,98.2,309.8,0,19.69,4.12,186.2
1,277,955,2,4.876,4.838,157.3,7.09,.887,6.827,20.96,21.11,21.17,97.9,309.8,0,19.71,3.49,162.1
1,277,1000,2,5.255,5.232,155.4,5.401,.663,6.827,20.99,21.1,21.18,97.5,309.8,0,19.67,3.865,173.2
2,277,1000,2,20.94,21.02,20.58,20.67,19.36,.366,.442,.332,.334,53.37,12.04,2550
1,277,1005,2,5.06,5.009,155,8.11,.709,6.697,21.02,21.14,21.22,97.2,309.9,0,19.65,3.73,163.2
1,277,1010,2,4.803,4.734,156.1,9.71,.509,5.815,21.07,21.15,21.25,97,309.9,0,19.66,3.425,145.5
1,277,1015,2,5.039,5,164.4,7.14,.911,6.664,21.09,21.23,21.31,96.7,310,0,19.63,3.558,203.5
2,277,1015,2,21.01,21.04,20.6,20.76,19.37,.366,.442,.332,.334,40.75,12.04,2550
1,277,1020,2,4.999,4.946,162.1,8.34,.778,6.729,21.25,21.32,21.44,96.4,310,0,19.74,3.538,196.5
1,277,1025,2,5.013,4.977,156.1,6.901,.845,7.09,21.29,21.34,21.46,95.9,309.9,0,19.71,3.48,143.3
1,277,1030,2,4.785,4.74,153.1,7.86,.966,6.925,21.3,21.3,21.44,95.7,309.9,0,19.68,3.232,141.2
2,277,1030,2,21.08,21.05,20.63,20.84,19.39,.366,.442,.332,.334,22.82,12.04,2550
1,277,1035,2,5.621,5.595,150,5.511,.722,7.06,21.23,21.27,21.36,95.4,309.9,0,19.56,4.005,138.5
1,277,1040,2,5.872,5.831,156.7,6.727,.844,7.71,21.23,21.34,21.42,95.1,309.9,0,19.52,4.163,155.2
1,277,1045,2,5.327,5.284,158.1,7.28,.538,6.337,21.26,21.33,21.4,94.8,309.9,0,19.5,3.833,109.9
2,277,1045,2,21.15,21.07,20.67,20.92,19.41,.366,.442,.332,.334,21.5,12.03,2550
1,277,1050,2,4.786,4.746,161.1,7.42,.812,6.991,21.23,21.25,21.31,94.9,309.8,0,19.48,3.403,137.1
1,277,1055,2,5.294,5.266,160.6,5.892,.631,6.795,21.24,21.27,21.32,95,309.8,0,19.52,3.653,144
1,277,1100,2,4.917,4.872,156.1,7.71,.818,6.893,21.28,21.33,21.38,95,309.8,0,19.54,3.488,108.5
2,277,1100,2,21.21,21.1,20.71,21,19.43,.366,.442,.332,.334,29.53,12,2550
1,277,1105,2,5.545,5.521,151.7,5.272,.887,7.51,21.22,20.92,21.14,95.5,309.8,0,19.58,3.77,358
1,277,1110,2,4.457,4.416,161.5,7.8,.67,5.88,21.51,21.14,21.43,96.3,309.7,0,19.97,3.373,425.2
1,277,1115,2,4.964,4.919,168.1,7.75,.497,6.272,21.63,21.38,21.66,96.3,309.6,0,20.09,3.35,367.1
2,277,1115,2,21.26,21.12,20.74,21.07,19.45,.366,.442,.332,.334,78.4,12,2550
1,277,1120,2,5.035,5.001,164.6,6.72,.682,6.435,21.74,21.62,21.84,96,309.6,0,20.14,3.555,397.4
1,277,1125,2,5.549,5.492,168.2,8.22,.721,7.06,22.06,22.02,22.29,95.4,309.6,0,20.35,4.025,466.1
1,277,1130,2,5.157,5.11,167,7.73,.965,7.28,22.23,22.2,22.44,93.7,309.6,0,20.23,3.765,311.5
2,277,1130,2,21.31,21.15,20.78,21.13,19.48,.366,.442,.332,.334,70.1,12.16,2550
1,277,1135,2,5.57,5.538,162.1,6.1,.881,6.991,22.04,21.98,22.18,92,309.6,0,19.77,3.815,246.9
1,277,1140,2,5.644,5.574,168.6,9.04,.589,6.925,22.29,22.19,22.57,91.6,309.6,0,19.93,3.93,489.9
1,277,1145,2,5.749,5.693,161.2,7.99,.606,7.22,22.51,22.36,22.66,89.5,309.6,0,19.78,4.205,325
2,277,1145,2,21.4,21.17,20.82,21.24,19.51,.367,.442,.332,.334,19.23,12.18,2550
1,277,1150,2,4.989,4.95,171.3,7.1,.775,6.664,22.52,22.34,22.61,88.9,309.6,0,19.69,3.365,212.2
1,277,1155,2,5.487,5.47,168.2,4.514,.772,6.925,22.33,22.19,22.34,88.3,309.6,0,19.4,3.8,126.9
1,277,1200,2,4.407,4.363,178.3,8.06,.604,5.586,22.28,22.2,22.34,89.2,309.6,0,19.52,3.012,195.4
2,277,1200,2,21.53,21.2,20.86,21.38,19.54,.366,.442,.332,.334,9.45,12.19,2550
1,277,1205,2,4.521,4.479,178.9,7.8,.706,5.782,22.34,22.26,22.42,88.9,309.5,0,19.51,2.977,175.1
1,277,1210,2,5.42,5.392,168.8,5.87,.785,7.15,22.49,22.34,22.59,88.7,309.4,0,19.63,4.123,391.8
1,277,1215,2,5.623,5.545,176.5,9.55,.751,6.925,23.03,22.79,23.23,87.8,309.2,0,19.97,4.073,622.7
2,277,1215,2,21.66,21.24,20.92,21.52,19.57,.367,.442,.332,.334,6.699,12.19,2550
1,277,1220,2,6.013,5.943,173.6,8.74,1.072,8.53,23.64,22.98,23.74,85.5,309.2,0,20.14,4.078,743
1,277,1225,2,6.293,6.246,172,6.99,.842,8.17,23.65,22.93,23.52,83.4,309.1,0,19.76,4.638,495.5
1,277,1230,2,5.894,5.808,167.1,9.79,1.08,8.3,23.58,23.11,23.47,83.9,309,0,19.78,4.365,433.4
2,277,1230,2,21.75,21.28,20.97,21.62,19.61,.366,.442,.332,.334,3.171,12.39,2550
1,277,1235,2,7.22,7.14,166.8,8.6,1.025,9.51,23.89,23.29,23.84,82.6,309,0,19.84,5.035,567.1
1,277,1240,2,6.561,6.487,167.4,8.6,.959,8.72,23.83,23.12,23.62,82.6,308.9,0,19.77,4.563,445.5
1,277,1245,2,6.083,6.037,173.2,6.987,.842,8.17,23.81,23.28,23.7,82.9,308.8,0,19.81,4.35,419.4
2,277,1245,2,21.87,21.33,21.04,21.74,19.65,.366,.442,.332,.334,2.886,12.38,2550
1,277,1250,2,6.471,6.304,172.3,13.04,1.204,8.56,23.92,23.54,23.82,82.1,308.7,0,19.75,4.483,294.2
1,277,1255,2,6.793,6.755,171.4,6.006,.799,8.46,23.68,23.24,23.51,82.5,308.7,0,19.61,4.705,286.6
1,277,1300,2,6.376,6.298,177.3,8.96,.743,7.94,23.6,23.28,23.52,82.8,308.7,0,19.6,4.413,267.3
2,277,1300,2,22.03,21.37,21.1,21.9,19.7,.366,.442,.332,.334,3.491,12.33,2550
1,277,1305,2,7.01,6.924,176.3,9.04,.756,8.69,23.91,23.46,23.93,81.7,308.6,0,19.68,4.608,575
1,277,1310,2,6.881,6.794,182.3,9.14,1.008,9.15,24,23.35,23.79,80.6,308.5,0,19.56,4.42,329.7
1,277,1315,2,5.954,5.86,179.4,10.14,.767,7.42,23.64,23.17,23.45,82.4,308.4,0,19.56,4.11,273.5
2,277,1315,2,22.17,21.42,21.17,22.05,19.74,.366,.442,.332,.334,2.724,12.35,2550
1,277,1320,2,5.947,5.918,178.8,5.661,.704,7.35,23.44,23.04,23.26,82.9,308.3,0,19.47,4.13,173
1,277,1325,2,5.708,5.67,173.6,6.643,1.001,8.36,23.35,23.11,23.27,83.9,308.2,0,19.58,3.858,219.5
1,277,1330,2,6.207,6.145,175,8.08,1.075,8.79,23.44,23.21,23.37,83.2,308.2,0,19.53,4.24,193.9
2,277,1330,2,22.28,21.48,21.24,22.16,19.79,.366,.442,.332,.334,3.808,12.3,2550
1,277,1335,2,6.174,6.147,174.3,5.331,1.15,8.92,23.44,23.24,23.41,83.2,308.1,0,19.53,4.275,266
1,277,1340,2,5.759,5.704,169.1,7.94,1.061,8.2,23.69,23.49,23.73,81.9,308,0,19.52,3.908,279.1
1,277,1345,2,6.837,6.777,177.1,7.6,.979,9.08,23.78,23.49,23.69,81,308,0,19.42,4.675,240.6
2,277,1345,2,22.37,21.54,21.31,22.24,19.85,.366,.442,.332,.334,3.139,12.31,2550
1,277,1350,2,6.29,6.235,174,7.56,.883,8.17,23.81,23.55,23.72,81.1,307.9,0,19.48,4.315,210.6
1,277,1355,2,6.456,6.416,178,6.391,.788,9.21,23.65,23.42,23.53,81.1,307.8,0,19.32,4.245,186.2
1,277,1400,2,5.793,5.728,183.7,8.61,.749,7.42,23.71,23.53,23.68,81.3,307.8,0,19.42,3.855,260.6
2,277,1400,2,22.42,21.59,21.37,22.27,19.91,.366,.443,.332,.334,3.059,12.29,2550
1,277,1405,2,5.41,5.376,179.4,6.484,.675,6.827,23.88,23.58,23.84,81.3,307.7,0,19.58,3.605,314.5
1,277,1410,2,5.442,5.422,179.4,4.81,.675,6.566,24.04,23.65,23.96,80.6,307.6,0,19.6,3.69,319.9
1,277,1415,2,5.976,5.935,177.3,6.673,.888,7.45,24.06,23.78,23.96,80.2,307.6,0,19.53,4.258,217.8
2,277,1415,2,22.46,21.64,21.43,22.3,19.97,.365,.443,.332,.334,2.601,12.34,2550
1,277,1420,2,6.207,6.175,172,5.811,.734,7.97,24.07,23.82,23.96,79.7,307.5,0,19.45,4.418,230.6
1,277,1425,2,6.197,6.161,175.7,6.161,1.215,8.3,24.16,23.86,24.06,80,307.4,0,19.58,4.293,290
1,277,1430,2,6.52,6.484,175.9,6.018,.699,8.2,24.11,23.71,23.98,80,307.4,0,19.53,4.345,303.9
2,277,1430,2,22.49,21.68,21.48,22.31,20.02,.365,.443,.332,.334,2.541,12.32,2550
1,277,1435,2,5.19,5.131,174.4,8.63,.642,6.566,24.12,23.71,23.98,81.1,307.4,0,19.76,3.398,245.5
1,277,1440,2,5.371,5.34,169.6,6.196,.613,6.468,23.97,23.6,23.81,81.2,307.3,0,19.65,3.605,190.1
1,277,1445,2,5.527,5.496,167.6,5.981,.646,6.566,23.83,23.5,23.69,81.6,307.3,0,19.59,3.645,194.4
2,277,1445,2,22.53,21.72,21.53,22.34,20.07,.365,.443,.332,.334,2.94,12.29,2550
1,277,1450,2,4.727,4.701,172.9,6.004,.653,6.174,23.98,23.7,23.96,81.6,307.2,0,19.73,3.153,300.6
1,277,1455,2,4.742,4.682,176.1,9.1,.606,6.076,24.23,23.81,24.12,80.6,307.1,0,19.76,3.338,315.1
1,277,1500,2,4.679,4.58,165.4,11.8,.651,6.566,24.54,24.09,24.53,80.3,306.9,0,19.99,3.378,517.3
2,277,1500,2,22.56,21.76,21.57,22.36,20.12,.365,.443,.332,.334,2.183,12.31,2550
1,277,1505,2,4.865,4.774,168.8,11.1,.712,6.991,24.86,24.16,24.68,78.4,306.9,0,19.91,3.36,347.4
1,277,1510,2,5.981,5.901,162.5,9.36,1.116,8.92,24.29,23.83,23.94,79.6,307,0,19.63,4.06,45.13
1,277,1515,2,7.4,7.37,169.9,5.63,1.118,9.93,23.06,22.12,22.2,86.6,307.3,.17,19.77,5.183,15.5
2,277,1515,2,22.6,21.8,21.61,22.39,20.17,.365,.443,.332,.334,24.88,12.28,2550
1,277,1520,2,2.997,2.95,164.6,10.18,.584,4.377,21.65,21.27,21.06,92.1,307.2,.06,19.41,1.73,36.58
1,277,1525,2,3.552,3.531,177,6.107,.534,4.802,21.45,21.44,21.21,94.8,307.1,0,19.67,2.2,49.09
1,277,1530,2,4.566,4.54,177.6,6.078,.599,5.847,21.52,21.92,21.58,95.5,307.2,0,19.84,2.815,81.5
2,277,1530,2,22.66,21.84,21.65,22.44,20.22,.388,.444,.332,.334,100,12.24,2550
1,277,1535,2,4.804,4.773,179.8,6.442,.695,6.37,21.54,22.24,21.82,95.3,307.1,0,19.84,3.05,161.6
1,277,1540,2,3.853,3.827,184.2,6.674,.51,5.129,21.85,22.43,22.3,95.5,307,0,20.16,2.602,297.3
1,277,1545,2,4.056,4.008,191.1,8.79,.667,5.521,22.25,22.72,22.81,95.2,306.9,0,20.49,2.6,445.5
2,277,1545,2,22.64,21.89,21.69,22.44,20.26,.395,.446,.332,.334,99.9,12.26,2550
1,277,1550,2,5.351,5.325,196.5,5.603,.714,6.533,22.77,23.17,23.4,92.8,306.8,0,20.58,3.423,559.9
1,277,1555,2,5.284,5.242,189.9,7.19,.8,7.06,23.12,23.33,23.49,89.4,306.8,0,20.33,3.49,336.2
1,277,1600,2,4.568,4.53,188.9,7.46,.69,5.913,23.24,23.38,23.45,89.2,306.8,0,20.41,2.972,227.1
2,277,1600,2,22.59,21.92,21.72,22.4,20.3,.397,.447,.332,.334,82.2,12.33,2550
1,277,1605,2,5.68,5.629,187.3,7.64,.81,7.19,23.2,23.37,23.36,88.9,306.8,0,20.32,3.605,152.4
1,277,1610,2,5.76,5.72,189.9,6.767,.73,7.68,23.08,23.28,23.21,88.8,306.8,0,20.19,3.58,125.1
1,277,1615,2,5.826,5.796,187.3,5.812,.765,7.87,22.99,23.16,23.08,89.2,306.8,0,20.18,3.84,120.7
2,277,1615,2,22.6,21.95,21.75,22.4,20.34,.398,.449,.332,.334,56.95,12.26,2550
1,277,1620,2,5.307,5.284,183.8,5.297,1.029,7.61,22.93,23.1,23.05,89.6,306.8,0,20.19,3.39,136.8
1,277,1625,2,4.014,3.993,181.5,5.846,.763,5.619,22.92,23.02,23.04,90.3,306.7,0,20.3,2.762,162.1
1,277,1630,2,5.065,5.043,173.5,5.368,.593,6.631,22.99,23.02,23.16,90.4,306.7,0,20.39,3.42,276.5
2,277,1630,2,22.65,21.97,21.77,22.46,20.39,.398,.45,.332,.334,30.93,12.25,2550
1,277,1635,2,5.802,5.773,174.3,5.715,.677,7.09,23.08,23.03,23.22,89.3,306.7,0,20.29,3.988,286.9
1,277,1640,2,5.482,5.442,179.1,6.958,.823,6.762,23.06,23,23.14,89.2,306.7,0,20.25,3.673,222
1,277,1645,2,5.682,5.639,178.5,7.09,.762,7.28,22.98,22.96,23.04,89.6,306.7,0,20.24,3.933,181.5
2,277,1645,2,22.69,21.99,21.8,22.48,20.42,.399,.451,.332,.334,8.44,12.3,2550
1,277,1650,2,5.642,5.613,181.2,5.794,.738,7.74,22.83,22.78,22.85,89.7,306.7,0,20.12,3.815,164.8
1,277,1655,2,4.849,4.81,189.2,7.29,.598,6.043,22.73,22.77,22.82,90.1,306.6,0,20.09,2.912,150.7
1,277,1700,2,4.384,4.356,185,6.446,.534,5.553,22.76,22.83,22.9,89.9,306.6,0,20.09,2.822,147.9
2,277,1700,2,22.71,22.01,21.83,22.5,20.46,.399,.452,.332,.334,10.1,12.27,2550
1,277,1705,2,4.088,4.071,180.2,5.143,.54,5.161,22.81,22.86,22.92,90.2,306.5,0,20.17,2.71,142.7
1,277,1710,2,4.462,4.433,175.1,6.528,.83,5.945,22.92,23.05,23.11,90.1,306.4,0,20.26,2.797,171.5
1,277,1715,2,4.944,4.915,175.5,6.146,.726,6.435,23.19,23.28,23.46,88.6,306.4,0,20.26,3.325,277.1
2,277,1715,2,22.72,22.04,21.85,22.51,20.5,.399,.453,.332,.334,8.36,12.26,2550
1,277,1720,2,4.35,4.323,181.2,6.358,.677,5.749,23.51,23.43,23.7,86.2,306.4,0,20.14,2.982,291.3
1,277,1725,2,4.48,4.439,188.8,7.73,.541,6.011,23.76,23.64,23.9,85,306.4,0,20.15,2.907,250.4
1,277,1730,2,4.099,3.994,176.4,12.96,.527,5.227,23.77,23.69,23.84,84.9,306.5,0,20.14,2.817,146.5
2,277,1730,2,22.72,22.06,21.87,22.5,20.53,.4,.453,.333,.334,4.089,12.33,2550
1,277,1735,2,4,3.972,168.6,6.771,.595,5.259,23.54,23.52,23.52,85.5,306.6,0,20.05,2.782,63.82
1,277,1740,2,3.897,3.879,167.4,5.539,.412,4.802,23.21,23.34,23.21,86.8,306.6,0,19.97,2.502,30.11
1,277,1745,2,3.332,3.309,160.5,6.738,.489,4.377,22.95,23.17,22.96,88.1,306.6,0,19.95,2.04,18.1
2,277,1745,2,22.72,22.08,21.89,22.5,20.56,.4,.454,.333,.334,10.55,12.24,2550
1,277,1750,2,3.392,3.375,153.5,5.67,.34,4.051,22.79,23.09,22.86,89.3,306.6,0,20,2.045,11.88
1,277,1755,2,2.847,2.833,151,5.667,.364,3.822,22.7,23.05,22.84,89.7,306.6,0,20,1.762,8.53
1,277,1800,2,2.805,2.794,150.1,5.056,.401,3.691,22.61,22.98,22.78,90.1,306.7,0,19.98,1.682,6.49
2,277,1800,2,22.71,22.1,21.91,22.5,20.59,.401,.454,.333,.334,16.34,12.2,2550
1,277,1805,2,2.782,2.763,148.5,6.648,.408,3.528,22.55,22.92,22.71,90.6,306.7,0,20.01,1.61,5.299
1,277,1810,2,2.643,2.636,146.8,4.325,.34,3.528,22.53,22.91,22.7,91,306.8,0,20.06,1.702,4.993
1,277,1815,2,3.042,3.024,151.8,6.195,.431,3.887,22.5,22.9,22.68,91.2,306.8,0,20.06,1.925,3.067
2,277,1815,2,22.68,22.12,21.93,22.47,20.61,.401,.455,.333,.334,19.84,12.17,2550
1,277,1820,2,2.897,2.887,155.9,4.781,.338,3.593,22.51,22.92,22.68,91,306.7,0,20.04,1.872,2.193
1,277,1825,2,2.875,2.865,157.5,4.815,.34,3.463,22.48,22.84,22.63,90.9,306.8,0,20,1.835,1.288
1,277,1830,2,2.955,2.945,149.6,4.761,.305,3.724,22.44,22.79,22.56,91.1,306.7,0,19.99,1.802,.49
2,277,1830,2,22.63,22.14,21.94,22.43,20.64,.402,.455,.333,.334,20.09,12.16,2550
1,277,1835,2,2.724,2.715,147.8,4.796,.361,3.789,22.39,22.71,22.49,91.4,306.7,0,20,1.608,.003
1,277,1840,2,2.686,2.661,149.4,7.86,.347,3.593,22.33,22.64,22.41,91.8,306.7,0,20,1.607,0
1,277,1845,2,2.852,2.84,156.5,5.314,.347,3.528,22.3,22.65,22.42,92,306.7,0,20.01,1.722,0
2,277,1845,2,22.57,22.15,21.94,22.37,20.66,.402,.456,.333,.334,25.63,12.15,2550
1,277,1850,2,3.083,3.07,157.9,5.253,.304,3.659,22.26,22.61,22.36,92.1,306.7,0,19.98,1.832,0
1,277,1855,2,3.102,3.092,158.7,4.677,.399,4.051,22.22,22.53,22.3,92.1,306.6,0,19.95,1.932,0
1,277,1900,2,2.948,2.938,156.5,4.78,.278,3.659,22.13,22.43,22.21,92.2,306.5,0,19.89,1.822,0
2,277,1900,2,22.51,22.15,21.94,22.31,20.68,.403,.456,.333,.334,26.66,12.13,2550
1,277,1905,2,2.757,2.747,155.5,4.823,.376,3.855,22.07,22.39,22.15,92.4,306.5,0,19.85,1.527,0
1,277,1910,2,2.707,2.695,155,5.376,.29,3.397,22.02,22.36,22.11,92.5,306.6,0,19.83,1.597,0
1,277,1915,2,2.58,2.57,150.2,5.153,.287,3.365,21.97,22.28,22.05,92.6,306.6,0,19.79,1.42,0
2,277,1915,2,22.45,22.16,21.94,22.25,20.69,.403,.456,.333,.334,28.37,12.13,2550
1,277,1920,2,2.187,2.177,147.4,5.534,.25,2.777,21.91,22.17,21.97,92.8,306.6,0,19.77,1.135,0
1,277,1925,2,2.142,2.136,147,4.03,.192,2.744,21.87,22.12,21.92,93,306.7,0,19.78,1.148,0
1,277,1930,2,2.436,2.431,143.3,3.818,.212,3.071,21.83,22.11,21.87,93.3,306.8,0,19.79,1.322,0
2,277,1930,2,22.4,22.16,21.92,22.19,20.7,.403,.456,.333,.334,34.53,12.12,2550
1,277,1935,2,2.608,2.603,143.9,3.417,.212,2.973,21.79,22.08,21.84,93.6,306.8,0,19.8,1.367,0
1,277,1940,2,2.745,2.737,148,4.204,.282,3.528,21.77,22.03,21.82,93.9,306.8,0,19.82,1.53,0
1,277,1945,2,2.801,2.794,147.3,3.967,.252,3.397,21.76,22.01,21.81,94.1,306.9,0,19.86,1.707,0
2,277,1945,2,22.34,22.16,21.92,22.14,20.7,.404,.457,.333,.334,38.18,12.11,2550
1,277,1950,2,2.704,2.697,143.2,4.038,.243,3.332,21.74,21.96,21.78,94.4,306.9,0,19.88,1.49,0
1,277,1955,2,2.802,2.796,140,3.809,.243,3.397,21.71,21.95,21.76,94.6,306.9,0,19.89,1.735,0
1,277,2000,2,2.597,2.59,138.4,4.244,.246,3.071,21.69,21.94,21.74,94.8,306.9,0,19.9,1.377,0
2,277,2000,2,22.29,22.15,21.9,22.08,20.7,.404,.457,.333,.334,42.99,12.09,2550
1,277,2005,2,2.162,2.156,136.2,4.168,.241,2.613,21.64,21.92,21.68,94.9,306.9,0,19.88,1.066,0
1,277,2010,2,2.132,2.121,132.5,5.968,.26,2.875,21.58,21.91,21.64,95,306.9,0,19.83,1.056,0
1,277,2015,2,2.202,2.196,131.8,4.264,.253,2.875,21.53,21.92,21.62,95.1,307,0,19.79,1.113,0
2,277,2015,2,22.24,22.15,21.88,22.03,20.69,.404,.457,.333,.334,46.52,12.09,2550
1,277,2020,2,2.081,2.071,126.5,5.748,.263,2.809,21.49,21.91,21.57,95,307,0,19.75,1.06,0
1,277,2025,2,2.203,2.186,121.8,7.19,.278,2.809,21.45,21.88,21.54,95,307,0,19.71,1.243,0
1,277,2030,2,2.285,2.279,128.6,4.378,.244,2.94,21.42,21.8,21.5,95,307,0,19.68,1.187,0
2,277,2030,2,22.19,22.14,21.87,21.98,20.69,.404,.457,.333,.334,46.04,12.08,2550
1,277,2035,2,2.359,2.353,132.5,3.989,.239,2.842,21.36,21.71,21.42,95.1,307.1,0,19.64,1.332,0
1,277,2040,2,2.321,2.315,129.2,4.362,.243,2.907,21.3,21.69,21.37,95.3,307.1,0,19.61,1.172,0
1,277,2045,2,2.283,2.277,129.4,4.23,.187,2.679,21.25,21.71,21.32,95.4,307.2,0,19.59,.952,0
2,277,2045,2,22.15,22.13,21.85,21.93,20.69,.404,.457,.333,.334,50.27,12.07,2550
1,277,2050,2,2.099,2.091,132.4,4.736,.234,2.646,21.23,21.71,21.3,95.6,307.3,0,19.59,.879,0
1,277,2055,2,2.077,2.07,130,4.544,.18,2.711,21.22,21.67,21.3,95.7,307.3,0,19.6,.987,0
1,277,2100,2,2.014,2.003,129.9,5.869,.226,2.483,21.21,21.63,21.28,95.8,307.4,0,19.6,.797,0
2,277,2100,2,22.1,22.12,21.83,21.88,20.68,.404,.457,.333,.334,50.52,12.06,2550
1,277,2105,2,2.005,1.994,137.9,6.014,.287,2.777,21.21,21.64,21.31,95.9,307.4,0,19.61,.909,.02
1,277,2110,2,2.668,2.66,142.9,4.603,.465,3.626,21.24,21.77,21.42,95.8,307.5,0,19.64,1.58,.293
1,277,2115,2,2.93,2.917,144.2,5.516,.399,3.757,21.32,21.87,21.56,95.5,307.6,0,19.66,1.835,.427
2,277,2115,2,22.05,22.11,21.81,21.83,20.66,.405,.457,.333,.334,41,12.04,2550
1,277,2120,2,3.097,3.079,143.1,6.213,.382,4.214,21.38,21.9,21.61,95,307.6,0,19.64,1.992,.225
1,277,2125,2,3.447,3.426,144.5,6.307,.449,4.508,21.42,21.96,21.66,94.5,307.6,0,19.6,2.165,.045
1,277,2130,2,3.592,3.574,144.5,5.716,.465,5.096,21.45,21.98,21.68,93.9,307.6,0,19.52,2.34,0
2,277,2130,2,22,22.1,21.78,21.78,20.65,.405,.457,.333,.334,30.24,12.04,2550
1,277,2135,2,3.783,3.758,144.3,6.676,.475,5.227,21.48,22.04,21.72,93.2,307.7,0,19.43,2.432,0
1,277,2140,2,3.698,3.676,146.1,6.304,.459,4.835,21.51,22.01,21.73,92.5,307.7,0,19.36,2.502,.001
1,277,2145,2,4.154,4.137,147.6,5.095,.537,5.357,21.54,22.03,21.75,92.1,307.7,0,19.3,2.755,.025
2,277,2145,2,21.96,22.08,21.76,21.74,20.63,.405,.457,.333,.334,24.15,12.03,2550
1,277,2150,2,3.869,3.843,143.7,6.646,.535,5.325,21.56,22.03,21.75,91.6,307.7,0,19.24,2.487,0
1,277,2155,2,3.768,3.745,142.4,6.318,.494,4.9,21.55,22,21.72,91.3,307.7,0,19.18,2.54,0
1,277,2200,2,3.9,3.88,146.4,5.856,.626,5.945,21.51,21.9,21.64,91.3,307.7,0,19.15,2.632,0
2,277,2200,2,21.92,22.07,21.74,21.7,20.62,.405,.457,.333,.334,22.31,12.03,2550
1,277,2205,2,4.138,4.111,146.2,6.614,.488,5.749,21.48,21.87,21.63,91.3,307.6,0,19.13,2.852,0
1,277,2210,2,3.906,3.888,145.9,5.587,.521,5.227,21.44,21.81,21.56,91.5,307.6,0,19.11,2.565,0
1,277,2215,2,3.738,3.714,147.9,6.567,.465,4.606,21.41,21.78,21.55,91.7,307.6,0,19.11,2.695,0
2,277,2215,2,21.89,22.06,21.72,21.66,20.6,.405,.457,.333,.334,23.19,12.02,2550
1,277,2220,2,4.448,4.426,153.1,5.731,.797,6.305,21.43,21.82,21.57,91.7,307.6,0,19.14,2.937,0
1,277,2225,2,4.598,4.573,154.9,6.011,.668,6.305,21.44,21.82,21.59,91.5,307.6,0,19.13,3.125,0
1,277,2230,2,4.474,4.449,152.4,6.063,.75,6.305,21.43,21.8,21.55,91.5,307.5,0,19.11,2.887,0
2,277,2230,2,21.85,22.04,21.7,21.62,20.58,.405,.457,.333,.334,22.23,12.01,2550
1,277,2235,2,4.306,4.28,151.2,6.396,.546,5.488,21.41,21.74,21.51,91.7,307.5,0,19.11,2.705,0
1,277,2240,2,4.239,4.21,153.7,6.666,.676,5.88,21.4,21.73,21.5,91.8,307.6,0,19.13,2.947,0
1,277,2245,2,4.124,4.103,157.1,5.819,.576,6.141,21.4,21.73,21.51,91.9,307.6,0,19.14,2.77,0
2,277,2245,2,21.81,22.03,21.67,21.57,20.57,.405,.457,.333,.334,22.73,12,2550
1,277,2250,2,4.495,4.46,156.7,7.12,.585,5.782,21.41,21.73,21.51,91.9,307.5,0,19.16,2.902,0
1,277,2255,2,5.047,5.02,158.2,5.858,.744,7.15,21.42,21.75,21.53,92,307.5,0,19.17,3.465,0
1,277,2300,2,5.001,4.969,158.4,6.438,.511,6.207,21.42,21.73,21.51,92,307.5,0,19.17,3.155,0
2,277,2300,2,21.78,22.02,21.65,21.54,20.55,.405,.457,.334,.334,21.9,11.99,2550
1,277,2305,2,4.824,4.795,159.3,6.22,.478,5.88,21.38,21.68,21.47,92,307.6,0,19.16,3.313,0
1,277,2310,2,4.933,4.902,159.7,6.498,.655,6.566,21.34,21.62,21.41,92.2,307.5,0,19.14,3.268,0
1,277,2315,2,5.298,5.267,158.8,6.209,.596,6.925,21.26,21.52,21.31,92.5,307.4,0,19.11,3.408,0
2,277,2315,2,21.75,22,21.63,21.49,20.53,.405,.457,.334,.334,24.13,11.99,2550
1,277,2320,2,5.23,5.208,156.7,5.19,.669,6.925,21.2,21.48,21.27,92.8,307.4,0,19.1,3.673,0
1,277,2325,2,5.108,5.081,154.7,5.946,.676,6.762,21.13,21.39,21.19,93,307.3,0,19.08,3.5,0
1,277,2330,2,5.266,5.232,151.6,6.499,.539,6.664,21.07,21.3,21.12,93.3,307.3,0,19.07,3.655,0
2,277,2330,2,21.72,21.98,21.61,21.46,20.51,.405,.457,.334,.334,27.56,11.98,2550
1,277,2335,2,4.538,4.499,151.3,7.52,.702,6.337,20.99,21.18,21.03,93.6,307.3,0,19.05,3.062,0
1,277,2340,2,5.023,4.998,151.7,5.768,.744,6.664,20.9,21.11,20.93,94,307.3,0,19.02,3.38,0
1,277,2345,2,4.826,4.8,155.3,5.953,.678,6.239,20.82,21.02,20.86,94.4,307.3,0,19.01,3.438,0
2,277,2345,2,21.69,21.97,21.58,21.42,20.49,.405,.457,.334,.335,33.89,11.96,2550
1,277,2350,2,4.957,4.917,156.1,7.2,.642,6.533,20.77,20.97,20.82,94.8,307.3,0,19.02,3.59,0
1,277,2355,2,4.82,4.796,158.1,5.654,.665,6.239,20.72,20.89,20.75,95,307.2,0,19.01,3.188,0
1,278,0,2,5.108,5.064,157.2,7.57,.634,7.19,20.67,20.86,20.71,95.4,307.1,0,19.02,3.603,0
2,278,0,2,21.65,21.95,21.56,21.38,20.47,.405,.457,.334,.335,37.7,11.96,2550
1,278,5,2,5.175,5.146,156.7,6.086,.759,6.664,20.63,20.82,20.67,95.6,307,0,19.02,3.598,0
1,278,10,2,5.008,4.983,158.1,5.739,.626,6.403,20.55,20.7,20.55,95.8,307,0,18.98,3.448,0
1,278,15,2,4.631,4.602,158.5,6.413,.735,7.51,20.48,20.65,20.49,96.1,306.9,0,18.96,3.06,0
2,278,15,2,21.62,21.94,21.54,21.34,20.45,.405,.457,.334,.335,43.69,11.96,2550
1,278,20,2,4.72,4.689,163.9,6.588,.641,6.533,20.43,20.64,20.45,96.4,306.9,0,18.96,3.017,0
1,278,25,2,4.779,4.742,165.3,7.1,.697,6.207,20.4,20.62,20.43,96.7,306.9,0,18.98,3.173,0
1,278,30,2,4.468,4.437,165.1,6.773,.51,5.749,20.38,20.62,20.42,96.9,306.9,0,19,2.857,0
2,278,30,2,21.58,21.92,21.52,21.3,20.43,.405,.457,.334,.335,50.2,11.95,2550
1,278,35,2,4.226,4.202,164.3,6.151,.514,5.39,20.37,20.6,20.41,97.1,307,0,19.01,2.627,0
1,278,40,2,4.432,4.385,165.7,8.29,.544,5.553,20.37,20.63,20.45,97.3,307,0,19.06,3.035,0
1,278,45,2,4.585,4.56,167.1,5.964,.671,5.945,20.44,20.66,20.5,97.5,307,0,19.14,2.91,.006
2,278,45,2,21.54,21.9,21.49,21.26,20.4,.404,.457,.334,.335,52.34,11.94,2550
1,278,50,2,5.006,4.978,166,6.09,.684,6.403,20.49,20.72,20.55,97.5,306.9,0,19.21,3.215,.052
1,278,55,2,5.261,5.237,165.6,5.508,.899,6.795,20.52,20.76,20.59,97.6,306.8,0,19.24,3.553,.028
1,278,100,2,4.975,4.947,164.8,6.126,.662,6.501,20.57,20.77,20.63,97.6,306.7,0,19.29,3.345,.037
2,278,100,2,21.5,21.89,21.47,21.21,20.39,.404,.457,.334,.335,50.24,11.94,2550
1,278,105,2,5.748,5.719,167.1,5.78,.824,8.36,20.61,20.82,20.68,97.7,306.7,0,19.33,4.095,.016
1,278,110,2,6.409,6.381,166.6,5.397,.85,8.49,20.63,20.87,20.72,97.7,306.7,0,19.35,4.285,.01
1,278,115,2,6.336,6.288,166,7.07,.965,8.33,20.67,20.91,20.77,97.6,306.8,0,19.38,4.48,0
2,278,115,2,21.47,21.87,21.45,21.17,20.37,.404,.457,.334,.335,47.86,11.94,2550
1,278,120,2,5.964,5.931,168.2,6.057,.894,7.68,20.69,20.9,20.77,97.6,306.8,0,19.39,3.978,0
1,278,125,2,5.475,5.447,169,5.715,.949,8,20.69,20.86,20.75,97.6,306.8,0,19.39,3.975,0
1,278,130,2,5.694,5.651,169.9,7.09,.828,7.61,20.71,20.91,20.8,97.6,306.8,0,19.42,4.075,.001
2,278,130,2,21.44,21.85,21.42,21.14,20.34,.404,.457,.334,.335,46.83,11.93,2550
1,278,135,2,6.133,6.083,171.2,7.32,.808,7.87,20.74,20.97,20.84,97.6,306.8,0,19.44,4.058,.009
1,278,140,2,6.107,6.068,170.7,6.493,.923,7.94,20.78,21.03,20.89,97.5,306.7,0,19.47,4.018,.041
1,278,145,2,5.772,5.732,173.7,6.789,.748,7.91,20.82,21.07,20.93,97.4,306.7,0,19.48,3.845,.045
2,278,145,2,21.42,21.83,21.4,21.12,20.32,.404,.457,.334,.335,43.8,11.94,2550
1,278,150,2,5.765,5.733,175.5,6.046,.765,8.66,20.86,21.09,20.97,97.3,306.7,0,19.51,3.855,.041
1,278,155,2,5.758,5.723,174.3,6.276,.79,7.48,20.88,21.08,20.97,97.2,306.6,0,19.52,3.968,.003
1,278,200,2,6.076,6.031,178,6.918,.927,7.87,20.89,21.07,20.97,97.1,306.6,0,19.51,4.12,0
2,278,200,2,21.41,21.82,21.37,21.1,20.3,.404,.457,.334,.335,42.17,11.94,2550
1,278,205,2,6.068,6.028,179.6,6.585,1.151,8.53,20.87,21.08,20.96,97.1,306.6,0,19.5,3.998,0
1,278,210,2,6.136,6.066,179.5,8.67,.938,8.26,20.88,21.11,20.99,97,306.6,0,19.49,3.898,0
1,278,215,2,6.285,6.253,180.4,5.753,.83,8.1,20.88,21.14,21,96.8,306.5,0,19.46,4.03,0
2,278,215,2,21.4,21.8,21.36,21.09,20.28,.404,.457,.334,.335,40.55,11.94,2550
1,278,220,2,6.851,6.814,181.3,5.949,1.239,9.41,20.88,21.12,20.99,96.6,306.5,0,19.42,4.618,0
1,278,225,2,6.164,6.115,180.9,7.22,.893,8.62,20.84,21.04,20.93,96.5,306.5,0,19.37,4.018,0
1,278,230,2,5.864,5.8,180.8,8.46,.871,7.74,20.83,21,20.9,96.5,306.4,0,19.36,3.803,0
2,278,230,2,21.4,21.79,21.34,21.09,20.26,.404,.457,.334,.335,38.82,11.94,2550
1,278,235,2,6.803,6.745,184.2,7.45,1.102,9.41,20.79,21.03,20.92,96.4,306.4,0,19.3,4.523,0
1,278,240,2,7.3,7.24,184.3,7.22,1.068,9.54,20.79,21.06,20.93,96.1,306.4,0,19.26,4.663,0
1,278,245,2,7.23,7.19,189.6,6.293,1.081,9.64,20.81,21.08,20.94,95.7,306.3,0,19.22,4.603,0
2,278,245,2,21.39,21.77,21.33,21.08,20.24,.404,.457,.334,.335,34.14,11.93,2550
1,278,250,2,7.38,7.34,188.6,5.979,.849,9.83,20.83,21.1,20.98,95.4,306.3,0,19.19,4.67,0
1,278,255,2,6.809,6.761,186.1,6.793,.856,8.75,20.86,21.09,20.97,95.2,306.3,0,19.17,4.403,0
1,278,300,2,7.52,7.49,185,5.605,1.08,9.87,20.85,21.09,20.97,95.2,306.2,0,19.17,4.868,0
2,278,300,2,21.39,21.76,21.31,21.07,20.22,.404,.457,.335,.335,30.75,11.93,2550
1,278,305,2,7.02,6.959,190.2,7.6,1.09,9.6,20.85,21.08,20.96,95.1,306.1,0,19.15,4.408,0
1,278,310,2,6.893,6.838,188.9,7.21,1.12,9.47,20.86,21.11,20.98,94.9,306.1,0,19.13,4.283,0
1,278,315,2,6.292,6.253,187.9,6.403,1.006,8.49,20.87,21.09,20.98,94.8,306.1,0,19.13,4.07,0
2,278,315,2,21.38,21.75,21.3,21.06,20.2,.404,.457,.335,.335,29.62,11.93,2550
1,278,320,2,6.014,5.974,189.4,6.56,.919,8.33,20.88,21.07,20.97,94.9,306.1,0,19.15,3.913,0
1,278,325,2,5.832,5.801,185.9,5.902,.908,7.84,20.86,21.04,20.94,95,306.1,0,19.15,3.763,0
1,278,330,2,5.203,5.163,184.4,7.11,.901,7.84,20.85,20.99,20.89,95.2,306.1,0,19.17,3.257,0
2,278,330,2,21.37,21.74,21.29,21.05,20.19,.403,.457,.335,.335,30.92,11.93,2550
1,278,335,2,5.827,5.794,183.2,6.07,.827,7.45,20.82,20.99,20.89,95.4,306.1,0,19.18,3.758,0
1,278,340,2,5.17,5.138,182.7,6.315,.805,7.71,20.8,20.96,20.86,95.6,306.1,0,19.18,3.27,0
1,278,345,2,5.161,5.123,183.5,6.995,.738,7.28,20.78,20.96,20.86,95.7,306,0,19.17,3.19,0
2,278,345,2,21.36,21.73,21.28,21.04,20.17,.403,.457,.335,.335,32.47,11.92,2550
1,278,350,2,5.065,5.039,184.9,5.789,.728,6.925,20.76,20.93,20.83,95.7,306,0,19.16,3.29,0
1,278,355,2,5.34,5.294,185.5,7.51,1.016,7.84,20.73,20.95,20.83,95.7,306,0,19.14,3.33,0
1,278,400,2,5.534,5.502,181.8,6.241,.793,7.42,20.74,20.99,20.87,95.5,306,0,19.12,3.51,0
2,278,400,2,21.36,21.72,21.27,21.03,20.16,.403,.457,.335,.335,31.68,11.92,2550
1,278,405,2,5.671,5.639,180.1,6.123,.761,8.59,20.74,20.96,20.85,95.3,305.9,0,19.09,3.895,0
1,278,410,2,5.9,5.865,182.5,6.227,.763,7.38,20.73,20.96,20.84,95.2,306,0,19.06,3.765,0
1,278,415,2,5.323,5.287,185.1,6.639,.635,7.22,20.71,20.92,20.81,95.2,305.9,0,19.03,3.438,0
2,278,415,2,21.35,21.71,21.26,21.02,20.15,.403,.457,.335,.335,29.42,11.91,2550
1,278,420,2,5.037,5,182.4,6.92,.879,7.02,20.69,20.89,20.78,95.1,305.9,0,19,3.328,0
1,278,425,2,6.34,6.301,183.4,6.342,.777,8.36,20.64,20.91,20.78,94.8,306,0,18.91,4.303,0
1,278,430,2,6.128,6.085,186.3,6.797,.714,7.81,20.65,20.89,20.77,94.5,306,0,18.86,3.728,0
2,278,430,2,21.34,21.7,21.25,21.01,20.14,.403,.457,.335,.335,27.14,11.91,2550
1,278,435,2,5.554,5.515,188.3,6.792,.852,8.1,20.64,20.86,20.74,94.4,306,0,18.83,3.435,0
1,278,440,2,5.801,5.752,189,7.38,.788,7.48,20.62,20.85,20.74,94.2,306,0,18.8,3.81,0
1,278,445,2,5.556,5.514,191.6,7.02,.65,7.02,20.61,20.83,20.72,94.1,306,0,18.77,3.575,0
2,278,445,2,21.33,21.69,21.23,21,20.12,.403,.457,.335,.335,25.12,11.91,2550
1,278,450,2,5.375,5.342,193,6.389,.887,7.22,20.61,20.82,20.72,94,306,0,18.75,3.525,0
1,278,455,2,4.488,4.464,196.4,5.955,.579,6.207,20.58,20.76,20.66,94.2,306,0,18.76,2.862,0
1,278,500,2,4.787,4.757,196.7,6.369,.639,6.174,20.56,20.75,20.65,94.4,306,0,18.77,2.94,0
2,278,500,2,21.32,21.68,21.22,20.99,20.11,.403,.456,.335,.335,25.29,11.91,2550
1,278,505,2,4.522,4.498,195.9,5.89,.772,6.664,20.56,20.74,20.64,94.6,306.1,0,18.79,2.637,0
1,278,510,2,4.863,4.831,198.4,6.572,.768,6.631,20.56,20.72,20.62,94.8,306.1,0,18.82,2.987,0
1,278,515,2,4.468,4.447,202.2,5.54,.642,6.174,20.53,20.66,20.58,95,306.1,0,18.84,2.817,0
2,278,515,2,21.3,21.67,21.21,20.97,20.1,.402,.456,.335,.335,28.94,11.91,2550
1,278,520,2,4.89,4.851,200.5,7.18,.775,6.468,20.48,20.64,20.53,95.3,306,0,18.84,2.885,0
1,278,525,2,4.481,4.449,203.3,6.864,.735,6.174,20.47,20.68,20.55,95.4,306,0,18.84,2.8,0
1,278,530,2,5.02,4.991,206.5,6.128,.744,7.12,20.45,20.7,20.56,95.2,306,0,18.78,3.057,0
2,278,530,2,21.29,21.66,21.2,20.95,20.09,.402,.456,.335,.335,31.27,11.9,2550
1,278,535,2,5.225,5.186,204.7,7,.72,7.58,20.45,20.71,20.57,95,306,0,18.75,3.218,0
1,278,540,2,4.835,4.804,209,6.422,.76,6.762,20.44,20.69,20.56,94.7,306,0,18.7,3.075,0
1,278,545,2,4.895,4.865,210.9,6.293,.673,6.403,20.43,20.69,20.55,94.5,306.1,0,18.65,3.035,0
2,278,545,2,21.27,21.65,21.19,20.94,20.08,.402,.456,.335,.335,26.36,11.91,2550
1,278,550,2,4.953,4.924,209.7,6.216,.657,6.533,20.45,20.73,20.58,94.2,306,0,18.62,3.022,0
1,278,555,2,4.544,4.513,212.2,6.695,.623,6.043,20.45,20.72,20.58,93.9,306.1,0,18.58,2.785,0
1,278,600,2,4.883,4.844,212.7,7.27,.867,6.697,20.46,20.75,20.6,93.6,306.1,0,18.54,2.997,0
2,278,600,2,21.26,21.64,21.18,20.92,20.07,.402,.456,.335,.335,23.18,11.91,2550
1,278,605,2,4.896,4.853,214.1,7.61,.733,6.599,20.5,20.77,20.63,93.2,306,0,18.52,3.313,0
1,278,610,2,4.852,4.823,212.4,6.276,.822,6.762,20.51,20.77,20.63,93,306,0,18.49,2.88,0
1,278,615,2,4.926,4.901,212.3,5.801,.524,6.076,20.51,20.78,20.64,93,306,0,18.48,3.13,0
2,278,615,2,21.25,21.63,21.16,20.9,20.06,.401,.456,.335,.335,20.83,11.89,2550
1,278,620,2,4.477,4.451,211.2,6.148,.68,5.978,20.52,20.75,20.62,93,306,0,18.5,2.735,0
1,278,625,2,4.026,3.999,209.2,6.644,.507,5.063,20.51,20.68,20.57,93.2,305.9,0,18.52,2.395,0
1,278,630,2,4.362,4.336,210.5,6.345,.613,5.586,20.41,20.48,20.39,93.9,305.9,0,18.54,2.605,0
2,278,630,2,21.23,21.62,21.15,20.88,20.04,.401,.456,.335,.335,27.1,11.89,2550
1,278,635,2,4.353,4.324,200.4,6.65,.518,5.684,20.23,20.24,20.15,95,305.9,0,18.56,2.587,0
1,278,640,2,3.68,3.663,193.2,5.488,.483,4.704,20.11,20.15,20.05,96,305.9,0,18.59,2.167,.219
1,278,645,2,3.995,3.965,196,7.05,.685,5.39,20.03,20.1,20.01,96.6,305.9,0,18.62,2.422,1.699
2,278,645,2,21.21,21.61,21.14,20.85,20.03,.401,.456,.336,.335,49.93,11.89,2550
1,278,650,2,4.221,4.194,196.8,6.394,.567,5.749,20.01,20.17,20.03,96.9,305.9,0,18.65,2.462,2.231
1,278,655,2,4.538,4.514,193.9,5.89,.463,5.357,20,20.25,20.08,97.1,305.9,0,18.67,2.71,4.261
1,278,700,2,4.181,4.155,192.3,6.34,.534,5.325,20.02,20.26,20.12,97.2,305.8,0,18.71,2.43,6.297
2,278,700,2,21.2,21.6,21.12,20.84,20.02,.401,.456,.336,.335,52.57,11.89,2550
1,278,705,2,4.896,4.873,191.1,5.584,.56,5.88,20.04,20.3,20.16,97.3,305.8,0,18.74,2.97,9.2
1,278,710,2,4.458,4.423,192.2,7.16,.56,5.782,20.07,20.31,20.19,97.3,305.8,0,18.76,2.622,14.84
1,278,715,2,4.329,4.308,192.4,5.663,.551,5.423,20.09,20.26,20.16,97.3,305.8,0,18.78,2.607,20.26
2,278,715,2,21.19,21.59,21.11,20.82,20.01,.401,.456,.336,.335,52.34,11.89,2550
1,278,720,2,4.097,4.075,194.1,5.949,.602,5.423,20.1,20.24,20.16,97.4,305.8,0,18.8,2.51,21.83
1,278,725,2,3.639,3.607,193.6,7.67,.572,5.031,20.11,20.27,20.2,97.4,305.8,0,18.82,2.195,27.75
1,278,730,2,3.857,3.827,193,7.14,.565,5.129,20.14,20.32,20.25,97.3,305.9,0,18.84,2.387,30.92
2,278,730,2,21.18,21.58,21.1,20.81,20,.401,.456,.336,.335,51.4,11.9,2550
1,278,735,2,3.386,3.368,192.4,5.951,.469,4.802,20.18,20.36,20.3,97.2,305.8,0,18.86,2.027,44.06
1,278,740,2,3.214,3.193,194.8,6.537,.499,4.41,20.24,20.4,20.36,97.1,305.9,0,18.9,2.1,51.43
1,278,745,2,3.502,3.472,192.4,7.44,.501,4.9,20.3,20.47,20.43,97,305.9,0,18.94,2.11,45.73
2,278,745,2,21.17,21.57,21.09,20.8,19.99,.401,.456,.336,.335,46.18,11.9,2550
1,278,750,2,3.693,3.669,192.1,6.572,.527,4.802,20.32,20.47,20.44,96.8,305.9,0,18.92,2.222,36.11
1,278,755,2,4.269,4.238,191.1,6.98,.626,5.455,20.33,20.43,20.4,96.7,305.9,0,18.91,2.597,45.35
1,278,800,2,4.683,4.662,188.8,5.422,.651,6.011,20.3,20.36,20.34,96.7,305.9,0,18.89,2.915,49.93
2,278,800,2,21.17,21.56,21.08,20.79,19.97,.401,.456,.336,.335,39.99,11.9,2550
1,278,805,2,3.985,3.953,194.7,7.27,.67,5.553,20.3,20.31,20.3,97,306,0,18.94,2.53,57.09
1,278,810,2,4.68,4.646,196,6.934,.706,6.141,20.28,20.29,20.29,97.3,306,0,18.96,3.05,82.5
1,278,815,2,4.074,4.049,201.3,6.324,.634,5.88,20.35,20.41,20.42,97.5,306,0,19.06,2.5,73.1
2,278,815,2,21.18,21.55,21.07,20.8,19.97,.401,.456,.336,.335,44.27,11.91,2550
1,278,820,2,3.813,3.789,198.5,6.411,.658,4.9,20.38,20.5,20.5,97.3,306.1,0,19.07,2.397,47.36
1,278,825,2,4.186,4.16,190,6.371,.702,5.717,20.42,20.57,20.56,97.1,306,0,19.06,2.555,36.99
1,278,830,2,3.652,3.626,185,6.909,.679,5.161,20.46,20.62,20.61,96.8,306,0,19.07,2.202,50.7
2,278,830,2,21.2,21.55,21.06,20.82,19.95,.401,.456,.336,.335,32.89,11.9,2550
1,278,835,2,4.073,4.052,184,5.828,.624,5.161,20.51,20.64,20.65,96.6,306.1,0,19.07,2.625,68.55
1,278,840,2,4.261,4.219,186.3,8.1,.862,6.697,20.57,20.69,20.72,96.3,306.1,0,19.08,2.685,81.5
1,278,845,2,4.505,4.476,185.2,6.468,.584,5.586,20.64,20.71,20.76,95.9,306.1,0,19.09,2.95,89.7
2,278,845,2,21.22,21.54,21.06,20.83,19.94,.4,.456,.336,.335,24.09,11.91,2550
1,278,850,2,4.696,4.67,182.5,5.955,.65,6.174,20.64,20.64,20.7,95.7,306.1,0,19.05,3.105,65.49
1,278,855,2,3.926,3.896,184,7.1,.764,5.815,20.61,20.58,20.64,96.1,306,0,19.08,2.572,73.5
1,278,900,2,4.457,4.435,186.8,5.739,.623,5.978,20.61,20.63,20.69,96.1,306,0,19.08,2.735,89.1
2,278,900,2,21.24,21.54,21.05,20.86,19.94,.4,.456,.336,.335,26.04,11.9,2550
1,278,905,2,3.725,3.697,186.7,7.01,.574,4.704,20.72,20.79,20.85,96,306,0,19.18,2.467,96.5
1,278,910,2,3.972,3.94,180.7,7.25,.887,5.88,20.84,20.94,21,95.6,306,0,19.22,2.592,105.4
1,278,915,2,4.199,4.169,187.3,6.832,.506,5.423,20.93,21.08,21.13,94.7,306.1,0,19.17,2.57,115.2
2,278,915,2,21.27,21.54,21.05,20.89,19.94,.4,.455,.336,.335,18.35,11.92,2550
1,278,920,2,4.705,4.661,183.3,7.88,1.036,7.28,21.11,21.25,21.32,93.9,306.1,0,19.21,3.08,131.4
1,278,925,2,5.498,5.46,186.3,6.743,.994,7.61,21.2,21.31,21.39,92.6,306.1,0,19.08,3.485,129.8
1,278,930,2,6.097,6.06,191.5,6.344,.62,7.28,21.22,21.28,21.36,91.6,306.1,0,18.93,3.943,118.3
2,278,930,2,21.3,21.54,21.06,20.92,19.93,.4,.455,.336,.335,12.76,11.94,2550
1,278,935,2,5.457,5.421,196.9,6.534,.847,7.09,21.3,21.37,21.43,91.3,306.1,0,18.95,3.355,118.4
1,278,940,2,5.876,5.84,198.9,6.367,.715,7.55,21.37,21.4,21.48,90.7,306.1,0,18.9,3.595,129.6
1,278,945,2,5.559,5.522,196.6,6.632,.694,6.958,21.46,21.49,21.59,90.3,306.1,0,18.93,3.475,149.8
2,278,945,2,21.34,21.54,21.06,20.96,19.93,.4,.455,.336,.335,10.53,11.95,2550
1,278,950,2,5.736,5.697,192.3,6.743,.7,7.58,21.53,21.5,21.62,89.7,306.1,0,18.9,3.61,134.6
1,278,955,2,5.314,5.259,195.2,8.19,.832,7.06,21.63,21.66,21.74,89.6,306.2,0,18.97,3.373,137.2
1,278,1000,2,6.699,6.651,194.9,6.896,.916,9.15,21.65,21.71,21.77,87.7,306.2,0,18.67,4.285,140.2
2,278,1000,2,21.39,21.55,21.07,21,19.93,.4,.455,.336,.335,8.6,11.98,2550
1,278,1005,2,6.158,6.116,198.1,6.709,1.001,8.36,21.74,21.77,21.84,87.1,306.2,0,18.64,3.878,165.5
1,278,1010,2,5.571,5.521,196.9,7.67,.783,7.45,21.87,21.87,21.98,86.5,306.2,0,18.65,3.473,185.6
1,278,1015,2,5.978,5.9,201.7,9.23,.817,7.55,22.03,21.97,22.15,85.5,306.2,0,18.62,3.625,252.9
2,278,1015,2,21.44,21.55,21.08,21.05,19.93,.4,.455,.336,.335,6.032,12,2550
1,278,1020,2,6.047,5.988,196.4,8,.827,8.4,22.22,22.1,22.3,84.7,306.1,0,18.67,3.855,242.5
1,278,1025,2,6.475,6.419,194.2,7.54,.974,8.46,22.22,22.11,22.26,84.6,306.1,0,18.64,4.26,236.8
1,278,1030,2,6.56,6.517,195.9,6.625,1.087,8.69,22.28,22.12,22.32,84.2,306.1,0,18.62,4.288,255.1
2,278,1030,2,21.49,21.56,21.1,21.09,19.93,.4,.455,.336,.335,4.29,12.06,2550
1,278,1035,2,6.974,6.945,198.4,5.256,.755,8.56,22.26,22.11,22.22,83.9,306.2,0,18.56,4.348,163.3
1,278,1040,2,6.207,6.16,200,7.01,.844,8.17,22.2,22.06,22.24,84.5,306.1,0,18.61,3.935,280.2
1,278,1045,2,6.146,6.095,202.6,7.36,1.005,8.3,22.31,22.11,22.31,84.1,306,0,18.63,4.04,200.1
2,278,1045,2,21.55,21.57,21.11,21.15,19.94,.399,.455,.336,.335,4.198,12.06,2550
1,278,1050,2,6.891,6.843,202.4,6.792,.848,8.53,22.2,21.97,22.17,84.4,306.1,0,18.59,4.27,214.6
1,278,1055,2,5.462,5.418,207.2,7.24,.922,7.77,22.12,21.91,22.07,85.6,306,0,18.72,3.363,155.9
1,278,1100,2,5.8,5.747,209.8,7.69,.957,8.04,21.95,21.71,21.87,86.7,306.1,0,18.78,3.798,189
2,278,1100,2,21.63,21.58,21.13,21.22,19.95,.399,.455,.337,.335,4.737,12.06,2550
1,278,1105,2,5.548,5.507,209.7,6.993,.786,7.15,22,21.85,22.04,87,306.1,0,18.86,3.668,233.1
1,278,1110,2,5.539,5.471,198.6,9,.772,7.09,22.08,21.88,22.09,87,306.1,0,18.94,3.543,265.5
1,278,1115,2,6.622,6.575,202.6,6.783,.919,8.95,22.3,22.06,22.38,85.8,306.1,0,18.93,4.29,358.4
2,278,1115,2,21.7,21.6,21.15,21.28,19.97,.399,.455,.337,.335,4.283,12.05,2550
1,278,1120,2,5.374,5.319,204.3,8.18,.839,6.893,22.5,22.26,22.57,84.7,306,0,18.92,3.638,373.1
1,278,1125,2,6.147,6.084,205.4,8.16,1.014,9.15,22.66,22.34,22.65,83.2,305.9,0,18.81,4.018,324.3
1,278,1130,2,5.719,5.686,204.9,6.16,.68,7.32,22.52,22.22,22.44,83.3,305.9,0,18.68,3.688,196.9
2,278,1130,2,21.77,21.62,21.18,21.34,19.98,.399,.455,.337,.335,3.152,12.14,2550
1,278,1135,2,5.709,5.655,206,7.89,.919,7.87,22.3,22.08,22.22,83.7,305.8,0,18.56,3.7,166.3
1,278,1140,2,5.166,5.119,200.9,7.69,.703,6.599,22.28,22.15,22.26,84.1,305.7,0,18.6,3.198,160
1,278,1145,2,4.137,4.101,208.1,7.55,.818,5.782,22.31,22.25,22.32,84.2,305.6,0,18.66,2.817,154
2,278,1145,2,21.85,21.64,21.21,21.41,20,.399,.455,.337,.335,3.773,12.09,2550
1,278,1150,2,4.112,4.07,206,8.2,.708,5.521,22.42,22.31,22.43,84.1,305.6,0,18.73,2.545,142.6
1,278,1155,2,4.111,4.069,213,8.22,.691,5.684,22.47,22.42,22.49,83.8,305.5,0,18.72,2.635,132.1
1,278,1200,2,4.269,4.248,210.9,5.681,.739,5.88,22.48,22.41,22.47,83.2,305.5,0,18.64,2.712,112.3
2,278,1200,2,21.94,21.67,21.24,21.48,20.02,.399,.455,.337,.335,3.638,12.06,2550
1,278,1205,2,4.487,4.449,212.2,7.46,.548,5.651,22.4,22.36,22.36,83.7,305.5,0,18.64,2.73,68.34
1,278,1210,2,4.322,4.285,221.3,7.51,.566,5.455,22.29,22.26,22.25,84.5,305.4,0,18.69,2.772,74.7
1,278,1215,2,3.891,3.857,221,7.54,.612,5.161,22.29,22.28,22.31,85.2,305.4,0,18.82,2.55,136.1
2,278,1215,2,22.01,21.7,21.27,21.54,20.05,.398,.455,.337,.335,4.103,12.03,2550
1,278,1220,2,3.602,3.56,217.3,8.76,.641,5.357,22.46,22.45,22.53,84.4,305.3,0,18.82,2.282,128.9
1,278,1225,2,4.065,4.019,215.9,8.65,.542,5.096,22.49,22.46,22.5,83.2,305.3,0,18.63,2.54,110.8
1,278,1230,2,3.442,3.408,225.1,8.03,.553,4.475,22.53,22.49,22.56,83.4,305.3,0,18.72,2.45,113
2,278,1230,2,22.05,21.73,21.31,21.57,20.08,.398,.455,.337,.335,3.574,12.03,2550
1,278,1235,2,3.165,3.139,220.1,7.3,.61,4.639,22.51,22.46,22.5,83.6,305.2,0,18.72,2.057,75.3
1,278,1240,2,4.455,4.313,211.7,14.47,1.18,6.762,22.47,22.55,22.49,83.2,305.1,0,18.63,2.973,55.96
1,278,1245,2,3.675,3.562,217.7,14.21,.786,5.782,22.54,22.59,22.58,83.9,305.1,0,18.81,2.427,123.5
2,278,1245,2,22.07,21.75,21.33,21.58,20.11,.398,.455,.337,.335,3.906,12.01,2550
1,278,1250,2,4.846,4.803,195.8,7.67,.643,6.403,22.65,22.66,22.69,82.5,305.1,0,18.67,3.148,140
1,278,1255,2,4.958,4.903,203.4,8.51,.697,6.403,22.67,22.65,22.68,82.2,305,0,18.62,3.153,135.6
1,278,1300,2,5.208,5.15,205.1,8.53,.838,6.958,22.69,22.65,22.69,81.7,305,0,18.55,3.308,139.6
2,278,1300,2,22.09,21.78,21.36,21.59,20.14,.398,.455,.337,.335,3.328,12.01,2550
1,278,1305,2,5.007,4.958,200.6,7.99,1.007,6.958,22.63,22.59,22.59,81.7,305,.01,18.48,3.103,83.7
1,278,1310,2,5.201,5.172,202.1,6.017,.698,6.37,22.46,22.45,22.4,82.3,304.9,0,18.44,3.263,63.81
1,278,1315,2,4.398,4.363,210.4,7.2,.673,6.37,22.29,22.27,22.22,83.9,304.8,0,18.59,2.615,114
2,278,1315,2,22.09,21.8,21.38,21.6,20.17,.398,.455,.337,.335,3.984,11.97,2550
1,278,1320,2,4.205,4.163,201.9,8.09,.568,5.325,22.5,22.47,22.64,83.7,304.7,0,18.73,2.592,360.9
1,278,1325,2,4.277,4.227,198.6,8.75,.695,5.357,23.1,22.84,23.2,81.1,304.6,0,18.82,2.707,348.7
1,278,1330,2,4.693,4.659,209.5,6.908,.946,6.337,23.08,22.82,23.01,79.9,304.6,0,18.58,3.09,178.4
2,278,1330,2,22.1,21.81,21.4,21.6,20.2,.398,.455,.337,.335,2.471,12.01,2550
1,278,1335,2,4.791,4.748,204.2,7.66,.775,6.174,22.78,22.57,22.66,80.8,304.5,0,18.46,2.932,104.2
1,278,1340,2,4.808,4.783,213.2,5.785,.784,6.109,22.54,22.44,22.46,81.7,304.4,0,18.4,3.073,127.1
1,278,1345,2,3.787,3.749,215.3,8.1,.488,5.096,22.56,22.5,22.57,81.8,304.3,0,18.45,2.492,180.3
2,278,1345,2,22.11,21.83,21.42,21.61,20.22,.398,.455,.337,.335,2.886,12.02,2550
1,278,1350,2,3.631,3.607,212,6.458,.478,4.573,22.7,22.55,22.7,81.4,304.2,0,18.5,2.305,201.9
1,278,1355,2,3.928,3.885,220.2,8.49,.456,4.867,22.73,22.63,22.7,81.1,304.1,0,18.48,2.805,122.8
1,278,1400,2,3.597,3.565,211.1,7.64,.692,4.671,22.58,22.52,22.53,81.1,304.1,0,18.34,2.277,107.3
2,278,1400,2,22.16,21.85,21.43,21.64,20.25,.397,.455,.337,.335,2.666,12.01,2550
1,278,1405,2,3.712,3.679,212.7,7.63,.434,4.737,22.57,22.52,22.54,81.2,304,0,18.34,2.22,118
1,278,1410,2,3.21,3.174,215.7,8.59,.529,4.475,22.62,22.58,22.62,81.6,303.9,0,18.46,2.192,141.7
1,278,1415,2,3.889,3.871,216.9,5.585,.476,4.965,22.64,22.56,22.63,80.7,303.9,0,18.31,2.55,155.9
2,278,1415,2,22.2,21.87,21.45,21.67,20.27,.397,.455,.337,.335,2.693,11.99,2550
1,278,1420,2,3.426,3.4,210.1,7.08,.447,4.475,22.73,22.65,22.75,80.3,303.8,0,18.31,2.267,239.1
1,278,1425,2,3.373,3.323,209.2,9.82,.505,4.508,22.99,22.82,23.01,79.7,303.7,0,18.45,2.227,281.4
1,278,1430,2,3.03,2.984,202.6,10,.535,4.312,23.19,22.93,23.22,78.9,303.6,0,18.48,1.92,308.8
2,278,1430,2,22.23,21.88,21.47,21.7,20.3,.397,.455,.337,.335,2,12,2550
1,278,1435,2,3.298,3.27,223.5,7.48,.572,4.737,23.29,23.01,23.27,78.9,303.5,0,18.57,2.25,304.2
1,278,1440,2,3.351,3.315,222.4,8.42,.67,5.063,23.49,23.21,23.51,78.1,303.5,0,18.61,2.33,346.5
1,278,1445,2,3.054,3.012,222.6,9.55,.525,4.573,23.52,23.23,23.45,77.5,303.4,0,18.51,2.247,261.9
2,278,1445,2,22.27,21.9,21.49,21.72,20.32,.397,.455,.337,.335,1.6,12.09,2550
1,278,1450,2,2.696,2.646,224.3,11.03,.501,3.691,23.5,23.26,23.44,78,303.4,0,18.58,1.86,249.2
1,278,1455,2,2.245,2.217,211.5,9.08,.389,3.267,23.54,23.31,23.52,77.9,303.4,0,18.61,1.457,282.9
1,278,1500,2,2.638,2.578,198.5,12.24,.352,3.365,23.81,23.56,23.91,77,303.4,0,18.68,1.707,452.6
2,278,1500,2,22.33,21.93,21.51,21.77,20.35,.396,.455,.337,.335,1.459,12.13,2550
1,278,1505,2,2.977,2.926,186.3,10.54,.514,4.279,24.15,23.67,24.13,75.2,303.3,0,18.62,2.042,432.4
1,278,1510,2,2.852,2.787,186.3,12.18,.548,4.051,24.42,23.97,24.42,74.9,303.3,0,18.83,2.012,581.9
1,278,1515,2,3.411,3.327,205.1,12.69,.579,4.377,24.6,24.1,24.51,73.3,303.3,0,18.65,2.39,443.9
2,278,1515,2,22.43,21.95,21.54,21.85,20.37,.396,.455,.338,.335,.254,12.29,2550
1,278,1520,2,3.849,3.806,195,8.56,.558,4.769,24.62,23.99,24.5,72.9,303.2,0,18.58,2.512,525.5
1,278,1525,2,2.472,2.393,192.8,14.54,.597,3.789,24.85,24.29,24.76,73.5,303.2,0,18.93,1.598,507.9
1,278,1530,2,2.756,2.657,203.1,15.38,.682,4.639,24.92,24.31,24.78,71.8,303.1,0,18.62,1.827,546
2,278,1530,2,22.54,21.98,21.56,21.95,20.4,.396,.455,.338,.335,.032,12.36,2550
1,278,1535,2,2.977,2.947,208.4,8.1,.614,4.149,24.97,24.4,24.78,72,303.1,0,18.71,1.952,391.3
1,278,1540,2,2.535,2.48,189,11.97,.749,4.541,24.88,24.38,24.84,72.7,303.1,0,18.78,1.585,479.8
1,278,1545,2,3.116,3.056,177.2,11.27,.81,5.063,25.39,24.8,25.38,70.8,303,0,18.83,2.37,562.3
2,278,1545,2,22.68,22.01,21.6,22.09,20.43,.396,.455,.338,.335,.067,12.31,2550
1,278,1550,2,3.064,3.024,172.7,9.29,.489,3.953,25.28,24.52,24.94,70.2,302.9,0,18.62,2.202,344.7
1,278,1555,2,2.488,2.397,174.3,15.48,.8,4.606,25.16,24.62,24.92,71,302.9,0,18.68,1.822,250.5
1,278,1600,2,2.767,2.607,159.6,19.5,.756,4.508,24.94,24.47,24.67,71.5,302.9,0,18.57,1.965,229.7
2,278,1600,2,22.82,22.05,21.64,22.26,20.46,.395,.455,.338,.335,.25,12.31,2550
1,278,1605,2,2.391,2.36,141,9.29,.376,3.528,24.79,24.37,24.55,72.5,302.9,0,18.65,1.697,166.8
1,278,1610,2,2.672,2.626,154.4,10.6,.762,4.116,24.62,24.34,24.42,73.1,302.8,0,18.63,1.79,102.1
1,278,1615,2,3.066,2.992,164.4,12.64,.421,3.985,24.51,24.32,24.33,73.4,302.8,0,18.59,1.967,130.4
2,278,1615,2,22.95,22.1,21.7,22.43,20.5,.395,.455,.338,.335,1.256,12.25,2550
1,278,1620,2,3.232,3.191,171.8,9.14,.358,3.953,24.58,24.45,24.52,73,302.7,0,18.56,2.325,266.5
1,278,1625,2,3.06,2.941,163.7,15.97,.863,4.737,24.79,24.54,24.67,72.3,302.7,0,18.6,2.02,182.8
1,278,1630,2,2.752,2.733,166.3,6.65,.418,4.508,24.69,24.48,24.53,72.8,302.6,0,18.62,1.825,133
2,278,1630,2,23.03,22.14,21.76,22.56,20.54,.396,.455,.338,.335,1.14,12.24,2550
1,278,1635,2,2.822,2.801,151.9,7.01,.339,3.626,24.57,24.39,24.39,72.7,302.6,0,18.5,2.02,99.6
1,278,1640,2,2.174,2.148,154.3,8.86,.24,2.809,24.45,24.34,24.27,73.1,302.6,0,18.46,1.402,68.74
1,278,1645,2,2.015,1.981,153.5,10.6,.28,2.581,24.39,24.3,24.24,74.4,302.5,0,18.69,1.081,76.2
2,278,1645,2,23.06,22.19,21.82,22.64,20.59,.396,.455,.338,.335,1.469,12.19,2550
1,278,1650,2,2.338,2.33,146.9,4.894,.254,2.907,24.38,24.31,24.28,74.2,302.4,0,18.63,1.615,145.8
1,278,1655,2,2.127,2.115,146.7,6.174,.333,2.907,24.54,24.45,24.47,74.2,302.4,0,18.77,1.395,152.7
1,278,1700,2,2.58,2.552,162,8.54,.309,3.201,24.63,24.54,24.53,74,302.4,0,18.82,1.562,105.8
2,278,1700,2,23.05,22.23,21.88,22.67,20.64,.396,.456,.338,.335,1.432,12.17,2550
1,278,1705,2,2.798,2.783,172.3,5.893,.383,3.626,24.56,24.56,24.45,73.6,302.4,0,18.68,1.705,57.6
1,278,1710,2,2.873,2.856,165.5,6.265,.314,3.332,24.45,24.49,24.32,74,302.3,0,18.65,1.842,62.11
1,278,1715,2,2.252,2.241,161.9,5.47,.309,3.071,24.39,24.43,24.28,75,302.3,0,18.81,1.385,62.36
2,278,1715,2,23.04,22.28,21.93,22.69,20.69,.396,.456,.338,.335,1.586,12.13,2550
1,278,1720,2,2.044,2.035,146.5,5.378,.362,3.005,24.36,24.38,24.24,76,302.3,0,18.99,1.163,44.6
1,278,1725,2,2.762,2.751,148.5,5.131,.369,3.626,24.28,24.38,24.17,76.5,302.3,0,19.01,1.765,37.52
1,278,1730,2,2.492,2.473,145.1,7.13,.369,3.463,24.22,24.32,24.1,77,302.2,0,19.05,1.51,29.63
2,278,1730,2,23.01,22.31,21.97,22.68,20.73,.396,.456,.338,.335,1.931,12.12,2550
1,278,1735,2,2.898,2.882,145.3,6.093,.52,4.051,24.1,24.28,24,77.4,302.2,0,19.01,1.832,30.18
1,278,1740,2,3.134,3.089,148.1,9.73,.484,4.508,24.02,24.25,23.96,77.1,302.2,0,18.89,2.065,34.76
1,278,1745,2,3.074,3.051,137.7,6.881,.415,4.279,23.94,24.19,23.87,77.2,302.1,0,18.84,2.037,32.24
2,278,1745,2,22.98,22.34,22.01,22.67,20.77,.397,.456,.338,.335,2.128,12.1,2550
1,278,1750,2,3.135,3.121,143.6,5.407,.442,3.887,23.81,24.07,23.74,77.7,302.1,0,18.82,1.927,26.95
1,278,1755,2,2.851,2.843,145.8,4.452,.394,3.953,23.68,23.91,23.59,78.6,302.2,0,18.87,1.697,23.15
1,278,1800,2,2.583,2.571,143.9,5.461,.266,3.332,23.57,23.86,23.5,79.2,302.2,0,18.89,1.315,17.44
2,278,1800,2,22.93,22.36,22.03,22.63,20.81,.397,.456,.338,.335,2.344,12.07,2550
1,278,1805,2,2.394,2.389,136.6,3.784,.25,3.005,23.47,23.76,23.39,79.8,302.2,0,18.91,1.41,10.8
1,278,1810,2,2.564,2.555,133.6,4.715,.284,3.267,23.37,23.7,23.32,80.3,302.1,0,18.9,1.377,6.383
1,278,1815,2,2.404,2.398,133.5,3.961,.299,2.94,23.3,23.67,23.25,80.5,302.2,0,18.88,1.188,3.04
2,278,1815,2,22.87,22.38,22.06,22.59,20.84,.396,.456,.338,.335,2.627,12.05,2550
1,278,1820,2,1.997,1.993,127.3,3.9,.149,2.417,23.17,23.51,23.1,81.2,302.2,0,18.9,.726,.798
1,278,1825,2,1.943,1.94,121.2,3.17,.157,2.417,23.02,23.32,22.94,82.3,302.2,0,18.98,.654,.002
1,278,1830,2,1.971,1.97,122.4,1.98,.135,2.254,22.88,23.21,22.79,83.4,302.3,0,19.05,.641,0
2,278,1830,2,22.8,22.4,22.07,22.53,20.87,.394,.456,.338,.335,3.102,12.04,2550
1,278,1835,2,1.972,1.972,118.4,1.574,.132,2.254,22.76,23.17,22.69,84.3,302.3,0,19.09,.39,0
1,278,1840,2,2.07,2.069,117.3,1.697,.16,2.417,22.66,23.11,22.6,85.2,302.3,0,19.16,.498,0
1,278,1845,2,2.482,2.479,118.8,2.507,.275,3.201,22.56,23.03,22.52,86,302.3,0,19.22,1.105,0
2,278,1845,2,22.74,22.4,22.07,22.47,20.88,.394,.456,.338,.335,3.806,12.03,2550
1,278,1850,2,2.796,2.787,122.1,4.665,.272,3.463,22.52,22.99,22.54,86.3,302.2,0,19.23,1.432,0
1,278,1855,2,2.652,2.646,125.7,3.725,.256,3.397,22.52,22.95,22.54,86.3,302.3,0,19.23,1.392,0
1,278,1900,2,2.584,2.574,127.6,5.028,.302,3.397,22.51,22.9,22.53,86.3,302.4,0,19.23,1.183,0
2,278,1900,2,22.68,22.41,22.07,22.41,20.9,.394,.456,.338,.335,4.131,12.01,2550
1,278,1905,2,2.352,2.341,130.2,5.592,.325,3.169,22.49,22.88,22.51,86.4,302.4,0,19.23,1.173,0
1,278,1910,2,2.604,2.599,122.7,3.665,.235,3.201,22.47,22.89,22.48,86.5,302.3,0,19.22,1.362,0
1,278,1915,2,2.383,2.377,126,3.921,.273,3.005,22.44,22.88,22.45,86.6,302.4,0,19.21,1.082,0
2,278,1915,2,22.62,22.41,22.07,22.35,20.91,.395,.456,.338,.335,4.324,11.99,2550
1,278,1920,2,2.229,2.224,121.8,4.117,.241,2.809,22.43,22.84,22.46,86.6,302.4,0,19.21,1.115,0
1,278,1925,2,2.396,2.385,119.6,5.657,.262,3.267,22.39,22.79,22.4,87,302.4,0,19.22,1.098,0
1,278,1930,2,2.166,2.16,115.7,4.32,.336,2.94,22.38,22.76,22.4,87.1,302.5,0,19.24,1.121,0
2,278,1930,2,22.56,22.4,22.06,22.3,20.91,.396,.456,.338,.335,4.544,11.98,2550
1,278,1935,2,2.332,2.324,112,4.652,.274,2.875,22.34,22.7,22.37,87.3,302.5,0,19.24,1.096,0
1,278,1940,2,2.558,2.55,112.6,4.43,.298,3.332,22.32,22.77,22.38,87.3,302.5,0,19.23,1.325,0
1,278,1945,2,2.783,2.774,117.5,4.497,.318,3.593,22.35,22.81,22.42,87.1,302.5,0,19.21,1.625,0
2,278,1945,2,22.51,22.4,22.05,22.24,20.91,.396,.456,.339,.335,4.733,11.97,2550
1,278,1950,2,2.912,2.901,120.7,4.968,.239,3.463,22.36,22.76,22.41,86.9,302.5,0,19.18,1.762,0
1,278,1955,2,3.183,3.169,119.1,5.46,.328,3.92,22.36,22.7,22.38,87,302.5,0,19.2,1.957,0
1,278,2000,2,3.28,3.27,121.6,4.552,.315,4.018,22.34,22.7,22.39,86.9,302.6,0,19.18,1.9,0
2,278,2000,2,22.45,22.39,22.04,22.19,20.91,.395,.456,.339,.335,4.759,11.96,2550
1,278,2005,2,3.058,3.047,125,4.779,.415,4.018,22.32,22.67,22.36,87.1,302.6,0,19.19,1.767,0
1,278,2010,2,3.205,3.195,124.2,4.484,.345,4.051,22.31,22.67,22.35,87.2,302.7,0,19.19,1.905,0
1,278,2015,2,3.271,3.26,121.8,4.843,.33,4.083,22.29,22.64,22.32,87.4,302.7,0,19.2,1.945,0
2,278,2015,2,22.41,22.38,22.03,22.14,20.9,.396,.456,.339,.335,4.963,11.94,2550
1,278,2020,2,3.069,3.059,120.4,4.742,.327,3.953,22.25,22.58,22.29,87.5,302.8,0,19.2,1.98,0
1,278,2025,2,2.949,2.937,120.2,5.092,.286,3.626,22.19,22.48,22.2,87.9,302.8,0,19.2,1.86,0
1,278,2030,2,2.985,2.971,120.3,5.541,.313,3.724,22.12,22.41,22.12,88.3,302.8,0,19.21,1.782,0
2,278,2030,2,22.37,22.37,22.01,22.09,20.9,.397,.456,.339,.335,5.401,11.94,2550
1,278,2035,2,3.488,3.477,119.8,4.669,.402,4.606,22.08,22.38,22.12,88.6,302.9,0,19.21,2.397,0
1,278,2040,2,3.679,3.662,121.9,5.492,.516,4.802,22.05,22.35,22.1,88.6,302.9,0,19.19,2.582,0
1,278,2045,2,3.997,3.973,125.1,6.302,.539,5.129,22.03,22.39,22.1,88.3,302.9,0,19.13,2.647,0
2,278,2045,2,22.32,22.37,21.99,22.05,20.89,.398,.456,.339,.335,5.703,11.94,2550
1,278,2050,2,4.208,4.192,122.3,5.062,.508,5.455,22.01,22.38,22.08,88,302.8,0,19.06,2.7,0
1,278,2055,2,4.124,4.111,118.8,4.586,.378,4.867,21.98,22.31,22.01,88.2,302.8,0,19.05,2.8,0
1,278,2100,2,4.144,4.102,111.1,8.23,.792,6.631,21.87,22.12,21.86,88.8,302.8,0,19.06,2.58,0
2,278,2100,2,22.28,22.35,21.98,22,20.88,.4,.456,.339,.335,5.93,11.92,2550
1,278,2105,2,5.119,5.066,98.3,8.2,.783,6.697,21.6,21.4,21.37,91,302.9,0,19.18,3.43,0
1,278,2110,2,5.01,4.967,104.7,7.53,.665,6.403,21.16,21.06,20.98,93.3,302.9,0,19.15,3.36,0
1,278,2115,2,5.157,5.127,95,6.18,.714,6.664,20.91,20.93,20.81,94.3,302.9,0,19.09,3.503,0
2,278,2115,2,22.23,22.34,21.96,21.95,20.86,.4,.456,.339,.335,14.29,11.92,2550
1,278,2120,2,4.996,4.965,96.2,6.37,.715,6.533,20.65,20.58,20.52,95.2,302.9,0,18.98,3.275,0
1,278,2125,2,4.923,4.896,95.2,5.955,.617,6.239,20.43,20.39,20.32,96.1,302.9,0,18.91,3.308,0
1,278,2130,2,5.141,5.128,98.9,4.12,.688,6.729,20.33,20.32,20.26,96.9,302.8,0,18.94,3.51,0
2,278,2130,2,22.19,22.32,21.94,21.9,20.85,.4,.456,.339,.335,32.76,11.92,2550
1,278,2135,2,4.635,4.609,100.5,6.06,.64,6.174,20.29,20.29,20.24,97.4,302.8,0,18.98,3.145,0
1,278,2140,2,5.033,5.008,99.3,5.667,.706,6.533,20.25,20.27,20.23,97.7,302.8,0,19,3.513,0
1,278,2145,2,4.729,4.706,100.4,5.596,.559,6.109,20.24,20.26,20.22,98,302.7,0,19.04,3.318,0
2,278,2145,2,22.14,22.31,21.92,21.84,20.83,.4,.456,.339,.335,43.03,11.92,2550
1,278,2150,2,4.754,4.725,101.6,6.368,.604,6.403,20.22,20.25,20.2,98.3,302.7,0,19.07,3.523,0
1,278,2155,2,5.122,5.101,101.6,5.201,.581,6.435,20.21,20.24,20.2,98.5,302.7,0,19.09,3.58,0
1,278,2200,2,4.291,4.261,104.3,6.805,.567,5.945,20.19,20.24,20.18,98.7,302.8,0,19.1,3.012,0
2,278,2200,2,22.08,22.29,21.9,21.77,20.82,.401,.456,.339,.335,50.61,11.91,2550
1,278,2205,2,4.564,4.524,105.3,7.57,.627,5.913,20.15,20.24,20.16,98.8,302.8,0,19.08,3.08,0
1,278,2210,2,4.211,4.18,104.2,7.04,.793,5.815,20.13,20.24,20.15,99,302.9,0,19.08,2.8,0
1,278,2215,2,4.314,4.292,107.9,5.798,.588,5.553,20.12,20.25,20.16,99.1,302.9,0,19.09,2.845,0
2,278,2215,2,22.02,22.27,21.87,21.71,20.8,.401,.456,.339,.335,57.76,11.9,2550
1,278,2220,2,3.989,3.96,103.9,6.914,.519,5.161,20.12,20.23,20.15,99.1,302.9,0,19.09,2.64,0
1,278,2225,2,3.995,3.971,103.6,6.324,.484,5.39,20.12,20.23,20.17,99.2,303,0,19.11,2.867,0
1,278,2230,2,3.135,3.117,98,6.209,.396,3.92,20.13,20.23,20.17,99.3,303.1,0,19.13,2.165,0
2,278,2230,2,21.96,22.25,21.84,21.65,20.78,.401,.456,.339,.335,60.6,11.89,2550
1,278,2235,2,3.2,3.18,101.6,6.517,.38,4.279,20.13,20.21,20.16,99.3,303.1,0,19.13,2.26,0
1,278,2240,2,3.284,3.266,110.5,5.95,.527,4.247,20.11,20.21,20.17,99.4,303.1,0,19.12,2.312,0
1,278,2245,2,3.29,3.259,117.3,7.89,.494,4.345,20.11,20.2,20.15,99.4,303,0,19.13,2.44,0
2,278,2245,2,21.92,22.23,21.82,21.59,20.75,.4,.456,.339,.335,61.44,11.89,2550
1,278,2250,2,4.528,4.503,119.5,6.011,.64,6.141,20.08,20.19,20.13,99.4,302.9,0,19.11,3.278,0
1,278,2255,2,3.597,3.57,125.6,7,.563,5.488,20.06,20.17,20.12,99.4,302.9,0,19.09,2.477,0
1,278,2300,2,4.31,4.282,124.5,6.459,.5,5.423,20.04,20.16,20.1,99.5,302.9,0,19.08,2.897,0
2,278,2300,2,21.88,22.21,21.78,21.54,20.73,.401,.456,.339,.335,61.19,11.89,2550
1,278,2305,2,4.1,4.087,127.1,4.668,.582,5.488,20.03,20.16,20.08,99.5,302.8,0,19.06,2.867,0
1,278,2310,2,3.781,3.76,130,6.002,.472,5.227,20,20.14,20.07,99.5,302.8,0,19.05,2.517,0
1,278,2315,2,3.647,3.629,131.1,5.662,.511,4.769,19.99,20.13,20.05,99.6,302.8,0,19.04,2.39,0
2,278,2315,2,21.84,22.19,21.75,21.5,20.71,.4,.456,.339,.335,61.29,11.88,2550
1,278,2320,2,3.52,3.507,135.6,4.862,.422,4.541,19.95,20.1,20.02,99.6,302.6,0,19.01,2.552,0
1,278,2325,2,3.781,3.765,139.1,5.281,.58,5.129,19.89,20.05,19.97,99.6,302.5,0,18.95,2.477,0
1,278,2330,2,3.785,3.767,137.1,5.529,.441,4.9,19.86,20.02,19.92,99.6,302.4,0,18.92,2.472,0
2,278,2330,2,21.81,22.17,21.72,21.47,20.68,.4,.456,.34,.335,62.62,11.87,2550
1,278,2335,2,3.315,3.294,136.1,6.465,.581,4.802,19.82,20,19.89,99.7,302.5,0,18.89,2.15,0
1,278,2340,2,2.944,2.926,131.3,6.383,.39,4.051,19.76,19.99,19.84,99.7,302.6,0,18.84,1.98,0
1,278,2345,2,2.377,2.363,129.3,6.232,.226,2.94,19.7,20.01,19.8,99.7,302.7,0,18.78,1.342,0
2,278,2345,2,21.78,22.15,21.7,21.43,20.66,.4,.456,.34,.335,65.71,11.88,2550
1,278,2350,2,2.311,2.304,133.5,4.281,.273,2.973,19.64,19.99,19.76,99.7,302.7,0,18.73,1.387,0
1,278,2355,2,2.578,2.574,137.2,3.34,.218,3.005,19.63,19.96,19.74,99.7,302.7,0,18.71,1.487,0
1,279,0,2,2.468,2.458,144.1,5.061,.28,3.201,19.6,19.91,19.72,99.7,302.7,0,18.69,1.387,0
2,279,0,2,21.74,22.13,21.68,21.39,20.63,.4,.455,.34,.335,67.51,11.88,2550
1,279,5,2,2.387,2.379,141.5,4.738,.274,3.103,19.61,19.93,19.73,99.7,302.6,0,18.7,1.358,0
1,279,10,2,2.175,2.163,141.5,5.971,.257,2.777,19.59,19.96,19.72,99.7,302.6,0,18.68,1.084,0
1,279,15,2,2.168,2.152,147.6,6.923,.327,2.875,19.55,19.99,19.7,99.6,302.7,0,18.64,1.075,0
2,279,15,2,21.7,22.11,21.65,21.35,20.61,.4,.455,.34,.335,69.22,11.87,2550
1,279,20,2,2.021,2.01,152,5.884,.512,3.103,19.53,20.05,19.71,99.6,302.8,0,18.6,.858,0
1,279,25,2,1.352,1.322,178.1,12.03,.357,2.548,19.5,20.06,19.71,99.5,303,0,18.57,.325,0
1,279,30,2,1.486,1.471,194.3,8.07,.206,2.156,19.48,20.13,19.77,99.4,303.1,0,18.53,.102,0
2,279,30,2,21.66,22.09,21.62,21.31,20.58,.4,.455,.34,.335,62.49,11.88,2550
1,279,35,2,1.718,1.7,180.2,8.11,.459,2.809,19.47,20.14,19.75,99.2,303,0,18.49,.458,0
1,279,40,2,2.763,2.749,166.3,5.861,.496,3.659,19.37,20.2,19.69,98.9,302.9,0,18.35,1.482,0
1,279,45,2,3.205,3.178,165.4,7.52,.41,4.671,19.26,20.2,19.67,98.5,302.8,0,18.18,1.81,0
2,279,45,2,21.62,22.07,21.59,21.27,20.56,.4,.455,.34,.335,38.92,11.88,2550
1,279,50,2,3.648,3.631,177.5,5.501,.561,4.9,19.18,20.22,19.72,97.6,302.8,0,17.98,2.155,0
1,279,55,2,3.92,3.907,176.1,4.72,.452,4.998,19.25,20.19,19.77,95.8,302.7,0,17.75,2.402,0
1,279,100,2,4.061,4.042,179.7,5.498,.451,5.031,19.32,20.15,19.74,93.6,302.7,0,17.46,2.315,0
2,279,100,2,21.59,22.05,21.57,21.23,20.53,.4,.455,.34,.335,20.23,11.87,2550
1,279,105,2,4.181,4.163,180.1,5.325,.506,5.553,19.35,20.08,19.7,92,302.6,0,17.23,2.605,0
1,279,110,2,3.806,3.791,179.9,5.099,.579,5.488,19.4,20.01,19.67,91.1,302.6,0,17.12,2.162,0
1,279,115,2,3.578,3.562,182.6,5.477,.551,4.704,19.38,19.93,19.63,90.6,302.6,0,17.02,2.117,0
2,279,115,2,21.55,22.03,21.55,21.2,20.51,.4,.455,.34,.335,15.74,11.87,2550
1,279,120,2,3.242,3.229,183.3,5.064,.304,4.149,19.37,19.83,19.56,90.4,302.6,0,16.98,1.725,0
1,279,125,2,2.918,2.903,187.4,5.939,.334,3.691,19.33,19.79,19.51,90.6,302.5,0,16.97,1.512,0
1,279,130,2,3.166,3.156,183.7,4.558,.386,3.953,19.32,19.8,19.51,90.5,302.5,0,16.96,1.663,0
2,279,130,2,21.51,22.01,21.52,21.15,20.48,.4,.455,.34,.335,15.29,11.86,2550
1,279,135,2,3.204,3.189,183.7,5.466,.354,4.247,19.35,19.83,19.56,90.1,302.5,0,16.92,1.84,0
1,279,140,2,3.205,3.184,175.1,6.504,.428,4.149,19.37,19.84,19.54,90,302.4,0,16.9,1.925,0
1,279,145,2,3.016,2.994,183.2,6.972,.347,3.887,19.38,19.82,19.56,89.8,302.4,0,16.88,1.655,0
2,279,145,2,21.47,21.99,21.49,21.09,20.46,.4,.455,.34,.335,13.83,11.86,2550
1,279,150,2,2.771,2.747,194.1,7.52,.327,3.626,19.39,19.81,19.56,89.5,302.5,0,16.85,1.483,0
1,279,155,2,2.912,2.895,206,6.187,.335,3.757,19.4,19.79,19.55,89.8,302.6,0,16.91,1.62,0
1,279,200,2,2.573,2.552,221.6,7.47,.267,3.267,19.41,19.75,19.53,90,302.6,0,16.94,1.487,0
2,279,200,2,21.42,21.97,21.46,21.04,20.43,.4,.455,.34,.335,13.14,11.86,2550
1,279,205,2,3.192,3.173,232.7,6.237,.39,4.214,19.38,19.8,19.52,90.2,302.8,0,16.97,2.125,0
1,279,210,2,4.048,4.027,243.1,5.854,.439,5.096,19.48,19.91,19.64,90.2,303.1,0,17.06,2.702,.131
1,279,215,2,4.555,4.529,247.2,6.109,.679,6.631,19.59,19.96,19.76,89.9,303.2,0,17.11,3.208,.388
2,279,215,2,21.38,21.95,21.43,20.99,20.4,.399,.455,.34,.335,12.84,11.87,2550
1,279,220,2,4.963,4.939,245.3,5.709,.649,6.599,19.71,20.1,19.87,89.6,303.3,0,17.17,3.575,.709
1,279,225,2,5.62,5.578,240.2,6.95,.68,7.38,19.64,20,19.66,90.5,303.3,.01,17.26,3.793,.412
1,279,230,2,5.585,5.517,235,8.94,1.008,10.13,19.53,20.02,19.65,91.4,303.2,0,17.3,3.948,1.437
2,279,230,2,21.35,21.93,21.4,20.94,20.38,.399,.455,.34,.335,78.6,11.86,2550
1,279,235,2,7.24,7.2,228.9,6.285,1.081,10.13,19.61,20.09,19.79,91.3,303.1,0,17.36,5.125,1.478
1,279,240,2,7.07,7.02,227.4,6.629,.852,9.05,19.5,19.61,19.46,92.4,303,.01,17.44,5.145,.162
1,279,245,2,6.174,6.133,230.7,6.571,.938,8.2,19.18,19.14,19.05,94.9,303,.02,17.53,4.345,0
2,279,245,2,21.32,21.9,21.38,20.9,20.35,.399,.454,.34,.335,100,11.87,2550
1,279,250,2,4.668,4.626,211.6,7.69,.602,6.076,19,19.08,18.96,96.1,302.8,.03,17.57,2.845,0
1,279,255,2,4.13,4.039,235.6,12.06,.486,5.259,18.9,18.98,18.89,96.7,302.7,.01,17.56,2.825,0
1,279,300,2,4.293,4.267,242.9,6.308,.543,5.227,18.8,18.89,18.82,97.2,302.6,0,17.54,2.947,0
2,279,300,2,21.29,21.88,21.35,20.85,20.32,.399,.454,.341,.335,100,11.85,2550
1,279,305,2,4.071,4.042,238.5,6.876,.668,5.488,18.75,18.84,18.78,97.6,302.5,.01,17.55,2.887,0
1,279,310,2,4.931,4.887,230.8,7.58,.703,6.468,18.73,18.84,18.77,98,302.4,.01,17.6,3.588,0
1,279,315,2,6.075,6.028,223.4,7.14,.728,7.68,18.69,18.88,18.77,98.1,302.4,.01,17.58,4.038,0
2,279,315,2,21.25,21.86,21.32,20.8,20.29,.399,.454,.341,.335,100,11.85,2550
1,279,320,2,4.481,4.45,216.3,6.684,.667,6.435,18.63,18.81,18.7,98.2,302.2,.01,17.53,2.87,0
1,279,325,2,4.16,4.127,214.5,7.19,.515,5.161,18.57,18.73,18.64,98.3,302.1,0,17.5,2.637,0
1,279,330,2,3.485,3.454,204.9,7.64,.449,4.802,18.53,18.68,18.6,98.5,301.8,0,17.49,2.037,0
2,279,330,2,21.21,21.84,21.29,20.76,20.27,.399,.454,.341,.335,100,11.85,2550
1,279,335,2,3.389,3.358,212.4,7.69,.507,4.769,18.49,18.65,18.57,98.7,301.8,.01,17.48,1.922,0
1,279,340,2,3.453,3.428,206.5,6.863,.405,4.41,18.47,18.59,18.53,98.8,301.9,0,17.48,1.942,0
1,279,345,2,3.288,3.269,200.9,6.229,.64,4.867,18.45,18.58,18.53,99,301.9,0,17.49,1.777,0
2,279,345,2,21.17,21.82,21.26,20.72,20.24,.399,.454,.341,.335,100,11.85,2550
1,279,350,2,4.228,4.204,191.1,6.182,.494,5.227,18.46,18.56,18.51,99.2,301.7,.01,17.52,2.582,0
1,279,355,2,3.471,3.327,187.3,16.5,.701,4.9,18.33,18.43,18.39,99.2,301.6,0,17.4,2.167,0
1,279,400,2,4.576,4.534,200.2,7.82,.573,5.945,18.1,18.35,18.2,99.1,301.6,0,17.16,2.762,0
2,279,400,2,21.13,21.79,21.23,20.68,20.21,.399,.455,.341,.335,100,11.84,2550
1,279,405,2,3.985,3.958,201.2,6.74,.436,5.259,17.92,18.28,18.11,99.1,301.6,0,17,2.46,0
1,279,410,2,3.985,3.96,192.3,6.361,.468,5.194,17.87,18.2,18.05,99.2,301.5,0,16.96,2.432,0
1,279,415,2,4.165,4.149,183.2,5.122,.503,5.259,17.82,18.14,18,99.1,301.3,0,16.9,2.532,0
2,279,415,2,21.09,21.77,21.2,20.64,20.18,.4,.455,.341,.335,100,11.84,2550
1,279,420,2,4.412,4.394,186.9,5.171,.489,5.782,17.69,18.16,17.93,99.1,301.2,0,16.77,2.69,0
1,279,425,2,4.467,4.443,187.8,5.928,.542,5.619,17.65,18.12,17.91,99,301.2,0,16.73,2.625,0
1,279,430,2,4.465,4.44,191.8,5.961,.586,6.076,17.66,18.14,17.93,99,301.2,0,16.75,2.602,0
2,279,430,2,21.05,21.74,21.17,20.6,20.15,.4,.456,.341,.335,100,11.84,2550
1,279,435,2,4.384,4.361,192.7,5.898,.501,5.684,17.71,18.17,17.99,99,301.2,0,16.79,2.822,0
1,279,440,2,4.267,4.247,189.4,5.525,.6,6.305,17.74,18.2,18,99,301,0,16.81,2.54,0
1,279,445,2,4.363,4.346,193.8,4.98,.407,5.423,17.73,18.18,17.97,98.9,301,0,16.79,2.53,0
2,279,445,2,21.02,21.72,21.15,20.56,20.12,.4,.457,.341,.335,100,11.84,2550
1,279,450,2,4.08,4.062,194.7,5.397,.404,4.835,17.76,18.21,17.99,99,301,0,16.83,2.402,0
1,279,455,2,4.265,4.249,189.7,4.857,.497,5.749,17.78,18.24,18.02,99,300.8,0,16.86,2.49,0
1,279,500,2,4.086,4.042,198.6,8.41,.396,5.063,17.8,18.23,18.01,99,300.9,0,16.87,2.212,0
2,279,500,2,20.97,21.69,21.12,20.51,20.09,.4,.458,.341,.335,100,11.85,2550
1,279,505,2,4.275,4.255,210.5,5.496,.508,5.717,17.83,18.3,18.07,99.1,301,0,16.91,2.552,0
1,279,510,2,4.384,4.355,213.1,6.487,.51,5.684,17.82,18.31,18.07,98.9,301,0,16.87,2.622,0
1,279,515,2,4.301,4.285,211.5,4.874,.555,5.521,17.76,18.23,18,98.8,301,0,16.81,2.525,0
2,279,515,2,20.92,21.66,21.09,20.45,20.07,.4,.459,.341,.335,100,11.83,2550
1,279,520,2,4.293,4.246,215.5,8.45,.599,5.88,17.71,18.23,17.98,98.8,301,0,16.75,2.642,0
1,279,525,2,4.395,4.371,218.5,6.008,.452,5.39,17.68,18.22,17.95,98.7,301,0,16.7,2.647,0
1,279,530,2,4.298,4.28,219.3,5.208,.525,5.978,17.66,18.18,17.94,98.6,301,0,16.68,2.687,0
2,279,530,2,20.87,21.64,21.05,20.39,20.04,.401,.46,.342,.335,100,11.84,2550
1,279,535,2,4.237,4.208,220.9,6.641,.442,5.553,17.67,18.16,17.93,98.5,300.9,0,16.67,2.855,0
1,279,540,2,4.153,4.128,222.2,6.246,.518,5.357,17.65,18.11,17.88,98.4,300.9,0,16.63,2.695,0
1,279,545,2,4.265,4.244,222.7,5.656,.424,5.423,17.61,18.07,17.84,98.4,300.8,0,16.59,2.742,0
2,279,545,2,20.81,21.61,21.02,20.33,20.01,.401,.46,.342,.335,100,11.84,2550
1,279,550,2,3.924,3.911,226.8,4.602,.396,4.933,17.56,17.98,17.75,98.4,300.7,0,16.54,2.572,0
1,279,555,2,3.409,3.389,236.4,6.322,.435,4.247,17.5,17.94,17.7,98.5,300.7,0,16.5,2.29,0
1,279,600,2,3.503,3.482,238.4,6.207,.413,4.737,17.46,17.93,17.67,98.5,300.7,0,16.47,2.28,0
2,279,600,2,20.76,21.59,20.98,20.27,19.98,.402,.461,.342,.335,100,11.83,2550
1,279,605,2,3.398,3.373,245.3,6.945,.421,4.475,17.42,17.83,17.61,98.6,300.8,0,16.45,2.217,0
1,279,610,2,3.558,3.536,237.2,6.394,.398,4.508,17.4,17.76,17.58,98.7,300.8,0,16.44,2.522,0
1,279,615,2,4.097,4.077,234.5,5.704,.485,5.488,17.38,17.73,17.55,98.8,300.9,0,16.44,2.832,0
2,279,615,2,20.71,21.56,20.95,20.21,19.95,.402,.461,.342,.335,100,11.82,2550
1,279,620,2,4.33,4.31,226.7,5.482,.467,5.455,17.39,17.75,17.58,98.9,300.8,0,16.47,2.957,0
1,279,625,2,4.579,4.551,222.6,6.313,.489,5.749,17.42,17.79,17.6,99,300.7,0,16.5,2.857,0
1,279,630,2,4.056,4.031,214.2,6.322,.464,5.292,17.44,17.82,17.63,99,300.5,0,16.53,2.342,0
2,279,630,2,20.66,21.54,20.91,20.15,19.91,.403,.461,.342,.335,100,11.82,2550
1,279,635,2,3.914,3.9,218.7,4.745,.314,5.063,17.44,17.8,17.63,99,300.5,0,16.53,2.462,0
1,279,640,2,3.976,3.955,223.1,5.809,.404,4.9,17.46,17.83,17.65,99.1,300.4,.01,16.56,2.557,.244
1,279,645,2,3.784,3.763,228.8,6.052,.473,4.9,17.51,17.88,17.71,99.1,300.4,0,16.61,2.44,1.953
2,279,645,2,20.61,21.51,20.87,20.09,19.88,.404,.461,.342,.335,100,11.82,2550
1,279,650,2,4.425,4.403,230.4,5.803,.586,5.88,17.59,17.97,17.81,99.2,300.4,0,16.69,3.205,5.825
1,279,655,2,4.536,4.479,225,9.1,.563,5.749,17.68,18.08,17.91,99.1,300.4,0,16.76,2.945,9.73
1,279,700,2,4.205,4.177,219.2,6.649,.498,5.259,17.75,18.17,17.99,99,300.3,0,16.82,2.625,16.79
2,279,700,2,20.56,21.48,20.83,20.04,19.85,.404,.462,.342,.335,100,11.82,2550
1,279,705,2,4.336,4.316,222.1,5.432,.49,5.455,17.83,18.24,18.05,98.9,300.4,0,16.88,2.72,26.4
1,279,710,2,4.508,4.486,220.9,5.592,.476,5.978,17.91,18.33,18.17,98.8,300.3,0,16.95,2.922,47.19
1,279,715,2,4.387,4.358,222.3,6.595,.549,5.586,18.05,18.44,18.33,98.6,300.3,0,17.04,2.755,48.5
2,279,715,2,20.52,21.45,20.79,19.99,19.82,.405,.462,.342,.335,100,11.82,2550
1,279,720,2,4.369,4.345,231.9,6.058,.548,5.88,18.12,18.47,18.39,98.3,300.4,0,17.07,3.068,50.93
1,279,725,2,4.166,4.146,230.9,5.63,.618,5.423,18.18,18.49,18.41,98.1,300.5,0,17.1,2.935,54.28
1,279,730,2,4.066,4.026,223.2,8,.511,5.357,18.22,18.48,18.44,98.1,300.5,0,17.12,2.727,66.67
2,279,730,2,20.5,21.43,20.75,19.96,19.78,.405,.462,.342,.335,100,11.85,2550
1,279,735,2,4.134,4.106,217.1,6.62,.52,5.292,18.21,18.44,18.38,97.9,300.6,0,17.1,2.632,56.91
1,279,740,2,3.742,3.703,217.6,8.25,.386,4.639,18.22,18.43,18.39,98.1,300.6,0,17.13,2.28,94.9
1,279,745,2,3.588,3.571,211.3,5.518,.46,4.9,18.38,18.54,18.56,98.3,300.5,0,17.3,2.237,139.8
2,279,745,2,20.48,21.41,20.72,19.94,19.75,.406,.462,.342,.335,99.9,11.84,2550
1,279,750,2,3.901,3.874,215.6,6.836,.556,5.325,18.55,18.69,18.76,98.2,300.6,0,17.46,2.465,156.5
1,279,755,2,4.355,4.294,224,9.59,.585,5.651,18.66,18.8,18.86,98,300.7,0,17.53,2.94,122.4
1,279,800,2,4.848,4.81,219.6,7.2,.81,6.893,18.67,18.83,18.85,97.7,300.6,0,17.5,3.338,120.2
2,279,800,2,20.47,21.38,20.68,19.93,19.72,.406,.462,.342,.335,94.6,11.9,2550
1,279,805,2,4.402,4.376,215.3,6.209,.523,5.651,18.75,18.92,18.94,97.7,300.6,0,17.57,2.887,128.7
1,279,810,2,5.033,5.005,211.6,6.041,.704,6.729,18.86,19.07,19.08,97.5,300.5,0,17.65,3.037,143.5
1,279,815,2,4.834,4.8,207,6.849,.748,6.697,19.04,19.21,19.24,97.3,300.4,0,17.78,3.092,152.8
2,279,815,2,20.48,21.36,20.65,19.93,19.69,.406,.462,.342,.335,84.2,11.91,2550
1,279,820,2,6.033,5.998,206.8,6.168,.739,7.74,19.11,19.28,19.31,96.8,300.4,0,17.78,3.81,171.5
1,279,825,2,6.347,6.305,208.6,6.566,.885,8.33,19.3,19.43,19.54,96.5,300.5,0,17.91,3.875,251.5
1,279,830,2,5.938,5.91,210.2,5.513,.914,8,19.48,19.57,19.72,95.7,300.5,0,17.96,3.845,265.8
2,279,830,2,20.52,21.35,20.63,19.97,19.66,.407,.462,.343,.335,71.4,11.93,2550
1,279,835,2,6.104,6.066,210.2,6.34,.799,8.1,19.66,19.72,19.89,95.1,300.5,0,18.03,3.908,254.6
1,279,840,2,6.333,6.293,212.1,6.455,.932,8.1,19.75,19.79,19.95,94.4,300.5,0,17.99,4.098,243.6
1,279,845,2,6.047,6.017,209.2,5.734,.852,8.17,19.85,19.9,20.03,93.7,300.5,0,17.98,3.94,203.5
2,279,845,2,20.57,21.33,20.62,20.01,19.63,.407,.462,.343,.335,47.43,12.05,2550
1,279,850,2,5.953,5.914,209.3,6.56,.715,7.61,19.84,19.91,19.98,93.5,300.5,0,17.94,3.713,160.7
1,279,855,2,6.082,6.043,213.2,6.49,.795,7.61,19.96,20.03,20.16,93.5,300.6,0,18.05,3.99,256.6
1,279,900,2,6.078,6.042,219,6.27,.924,7.91,20.32,20.32,20.56,92.8,300.6,0,18.27,4.12,379.7
2,279,900,2,20.64,21.32,20.61,20.08,19.61,.407,.462,.343,.335,29.55,12.06,2550
1,279,905,2,6.473,6.42,220.7,7.31,.957,8.46,20.66,20.61,20.91,91.3,300.6,0,18.34,4.71,429.4
1,279,910,2,6.573,6.519,216.9,7.35,.892,8.2,20.9,20.74,21.09,90.1,300.5,0,18.37,4.533,449.5
1,279,915,2,6.54,6.479,216.7,7.85,1.52,9.38,21.29,21.05,21.44,88.7,300.5,0,18.49,4.473,451.6
2,279,915,2,20.71,21.32,20.6,20.15,19.59,.408,.462,.343,.335,9.01,12.24,2550
1,279,920,2,7.36,7.3,219.5,7.42,.95,9.54,21.34,21.05,21.45,87.6,300.5,0,18.36,5.173,485.8
1,279,925,2,7.64,7.6,221.7,5.812,1.129,10.22,21.19,20.88,21.09,87,300.5,0,18.11,5.425,168.6
1,279,930,2,7.41,7.37,218.4,6.312,1.055,9.73,20.72,20.62,20.67,89.1,300.5,0,18.02,4.86,175.7
2,279,930,2,20.81,21.32,20.62,20.24,19.58,.408,.462,.343,.335,9.6,12.22,2550
1,279,935,2,7.07,7.03,215.5,6.529,1.046,9.05,20.67,20.62,20.72,89.7,300.5,0,18.08,4.488,230.4
1,279,940,2,7.42,7.37,218.5,6.531,1.156,9.73,20.98,20.82,21.14,89.4,300.4,0,18.32,4.918,423.1
1,279,945,2,7.65,7.58,225.1,7.72,1.243,10.49,21.21,20.95,21.3,87.8,300.4,0,18.28,5.385,422.4
2,279,945,2,20.93,21.33,20.63,20.35,19.58,.408,.462,.343,.335,8.8,12.24,2550
1,279,950,2,8.64,8.58,218.5,6.623,1.101,10.65,21.19,20.82,21.18,87.2,300.4,0,18.13,5.808,428.7
1,279,955,2,7.78,7.7,217.9,8.23,1.165,10.39,21.43,21.09,21.54,87.5,300.3,0,18.43,5.325,577.5
1,279,1000,2,8.03,7.99,226,5.985,.979,10.06,21.52,21.03,21.42,86.4,300.3,0,18.3,5.82,400.1
2,279,1000,2,21.04,21.34,20.66,20.45,19.58,.408,.462,.343,.335,5.392,12.38,2550
1,279,1005,2,8.08,8.01,223.7,7.15,.909,9.9,21.43,21.07,21.44,87.1,300.3,0,18.35,5.858,449.4
1,279,1010,2,7.28,7.24,214.1,6.47,.836,9.18,21.58,21.22,21.63,87,300.3,0,18.48,4.923,548.7
1,279,1015,2,7.1,7.05,217.4,6.493,.909,9.47,21.76,21.28,21.7,86.2,300.3,0,18.51,4.79,283.1
2,279,1015,2,21.15,21.35,20.69,20.56,19.59,.408,.462,.343,.335,5.052,12.33,2550
1,279,1020,2,6.931,6.869,217.2,7.61,1.181,9.44,21.5,21.12,21.41,87.1,300.3,0,18.41,4.608,274.9
1,279,1025,2,6.679,6.581,218.4,9.81,.746,7.94,21.45,21.15,21.47,87.6,300.2,0,18.45,4.518,382.5
1,279,1030,2,6.357,6.247,229.5,10.62,1.023,8.4,21.82,21.53,21.88,86.6,300.2,0,18.63,4.665,362.3
2,279,1030,2,21.28,21.37,20.73,20.7,19.61,.408,.462,.343,.335,5.292,12.3,2550
1,279,1035,2,7.25,7.17,219.6,8.53,.998,9.51,21.57,21.19,21.44,86.7,300.2,0,18.42,5.09,270.5
1,279,1040,2,6.681,6.642,224.3,6.167,1.004,9.08,21.56,21.24,21.53,87.5,300.1,0,18.54,4.935,357.4
1,279,1045,2,7.85,7.79,226.2,6.982,.983,9.83,21.58,21.2,21.55,87,300,0,18.48,5.4,331.2
2,279,1045,2,21.42,21.39,20.77,20.83,19.63,.409,.462,.343,.335,5.45,12.29,2550
1,279,1050,2,7.67,7.64,223.4,5.397,1.276,10.03,21.48,21.1,21.39,87.5,300,0,18.47,5.545,255.5
1,279,1055,2,7.43,7.39,219.7,5.998,.75,8.95,21.36,21.08,21.31,88.1,300,0,18.47,4.82,232.1
1,279,1100,2,7.06,6.964,218.4,9.3,.881,8.92,21.24,21.01,21.2,88.8,299.9,0,18.46,5.035,230.3
2,279,1100,2,21.55,21.42,20.83,20.96,19.66,.409,.462,.343,.335,6.341,12.24,2550
1,279,1105,2,7.41,7.34,216.5,7.92,1.066,9.87,21.26,21.01,21.28,88.5,299.9,0,18.44,4.88,279
1,279,1110,2,6.677,6.624,224.7,7.25,1.128,8.92,21.34,21.11,21.34,88.7,299.8,0,18.54,4.875,246.1
1,279,1115,2,7.57,7.49,219.6,8.44,.793,9.41,21.33,21.08,21.35,88.5,299.7,0,18.5,5.21,301.7
2,279,1115,2,21.65,21.45,20.88,21.07,19.7,.409,.462,.343,.335,6.253,12.25,2550
1,279,1120,2,7.14,7.09,213.6,7.27,1.01,9.02,21.54,21.27,21.61,88.1,299.6,0,18.63,4.738,332.8
1,279,1125,2,6.174,6.107,212.8,8.46,1.378,8.82,21.69,21.4,21.69,87.7,299.5,0,18.69,4.183,293.3
1,279,1130,2,7.13,7.07,217.6,7.01,.701,9.34,21.61,21.21,21.54,87.6,299.4,0,18.6,4.74,263.7
2,279,1130,2,21.74,21.48,20.93,21.14,19.74,.409,.462,.343,.335,5.344,12.27,2550
1,279,1135,2,7.36,7.31,215.5,7.16,.776,9.02,21.52,21.26,21.49,87.7,299.4,0,18.54,4.875,228.6
1,279,1140,2,6.12,6.046,216.7,8.88,.968,8.13,21.5,21.29,21.49,88.2,299.3,0,18.61,4.225,199.9
1,279,1145,2,5.353,5.275,217.1,9.79,.919,7.58,21.74,21.66,21.85,88.3,299.3,0,18.85,3.81,225.1
2,279,1145,2,21.81,21.52,20.99,21.21,19.79,.409,.462,.343,.335,6.097,12.22,2550
1,279,1150,2,6.413,6.369,224.7,6.727,.753,7.64,21.86,21.68,21.9,86.9,299.2,0,18.72,4.51,229
1,279,1155,2,6.276,6.206,213.8,8.59,.84,8.49,21.93,21.68,21.96,86.8,299.1,0,18.76,4.165,296.8
1,279,1200,2,6.916,6.873,211.9,6.351,.838,8.75,21.98,21.68,21.95,86,299,0,18.68,4.403,255.8
2,279,1200,2,21.88,21.54,21.03,21.28,19.84,.409,.462,.343,.335,5.23,12.23,2550
1,279,1205,2,6.668,6.628,206.6,6.291,.828,8.46,21.95,21.69,21.93,86.6,299,0,18.75,4.15,262.8
1,279,1210,2,5.753,5.709,212.5,7.12,.911,7.61,22.11,21.88,22.18,86.5,298.8,0,18.89,3.838,355.7
1,279,1215,2,5.959,5.849,206.6,11.01,1.009,7.81,22.41,22.05,22.49,85.6,298.8,0,18.99,3.975,622.9
2,279,1215,2,21.93,21.57,21.08,21.33,19.88,.409,.462,.344,.335,4.448,12.27,2550
1,279,1220,2,6.008,5.898,207.4,10.93,1,9.41,23.33,22.57,23.48,83.2,298.7,0,19.43,3.993,946
1,279,1225,2,6.267,6.208,205.5,7.91,.853,8.2,23.38,22.39,23.19,81.6,298.6,0,19.16,4.235,706
1,279,1230,2,7.08,7.03,217.3,6.334,1.067,8.69,23.01,22.29,22.88,82.2,298.4,0,18.93,5.013,662.4
2,279,1230,2,22,21.61,21.12,21.39,19.93,.409,.462,.344,.335,2.044,12.46,2550
1,279,1235,2,6.531,6.454,211.5,8.84,.831,8.62,23.4,22.73,23.41,81.7,298.3,0,19.2,4.343,778
1,279,1240,2,6.502,6.433,219.8,8.35,.746,8.36,23.73,22.96,23.66,80.4,298.2,0,19.26,4.603,725
1,279,1245,2,6.015,5.956,218.8,7.96,.853,7.81,23.76,22.94,23.61,80.7,298.1,0,19.34,4.08,757
2,279,1245,2,22.1,21.64,21.16,21.49,19.98,.409,.462,.344,.335,1.693,12.43,2550
1,279,1250,2,6.334,6.247,224.6,9.5,.975,7.81,24.01,23.08,23.81,79.4,298,0,19.34,4.58,630.7
1,279,1255,2,5.728,5.596,221.3,12.29,.909,7.45,23.86,23.17,23.69,80.4,297.9,0,19.39,4.105,605.2
1,279,1300,2,6.48,6.302,217.4,13.45,.994,8.82,24.17,23.53,24.19,79.9,297.7,0,19.57,4.578,873
2,279,1300,2,22.3,21.68,21.21,21.68,20.02,.409,.462,.344,.335,1.416,12.44,2550
1,279,1305,2,7.23,7.15,218.1,8.12,1.006,9.08,24.6,23.63,24.42,78.1,297.6,0,19.62,4.81,838
1,279,1310,2,7.04,6.979,214.2,7.27,.79,8.62,24.45,23.51,24.19,78.1,297.4,0,19.48,4.718,762
1,279,1315,2,7.07,7.01,219.4,7.4,.783,9.08,24.54,23.72,24.35,78,297.3,0,19.54,5.008,822
2,279,1315,2,22.53,21.73,21.27,21.89,20.07,.409,.462,.344,.335,.396,12.43,2550
1,279,1320,2,6.593,6.533,213.9,7.76,1.113,8.66,24.55,23.7,24.38,78,297.1,0,19.56,4.445,797
1,279,1325,2,6.724,6.424,212.7,17.1,1.327,9.11,24.92,24.22,24.81,77.3,297,0,19.75,4.685,778
1,279,1330,2,7.17,7.12,211.1,7.12,.949,9.31,25.06,24.15,24.81,76.7,297,0,19.75,4.725,783
2,279,1330,2,22.77,21.79,21.33,22.05,20.12,.409,.462,.344,.335,0,12.43,2550
1,279,1335,2,6.851,6.749,204.3,9.88,1.294,9.51,25.22,24.29,25.07,76.3,296.9,0,19.83,4.383,774
1,279,1340,2,6.915,6.871,214.6,6.511,1.037,9.7,25.07,24.15,24.75,76,296.8,0,19.64,4.865,780
1,279,1345,2,6.376,6.286,221.2,9.61,.968,8.36,25.19,24.43,25.07,76.4,296.8,0,19.82,4.578,767
2,279,1345,2,23.01,21.86,21.4,22.13,20.18,.408,.462,.344,.335,0,12.43,2550
1,279,1350,2,7.15,7.09,214.1,7.21,1.071,9.7,25.4,24.62,25.27,75.9,296.7,0,19.91,4.695,762
1,279,1355,2,5.354,5.292,219.9,8.71,1.072,7.51,25.72,24.98,25.62,75.7,296.6,0,20.16,3.665,765
1,279,1400,2,6.222,6.137,228,9.51,1.251,8.79,26.12,25.38,26.05,73.9,296.4,0,20.17,4.585,786
2,279,1400,2,23.24,21.93,21.46,22.16,20.25,.408,.462,.344,.335,0,12.43,2550
1,279,1405,2,6.101,6.033,224.3,8.6,1.34,8.62,26.05,25.15,25.86,74.2,296.4,0,20.17,4.553,772
1,279,1410,2,6.504,6.456,222.7,6.945,.756,8.17,26.25,25.45,26.11,73.3,296.4,0,20.17,4.68,753
1,279,1415,2,7.63,7.56,219.4,7.51,1.326,10.06,26.51,25.69,26.36,72.2,296.3,0,20.17,5.258,803
2,279,1415,2,23.45,22.01,21.52,22.16,20.33,.408,.462,.344,.335,0,12.43,2550
1,279,1420,2,6.675,6.604,210.8,8.37,1.204,9.08,26.23,25.52,25.94,73.1,296.2,0,20.09,4.31,413.2
1,279,1425,2,7.93,7.85,212.6,8.05,1.033,10.06,26.34,25.77,26.23,72.1,296.1,0,19.98,5.345,643.7
1,279,1430,2,6.988,6.939,207.9,6.827,1.011,9.41,26.51,25.81,26.34,71.8,295.9,0,20.08,4.563,697.2
2,279,1430,2,23.63,22.08,21.57,22.17,20.42,.408,.462,.344,.335,.228,12.38,2550
1,279,1435,2,7.17,7.07,213.3,9.35,1.31,10.09,26.72,25.98,26.59,71.9,295.8,0,20.28,4.675,694.2
1,279,1440,2,6.9,6.792,208.5,10.13,1.229,9.73,26.82,26.05,26.61,71.5,295.7,0,20.3,4.445,670.4
1,279,1445,2,6.79,6.741,215.6,6.903,1.066,9.28,26.82,26.04,26.6,71.6,295.7,0,20.31,4.618,681.8
2,279,1445,2,23.77,22.16,21.6,22.18,20.51,.408,.462,.344,.335,0,12.43,2550
1,279,1450,2,5.776,5.711,216.2,8.59,1.003,8.07,26.68,25.98,26.49,72.2,295.6,0,20.32,3.96,569
1,279,1455,2,7.01,6.942,206,7.99,1.087,10,26.65,26.05,26.48,71.9,295.6,0,20.23,4.565,572.4
1,279,1500,2,7.2,7.08,209.8,10.2,.977,8.85,27.19,26.64,27.15,70.1,295.5,0,20.33,4.753,653.2
2,279,1500,2,23.88,22.24,21.64,22.21,20.6,.408,.462,.344,.335,0,12.38,2550
1,279,1505,2,6.721,6.63,215.9,9.41,.931,8.82,27.26,26.53,27.1,70.1,295.4,0,20.38,4.54,632.5
1,279,1510,2,7.07,7.03,201.2,6.021,.987,9.47,27.29,26.52,27.11,69.53,295.4,0,20.28,4.695,620.9
1,279,1515,2,6.609,6.534,207.9,8.68,1.326,8.79,27.34,26.67,27.21,70,295.3,0,20.45,4.275,602.1
2,279,1515,2,23.99,22.32,21.69,22.25,20.7,.408,.462,.344,.335,0,12.43,2550
1,279,1520,2,6.691,6.604,214.7,9.2,.952,8.62,27.4,26.9,27.24,69.2,295.2,0,20.31,4.57,551.2
1,279,1525,2,8.09,7.94,215.8,11.24,1.187,11.01,27.46,26.87,27.27,68.43,295.1,0,20.19,5.53,574
1,279,1530,2,7.12,7.06,210.6,6.934,1.22,10,27.53,27.05,27.41,69.02,295,0,20.39,4.69,553
2,279,1530,2,24.07,22.39,21.73,22.34,20.81,.408,.463,.344,.335,0,12.41,2550
1,279,1535,2,6.803,6.721,206.7,8.94,1.14,9.21,27.7,27.18,27.54,68.3,294.9,0,20.39,4.33,532.3
1,279,1540,2,6.703,6.641,199.5,7.76,1.117,10.26,27.88,27.39,27.78,67.79,294.8,0,20.43,4.255,537
1,279,1545,2,7.58,7.48,204.6,9.34,1.026,10.19,27.88,27.3,27.65,67.01,294.7,0,20.25,4.825,465.5
2,279,1545,2,24.12,22.46,21.77,22.48,20.9,.408,.463,.344,.335,0,12.4,2550
1,279,1550,2,8.07,8,209.8,7.44,1,10.39,27.68,27.26,27.54,66.98,294.6,0,20.06,5.128,483.2
1,279,1555,2,7.11,7.06,208.2,7.34,1.095,9.02,27.86,27.5,27.76,66.47,294.5,0,20.11,4.51,466.2
1,279,1600,2,8.28,8.22,206.5,6.823,1.132,10.42,27.92,27.55,27.78,65.44,294.5,0,19.92,5.438,451.5
2,279,1600,2,24.16,22.53,21.83,22.64,21,.408,.463,.344,.335,0,12.41,2550
1,279,1605,2,7.72,7.65,202.8,7.95,.985,9.51,27.95,27.67,27.85,65.36,294.4,0,19.92,5.06,428.7
1,279,1610,2,7.9,7.84,209.3,6.49,.959,10.85,28.06,27.76,27.96,64.74,294.4,0,19.88,4.938,409.3
1,279,1615,2,6.962,6.855,205.5,10.03,1.235,9.38,28.18,27.92,28.09,64.56,294.3,0,19.94,4.61,390.8
2,279,1615,2,24.17,22.6,21.89,22.79,21.09,.408,.463,.344,.335,0,12.41,2550
1,279,1620,2,7.33,7.18,210.8,11.67,1.087,9.7,28.2,27.95,28.08,64.32,294.2,0,19.9,4.8,382.3
1,279,1625,2,7.57,7.49,202.5,8.17,.876,9.54,28.24,28,28.1,63.78,294.1,0,19.81,4.868,367
1,279,1630,2,7.34,7.21,211.3,11.17,1.199,10.19,28.28,28.13,28.19,63.68,294,0,19.82,4.733,351.6
2,279,1630,2,24.15,22.66,21.95,22.91,21.17,.408,.463,.344,.335,0,12.46,2550
1,279,1635,2,8.01,7.94,206.5,7.93,.992,10.55,28.32,28.15,28.19,62.78,294,0,19.63,5.078,332.5
1,279,1640,2,7.41,7.35,216,6.94,.92,9.15,28.29,28.17,28.17,62.44,294,0,19.52,4.858,304.9
1,279,1645,2,6.919,6.866,210.9,7.14,.99,9.6,28.3,28.25,28.22,62.67,293.9,0,19.6,4.603,285.4
2,279,1645,2,24.11,22.71,22.02,23,21.25,.407,.463,.344,.335,0,12.44,2550
1,279,1650,2,6.766,6.694,213.5,8.33,1.249,9.41,28.4,28.35,28.32,62.28,293.8,0,19.58,4.353,280.1
1,279,1655,2,7.43,7.37,211.7,7.07,1.218,10.32,28.38,28.35,28.28,61.87,293.8,0,19.46,4.735,261.5
1,279,1700,2,6.342,6.292,211.8,7.2,1.051,8.89,28.39,28.36,28.31,62.3,293.8,0,19.58,3.873,244.3
2,279,1700,2,24.06,22.76,22.08,23.06,21.32,.407,.463,.344,.335,0,12.43,2550
1,279,1705,2,6.708,6.645,211.8,7.86,.927,8.62,28.42,28.46,28.34,61.47,293.7,0,19.41,4.288,229.9
1,279,1710,2,6.175,6.11,206.3,8.31,.819,7.97,28.41,28.43,28.31,61.46,293.7,0,19.39,3.81,209.6
1,279,1715,2,5.677,5.653,210.8,5.281,.813,7.55,28.34,28.43,28.26,61.56,293.6,0,19.35,3.448,192.5
2,279,1715,2,24,22.81,22.13,23.08,21.39,.407,.463,.344,.335,0,12.41,2550
1,279,1720,2,5.404,5.375,200.9,5.954,.702,7.09,28.31,28.42,28.21,62.2,293.5,0,19.48,3.433,174.7
1,279,1725,2,5.78,5.751,199.9,5.791,.717,7.32,28.2,28.31,28.1,62.63,293.4,0,19.49,3.613,156.8
1,279,1730,2,5.368,5.319,202.2,7.7,.788,7.32,28.09,28.24,28,63.44,293.4,0,19.59,3.012,139.7
2,279,1730,2,23.92,22.85,22.18,23.06,21.45,.407,.463,.344,.335,0,12.37,2550
1,279,1735,2,5.244,5.219,201.8,5.55,.722,6.729,28.03,28.23,27.95,63.44,293.4,0,19.54,3.22,124.3
1,279,1740,2,4.913,4.885,202.1,6.124,.637,6.795,27.88,28.09,27.79,64.24,293.4,0,19.6,2.902,107.2
1,279,1745,2,4.598,4.578,197.7,5.306,.499,5.847,27.69,27.95,27.58,64.91,293.3,0,19.59,2.487,91.5
2,279,1745,2,23.85,22.89,22.21,23.02,21.49,.407,.464,.344,.335,0,12.32,2550
1,279,1750,2,4.508,4.489,196.6,5.222,.567,6.239,27.52,27.87,27.43,65.46,293.3,0,19.56,2.475,76.9
1,279,1755,2,4.633,4.617,195.8,4.663,.461,5.749,27.32,27.68,27.21,66.19,293.3,0,19.55,2.55,61.82
1,279,1800,2,5.006,4.982,198.4,5.542,.571,6.37,27.07,27.54,26.98,66,293.2,0,19.29,2.812,48.51
2,279,1800,2,23.77,22.91,22.24,22.97,21.54,.407,.464,.344,.335,.337,12.28,2550
1,279,1805,2,4.976,4.949,202.3,5.977,.492,6.239,26.84,27.38,26.74,65.46,293.2,0,18.95,2.645,36.02
1,279,1810,2,4.684,4.666,204.1,5.088,.462,6.141,26.61,27.25,26.56,65.58,293.2,0,18.77,2.462,24.58
1,279,1815,2,3.999,3.987,202.7,4.455,.37,4.867,26.33,26.98,26.23,66.82,293.2,0,18.81,1.905,15.43
2,279,1815,2,23.69,22.93,22.25,22.91,21.57,.407,.464,.344,.335,.688,12.26,2550
1,279,1820,2,3.766,3.713,179.8,9.65,.28,4.737,25.85,26.43,25.63,69.3,293.2,0,18.92,1.805,7.24
1,279,1825,2,3.573,3.567,176.4,3.122,.242,4.149,25.24,26.02,25.01,72.1,293.3,0,18.97,1.527,1.207
1,279,1830,2,3.497,3.493,179.8,2.723,.207,3.985,24.92,25.76,24.78,74.3,293.3,0,19.15,1.595,0
2,279,1830,2,23.61,22.95,22.26,22.84,21.59,.407,.464,.344,.335,1.776,12.24,2550
1,279,1835,2,3.399,3.398,178.5,1.346,.154,3.789,24.6,25.46,24.44,76.2,293.3,0,19.24,1.467,0
1,279,1840,2,3.608,3.605,172.3,2.212,.192,4.083,24.21,25.12,23.98,79.1,293.3,0,19.45,1.557,0
1,279,1845,2,3.957,3.953,170.8,2.576,.19,4.312,23.96,24.86,23.8,82.3,293.3,0,19.84,1.84,0
2,279,1845,2,23.51,22.96,22.27,22.76,21.61,.407,.464,.344,.335,3.391,12.23,2550
1,279,1850,2,3.899,3.892,171.1,3.424,.225,4.508,23.81,24.67,23.7,84.3,293.2,0,20.08,1.86,0
1,279,1855,2,4.002,3.983,176.7,5.494,.353,5.063,23.72,24.67,23.72,85.2,293.2,0,20.16,2.107,0
1,279,1900,2,4.051,4.041,175.4,4.106,.336,5.259,23.71,24.48,23.73,84.8,293.2,0,20.08,2.205,0
2,279,1900,2,23.41,22.96,22.26,22.67,21.62,.407,.464,.344,.335,5.993,12.2,2550
1,279,1905,2,4.103,4.094,172.6,3.892,.22,4.606,23.51,24.2,23.46,85.5,293.1,0,20,2.207,0
1,279,1910,2,4.063,4.053,168.4,4.035,.365,4.835,23.31,23.9,23.24,86.7,293,0,20.04,2.13,0
1,279,1915,2,3.86,3.845,168.6,4.977,.366,4.639,23.21,23.82,23.2,87.7,293.1,0,20.11,2.22,0
2,279,1915,2,23.31,22.96,22.26,22.59,21.62,.407,.464,.344,.335,8.22,12.21,2550
1,279,1920,2,3.9,3.884,170.5,5.094,.368,5.063,23.21,23.87,23.27,87.7,293.2,0,20.12,2.385,0
1,279,1925,2,4.173,4.154,171.7,5.451,.681,6.272,23.22,23.89,23.32,87.4,293.2,0,20.08,2.485,0
1,279,1930,2,5.235,5.21,176,5.562,.603,6.631,23.36,24.15,23.52,86.4,293.1,0,20.04,3.12,0
2,279,1930,2,23.21,22.95,22.25,22.5,21.63,.407,.464,.344,.335,8.61,12.19,2550
1,279,1935,2,5.564,5.541,171.7,5.134,.561,6.893,23.53,24.14,23.66,85.1,293,0,19.95,3.725,0
1,279,1940,2,6.036,6.004,172.8,5.898,.641,7.58,23.61,24.33,23.75,84.4,293,0,19.91,3.705,0
1,279,1945,2,5.882,5.854,173.8,5.58,.63,7.42,23.75,24.4,23.87,83.5,293,0,19.86,3.81,0
2,279,1945,2,23.11,22.94,22.24,22.42,21.62,.407,.464,.345,.335,6.77,12.18,2550
1,279,1950,2,5.145,5.128,175.1,4.613,.584,6.86,23.69,24.2,23.72,83.6,293.1,0,19.84,3.293,0
1,279,1955,2,5.437,5.403,174.3,6.442,.638,7.09,23.56,24.06,23.57,84.3,293,0,19.84,3.468,0
1,279,2000,2,5.094,5.052,176.5,7.37,.641,6.762,23.49,24,23.54,84.6,293,0,19.83,3.117,0
2,279,2000,2,23.02,22.92,22.22,22.33,21.6,.407,.464,.345,.335,7.06,12.17,2550
1,279,2005,2,5.398,5.366,180.4,6.27,.632,6.729,23.52,24.02,23.61,84.5,293.1,0,19.84,3.603,0
1,279,2010,2,5.933,5.903,179.9,5.796,.859,8.07,23.44,23.93,23.48,84.8,293,0,19.82,3.538,0
1,279,2015,2,6.063,6.032,183.1,5.823,.722,7.87,23.4,23.92,23.48,84.9,293.1,0,19.81,3.958,0
2,279,2015,2,22.94,22.9,22.2,22.26,21.59,.407,.464,.345,.335,7.27,12.16,2550
1,279,2020,2,5.79,5.765,183.8,5.367,.65,7.28,23.41,23.84,23.44,84.8,293.1,0,19.79,3.498,0
1,279,2025,2,5.686,5.653,184.8,6.216,.604,6.893,23.32,23.74,23.35,85.2,293,0,19.77,3.538,0
1,279,2030,2,5.345,5.31,185.4,6.5,.618,6.893,23.2,23.61,23.21,85.7,293,0,19.75,3.165,0
2,279,2030,2,22.86,22.88,22.18,22.19,21.56,.407,.464,.345,.335,7.63,12.15,2550
1,279,2035,2,5.524,5.499,182.1,5.403,.74,7.09,23.11,23.52,23.14,86,292.8,0,19.72,3.393,0
1,279,2040,2,6.24,6.219,181.2,4.638,.87,8.17,23.07,23.54,23.13,86.1,292.6,0,19.71,3.993,0
1,279,2045,2,6.235,6.212,178.2,4.945,.782,8.23,23.05,23.48,23.1,86,292.4,0,19.67,3.975,0
2,279,2045,2,22.79,22.86,22.15,22.13,21.54,.407,.464,.345,.335,7.98,12.14,2550
1,279,2050,2,6.136,6.106,178.4,5.709,.818,8.1,23,23.47,23.09,86.1,292.3,0,19.64,4.138,0
1,279,2055,2,7.06,7.03,179.4,5.372,.928,9.24,23.06,23.55,23.17,85.6,292.2,0,19.6,4.905,0
1,279,2100,2,7.1,7.06,181.8,5.978,.848,9.08,23.03,23.48,23.11,85.5,292.2,0,19.56,4.515,0
2,279,2100,2,22.72,22.84,22.13,22.07,21.51,.407,.464,.345,.335,7.75,12.14,2550
1,279,2105,2,6.205,6.168,185.9,6.291,.775,8.66,23.04,23.47,23.1,85.3,292.4,0,19.52,3.955,0
1,279,2110,2,5.967,5.931,188.1,6.301,.68,7.35,22.99,23.43,23.04,85.3,292.6,0,19.49,3.628,0
1,279,2115,2,5.571,5.545,187.1,5.54,.583,7.15,22.97,23.39,23.01,85.3,292.6,0,19.46,3.513,0
2,279,2115,2,22.66,22.81,22.11,22.01,21.49,.407,.464,.345,.335,7.71,12.13,2550
1,279,2120,2,5.72,5.689,189.9,5.971,.681,7.45,22.89,23.34,22.94,85.5,292.6,0,19.43,3.408,0
1,279,2125,2,5.694,5.666,189,5.734,.58,6.925,22.83,23.27,22.87,85.6,292.7,0,19.4,3.435,0
1,279,2130,2,5.928,5.901,192.7,5.441,.749,7.48,22.8,23.27,22.85,85.8,292.7,0,19.4,3.358,0
2,279,2130,2,22.6,22.79,22.09,21.96,21.45,.407,.464,.345,.335,8.01,12.13,2550
1,279,2135,2,5.77,5.743,193.8,5.613,.723,7.06,22.82,23.28,22.91,85.7,292.7,0,19.4,3.575,0
1,279,2140,2,5.553,5.523,195.5,5.94,.559,6.631,22.87,23.3,22.95,85.3,292.6,0,19.37,3.385,0
1,279,2145,2,5.063,5.03,208.5,6.551,.534,6.533,22.92,23.36,23.02,85.1,292.7,0,19.38,2.965,0
2,279,2145,2,22.54,22.77,22.06,21.9,21.42,.407,.464,.345,.335,7.39,12.13,2550
1,279,2150,2,5.29,5.259,213.8,6.263,.515,6.37,22.95,23.41,23.05,84.7,292.7,0,19.34,3.097,.006
1,279,2155,2,6.682,5.992,267.3,26.04,1.861,11.66,23.12,23.65,23.26,83.4,293.2,0,19.27,4.823,.414
1,279,2200,2,8.33,7.95,258.9,17.35,1.613,12.61,23.35,23.9,23.55,80,293.2,0,18.85,6.308,.387
2,279,2200,2,22.48,22.74,22.04,21.85,21.39,.407,.464,.345,.335,5.768,12.12,2550
1,279,2205,2,8.07,7.85,268.4,13.43,1.524,12.58,23.88,24.38,23.98,77.5,293.5,0,18.84,5.925,.38
1,279,2210,2,5.474,5.418,268.9,8.23,1.075,8.98,23.26,23.45,23.14,79.8,293.5,0,18.72,3.89,0
1,279,2215,2,4.686,4.641,268.5,7.93,.512,5.847,22.81,23.15,22.75,81,293.3,0,18.52,3.443,0
2,279,2215,2,22.44,22.71,22.01,21.8,21.35,.407,.463,.345,.335,4.976,12.11,2550
1,279,2220,2,4.296,4.265,277.9,6.917,.62,6.011,22.61,23.15,22.62,80.2,293.5,0,18.18,2.985,0
1,279,2225,2,3.882,3.84,284.1,8.37,.58,5.521,22.4,23.08,22.45,79.3,293.8,0,17.83,2.437,0
1,279,2230,2,4.023,3.987,290.3,7.66,.836,5.88,22.27,23.14,22.38,76.9,293.9,0,17.24,2.622,0
2,279,2230,2,22.4,22.69,21.99,21.77,21.32,.407,.463,.345,.335,5.055,12.12,2550
1,279,2235,2,4.466,4.412,291.6,8.89,.754,5.913,22.26,23.1,22.39,73.5,294,0,16.54,3.06,0
1,279,2240,2,5.152,5.109,295,7.42,.902,7.94,22.17,23.03,22.34,69.32,294.2,0,15.57,3.823,0
1,279,2245,2,5.558,5.531,298.5,5.647,.816,7.42,22.24,23.05,22.4,63.84,294.3,0,14.41,4.038,0
2,279,2245,2,22.34,22.66,21.96,21.72,21.29,.406,.463,.345,.335,2.503,12.11,2550
1,279,2250,2,4.781,4.741,299.1,7.39,.786,7.28,21.97,22.64,21.97,63.64,294.3,0,14.11,3.155,0
1,279,2255,2,4.644,4.598,301.2,8.01,.658,6.697,21.53,22.31,21.53,64.18,294.4,0,13.84,3.097,0
1,279,2300,2,5.341,5.309,303.4,6.311,.65,6.729,21.29,22.15,21.39,62.63,294.6,0,13.26,3.698,0
2,279,2300,2,22.28,22.64,21.94,21.65,21.25,.406,.463,.345,.335,1.552,12.11,2550
1,279,2305,2,5.633,5.586,308.6,7.44,.781,7.38,21.22,22.07,21.38,59.61,294.8,0,12.48,3.92,0
1,279,2310,2,5.717,5.665,312.8,7.71,.947,8.53,21.24,22.09,21.41,56.05,294.9,0,11.59,4.123,0
1,279,2315,2,5.933,5.9,317,6.056,.791,7.74,21.14,21.87,21.22,54.98,295,0,11.22,4.03,0
2,279,2315,2,22.19,22.61,21.91,21.55,21.22,.406,.463,.345,.335,.342,12.1,2550
1,279,2320,2,7.29,7.23,318.6,6.982,.994,9.9,21.05,21.97,21.26,50.04,295,0,9.76,5.038,0
1,279,2325,2,6.862,6.835,319.7,5.054,.967,9.11,21.14,21.86,21.21,46.57,295.2,0,8.82,4.748,0
1,279,2330,2,6.56,6.523,322.7,6.073,.824,8.36,20.75,21.46,20.79,46.65,295.3,0,8.5,4.393,0
2,279,2330,2,22.09,22.59,21.88,21.43,21.18,.406,.463,.345,.335,0,12.11,2550
1,279,2335,2,6.268,6.236,326.6,5.775,.794,8.79,20.44,21.12,20.47,46.04,295.4,0,8.05,4.258,0
1,279,2340,2,6.7,6.672,329.2,5.273,.858,9.21,20.18,20.95,20.26,44.32,295.6,0,7.27,4.59,0
1,279,2345,2,6.022,5.981,330.7,6.694,.805,8.07,20,20.63,20.01,44.26,295.7,0,7.1,4.005,0
2,279,2345,2,21.97,22.55,21.83,21.28,21.14,.405,.462,.345,.335,0,12.1,2550
1,279,2350,2,5.79,5.768,331.6,4.954,.74,7.64,19.58,20.19,19.58,46.24,295.8,0,7.35,3.795,0
1,279,2355,2,5.461,5.437,330.4,5.354,.832,7.06,19.27,19.89,19.32,47.52,295.9,0,7.46,3.438,0
1,280,0,2,5.11,5.081,332.6,6.119,.526,6.501,19.07,19.61,19.09,48.97,296.1,0,7.71,3.15,0
2,280,0,2,21.84,22.52,21.78,21.1,21.1,.405,.462,.345,.335,0,12.09,2550
1,280,5,2,5.793,5.657,354.1,12.43,.646,7.09,18.76,19.26,18.77,50.8,296.6,0,7.96,3.813,0
1,280,10,2,5.928,5.823,357.2,10.81,.877,8.17,18.47,18.99,18.51,51.17,296.8,0,7.8,3.885,0
1,280,15,2,8.46,8.33,13.59,10.31,2.692,14.08,18.37,18.94,18.5,53.62,297,0,8.38,5.673,0
2,280,15,2,21.7,22.47,21.71,20.91,21.05,.404,.462,.345,.335,0,12.08,2550
1,280,20,2,11.22,11.13,16.31,7.19,1.465,15.12,18.33,18.62,18.3,56.64,297.2,0,9.13,7.83,0
1,280,25,2,9.98,9.9,16.11,7.2,1.412,13.36,17.81,18.03,17.75,59.1,297.4,0,9.27,6.948,0
1,280,30,2,9.4,9.32,18.19,7.35,1.386,12.61,17.41,17.64,17.4,60.91,297.4,0,9.35,6.868,0
2,280,30,2,21.56,22.43,21.64,20.72,21,.404,.462,.345,.335,0,12.07,2550
1,280,35,2,9.7,9.65,19.55,5.972,1.629,14.08,17.14,17.43,17.17,62.23,297.6,0,9.41,6.908,0
1,280,40,2,8.68,8.63,19.07,6.342,1.217,11.27,16.88,17.16,16.89,63.86,297.7,0,9.54,6,0
1,280,45,2,8.82,8.78,19.58,5.512,1.522,14.08,16.62,16.98,16.67,64.82,297.7,0,9.52,6.035,0
2,280,45,2,21.43,22.38,21.56,20.54,20.94,.403,.462,.345,.335,.106,12.07,2550
1,280,50,2,8.26,8.21,20.28,6.58,1.66,11.73,16.45,16.79,16.5,65.54,297.7,0,9.52,5.653,0
1,280,55,2,8.44,8.37,24.17,7.43,1.283,11.37,16.3,16.69,16.39,65.6,297.7,0,9.39,6.178,0
1,280,100,2,7.51,7.48,27.21,5.287,.919,9.51,16.09,16.45,16.13,66.95,297.7,0,9.5,5.205,0
2,280,100,2,21.3,22.32,21.47,20.37,20.88,.404,.461,.345,.335,1.096,12.07,2550
1,280,105,2,7.14,7.09,27.98,6.732,1.298,10.09,15.85,16.22,15.91,68.03,297.8,0,9.51,5.023,0
1,280,110,2,6.854,6.814,25.75,6.205,.837,8.79,15.62,15.99,15.69,69.15,297.8,0,9.53,4.96,0
1,280,115,2,6.44,6.406,23.32,5.925,.808,8.98,15.46,15.77,15.51,70.3,297.9,0,9.62,4.74,0
2,280,115,2,21.18,22.27,21.39,20.2,20.82,.404,.461,.345,.335,1.324,12.06,2550
1,280,120,2,6.51,6.465,22.1,6.727,1.202,9.31,15.29,15.68,15.37,71.4,297.9,0,9.69,4.48,0
1,280,125,2,6.941,6.886,23.3,7.23,.991,9.15,15.14,15.61,15.25,71.8,298,0,9.62,4.63,0
1,280,130,2,6.654,6.613,22.82,6.348,.89,9.44,15.08,15.5,15.19,71.9,298.1,0,9.59,4.58,0
2,280,130,2,21.06,22.21,21.3,20.03,20.75,.403,.461,.346,.335,1.56,12.07,2550
1,280,135,2,6.388,6.347,23.85,6.539,.927,8.62,14.94,15.33,15.03,72.7,298.1,0,9.62,4.62,0
1,280,140,2,6.266,6.232,23.87,5.993,.989,8.69,14.78,15.18,14.86,73.6,298.1,0,9.65,4.348,0
1,280,145,2,5.342,5.311,22.79,6.175,1.05,7.71,14.6,14.96,14.66,74.6,298,0,9.67,3.83,0
2,280,145,2,20.95,22.15,21.21,19.87,20.68,.403,.461,.346,.335,1.775,12.05,2550
1,280,150,2,5.779,5.748,20.29,5.936,.908,8.04,14.4,14.88,14.51,75.6,298,0,9.69,4.053,0
1,280,155,2,5.973,5.934,19.45,6.519,.914,8.04,14.29,14.73,14.38,76.3,298.2,0,9.71,4.173,0
1,280,200,2,5.619,5.582,20.97,6.521,.843,7.42,14.18,14.69,14.29,77.2,298.2,0,9.77,3.915,0
2,280,200,2,20.83,22.09,21.11,19.72,20.61,.403,.46,.346,.335,2.103,12.06,2550
1,280,205,2,5.888,5.857,20.24,5.905,.783,8.07,14.12,14.61,14.24,77.8,298.2,0,9.83,3.998,0
1,280,210,2,5.751,5.717,17.83,6.228,.692,7.51,14.01,14.47,14.09,78.7,298.2,0,9.89,3.82,0
1,280,215,2,5.587,5.554,19.46,6.204,.725,7.42,13.83,14.26,13.9,79.9,298.2,0,9.94,3.778,0
2,280,215,2,20.72,22.03,21.02,19.57,20.53,.402,.46,.346,.335,2.47,12.05,2550
1,280,220,2,4.735,4.714,20.91,5.44,.502,6.174,13.65,14.1,13.73,81,298.1,0,9.97,3.137,0
1,280,225,2,4.477,4.463,17.19,4.548,.415,5.684,13.48,13.89,13.52,82,298.1,0,9.98,3.017,0
1,280,230,2,4.476,4.459,11.96,4.948,.542,5.945,13.2,13.65,13.24,83.5,298,0,10,2.707,0
2,280,230,2,20.61,21.96,20.92,19.43,20.45,.402,.46,.346,.335,3.425,12.05,2550
1,280,235,2,3.819,3.743,3.35,11.42,.311,4.475,12.89,13.31,12.88,85.5,298,0,10.03,2.225,0
1,280,240,2,3.793,3.779,359.5,4.91,.352,4.671,12.61,13.07,12.61,87.6,298.1,0,10.12,2.2,0
1,280,245,2,3.229,3.224,.096,3.292,.387,4.018,12.43,12.92,12.47,88.5,298.1,0,10.1,1.82,0
2,280,245,2,20.51,21.9,20.83,19.3,20.37,.401,.46,.346,.335,7.37,12.03,2550
1,280,250,2,2.765,2.761,1.1,3.027,.202,3.169,12.19,12.72,12.2,89.3,298.1,0,10,1.332,0
1,280,255,2,2.454,2.45,358,3.183,.187,3.071,11.93,12.55,11.91,90.2,298.1,0,9.9,1.02,0
1,280,300,2,2.733,2.733,353.7,1.066,.234,3.136,11.66,12.45,11.67,91.3,298,0,9.81,1.215,0
2,280,300,2,20.4,21.84,20.74,19.17,20.29,.401,.459,.346,.335,20.85,12.03,2550
1,280,305,2,2.873,2.87,352,2.548,.189,3.365,11.46,12.38,11.53,92.2,298,0,9.77,1.292,0
1,280,310,2,2.806,2.802,355.8,3.082,.152,3.169,11.38,12.27,11.5,92.8,298,0,9.79,1.247,0
1,280,315,2,2.643,2.637,351.6,3.848,.156,3.005,11.29,12.22,11.4,93.2,298,0,9.77,1.077,0
2,280,315,2,20.3,21.78,20.65,19.05,20.21,.401,.459,.346,.335,38.36,12.02,2550
1,280,320,2,2.508,2.506,348.4,2.607,.167,2.907,11.21,12.19,11.35,93.7,298,0,9.76,1.032,0
1,280,325,2,2.58,2.579,352.3,1.977,.202,3.103,11.17,12.21,11.3,94,298,0,9.77,1.04,0
1,280,330,2,2.672,2.667,347.5,3.287,.209,3.267,11.12,12.25,11.28,94.3,298.1,0,9.77,1.14,0
2,280,330,2,20.19,21.71,20.56,18.93,20.13,.401,.459,.346,.335,50.4,12.02,2550
1,280,335,2,2.745,2.74,342.5,3.168,.162,3.299,11.13,12.3,11.32,94.7,298.1,0,9.83,1.207,0
1,280,340,2,2.784,2.78,335.2,2.839,.194,3.169,11.19,12.22,11.37,95,298.1,0,9.94,1.27,0
1,280,345,2,2.55,2.545,328.2,3.525,.18,2.973,11.21,12.11,11.38,95.2,298.1,0,9.99,1.185,0
2,280,345,2,20.09,21.65,20.47,18.82,20.04,.4,.459,.346,.335,58.57,12.01,2550
1,280,350,2,2.276,2.27,323.5,3.889,.178,2.711,11.19,11.99,11.33,95.3,298.2,0,9.99,.982,0
1,280,355,2,2.298,2.289,322.1,5.199,.228,2.973,11.15,11.9,11.26,95.5,298.2,0,9.97,.975,0
1,280,400,2,2.714,2.706,323.2,4.399,.192,3.136,11.08,11.83,11.2,95.7,298.1,0,9.95,1.4,0
2,280,400,2,19.98,21.58,20.38,18.71,19.96,.4,.458,.346,.335,65.58,12.01,2550
1,280,405,2,3.047,3.037,323.6,4.635,.229,3.659,11.07,11.79,11.21,96,298.1,0,9.98,1.752,0
1,280,410,2,3.074,3.064,322.6,4.479,.343,3.789,11.06,11.74,11.23,96.1,298.2,0,9.99,1.747,0
1,280,415,2,3.481,3.47,321,4.509,.402,4.377,11.09,11.8,11.29,96.2,298.2,0,10.03,2.082,0
2,280,415,2,19.88,21.52,20.3,18.6,19.88,.4,.458,.346,.335,71.9,12.01,2550
1,280,420,2,3.437,3.423,323.8,5.046,.376,4.247,11.13,11.77,11.33,95.9,298.2,0,10.03,2.12,0
1,280,425,2,3.621,3.61,329,4.462,.296,4.279,11.13,11.84,11.35,95.8,298.2,0,10,2.18,0
1,280,430,2,3.345,3.327,328.2,5.971,.398,4.345,11.13,11.82,11.34,95.5,298.2,0,9.96,2.05,0
2,280,430,2,19.78,21.45,20.21,18.49,19.79,.399,.458,.346,.335,75.3,12,2550
1,280,435,2,3.648,3.624,330.3,6.451,.436,4.606,11.12,11.81,11.34,95.3,298.2,0,9.91,2.242,0
1,280,440,2,4.29,4.261,331.1,6.628,.593,5.945,11.13,11.92,11.4,94.9,298.2,0,9.86,2.685,0
1,280,445,2,4.139,4.109,330.6,6.906,.472,5.423,11.2,11.87,11.44,94.3,298.2,0,9.84,2.645,0
2,280,445,2,19.69,21.38,20.13,18.38,19.71,.399,.458,.346,.335,78,12,2550
1,280,450,2,4.363,4.331,329.6,6.99,.63,6.337,11.18,11.76,11.38,94.2,298.2,0,9.81,2.812,0
1,280,455,2,5.109,5.088,327.4,5.117,.673,6.631,11.15,11.72,11.35,94.2,298.2,0,9.78,3.36,0
1,280,500,2,5.404,5.378,328.3,5.635,.584,6.925,11.16,11.74,11.36,94,298.2,0,9.76,3.535,0
2,280,500,2,19.6,21.32,20.04,18.28,19.62,.399,.457,.346,.335,79.4,11.99,2550
1,280,505,2,5.401,5.381,327.8,4.944,.577,6.664,11.12,11.66,11.31,93.8,298.3,0,9.68,3.73,0
1,280,510,2,5.232,5.216,330.4,4.481,.521,6.729,11.09,11.67,11.3,93.4,298.3,0,9.59,3.475,0
1,280,515,2,4.998,4.978,329,5.023,.45,6.174,11.01,11.57,11.18,93,298.4,0,9.47,3.328,0
2,280,515,2,19.51,21.25,19.96,18.17,19.54,.398,.457,.346,.335,77.9,11.98,2550
1,280,520,2,4.811,4.794,327.2,4.861,.47,5.88,10.9,11.43,11.05,93,298.4,0,9.36,2.97,0
1,280,525,2,4.479,4.462,327.5,5.046,.487,5.488,10.77,11.32,10.93,93.2,298.5,0,9.26,2.835,0
1,280,530,2,4.145,4.115,325.2,6.828,.492,5.423,10.68,11.29,10.84,93.2,298.6,0,9.17,2.565,0
2,280,530,2,19.42,21.19,19.88,18.06,19.46,.398,.457,.346,.335,78.2,11.98,2550
1,280,535,2,3.754,3.734,324.9,5.832,.41,4.998,10.57,11.2,10.73,93.2,298.6,0,9.07,2.347,0
1,280,540,2,3.733,3.723,324.5,4.292,.316,4.443,10.49,11.17,10.67,93.2,298.7,0,8.99,2.275,0
1,280,545,2,3.749,3.735,324.5,5.022,.322,4.475,10.41,11.09,10.57,93.2,298.6,0,8.92,2.157,0
2,280,545,2,19.34,21.14,19.79,17.95,19.37,.398,.457,.347,.335,78.8,11.97,2550
1,280,550,2,3.585,3.572,322.9,5.032,.39,4.443,10.31,10.98,10.48,93.4,298.7,0,8.86,2.167,0
1,280,555,2,3.331,3.316,322.5,5.51,.35,4.214,10.23,10.92,10.38,93.6,298.7,0,8.81,1.955,0
1,280,600,2,3.284,3.268,323.9,5.679,.338,4.312,10.17,10.87,10.35,93.7,298.7,0,8.77,2.032,0
2,280,600,2,19.25,21.08,19.71,17.85,19.29,.397,.456,.347,.335,79.4,11.97,2550
1,280,605,2,3.186,3.179,319.5,3.801,.257,3.724,10.1,10.74,10.24,93.8,298.7,0,8.71,1.965,0
1,280,610,2,3.066,3.061,318.2,3.076,.252,3.659,9.93,10.54,10.01,94.1,298.7,0,8.6,1.75,0
1,280,615,2,2.981,2.975,315.4,3.674,.228,3.593,9.74,10.33,9.8,94.7,298.7,0,8.5,1.67,0
2,280,615,2,19.16,21.02,19.63,17.74,19.21,.397,.456,.347,.335,79.5,11.97,2550
1,280,620,2,2.804,2.797,310.5,4.083,.262,3.397,9.54,10.11,9.59,95,298.7,0,8.35,1.435,0
1,280,625,2,2.765,2.76,310.1,3.466,.211,3.169,9.32,9.91,9.36,95.4,298.8,0,8.2,1.327,0
1,280,630,2,2.786,2.782,312.7,3.096,.176,3.136,9.12,9.75,9.15,95.8,298.8,0,8.07,1.325,0
2,280,630,2,19.08,20.96,19.55,17.63,19.13,.397,.456,.347,.335,79.1,11.97,2550
1,280,635,2,3.061,3.053,313.1,4.023,.226,3.561,9.01,9.75,9.1,96.3,298.8,0,8.05,1.525,0
1,280,640,2,3.416,3.407,315.8,4.237,.308,4.279,9.03,9.86,9.18,96.6,298.9,0,8.12,1.9,.039
1,280,645,2,3.492,3.486,315.5,3.419,.26,4.247,9.06,9.95,9.27,96.5,298.9,0,8.12,1.937,1.109
2,280,645,2,18.99,20.9,19.47,17.53,19.05,.397,.455,.347,.335,79.6,11.96,2550
1,280,650,2,3.255,3.249,315.7,3.408,.252,3.855,9.12,9.95,9.37,96.1,298.9,0,8.11,1.94,5.752
1,280,655,2,2.966,2.96,313.7,3.752,.287,3.561,9.11,9.75,9.31,95.8,299,0,8.06,1.722,16.71
1,280,700,2,2.695,2.687,314,4.38,.277,3.495,9.06,9.64,9.28,95.8,299,0,8.02,1.492,27.89
2,280,700,2,18.9,20.84,19.39,17.43,18.96,.396,.455,.347,.335,80.8,11.96,2550
1,280,705,2,2.861,2.852,315,4.449,.307,3.593,9.05,9.67,9.34,95.9,299,0,8.02,1.685,39.52
1,280,710,2,2.796,2.782,313.3,5.554,.3,3.887,9.17,9.78,9.53,95.6,299.1,0,8.1,1.56,52.1
1,280,715,2,2.956,2.94,314,6.023,.47,4.051,9.33,9.95,9.76,95.1,299.1,0,8.17,1.947,66.31
2,280,715,2,18.82,20.78,19.31,17.33,18.88,.396,.455,.347,.335,82.1,11.97,2550
1,280,720,2,3.227,3.212,313,5.476,.331,4.018,9.51,10.04,9.93,94.3,299.1,0,8.22,2.137,82.8
1,280,725,2,3.671,3.662,314.3,4.085,.366,4.573,9.7,10.23,10.14,93.2,299.1,0,8.25,2.362,94.8
1,280,730,2,3.46,3.446,312.4,5.164,.371,4.051,9.94,10.43,10.39,92,299.1,0,8.29,2.407,108
2,280,730,2,18.73,20.72,19.23,17.23,18.8,.396,.455,.347,.335,82.5,12.01,2550
1,280,735,2,3.309,3.295,308.3,5.401,.361,4.247,10.24,10.63,10.68,91.2,299.1,0,8.45,2.24,125.2
1,280,740,2,3.126,3.109,304,5.986,.414,4.181,10.51,10.84,10.95,90.4,299.1,0,8.57,2.135,142.4
1,280,745,2,3.09,3.069,298.9,6.743,.375,4.377,10.76,11.08,11.25,89.2,299.2,0,8.63,2.225,159.3
2,280,745,2,18.66,20.67,19.15,17.14,18.72,.396,.454,.347,.335,52.57,12.08,2550
1,280,750,2,2.994,2.97,299.7,7.13,.442,3.92,11.04,11.27,11.52,88.1,299.3,0,8.73,2.26,176.4
1,280,755,2,3.119,3.1,303.6,6.436,.342,3.757,11.25,11.36,11.66,87.3,299.3,0,8.79,2.382,193.6
1,280,800,2,3.052,3.032,304.1,6.515,.473,4.279,11.46,11.55,11.87,86.6,299.4,0,8.86,2.332,210.1
2,280,800,2,18.6,20.61,19.07,17.06,18.64,.395,.454,.347,.335,10.08,12.18,2550
1,280,805,2,3.278,3.258,304.6,6.387,.499,4.41,11.71,11.84,12.08,85.2,299.4,0,8.86,2.805,218
1,280,810,2,3.574,3.553,308.1,6.224,.481,4.671,12,12.08,12.36,84.3,299.4,0,9.01,2.582,238.3
1,280,815,2,3.916,3.882,311.5,7.51,.538,5.063,12.28,12.34,12.65,82,299.4,0,8.86,2.847,270.5
2,280,815,2,18.55,20.56,18.99,17,18.56,.395,.454,.347,.335,6.342,12.28,2550
1,280,820,2,4.018,3.982,318.3,7.73,.84,5.913,12.57,12.6,12.92,80.1,299.5,0,8.81,3.03,282.2
1,280,825,2,4.001,3.976,316.2,6.426,.62,5.292,12.82,12.87,13.18,78.3,299.5,0,8.71,2.91,311.6
1,280,830,2,3.779,3.751,320.3,6.891,.471,4.802,13.15,13.14,13.52,76.6,299.5,0,8.7,2.835,331.9
2,280,830,2,18.52,20.5,18.92,16.96,18.48,.395,.454,.347,.335,3.314,12.36,2550
1,280,835,2,3.751,3.726,330.9,6.725,.57,5.031,13.5,13.48,13.89,75.1,299.5,0,8.74,2.742,352.6
1,280,840,2,3.883,3.845,326.1,8.01,.745,5.39,13.77,13.71,14.08,73.2,299.5,0,8.62,2.9,372.1
1,280,845,2,3.873,3.826,328,8.91,.608,5.031,14.11,13.92,14.38,71.2,299.5,0,8.56,2.755,390.2
2,280,845,2,18.51,20.46,18.86,16.95,18.4,.395,.453,.347,.335,1.649,12.46,2550
1,280,850,2,3.615,3.572,325.9,8.84,.483,4.867,14.32,14.06,14.52,70.8,299.6,0,8.67,2.757,405.6
1,280,855,2,2.943,2.905,323.5,9.13,.494,4.116,14.63,14.42,14.89,69.7,299.6,0,8.72,2.36,425
1,280,900,2,2.443,2.384,335.6,12.65,.381,3.43,14.98,14.78,15.32,67.82,299.7,0,8.65,1.745,442
2,280,900,2,18.52,20.41,18.8,16.96,18.33,.394,.453,.347,.335,.819,12.52,2550
1,280,905,2,2.858,2.812,344.5,10.24,.446,4.149,15.39,15.08,15.77,64.74,299.8,0,8.36,2.042,459.2
1,280,910,2,2.309,2.267,341.5,10.92,.416,3.103,15.66,15.34,15.97,61.21,299.8,0,7.82,1.732,475.8
1,280,915,2,1.953,1.898,344.5,13.61,.718,3.724,16.07,15.86,16.51,61.86,299.9,0,8.35,1.301,491.4
2,280,915,2,18.57,20.37,18.76,17.02,18.26,.394,.453,.347,.335,0,12.58,2550
1,280,920,2,2.022,1.969,338.4,13.02,.362,3.103,16.32,15.82,16.61,59.45,299.9,0,8.01,1.572,507.1
1,280,925,2,2.675,2.621,341.2,11.5,.535,3.724,16.57,16.05,16.87,59.56,300,0,8.25,1.907,523.5
1,280,930,2,2.542,2.506,358.2,9.63,.556,4.083,16.77,16.26,16.98,55.96,300.1,0,7.55,1.862,539.6
2,280,930,2,18.68,20.35,18.73,17.13,18.21,.394,.452,.347,.335,0,12.57,2550
1,280,935,2,1.893,1.836,358.6,14.05,.435,3.071,17.05,16.6,17.31,55.97,300.1,0,7.8,1.475,554.8
1,280,940,2,2.146,2.081,342.7,14.12,.643,3.43,17.22,16.8,17.46,56.28,300,0,8.03,1.553,569.7
1,280,945,2,2.245,2.176,355.2,14.17,.631,3.397,17.46,17.13,17.78,54.46,300,0,7.77,1.685,585.2
2,280,945,2,18.84,20.33,18.72,17.3,18.17,.394,.452,.347,.335,0,12.62,2550
1,280,950,2,2.459,2.377,356.3,14.74,.328,3.169,17.72,17.17,17.92,51.65,300,0,7.26,1.738,600.2
1,280,955,2,2.725,2.654,352.4,13.1,.836,4.802,17.95,17.45,18.12,48.63,300,0,6.618,2.036,615.2
1,280,1000,2,1.611,1.509,343.4,20.34,.565,2.809,18.27,17.87,18.63,49.77,300,0,7.23,1.12,628.7
2,280,1000,2,19.05,20.32,18.74,17.52,18.14,.393,.452,.348,.335,0,12.63,2550
1,280,1005,2,2.353,2.228,358.7,18.68,.591,4.018,18.82,18.25,19.1,44.98,300,0,6.27,1.72,643.7
1,280,1010,2,2.153,2.108,10.34,11.67,.78,3.463,18.9,18.28,19.08,43.07,299.9,0,5.743,1.295,654.8
1,280,1015,2,1.945,1.923,354.7,8.61,.557,3.136,19.13,18.66,19.41,41.49,299.9,0,5.421,1.56,667.7
2,280,1015,2,19.3,20.32,18.78,17.81,18.12,.393,.452,.347,.335,0,12.54,2550
1,280,1020,2,2.135,2.034,.467,17.59,.754,3.495,19.36,18.84,19.53,40.27,299.9,0,5.199,1.582,680.4
1,280,1025,2,1.241,1.217,335.8,10.96,.608,2.352,19.34,18.76,19.42,37.99,300,0,4.38,.969,689.6
1,280,1030,2,1.582,1.519,64.08,16.11,.695,2.646,19.76,19.35,20.09,38.79,300,0,5.032,.994,702
2,280,1030,2,19.57,20.34,18.84,18.14,18.12,.393,.451,.347,.335,0,12.53,2550
1,280,1035,2,1.495,1.303,19.58,29.09,.447,3.365,20.19,19.71,20.42,38.4,300,0,5.26,1.171,711
1,280,1040,2,1.04,.995,38.07,16.81,.461,1.993,20.45,19.89,20.65,36.76,300,0,4.852,.676,721
1,280,1045,2,.98,.933,101.2,17.41,.534,2.123,20.59,20.29,20.91,34.79,300.1,0,4.232,.647,728
2,280,1045,2,19.86,20.36,18.93,18.5,18.14,.392,.451,.347,.335,0,12.54,2550
1,280,1050,2,1.982,1.906,85.8,15.89,.435,3.005,20.77,20.14,20.88,35.26,300,0,4.566,1.522,739
1,280,1055,2,1.138,1.047,75,21.95,.908,3.299,20.73,20.04,20.82,34.15,299.9,0,4.093,.904,749
1,280,1100,2,1.821,1.784,80.9,11.5,.601,2.94,20.82,20.17,20.97,32.98,299.9,0,3.695,1.37,758
2,280,1100,2,20.18,20.4,19.03,18.9,18.17,.392,.451,.347,.335,0,12.55,2550
1,280,1105,2,.917,.684,125.3,40.87,.453,2.025,20.68,20.27,20.82,33.01,299.9,0,3.584,.992,765
1,280,1110,2,.436,.25,233.9,47.33,.321,1.045,20.7,20.84,21.19,34.02,299.9,0,4.023,.218,774
1,280,1115,2,.901,.831,358.2,22.6,.37,1.47,21.07,21.1,21.55,34.11,299.9,0,4.357,.778,779
2,280,1115,2,20.49,20.45,19.16,19.33,18.22,.392,.451,.347,.335,0,12.55,2550
1,280,1120,2,.417,.404,23.22,11.07,.393,1.143,21.34,21.48,21.91,35.27,299.8,0,5.046,.305,786
1,280,1125,2,.4,.273,14,40.59,.351,1.405,21.66,21.69,22.4,33.65,299.8,0,4.685,.099,791
1,280,1130,2,1.168,.337,246.3,68.32,.523,2.581,21.96,21.76,22.52,32.91,299.9,0,4.622,.689,796
2,280,1130,2,20.82,20.51,19.3,19.76,18.28,.391,.451,.347,.335,0,12.56,2550
1,280,1135,2,1.744,1.609,267.5,22.56,.482,2.646,21.72,21.36,22.13,33.24,299.8,0,4.56,1.479,804
1,280,1140,2,2.216,2.178,283.9,10.72,.468,3.234,21.54,21.21,21.98,33.61,299.8,0,4.549,1.757,810
1,280,1145,2,2.306,2.21,292.4,16.57,.428,3.234,21.51,21.09,21.79,32.99,299.7,0,4.27,2.017,817
2,280,1145,2,21.15,20.58,19.46,20.2,18.36,.391,.451,.347,.335,0,12.56,2550
1,280,1150,2,2.043,2.002,261.4,11.49,.746,3.626,21.52,21.04,21.73,32.25,299.7,0,3.97,1.845,824
1,280,1155,2,.686,.497,221.4,40.52,.44,1.601,21.61,21.58,22.12,31.47,299.6,0,3.716,.385,826
1,280,1200,2,1.236,1.215,182.3,10.44,.478,2.189,21.86,21.58,22.26,31.44,299.5,0,3.907,.862,828
2,280,1200,2,21.47,20.66,19.63,20.61,18.44,.391,.45,.347,.335,0,12.57,2550
1,280,1205,2,1.261,1.207,157.6,16.71,.536,2.123,22.16,21.78,22.46,31.18,299.4,0,4.048,.936,832
1,280,1210,2,1.435,1.315,253.6,22.91,.805,2.777,22.37,21.82,22.46,30.34,299.3,0,3.841,1.098,833
1,280,1215,2,2.417,2.083,257.4,30.13,.505,3.561,22.34,21.72,22.51,33.14,299.3,0,5.041,1.857,838
2,280,1215,2,21.78,20.74,19.81,20.97,18.54,.391,.45,.347,.335,0,12.57,2550
1,280,1220,2,2.648,2.38,273.6,25.77,.601,3.887,22.32,21.64,22.36,32.08,299.3,0,4.565,2.207,843
1,280,1225,2,2.036,1.999,247.4,10.95,.613,3.332,22.26,21.63,22.23,30.92,299.2,0,4.01,1.545,844
1,280,1230,2,.987,.862,222,26.27,.778,2.352,22.56,22.28,22.86,31.17,299.1,0,4.37,.73,844
2,280,1230,2,22.06,20.83,19.99,21.31,18.65,.39,.45,.347,.334,0,12.58,2550
1,280,1235,2,1.994,1.893,255.6,18.21,.548,3.855,22.52,22.12,22.56,28.91,299,0,3.301,1.544,844
1,280,1240,2,1.77,1.649,292.5,21.22,.627,3.463,22.59,22.29,22.87,30.5,299,0,4.087,1.483,845
1,280,1245,2,1.103,.673,218.9,50.32,.558,2.613,22.83,22.45,23.2,30.41,298.9,0,4.252,.603,842
2,280,1245,2,22.33,20.93,20.17,21.64,18.77,.39,.45,.347,.334,0,12.58,2550
1,280,1250,2,1.479,1.413,278,17.07,.786,3.267,23.1,22.71,23.31,28.28,298.9,0,3.476,1.186,840
1,280,1255,2,1.796,1.755,269,12.26,.887,3.365,23.06,22.9,23.37,27.78,298.8,0,3.196,1.331,841
1,280,1300,2,1.639,1.469,279.9,25.55,.64,2.646,23.02,22.64,23.21,26.62,298.7,0,2.573,1.351,839
2,280,1300,2,22.59,21.02,20.36,21.95,18.89,.39,.45,.347,.334,0,12.58,2550
1,280,1305,2,2.018,1.937,320.7,16.31,.378,3.136,22.98,22.4,23.07,26.89,298.7,0,2.684,1.6,837
1,280,1310,2,1.394,1.312,331.8,19.73,.491,2.417,23.05,22.58,23.22,26.43,298.5,0,2.5,.982,835
1,280,1315,2,1.116,.609,259.8,54.6,.658,2.352,23.32,22.86,23.6,26.13,298.5,0,2.572,.674,832
2,280,1315,2,22.84,21.12,20.53,22.22,19.02,.39,.45,.347,.334,0,12.58,2550
1,280,1320,2,1.079,1.03,216.9,16.97,.639,2.156,23.38,23.16,23.76,27.9,298.4,0,3.511,.597,825
1,280,1325,2,.559,.489,206.7,28.76,.247,1.143,23.74,23.6,24.14,26.45,298.3,0,3.092,.127,818
1,280,1330,2,1.287,1.004,248.5,38.01,.862,3.495,23.93,23.82,24.44,27.21,298.2,0,3.627,.888,813
2,280,1330,2,23.06,21.22,20.7,22.34,19.16,.389,.45,.347,.334,0,12.6,2550
1,280,1335,2,2.374,2.248,249,18.6,.598,3.626,23.74,23.24,23.83,26.62,298.2,0,3.164,1.82,810
1,280,1340,2,2.922,2.835,255.5,13.95,.426,3.855,23.59,23.03,23.6,27.78,298.1,0,3.638,2.34,807
1,280,1345,2,2.674,2.641,269.7,8.91,.546,4.018,23.44,23.07,23.57,26.06,298,0,2.63,2.275,803
2,280,1345,2,23.27,21.31,20.83,22.31,19.3,.389,.45,.347,.334,0,12.6,2550
1,280,1350,2,1.569,1.502,269.9,16.7,.531,2.875,23.45,23.37,23.87,26.53,297.9,0,2.884,1.183,795
1,280,1355,2,1.42,1.377,237.1,14.04,.517,2.319,23.73,23.39,24.06,25.33,297.9,0,2.476,1.01,788
1,280,1400,2,1.776,1.581,200.9,26.27,1.249,4.312,24.13,23.85,24.49,27.79,297.8,0,4.074,1.174,779
2,280,1400,2,23.45,21.4,20.94,22.19,19.44,.389,.45,.347,.334,0,12.58,2550
1,280,1405,2,2.111,1.972,201.4,20.76,.858,3.92,24.4,23.57,24.26,28.29,297.8,0,4.562,1.405,771
1,280,1410,2,2.437,2.337,215.5,16.39,.647,3.887,24.05,23.25,23.77,28.03,297.8,0,4.134,1.912,764
1,280,1415,2,2.561,2.519,221.6,10.34,.867,4.443,23.75,23.09,23.58,27.65,297.8,0,3.697,1.787,757
2,280,1415,2,23.6,21.49,21.01,22.01,19.58,.389,.45,.347,.334,0,12.59,2550
1,280,1420,2,2.208,2.147,216.5,13.49,.646,3.267,23.89,23.34,23.97,27.61,297.7,0,3.79,1.65,748
1,280,1425,2,2.931,2.436,230.8,33.28,1.342,6.925,23.89,23.29,23.89,29.33,297.6,0,4.629,2.155,737
1,280,1430,2,2.632,2.486,197,19.07,.661,4.508,24.03,23.35,23.97,30.38,297.6,0,5.244,1.87,728
2,280,1430,2,23.69,21.56,21.05,21.82,19.73,.388,.451,.347,.334,0,12.6,2550
1,280,1435,2,4.29,4.176,215.6,13.19,.798,5.619,23.95,23.12,23.75,31.15,297.6,0,5.54,3.04,719
1,280,1440,2,3.687,3.348,204.4,24.54,.955,5.521,23.8,22.98,23.57,32.55,297.6,0,6.027,2.535,709
1,280,1445,2,4.859,4.801,180.5,8.89,.916,6.566,23.7,22.71,23.39,33.23,297.6,0,6.233,3.353,698.4
2,280,1445,2,23.75,21.63,21.07,21.63,19.87,.388,.451,.346,.334,0,12.59,2550
1,280,1450,2,3.952,3.729,184.4,19.24,.785,5.325,23.68,22.86,23.46,32.72,297.6,0,6,2.782,688.3
1,280,1455,2,3.397,3.252,215.4,16.73,.644,5.227,23.84,23.08,23.69,32.42,297.5,0,6.005,2.41,677.3
1,280,1500,2,4.382,4.317,222.9,9.81,.842,6.109,23.74,22.95,23.5,31.7,297.5,0,5.61,3.12,665.8
2,280,1500,2,23.78,21.7,21.07,21.46,20.02,.388,.451,.346,.334,0,12.59,2550
1,280,1505,2,3.97,3.91,227.7,10,.872,5.488,23.54,22.76,23.28,30.81,297.5,0,5.037,2.987,653.6
1,280,1510,2,3.955,3.91,216,8.71,.861,5.913,23.48,22.79,23.35,30.47,297.4,0,4.836,2.742,639.2
1,280,1515,2,2.946,2.903,217.3,9.7,1.08,5.194,23.52,22.93,23.39,29.47,297.4,0,4.41,2.092,624.9
2,280,1515,2,23.79,21.76,21.07,21.33,20.17,.388,.451,.346,.334,0,12.59,2550
1,280,1520,2,3.592,3.439,224.4,16.71,.718,4.933,23.64,23.09,23.54,31.15,297.4,0,5.277,2.565,611.1
1,280,1525,2,3.418,3.091,200.9,25.06,1.014,5.521,23.68,23.01,23.56,31.47,297.4,0,5.456,2.382,595.4
1,280,1530,2,3.895,3.844,195.8,9.32,.782,6.076,23.63,22.93,23.49,31.86,297.4,0,5.588,2.555,583.3
2,280,1530,2,23.78,21.82,21.06,21.29,20.31,.387,.451,.346,.334,0,12.59,2550
1,280,1535,2,3.577,3.47,190.1,13.98,1.098,5.292,23.61,23.04,23.42,31.8,297.4,0,5.544,2.495,568.4
1,280,1540,2,3.817,3.786,188.5,7.37,.552,5.129,23.74,23.01,23.56,31.53,297.3,0,5.523,2.537,552.6
1,280,1545,2,4.091,4.017,201.9,10.93,.54,5.325,23.65,23.01,23.5,31.16,297.3,0,5.302,2.777,537.8
2,280,1545,2,23.74,21.87,21.07,21.35,20.45,.387,.451,.346,.334,0,12.58,2550
1,280,1550,2,4.087,4.002,207.3,11.69,.478,5.227,23.56,22.94,23.38,30.58,297.3,0,4.958,2.795,522.3
1,280,1555,2,3.565,3.413,206.6,16.73,1.229,6.109,23.59,22.98,23.51,31.06,297.2,0,5.196,2.2,504.5
1,280,1600,2,3.482,3.342,217.5,16.21,.712,4.9,23.68,23.13,23.58,30.78,297.2,0,5.141,2.5,489.2
2,280,1600,2,23.69,21.92,21.08,21.47,20.58,.387,.451,.346,.334,0,12.57,2550
1,280,1605,2,2.693,2.637,190.5,11.76,.87,5.553,23.52,23,23.37,30,297.1,0,4.661,1.813,470.7
1,280,1610,2,4.688,4.389,189.5,20.46,1.196,8.85,23.62,22.93,23.41,31.17,297.1,0,5.271,2.975,451.8
1,280,1615,2,4.299,4.223,209.1,10.75,.774,6.337,23.43,22.92,23.24,30.58,297.1,0,4.853,3.02,412.6
2,280,1615,2,23.6,21.96,21.1,21.62,20.7,.386,.451,.346,.334,0,12.56,2550
1,280,1620,2,3.502,3.481,181.3,6.357,.459,4.639,23.49,22.96,23.39,31.4,297.2,0,5.265,2.175,419.7
1,280,1625,2,3.882,3.84,193.2,8.39,.849,5.782,23.48,22.89,23.32,30.97,297.2,0,5.07,2.347,402.1
1,280,1630,2,4.21,4.177,192,7.1,.66,5.619,23.39,22.87,23.24,30.7,297.1,0,4.872,2.685,383.9
2,280,1630,2,23.49,21.99,21.14,21.75,20.81,.386,.452,.346,.334,0,12.54,2550
1,280,1635,2,3.969,3.895,216.4,11.07,.629,5.194,23.36,22.98,23.25,31.02,297.1,0,4.989,2.63,366
1,280,1640,2,4.094,4.038,220.8,9.51,.631,5.455,23.31,22.96,23.2,31.45,297,0,5.137,2.742,347.9
1,280,1645,2,3.893,3.857,218.1,7.74,.586,5.194,23.32,23.02,23.22,31.25,297,0,5.055,2.62,329.5
2,280,1645,2,23.36,22.02,21.18,21.88,20.9,.386,.452,.346,.334,0,12.53,2550
1,280,1650,2,4.075,4.031,207.2,8.37,.846,5.913,23.24,22.93,23.12,31.56,297,0,5.134,2.472,310.8
1,280,1655,2,4.193,4.096,197.9,12.3,.687,5.455,23.12,22.84,23.01,31.16,297,0,4.85,2.495,291.7
1,280,1700,2,4.068,4.013,199.4,9.46,.557,5.357,23.02,22.83,22.94,30.85,297,0,4.631,2.452,273.8
2,280,1700,2,23.22,22.05,21.22,21.95,20.99,.386,.452,.346,.334,0,12.51,2550
1,280,1705,2,4.316,4.297,193.9,5.423,.839,6.141,23,22.87,22.92,31.7,296.9,0,4.987,2.415,254.7
1,280,1710,2,4.521,4.498,195.2,5.709,.659,5.945,22.86,22.78,22.76,30.74,296.9,0,4.444,2.625,235.8
1,280,1715,2,4.202,4.162,196.2,7.9,.686,5.847,22.77,22.75,22.7,31.55,296.9,0,4.733,2.44,216.4
2,280,1715,2,23.06,22.07,21.27,21.97,21.06,.385,.452,.347,.334,0,12.49,2550
1,280,1720,2,4.133,4.099,206.4,7.39,.503,5.063,22.65,22.66,22.56,31.85,296.8,0,4.757,2.442,197
1,280,1725,2,3.562,3.53,200.5,7.64,.544,4.671,22.49,22.56,22.43,33.13,296.8,0,5.173,1.975,177.8
1,280,1730,2,3.142,3.124,201.2,5.982,.516,4.247,22.37,22.45,22.32,34.49,296.8,0,5.637,1.635,158.4
2,280,1730,2,22.9,22.08,21.29,21.92,21.12,.385,.452,.347,.334,0,12.53,2550
1,280,1735,2,3.039,3.024,197.6,5.774,.421,3.985,22.22,22.34,22.18,34.89,296.7,0,5.672,1.56,139.3
1,280,1740,2,3.239,3.23,199.8,4.39,.306,3.985,21.99,22.21,21.92,35.46,296.7,0,5.702,1.53,121.1
1,280,1745,2,2.852,2.842,192.5,4.658,.267,3.626,21.68,21.96,21.61,37.75,296.6,0,6.312,1.17,102.8
2,280,1745,2,22.73,22.08,21.31,21.83,21.17,.385,.452,.347,.334,0,12.5,2550
1,280,1750,2,2.673,2.669,194.1,2.862,.265,3.299,21.35,21.72,21.26,39.65,296.6,0,6.722,.993,85.3
1,280,1755,2,2.653,2.645,192.9,4.406,.258,3.397,21.03,21.5,20.93,41.44,296.6,0,7.07,.764,68.75
1,280,1800,2,2.807,2.806,188.9,2.043,.141,3.071,20.61,21.24,20.45,43.19,296.6,0,7.29,.947,53.45
2,280,1800,2,22.57,22.08,21.31,21.71,21.2,.385,.452,.347,.334,0,12.43,2550
1,280,1805,2,3.178,3.174,177.8,2.683,.149,3.495,20.08,21.06,19.84,45.61,296.6,0,7.6,1.217,39.05
1,280,1810,2,3.319,3.316,170.7,2.337,.117,3.626,19.7,20.89,19.39,48.93,296.6,0,8.25,1.16,26.79
1,280,1815,2,3.23,3.227,163.1,2.545,.114,3.495,19.16,20.53,18.71,52.65,296.5,0,8.83,1.005,15.29
2,280,1815,2,22.4,22.07,21.3,21.58,21.23,.385,.452,.347,.334,0,12.37,2550
1,280,1820,2,3.534,3.532,162.8,1.604,.074,3.724,18.5,20.22,18.04,56.98,296.5,0,9.37,1.157,5.857
1,280,1825,2,3.548,3.546,168,1.953,.083,3.724,17.79,19.87,17.48,60.79,296.4,0,9.66,1,.019
1,280,1830,2,3.534,3.532,167.5,1.979,.072,3.659,17.24,19.78,17.09,63.19,296.4,0,9.71,1.09,0
2,280,1830,2,22.24,22.06,21.28,21.43,21.24,.385,.452,.347,.334,.64,12.36,2550
1,280,1835,2,3.456,3.456,163.3,1.045,.12,3.691,16.69,19.4,16.6,66.13,296.4,0,9.87,1.042,0
1,280,1840,2,3.474,3.474,160.3,.827,.097,3.691,16.19,18.82,16.21,68.08,296.4,0,9.83,.997,0
1,280,1845,2,3.401,3.397,162.5,2.532,.13,3.659,15.86,18.35,15.93,69.29,296.4,0,9.78,.962,0
2,280,1845,2,22.07,22.04,21.25,21.27,21.24,.384,.452,.346,.334,1.441,12.33,2550
1,280,1850,2,3.269,3.267,165.7,2.004,.162,3.593,15.7,18.01,15.89,69.57,296.4,0,9.69,1.095,0
1,280,1855,2,2.87,2.869,164,1.438,.195,3.397,15.6,17.7,15.76,70.5,296.4,0,9.79,.612,0
1,280,1900,2,2.695,2.693,161.2,2.235,.135,3.071,15.29,17.34,15.41,72.8,296.4,0,9.96,.02,0
2,280,1900,2,21.89,22.01,21.22,21.1,21.23,.384,.452,.346,.334,1.662,12.31,2550
1,280,1905,2,3.141,3.136,162.9,3.423,.195,3.789,14.9,16.87,15.01,75.5,296.4,0,10.13,.581,0
1,280,1910,2,3.334,3.329,165.8,3.115,.244,3.855,14.67,16.92,14.91,75.9,296.4,0,9.99,.942,0
1,280,1915,2,3.61,3.605,166.5,2.928,.192,3.985,14.72,17.01,15.05,74.7,296.4,0,9.81,1.277,0
2,280,1915,2,21.72,21.98,21.18,20.91,21.21,.384,.452,.346,.334,2.418,12.3,2550
1,280,1920,2,3.616,3.611,164.9,2.844,.19,4.018,14.81,16.84,15.11,73.8,296.3,0,9.72,1.375,0
1,280,1925,2,3.474,3.468,166.4,3.43,.212,4.018,14.77,16.6,15.03,73.8,296.3,0,9.68,1.307,0
1,280,1930,2,3.327,3.323,165.8,2.722,.22,3.92,14.69,16.3,14.93,74.1,296.4,0,9.67,1.307,0
2,280,1930,2,21.55,21.94,21.12,20.73,21.18,.385,.452,.347,.334,2.166,12.29,2550
1,280,1935,2,3.299,3.296,162.3,2.4,.158,3.691,14.53,16.08,14.68,75.3,296.4,0,9.74,1.25,0
1,280,1940,2,3.289,3.284,163.6,3.133,.208,3.691,14.31,15.85,14.46,76.2,296.4,0,9.71,1.28,0
1,280,1945,2,3.318,3.312,164.2,3.419,.216,3.953,14.19,15.7,14.37,76.4,296.4,0,9.63,1.46,0
2,280,1945,2,21.37,21.89,21.07,20.54,21.14,.384,.452,.346,.334,2.329,12.28,2550
1,280,1950,2,3.6,3.592,166.2,3.91,.267,4.247,14.11,15.59,14.31,76.7,296.4,0,9.62,1.492,0
1,280,1955,2,3.86,3.847,166.9,4.7,.27,4.508,14.11,15.69,14.42,76.4,296.4,0,9.55,1.697,0
1,280,2000,2,3.792,3.783,168.9,3.98,.287,4.541,14.21,15.74,14.51,75.1,296.4,0,9.41,1.742,0
2,280,2000,2,21.21,21.84,21.01,20.36,21.09,.384,.452,.346,.334,2.309,12.27,2550
1,280,2005,2,3.491,3.486,170.4,3.265,.23,4.377,14.11,15.55,14.28,75,296.3,0,9.3,1.347,0
1,280,2010,2,3.858,3.849,168.1,3.791,.331,4.737,13.9,15.42,14.08,76.5,296.3,0,9.38,1.692,0
1,280,2015,2,3.49,3.476,168.2,5.104,.327,4.377,13.91,15.29,14.11,76.6,296.3,0,9.41,1.6,0
2,280,2015,2,21.05,21.78,20.94,20.18,21.03,.384,.452,.346,.334,2.329,12.26,2550
1,280,2020,2,3.432,3.421,170.3,4.739,.258,4.051,13.73,15.14,13.9,76.6,296.2,0,9.24,1.322,0
1,280,2025,2,3.478,3.472,171.3,3.449,.225,4.214,13.66,15.23,13.92,75.7,296.2,0,9.01,1.517,0
1,280,2030,2,3.513,3.501,171.7,4.731,.265,4.345,13.65,15.22,13.9,75.1,296.2,0,8.88,1.49,0
2,280,2030,2,20.91,21.72,20.87,20.01,20.97,.384,.452,.346,.334,2.346,12.26,2550
1,280,2035,2,3.271,3.258,175.8,4.994,.328,4.377,13.59,15.2,13.84,75.1,296.2,0,8.83,1.235,0
1,280,2040,2,3.257,3.251,176,3.478,.215,3.887,13.37,15.11,13.52,76.2,296.2,0,8.83,1.047,0
1,280,2045,2,3.369,3.363,174.8,3.451,.226,4.051,13.11,15.03,13.26,77.2,296.2,0,8.79,1.075,0
2,280,2045,2,20.76,21.66,20.79,19.84,20.9,.384,.451,.346,.334,2.449,12.25,2550
1,280,2050,2,3.405,3.401,176.6,2.497,.177,3.789,12.87,14.83,13.01,78.2,296.2,0,8.74,1.007,0
1,280,2055,2,3.474,3.469,177.3,2.844,.148,3.887,12.66,14.65,12.82,78.9,296.2,0,8.67,1.037,0
1,280,2100,2,3.413,3.41,180.1,2.691,.165,3.789,12.51,14.52,12.71,79.4,296.2,0,8.61,.977,0
2,280,2100,2,20.62,21.6,20.72,19.69,20.83,.383,.451,.346,.334,2.802,12.24,2550
1,280,2105,2,3.16,3.156,181.3,2.907,.163,3.561,12.43,14.35,12.61,79.5,296.2,0,8.55,.921,0
1,280,2110,2,3.019,3.017,179.7,2.169,.126,3.267,12.26,14.14,12.39,80.1,296.2,0,8.51,.698,0
1,280,2115,2,2.881,2.879,178.1,2.471,.099,3.201,11.95,13.96,12.04,81.7,296.1,0,8.5,.211,0
2,280,2115,2,20.49,21.54,20.64,19.53,20.75,.383,.451,.346,.334,3.579,12.23,2550
1,280,2120,2,2.955,2.951,173.2,2.811,.122,3.267,11.67,13.93,11.79,83.4,296.1,0,8.54,.323,0
1,280,2125,2,2.85,2.845,172.9,3.235,.155,3.332,11.51,13.83,11.67,84.8,296.1,0,8.61,.03,0
1,280,2130,2,2.951,2.948,169.1,2.569,.15,3.234,11.35,13.77,11.54,86,296.1,0,8.66,.32,0
2,280,2130,2,20.36,21.48,20.56,19.38,20.67,.383,.451,.346,.334,11.69,12.23,2550
1,280,2135,2,2.893,2.889,168,2.845,.161,3.299,11.29,13.78,11.61,86.7,296.1,0,8.73,.496,0
1,280,2140,2,2.557,2.554,173.5,2.912,.113,2.907,11.26,13.59,11.51,87,296.1,0,8.75,.03,0
1,280,2145,2,2.554,2.55,175.3,3.246,.1,2.907,11.12,13.45,11.4,87.5,296,0,8.69,.568,0
2,280,2145,2,20.22,21.41,20.48,19.24,20.59,.383,.451,.346,.334,27.87,12.23,2550
1,280,2150,2,2.454,2.451,176,2.501,.143,2.973,10.98,13.36,11.24,87.9,296,0,8.62,0,0
1,280,2155,2,2.343,2.337,175.3,4.093,.143,2.679,10.86,13.29,11.08,88.5,296,0,8.62,0,0
1,280,2200,2,2.302,2.298,182,3.268,.158,2.777,10.74,13.19,11,89,296,0,8.58,.244,0
2,280,2200,2,20.09,21.35,20.4,19.1,20.5,.383,.45,.346,.334,48.36,12.22,2550
1,280,2205,2,2.735,2.732,182.7,2.446,.154,3.038,10.68,13.28,10.98,89.2,296,0,8.56,.768,0
1,280,2210,2,3.079,3.074,189.8,3.154,.201,3.528,10.74,13.39,11.1,88.5,296,0,8.5,.873,0
1,280,2215,2,3.048,3.041,192.8,3.95,.217,3.561,10.76,13.6,11.08,87.5,296,0,8.35,.832,0
2,280,2215,2,19.96,21.28,20.32,18.95,20.41,.383,.45,.347,.334,50.27,12.21,2550
1,280,2220,2,3.8,3.797,192,2.296,.347,4.377,10.86,13.64,11.31,87.7,296,0,8.47,1.157,0
1,280,2225,2,4.045,4.044,195,1.304,.144,4.508,11.12,13.61,11.51,85.1,296.1,0,8.29,1.32,0
1,280,2230,2,3.562,3.561,195.9,1.397,.214,4.051,11.23,13.61,11.49,83.7,296.1,0,8.17,1.217,0
2,280,2230,2,19.84,21.21,20.24,18.81,20.32,.382,.45,.347,.334,18.76,12.21,2550
1,280,2235,2,3.481,3.478,195.5,2.467,.208,3.953,11.08,13.64,11.24,83.8,296.1,0,8.05,.94,0
1,280,2240,2,3.754,3.753,196.1,1.317,.145,4.116,10.95,13.87,11.18,84.4,296.1,0,8.02,1.052,0
1,280,2245,2,3.927,3.926,195.5,1.628,.222,4.377,11,13.86,11.24,84.2,296,0,8.02,1.122,0
2,280,2245,2,19.72,21.15,20.16,18.68,20.23,.382,.45,.347,.334,13.74,12.2,2550
1,280,2250,2,4.076,4.074,194,1.475,.111,4.377,11.11,13.82,11.41,83,296,0,7.94,1.375,0
1,280,2255,2,4.026,4.024,193.5,1.843,.139,4.475,11.07,13.55,11.32,82.6,295.9,0,7.83,1.395,0
1,280,2300,2,3.868,3.865,195.5,2.165,.138,4.181,10.97,13.44,11.18,82.7,295.9,0,7.74,1.22,0
2,280,2300,2,19.6,21.08,20.07,18.55,20.14,.382,.449,.347,.334,10.45,12.2,2550
1,280,2305,2,3.643,3.64,196.2,2.465,.185,3.985,10.8,13.22,11,83.3,295.9,0,7.69,1.112,0
1,280,2310,2,3.17,3.159,202,4.664,.234,3.691,10.68,13.12,10.88,84.2,295.9,0,7.73,.98,0
1,280,2315,2,3.509,3.504,201.5,3.059,.268,3.887,10.64,12.93,10.89,85.3,295.9,0,7.88,1.098,0
2,280,2315,2,19.49,21.01,19.99,18.43,20.05,.382,.449,.347,.334,12.66,12.19,2550
1,280,2320,2,3.638,3.634,198.8,2.857,.212,4.214,10.88,12.92,11.15,84.5,295.9,0,7.97,1.272,0
1,280,2325,2,3.08,3.073,199.7,3.806,.328,3.855,11.01,12.95,11.26,84.8,295.9,0,8.15,1,0
1,280,2330,2,2.942,2.934,196.3,4.249,.239,3.463,10.97,12.91,11.19,84.6,295.8,0,8.06,.987,0
2,280,2330,2,19.39,20.95,19.91,18.31,19.96,.382,.449,.347,.334,12.32,12.18,2550
1,280,2335,2,3.107,3.103,197.2,2.858,.133,3.528,10.7,12.74,10.89,83.9,295.8,0,7.7,1.062,0
1,280,2340,2,3.352,3.345,195.1,3.801,.161,3.822,10.41,12.89,10.62,84.1,295.8,0,7.46,1.245,0
1,280,2345,2,3.451,3.449,190.9,1.963,.133,3.789,10.33,13,10.6,84.8,295.8,0,7.5,1.207,0
2,280,2345,2,19.29,20.88,19.83,18.2,19.86,.381,.449,.347,.334,12.69,12.18,2550
1,280,2350,2,3.761,3.755,188.4,3.169,.225,4.573,10.36,13.25,10.73,85.1,295.7,0,7.57,1.327,0
1,280,2355,2,4.176,4.168,192.2,3.582,.186,4.508,10.66,13.02,11.09,83.7,295.7,0,7.63,1.497,0
1,281,0,2,4.215,4.214,194.2,1.467,.089,4.443,10.97,12.97,11.26,82.1,295.6,0,7.64,1.492,0
2,281,0,2,19.2,20.81,19.75,18.09,19.77,.381,.448,.347,.334,9.94,12.18,2550
1,281,5,2,4.153,4.15,193.1,2.146,.12,4.443,10.91,12.89,11.15,82,295.6,0,7.57,1.407,0
1,281,10,2,4.078,4.075,192.3,2.417,.156,4.377,10.92,12.8,11.17,81.9,295.6,0,7.56,1.522,0
1,281,15,2,4.095,4.093,192.6,2.118,.136,4.41,10.87,12.66,11.08,82,295.6,0,7.53,1.54,0
2,281,15,2,19.1,20.75,19.67,17.99,19.68,.381,.448,.347,.334,8.02,12.18,2550
1,281,20,2,4.269,4.266,194.9,1.991,.139,4.541,10.77,12.61,10.96,82.3,295.5,0,7.48,1.512,0
1,281,25,2,3.989,3.986,193.9,2.404,.182,4.345,10.71,12.58,10.88,82.3,295.5,0,7.43,1.557,0
1,281,30,2,4.107,4.092,189.8,4.949,.297,4.606,10.54,12.33,10.71,82.9,295.4,0,7.37,1.65,0
2,281,30,2,19.01,20.69,19.6,17.89,19.59,.381,.448,.347,.334,7.91,12.18,2550
1,281,35,2,3.691,3.687,199.2,2.829,.296,4.312,10.52,12.25,10.74,82.8,295.4,0,7.33,1.312,0
1,281,40,2,3.303,3.294,201.3,4.356,.216,3.855,10.35,12.21,10.47,83.5,295.3,0,7.3,1.065,0
1,281,45,2,3.609,3.593,203.6,5.345,.344,4.508,10.53,12.72,10.89,83.9,295.3,0,7.55,1.29,0
2,281,45,2,18.93,20.62,19.52,17.79,19.5,.381,.448,.346,.334,8.8,12.17,2550
1,281,50,2,3.832,3.823,201.4,3.883,.308,4.671,11.2,13.12,11.67,79.4,295.3,0,7.38,1.622,0
1,281,55,2,3.531,3.52,201.8,4.464,.243,4.312,11.24,12.97,11.47,78.4,295.3,0,7.25,1.265,0
1,281,100,2,3.712,3.707,203.4,2.734,.206,4.247,10.96,12.67,11.11,79.4,295.3,0,7.16,1.34,0
2,281,100,2,18.85,20.56,19.44,17.69,19.41,.38,.447,.346,.334,5.913,12.16,2550
1,281,105,2,3.881,3.877,207.2,2.588,.105,4.181,10.62,12.25,10.71,81.5,295.3,0,7.22,1.38,0
1,281,110,2,3.539,3.527,214.6,4.743,.284,4.051,10.42,11.97,10.59,83,295.3,0,7.28,1.385,0
1,281,115,2,3.26,3.257,218.8,2.668,.159,3.593,10.27,11.83,10.43,83.4,295.3,0,7.19,1.2,0
2,281,115,2,18.77,20.51,19.37,17.6,19.32,.38,.447,.346,.334,8.29,12.17,2550
1,281,120,2,2.788,2.785,220.5,2.515,.126,3.299,10.2,11.84,10.35,83.8,295.3,0,7.2,.833,0
1,281,125,2,2.754,2.753,219.5,1.546,.07,2.973,10.01,11.83,10.18,84.9,295.3,0,7.22,.734,0
1,281,130,2,2.701,2.7,218.7,.971,.063,2.875,9.84,11.84,10,86.2,295.3,0,7.26,.684,0
2,281,130,2,18.69,20.45,19.29,17.51,19.23,.38,.447,.346,.334,13.69,12.16,2550
1,281,135,2,2.594,2.593,222.1,1.752,.087,3.071,9.68,11.87,9.86,87.2,295.3,0,7.27,.528,0
1,281,140,2,2.631,2.628,223.6,2.888,.118,2.907,9.58,11.97,9.87,88.1,295.3,0,7.33,.636,0
1,281,145,2,2.691,2.689,219.2,2.383,.088,2.875,9.58,11.75,9.9,88.4,295.2,0,7.37,.749,0
2,281,145,2,18.62,20.39,19.22,17.42,19.14,.38,.447,.347,.334,34.3,12.15,2550
1,281,150,2,2.666,2.663,219.4,2.346,.066,2.809,9.55,11.63,9.83,88.1,295.2,0,7.31,.735,0
1,281,155,2,2.607,2.605,227.5,2.57,.161,3.071,9.47,11.66,9.68,88.4,295.1,0,7.27,.447,0
1,281,200,2,3.176,3.171,228.6,3.179,.118,3.528,9.39,11.71,9.62,89.1,295.1,0,7.32,1.115,0
2,281,200,2,18.54,20.33,19.15,17.33,19.05,.38,.447,.347,.334,42.78,12.15,2550
1,281,205,2,3.566,3.561,236.7,3.096,.191,4.181,9.34,11.46,9.58,89.6,295,0,7.34,1.392,0
1,281,210,2,3.897,3.888,241.5,3.963,.26,4.639,9.58,11.3,9.92,89.4,295,0,7.54,1.862,0
1,281,215,2,3.881,3.861,234.4,5.783,.315,4.573,9.96,11.48,10.34,87.9,294.9,0,7.65,1.975,0
2,281,215,2,18.46,20.28,19.08,17.25,18.97,.38,.446,.347,.334,29.27,12.15,2550
1,281,220,2,4.265,4.25,236.1,4.74,.318,4.933,10.34,11.79,10.7,86,294.8,0,7.7,2.345,0
1,281,225,2,4.462,4.451,240,3.959,.289,5.063,10.65,11.98,10.96,84.1,294.8,0,7.69,2.415,.008
1,281,230,2,4.449,4.438,241.1,3.952,.297,5.488,10.66,11.83,10.9,84.1,294.7,0,7.69,2.497,0
2,281,230,2,18.38,20.22,19.01,17.17,18.88,.379,.446,.347,.334,11.52,12.15,2550
1,281,235,2,4.68,4.657,239.6,5.642,.435,5.913,10.78,11.98,11.05,83.4,294.7,0,7.69,2.695,0
1,281,240,2,4.691,4.676,236.9,4.521,.494,5.978,10.99,12.18,11.25,82,294.6,0,7.64,2.85,0
1,281,245,2,3.928,3.918,236.7,4.152,.306,4.606,10.94,11.88,11.06,82.1,294.5,0,7.62,2.225,0
2,281,245,2,18.3,20.17,18.94,17.08,18.8,.379,.446,.347,.334,8.67,12.14,2550
1,281,250,2,3.525,3.517,229.8,3.898,.298,4.149,10.68,11.56,10.75,83.3,294.5,0,7.58,1.792,0
1,281,255,2,3.593,3.579,229.8,5.055,.363,4.541,10.38,11.53,10.51,84.7,294.4,0,7.52,1.645,0
1,281,300,2,3.778,3.764,228.5,4.982,.338,4.606,10.42,11.62,10.64,84.5,294.3,0,7.53,1.807,0
2,281,300,2,18.23,20.11,18.88,17,18.72,.379,.446,.347,.334,10.83,12.13,2550
1,281,305,2,4.037,4.025,228.9,4.469,.317,4.965,10.42,11.56,10.59,84.4,294.1,0,7.52,2.24,0
1,281,310,2,4.064,4.054,229.1,4.077,.243,4.769,10.42,11.58,10.61,84.6,294,0,7.54,2.12,0
1,281,315,2,3.774,3.768,226.7,3.329,.196,4.312,10.27,11.41,10.37,85.2,294,0,7.5,1.787,0
2,281,315,2,18.17,20.05,18.81,16.92,18.64,.379,.445,.348,.334,10.99,12.13,2550
1,281,320,2,3.882,3.874,222.6,3.714,.202,4.41,9.98,11.14,10.03,86.3,294,0,7.42,1.625,0
1,281,325,2,3.847,3.838,224.8,3.743,.25,4.475,9.74,10.98,9.86,87.3,294,0,7.36,1.725,0
1,281,330,2,3.847,3.839,228.1,3.741,.247,4.41,9.69,10.91,9.81,87.8,293.9,0,7.38,1.847,0
2,281,330,2,18.11,20,18.74,16.84,18.55,.379,.445,.348,.334,15.03,12.13,2550
1,281,335,2,4.047,4.039,226.6,3.498,.206,4.541,9.68,10.88,9.83,88,293.8,0,7.41,1.925,0
1,281,340,2,4.101,4.094,228.6,3.229,.252,4.671,9.69,10.82,9.86,88.3,293.8,0,7.47,2.105,0
1,281,345,2,3.812,3.804,226,3.731,.244,4.41,9.7,10.65,9.82,88.3,293.8,0,7.47,1.862,0
2,281,345,2,18.05,19.95,18.67,16.76,18.48,.379,.445,.348,.334,15.96,12.12,2550
1,281,350,2,3.865,3.863,221.9,1.938,.174,4.247,9.41,10.41,9.43,89,293.7,0,7.31,1.63,0
1,281,355,2,3.979,3.972,224.7,3.44,.196,4.377,9.23,10.48,9.35,90,293.6,0,7.3,1.83,0
1,281,400,2,4.154,4.148,226.4,2.944,.257,4.802,9.33,10.62,9.56,89.7,293.6,0,7.35,2.1,0
2,281,400,2,17.98,19.9,18.61,16.68,18.4,.379,.445,.349,.334,19.54,12.13,2550
1,281,405,2,4.054,4.043,227.4,4.314,.292,4.769,9.48,10.63,9.73,89.1,293.6,0,7.39,2.182,0
1,281,410,2,3.979,3.969,229.4,4.225,.329,4.769,9.65,10.74,9.87,88.6,293.6,0,7.47,2.19,0
1,281,415,2,3.923,3.906,232.1,5.248,.333,4.671,9.69,10.8,9.9,88.2,293.6,0,7.45,2.08,0
2,281,415,2,17.92,19.85,18.55,16.61,18.32,.379,.444,.349,.334,16.33,12.12,2550
1,281,420,2,3.985,3.967,230,5.433,.349,4.737,9.81,10.93,10.02,87.4,293.6,0,7.44,2.102,0
1,281,425,2,3.74,3.729,222.8,4.506,.311,4.508,9.85,10.98,10.03,86.8,293.6,0,7.37,1.772,0
1,281,430,2,3.88,3.873,221.8,3.302,.282,4.41,9.76,10.89,9.93,86.8,293.6,0,7.29,1.782,0
2,281,430,2,17.86,19.8,18.48,16.53,18.24,.379,.444,.349,.334,14.39,12.12,2550
1,281,435,2,4.004,3.994,217.4,4.119,.268,4.639,9.75,10.96,9.98,86.5,293.6,0,7.23,1.852,0
1,281,440,2,3.858,3.852,214.9,3.333,.22,4.639,9.76,11.05,9.93,85.8,293.6,0,7.13,1.537,0
1,281,445,2,3.677,3.675,217.9,1.722,.157,4.083,9.51,11.08,9.62,86.6,293.6,0,7.01,1.38,0
2,281,445,2,17.79,19.75,18.41,16.45,18.17,.379,.444,.348,.334,13.72,12.12,2550
1,281,450,2,3.469,3.458,224.5,4.508,.168,3.887,9.23,11.05,9.33,87.7,293.6,0,6.926,1.392,0
1,281,455,2,3.599,3.595,230.3,2.564,.182,3.985,9.15,11.07,9.34,88.3,293.6,0,6.948,1.48,0
1,281,500,2,3.561,3.552,222.6,4.131,.159,3.953,9.17,11.16,9.38,88.1,293.6,0,6.924,1.26,0
2,281,500,2,17.73,19.7,18.35,16.38,18.09,.379,.444,.348,.334,18.59,12.12,2550
1,281,505,2,3.783,3.779,214.4,2.552,.132,4.247,9.02,11.18,9.2,88.3,293.6,0,6.835,1.385,0
1,281,510,2,3.903,3.901,212.8,1.472,.101,4.181,8.95,11.15,9.17,88.8,293.6,0,6.839,1.355,0
1,281,515,2,3.876,3.874,210.1,1.744,.076,4.051,9.02,10.98,9.24,89.1,293.6,0,6.946,1.415,0
2,281,515,2,17.68,19.65,18.29,16.3,18.01,.379,.443,.348,.334,17.9,12.11,2550
1,281,520,2,3.764,3.762,209.3,1.891,.12,4.018,9.05,10.89,9.25,89.5,293.5,0,7.05,1.352,0
1,281,525,2,3.839,3.835,215.5,2.472,.144,4.214,9.02,10.8,9.21,89.7,293.5,0,7.04,1.382,0
1,281,530,2,4.014,4.013,217.1,1.67,.105,4.475,8.83,10.78,8.95,89.4,293.5,0,6.82,1.405,0
2,281,530,2,17.61,19.61,18.22,16.23,17.94,.378,.443,.348,.334,19.78,12.1,2550
1,281,535,2,4.009,4.007,212.3,1.739,.049,4.149,8.56,10.77,8.67,89.9,293.6,0,6.646,1.45,0
1,281,540,2,3.957,3.956,207.5,1.507,.132,4.214,8.44,10.65,8.57,90.7,293.6,0,6.645,1.397,0
1,281,545,2,3.632,3.626,200.3,3.398,.08,3.855,8.29,10.15,8.33,91.8,293.6,0,6.673,1.18,0
2,281,545,2,17.55,19.56,18.16,16.16,17.86,.378,.443,.348,.334,23.99,12.1,2550
1,281,550,2,3.524,3.521,197.6,2.216,.147,3.757,8.12,10.07,8.19,92.8,293.6,0,6.663,1.207,0
1,281,555,2,3.408,3.403,201.2,3.176,.142,3.855,8.09,10.06,8.28,93.3,293.6,0,6.72,1.16,0
1,281,600,2,3.64,3.634,206.8,3.344,.132,3.953,8.24,10.07,8.51,93.5,293.5,0,6.89,1.337,0
2,281,600,2,17.49,19.51,18.1,16.1,17.79,.378,.443,.347,.334,38.25,12.11,2550
1,281,605,2,3.862,3.859,212.3,2.202,.114,4.051,8.27,9.96,8.5,92.1,293.5,0,6.71,1.312,0
1,281,610,2,3.741,3.738,213.3,2.52,.16,4.051,8.08,9.59,8.23,91.6,293.5,0,6.451,1.32,0
1,281,615,2,3.443,3.44,212.3,2.419,.158,3.789,7.99,9.47,8.13,91.9,293.5,0,6.395,1.167,0
2,281,615,2,17.43,19.46,18.04,16.03,17.72,.378,.443,.347,.334,30.33,12.1,2550
1,281,620,2,3.093,3.092,208.9,1.332,.141,3.43,7.82,9.42,7.91,92,293.5,0,6.263,.862,0
1,281,625,2,2.915,2.914,209.6,1.026,.055,3.071,7.61,9.62,7.68,92.6,293.5,0,6.152,.833,0
1,281,630,2,3.014,3.01,207.8,2.913,.133,3.365,7.41,9.75,7.5,93.4,293.4,0,6.081,.965,0
2,281,630,2,17.36,19.42,17.98,15.96,17.65,.378,.442,.347,.333,39.85,12.1,2550
1,281,635,2,3.486,3.483,197.9,2.099,.111,3.691,7.32,9.71,7.51,94.4,293.4,0,6.139,1.265,0
1,281,640,2,3.304,3.302,198.3,2.252,.117,3.593,7.45,9.48,7.61,94.5,293.3,0,6.285,.95,.002
1,281,645,2,3.156,3.152,197.8,2.736,.111,3.397,7.49,9.32,7.64,94.7,293.2,0,6.351,.952,1.12
2,281,645,2,17.3,19.37,17.92,15.9,17.58,.377,.442,.347,.333,50.21,12.09,2550
1,281,650,2,3.259,3.25,201.7,4.291,.181,3.691,7.52,9.11,7.65,94.9,293.2,0,6.406,1.001,4.65
1,281,655,2,3.426,3.422,212.9,2.918,.149,3.691,7.52,9.08,7.76,94.8,293.1,0,6.399,1.11,13.72
1,281,700,2,3.576,3.572,216.6,2.86,.164,3.92,7.6,9.25,7.93,94.3,293.2,0,6.383,1.175,22.14
2,281,700,2,17.24,19.32,17.86,15.83,17.51,.377,.442,.347,.333,54.2,12.09,2550
1,281,705,2,3.352,3.349,215.7,2.34,.225,3.92,7.9,9.5,8.32,93.7,293.2,0,6.591,1.105,32.01
1,281,710,2,3.019,3.016,214.6,2.495,.25,3.855,8.15,9.4,8.53,92.7,293.2,0,6.675,.967,44.01
1,281,715,2,3.491,3.485,216.6,3.282,.268,4.149,8.34,9.66,8.73,92.2,293.2,0,6.787,1.265,58.29
2,281,715,2,17.18,19.28,17.8,15.76,17.44,.377,.442,.347,.333,32.81,12.11,2550
1,281,720,2,3.672,3.666,215.2,3.42,.232,4.214,8.76,9.82,9.17,91.6,293.2,0,7.09,1.565,74
1,281,725,2,3.666,3.654,218.7,4.626,.291,4.312,9.23,10.07,9.64,90.5,293.2,0,7.38,1.707,90.3
1,281,730,2,3.552,3.538,215.9,5.094,.337,4.377,9.7,10.3,10.08,89.4,293.3,0,7.65,1.762,106.8
2,281,730,2,17.12,19.23,17.74,15.7,17.37,.377,.441,.347,.333,16.14,12.15,2550
1,281,735,2,3.196,3.184,214.7,4.947,.329,3.985,10.04,10.46,10.38,88.5,293.3,0,7.83,1.702,123.6
1,281,740,2,2.908,2.894,213.9,5.537,.287,3.561,10.42,10.78,10.77,88,293.4,0,8.11,1.545,141.4
1,281,745,2,2.674,2.651,220,7.54,.425,3.691,10.85,11.15,11.23,87.5,293.4,0,8.44,1.53,159.4
2,281,745,2,17.08,19.19,17.68,15.65,17.31,.377,.441,.346,.333,10.14,12.24,2550
1,281,750,2,2.968,2.948,216.8,6.652,.402,3.855,11.27,11.54,11.65,86.3,293.4,0,8.64,1.907,178.1
1,281,755,2,2.721,2.69,208.5,8.72,.336,3.691,11.75,11.97,12.1,85.4,293.4,0,8.95,1.647,196.8
1,281,800,2,3.282,3.235,186.4,9.75,.437,4.116,12.16,12.16,12.4,84.8,293.5,0,9.23,2.14,214.5
2,281,800,2,17.04,19.15,17.63,15.61,17.24,.376,.441,.346,.333,6.438,12.37,2550
1,281,805,2,3.701,3.666,188,7.83,.531,5.063,12.25,12.17,12.41,83.9,293.5,0,9.16,2.282,216.6
1,281,810,2,3.348,3.311,192.8,8.46,.694,4.704,12.48,12.53,12.7,82.7,293.5,0,9.17,2.237,245.6
1,281,815,2,3.058,3.024,195,8.48,.602,4.181,12.8,12.78,13.09,82,293.5,0,9.35,1.865,269.9
2,281,815,2,17.03,19.11,17.57,15.59,17.17,.376,.441,.346,.333,5.096,12.49,2550
1,281,820,2,3.512,3.475,203,8.28,.585,4.639,13.04,13.09,13.35,80.2,293.5,0,9.26,2.317,281.3
1,281,825,2,3.494,3.465,209.3,7.37,.601,4.704,13.31,13.42,13.63,78.1,293.5,0,9.13,2.27,306.6
1,281,830,2,3.778,3.755,210.8,6.278,.626,5.031,13.76,13.87,14.11,76.8,293.5,0,9.32,2.46,326.5
2,281,830,2,17.04,19.07,17.53,15.59,17.11,.376,.441,.346,.333,2.804,12.6,2550
1,281,835,2,3.861,3.837,214.4,6.279,.413,5.227,14.17,14.24,14.51,74.5,293.5,0,9.26,2.492,345.5
1,281,840,2,4.268,4.238,218,6.761,.763,6.337,14.71,14.82,15.08,72.4,293.5,0,9.34,2.782,364.5
1,281,845,2,3.106,3.059,212.6,9.98,.59,5.031,15.33,15.34,15.68,72.4,293.5,0,9.92,1.98,382.2
2,281,845,2,17.07,19.04,17.49,15.62,17.05,.376,.44,.345,.333,1.436,12.68,2550
1,281,850,2,4.231,4.203,203.8,6.645,.454,5.096,15.77,15.64,15.99,69.63,293.5,0,9.77,2.657,397.9
1,281,855,2,4.515,4.478,204.5,7.3,.503,5.945,16.01,15.88,16.19,68.24,293.5,0,9.7,2.942,418.4
1,281,900,2,5.117,5.086,214.7,6.332,.952,7.45,16.53,16.53,16.79,65.44,293.4,0,9.57,3.355,436.5
2,281,900,2,17.12,19.01,17.46,15.68,17,.376,.44,.345,.333,.189,12.7,2550
1,281,905,2,4.89,4.838,207.4,8.3,.719,6.207,17.06,17.02,17.3,64.18,293.4,0,9.78,3.195,454.1
1,281,910,2,5.498,5.429,215.3,9.08,.895,7.38,17.56,17.52,17.79,61.31,293.5,0,9.56,3.545,471.1
1,281,915,2,5.043,4.972,217.5,9.61,.934,6.795,18.02,17.94,18.21,59.52,293.6,0,9.56,3.615,486.9
2,281,915,2,17.22,18.99,17.44,15.77,16.95,.376,.44,.345,.333,0,12.74,2550
1,281,920,2,5.363,5.289,223.5,9.46,.878,7.22,18.46,18.31,18.64,58.02,293.6,0,9.59,3.623,502.5
1,281,925,2,5.463,5.39,228.2,9.4,.943,7.74,18.89,18.67,19.03,57.13,293.5,0,9.76,4.023,518.6
1,281,930,2,7.17,7.12,226.3,7.02,1.097,9.11,19.12,18.89,19.15,55.39,293.5,0,9.51,5.218,535.1
2,281,930,2,17.36,18.98,17.43,15.9,16.91,.375,.44,.345,.333,0,12.67,2550
1,281,935,2,7.02,6.963,223.6,7.17,1.009,9.21,19.28,19.05,19.34,55.83,293.5,0,9.77,4.995,551.6
1,281,940,2,7.65,7.61,220.1,5.85,.731,9.31,19.6,19.25,19.63,55.14,293.5,0,9.89,5.098,567.6
1,281,945,2,7.76,7.71,216.4,6.21,.956,9.57,19.85,19.54,19.89,54.48,293.5,0,9.93,5.183,583.6
2,281,945,2,17.55,18.98,17.45,16.08,16.88,.375,.44,.345,.333,0,12.67,2550
1,281,950,2,7.72,7.68,229,5.544,1.401,11.04,20.24,19.96,20.3,53.3,293.4,0,9.96,5.873,599.5
1,281,955,2,7.16,7.11,228.3,6.199,1.313,9.28,20.52,20.12,20.52,52.78,293.4,0,10.07,5.178,613.3
1,281,1000,2,6.476,6.42,235.5,7.55,1.184,9.93,20.72,20.38,20.76,52.5,293.4,0,10.18,4.908,627
2,281,1000,2,17.76,18.99,17.47,16.3,16.87,.375,.439,.345,.333,0,12.7,2550
1,281,1005,2,7.34,7.25,233.8,8.67,1.178,9.77,21.01,20.68,21.03,50.71,293.4,0,9.93,5.525,641.2
1,281,1010,2,7.82,7.73,225.8,8.62,.759,9.87,21.3,20.87,21.27,49.2,293.3,0,9.75,5.558,654.8
1,281,1015,2,7.36,7.31,228.5,6.438,1.059,9.15,21.5,21.07,21.47,48.6,293.3,0,9.75,5.43,665.9
2,281,1015,2,17.98,19.01,17.53,16.57,16.87,.375,.439,.345,.333,0,12.69,2550
1,281,1020,2,7,6.891,224.7,10.29,.889,9.15,21.72,21.35,21.72,48.65,293.3,0,9.96,5.03,678.6
1,281,1025,2,6.944,6.799,231.2,11.7,1.246,9.44,22.09,21.65,22.07,47.26,293.3,0,9.87,5,691.2
1,281,1030,2,7.15,7.08,222,8.34,1.002,8.79,22.26,21.68,22.11,46.32,293.2,0,9.73,5.05,702
2,281,1030,2,18.22,19.03,17.6,16.88,16.88,.375,.439,.345,.333,0,12.71,2550
1,281,1035,2,6.296,6.23,222.9,8.28,1.26,9.28,22.5,22.02,22.48,47.04,293.1,0,10.16,4.338,711
1,281,1040,2,6.356,6.217,223.5,11.99,.868,8.49,22.82,22.16,22.66,45.24,293.1,0,9.88,4.463,719
1,281,1045,2,6.72,6.62,220.3,9.88,1.074,9.31,22.86,22.35,22.73,44,293.1,0,9.51,4.855,729
2,281,1045,2,18.48,19.07,17.69,17.23,16.91,.375,.439,.345,.333,0,12.71,2550
1,281,1050,2,7.16,7.11,214.6,6.678,.819,8.95,22.95,22.33,22.81,43.12,293,0,9.3,4.738,741
1,281,1055,2,6.079,6.007,220.7,8.77,1.127,8.4,23.11,22.53,23.03,44.09,292.9,0,9.76,4.183,751
1,281,1100,2,6.164,6.068,210.5,10.1,.843,7.71,23.45,22.84,23.32,43.44,292.8,0,9.84,4.165,759
2,281,1100,2,18.75,19.11,17.81,17.62,16.95,.375,.439,.346,.333,0,12.71,2550
1,281,1105,2,6.012,5.869,216.2,12.52,.874,7.91,23.68,22.99,23.57,43.27,292.7,0,9.98,4.085,769
1,281,1110,2,6.344,6.272,213.3,8.61,.823,7.91,23.61,22.93,23.48,42.08,292.7,0,9.52,4.2,778
1,281,1115,2,5.887,5.797,228.1,10.02,1.017,8.46,23.7,23.24,23.65,39.62,292.6,0,8.73,4.448,786
2,281,1115,2,19.03,19.17,17.94,18.03,17.01,.375,.439,.346,.333,0,12.72,2550
1,281,1120,2,6.275,6.168,208.5,10.56,.967,8.17,23.98,23.39,23.89,40.94,292.6,0,9.45,4.083,792
1,281,1125,2,6.394,6.3,211.6,9.77,.853,8.33,24.08,23.35,23.93,40.43,292.5,0,9.35,4.27,800
1,281,1130,2,6.427,6.382,214.1,6.785,.822,8.36,24.18,23.48,24.05,39.54,292.4,0,9.12,4.19,808
2,281,1130,2,19.32,19.24,18.09,18.46,17.08,.374,.438,.347,.333,0,12.73,2550
1,281,1135,2,6.383,6.311,212.6,8.62,.932,8.26,24.43,23.72,24.33,38.83,292.3,0,9.07,4.223,816
1,281,1140,2,5.612,5.535,219.1,9.49,1.057,8.13,24.64,24.02,24.49,37.76,292.2,0,8.85,4.073,822
1,281,1145,2,5.863,5.803,217.6,8.2,.8,8.17,24.79,24.15,24.67,37.73,292.2,0,8.97,4.038,825
2,281,1145,2,19.61,19.32,18.26,18.91,17.16,.374,.438,.347,.333,0,12.73,2550
1,281,1150,2,6.063,6.004,218.9,8.01,.881,7.81,25.03,24.36,24.94,36.44,292.1,0,8.68,4.083,830
1,281,1155,2,5.915,5.842,214.4,9.01,.748,7.71,25.18,24.48,25.04,37.13,292,0,9.07,4,834
1,281,1200,2,5.434,5.371,202.3,8.7,.789,7.28,25.46,24.83,25.36,37.01,291.8,0,9.27,3.565,838
2,281,1200,2,19.91,19.4,18.44,19.36,17.26,.374,.438,.347,.333,0,12.73,2550
1,281,1205,2,5.84,5.787,212.3,7.67,.992,7.71,25.5,24.78,25.35,36.84,291.8,0,9.23,3.8,841
1,281,1210,2,5.143,5.069,203.8,9.68,.66,6.795,25.74,24.97,25.63,37.09,291.6,0,9.53,3.238,844
1,281,1215,2,6.062,6.009,209,7.59,.94,8.04,26.02,25.23,25.86,35.03,291.6,0,8.94,3.88,847
2,281,1215,2,20.2,19.5,18.64,19.81,17.37,.374,.438,.347,.333,0,12.74,2550
1,281,1220,2,5.768,5.715,207.9,7.78,.856,7.42,26.01,25.22,25.83,34.35,291.5,0,8.66,3.698,848
1,281,1225,2,6.102,6.008,207.6,10.06,1.168,8.3,26.32,25.68,26.24,33.8,291.5,0,8.69,3.978,851
1,281,1230,2,5.904,5.804,211.1,10.56,1.067,7.94,26.52,25.81,26.33,32.8,291.4,0,8.43,3.8,851
2,281,1230,2,20.48,19.6,18.84,20.26,17.49,.374,.438,.347,.333,0,12.75,2550
1,281,1235,2,6.16,6.07,212.1,9.81,1.074,8.43,26.48,25.73,26.23,32,291.4,0,8.04,4.145,851
1,281,1240,2,6.517,6.411,212.5,10.31,.912,8.49,26.67,25.97,26.47,31.49,291.3,0,7.98,4.348,851
1,281,1245,2,6.015,5.907,217.3,10.83,.921,8.46,26.84,26.21,26.69,31.13,291.2,0,7.95,4.173,848
2,281,1245,2,20.77,19.7,19.06,20.71,17.62,.373,.438,.346,.333,0,12.75,2550
1,281,1250,2,5.49,5.42,217.8,9.12,.819,8.13,27,26.46,26.88,30.91,291.2,0,7.99,3.898,845
1,281,1255,2,5.738,5.603,220.6,12.4,1.211,8.66,27.17,26.53,27.01,30.42,291.1,0,7.91,3.968,843
1,281,1300,2,6.414,6.354,221.4,7.87,1.103,9.64,27.23,26.57,27.01,28.92,291,0,7.23,4.335,841
2,281,1300,2,21.03,19.81,19.28,21.14,17.76,.373,.438,.346,.333,0,12.74,2550
1,281,1305,2,6.162,6.078,215.6,9.45,.781,7.74,27.48,26.92,27.38,29.6,290.9,0,7.77,4.223,837
1,281,1310,2,6.277,6.205,214.9,8.64,.841,8.62,27.66,27.05,27.45,28.59,290.8,0,7.43,4.245,834
1,281,1315,2,5.972,5.905,225.8,8.56,1.161,8.46,27.77,27.17,27.65,28.21,290.7,0,7.33,4.17,831
2,281,1315,2,21.27,19.92,19.5,21.51,17.91,.373,.438,.346,.333,0,12.75,2550
1,281,1320,2,5.756,5.666,230.2,10.13,1.021,8.4,28.11,27.56,27.98,26.98,290.6,0,6.979,4.138,827
1,281,1325,2,5.925,5.869,234.8,7.88,1.075,8.79,28.15,27.62,28.04,26.43,290.5,0,6.722,4.345,823
1,281,1330,2,5.67,5.489,233.1,14.48,.855,7.71,28.46,27.92,28.31,25.75,290.4,0,6.606,4.235,819
2,281,1330,2,21.5,20.02,19.71,21.73,18.07,.372,.438,.345,.333,0,12.75,2550
1,281,1335,2,4.869,4.772,228.3,11.47,.99,8.13,28.53,28.06,28.42,26.28,290.3,0,6.953,3.585,812
1,281,1340,2,5.914,5.868,219.6,7.13,1.076,8.59,28.75,28.27,28.67,25.26,290.2,0,6.569,4.193,808
1,281,1345,2,5.895,5.838,220.9,7.97,.937,7.87,28.84,28.31,28.73,24.09,290.2,0,5.979,4.093,805
2,281,1345,2,21.71,20.13,19.9,21.8,18.24,.372,.438,.345,.333,0,12.75,2550
1,281,1350,2,5.857,5.797,227.4,8.19,.905,7.87,28.95,28.45,28.83,24.49,290.1,0,6.284,4.24,798
1,281,1355,2,6.071,5.937,239,12.02,1.005,7.91,29.02,28.64,28.88,22.12,290,0,4.932,4.625,791
1,281,1400,2,5.759,5.684,246.7,9.27,1.056,8.46,29.11,28.76,29.02,22.27,290,0,5.088,4.135,781
2,281,1400,2,21.89,20.23,20.06,21.78,18.41,.371,.438,.345,.333,0,12.75,2550
1,281,1405,2,6.067,6.021,244.2,7.07,.834,8,29.02,28.5,28.9,22.06,289.9,0,4.891,4.445,773
1,281,1410,2,5.648,5.556,233.7,10.38,1.29,8.23,29.22,28.84,29.18,22.2,289.9,0,5.12,4.055,769
1,281,1415,2,6.146,6.088,251.2,7.87,1.173,8.66,29.24,28.85,29.13,20.63,289.8,0,4.132,4.64,760
2,281,1415,2,22.06,20.32,20.18,21.7,18.59,.37,.439,.345,.333,0,12.74,2550
1,281,1420,2,5.173,5.038,236.7,13.1,1.158,7.61,29.42,29.08,29.37,22.62,289.7,0,5.558,3.838,749
1,281,1425,2,5.713,5.619,226.7,10.41,1.263,7.84,29.55,29.15,29.45,22.28,289.7,0,5.445,4.11,741
1,281,1430,2,6.061,5.924,236.7,12.18,1.027,8,29.48,29.05,29.33,21.28,289.6,0,4.765,4.355,729
2,281,1430,2,22.17,20.4,20.28,21.61,18.77,.37,.439,.345,.333,0,12.75,2550
1,281,1435,2,5.468,5.334,229.5,12.66,1.029,8.46,29.63,29.29,29.57,22.44,289.6,0,5.626,4.035,718
1,281,1440,2,6.241,6.202,229.7,6.365,1.194,8.85,29.62,29.2,29.44,21.11,289.5,0,4.748,4.42,708
1,281,1445,2,7.47,7.42,219.6,6.249,1.312,10.52,29.63,29.23,29.46,20.26,289.5,0,4.204,4.983,696.9
2,281,1445,2,22.24,20.48,20.35,21.51,18.94,.369,.439,.346,.333,0,12.74,2550
1,281,1450,2,6.531,6.466,235.5,8.09,1.879,10.16,29.75,29.47,29.67,21.05,289.4,0,4.809,4.638,685.1
1,281,1455,2,7.1,7.04,232.8,7.53,.999,9.31,29.72,29.4,29.59,19.55,289.4,0,3.781,5.303,674.6
1,281,1500,2,6.579,6.429,218.4,12.25,.789,8.53,29.79,29.54,29.69,20.15,289.4,0,4.243,4.388,662
2,281,1500,2,22.31,20.55,20.41,21.44,19.12,.369,.439,.346,.333,0,12.74,2550
1,281,1505,2,6.885,6.784,226.2,9.82,1.222,9.87,29.92,29.7,29.86,18.76,289.3,0,3.341,4.76,654.1
1,281,1510,2,7.85,7.76,248,8.44,.914,10.19,30.05,29.93,30,15.45,289.2,0,.812,5.725,642.7
1,281,1515,2,7.76,7.71,246.3,6.567,1.06,9.64,30.09,29.97,30.03,14.69,289.2,0,.156,5.54,631.4
2,281,1515,2,22.35,20.62,20.46,21.4,19.3,.369,.439,.345,.333,0,12.73,2550
1,281,1520,2,6.377,6.289,243.4,9.5,1.546,9.7,30.22,30.14,30.17,15.56,289.2,0,1.013,4.683,614.4
1,281,1525,2,5.88,5.801,237.7,9.37,.835,8.13,30.34,30.23,30.26,15.63,289.2,0,1.199,4.493,597.9
1,281,1530,2,6.299,6.232,227.6,8.36,1.011,9.11,30.28,30.02,30.15,15.75,289.2,0,1.247,4.415,583.7
2,281,1530,2,22.37,20.69,20.51,21.45,19.47,.368,.439,.345,.333,0,12.72,2550
1,281,1535,2,8.11,7.99,229.5,9.79,1.068,10.19,30.19,30.08,30.07,14.28,289.2,0,-.138,5.813,574.3
1,281,1540,2,7.04,7,244.1,6.09,.834,9.44,30.13,30.09,30.05,13.99,289.2,0,-.444,5.223,556.1
1,281,1545,2,6.498,6.447,250.4,7.15,.747,8.53,30.18,30.15,30.12,14.49,289.2,0,.062,4.925,539.4
2,281,1545,2,22.36,20.76,20.57,21.58,19.64,.367,.439,.344,.333,0,12.71,2550
1,281,1550,2,6.098,6.021,234.7,9.07,1.037,8.13,30.25,30.22,30.2,15.29,289.2,0,.826,4.305,521.9
1,281,1555,2,5.594,5.529,220.7,8.7,.815,7.55,30.21,30.07,30.09,16.4,289.2,0,1.701,3.703,505.3
1,281,1600,2,5.752,5.546,211.6,15.32,.884,7.87,30.11,29.87,29.94,19.15,289.2,0,3.574,3.715,482.7
2,281,1600,2,22.33,20.82,20.64,21.77,19.8,.367,.439,.344,.333,0,12.7,2550
1,281,1605,2,5.322,5.268,208.9,8.19,.995,7.87,29.78,29.45,29.55,24.09,289.2,0,6.742,3.315,461.9
1,281,1610,2,4.982,4.944,208.9,7.04,.732,6.468,29.57,29.35,29.41,23.88,289.2,0,6.453,3.158,446.6
1,281,1615,2,5.031,4.984,214,7.78,.84,7.19,29.5,29.37,29.39,22.35,289.2,0,5.46,3.21,402.9
2,281,1615,2,22.27,20.86,20.71,21.96,19.95,.366,.439,.344,.333,0,12.68,2550
1,281,1620,2,5.81,5.761,213.9,7.44,.673,7.38,29.46,29.37,29.35,22.56,289.1,0,5.567,3.653,412.9
1,281,1625,2,4.621,4.565,203.6,8.91,.746,6.435,29.42,29.36,29.31,24.47,289.1,0,6.664,2.757,395.2
1,281,1630,2,5.626,5.575,205.1,7.7,.854,7.32,29.36,29.34,29.24,23.11,289.1,0,5.817,3.44,377.3
2,281,1630,2,22.19,20.91,20.79,22.15,20.09,.366,.439,.344,.333,0,12.67,2550
1,281,1635,2,5.333,5.31,206.5,5.257,.689,6.827,29.26,29.34,29.16,22.9,289.1,0,5.61,3.105,360
1,281,1640,2,3.656,3.642,196.3,5.049,.492,4.606,29.28,29.32,29.21,24.77,289.1,0,6.725,2.077,341
1,281,1645,2,4.755,4.693,208.5,9.25,1.311,7.42,29.32,29.43,29.27,22.97,289.1,0,5.684,2.812,324.5
2,281,1645,2,22.11,20.95,20.87,22.32,20.21,.365,.44,.344,.333,0,12.66,2550
1,281,1650,2,5.005,4.984,213.1,5.231,.69,6.566,29.26,29.51,29.2,20.92,289.1,0,4.354,2.972,307.2
1,281,1655,2,4.06,4.034,223.3,6.547,.568,5.227,29.22,29.48,29.16,20.89,289.1,0,4.306,2.532,288.6
1,281,1700,2,4.811,4.772,223.1,7.33,.621,6.468,29.15,29.49,29.11,19.48,289.1,0,3.255,2.965,269.5
2,281,1700,2,22.02,20.99,20.96,22.44,20.32,.365,.44,.344,.332,0,12.64,2550
1,281,1705,2,4.314,4.298,226.5,4.94,.587,5.815,29.12,29.49,29.05,18.98,289.1,0,2.895,2.732,250.4
1,281,1710,2,3.662,3.653,222.3,3.948,.421,4.541,28.87,29.2,28.75,21.36,289.1,0,4.325,1.925,230.2
1,281,1715,2,3.762,3.744,223.1,5.517,.543,5.325,28.63,29.04,28.51,21.49,289.1,0,4.222,2.097,210.4
2,281,1715,2,21.93,21.02,21.04,22.49,20.42,.365,.44,.344,.332,0,12.61,2550
1,281,1720,2,3.741,3.716,222,6.516,.378,5.194,28.39,28.84,28.25,21.57,289.1,0,4.085,2.037,191.7
1,281,1725,2,3.674,3.664,225.6,4.211,.394,4.639,28.15,28.72,28.02,21.84,289.1,0,4.055,2.022,172.9
1,281,1730,2,3.984,3.965,226.8,5.523,.546,5.227,27.79,28.39,27.64,22.19,289.1,0,3.994,2.222,154.4
2,281,1730,2,21.82,21.05,21.11,22.48,20.51,.365,.44,.344,.332,0,12.57,2550
1,281,1735,2,4.255,4.239,227.8,4.887,.358,5.063,27.39,28.13,27.26,22.42,289.1,0,3.812,2.382,135.8
1,281,1740,2,3.69,3.681,230.1,3.819,.324,4.573,26.88,27.66,26.7,24.24,289.2,0,4.484,1.855,116.7
1,281,1745,2,3.478,3.469,230.5,4.14,.3,4.279,26.38,27.35,26.21,26.02,289.2,0,5.062,1.677,98.5
2,281,1745,2,21.71,21.07,21.17,22.43,20.59,.364,.44,.344,.332,0,12.54,2550
1,281,1750,2,3.87,3.861,230.3,3.825,.246,4.671,25.92,27.16,25.77,26.92,289.2,0,5.149,1.865,82
1,281,1755,2,3.894,3.891,232.3,2.382,.217,4.443,25.41,26.92,25.3,27.99,289.2,0,5.275,1.717,66.05
1,281,1800,2,4.042,4.039,231.5,2.323,.206,4.704,24.86,26.69,24.76,28.88,289.2,0,5.251,1.775,50.98
2,281,1800,2,21.59,21.09,21.21,22.34,20.66,.364,.44,.344,.332,0,12.5,2550
1,281,1805,2,3.88,3.879,235.6,1.409,.141,4.181,24.29,26.4,24.16,30.09,289.3,0,5.35,1.517,36.96
1,281,1810,2,4.267,4.265,232,1.971,.251,4.965,23.72,26.44,23.68,30.81,289.3,0,5.202,1.582,24.92
1,281,1815,2,4.387,4.387,231.4,1.028,.157,4.835,23.11,26.36,23.14,31.94,289.3,0,5.198,1.62,14.84
2,281,1815,2,21.47,21.1,21.24,22.23,20.71,.364,.44,.344,.332,0,12.46,2550
1,281,1820,2,4.519,4.519,228.9,.891,.102,4.737,22.45,26.04,22.47,34,289.3,0,5.505,1.497,4.334
1,281,1825,2,4.849,4.848,227,1.422,.214,5.259,21.66,25.71,21.67,36.92,289.3,0,5.98,1.57,0
1,281,1830,2,5.207,5.207,228.8,.72,.098,5.357,21.03,25.52,21.11,38.99,289.3,0,6.207,1.815,0
2,281,1830,2,21.33,21.11,21.25,22.09,20.75,.364,.44,.344,.332,0,12.44,2550
1,281,1835,2,5.249,5.248,230.4,.739,.095,5.455,20.8,26.1,21.04,38.83,289.3,0,5.953,1.892,0
1,281,1840,2,5.426,5.425,234.1,1.061,.134,5.684,20.86,25.79,21.15,37.91,289.3,0,5.671,1.91,0
1,281,1845,2,4.289,4.262,218,6.369,.323,4.965,20.43,23.65,20.42,40.93,289.4,0,6.364,1.382,0
2,281,1845,2,21.19,21.1,21.25,21.93,20.78,.364,.44,.344,.332,0,12.43,2550
1,281,1850,2,3.483,3.482,216.2,.994,.191,3.953,19.24,22.07,19.14,46.81,289.4,0,7.22,.922,0
1,281,1855,2,3.642,3.642,217,.028,.134,3.92,18.52,21.8,18.71,50.55,289.5,0,7.68,1.065,0
1,281,1900,2,4.201,4.196,221.3,2.862,.148,4.475,18.21,22.46,18.48,53.08,289.5,0,8.09,1.287,0
2,281,1900,2,21.03,21.09,21.24,21.74,20.8,.364,.44,.344,.332,0,12.41,2550
1,281,1905,2,4.357,4.356,222.8,1.389,.118,4.606,17.75,22.56,18.02,56.05,289.5,0,8.46,1.362,0
1,281,1910,2,3.809,3.799,212.7,4.107,.371,4.345,17.29,21.74,17.55,58.8,289.5,0,8.73,1.397,0
1,281,1915,2,3.996,3.995,220.2,1.633,.304,4.508,16.7,21.93,17.06,61.58,289.6,0,8.85,1.155,0
2,281,1915,2,20.87,21.08,21.22,21.55,20.8,.364,.44,.344,.332,0,12.4,2550
1,281,1920,2,4.534,4.533,224.7,1.509,.131,4.835,16.59,22.92,17.07,61.67,289.6,0,8.77,1.277,0
1,281,1925,2,4.975,4.975,224.2,.947,.086,5.129,16.8,22.4,17.32,60.21,289.7,0,8.62,1.582,0
1,281,1930,2,4.611,4.609,222.7,1.825,.221,5.031,16.97,21.37,17.31,60.1,289.8,0,8.75,1.397,0
2,281,1930,2,20.71,21.05,21.19,21.35,20.79,.364,.44,.344,.332,0,12.39,2550
1,281,1935,2,4.591,4.585,222.3,2.952,.173,4.998,16.68,20.27,16.96,62.03,289.9,0,8.94,1.447,0
1,281,1940,2,4.612,4.611,221.5,1.354,.148,4.933,16.73,20.35,17.1,61.97,289.9,0,8.97,1.462,0
1,281,1945,2,4.891,4.89,222.6,1.216,.161,5.194,16.88,20.65,17.24,61.9,289.9,0,9.09,1.637,0
2,281,1945,2,20.56,21.02,21.15,21.14,20.77,.363,.44,.344,.332,0,12.39,2550
1,281,1950,2,4.708,4.707,223.5,1.101,.203,5.031,16.91,20.54,17.17,61.97,289.9,0,9.13,1.41,0
1,281,1955,2,4.591,4.59,222,1.36,.163,4.998,16.74,20.11,16.96,62.75,289.9,0,9.16,1.377,0
1,281,2000,2,4.826,4.824,222.9,1.614,.154,5.161,16.54,20.18,16.77,63.22,289.9,0,9.08,1.43,0
2,281,2000,2,20.41,20.98,21.09,20.94,20.75,.363,.44,.344,.332,0,12.38,2550
1,281,2005,2,4.746,4.745,221.8,1.498,.148,5.129,16.53,20.14,16.85,62.42,289.8,0,8.9,1.49,0
1,281,2010,2,4.764,4.762,219.5,1.933,.198,5.227,16.46,19.88,16.71,62.89,289.8,0,8.94,1.53,0
1,281,2015,2,4.569,4.565,214.5,2.403,.244,5.096,16.3,19.29,16.52,63.53,289.9,0,8.94,1.567,0
2,281,2015,2,20.27,20.93,21.04,20.75,20.7,.363,.44,.344,.332,0,12.37,2550
1,281,2020,2,3.962,3.959,206.9,2.291,.121,4.312,16.04,18.81,16.15,64.7,289.9,0,8.96,1.24,0
1,281,2025,2,3.833,3.833,206.6,.587,.116,4.116,15.35,18.8,15.46,68.08,289.9,0,9.06,1.052,0
1,281,2030,2,3.809,3.809,206.4,.769,.096,4.018,15.14,18.82,15.44,68.89,289.9,0,9.03,1.19,0
2,281,2030,2,20.13,20.89,20.97,20.56,20.66,.363,.44,.344,.332,1.01,12.36,2550
1,281,2035,2,3.783,3.783,205.6,.606,.053,3.953,15.22,18.99,15.61,68.01,289.9,0,8.92,1.3,0
1,281,2040,2,3.729,3.727,210.4,1.915,.091,3.887,15.32,19.31,15.73,67.16,289.9,0,8.83,1.2,0
1,281,2045,2,3.739,3.739,210,.576,.075,3.887,15.19,19.31,15.56,67.74,289.9,0,8.83,1.057,0
2,281,2045,2,20,20.83,20.9,20.39,20.61,.363,.44,.343,.332,1.208,12.36,2550
1,281,2050,2,3.621,3.621,209.3,.211,.073,3.757,15.19,19.08,15.71,67.38,290,0,8.76,1.277,0
1,281,2055,2,3.405,3.4,207.1,3.252,.234,4.41,15.25,18.75,15.67,66.97,290,0,8.73,1.185,0
1,281,2100,2,3.598,3.591,204.6,3.567,.312,4.247,15.23,18.65,15.66,66.46,290,0,8.6,1.24,0
2,281,2100,2,19.88,20.79,20.83,20.21,20.55,.363,.44,.343,.332,1.2,12.35,2550
1,281,2105,2,3.285,3.28,207.7,3.182,.265,4.116,15.37,18.34,15.69,66.27,290,0,8.69,1.052,0
1,281,2110,2,3.147,3.145,209.5,2.051,.13,3.495,15.28,17.86,15.61,66.89,290,0,8.73,.96,0
1,281,2115,2,3.044,3.043,209.1,1.279,.218,3.528,15.27,17.72,15.65,65.89,290.1,0,8.51,.93,0
2,281,2115,2,19.76,20.73,20.76,20.05,20.48,.362,.44,.343,.332,1.21,12.35,2550
1,281,2120,2,2.766,2.765,210,1.607,.125,3.071,15.18,17.34,15.56,65.86,290.1,0,8.43,.902,0
1,281,2125,2,3.006,3.003,207.6,2.395,.097,3.201,15.15,17.44,15.51,65.63,290.1,0,8.35,1.12,0
1,281,2130,2,2.936,2.935,204.3,1.624,.12,3.495,14.9,17.59,15.11,67.23,290.1,0,8.46,1.075,0
2,281,2130,2,19.65,20.68,20.68,19.9,20.42,.362,.44,.343,.332,1.245,12.34,2550
1,281,2135,2,3.437,3.434,205,2.525,.258,4.181,14.23,18.03,14.4,70.9,290.1,0,8.6,1.095,0
1,281,2140,2,3.774,3.772,206.9,2.084,.209,4.247,13.91,18.61,14.36,71.8,290.1,0,8.49,1.14,0
1,281,2145,2,3.924,3.923,207.4,1.442,.112,4.149,13.99,18.33,14.43,71.2,290.2,0,8.43,1.19,0
2,281,2145,2,19.54,20.63,20.61,19.75,20.35,.362,.439,.344,.332,1.452,12.34,2550
1,281,2150,2,3.833,3.832,208.3,1.289,.086,4.051,13.99,17.8,14.36,70.7,290.2,0,8.34,1.22,0
1,281,2155,2,3.912,3.91,205.3,1.496,.234,4.475,13.91,17.42,14.23,70.5,290.2,0,8.23,1.297,0
1,281,2200,2,4.096,4.094,202.7,1.732,.187,4.639,13.85,17.09,14.16,70,290.3,0,8.07,1.35,0
2,281,2200,2,19.44,20.58,20.53,19.61,20.28,.362,.439,.344,.332,1.398,12.33,2550
1,281,2205,2,3.998,3.997,203.7,1.421,.142,4.312,13.65,17.07,13.92,70.9,290.4,0,8.08,1.145,0
1,281,2210,2,3.872,3.87,203.3,1.751,.12,4.181,13.6,17.28,13.9,70.9,290.4,0,8.01,1.195,0
1,281,2215,2,4.077,4.076,205.8,1.237,.164,4.41,13.63,17.82,13.99,70.3,290.4,0,7.91,1.11,0
2,281,2215,2,19.34,20.53,20.46,19.46,20.2,.362,.439,.344,.332,1.417,12.33,2550
1,281,2220,2,3.537,3.537,202.7,.556,.175,3.887,13.59,17.53,13.92,70.4,290.4,0,7.91,.977,0
1,281,2225,2,3.364,3.362,203.6,1.808,.082,3.495,13.55,17.61,14.02,70.4,290.4,0,7.88,.907,0
1,281,2230,2,3.45,3.449,205.2,1.337,.101,3.757,13.52,17.75,14.03,70.5,290.4,0,7.86,.875,0
2,281,2230,2,19.24,20.47,20.39,19.33,20.12,.362,.439,.344,.332,1.472,12.32,2550
1,281,2235,2,3.437,3.436,205.2,1.578,.074,3.593,13.44,17.42,13.97,71.1,290.4,0,7.9,1.125,0
1,281,2240,2,3.376,3.374,206.5,2.039,.093,3.626,13.3,17.09,13.75,72,290.4,0,7.96,1.052,0
1,281,2245,2,3.439,3.435,207.2,2.544,.153,3.822,13.13,16.86,13.49,71.9,290.4,0,7.78,.977,0
2,281,2245,2,19.14,20.42,20.31,19.2,20.05,.361,.439,.344,.332,1.546,12.32,2550
1,281,2250,2,3.924,3.92,208,2.478,.275,4.606,13.18,17.21,13.54,71.1,290.4,0,7.68,1.247,0
1,281,2255,2,4.274,4.269,208.1,2.721,.227,4.867,13.35,17.43,13.74,69.9,290.4,0,7.59,1.357,0
1,281,2300,2,4.111,4.108,209.1,2.32,.16,4.443,13.57,17.27,13.94,68.33,290.4,0,7.46,1.32,0
2,281,2300,2,19.04,20.36,20.23,19.07,19.96,.361,.439,.344,.332,1.419,12.31,2550
1,281,2305,2,4.027,4.024,210.1,2.025,.179,4.541,13.74,17.13,14.1,67.27,290.5,0,7.4,1.315,0
1,281,2310,2,4.242,4.237,213.6,2.843,.19,4.671,13.71,17.05,14.05,67.69,290.6,0,7.46,1.327,0
1,281,2315,2,4.501,4.497,212.5,2.246,.185,5.129,13.85,16.96,14.22,66.98,290.6,0,7.44,1.512,0
2,281,2315,2,18.95,20.31,20.16,18.95,19.89,.361,.438,.344,.332,1.287,12.3,2550
1,281,2320,2,4.359,4.357,207.6,1.717,.126,4.737,13.79,16.64,14.03,67.55,290.6,0,7.5,1.437,0
1,281,2325,2,4.447,4.444,209.6,1.944,.15,4.769,13.4,16.48,13.6,69.44,290.6,0,7.54,1.44,0
1,281,2330,2,4.591,4.588,211.3,1.911,.128,4.9,13.32,16.38,13.65,69.83,290.6,0,7.55,1.55,0
2,281,2330,2,18.86,20.25,20.08,18.82,19.81,.361,.438,.344,.332,1.345,12.31,2550
1,281,2335,2,4.721,4.716,214.9,2.539,.212,5.227,13.41,16.27,13.76,69.46,290.6,0,7.55,1.61,0
1,281,2340,2,4.704,4.701,212.7,2.034,.197,5.161,13.53,16.1,13.84,69.04,290.6,0,7.58,1.717,0
1,281,2345,2,4.676,4.668,212.4,3.413,.181,5.063,13.58,15.81,13.82,68.79,290.6,0,7.57,1.845,0
2,281,2345,2,18.78,20.2,20.01,18.71,19.72,.36,.438,.344,.332,1.33,12.3,2550
1,281,2350,2,4.746,4.74,220.2,2.93,.292,5.553,13.64,15.89,13.97,68.22,290.6,0,7.51,2,0
1,281,2355,2,4.726,4.717,221,3.571,.285,5.325,13.89,15.95,14.21,67.02,290.6,0,7.48,2.057,0
1,282,0,2,4.705,4.701,218.6,2.413,.174,5.194,13.81,15.54,13.95,67.81,290.6,0,7.58,1.922,0
2,282,0,2,18.69,20.15,19.93,18.59,19.64,.36,.438,.344,.332,1.242,12.3,2550
1,282,5,2,4.84,4.83,222,3.721,.249,5.325,13.5,15.19,13.65,69.44,290.6,0,7.63,2.082,0
1,282,10,2,4.467,4.453,229.5,4.524,.262,5.031,13.42,15.11,13.66,69.73,290.6,0,7.62,2.14,0
1,282,15,2,4.73,4.723,233.7,3.164,.321,5.357,13.37,14.93,13.57,69.9,290.6,0,7.61,2.49,0
2,282,15,2,18.61,20.1,19.86,18.48,19.56,.36,.438,.344,.332,1.335,12.29,2550
1,282,20,2,4.901,4.889,233.1,3.943,.418,5.782,13.24,14.69,13.38,70.8,290.6,0,7.67,2.507,0
1,282,25,2,4.834,4.824,235.1,3.692,.33,5.586,13.29,14.77,13.51,70.3,290.6,0,7.62,2.567,0
1,282,30,2,4.558,4.539,238.5,5.178,.406,5.586,13.42,14.94,13.66,68.54,290.6,0,7.37,2.465,0
2,282,30,2,18.53,20.04,19.78,18.37,19.48,.36,.437,.344,.332,1.333,12.28,2550
1,282,35,2,4.078,4.063,237.7,4.907,.323,5.227,13.41,14.86,13.57,67.59,290.6,0,7.16,2.012,0
1,282,40,2,3.988,3.978,232.8,3.955,.269,4.671,13.14,14.6,13.27,68.48,290.6,0,7.1,1.885,0
1,282,45,2,3.66,3.652,234.6,3.763,.31,4.541,12.86,14.37,13,69.3,290.7,0,7.01,1.64,0
2,282,45,2,18.46,19.99,19.7,18.27,19.4,.36,.437,.344,.332,1.318,12.29,2550
1,282,50,2,3.046,3.04,244.5,3.451,.233,3.659,12.41,13.86,12.47,71.2,290.7,0,6.982,1.132,0
1,282,55,2,3.196,3.192,244.4,2.842,.142,3.659,11.8,13.54,11.79,74.2,290.6,0,6.987,1.002,0
1,282,100,2,3.172,3.168,243.1,2.982,.132,3.495,11.23,13.3,11.23,77.3,290.7,0,7.04,1.075,0
2,282,100,2,18.39,19.94,19.63,18.16,19.31,.36,.437,.344,.332,1.676,12.28,2550
1,282,105,2,3.206,3.2,236.6,3.495,.156,3.561,10.92,13.32,11.07,79,290.7,0,7.06,1.025,0
1,282,110,2,3.581,3.574,226.8,3.641,.256,4.181,11.05,13.45,11.33,78,290.7,0,6.993,1.28,0
1,282,115,2,3.731,3.723,219.9,3.682,.178,4.116,11.33,13.53,11.68,76.8,290.7,0,7.04,1.362,0
2,282,115,2,18.32,19.89,19.56,18.07,19.23,.36,.437,.344,.332,2.015,12.28,2550
1,282,120,2,3.922,3.918,214.6,2.57,.171,4.214,11.11,13.01,11.23,77.8,290.6,0,7.01,1.285,0
1,282,125,2,3.859,3.854,217.6,2.966,.172,4.312,10.83,12.81,11.03,78.8,290.6,0,6.932,1.232,0
1,282,130,2,3.998,3.993,213.2,2.893,.191,4.377,10.73,12.53,10.91,78.9,290.6,0,6.849,1.342,0
2,282,130,2,18.24,19.84,19.49,17.96,19.15,.359,.437,.344,.332,2.03,12.28,2550
1,282,135,2,3.9,3.898,214.1,2.17,.231,4.41,10.68,12.35,10.85,79,290.6,0,6.829,1.332,0
1,282,140,2,3.748,3.739,217.7,4.096,.206,4.214,10.42,11.99,10.46,80.3,290.7,0,6.8,1.18,0
1,282,145,2,4.245,4.235,230.7,3.882,.268,4.835,10.33,12.23,10.58,81.6,290.7,0,6.951,1.855,0
2,282,145,2,18.15,19.79,19.42,17.86,19.07,.359,.436,.343,.332,2.153,12.27,2550
1,282,150,2,4.387,4.364,242.1,5.882,.322,5.031,10.9,12.7,11.3,78.7,290.7,0,6.978,2.325,.022
1,282,155,2,4.429,4.416,244.5,4.311,.35,5.194,11.49,13.06,11.88,74.8,290.6,0,6.812,2.38,.036
1,282,200,2,4.37,4.35,241.4,5.393,.305,5.259,11.64,13.05,11.9,73.9,290.6,0,6.781,2.42,0
2,282,200,2,18.07,19.74,19.35,17.76,18.99,.359,.436,.343,.332,1.939,12.26,2550
1,282,205,2,4.714,4.705,235,3.671,.358,5.651,11.69,12.92,11.89,73.7,290.7,0,6.787,2.605,0
1,282,210,2,4.491,4.469,245.6,5.672,.409,5.717,11.75,13.03,11.99,72.9,290.6,0,6.692,2.632,0
1,282,215,2,4.493,4.465,247.1,6.371,.369,5.39,11.96,13.21,12.19,71.4,290.6,0,6.587,2.642,0
2,282,215,2,17.99,19.69,19.27,17.65,18.91,.359,.436,.343,.332,1.76,12.26,2550
1,282,220,2,4.256,4.237,239.7,5.422,.464,5.292,12.02,13.21,12.27,70.6,290.6,0,6.488,2.392,0
1,282,225,2,4.167,4.135,231.8,7.1,.325,5.031,11.82,12.82,11.9,71.7,290.6,0,6.525,2.265,0
1,282,230,2,3.76,3.742,216,5.565,.297,4.508,11.28,12.04,11.24,74.7,290.6,0,6.601,1.717,0
2,282,230,2,17.92,19.64,19.2,17.55,18.83,.359,.436,.343,.332,1.736,12.25,2550
1,282,235,2,3.903,3.896,207.5,3.531,.237,4.443,10.51,11.43,10.4,78.4,290.7,0,6.551,1.475,0
1,282,240,2,3.979,3.968,212,4.226,.24,4.671,10.05,11.27,10.07,80.6,290.7,0,6.521,1.522,0
1,282,245,2,4.015,3.985,226,6.956,.269,4.639,9.78,11.18,9.88,81.7,290.7,0,6.458,1.602,0
2,282,245,2,17.85,19.59,19.13,17.45,18.74,.359,.436,.343,.332,2.186,12.25,2550
1,282,250,2,3.806,3.788,241.8,5.546,.333,4.508,10.05,11.73,10.39,80.6,290.7,0,6.52,1.925,0
1,282,255,2,3.585,3.567,236.3,5.67,.276,4.181,10.49,11.93,10.77,77.4,290.6,0,6.349,1.745,0
1,282,300,2,3.594,3.579,224.1,5.345,.212,4.018,10.46,11.62,10.6,77.5,290.7,0,6.341,1.555,0
2,282,300,2,17.78,19.54,19.05,17.36,18.67,.359,.435,.343,.332,2.13,12.25,2550
1,282,305,2,3.752,3.739,212.3,4.924,.159,4.181,10.09,11.23,10.12,79.5,290.8,0,6.359,1.487,0
1,282,310,2,3.775,3.769,207.7,3.047,.361,4.41,9.5,10.53,9.44,82.2,290.9,0,6.274,1.397,0
1,282,315,2,3.292,3.287,212.9,3.399,.329,4.181,9.2,10.35,9.23,84.4,291,0,6.355,1.173,0
2,282,315,2,17.71,19.49,18.99,17.26,18.58,.359,.435,.343,.332,2.5,12.24,2550
1,282,320,2,2.887,2.884,216.1,2.719,.169,3.397,8.86,9.96,8.8,85.2,291,0,6.162,.683,0
1,282,325,2,3.583,3.563,226.8,5.951,.415,4.704,8.57,10.1,8.66,87.2,291,0,6.216,1.281,0
1,282,330,2,4.178,4.157,234.4,5.834,.402,5.325,9.23,11.13,9.75,85.2,291,0,6.514,2.292,.027
2,282,330,2,17.64,19.44,18.91,17.17,18.51,.359,.435,.343,.332,4.372,12.24,2550
1,282,335,2,4.461,4.443,231.3,5.23,.415,5.39,9.93,11.27,10.28,80.7,291,0,6.412,2.422,0
1,282,340,2,4.757,4.722,241.1,6.941,.456,6.043,10.15,11.38,10.47,79,290.9,0,6.322,2.702,0
1,282,345,2,4.395,4.372,239.5,5.938,.433,5.782,10.41,11.54,10.66,76.7,291,0,6.151,2.64,0
2,282,345,2,17.56,19.39,18.84,17.07,18.42,.358,.435,.343,.332,2.648,12.24,2550
1,282,350,2,4.241,4.176,219.5,10.04,.339,5.096,10.24,11.07,10.27,77.5,291.1,0,6.143,2.167,0
1,282,355,2,4.518,4.436,229.2,10.94,.388,5.553,9.72,10.53,9.71,80.1,291.1,0,6.124,2.34,0
1,282,400,2,4.233,4.205,248.4,6.672,.325,5.063,9.81,11.11,10.07,78.7,291.1,0,5.95,2.565,0
2,282,400,2,17.49,19.34,18.77,16.98,18.34,.358,.434,.343,.332,2.628,12.24,2550
1,282,405,2,4.35,4.318,247.4,6.92,.401,5.325,10.07,11.37,10.28,76.3,291.2,0,5.763,2.402,0
1,282,410,2,4.493,4.467,247.1,6.164,.426,5.423,10.35,11.56,10.62,74.1,291.2,0,5.607,2.62,0
1,282,415,2,4.87,4.844,250.4,5.887,.559,6.501,10.64,11.76,10.89,72.5,291.3,0,5.578,2.947,0
2,282,415,2,17.42,19.29,18.7,16.89,18.26,.358,.434,.343,.332,2.149,12.23,2550
1,282,420,2,4.311,4.291,250,5.432,.352,4.998,10.54,11.45,10.62,73.2,291.3,0,5.628,2.425,0
1,282,425,2,4.055,4.031,245.9,6.278,.401,5.031,10.26,11.16,10.35,74.5,291.3,0,5.615,2.325,0
1,282,430,2,4.31,4.29,249.7,5.623,.409,5.488,10.21,11.27,10.37,74.3,291.3,0,5.532,2.382,0
2,282,430,2,17.35,19.24,18.62,16.79,18.18,.358,.434,.343,.332,2.122,12.23,2550
1,282,435,2,4.408,4.381,249.1,6.314,.516,5.749,10.31,11.31,10.47,73.4,291.3,0,5.451,2.827,0
1,282,440,2,4.182,4.15,248.7,7.01,.433,5.292,10.4,11.28,10.52,72.8,291.3,0,5.411,2.532,0
1,282,445,2,4.606,4.577,246.7,6.393,.484,5.619,10.39,11.37,10.58,72.4,291.4,0,5.327,2.95,0
2,282,445,2,17.29,19.19,18.55,16.71,18.1,.357,.434,.343,.332,1.977,12.22,2550
1,282,450,2,4.678,4.645,246.2,6.84,.558,6.076,10.52,11.59,10.72,71.2,291.5,0,5.219,2.757,0
1,282,455,2,4.619,4.594,245.6,6.005,.662,6.239,10.67,11.72,10.89,69.68,291.6,0,5.059,2.957,0
1,282,500,2,4.895,4.859,245.3,6.888,.537,6.305,10.8,11.8,11,68.64,291.7,0,4.972,2.897,0
2,282,500,2,17.22,19.15,18.48,16.62,18.02,.357,.434,.343,.332,1.72,12.21,2550
1,282,505,2,4.387,4.354,252.2,7.05,.49,5.684,10.78,11.75,10.96,68.46,291.7,0,4.914,2.655,0
1,282,510,2,4.521,4.496,256,6.067,.507,6.043,10.62,11.49,10.72,69.25,291.8,0,4.923,2.767,0
1,282,515,2,4.565,4.539,257.2,6.07,.458,5.717,10.46,11.38,10.58,69.9,291.8,0,4.908,2.692,0
2,282,515,2,17.16,19.1,18.42,16.53,17.94,.357,.433,.343,.331,1.633,12.21,2550
1,282,520,2,4.695,4.669,262.8,6.041,.475,5.717,10.32,11.22,10.45,70.7,292,0,4.936,2.847,0
1,282,525,2,4.567,4.545,264.1,5.648,.459,5.782,10.1,10.87,10.14,72.1,292.1,0,4.992,2.747,0
1,282,530,2,4.668,4.641,263,6.199,.458,5.651,10.03,10.84,10.17,72.1,292.2,0,4.938,2.95,0
2,282,530,2,17.11,19.05,18.34,16.45,17.87,.357,.433,.343,.331,1.741,12.21,2550
1,282,535,2,4.694,4.667,261.7,6.131,.513,5.815,9.99,10.8,10.13,72.2,292.3,0,4.931,2.887,0
1,282,540,2,4.377,4.352,260.4,6.196,.597,5.847,9.95,10.72,10.07,72.4,292.3,0,4.912,2.767,0
1,282,545,2,4.179,4.159,262.4,5.495,.425,5.161,9.76,10.43,9.8,73.5,292.4,0,4.956,2.625,0
2,282,545,2,17.05,19,18.28,16.38,17.79,.357,.433,.343,.331,1.801,12.21,2550
1,282,550,2,3.903,3.887,264.7,5.141,.403,4.737,9.49,10.14,9.5,75.1,292.5,0,5,2.232,0
1,282,555,2,3.813,3.799,268.2,4.789,.306,4.606,9.19,9.88,9.21,76.9,292.5,0,5.041,2.227,0
1,282,600,2,3.898,3.888,271.2,4.083,.361,4.835,8.89,9.63,8.9,78.8,292.6,0,5.105,2.232,0
2,282,600,2,16.99,18.96,18.21,16.3,17.71,.357,.433,.343,.331,2.166,12.21,2550
1,282,605,2,3.823,3.809,275.2,4.793,.34,4.606,8.68,9.47,8.71,80.1,292.7,0,5.132,2.207,0
1,282,610,2,4.549,4.507,267.4,7.87,.446,5.455,8.43,9.18,8.44,81.8,292.8,0,5.2,2.592,0
1,282,615,2,4.373,4.312,274.2,9.55,.412,5.423,8.25,9.09,8.28,82.6,293.1,0,5.153,2.555,0
2,282,615,2,16.93,18.91,18.14,16.22,17.64,.356,.432,.343,.331,2.624,12.21,2550
1,282,620,2,4.163,4.132,285.2,7.01,.438,5.259,8.3,9.34,8.47,83,293.4,0,5.277,2.55,0
1,282,625,2,4.144,4.124,287.6,5.627,.521,5.357,8.73,9.78,8.96,81.4,293.7,0,5.414,2.647,0
1,282,630,2,4.883,4.806,301.8,10.15,.622,5.945,8.99,10.18,9.27,78.8,293.9,0,5.198,3.02,0
2,282,630,2,16.87,18.86,18.08,16.14,17.56,.356,.432,.343,.331,2.591,12.2,2550
1,282,635,2,5.708,5.677,310.6,5.964,.611,7.28,9.48,10.94,10,74.5,294.1,0,4.867,3.77,.413
1,282,640,2,5.507,5.467,317.7,6.873,.69,7.15,10.23,11.25,10.58,70.9,294.3,0,4.892,3.683,1.061
1,282,645,2,6.203,6.159,327.5,6.784,.898,8.72,10.38,11.17,10.62,71.7,294.4,0,5.193,4.31,1.652
2,282,645,2,16.81,18.82,18.01,16.06,17.48,.356,.432,.343,.331,1.837,12.19,2550
1,282,650,2,6.377,6.338,330.6,6.335,.841,8.36,10.39,10.92,10.5,73.9,294.4,0,5.605,4.348,3.75
1,282,655,2,6.592,6.554,335.3,6.105,.987,8.49,10.23,10.67,10.27,77.3,294.5,0,6.098,4.258,10.04
1,282,700,2,6.591,6.567,339.2,4.912,.983,8.98,10.05,10.46,10.13,80.3,294.6,0,6.468,4.653,18.36
2,282,700,2,16.75,18.78,17.94,15.98,17.41,.356,.432,.343,.331,2.213,12.2,2550
1,282,705,2,6.296,6.234,339.4,8.07,.935,8.69,10,10.35,10.06,82.9,294.7,0,6.859,4.313,27.56
1,282,710,2,7.24,7.2,342.5,6.187,1.184,10.26,10.12,10.47,10.24,86.2,294.7,0,7.52,5.193,39.58
1,282,715,2,6.659,6.615,344.3,6.567,1.128,9.05,10.35,10.63,10.44,88.4,294.8,0,8.11,4.6,53.56
2,282,715,2,16.7,18.73,17.87,15.91,17.34,.356,.432,.343,.331,3.258,12.2,2550
1,282,720,2,7.26,7.2,346.3,7.34,1.302,10.52,10.51,10.77,10.64,90.1,295,0,8.53,5.078,85.5
1,282,725,2,7.68,7.6,345,8.46,1.085,10.81,10.75,10.98,10.88,90.3,295,0,8.8,5.258,88
1,282,730,2,9.73,9.56,348.8,10.66,1.441,13.85,10.93,11.16,11.1,89.9,295.1,0,8.9,6.703,121.1
2,282,730,2,16.66,18.68,17.81,15.84,17.27,.355,.431,.343,.331,4.24,12.22,2550
1,282,735,2,9.12,9.06,350.1,6.745,1.839,14.14,11.21,11.39,11.39,88.7,295.2,0,8.97,6.348,164.1
1,282,740,2,8.13,7.77,355,17,1.296,11.6,11.4,11.47,11.51,87.7,295.4,0,8.99,5.92,128.3
1,282,745,2,8.87,8.8,349.6,7.15,1.578,12.51,11.36,11.39,11.4,87.4,295.5,0,8.91,6.415,86.1
2,282,745,2,16.63,18.64,17.74,15.79,17.19,.355,.431,.343,.331,3.49,12.25,2550
1,282,750,2,8.18,8.13,353.4,6.069,1.048,10.52,11.3,11.39,11.36,87.6,295.6,0,8.88,5.733,86.6
1,282,755,2,9.05,8.78,354.8,13.82,1.276,11.63,11.38,11.46,11.48,87.4,295.9,0,8.93,6.018,122.8
1,282,800,2,9.88,9.78,344.7,8.06,1.86,13.46,11.58,11.68,11.75,85.8,296.1,0,8.85,7.04,197.9
2,282,800,2,16.63,18.6,17.68,15.77,17.12,.355,.431,.343,.331,3.276,12.28,2550
1,282,805,2,11.47,11.21,348.9,12.06,1.821,15.97,11.36,11.38,11.42,79.8,296.3,0,7.62,8.42,199.4
1,282,810,2,12.18,11.82,347.3,13.95,1.727,16.27,11.25,11.22,11.3,78.1,296.4,0,7.2,8.55,238.3
1,282,815,2,12.57,12.36,352.5,10.27,1.667,15.94,11.09,11.04,11.12,77.7,296.5,0,6.981,8.99,258.2
2,282,815,2,16.64,18.57,17.62,15.78,17.05,.355,.431,.343,.331,2.332,12.43,2550
1,282,820,2,10.53,10.28,347.7,12.43,1.554,14.08,11.19,11.15,11.3,78.4,296.6,0,7.2,7.33,275.3
1,282,825,2,9.23,9.16,346.3,7.11,1.448,12.58,11.35,11.29,11.49,78.3,296.7,0,7.34,6.588,293.6
1,282,830,2,10.74,10.65,350.1,7.44,1.446,13.69,11.44,11.31,11.52,77.3,296.8,0,7.23,7.61,316.2
2,282,830,2,16.67,18.53,17.58,15.81,16.99,.354,.43,.343,.331,2.036,12.66,2550
1,282,835,2,9.85,9.46,351.8,15.99,1.503,13.69,11.51,11.38,11.65,77.2,296.9,0,7.28,7.06,334
1,282,840,2,10.92,10.86,349.2,6.223,1.57,14.7,11.58,11.41,11.65,75.7,297,0,7.06,8.06,353.6
1,282,845,2,10.57,10.48,350.4,7.76,1.338,13.36,11.62,11.47,11.72,75.2,297.1,0,7.01,7.43,371.9
2,282,845,2,16.68,18.51,17.54,15.83,16.93,.354,.43,.343,.331,1.69,12.79,2550
1,282,850,2,8.75,8.48,351.1,14.15,1.603,12.28,11.94,11.78,12.07,74.6,297.2,0,7.2,6.683,387.3
1,282,855,2,10.92,10.43,354.8,17.14,1.766,14.73,12.1,11.79,12.12,73.5,297.2,0,7.14,7.52,406.7
1,282,900,2,10.83,10.58,358.8,12.24,1.423,13.72,12.05,11.79,12.11,73.4,297.2,0,7.07,7.8,424.5
2,282,900,2,16.69,18.49,17.51,15.86,16.87,.354,.43,.343,.331,1.441,12.87,2550
1,282,905,2,10.89,10.42,.623,16.8,1.667,15.26,12.18,11.87,12.24,72.9,297.3,0,7.1,7.94,441.8
1,282,910,2,10.75,10.47,355.6,13.15,1.657,13.98,12.37,12.03,12.43,72.1,297.4,0,7.12,7.67,458.3
1,282,915,2,10.5,10.2,.334,13.68,1.536,14.57,12.5,12.13,12.54,71.5,297.5,0,7.12,7.35,474.7
2,282,915,2,16.72,18.46,17.48,15.91,16.82,.353,.43,.343,.331,1.263,12.8,2550
1,282,920,2,10.31,10.19,359.1,8.87,1.447,14.99,12.69,12.32,12.76,71,297.5,0,7.19,7.43,492.1
1,282,925,2,10.98,10.91,355.4,6.708,1.85,15.75,12.85,12.43,12.88,69.86,297.6,0,7.12,7.86,507
1,282,930,2,10.88,10.76,356.7,8.6,1.484,14.08,13,12.58,13.03,68.88,297.7,0,7.05,7.78,523.2
2,282,930,2,16.78,18.44,17.47,15.99,16.79,.353,.43,.343,.331,1.048,12.79,2550
1,282,935,2,11.06,10.8,350.7,12.35,1.696,14.77,13.1,12.65,13.1,67.48,297.7,0,6.854,8.15,538.4
1,282,940,2,11.64,11.52,348.6,8.07,1.412,14.7,13.22,12.77,13.24,66.72,297.7,0,6.811,8.57,553.6
1,282,945,2,11.16,10.88,356,12.78,1.392,13.92,13.35,12.88,13.38,66.38,297.7,0,6.853,8.01,569
2,282,945,2,16.85,18.43,17.46,16.11,16.75,.353,.429,.343,.331,0,12.81,2550
1,282,950,2,10.21,9.92,359.5,13.7,1.68,14.24,13.63,13.23,13.73,66.02,297.6,0,7.03,7.43,583.6
1,282,955,2,10.36,10.22,352.6,9.59,1.517,13.85,13.85,13.37,13.9,64.82,297.7,0,6.98,7.56,597.4
1,282,1000,2,11.77,11.72,4.236,5.522,1.942,15.75,13.91,13.29,13.87,63.91,297.7,0,6.838,8.48,611.2
2,282,1000,2,16.95,18.42,17.47,16.27,16.74,.352,.429,.343,.331,0,12.83,2550
1,282,1005,2,10.7,10.61,357.6,7.49,1.597,13.65,14.1,13.49,14.15,63.74,297.8,0,6.972,7.41,624
1,282,1010,2,10.86,10.76,358.7,7.52,1.284,13.69,14.25,13.58,14.21,62.84,297.9,0,6.903,7.67,636.7
1,282,1015,2,10.08,9.95,352.4,9.27,1.604,12.97,14.31,13.62,14.29,62.5,297.9,0,6.88,7.23,648.6
2,282,1015,2,17.05,18.41,17.49,16.47,16.73,.352,.429,.343,.331,0,12.85,2550
1,282,1020,2,9.53,9.25,5.249,13.91,1.44,13.07,14.63,14.02,14.62,62.37,297.9,0,7.15,7.01,661.7
1,282,1025,2,9.6,9.24,359.8,15.62,1.562,12.71,14.82,14.07,14.76,61.53,298,0,7.13,6.893,672.4
1,282,1030,2,9.29,9.19,348.3,8.07,1.446,12.25,14.78,14.09,14.74,61.33,298.1,0,7.05,6.705,682.2
2,282,1030,2,17.18,18.42,17.54,16.71,16.73,.352,.429,.342,.331,0,12.88,2550
1,282,1035,2,9.69,9.26,1.031,16.94,1.577,12.87,15.18,14.42,15.13,60.11,298.1,0,7.13,6.898,693.9
1,282,1040,2,9.37,9.29,2.466,7.45,1.517,11.92,15.06,14.27,15.01,60.08,298.1,0,7.01,6.44,705
1,282,1045,2,9.82,9.73,.86,7.82,1.683,13.82,15.31,14.4,15.19,59.15,298.2,0,7.02,6.81,715
2,282,1045,2,17.33,18.43,17.6,16.99,16.74,.352,.429,.342,.331,0,12.9,2550
1,282,1050,2,9.75,9.42,.423,15.02,1.277,12.81,15.13,14.32,15.03,59.49,298.2,0,6.934,7.09,724
1,282,1055,2,8.89,8.76,355.6,9.84,1.277,11.79,15.36,14.56,15.26,58.51,298.3,0,6.91,6.473,735
1,282,1100,2,8.04,7.89,348,10.82,1.579,11.56,15.53,14.71,15.47,58.35,298.3,0,7.02,5.82,743
2,282,1100,2,17.5,18.45,17.68,17.31,16.77,.351,.429,.342,.331,0,12.9,2550
1,282,1105,2,8.31,7.98,352.7,16.14,1.261,11.14,15.65,14.86,15.63,57.87,298.3,0,7.02,5.928,750
1,282,1110,2,8.14,8.03,352.1,9.26,1.348,11.86,15.7,14.73,15.65,57.44,298.4,0,6.957,5.455,757
1,282,1115,2,8.87,8.74,350.9,9.73,1.845,12.81,15.72,14.75,15.65,57.37,298.5,0,6.955,6.245,765
2,282,1115,2,17.68,18.49,17.77,17.65,16.81,.351,.428,.342,.331,0,12.93,2550
1,282,1120,2,8.92,8.84,352.4,7.87,1.411,12.28,15.9,15.02,15.82,56.78,298.5,0,6.971,6.37,773
1,282,1125,2,10.27,9.58,354.2,20.98,1.344,14.11,15.87,14.9,15.73,56.53,298.4,0,6.887,7.26,780
1,282,1130,2,8.21,8.11,1.899,8.63,1.245,11.14,15.93,15.04,15.91,57.22,298.5,0,7.11,5.835,786
2,282,1130,2,17.88,18.53,17.88,18,16.86,.351,.428,.342,.331,0,12.94,2550
1,282,1135,2,8.11,8.01,353.2,9.05,1.423,10.78,16.37,15.41,16.27,55.66,298.6,0,7.12,5.813,792
1,282,1140,2,8.18,8.05,349.1,10.52,1.508,11.14,16.52,15.7,16.52,55.54,298.6,0,7.22,6.003,798
1,282,1145,2,8.39,8.15,355.3,13.77,1.337,10.75,16.45,15.42,16.31,55.15,298.7,0,7.05,5.91,803
2,282,1145,2,18.09,18.59,18,18.37,16.92,.35,.428,.342,.331,0,12.94,2550
1,282,1150,2,7.92,7.84,356.2,8.1,1.201,10.68,16.57,15.6,16.48,55.14,298.7,0,7.16,5.66,808
1,282,1155,2,8.66,8.48,7.53,11.74,1.71,13.79,16.64,15.63,16.5,55.07,298.8,0,7.21,6.12,811
1,282,1200,2,8.55,8.45,3.736,8.74,1.261,11.99,16.75,15.8,16.67,54.98,298.8,0,7.29,6.11,815
2,282,1200,2,18.3,18.65,18.14,18.74,17,.35,.428,.342,.331,0,12.96,2550
1,282,1205,2,8.65,8.6,3.361,6.572,1.653,11.83,16.78,15.68,16.61,54.44,298.8,0,7.17,6.193,818
1,282,1210,2,9.34,9.28,4.752,6.426,1.52,13.2,16.75,15.84,16.63,54.66,298.8,0,7.2,6.96,821
1,282,1215,2,9.83,9.77,357.7,6.759,1.606,13.65,16.62,15.66,16.45,54.38,298.8,0,7.02,7.12,824
2,282,1215,2,18.52,18.73,18.29,19.12,17.09,.35,.428,.342,.331,0,12.96,2550
1,282,1220,2,9.75,9.57,358.7,11.04,1.313,12.58,16.79,15.92,16.71,54.11,298.8,0,7.1,7.08,826
1,282,1225,2,8.46,8.38,354.5,7.69,1.371,11.43,17.01,16.02,16.9,53.82,298.9,0,7.22,5.935,826
1,282,1230,2,8.85,8.73,1.352,9.44,1.179,11.2,17.22,16.24,17.15,53.52,298.9,0,7.32,6.288,827
2,282,1230,2,18.73,18.81,18.45,19.49,17.2,.35,.428,.342,.331,0,12.98,2550
1,282,1235,2,7.8,7.62,351.3,12.23,1.414,10.98,17.4,16.48,17.31,53.05,299,0,7.36,5.798,827
1,282,1240,2,8.82,8.47,3.874,16.12,1.355,11.96,17.52,16.51,17.36,52.82,298.9,0,7.41,6.345,826
1,282,1245,2,9.74,9.66,358.1,7.46,1.26,12.54,17.27,16.2,17,52.96,298.8,0,7.22,7.12,827
2,282,1245,2,18.94,18.9,18.61,19.86,17.31,.349,.428,.342,.331,0,12.99,2550
1,282,1250,2,8.81,8.71,1.436,8.88,1.245,11.27,17.29,16.29,17.21,53.53,298.8,0,7.39,6.098,826
1,282,1255,2,9.53,9.45,4.493,7.49,1.631,12.71,17.3,16.31,17.13,52.84,298.8,0,7.22,6.753,825
1,282,1300,2,9.13,8.99,358.6,10.05,1.245,12.18,17.27,16.31,17.08,52.83,298.8,0,7.18,6.74,823
2,282,1300,2,19.14,18.99,18.78,20.2,17.44,.349,.428,.342,.331,0,13,2550
1,282,1305,2,8.45,8.28,3.003,11.34,1.449,11.3,17.28,16.31,17.1,52.94,298.8,0,7.22,6.135,821
1,282,1310,2,8.4,8.19,.456,12.84,1.455,12.15,17.37,16.42,17.24,52.57,298.8,0,7.21,6.145,816
1,282,1315,2,8.98,8.91,3.591,7.11,1.439,11.69,17.42,16.31,17.2,52.24,298.8,0,7.16,6.43,813
2,282,1315,2,19.33,19.08,18.95,20.49,17.57,.349,.428,.342,.331,0,13,2550
1,282,1320,2,9.59,9.53,359.9,6.793,1.457,12.09,17.26,16.25,17.08,52.48,298.8,0,7.08,7.1,810
1,282,1325,2,9.33,9.26,7.76,7.07,1.536,12.54,17.15,16.04,16.95,52.5,298.8,0,6.991,6.608,807
1,282,1330,2,8.44,8.3,359.1,10.59,1.297,11.11,17.29,16.39,17.2,52.95,298.8,0,7.24,6.135,802
2,282,1330,2,19.5,19.18,19.1,20.65,17.71,.349,.428,.342,.331,0,13,2550
1,282,1335,2,9.58,9.5,354.3,7.62,1.286,12.25,17.36,16.35,17.18,51.66,298.7,0,6.952,6.878,796
1,282,1340,2,8.15,7.93,6.886,13.3,1.404,11.76,17.33,16.36,17.18,52.35,298.7,0,7.11,5.93,791
1,282,1345,2,8.34,8.23,1.91,9.47,1.105,10.71,17.57,16.71,17.5,52.14,298.7,0,7.27,6.03,786
2,282,1345,2,19.66,19.27,19.23,20.66,17.86,.348,.428,.342,.331,0,13,2550
1,282,1350,2,9.2,9.04,2.887,10.64,1.775,12.54,17.54,16.41,17.25,51.55,298.7,0,7.08,6.8,779
1,282,1355,2,8.81,8.74,13.03,7.14,1.221,11.47,17.17,16.22,17.02,51.9,298.7,0,6.848,6.535,772
1,282,1400,2,9.06,8.68,5.732,16.71,1.559,12.74,17.28,16.35,17.16,52.19,298.6,0,7.02,6.32,764
2,282,1400,2,19.8,19.36,19.34,20.58,18.01,.348,.428,.342,.331,0,13.01,2550
1,282,1405,2,8.54,8.47,10.67,7.46,1.709,12.77,17.55,16.66,17.48,52.26,298.6,0,7.28,6.055,757
1,282,1410,2,8.93,8.82,5.73,9.23,1.544,11.89,17.47,16.46,17.26,52,298.7,0,7.14,6.405,748
1,282,1415,2,8.35,8.29,12.36,6.928,1.684,12.18,17.46,16.42,17.31,52.02,298.7,0,7.13,5.878,739
2,282,1415,2,19.92,19.45,19.42,20.46,18.16,.348,.429,.342,.331,0,13.01,2550
1,282,1420,2,8.27,8.16,.467,9.48,1.379,11.86,17.52,16.61,17.36,51.48,298.8,0,7.04,6.093,730
1,282,1425,2,8.98,8.81,14.56,11.17,1.302,11.92,17.41,16.53,17.2,51.44,298.9,0,6.928,6.58,721
1,282,1430,2,9.17,9.07,9.65,8.7,1.508,12.02,17.13,16.16,16.88,51.63,298.9,0,6.732,6.708,711
2,282,1430,2,20.01,19.52,19.47,20.32,18.32,.348,.429,.341,.331,0,13.01,2550
1,282,1435,2,7.76,7.65,4.874,9.61,1.242,10.32,17.35,16.63,17.32,52.27,298.9,0,7.1,5.74,701
1,282,1440,2,8,7.91,12.75,8.52,1.503,11.07,17.64,16.76,17.52,51.22,298.9,0,7.08,5.838,690.3
1,282,1445,2,9.38,9.32,17.21,6.574,1.567,12.51,17.47,16.49,17.16,50.61,298.9,0,6.754,7.01,678.2
2,282,1445,2,20.07,19.6,19.51,20.18,18.47,.347,.429,.341,.331,0,13.01,2550
1,282,1450,2,8.85,8.73,15.17,9.48,1.357,12.28,17.2,16.39,17.09,51.37,298.9,0,6.728,6.41,667.3
1,282,1455,2,8.07,7.96,11.37,9.54,1.591,11.4,17.42,16.7,17.38,51.67,298.8,0,7.01,6.075,656.1
1,282,1500,2,8.55,8.43,11.05,9.29,1.446,12.41,17.41,16.48,17.25,50.88,298.9,0,6.783,5.97,644.5
2,282,1500,2,20.13,19.67,19.53,20.05,18.63,.347,.429,.341,.331,0,13,2550
1,282,1505,2,8.75,8.64,9.82,8.79,1.84,12.58,17.35,16.56,17.21,51.19,298.9,0,6.805,6.415,631.4
1,282,1510,2,9.07,8.8,7.36,13.92,1.356,12.22,17.18,16.38,17.01,51.24,299.1,0,6.679,6.68,618.5
1,282,1515,2,9.78,9.73,9.22,5.397,1.474,13.72,16.95,16,16.71,51.01,299.2,0,6.404,6.9,605.2
2,282,1515,2,20.18,19.74,19.54,19.96,18.78,.347,.429,.341,.331,0,13,2550
1,282,1520,2,8.34,8.2,10.51,10.15,1.125,10.98,16.88,16.13,16.8,52.04,299.2,0,6.624,5.8,591.5
1,282,1525,2,9.57,9.35,9.69,12.18,1.74,13.62,16.88,16.01,16.68,51.13,299.3,0,6.372,6.848,577.5
1,282,1530,2,8.72,8.62,9.79,8.63,1.929,12.09,16.9,16.2,16.85,52.02,299.4,0,6.635,6.21,562.8
2,282,1530,2,20.22,19.8,19.55,19.94,18.93,.347,.429,.341,.331,0,12.99,2550
1,282,1535,2,8.87,8.77,9.13,8.53,1.258,12.25,16.89,16.12,16.7,51.49,299.6,0,6.485,6.358,548.3
1,282,1540,2,8.24,8.15,13.88,8.45,1.363,11.17,16.79,16.13,16.74,52.7,299.6,0,6.72,5.818,531.2
1,282,1545,2,9.23,9.15,16.38,7.23,1.197,12.22,16.56,15.71,16.28,52.35,299.8,0,6.418,6.795,515.9
2,282,1545,2,20.23,19.86,19.56,20,19.08,.346,.43,.341,.331,0,12.97,2550
1,282,1550,2,8.01,7.92,16.82,8.82,1.468,10.85,16.37,15.79,16.31,53.66,299.9,0,6.602,5.798,499.5
1,282,1555,2,10.38,10.34,8.62,4.96,1.034,12.58,16.18,15.35,15.92,52.99,300,0,6.251,7.27,483.9
1,282,1600,2,9.05,8.96,6.817,8.04,1.17,11.99,15.98,15.3,15.86,54.29,300.1,0,6.416,6.315,468.4
2,282,1600,2,20.22,19.91,19.58,20.12,19.22,.346,.43,.341,.331,0,12.96,2550
1,282,1605,2,9,8.92,6.006,7.2,1.279,12.09,15.89,15.26,15.74,54.52,300.1,0,6.391,6.46,451.8
1,282,1610,2,9.46,9.38,11.72,7.22,1.508,13.52,15.57,14.88,15.39,54.95,300.2,0,6.215,6.653,433.9
1,282,1615,2,8.29,8.17,10.73,9.73,1.465,11.86,15.57,15.17,15.55,55.53,300.3,0,6.361,6.303,395.2
2,282,1615,2,20.19,19.95,19.61,20.24,19.34,.346,.43,.341,.331,0,12.94,2550
1,282,1620,2,8.84,8.54,8.24,14.76,1.156,11.5,15.46,14.89,15.29,55.72,300.4,0,6.314,6.258,399
1,282,1625,2,8.83,8.68,16.86,10.48,1.615,11.86,15.13,14.59,15.01,56.39,300.4,0,6.177,6.518,381.4
1,282,1630,2,9.55,9.5,11.12,6.003,1.374,12.41,15,14.41,14.86,56.89,300.6,0,6.186,6.633,363.2
2,282,1630,2,20.13,19.99,19.65,20.35,19.46,.346,.43,.341,.331,0,12.91,2550
1,282,1635,2,9.83,9.76,13.32,6.982,1.494,12.77,14.5,13.89,14.3,57.54,300.7,0,5.893,6.915,344.4
1,282,1640,2,9.27,9.05,4.439,12.67,1.606,12.54,14.25,13.77,14.15,59.08,300.8,0,6.036,6.498,326.6
1,282,1645,2,10.53,10.48,6.554,5.209,1.145,12.9,13.87,13.36,13.71,59.79,301,0,5.858,7.14,308.4
2,282,1645,2,20.05,20.02,19.68,20.44,19.56,.345,.43,.341,.331,0,12.88,2550
1,282,1650,2,9.95,9.89,5.595,6.531,1.727,13.79,13.61,13.21,13.51,60.49,301,0,5.789,6.988,290.6
1,282,1655,2,9.81,9.74,7.01,6.979,1.452,12.71,13.36,12.95,13.26,61.08,301.2,0,5.689,6.863,273.8
1,282,1700,2,9.62,9.59,10.82,4.653,1.257,11.89,13.04,12.64,12.93,61.86,301.4,0,5.576,6.738,258.3
2,282,1700,2,19.96,20.04,19.71,20.48,19.66,.345,.43,.341,.33,0,12.84,2550
1,282,1705,2,9.82,9.78,8.05,5.445,1.432,12.41,12.71,12.36,12.6,62.76,301.4,0,5.481,7.02,239.1
1,282,1710,2,10.21,10.11,9.44,8.02,1.786,14.05,12.44,12.1,12.34,63.76,301.3,0,5.45,7.26,217.2
1,282,1715,2,10.85,10.48,7.4,15,1.79,15.03,12.07,11.76,11.91,64.5,301.3,0,5.276,7.82,175.4
2,282,1715,2,19.86,20.05,19.74,20.46,19.73,.345,.43,.341,.33,0,12.8,2550
1,282,1720,2,10.06,9.99,3.837,6.436,1.607,13.98,11.64,11.42,11.54,66.1,301.5,0,5.221,7.11,165.6
1,282,1725,2,10.02,9.8,3.597,12.17,1.462,13.49,11.28,11.1,11.19,66.91,301.6,0,5.054,7.02,142.7
1,282,1730,2,10.9,10.84,6.41,6.044,1.413,13.72,11.06,10.96,11.03,67.73,301.5,0,5.026,7.85,136.1
2,282,1730,2,19.74,20.05,19.76,20.37,19.8,.345,.43,.341,.33,0,12.83,2550
1,282,1735,2,11.3,11.22,15.19,6.469,1.275,13.49,10.88,10.74,10.83,67.87,301.4,0,4.888,7.98,123.5
1,282,1740,2,10.3,10.25,13.48,5.788,1.456,13.46,10.62,10.52,10.58,69.01,301.7,0,4.875,7.16,110.5
1,282,1745,2,9.44,9.38,17.32,6.544,1.588,12.58,10.35,10.27,10.28,70.3,301.9,0,4.878,6.653,74.7
2,282,1745,2,19.6,20.05,19.76,20.24,19.85,.345,.431,.341,.33,.312,12.74,2550
1,282,1750,2,9.71,9.65,16.27,5.995,1.208,12.15,10.02,10.06,10,71.5,301.9,0,4.813,6.943,43.64
1,282,1755,2,7.92,7.87,11.68,6.701,1.471,11.24,9.91,10.03,9.96,72.8,302.1,0,4.96,5.668,38.36
1,282,1800,2,10.81,10.74,13.45,6.526,2.058,14.9,9.8,9.8,9.78,72.9,302.1,0,4.865,7.51,26.02
2,282,1800,2,19.47,20.03,19.75,20.08,19.88,.344,.431,.34,.33,1.154,12.62,2550
1,282,1805,2,9.59,9.53,18.52,6.773,1.385,14.01,9.43,9.46,9.43,73.5,302.1,0,4.64,6.96,15.02
1,282,1810,2,8.58,8.52,16.23,6.389,1.264,11.37,9.39,9.53,9.47,73.9,302.3,0,4.694,6.113,9.55
1,282,1815,2,10.19,10.1,15.33,7.77,1.641,15.97,9.42,9.5,9.49,74,302.3,0,4.734,7.34,4.726
2,282,1815,2,19.32,20.01,19.72,19.88,19.9,.344,.431,.34,.33,1.219,12.54,2550
1,282,1820,2,11.05,10.99,9.64,5.888,1.567,15.26,9.29,9.29,9.29,74.3,302.4,0,4.656,7.82,2.43
1,282,1825,2,9.31,9.24,7.55,6.939,1.58,13.85,9.2,9.28,9.27,74.7,302.6,0,4.645,6.733,1.134
1,282,1830,2,8.83,8.77,14.67,6.598,1.439,12.71,9.2,9.27,9.27,74.8,302.7,0,4.667,5.945,.361
2,282,1830,2,19.18,19.97,19.69,19.67,19.91,.344,.431,.34,.33,1.266,12.52,2550
1,282,1835,2,9.84,9.77,12.76,6.691,1.46,12.71,9.17,9.24,9.23,74.8,302.7,0,4.647,7.11,.008
1,282,1840,2,10.03,9.95,15.62,7.31,1.505,13.23,9,8.99,8.99,75,302.8,0,4.522,7.23,0
1,282,1845,2,10.44,10.37,5.266,6.992,1.57,14.34,8.79,8.8,8.82,75.2,303,0,4.366,7.26,0
2,282,1845,2,19.04,19.93,19.64,19.47,19.9,.344,.431,.34,.33,1.29,12.5,2550
1,282,1850,2,9.77,9.72,7.71,6.041,1.779,14.44,8.77,8.86,8.84,75.4,303,0,4.389,6.978,0
1,282,1855,2,10.48,10.39,13.18,7.4,1.588,15.19,8.71,8.74,8.73,75.3,303.2,0,4.31,7.38,0
1,282,1900,2,9.8,9.72,9.51,7.7,1.214,12.09,8.63,8.69,8.69,75.6,303.3,0,4.278,6.755,0
2,282,1900,2,18.9,19.88,19.58,19.26,19.88,.344,.43,.34,.33,1.308,12.48,2550
1,282,1905,2,9.68,9.61,8.17,6.525,1.336,13.33,8.61,8.68,8.68,75.5,303.5,0,4.246,6.663,0
1,282,1910,2,9.68,9.63,12.25,5.603,1.31,12.97,8.62,8.7,8.69,75.6,303.5,0,4.278,6.845,0
1,282,1915,2,8.96,8.88,13.59,7.79,1.595,12.48,8.58,8.64,8.63,75.9,303.5,0,4.302,6.438,0
2,282,1915,2,18.77,19.83,19.52,19.06,19.85,.343,.43,.34,.33,1.329,12.47,2550
1,282,1920,2,10.32,10.17,2.048,9.7,1.624,14.96,8.49,8.5,8.5,75.7,303.5,0,4.168,7.48,0
1,282,1925,2,11.06,10.99,2.259,6.651,1.465,14.18,8.32,8.35,8.34,75.8,303.6,0,4.026,7.74,0
1,282,1930,2,10.6,10.5,5.413,8.2,1.271,13.46,8.24,8.28,8.29,75.8,303.8,0,3.955,7.39,0
2,282,1930,2,18.64,19.77,19.44,18.86,19.81,.343,.43,.34,.33,1.341,12.46,2550
1,282,1935,2,8.84,8.65,4.506,12.11,1.14,11.69,8.25,8.32,8.31,76.3,304.1,0,4.054,6.255,0
1,282,1940,2,10.09,10.02,2.984,6.74,1.519,13.23,8.24,8.28,8.28,76.2,304.2,0,4.029,7.19,0
1,282,1945,2,8.28,8.21,8.3,7.21,1.534,11.53,8.18,8.21,8.22,76.9,304.2,0,4.102,5.785,0
2,282,1945,2,18.52,19.71,19.36,18.67,19.76,.343,.43,.34,.33,1.37,12.46,2550
1,282,1950,2,9.35,9.28,11.02,6.8,1.718,12.64,8.09,8.12,8.11,76.7,304.3,0,3.971,6.713,0
1,282,1955,2,10.32,10.23,6.881,7.39,1.707,14.54,8.01,8.05,8.05,76.6,304.3,0,3.885,7.31,0
1,282,2000,2,10.1,9.82,1.258,13.59,1.258,13.2,7.93,7.97,7.96,76.6,304.4,0,3.799,6.99,0
2,282,2000,2,18.41,19.65,19.29,18.5,19.7,.342,.43,.34,.33,1.384,12.45,2550
1,282,2005,2,9.94,9.85,359.3,7.66,1.625,13.16,7.83,7.86,7.87,76.9,304.5,0,3.765,7.21,0
1,282,2010,2,9.78,9.11,.294,21.12,1.527,12.71,7.81,7.86,7.86,77.1,304.6,0,3.789,6.99,0
1,282,2015,2,9.57,9.5,358.5,6.797,1.688,12.9,7.78,7.82,7.82,77.5,304.7,0,3.823,6.738,0
2,282,2015,2,18.29,19.59,19.21,18.33,19.65,.342,.43,.34,.33,1.404,12.44,2550
1,282,2020,2,10.58,10.5,5.235,7.04,1.252,13.07,7.73,7.75,7.76,77.6,304.8,0,3.793,7.48,0
1,282,2025,2,10.53,10.24,8.09,13.55,1.713,15.26,7.65,7.65,7.67,77.6,304.9,0,3.718,7.41,0
1,282,2030,2,10.56,10.48,11.07,7.12,1.833,14.11,7.56,7.56,7.58,77.5,304.9,0,3.613,7.46,0
2,282,2030,2,18.19,19.52,19.13,18.16,19.58,.342,.43,.34,.33,1.429,12.44,2550
1,282,2035,2,10.11,10.03,13.34,7.24,1.785,13.65,7.51,7.55,7.56,77.8,305,0,3.617,7.25,0
1,282,2040,2,9.05,9,9.41,6.418,1.488,12.54,7.51,7.56,7.56,78.3,305.1,0,3.717,6.343,0
1,282,2045,2,8.9,8.78,10.31,9.26,1.325,12.45,7.52,7.56,7.58,78.7,305.3,0,3.807,6.125,0
2,282,2045,2,18.08,19.46,19.05,18,19.51,.342,.429,.34,.33,1.449,12.44,2550
1,282,2050,2,8.77,8.71,11.12,6.441,1.515,12.38,7.54,7.61,7.6,78.7,305.4,0,3.824,6.168,0
1,282,2055,2,8.22,8.15,6.342,7.07,1.254,10.49,7.54,7.6,7.59,78.6,305.6,0,3.807,5.878,0
1,282,2100,2,7.7,7.4,.015,15.95,1.382,10.62,7.58,7.65,7.64,79,305.8,0,3.916,5.31,0
2,282,2100,2,17.98,19.4,18.97,17.85,19.44,.342,.429,.34,.33,1.485,12.43,2550
1,282,2105,2,9.87,9.46,359.9,16.38,1.612,14.44,7.55,7.57,7.57,78.9,305.8,0,3.85,7.15,0
1,282,2110,2,9.65,9.53,5.09,9.14,1.273,13,7.51,7.55,7.56,78.8,305.9,0,3.801,6.873,0
1,282,2115,2,10.03,9.95,6.557,7.32,1.058,12.02,7.46,7.53,7.5,78,306.1,0,3.621,7.19,0
2,282,2115,2,17.88,19.34,18.89,17.71,19.36,.341,.429,.339,.33,1.491,12.42,2550
1,282,2120,2,10.42,10.09,3.735,14.4,1.741,13.59,7.42,7.44,7.45,78.1,306.1,0,3.586,7.93,0
1,282,2125,2,8.66,8.53,359.2,10.03,1.381,12.54,7.38,7.46,7.43,78.7,306.3,0,3.661,6.03,0
1,282,2130,2,10.64,10.3,355.8,14.45,1.952,14.44,7.35,7.35,7.36,78.9,306.3,0,3.678,7.47,0
2,282,2130,2,17.79,19.27,18.8,17.57,19.29,.341,.429,.339,.33,1.497,12.42,2550
1,282,2135,2,10.61,10.44,358.5,10.25,1.44,14.47,7.23,7.25,7.24,79.3,306.4,0,3.624,7.63,0
1,282,2140,2,9.46,9.38,4.287,7.18,1.196,12.09,7.19,7.21,7.21,80.1,306.6,0,3.727,6.573,0
1,282,2145,2,8.85,8.72,3.624,9.82,1.449,13.43,7.17,7.24,7.21,80,306.7,0,3.69,6.273,0
2,282,2145,2,17.7,19.21,18.72,17.44,19.21,.341,.428,.339,.33,1.538,12.41,2550
1,282,2150,2,10.93,10.74,.68,10.64,1.32,13.79,7.16,7.23,7.22,78.4,306.6,0,3.415,7.95,0
1,282,2155,2,10.09,9.82,1.267,13.24,1.381,12.77,7.16,7.21,7.21,78.5,306.8,0,3.42,7.29,0
1,282,2200,2,9.88,9.66,354.3,12.02,1.541,14.11,7.17,7.24,7.23,78.3,306.9,0,3.385,7.04,0
2,282,2200,2,17.62,19.15,18.64,17.31,19.13,.34,.428,.339,.33,1.501,12.41,2550
1,282,2205,2,9.45,8.98,.581,17.93,1.652,12.64,7.21,7.27,7.27,78.6,307,0,3.477,6.613,0
1,282,2210,2,10.37,10.07,1.74,13.71,1.942,14.41,7.21,7.3,7.26,77.8,306.9,0,3.347,7.22,0
1,282,2215,2,10.91,10.63,3.571,12.87,1.695,14.44,7.19,7.25,7.24,77.1,307,0,3.204,7.85,0
2,282,2215,2,17.53,19.09,18.55,17.19,19.05,.34,.428,.339,.33,1.496,12.4,2550
1,282,2220,2,10.25,9.82,3.862,16.59,1.481,13.56,7.18,7.23,7.21,77.6,307.1,0,3.276,7.39,0
1,282,2225,2,9.36,8.95,2.733,16.75,1.627,12.94,7.15,7.2,7.2,78.1,307,0,3.343,6.685,0
1,282,2230,2,9.65,9.42,2.311,12.52,2.033,14.96,7.14,7.19,7.18,78.1,306.9,0,3.336,6.99,0
2,282,2230,2,17.45,19.03,18.47,17.07,18.97,.34,.428,.339,.33,1.498,12.4,2550
1,282,2235,2,9.88,9.79,359.1,8.03,1.58,13.65,7.12,7.19,7.16,78.6,307,0,3.394,7.13,0
1,282,2240,2,11.35,11.23,356.2,8.25,1.538,14.34,7.08,7.17,7.11,78,307.2,0,3.25,8.01,0
1,282,2245,2,10.74,10.38,357.3,14.95,1.773,15.09,7.04,7.15,7.07,78.2,307.2,0,3.262,7.3,0
2,282,2245,2,17.36,18.97,18.39,16.95,18.89,.34,.428,.339,.33,1.521,12.4,2550
1,282,2250,2,10.29,9.94,358,14.9,1.717,14.41,6.916,7.02,6.922,78.6,307.3,0,3.214,7.33,0
1,282,2255,2,10.35,10.09,359.7,12.87,1.256,13.79,6.763,6.917,6.774,79.3,307.2,0,3.18,7.12,0
1,282,2300,2,10.09,10.01,355.4,7.23,1.602,13.46,6.663,6.855,6.695,79.9,307.4,0,3.196,7.11,0
2,282,2300,2,17.29,18.92,18.31,16.84,18.81,.34,.427,.339,.33,1.582,12.38,2550
1,282,2305,2,9.56,9.38,356,11.17,1.762,13.16,6.6,6.747,6.622,79.7,307.5,0,3.109,6.96,0
1,282,2310,2,9.36,9.01,.543,15.46,1.602,13.62,6.456,6.641,6.48,80.3,307.6,0,3.073,6.72,0
1,282,2315,2,8.1,8.02,358.4,7.92,1.445,12.25,6.374,6.522,6.398,81.3,307.6,0,3.155,5.865,0
2,282,2315,2,17.21,18.86,18.24,16.72,18.73,.339,.427,.339,.33,1.636,12.39,2550
1,282,2320,2,8.86,8.49,354.4,16.48,1.491,13.43,6.415,6.604,6.518,81.6,307.6,0,3.246,6.498,0
1,282,2325,2,9.22,9.14,352.9,7.89,1.612,12.94,6.602,6.771,6.696,80.8,307.8,0,3.299,6.615,0
1,282,2330,2,8.35,8.28,350.8,7.4,1.472,11.24,6.687,6.804,6.744,80.8,307.9,0,3.379,6.013,0
2,282,2330,2,17.12,18.8,18.16,16.6,18.65,.339,.427,.339,.33,1.65,12.39,2550
1,282,2335,2,8.01,7.77,355.2,14.03,1.411,10.78,6.678,6.752,6.712,81.2,307.9,0,3.429,5.7,0
1,282,2340,2,8.95,8.88,355.8,6.871,1.711,12.22,6.661,6.796,6.706,81.6,307.8,0,3.484,6.373,0
1,282,2345,2,11.11,11.01,356.5,7.57,1.962,15.88,6.662,6.789,6.725,80.3,307.6,0,3.268,8.22,0
2,282,2345,2,17.03,18.74,18.08,16.47,18.57,.339,.427,.339,.33,1.67,12.38,2550
1,282,2350,2,10.02,9.93,358.3,7.64,1.295,12.71,6.653,6.745,6.698,80.5,307.6,0,3.283,6.91,0
1,282,2355,2,8.94,8.87,358.5,7.36,1.64,12.09,6.657,6.752,6.687,81.3,307.6,0,3.427,6.433,0
1,283,0,2,9.55,9.19,355.5,15.62,1.757,13.39,6.624,6.703,6.656,81.5,307.5,0,3.437,6.998,0
2,283,0,2,16.95,18.68,18,16.36,18.49,.339,.426,.339,.33,1.677,12.38,2550
1,283,5,2,9.77,9.54,2.136,12.43,1.333,13.88,6.558,6.629,6.585,81.7,307.5,0,3.403,6.868,0
1,283,10,2,10.02,9.97,358.5,5.735,1.229,12.61,6.506,6.589,6.545,81.6,307.6,0,3.332,7.3,0
1,283,15,2,9.84,9.75,.856,7.74,1.183,12.87,6.455,6.528,6.467,82,307.5,0,3.359,7.03,0
2,283,15,2,16.88,18.62,17.92,16.25,18.41,.339,.426,.339,.329,1.712,12.37,2550
1,283,20,2,9.78,9.65,359.8,9.2,1.625,13.59,6.357,6.44,6.373,82.5,307.3,0,3.35,7.11,0
1,283,25,2,8.3,8.21,355.5,8.44,1.193,11.24,6.325,6.437,6.361,83.2,307.5,0,3.427,5.868,0
1,283,30,2,9.59,9.49,355.4,8.39,1.593,13.07,6.328,6.421,6.357,83.2,307.5,0,3.435,6.978,0
2,283,30,2,16.81,18.57,17.84,16.15,18.33,.338,.426,.339,.329,1.765,12.36,2550
1,283,35,2,9.72,9.57,355.1,10.06,1.383,12.77,6.204,6.289,6.22,82.5,307.6,0,3.198,7.1,0
1,283,40,2,9.29,8.99,357.1,14.48,1.551,12.94,6.105,6.179,6.092,83.1,307.6,0,3.213,6.63,0
1,283,45,2,10.53,10.48,357.3,5.891,1.299,13.82,6.025,6.117,6.042,83.6,307.6,0,3.21,7.32,0
2,283,45,2,16.74,18.51,17.76,16.05,18.25,.338,.426,.338,.329,1.782,12.36,2550
1,283,50,2,9.03,8.84,353.6,11.89,1.404,12.45,6.011,6.086,6.029,84.4,307.7,0,3.326,6.29,0
1,283,55,2,8.1,7.88,358.4,13.1,1.22,11.2,6,6.075,6.034,85.2,307.7,0,3.448,5.773,0
1,283,100,2,9.65,9.36,353.3,14.11,1.707,12.94,6.05,6.158,6.099,84.7,307.7,0,3.417,6.658,0
2,283,100,2,16.67,18.45,17.69,15.95,18.17,.338,.425,.338,.329,1.846,12.36,2550
1,283,105,2,8.69,8.61,355.6,7.68,1.71,13.13,6.076,6.171,6.12,84,307.7,0,3.332,6.195,0
1,283,110,2,10.9,10.81,355.6,7.42,1.818,15.03,6.089,6.159,6.131,83.6,307.7,0,3.275,7.9,0
1,283,115,2,10.64,10.54,357.2,7.85,1.392,14.28,6.123,6.193,6.183,83,307.9,0,3.211,7.55,0
2,283,115,2,16.6,18.4,17.61,15.85,18.09,.338,.425,.338,.329,1.828,12.36,2550
1,283,120,2,9.72,9.44,.216,13.82,1.756,13.1,6.115,6.17,6.129,83.2,307.9,0,3.232,7.16,0
1,283,125,2,9.4,9.13,2.231,13.7,1.175,11.79,6.068,6.147,6.098,83.3,308,0,3.199,6.453,0
1,283,130,2,10.7,10.4,6.5,13.38,1.733,14.5,6.06,6.133,6.099,83.2,307.9,0,3.18,7.47,0
2,283,130,2,16.53,18.34,17.53,15.76,18.01,.338,.425,.338,.329,1.832,12.35,2550
1,283,135,2,10.67,10.3,3.038,15.09,1.565,13.95,6.061,6.117,6.105,83.2,308,0,3.174,7.19,0
1,283,140,2,10.67,10.6,1.143,6.581,1.591,14.28,6.084,6.167,6.136,83,308.2,0,3.174,7.55,0
1,283,145,2,10.36,9.86,359.3,17.8,1.761,14.5,6.142,6.184,6.169,83.2,308.2,0,3.258,7.24,0
2,283,145,2,16.47,18.29,17.46,15.68,17.93,.338,.425,.338,.329,1.839,12.35,2550
1,283,150,2,9.17,9.02,1.662,10.37,1.55,12.9,6.145,6.22,6.202,83.1,308.3,0,3.247,6.465,0
1,283,155,2,9.63,9.54,358.8,7.81,1.507,13.72,6.19,6.273,6.241,82.7,308.4,0,3.228,6.893,0
1,283,200,2,10.32,10.18,358.9,9.33,1.646,13.85,6.2,6.25,6.243,82.1,308.3,0,3.136,7.5,0
2,283,200,2,16.41,18.24,17.39,15.6,17.85,.337,.425,.338,.329,1.882,12.35,2550
1,283,205,2,10.71,10.52,1.145,10.74,2.427,16.46,6.204,6.292,6.246,81.9,308.4,0,3.106,7.65,0
1,283,210,2,10.58,10.12,359.8,16.93,1.877,15.78,6.209,6.306,6.242,81.6,308.6,0,3.059,7.33,0
1,283,215,2,9.46,9.39,2.363,7.32,1.288,12.54,6.126,6.224,6.144,82,308.7,0,3.044,6.613,0
2,283,215,2,16.36,18.19,17.32,15.52,17.77,.337,.424,.338,.329,1.889,12.35,2550
1,283,220,2,9.23,9.06,.373,10.99,1.649,12.58,6.044,6.155,6.055,82.7,308.7,0,3.075,6.403,0
1,283,225,2,8.3,8.24,2.713,6.909,1.354,11.66,5.943,6.069,5.959,82.7,308.8,0,2.98,5.768,0
1,283,230,2,9.1,8.83,4.97,14.14,1.039,11.43,5.905,6.058,5.961,82.7,308.9,0,2.942,6.498,0
2,283,230,2,16.3,18.14,17.25,15.45,17.7,.337,.424,.338,.329,1.954,12.34,2550
1,283,235,2,9.45,9.05,2.971,16.6,1.346,12.45,5.944,6.054,5.997,82.5,308.8,0,2.955,6.733,0
1,283,240,2,8.63,8.58,3.268,6.297,1.8,12.51,5.986,6.094,6.034,82.5,308.9,0,2.992,6.21,0
1,283,245,2,8.14,8.09,5.716,5.83,1.479,11.66,5.988,6.068,6.017,82.6,308.9,0,3.019,5.58,0
2,283,245,2,16.25,18.09,17.19,15.37,17.62,.337,.424,.338,.329,1.939,12.34,2550
1,283,250,2,9.01,8.96,4.544,6.422,.968,11.37,5.928,6.034,5.951,82.5,308.9,0,2.942,6.405,0
1,283,255,2,7.51,7.38,4.395,10.72,1.144,9.77,5.848,5.938,5.848,83.2,309,0,2.97,5.35,0
1,283,300,2,7.32,7.24,5.279,8.01,.963,9.21,5.713,5.811,5.707,83.9,309,0,2.957,4.923,0
2,283,300,2,16.19,18.04,17.12,15.3,17.55,.337,.424,.338,.329,2.017,12.33,2550
1,283,305,2,6.801,6.545,3.027,15.73,.904,9.11,5.573,5.728,5.577,84.6,308.9,0,2.943,4.863,0
1,283,310,2,7.66,7.6,3.713,7.02,.995,10,5.5,5.691,5.535,85.1,308.9,0,2.958,5.203,0
1,283,315,2,6.609,6.557,2.259,7.22,1.176,9.08,5.525,5.696,5.583,85.1,309,0,2.985,4.765,0
2,283,315,2,16.13,17.99,17.06,15.23,17.48,.336,.423,.338,.329,2.135,12.33,2550
1,283,320,2,6.865,6.822,5.068,6.441,1.298,8.98,5.548,5.722,5.6,85.1,309,0,3.007,4.913,0
1,283,325,2,7.16,7.11,359.3,6.94,1.149,9.8,5.524,5.688,5.554,84.8,309,0,2.934,5.135,0
1,283,330,2,7.06,6.99,359.9,7.96,.868,9.08,5.45,5.651,5.469,85.1,309,0,2.902,4.953,0
2,283,330,2,16.08,17.94,17,15.15,17.41,.336,.423,.338,.329,2.171,12.33,2550
1,283,335,2,7.02,6.841,359.8,13.08,1.291,10.09,5.373,5.583,5.405,85.5,309,0,2.894,4.82,0
1,283,340,2,8.02,7.97,359.1,6.087,1.552,11.07,5.342,5.574,5.419,85.1,308.9,0,2.815,5.638,0
1,283,345,2,8.04,7.85,358.6,12.45,1.006,10.75,5.381,5.612,5.448,84.3,308.9,0,2.706,5.393,0
2,283,345,2,16.02,17.9,16.94,15.08,17.34,.336,.423,.338,.329,2.181,12.33,2550
1,283,350,2,7.45,7.3,.416,11.47,.987,10.13,5.336,5.523,5.365,84.4,308.9,0,2.692,5.163,0
1,283,355,2,6.593,6.416,4.637,13.27,1.153,8.85,5.267,5.458,5.288,84.7,309,0,2.667,4.418,0
1,283,400,2,7.88,7.79,3.061,9.11,1.278,10.94,5.271,5.488,5.338,84,308.8,0,2.554,5.495,0
2,283,400,2,15.97,17.85,16.88,15,17.27,.336,.423,.338,.329,2.149,12.33,2550
1,283,405,2,8.64,8.37,358.6,14.33,1.315,11.83,5.278,5.462,5.331,83.4,308.8,0,2.469,6.17,0
1,283,410,2,9.25,8.87,356.7,16.48,1.292,12.15,5.264,5.432,5.317,83.1,308.8,0,2.4,6.65,0
1,283,415,2,8.25,8.05,357.7,12.51,1.115,11.2,5.226,5.358,5.236,83.4,308.9,0,2.425,5.72,0
2,283,415,2,15.91,17.8,16.81,14.92,17.2,.336,.423,.338,.329,2.087,12.32,2550
1,283,420,2,7.65,7.57,359.4,8.26,.926,9.64,5.138,5.255,5.145,84.1,308.9,0,2.443,5.355,0
1,283,425,2,7.03,6.98,359.1,7.03,1.183,9.7,5.03,5.138,5.016,85,309,0,2.5,4.953,0
1,283,430,2,6.606,6.548,354.3,7.55,1.174,9.05,4.918,5.039,4.913,85.9,309.1,0,2.53,4.728,0
2,283,430,2,15.85,17.75,16.74,14.83,17.12,.335,.422,.338,.329,2.192,12.32,2550
1,283,435,2,4.461,4.416,354.3,8.1,.665,6.109,4.789,4.86,4.735,87,309.2,0,2.587,3.21,0
1,283,440,2,5.155,5.095,353.4,8.73,.926,7.55,4.612,4.745,4.57,88.4,309.2,0,2.634,3.523,0
1,283,445,2,4.668,4.612,359.7,8.89,.777,7.06,4.495,4.672,4.478,89.4,309.3,0,2.677,3.263,0
2,283,445,2,15.8,17.71,16.68,14.75,17.05,.335,.422,.337,.329,2.662,12.32,2550
1,283,450,2,5.047,4.859,2.58,15.62,.997,7.42,4.442,4.627,4.46,89.9,309.3,0,2.703,3.725,0
1,283,455,2,6.028,5.984,3.253,6.925,.905,8.23,4.48,4.751,4.558,89.3,309.4,0,2.643,4.37,0
1,283,500,2,5.729,5.688,3.028,6.814,1.111,7.97,4.527,4.737,4.576,88.8,309.4,0,2.603,4.04,0
2,283,500,2,15.74,17.66,16.62,14.68,16.98,.335,.422,.337,.329,2.878,12.31,2550
1,283,505,2,5.751,5.683,359.3,8.85,.986,7.68,4.497,4.681,4.524,89,309.4,0,2.616,4.08,0
1,283,510,2,6.456,6.384,.743,8.54,1.201,9.08,4.465,4.664,4.51,89.1,309.4,0,2.594,4.548,0
1,283,515,2,7.03,6.982,2.537,6.838,1.322,10.22,4.466,4.668,4.507,88.7,309.4,0,2.529,4.925,0
2,283,515,2,15.69,17.62,16.56,14.6,16.92,.335,.422,.337,.329,2.888,12.31,2550
1,283,520,2,6.529,6.43,5.637,9.94,1.115,9.15,4.426,4.578,4.459,88.4,309.5,0,2.457,4.803,0
1,283,525,2,6.638,6.587,7.86,7.04,1.052,9.02,4.354,4.541,4.392,88.6,309.6,0,2.41,4.745,0
1,283,530,2,6.737,6.686,6.556,6.981,1.16,10.06,4.313,4.512,4.35,88.5,309.6,0,2.355,4.768,0
2,283,530,2,15.63,17.57,16.49,14.52,16.84,.335,.422,.337,.329,2.869,12.31,2550
1,283,535,2,5.956,5.899,8.26,7.89,1.13,8.92,4.236,4.41,4.235,88.6,309.6,0,2.304,4.038,0
1,283,540,2,6.441,6.418,5.252,4.747,.853,8.1,4.162,4.381,4.187,88.9,309.7,0,2.271,4.475,0
1,283,545,2,6.821,6.759,.074,7.76,.859,8.69,4.086,4.274,4.093,89.2,309.7,0,2.249,4.598,0
2,283,545,2,15.57,17.53,16.43,14.44,16.77,.335,.421,.337,.329,2.995,12.3,2550
1,283,550,2,6.457,6.328,359.3,11.41,1.027,9.08,4.013,4.206,4.025,89.5,309.8,0,2.222,4.313,0
1,283,555,2,6.865,6.717,.361,11.86,.927,8.82,3.949,4.123,3.961,89.6,309.9,0,2.177,4.81,0
1,283,600,2,6.009,5.973,2.991,6.263,1.019,8.79,3.872,4.031,3.865,89.7,309.9,0,2.124,4.258,0
2,283,600,2,15.52,17.49,16.37,14.36,16.7,.335,.421,.337,.329,3.155,12.3,2550
1,283,605,2,6.857,6.768,359.6,9.2,1.015,9.15,3.776,3.962,3.783,89.9,309.9,0,2.064,4.768,0
1,283,610,2,7.09,7.05,1.167,6.347,.823,9.05,3.724,3.949,3.74,89.6,309.9,0,1.964,4.765,0
1,283,615,2,6.601,6.395,358.7,14.3,.978,9.15,3.667,3.856,3.682,89.5,309.9,0,1.888,4.65,0
2,283,615,2,15.46,17.44,16.3,14.28,16.63,.335,.421,.337,.329,3.204,12.3,2550
1,283,620,2,6.941,6.761,3.994,13.04,.926,9.28,3.621,3.831,3.65,89.2,309.9,0,1.8,4.86,0
1,283,625,2,6.769,6.708,4.932,7.71,1.014,9.44,3.56,3.773,3.58,89,309.9,0,1.706,4.595,0
1,283,630,2,7.43,7.2,3.98,14.2,1.342,10.22,3.545,3.787,3.595,88.6,309.9,0,1.631,5.1,0
2,283,630,2,15.4,17.4,16.23,14.19,16.56,.335,.421,.337,.329,3.074,12.29,2550
1,283,635,2,6.61,6.477,3.051,11.5,1.101,9.83,3.48,3.702,3.503,88.6,309.9,0,1.577,4.578,0
1,283,640,2,6.743,6.695,2.917,6.867,1.062,9.21,3.435,3.646,3.454,88.8,310,0,1.561,4.59,0
1,283,645,2,6.827,6.772,4.103,7.31,1.036,8.82,3.398,3.611,3.43,88.9,310.1,0,1.539,5.02,.372
2,283,645,2,15.34,17.35,16.17,14.11,16.49,.334,.421,.337,.329,3.119,12.29,2550
1,283,650,2,6.289,6.1,2.224,14.04,.888,8.3,3.379,3.572,3.38,89,310.1,0,1.536,4.448,2.22
1,283,655,2,6.204,6.114,.524,9.71,.973,8.46,3.294,3.476,3.301,89.6,310.2,0,1.556,4.198,6.064
1,283,700,2,5.491,5.377,357.8,11.67,.858,7.84,3.237,3.401,3.23,90.3,310.4,0,1.607,3.89,13.11
2,283,700,2,15.28,17.31,16.1,14.02,16.42,.334,.42,.337,.329,3.346,12.28,2550
1,283,705,2,4.628,4.553,356.4,10.29,.931,7.28,3.211,3.355,3.223,90.8,310.5,0,1.653,3.183,26.23
1,283,710,2,5.358,5.174,.827,15.01,.984,7.25,3.219,3.391,3.265,91.1,310.6,0,1.699,3.675,37.72
1,283,715,2,5.625,5.475,358.4,13.23,.96,8.2,3.315,3.463,3.394,90.8,310.6,0,1.747,3.953,50.35
2,283,715,2,15.22,17.26,16.04,13.93,16.35,.334,.42,.337,.329,3.553,12.29,2550
1,283,720,2,5.863,5.815,357.4,7.35,.813,7.81,3.418,3.521,3.48,90.5,310.5,0,1.808,4.16,64.49
1,283,725,2,5.806,5.699,359.5,10.99,1.095,8.04,3.512,3.57,3.577,90.3,310.6,0,1.86,4.41,80.2
1,283,730,2,5.964,5.918,354.1,7.11,.961,8.69,3.625,3.643,3.681,89.9,310.6,0,1.911,4.283,96.3
2,283,730,2,15.16,17.22,15.97,13.85,16.28,.334,.42,.337,.329,3.302,12.35,2550
1,283,735,2,6.994,6.898,355.1,9.49,1.093,9.18,3.715,3.685,3.783,89.3,310.6,0,1.907,4.93,113
1,283,740,2,7.02,6.845,354,12.71,1.388,9.77,3.82,3.79,3.883,88.4,310.7,0,1.874,5.188,130.3
1,283,745,2,6.315,6.247,354.8,8.4,1.326,8.98,4.01,3.961,4.101,87.8,310.7,0,1.956,4.653,147.8
2,283,745,2,15.11,17.18,15.9,13.77,16.21,.333,.42,.337,.329,2.917,12.47,2550
1,283,750,2,6.722,6.669,357.4,7.19,.971,9.57,4.145,4.034,4.191,87.1,310.7,0,1.983,5.098,166
1,283,755,2,6.917,6.871,356.5,6.656,1.503,9.7,4.321,4.157,4.381,86.3,310.8,0,2.02,4.933,184.7
1,283,800,2,7.06,6.845,1.393,14.22,1.018,9.34,4.44,4.274,4.516,85.5,310.9,0,2.012,4.965,194.3
2,283,800,2,15.07,17.13,15.83,13.7,16.14,.333,.42,.337,.329,2.607,12.63,2550
1,283,805,2,7.35,7.09,354.8,15.31,1.167,9.83,4.62,4.413,4.694,84.6,310.9,0,2.03,5.105,214.1
1,283,810,2,7.13,7.09,355.4,6.055,1.039,9.83,4.835,4.558,4.887,83.3,311,0,2.031,5.18,239
1,283,815,2,6.896,6.843,355.5,7.15,.966,8.95,5.046,4.785,5.138,82.3,311,0,2.073,4.945,253.7
2,283,815,2,15.03,17.09,15.76,13.64,16.07,.333,.419,.336,.329,2.314,12.82,2550
1,283,820,2,7.14,7.09,359,7.15,.984,9.9,5.157,4.827,5.19,80.9,311.2,0,1.939,5.46,275.7
1,283,825,2,6.251,5.996,359,16.34,1.197,9.08,5.381,5.167,5.528,80.1,311.4,0,2.013,4.58,288.5
1,283,830,2,6.71,6.499,2.973,14.38,.996,8.92,5.675,5.368,5.796,78.5,311.4,0,2.018,4.855,315.4
2,283,830,2,15,17.05,15.7,13.6,15.99,.333,.419,.336,.328,1.912,12.89,2550
1,283,835,2,8.18,8.11,1.301,7.75,.899,10.09,5.817,5.421,5.88,76.9,311.4,0,1.879,5.843,331.7
1,283,840,2,8.56,8.32,357.7,13.55,.893,11.37,5.912,5.438,5.932,76,311.4,0,1.796,6.04,351.8
1,283,845,2,7.19,7.15,.582,6.147,1.118,9.6,6.224,5.825,6.363,75.6,311.5,0,2.015,5.168,370.1
2,283,845,2,14.99,17.01,15.64,13.57,15.92,.333,.419,.336,.328,1.523,12.87,2550
1,283,850,2,7.24,7.14,3.9,9.81,1.332,9.96,6.636,6.153,6.744,73.4,311.6,0,2.001,5.025,385.3
1,283,855,2,7.63,7.57,6.252,7.11,1.025,9.8,6.628,5.997,6.612,72.3,311.6,0,1.802,5.458,403.9
1,283,900,2,6.674,6.612,13.11,7.86,1.28,8.89,7,6.514,7.11,71.8,311.6,0,2.054,4.845,422.1
2,283,900,2,15,16.97,15.59,13.57,15.86,.333,.419,.336,.328,1.249,12.91,2550
1,283,905,2,7.24,7.17,8.2,7.93,1.309,9.87,7.27,6.665,7.32,69.88,311.6,0,1.935,5.18,439.6
1,283,910,2,7.19,7.14,10.74,6.636,1.285,9.8,7.36,6.665,7.29,68.87,311.7,0,1.821,5.3,457
1,283,915,2,7.49,7.42,13.21,7.85,1.16,11.07,7.58,6.972,7.6,67.99,311.6,0,1.846,5.535,474.4
2,283,915,2,15.03,16.94,15.55,13.6,15.79,.333,.418,.336,.328,.682,12.96,2550
1,283,920,2,6.53,6.464,7.97,8.14,1.095,8.72,7.97,7.38,8.1,67.72,311.6,0,2.153,4.825,491
1,283,925,2,7.11,7.06,1.402,6.648,1.082,9.64,8.24,7.36,8.16,65.64,311.7,0,1.98,5.113,505.3
1,283,930,2,6.86,6.753,6.31,10.14,1.305,9.9,8.13,7.29,8.09,65.61,311.7,0,1.873,4.975,521.6
2,283,930,2,15.1,16.92,15.52,13.68,15.74,.332,.418,.336,.328,0,13.04,2550
1,283,935,2,7.32,7.19,.716,10.7,.937,9.73,8.33,7.52,8.33,64.85,311.7,0,1.9,5.208,538.2
1,283,940,2,6.642,6.504,4.709,11.68,1.062,8.85,8.7,7.94,8.76,63.9,311.7,0,2.033,4.858,554.2
1,283,945,2,6.258,6.144,8.8,10.94,1.12,8.33,8.76,7.83,8.67,63.26,311.8,0,1.957,4.545,568.3
2,283,945,2,15.22,16.9,15.5,13.8,15.7,.332,.418,.336,.328,0,13.09,2550
1,283,950,2,7.42,7.36,21.81,7.62,.966,9.47,8.83,7.9,8.77,62.31,311.8,0,1.812,5.26,584
1,283,955,2,6.415,6.28,18.73,11.74,.901,8.23,8.95,7.93,8.92,62.43,311.8,0,1.957,4.485,598.4
1,283,1000,2,6.097,5.995,22.41,10.48,.844,7.81,9.06,8.14,9.06,62.2,311.8,0,2,4.53,611
2,283,1000,2,15.37,16.89,15.5,13.97,15.66,.332,.418,.336,.328,0,13.2,2550
1,283,1005,2,6.025,5.897,9.43,11.79,1.01,8.46,9.35,8.52,9.4,62.2,311.8,0,2.266,4.343,625
1,283,1010,2,6.332,6.301,20.83,5.689,1.09,9.34,9.4,8.2,9.12,60.28,311.9,0,1.885,4.845,635.1
1,283,1015,2,6.161,6.081,13.83,9.24,1.256,8.95,9.2,8.28,9.14,61.5,311.8,0,1.981,4.613,648.8
2,283,1015,2,15.55,16.88,15.52,14.19,15.64,.332,.418,.336,.328,0,13.31,2550
1,283,1020,2,6.359,6.303,26.93,7.61,.71,8.43,9.47,8.43,9.42,61.08,311.7,0,2.128,4.658,662
1,283,1025,2,6.756,6.664,3.64,9.49,.952,9.47,9.45,8.33,9.29,60.33,311.7,0,1.942,5.008,674.5
1,283,1030,2,6.269,6.15,18.17,11.19,1.152,8.85,9.69,8.68,9.69,60.52,311.7,0,2.205,4.59,687.1
2,283,1030,2,15.76,16.88,15.57,14.47,15.63,.332,.418,.336,.328,0,13.46,2550
1,283,1035,2,6.759,6.601,9.58,12.38,1.229,9.38,9.83,8.75,9.72,59.81,311.6,0,2.177,5.11,698
1,283,1040,2,6.575,6.224,3.851,18.73,1.674,9.57,9.87,8.66,9.72,59.46,311.6,0,2.134,4.818,709
1,283,1045,2,5.429,5.376,.094,8.02,.781,8.13,9.94,8.81,9.88,60.26,311.6,0,2.383,3.965,719
2,283,1045,2,16,16.9,15.63,14.79,15.64,.332,.417,.335,.328,0,13.7,2550
1,283,1050,2,5.664,5.478,11,14.69,.768,7.38,10.14,9.09,10.08,59.14,311.6,0,2.303,4.36,729
1,283,1055,2,5.926,5.747,7.15,14.08,1.067,8.23,10.18,8.99,9.96,58.23,311.6,0,2.131,4.358,736
1,283,1100,2,6.008,5.879,4.416,11.87,1.152,9.67,10.23,9.24,10.18,58.87,311.5,0,2.323,4.608,746
2,283,1100,2,16.25,16.93,15.71,15.14,15.66,.332,.417,.335,.328,0,13.72,2550
1,283,1105,2,6.527,6.458,19.88,8.35,.795,8.53,10.6,9.54,10.56,56.67,311.5,0,2.136,4.72,755
1,283,1110,2,5.237,5.094,14.51,13.41,1.007,7.19,10.62,9.66,10.57,57.27,311.5,0,2.302,3.963,762
1,283,1115,2,5.529,5.347,11.44,14.69,1.111,8.17,10.72,9.66,10.72,57.04,311.5,0,2.336,4.093,769
2,283,1115,2,16.49,16.97,15.81,15.52,15.7,.332,.417,.335,.328,0,13.69,2550
1,283,1120,2,6.035,5.927,15.96,10.82,1.55,8.82,10.98,9.94,10.98,56.26,311.5,0,2.39,4.48,778
1,283,1125,2,5.78,5.717,17.83,8.47,.964,7.45,10.96,9.77,10.79,56.07,311.4,0,2.325,4.35,786
1,283,1130,2,4.488,4.427,9.46,9.4,1.193,6.991,11.23,10.22,11.23,57.01,311.4,0,2.799,3.448,791
2,283,1130,2,16.74,17.02,15.93,15.92,15.75,.331,.417,.335,.328,0,13.67,2550
1,283,1135,2,6.319,6.225,20.56,9.88,.916,8.66,11.54,10.41,11.36,54.1,311.3,0,2.36,4.775,798
1,283,1140,2,4.779,4.607,8.21,15.37,1.247,7.97,11.31,10.12,11.16,55.38,311.3,0,2.472,3.638,803
1,283,1145,2,5.643,5.547,349.6,10.58,1.146,8.4,11.66,10.5,11.57,54.46,311.2,0,2.558,4.308,808
2,283,1145,2,17,17.09,16.07,16.34,15.81,.331,.417,.335,.328,0,13.66,2550
1,283,1150,2,4.593,4.534,2.968,9.21,1.302,7.38,11.65,10.56,11.52,54.51,311.3,0,2.563,3.508,814
1,283,1155,2,3.88,3.694,352.1,17.75,.976,5.88,11.83,10.85,11.81,54.61,311.2,0,2.748,2.942,817
1,283,1200,2,4.627,4.403,10.4,17.82,.857,6.762,12.32,11.21,12.34,53.75,311.1,0,2.977,3.443,821
2,283,1200,2,17.27,17.16,16.22,16.76,15.89,.331,.417,.335,.328,0,13.65,2550
1,283,1205,2,5.225,5.049,357.7,14.87,.869,6.991,12.44,11.46,12.43,52.06,311.1,0,2.642,4.135,824
1,283,1210,2,4.72,4.651,358.4,9.78,1.052,6.958,12.5,11.22,12.32,51.5,311,0,2.55,3.648,828
1,283,1215,2,3.137,2.91,5.479,21.77,.764,5.129,12.25,11.22,12.11,53,311,0,2.719,2.417,828
2,283,1215,2,17.53,17.24,16.39,17.19,15.99,.331,.417,.335,.328,0,13.63,2550
1,283,1220,2,4.409,4.208,344.2,17.28,.975,6.501,12.38,11.32,12.23,52.64,310.9,0,2.742,3.44,829
1,283,1225,2,3.936,3.812,5.684,14.41,.879,6.86,12.89,11.82,12.98,52.34,310.8,0,3.121,2.875,833
1,283,1230,2,5.12,4.918,345.1,16.08,1.363,8.89,12.98,11.78,12.82,50.94,310.7,0,2.836,4.028,834
2,283,1230,2,17.8,17.34,16.57,17.61,16.09,.331,.417,.335,.328,0,13.64,2550
1,283,1235,2,4.836,4.75,348.4,10.76,1.055,7.74,13.2,11.98,13.09,50.32,310.6,0,2.858,3.658,835
1,283,1240,2,4.149,3.948,352.7,17.86,.979,5.913,13.3,12.03,13.12,49.39,310.6,0,2.696,3.205,834
1,283,1245,2,5.537,5.367,358.4,14.19,1.363,8.2,13.17,11.94,12.94,49.12,310.6,0,2.508,4.123,835
2,283,1245,2,18.05,17.43,16.75,18.04,16.21,.331,.417,.335,.328,0,13.58,2550
1,283,1250,2,5.297,5.239,6.798,8.45,1.461,8.33,13.16,11.72,12.87,49.08,310.6,0,2.481,3.883,835
1,283,1255,2,3.446,3.265,330.4,18.59,1.372,5.815,13.05,11.9,12.92,50.14,310.5,0,2.672,2.745,831
1,283,1300,2,3.983,3.845,358.3,15.07,.621,5.227,13.38,12.5,13.51,49.95,310.4,0,2.927,3.128,827
2,283,1300,2,18.29,17.54,16.94,18.44,16.34,.331,.417,.335,.328,0,13.6,2550
1,283,1305,2,5.045,4.944,334.4,11.47,1.032,6.762,13.68,12.52,13.48,47.6,310.3,0,2.528,3.998,826
1,283,1310,2,5.04,4.98,322.8,8.86,.989,7.84,13.48,12.33,13.28,47.83,310.2,0,2.415,4.048,825
1,283,1315,2,3.833,3.455,357.5,25.44,1.018,5.521,13.63,12.76,13.65,48.36,310.2,0,2.69,3.07,822
2,283,1315,2,18.5,17.65,17.14,18.78,16.47,.331,.417,.335,.328,0,13.58,2550
1,283,1320,2,4.878,4.674,356,16.55,1.284,7.97,13.78,12.93,13.81,47.61,310.1,0,2.621,3.653,819
1,283,1325,2,4.804,4.6,342.7,16.69,1.183,7.02,13.88,12.67,13.71,46.43,310,0,2.365,3.668,816
1,283,1330,2,4.208,4.112,358.9,12.2,1.809,7.58,13.78,12.77,13.71,47.29,309.9,0,2.528,3.227,810
2,283,1330,2,18.69,17.75,17.32,18.97,16.62,.331,.418,.334,.328,0,13.56,2550
1,283,1335,2,4.419,4.295,356.5,13.56,.911,6.762,13.92,12.71,13.72,46.31,309.7,0,2.365,3.39,805
1,283,1340,2,4.406,4.263,347.1,14.57,1.192,6.697,14.11,13.21,14.11,46.84,309.6,0,2.684,3.42,801
1,283,1345,2,4.713,4.527,348.8,16.12,1.033,6.762,14.47,13.24,14.21,45.63,309.6,0,2.645,3.633,796
2,283,1345,2,18.87,17.86,17.48,19,16.77,.331,.418,.334,.328,0,13.57,2550
1,283,1350,2,4.665,4.52,8.71,14.32,1.054,6.762,14.38,13.29,14.27,46.07,309.5,0,2.702,3.498,786
1,283,1355,2,3.68,3.608,20.59,11.34,1.167,6.403,14.6,13.56,14.6,46.07,309.5,0,2.891,2.535,776
1,283,1400,2,5.199,5.112,356,10.44,.913,7.02,14.63,13.45,14.43,43.95,309.4,0,2.276,4.143,770
2,283,1400,2,19.04,17.96,17.61,18.94,16.93,.331,.418,.334,.328,0,13.55,2550
1,283,1405,2,4.492,4.426,347,9.86,1.589,7.32,14.58,13.49,14.43,43.76,309.3,0,2.173,3.353,763
1,283,1410,2,5.275,5.172,346.4,11.36,.934,7.22,14.69,13.49,14.44,43.36,309.3,0,2.144,3.925,755
1,283,1415,2,4.623,4.546,354.1,10.47,.821,5.913,14.65,13.48,14.48,43.83,309.2,0,2.261,3.503,747
2,283,1415,2,19.18,18.06,17.7,18.82,17.1,.331,.418,.334,.328,0,13.54,2550
1,283,1420,2,4.919,4.842,8.03,10.18,1.481,7.68,14.73,13.92,14.76,43.69,309.1,0,2.28,3.678,737
1,283,1425,2,5.388,5.269,352.6,12.01,.877,7.58,14.95,13.86,14.83,42.7,309,0,2.169,4.105,730
1,283,1430,2,4.952,4.882,348.9,9.62,1.103,8.26,15.03,14.06,14.92,42.78,309,0,2.262,3.748,720
2,283,1430,2,19.29,18.15,17.77,18.68,17.26,.331,.418,.334,.328,0,13.53,2550
1,283,1435,2,5.345,5.257,346.9,10.36,.907,7.02,14.91,13.81,14.66,42.32,308.9,0,2.013,4.158,710
1,283,1440,2,4.488,4.446,339.3,7.82,.901,6.403,14.85,13.79,14.65,42.91,308.8,0,2.145,3.473,698.8
1,283,1445,2,5.705,5.622,8.8,9.8,.719,7.42,15.16,14.32,15.16,42.67,308.7,0,2.337,4.36,688.8
2,283,1445,2,19.36,18.24,17.81,18.53,17.43,.33,.418,.334,.328,0,13.52,2550
1,283,1450,2,5.449,5.314,3.282,12.73,.985,7.38,15.21,14.31,15.08,41.46,308.7,0,1.993,4.193,676.9
1,283,1455,2,5.177,5.141,348.6,6.731,.946,7.25,15.31,14.3,15.13,40.52,308.7,0,1.768,3.98,665.8
1,283,1500,2,4.845,4.722,2.837,12.94,1.214,7.28,15.35,14.55,15.36,42.35,308.6,0,2.403,3.528,652.6
2,283,1500,2,19.41,18.32,17.85,18.4,17.59,.33,.419,.334,.328,0,13.51,2550
1,283,1505,2,5.318,5.211,7.34,11.49,.82,7.48,15.47,14.38,15.27,41.24,308.6,0,2.15,3.893,639
1,283,1510,2,5.3,5.239,3.753,8.63,1.069,7.91,15.36,14.37,15.14,41.39,308.6,0,2.104,4.055,625.9
1,283,1515,2,5,4.946,359.1,8.47,1.25,7.84,15.43,14.47,15.27,41.2,308.5,0,2.102,3.823,613.4
2,283,1515,2,19.46,18.41,17.86,18.31,17.76,.33,.419,.334,.328,0,13.51,2550
1,283,1520,2,4.512,4.318,352.8,16.8,.955,6.729,15.54,14.78,15.51,41.23,308.5,0,2.207,3.388,597.7
1,283,1525,2,4.658,4.389,355.8,19.47,1.023,7.22,15.65,14.76,15.56,40.9,308.5,0,2.198,3.405,582.8
1,283,1530,2,4.359,4.187,344.5,16.11,.859,5.978,15.81,14.95,15.67,40.31,308.5,0,2.136,3.408,569
2,283,1530,2,19.49,18.48,17.88,18.31,17.92,.33,.419,.334,.328,0,13.5,2550
1,283,1535,2,4.446,4.355,359.1,11.56,1.366,6.697,15.78,14.75,15.62,40.27,308.5,0,2.092,3.195,553.1
1,283,1540,2,4.374,4.284,6.24,11.62,1.075,6.501,15.72,14.86,15.53,39.92,308.5,0,1.924,3.508,537.4
1,283,1545,2,4.305,4.17,4.976,14.39,1.006,6.533,15.75,15.09,15.75,40.45,308.4,0,2.13,3.16,521.4
2,283,1545,2,19.51,18.55,17.9,18.38,18.08,.33,.419,.334,.328,0,13.5,2550
1,283,1550,2,4.712,4.684,349,6.277,.872,6.37,15.77,14.83,15.58,40.05,308.5,0,2.012,3.58,504.5
1,283,1555,2,4.557,4.399,345,15.06,1.171,7.97,15.73,14.98,15.66,40.15,308.5,0,2.009,3.42,489
1,283,1600,2,3.853,3.759,17.28,12.62,.776,5.455,15.75,15.02,15.63,40.52,308.4,0,2.151,2.877,472.8
2,283,1600,2,19.5,18.62,17.94,18.52,18.23,.33,.42,.334,.328,0,13.49,2550
1,283,1605,2,3.349,3.263,29.88,12.99,.775,4.9,15.71,15.02,15.68,40.45,308.4,0,2.102,2.447,454.8
1,283,1610,2,3.403,3.356,4.547,9.59,.845,5.488,15.78,15.19,15.66,40.42,308.4,0,2.143,2.672,438
1,283,1615,2,3.872,3.786,8.51,12.1,1.09,6.239,15.82,15.24,15.74,39.56,308.4,0,1.881,3.077,408.2
2,283,1615,2,19.47,18.68,17.98,18.69,18.37,.33,.42,.334,.328,0,13.5,2550
1,283,1620,2,3.583,3.537,353.6,9.2,.636,5.39,15.69,15.11,15.58,39.1,308.4,0,1.615,2.68,391.1
1,283,1625,2,3.085,2.976,352.7,15.19,.876,4.9,15.8,15.1,15.73,38.72,308.4,0,1.586,2.162,385.5
1,283,1630,2,3.631,3.588,8.15,8.75,.545,4.835,15.73,15.07,15.61,39.29,308.4,0,1.716,2.76,367
2,283,1630,2,19.43,18.74,18.03,18.85,18.5,.33,.42,.334,.328,0,13.49,2550
1,283,1635,2,2.616,2.583,1.772,9.08,.845,4.802,15.54,14.85,15.4,39.3,308.4,0,1.557,1.955,348.5
1,283,1640,2,3.039,2.931,355.1,15.29,.51,4.41,15.5,15.05,15.44,39.74,308.5,0,1.672,2.172,330.1
1,283,1645,2,2.935,2.925,12.05,4.886,.551,4.051,15.52,15.02,15.43,39.16,308.4,0,1.491,2.277,311.4
2,283,1645,2,19.37,18.79,18.08,18.99,18.62,.33,.42,.333,.328,0,13.48,2550
1,283,1650,2,3.057,2.968,345.5,13.84,1.023,4.443,15.51,14.99,15.42,39.17,308.4,0,1.486,2.151,292.3
1,283,1655,2,2.879,2.814,5.759,12.19,.661,4.181,15.41,15,15.34,39.88,308.4,0,1.645,2.012,273.3
1,283,1700,2,3.2,3.168,17.89,8.15,.629,4.541,15.44,15.03,15.39,40.1,308.4,0,1.746,2.28,254.7
2,283,1700,2,19.29,18.82,18.14,19.09,18.73,.33,.42,.333,.327,0,13.36,2550
1,283,1705,2,2.106,2.059,15.8,12.05,.486,3.071,15.38,15.04,15.31,39.68,308.4,0,1.548,1.562,235.6
1,283,1710,2,3.676,3.627,357,9.32,.544,4.475,15.32,15.02,15.24,40.85,308.4,0,1.889,2.767,217.4
1,283,1715,2,2.878,2.843,353.5,8.93,.663,4.149,15.18,14.89,15.09,40.78,308.3,0,1.741,2.195,198.3
2,283,1715,2,19.21,18.86,18.19,19.13,18.81,.33,.42,.333,.327,0,12.98,2550
1,283,1720,2,2.729,2.634,9.41,15.11,.464,3.659,15.18,14.99,15.12,41.84,308.4,0,2.09,1.97,178.8
1,283,1725,2,2.284,2.262,18.78,7.9,.348,3.136,15.08,14.92,15.04,42.25,308.4,0,2.143,1.422,159.3
1,283,1730,2,2.532,2.508,16.53,7.93,.323,3.234,15.05,14.92,14.99,42.73,308.4,0,2.267,1.88,140.9
2,283,1730,2,19.12,18.88,18.24,19.1,18.89,.329,.421,.333,.327,0,12.87,2550
1,283,1735,2,2.523,2.507,11.03,6.343,.419,3.332,14.92,14.82,14.83,43.81,308.4,0,2.49,1.762,122.6
1,283,1740,2,2.508,2.492,13.53,6.401,.281,3.299,14.71,14.7,14.64,43.64,308.3,0,2.257,1.572,105
1,283,1745,2,2.485,2.472,5.826,5.688,.365,3.463,14.53,14.59,14.47,44.94,308.4,0,2.501,1.522,88.4
2,283,1745,2,19.02,18.9,18.27,19.04,18.96,.329,.421,.333,.327,0,12.77,2550
1,283,1750,2,1.839,1.827,14.33,6.604,.384,2.809,14.39,14.54,14.38,45.55,308.4,0,2.558,1.104,72.1
1,283,1755,2,1.519,1.515,11.58,4.156,.167,1.829,14.25,14.4,14.19,47.85,308.4,0,3.105,.875,56.33
1,283,1800,2,1.794,1.792,9.1,2.725,.218,2.221,13.95,14.19,13.85,50.57,308.4,0,3.601,.857,41.71
2,283,1800,2,18.91,18.91,18.29,18.95,19.01,.329,.421,.333,.327,0,12.73,2550
1,283,1805,2,2.211,2.209,13.79,2.251,.219,2.679,13.49,13.92,13.36,52.43,308.4,0,3.686,.888,28.69
1,283,1810,2,2.36,2.356,17.43,3.257,.178,2.777,13.03,14.05,12.92,54.02,308.4,0,3.69,.877,17.27
1,283,1815,2,1.953,1.952,27.95,1.855,.11,2.319,12.65,14.02,12.6,55.56,308.4,0,3.735,.161,7.31
2,283,1815,2,18.81,18.91,18.3,18.83,19.06,.329,.421,.333,.327,.105,12.65,2550
1,283,1820,2,2.253,2.252,28.4,1.662,.105,2.483,12.31,13.8,12.29,56.84,308.4,0,3.739,.937,.44
1,283,1825,2,2.17,2.169,22.11,1.725,.123,2.483,11.68,13.62,11.67,60.52,308.3,0,4.029,.654,0
1,283,1830,2,1.592,1.591,16.38,2.266,.176,2.058,11.14,13.25,11.25,62.3,308.3,0,3.935,.554,0
2,283,1830,2,18.69,18.91,18.3,18.7,19.08,.329,.421,.333,.327,1.231,12.61,2550
1,283,1835,2,1.76,1.76,10.4,.611,.154,2.025,11.03,13.41,11.29,62.26,308.3,0,3.83,.639,0
1,283,1840,2,2.052,2.052,8.47,.222,.056,2.189,11.01,13.55,11.45,62.98,308.3,0,3.964,.892,0
1,283,1845,2,1.744,1.744,8.33,.056,.126,1.993,10.86,13.54,11.26,65.94,308.3,0,4.464,.168,0
2,283,1845,2,18.56,18.89,18.29,18.54,19.09,.329,.421,.333,.327,1.481,12.59,2550
1,283,1850,2,1.734,1.734,7.66,.158,.071,1.862,10.6,13.47,11.06,66.58,308.3,0,4.359,.38,0
1,283,1855,2,1.755,1.755,10.99,1.269,.061,1.862,10.53,13.33,11.08,66.43,308.3,0,4.262,.123,0
1,283,1900,2,1.578,1.578,11.68,0,.055,1.666,10.31,13.31,10.61,67.63,308.4,0,4.306,0,0
2,283,1900,2,18.41,18.87,18.27,18.37,19.09,.329,.421,.333,.327,2.72,12.58,2550
1,283,1905,2,1.541,1.54,10.63,1.376,.12,1.731,9.97,13.24,10.18,68.78,308.5,0,4.221,0,0
1,283,1910,2,.786,.754,339.5,16.26,.169,1.274,9.46,12.23,9.59,72.2,308.6,0,4.424,0,0
1,283,1915,2,1.03,1.017,356,9.14,.091,1.176,9.37,11.95,9.46,71.4,308.6,0,4.188,0,0
2,283,1915,2,18.26,18.84,18.24,18.17,19.08,.329,.421,.333,.327,18.7,12.56,2550
1,283,1920,2,.921,.92,5.17,2.109,.097,1.143,9.3,12.14,9.41,71.1,308.6,0,4.059,0,0
1,283,1925,2,.689,.688,12.82,3.245,.174,.98,9.27,12.16,9.26,71.1,308.6,0,4.034,0,0
1,283,1930,2,.527,.527,16.54,.25,.119,.849,9.23,11.91,9.19,71.1,308.7,0,4.005,0,0
2,283,1930,2,18.11,18.8,18.2,17.98,19.06,.329,.421,.333,.327,13.71,12.55,2550
1,283,1935,2,.831,.83,26.68,1.866,.102,.98,9.27,11.77,9.26,70.4,308.7,0,3.897,0,0
1,283,1940,2,.92,.918,32.1,3.581,.084,1.111,9.24,12.16,9.26,70.6,308.7,0,3.901,0,0
1,283,1945,2,.936,.936,38.91,.048,.123,1.111,9.11,12.53,9.28,72.9,308.8,0,4.23,0,0
2,283,1945,2,17.96,18.74,18.15,17.77,19.02,.329,.421,.333,.327,30.91,12.54,2550
1,283,1950,2,1.104,1.104,42.04,1.157,.05,1.209,9.13,12.65,9.71,71,308.8,0,3.888,0,.16
1,283,1955,2,1.045,1.034,55.41,8.19,.129,1.274,9.39,12.63,10.05,69.05,308.9,0,3.741,.363,.484
1,283,2000,2,1.238,1.238,72.3,1.059,.132,1.535,9.39,12.44,10.04,69.96,308.9,0,3.922,.52,.245
2,283,2000,2,17.81,18.69,18.1,17.58,18.98,.329,.421,.333,.327,40.56,12.53,2550
1,283,2005,2,.956,.956,78.2,1.592,.078,1.209,8.84,12.19,9.31,73.1,308.9,0,4.022,.409,0
1,283,2010,2,.753,.753,78.9,0,.082,.915,8.36,11.86,8.76,76.2,308.9,0,4.15,0,0
1,283,2015,2,.613,.613,78.9,0,.035,.686,8.22,11.67,8.99,77.6,309,0,4.267,0,0
2,283,2015,2,17.67,18.63,18.03,17.38,18.93,.328,.421,.333,.327,27.8,12.53,2550
1,283,2020,2,.585,.585,78.9,0,.036,.653,8.35,11.51,9.4,77.5,309,0,4.372,0,0
1,283,2025,2,.264,.264,78.9,0,.094,.457,8.32,11.24,9.15,78.8,309.1,0,4.571,0,0
1,283,2030,2,.04,.04,78.9,.014,.072,.229,8.33,10.94,9.04,80.1,309,0,4.807,0,0
2,283,2030,2,17.54,18.56,17.97,17.2,18.87,.328,.421,.333,.327,47.05,12.52,2550
1,283,2035,2,.239,.238,82.4,3.777,.223,.719,8.61,10.8,9.11,76.9,309,0,4.501,0,0
1,283,2040,2,.649,.649,94.2,.04,.067,.784,8.76,11.12,9.05,75.6,309.1,0,4.405,0,0
1,283,2045,2,.362,.362,94.3,0,.145,.621,8.75,11.11,8.96,78.6,309.1,0,4.945,0,0
2,283,2045,2,17.41,18.5,17.89,17.01,18.81,.328,.421,.333,.327,47.69,12.52,2550
1,283,2050,2,.291,.291,94.3,0,.038,.359,8.37,11,8.67,80.5,309.1,0,4.907,0,0
1,283,2055,2,.085,.085,94.3,0,.106,.294,8.25,10.94,8.53,79.1,309.1,0,4.561,0,0
1,283,2100,2,0,0,0,0,0,0,8.22,10.89,8.62,80.7,309.1,0,4.804,0,0
2,283,2100,2,17.29,18.43,17.82,16.84,18.74,.328,.42,.332,.327,60.17,12.5,2550
1,283,2105,2,0,0,0,0,0,0,8.37,10.87,8.74,82.2,309.1,0,5.196,0,0
1,283,2110,2,0,0,0,0,0,0,8.41,10.82,8.69,82.1,309.1,0,5.226,0,0
1,283,2115,2,0,0,0,0,0,0,8.43,10.78,8.61,81.4,309.2,0,5.119,0,0
2,283,2115,2,17.18,18.37,17.74,16.68,18.66,.328,.42,.332,.327,65.8,12.49,2550
1,283,2120,2,.762,.762,159.2,2.171,.163,.849,8.48,10.89,8.77,80.7,309.2,0,5.059,0,0
1,283,2125,2,.806,.806,159.3,.122,.029,.849,8.72,10.96,8.85,83.8,309.2,0,5.797,0,0
1,283,2130,2,.77,.77,159.2,.14,.032,.849,8.72,11.02,8.72,86,309.1,0,6.172,0,0
2,283,2130,2,17.07,18.3,17.67,16.52,18.59,.328,.42,.332,.327,72.1,12.49,2550
1,283,2135,2,.683,.683,159.1,.074,.063,.784,8.65,11.04,8.65,87.2,309.1,0,6.308,0,0
1,283,2140,2,.61,.61,159.3,.097,.049,.719,8.49,10.96,8.6,86,309.1,0,5.948,0,.103
1,283,2145,2,.743,.743,159.4,.079,.03,.817,8.21,10.96,8.5,84.8,309.1,0,5.483,0,.237
2,283,2145,2,16.97,18.23,17.59,16.36,18.5,.328,.42,.332,.327,77.1,12.49,2550
1,283,2150,2,.789,.789,159.5,.074,.034,.882,7.95,10.94,8.51,84.5,309.1,0,5.185,0,.036
1,283,2155,2,.678,.678,159.5,.063,.042,.784,7.73,10.89,8.77,82.7,309.1,0,4.685,0,0
1,283,2200,2,.42,.42,159.5,.074,.111,.621,7.73,10.73,8.74,80.6,309.1,0,4.334,0,0
2,283,2200,2,16.87,18.17,17.51,16.22,18.42,.328,.42,.332,.327,80.8,12.48,2550
1,283,2205,2,.407,.407,159.3,.145,.058,.49,7.66,10.45,8.17,82.1,309.1,0,4.506,0,0
1,283,2210,2,.427,.427,159.1,.074,.028,.49,7.4,10.38,7.75,84.3,309.1,0,4.641,0,0
1,283,2215,2,.417,.417,159,.088,.025,.49,7.27,10.43,7.88,86.4,309,0,4.847,0,0
2,283,2215,2,16.78,18.1,17.43,16.09,18.33,.328,.419,.332,.327,82.4,12.47,2550
1,283,2220,2,.531,.531,158.9,.063,.089,.719,7.27,10.66,7.94,87.9,309,0,5.096,0,.019
1,283,2225,2,.713,.713,158.7,.101,.052,.784,7.32,10.7,7.71,89,309,0,5.308,0,0
1,283,2230,2,.6,.6,158.6,.151,.091,.784,7.13,10.56,7.36,88.8,309,0,5.105,0,0
2,283,2230,2,16.69,18.03,17.35,15.95,18.25,.328,.419,.332,.327,82.7,12.47,2550
1,283,2235,2,.488,.488,158.2,.074,.042,.555,6.946,10.53,7.15,89.3,308.9,0,5.009,0,0
1,283,2240,2,.589,.589,158.2,.028,.077,.784,6.902,10.44,7.09,89.1,308.9,0,4.926,0,0
1,283,2245,2,.662,.662,158.2,.079,.069,.817,6.811,10.42,6.914,88.7,308.9,0,4.778,0,0
2,283,2245,2,16.6,17.97,17.27,15.82,18.16,.328,.419,.332,.327,83.1,12.46,2550
1,283,2250,2,.486,.486,158.2,.063,.056,.621,6.813,10.35,7.02,88.4,308.9,0,4.737,0,0
1,283,2255,2,.254,.254,158.2,.051,.157,.49,6.985,10.2,7.24,88.2,308.8,0,4.865,0,.008
1,283,2300,2,0,0,0,0,0,0,6.931,9.76,7.31,88,308.7,0,4.779,0,.023
2,283,2300,2,16.52,17.91,17.19,15.7,18.08,.327,.419,.332,.327,84.6,12.46,2550
1,283,2305,2,0,0,0,0,0,0,6.68,9.54,7.36,87.6,308.7,0,4.48,0,0
1,283,2310,2,0,0,0,0,0,0,6.434,9.52,6.947,87.5,308.7,0,4.239,0,0
1,283,2315,2,0,0,0,0,0,0,6.284,9.37,6.768,87.8,308.6,0,4.143,0,0
2,283,2315,2,16.44,17.85,17.12,15.58,17.99,.327,.419,.332,.326,86,12.45,2550
1,283,2320,2,.049,.049,158.8,.029,.095,.294,6.333,9.26,6.975,87.7,308.6,0,4.174,0,0
1,283,2325,2,.449,.449,158.3,.274,.129,.719,6.411,9.36,6.927,87.9,308.6,0,4.265,0,0
1,283,2330,2,.528,.528,158.3,.652,.109,.784,6.265,9.47,6.623,88.1,308.5,0,4.165,0,0
2,283,2330,2,16.36,17.78,17.04,15.47,17.9,.327,.418,.332,.326,86.5,12.44,2550
1,283,2335,2,.331,.331,158.6,.048,.073,.523,6.438,9.48,6.813,90,308.5,0,4.633,0,.306
1,283,2340,2,.113,.113,158.6,.05,.072,.229,6.648,9.38,6.997,89.8,308.5,0,4.804,0,0
1,283,2345,2,0,0,0,0,0,0,6.701,8.98,7.17,90.2,308.4,0,4.913,0,.03
2,283,2345,2,16.29,17.72,16.96,15.36,17.81,.327,.418,.332,.326,87,12.45,2550
1,283,2350,2,.003,.003,158.6,.014,.016,.098,6.679,8.95,7.21,90.3,308.4,0,4.899,0,0
1,283,2355,2,.227,.227,158.6,.067,.083,.359,6.448,9.08,6.884,89.4,308.4,0,4.548,0,0
1,284,0,2,.225,.225,158.6,.082,.108,.457,6.321,8.93,6.594,89.6,308.3,0,4.445,0,0
2,284,0,2,16.22,17.67,16.89,15.26,17.73,.327,.418,.332,.326,87.2,12.44,2550
1,284,5,2,.516,.516,161.7,1.861,.104,.751,6.258,8.84,6.43,89.9,308.2,0,4.438,0,0
1,284,10,2,.509,.509,162.7,.172,.066,.621,6.276,8.93,6.495,90.9,308.2,0,4.606,0,0
1,284,15,2,.202,.202,162.5,.068,.166,.523,6.194,8.85,6.339,90.7,308.1,0,4.494,0,0
2,284,15,2,16.15,17.61,16.81,15.15,17.64,.327,.418,.332,.326,87.7,12.44,2550
1,284,20,2,.023,.022,188.1,2.467,.101,.621,6.069,8.51,6.394,90.8,308.1,0,4.392,0,0
1,284,25,2,.598,.591,174.5,9.07,.093,.817,5.976,8.59,6.257,91.5,308.1,0,4.405,0,0
1,284,30,2,.397,.397,169.4,.112,.104,.621,5.997,8.72,6.267,91.9,308,0,4.49,0,0
2,284,30,2,16.08,17.55,16.74,15.05,17.55,.327,.418,.332,.326,88.5,12.43,2550
1,284,35,2,.049,.049,169.4,0,.088,.294,5.971,8.65,6.237,91.9,307.9,0,4.466,0,0
1,284,40,2,.005,.005,169.6,0,.022,.131,5.865,8.46,6.241,92.7,307.9,0,4.488,0,.005
1,284,45,2,.196,.196,169.7,0,.203,.523,5.928,8.43,6.252,93.7,307.8,0,4.69,0,0
2,284,45,2,16.01,17.5,16.67,14.96,17.47,.327,.417,.332,.326,89.5,12.43,2550
1,284,50,2,.846,.827,190.2,12.28,.292,1.176,5.842,8.58,6.074,94,307.8,0,4.655,0,0
1,284,55,2,1.003,1.002,198.4,2.595,.083,1.209,5.866,8.78,6.078,94.6,307.7,0,4.768,0,0
1,284,100,2,.866,.864,203.2,4.328,.072,.98,5.785,8.77,6.034,94.9,307.7,0,4.734,0,0
2,284,100,2,15.94,17.44,16.6,14.86,17.38,.327,.417,.332,.326,90.5,12.42,2550
1,284,105,2,.708,.698,219.1,9.74,.131,.98,5.512,8.61,5.866,94.3,307.7,0,4.39,0,0
1,284,110,2,.908,.906,225.6,3.99,.122,1.143,5.294,8.57,5.98,94.9,307.7,0,4.269,0,0
1,284,115,2,.975,.975,212,1.221,.083,1.111,5.564,8.9,6.206,95.8,307.7,0,4.653,0,0
2,284,115,2,15.88,17.38,16.53,14.77,17.3,.327,.417,.332,.326,92.2,12.42,2550
1,284,120,2,1.018,1.017,211.6,1.71,.05,1.111,5.729,9.05,6.231,95.4,307.6,0,4.76,0,0
1,284,125,2,1.167,1.159,210.8,6.836,.108,1.601,5.773,9.14,6.268,95.2,307.6,0,4.762,0,0
1,284,130,2,.967,.964,203.8,4.66,.137,1.241,5.935,9.04,6.433,94.7,307.6,0,4.853,0,0
2,284,130,2,15.82,17.33,16.46,14.69,17.22,.327,.417,.332,.326,94,12.41,2550
1,284,135,2,.93,.93,199.2,.33,.068,1.045,6.053,8.93,6.397,93.9,307.6,0,4.839,0,0
1,284,140,2,1.245,1.237,212.6,6.438,.104,1.372,5.972,8.84,6.166,93.2,307.6,0,4.66,0,0
1,284,145,2,1.357,1.354,214.7,3.749,.072,1.535,5.913,8.78,6.231,93.5,307.6,0,4.648,0,0
2,284,145,2,15.76,17.28,16.39,14.6,17.13,.327,.417,.332,.326,95.3,12.41,2550
1,284,150,2,1.612,1.603,217.3,6.338,.121,1.862,5.723,8.72,6.111,93.6,307.5,0,4.483,0,0
1,284,155,2,1.544,1.481,247.3,16.35,.077,1.731,5.548,8.87,6.195,93.3,307.4,0,4.269,.678,0
1,284,200,2,1.559,1.513,259,13.82,.144,1.829,5.587,8.83,6.12,91.6,307.4,0,4.059,.558,0
2,284,200,2,15.7,17.23,16.33,14.52,17.05,.327,.416,.332,.326,96.9,12.41,2550
1,284,205,2,1.813,1.806,249.8,5.15,.094,1.96,5.516,8.47,5.856,91.8,307.4,0,4.022,.395,0
1,284,210,2,2.107,2.105,233.7,2.945,.09,2.254,5.401,8.47,5.712,92.6,307.5,0,4.026,.343,0
1,284,215,2,2.114,2.109,228.4,3.769,.152,2.417,5.201,8.64,5.448,92.9,307.5,0,3.884,.168,0
2,284,215,2,15.65,17.17,16.26,14.44,16.97,.326,.416,.332,.326,97.9,12.4,2550
1,284,220,2,2.1,2.097,226.2,3.107,.078,2.287,4.856,8.03,5.047,93,307.5,0,3.556,.004,0
1,284,225,2,2.455,2.453,219,2.032,.108,2.679,4.694,8.38,4.896,93.4,307.5,0,3.461,.132,0
1,284,230,2,2.352,2.352,220.7,.848,.056,2.483,4.549,8.63,4.766,93.8,307.5,0,3.379,.016,0
2,284,230,2,15.59,17.12,16.2,14.36,16.89,.326,.416,.332,.326,98.6,12.39,2550
1,284,235,2,2.233,2.233,218.3,.621,.047,2.319,4.484,8.44,4.753,94.2,307.5,0,3.378,0,0
1,284,240,2,2.276,2.275,216.1,1.73,.042,2.352,4.509,8.39,4.853,94.6,307.5,0,3.457,0,0
1,284,245,2,2.306,2.304,218.9,2.096,.133,2.483,4.494,8.32,4.793,94.5,307.4,0,3.436,0,0
2,284,245,2,15.54,17.07,16.13,14.29,16.81,.326,.416,.332,.326,99.4,12.39,2550
1,284,250,2,2.484,2.483,214.5,1.716,.068,2.646,4.463,8.43,4.739,94.8,307.4,0,3.445,.11,0
1,284,255,2,2.59,2.59,212.2,1.16,.055,2.711,4.534,8.32,4.858,94.9,307.4,0,3.532,.298,0
1,284,300,2,2.682,2.682,214.3,.927,.078,2.875,4.586,8.17,4.918,94.8,307.3,0,3.568,.371,0
2,284,300,2,15.48,17.02,16.06,14.21,16.73,.326,.415,.332,.326,100,12.39,2550
1,284,305,2,2.909,2.908,212.7,1.637,.039,3.005,4.633,8.51,4.961,94.8,307.3,0,3.609,.359,0
1,284,310,2,2.829,2.827,209.5,2.147,.081,3.038,4.765,8.47,5.194,94.8,307.3,0,3.745,.812,0
1,284,315,2,2.83,2.828,210.2,1.687,.103,3.071,4.986,8.31,5.426,94.2,307.3,0,3.856,.793,0
2,284,315,2,15.43,16.98,16,14.14,16.65,.326,.415,.332,.326,100,12.38,2550
1,284,320,2,2.738,2.735,213.3,2.689,.116,3.005,5.091,8.19,5.467,93.2,307.2,0,3.821,.89,0
1,284,325,2,2.506,2.504,214.9,2.154,.1,2.711,5.124,7.88,5.457,92.8,307.2,0,3.783,.261,0
1,284,330,2,2.507,2.506,207.9,1.789,.073,2.679,5.141,7.55,5.426,92.5,307.2,0,3.766,.59,0
2,284,330,2,15.38,16.93,15.94,14.07,16.58,.326,.415,.332,.326,100,12.38,2550
1,284,335,2,2.671,2.669,208.6,2.169,.092,2.875,5.127,7.48,5.363,92.2,307.2,0,3.707,.787,0
1,284,340,2,2.748,2.746,209.3,2.328,.072,2.907,5.064,7.56,5.292,92.1,307.2,0,3.629,.794,0
1,284,345,2,2.735,2.733,216.3,2.065,.113,3.136,4.987,7.51,5.209,92.4,307.2,0,3.592,.57,0
2,284,345,2,15.33,16.88,15.89,14.01,16.5,.326,.415,.332,.326,100,12.38,2550
1,284,350,2,2.903,2.899,212.8,2.737,.089,3.201,4.996,7.43,5.239,92.6,307.2,0,3.643,.805,0
1,284,355,2,3.052,3.049,206.6,2.602,.154,3.397,5.035,7.26,5.252,92.6,307.2,0,3.679,1.012,0
1,284,400,2,3.155,3.153,204.3,2.189,.131,3.626,5.02,7.13,5.191,92.7,307.3,0,3.669,1.155,0
2,284,400,2,15.29,16.84,15.82,13.95,16.43,.326,.415,.331,.326,100,12.38,2550
1,284,405,2,3.058,3.055,207.5,2.673,.11,3.397,4.955,7.06,5.09,92.9,307.3,0,3.637,.985,0
1,284,410,2,2.979,2.978,213.9,1.677,.072,3.103,4.862,6.977,4.992,93.2,307.2,0,3.596,.648,0
1,284,415,2,3.04,3.038,211.8,2.022,.105,3.299,4.775,6.962,4.921,93.6,307.3,0,3.568,.759,0
2,284,415,2,15.25,16.79,15.77,13.89,16.35,.326,.414,.331,.326,100,12.37,2550
1,284,420,2,2.969,2.968,208.9,1.662,.129,3.397,4.81,6.949,4.975,93.9,307.3,0,3.657,.957,0
1,284,425,2,2.938,2.937,212.1,1.73,.102,3.103,4.853,6.981,5.037,93.9,307.2,0,3.696,.803,0
1,284,430,2,2.808,2.806,217.9,1.733,.111,3.038,4.786,7.04,4.943,93.8,307.1,0,3.619,.614,0
2,284,430,2,15.2,16.75,15.71,13.83,16.28,.326,.414,.331,.326,100,12.37,2550
1,284,435,2,2.615,2.612,217.7,2.62,.096,2.907,4.746,7.08,4.926,94,307.1,0,3.604,.399,0
1,284,440,2,2.596,2.595,217,1.463,.131,2.875,4.744,7.07,4.972,94.2,307.1,0,3.631,.384,0
1,284,445,2,2.924,2.92,211.8,2.871,.269,3.332,4.757,6.957,4.969,94.1,307.2,0,3.629,.927,0
2,284,445,2,15.16,16.71,15.66,13.78,16.21,.326,.414,.331,.326,100,12.37,2550
1,284,450,2,3.014,3.012,206,2.07,.099,3.201,4.807,6.95,5.026,94.2,307.2,0,3.688,1.08,0
1,284,455,2,2.924,2.92,206.4,3.104,.198,3.593,4.862,6.928,5.063,93.9,307.3,0,3.705,1.02,0
1,284,500,2,2.496,2.491,206.8,3.493,.162,3.005,4.846,6.797,5.025,93.8,307.3,0,3.674,.767,0
2,284,500,2,15.13,16.67,15.6,13.73,16.14,.326,.414,.331,.326,100,12.36,2550
1,284,505,2,2.565,2.557,210.9,4.526,.105,2.94,4.809,6.63,4.978,94,307.3,0,3.66,.669,0
1,284,510,2,2.665,2.663,213.1,1.937,.11,2.94,4.687,6.51,4.805,94.1,307.3,0,3.557,.689,0
1,284,515,2,2.744,2.74,215.8,2.968,.093,3.005,4.556,6.59,4.703,94.4,307.3,0,3.485,.704,0
2,284,515,2,15.08,16.63,15.55,13.67,16.07,.326,.414,.331,.326,100,12.36,2550
1,284,520,2,2.754,2.75,219.6,3.136,.2,3.136,4.564,6.613,4.746,94.8,307.3,0,3.544,.822,0
1,284,525,2,2.337,2.334,215.6,3.219,.111,2.646,4.586,6.469,4.767,94.9,307.4,0,3.576,.348,0
1,284,530,2,2.32,2.316,221.6,3.231,.111,2.581,4.588,6.358,4.795,94.9,307.3,0,3.583,.411,0
2,284,530,2,15.05,16.59,15.5,13.62,16,.326,.414,.331,.326,100,12.36,2550
1,284,535,2,2.36,2.354,225.4,4.064,.139,2.711,4.607,6.334,4.842,94.9,307.3,0,3.605,.912,0
1,284,540,2,2.37,2.362,226.8,4.631,.191,2.875,4.623,6.2,4.867,94.8,307.3,0,3.595,.853,0
1,284,545,2,2.458,2.45,227.7,4.759,.219,3.201,4.637,6.216,4.839,94.5,307.3,0,3.577,.95,0
2,284,545,2,15.01,16.55,15.45,13.58,15.93,.326,.413,.331,.326,100,12.36,2550
1,284,550,2,2.43,2.423,233.4,4.362,.242,3.234,4.599,6.22,4.779,94.5,307.3,0,3.527,.571,0
1,284,555,2,2.081,2.077,233.9,3.206,.168,2.581,4.545,6.121,4.676,94.4,307.3,0,3.472,.009,0
1,284,600,2,2.316,2.312,239.1,3.595,.14,2.777,4.483,6.038,4.597,94.6,307.3,0,3.432,.24,0
2,284,600,2,14.97,16.52,15.4,13.52,15.87,.326,.413,.331,.326,100,12.35,2550
1,284,605,2,2.49,2.488,236.1,2.53,.12,2.744,4.433,6.064,4.568,94.8,307.4,0,3.42,.805,0
1,284,610,2,2.734,2.732,232.6,2.099,.148,3.038,4.376,6.391,4.574,95,307.4,0,3.394,1.075,0
1,284,615,2,2.619,2.61,224.5,4.693,.149,2.94,4.428,6.352,4.688,95.4,307.4,0,3.493,1.152,0
2,284,615,2,14.93,16.48,15.35,13.47,15.8,.326,.413,.331,.326,100,12.35,2550
1,284,620,2,2.966,2.963,219.7,2.416,.129,3.201,4.523,6.507,4.744,95.3,307.5,0,3.573,1.127,0
1,284,625,2,2.999,2.998,221.5,1.558,.078,3.201,4.553,6.57,4.72,95,307.5,0,3.562,1.027,0
1,284,630,2,3.06,3.056,218.1,3.017,.061,3.201,4.475,6.581,4.616,94.9,307.5,0,3.475,1.015,0
2,284,630,2,14.89,16.44,15.3,13.43,15.74,.325,.413,.331,.326,100,12.34,2550
1,284,635,2,2.854,2.852,217.7,2.116,.167,3.136,4.436,6.534,4.633,95.2,307.5,0,3.475,.772,0
1,284,640,2,2.551,2.55,222.7,1.528,.133,2.809,4.424,6.408,4.603,95.1,307.5,0,3.459,.669,0
1,284,645,2,2.404,2.402,224.1,2.127,.081,2.581,4.352,6.298,4.597,95.2,307.5,0,3.403,.449,.19
2,284,645,2,14.85,16.41,15.26,13.38,15.67,.325,.413,.331,.326,100,12.34,2550
1,284,650,2,2.399,2.395,224.3,3.385,.107,2.679,4.393,6.211,4.767,95.4,307.5,0,3.467,.66,2.241
1,284,655,2,2.375,2.372,219.4,2.728,.12,2.613,4.44,6.21,4.754,95.2,307.5,0,3.484,.736,6.742
1,284,700,2,2.472,2.47,220.2,2.458,.162,3.038,4.408,6.252,4.635,95,307.5,0,3.428,.773,14.73
2,284,700,2,14.81,16.37,15.21,13.33,15.61,.325,.412,.331,.326,100,12.34,2550
1,284,705,2,2.31,2.308,226.2,2.438,.079,2.483,4.376,6.171,4.571,95.1,307.5,0,3.401,.536,22.23
1,284,710,2,2.262,2.259,221.4,2.425,.069,2.45,4.432,6.165,4.676,95.4,307.5,0,3.498,.427,34.49
1,284,715,2,2.269,2.266,224.4,3.075,.135,2.744,4.636,6.259,4.946,95.5,307.5,0,3.708,.016,47.61
2,284,715,2,14.77,16.33,15.16,13.28,15.55,.325,.412,.331,.326,100,12.35,2550
1,284,720,2,2.503,2.501,223.5,2.615,.188,2.94,4.891,6.474,5.266,95.5,307.5,0,3.956,.391,62.31
1,284,725,2,2.619,2.617,222.5,1.881,.121,2.875,5.269,6.71,5.706,95.4,307.5,0,4.312,.671,77.5
1,284,730,2,2.232,2.23,218,2.564,.169,2.581,5.713,6.758,6.198,95,307.5,0,4.678,.319,92.7
2,284,730,2,14.74,16.3,15.12,13.24,15.49,.325,.412,.331,.326,100,12.41,2550
1,284,735,2,2.301,2.296,218.1,3.839,.199,2.711,6.166,6.778,6.622,94.3,307.5,0,5.007,1.018,107.9
1,284,740,2,2.447,2.438,211.7,4.714,.2,2.875,6.461,6.811,6.813,93,307.6,0,5.106,1.087,120.8
1,284,745,2,2.72,2.706,206.3,5.849,.215,3.201,6.706,6.907,6.986,92.5,307.7,0,5.263,1.29,132.1
2,284,745,2,14.72,16.26,15.07,13.2,15.43,.325,.412,.331,.326,100,12.53,2550
1,284,750,2,2.596,2.58,205.5,6.329,.317,3.201,6.986,7.19,7.29,91.8,307.8,0,5.425,1.415,142.8
1,284,755,2,2.317,2.296,207,7.66,.322,3.038,7.36,7.57,7.7,90.9,307.8,0,5.65,1.337,160.4
1,284,800,2,2.259,2.242,199.8,7.04,.399,3.103,7.85,8.06,8.22,90.3,307.8,0,6.025,1.227,177
2,284,800,2,14.71,16.23,15.03,13.18,15.37,.325,.412,.331,.325,100,12.68,2550
1,284,805,2,2.572,2.547,200.6,8.01,.403,3.495,8.28,8.45,8.62,88.6,307.8,0,6.157,1.567,204.5
1,284,810,2,2.892,2.876,204.4,6.1,.392,3.593,8.51,8.56,8.76,86.4,307.9,0,6.03,1.805,231.3
1,284,815,2,2.598,2.579,208.5,6.966,.452,3.789,8.74,8.72,8.96,86,307.9,0,6.175,1.51,246.8
2,284,815,2,14.72,16.21,14.99,13.17,15.31,.325,.412,.331,.325,78.9,12.85,2550
1,284,820,2,2.963,2.954,208.5,4.5,.301,3.659,8.94,8.94,9.2,84.5,307.9,0,6.13,1.74,270.1
1,284,825,2,2.667,2.651,210.2,6.171,.369,3.267,9.28,9.28,9.6,84.4,307.9,0,6.435,1.482,279.5
1,284,830,2,2.681,2.655,210.3,7.98,.532,3.757,9.75,9.8,10.16,83.8,307.9,0,6.77,1.71,306.2
2,284,830,2,14.75,16.18,14.96,13.18,15.25,.326,.411,.331,.325,5.098,12.99,2550
1,284,835,2,2.872,2.834,212.5,9.31,.523,4.051,10.18,10.22,10.59,81.8,307.9,0,6.848,1.767,263.3
1,284,840,2,3.245,3.218,214.8,7.43,.555,4.181,10.25,10.27,10.39,79.6,307.9,0,6.519,2.18,182.7
1,284,845,2,3.878,3.864,207.8,4.778,.427,4.737,10.31,10.27,10.42,79.5,308,0,6.572,2.31,209.8
2,284,845,2,14.8,16.16,14.93,13.21,15.2,.326,.411,.331,.325,3.205,12.91,2550
1,284,850,2,3.344,3.322,205.3,6.624,.439,4.181,10.51,10.5,10.66,79.6,308,0,6.778,2.075,188.5
1,284,855,2,2.369,2.334,204.2,9.93,.343,3.071,10.78,10.78,10.93,80.5,308,0,7.18,1.442,184.3
1,284,900,2,2.383,2.361,198.7,7.76,.413,3.43,11.03,11,11.2,80.1,307.9,0,7.35,1.547,201.5
2,284,900,2,14.89,16.15,14.9,13.27,15.15,.326,.411,.331,.325,3.1,12.84,2550
1,284,905,2,2.668,2.646,193.1,7.37,.334,3.299,11.15,11.08,11.26,78,307.9,0,7.08,1.667,195.9
1,284,910,2,2.512,2.48,203.6,9.11,.44,3.855,11.24,11.16,11.35,76.3,307.8,0,6.858,1.526,174.1
1,284,915,2,2.89,2.851,203.1,9.44,.343,3.724,11.29,11.26,11.39,73.9,307.8,0,6.443,1.83,150.2
2,284,915,2,14.99,16.14,14.89,13.36,15.11,.326,.411,.331,.325,2.334,12.8,2550
1,284,920,2,2.925,2.894,203.9,8.27,.574,4.181,11.34,11.36,11.46,72.1,307.8,0,6.156,1.902,138.9
1,284,925,2,3.549,3.515,195.7,7.9,.726,5.357,11.41,11.4,11.5,72,307.9,0,6.21,2.142,143.4
1,284,930,2,2.978,2.958,199.1,6.623,.507,3.92,11.49,11.48,11.6,71.4,307.8,0,6.153,1.827,149.7
2,284,930,2,15.11,16.15,14.89,13.49,15.08,.326,.411,.331,.325,1.894,12.75,2550
1,284,935,2,3.134,3.106,198.1,7.72,.841,4.867,11.74,11.65,11.99,70.2,307.7,0,6.153,1.987,449.9
1,284,940,2,4.028,3.987,192.8,8.15,.51,5.325,12.55,12.18,12.81,66.84,307.7,0,6.212,2.61,516.3
1,284,945,2,3.8,3.754,196.9,8.93,.741,5.161,12.95,12.61,13.14,63.78,307.7,0,5.918,2.63,485.5
2,284,945,2,15.23,16.16,14.91,13.64,15.06,.326,.411,.33,.325,.349,12.78,2550
1,284,950,2,4.76,4.704,181.4,8.78,.545,6.076,13.32,12.89,13.43,61.39,307.6,0,5.729,3.238,491.3
1,284,955,2,4.369,4.328,187.3,7.84,.686,5.88,13.72,13.2,13.81,59.75,307.6,0,5.712,3.03,550.5
1,284,1000,2,4.156,4.073,194,11.41,.632,5.423,14.31,13.72,14.48,59.8,307.5,0,6.256,2.637,588.9
2,284,1000,2,15.36,16.18,14.93,13.8,15.04,.326,.411,.33,.325,0,13.02,2550
1,284,1005,2,4.616,4.516,193.2,11.91,.716,6.076,14.73,14.11,14.78,57.32,307.6,0,6.048,3.125,599.6
1,284,1010,2,5.56,5.503,194.8,8.22,.778,7.32,14.83,14.02,14.73,55.75,307.6,0,5.747,3.655,613.5
1,284,1015,2,5.288,5.255,203.1,6.428,.799,6.795,14.92,14.12,14.92,55.87,307.6,0,5.861,3.453,631.7
2,284,1015,2,15.52,16.2,14.97,14.01,15.04,.326,.411,.33,.325,0,13.15,2550
1,284,1020,2,4.945,4.878,189.6,9.43,.579,6.37,15.11,14.27,15.02,55.4,307.5,0,5.908,3.25,637.9
1,284,1025,2,4.914,4.854,189.3,8.93,.777,6.403,15.38,14.62,15.35,54.54,307.4,0,5.941,3.288,653.7
1,284,1030,2,5.073,5.033,200.5,7.19,.86,6.631,15.52,14.73,15.52,52.44,307.4,0,5.517,3.413,658.9
2,284,1030,2,15.73,16.23,15.02,14.27,15.04,.326,.411,.33,.325,0,13.19,2550
1,284,1035,2,4.737,4.596,198.2,13.95,.702,6.468,15.84,15.1,15.84,51.83,307.3,0,5.632,3.173,676.8
1,284,1040,2,4.863,4.813,199.1,8.24,.811,6.958,16.1,15.23,16.03,50.51,307.2,0,5.507,3.14,690.4
1,284,1045,2,4.532,4.487,199.9,8.02,1.11,6.762,16.49,15.7,16.45,49.75,307.1,0,5.63,2.955,703
2,284,1045,2,15.97,16.27,15.09,14.59,15.06,.325,.411,.33,.325,0,13.28,2550
1,284,1050,2,4.572,4.526,200.3,8.13,.953,7.12,16.54,15.68,16.48,49.83,307,0,5.713,3.067,695.9
1,284,1055,2,5.214,5.132,184.6,10.16,.806,7.02,16.64,15.68,16.48,47.81,307,0,5.218,3.625,632.2
1,284,1100,2,5.252,5.164,192.3,10.5,.751,6.697,16.71,15.86,16.64,48.23,307,0,5.405,3.29,619.1
2,284,1100,2,16.24,16.32,15.19,14.95,15.08,.325,.411,.33,.325,0,13.29,2550
1,284,1105,2,5.667,5.606,195.6,8.42,.799,7.81,16.95,16.1,16.95,46.15,307,0,4.999,3.705,759
1,284,1110,2,5.412,5.215,200.4,15.45,.674,6.893,17.04,16.24,17.01,46.59,307,0,5.212,3.503,694.9
1,284,1115,2,6.245,6.207,205.3,6.339,.781,7.71,17.23,16.34,17.17,45.34,306.9,0,5,4.075,769
2,284,1115,2,16.52,16.38,15.3,15.35,15.13,.325,.411,.33,.325,0,13.48,2550
1,284,1120,2,5.938,5.863,207.6,9.12,.842,7.51,17.48,16.59,17.43,44.82,306.9,0,5.062,3.898,749
1,284,1125,2,6.105,6.051,200.3,7.65,.775,7.64,17.64,16.7,17.59,44.04,306.9,0,4.951,4.098,799
1,284,1130,2,5.734,5.616,200.3,11.59,1.074,8.04,17.97,17.04,17.93,44.42,306.8,0,5.366,3.84,810
2,284,1130,2,16.79,16.45,15.44,15.75,15.18,.325,.411,.33,.325,0,13.48,2550
1,284,1135,2,6.34,6.226,200.7,10.84,.942,8.72,18.12,17.05,17.98,43.88,306.8,0,5.326,4.008,813
1,284,1140,2,5.645,5.513,203.1,12.38,.778,7.25,18.1,17.22,17.94,44.77,306.8,0,5.589,3.765,667
1,284,1145,2,5.994,5.883,183.2,11.01,1.111,8.53,18.29,17.34,18.18,44.18,306.8,0,5.577,4.005,644
2,284,1145,2,17.06,16.54,15.6,16.16,15.26,.325,.411,.33,.325,0,13.46,2550
1,284,1150,2,6.55,6.49,182.7,7.72,.834,8.23,18.18,17.16,17.93,43.88,306.7,0,5.379,4.675,789
1,284,1155,2,6.723,6.649,189.3,8.55,1.29,9.47,18.43,17.23,18.23,43.76,306.7,0,5.559,4.435,865
1,284,1200,2,6,5.912,195.7,9.81,1.127,9.05,18.45,17.5,18.33,43.88,306.5,0,5.613,4.093,810
2,284,1200,2,17.33,16.63,15.77,16.59,15.34,.325,.411,.33,.325,0,13.45,2550
1,284,1205,2,6.435,6.36,205,8.74,.894,8.43,18.45,17.44,18.3,43.5,306.4,0,5.496,4.313,828
1,284,1210,2,6.062,5.899,183.7,13.27,.971,8.92,18.55,17.47,18.39,43.69,306.3,0,5.644,4.313,830
1,284,1215,2,5.651,5.541,191,11.3,1.154,8.2,18.78,17.82,18.55,43.48,306.1,0,5.77,3.815,771
2,284,1215,2,17.58,16.72,15.95,17.01,15.44,.325,.411,.329,.325,0,13.43,2550
1,284,1220,2,5.884,5.823,189.2,8.21,1.194,9.93,18.77,17.77,18.62,44.53,306,0,6.099,3.995,802
1,284,1225,2,5.597,5.497,195.1,10.82,1.051,8,19.05,17.97,18.85,44.29,305.9,0,6.274,3.678,812
1,284,1230,2,6.005,5.936,195.3,8.69,1.213,8.66,18.97,17.83,18.71,43.83,305.8,0,6.057,3.955,809
2,284,1230,2,17.83,16.82,16.14,17.43,15.56,.325,.411,.329,.325,0,13.42,2550
1,284,1235,2,5.866,5.757,193.9,11.01,.782,7.38,18.94,17.96,18.78,43.71,305.7,0,5.993,3.928,772
1,284,1240,2,5.619,5.537,207.7,9.74,.703,7.55,19.01,18.12,18.84,43.45,305.7,0,5.976,3.828,701
1,284,1245,2,5.918,5.864,200.1,7.76,1.2,9.08,19.21,18.33,19.21,43.1,305.6,0,6.03,3.838,805
2,284,1245,2,18.07,16.93,16.34,17.84,15.68,.325,.411,.329,.325,0,13.42,2550
1,284,1250,2,6.638,6.487,193.2,12.22,1.058,9.08,19.42,18.35,19.27,42.74,305.6,0,6.1,4.26,764
1,284,1255,2,5.509,5.437,196.9,9.28,.912,7.58,19.56,18.67,19.52,43.24,305.5,0,6.38,3.528,813
1,284,1300,2,6.322,6.124,200.2,14.34,.941,8.49,20.08,18.98,19.93,41.67,305.3,0,6.314,4.28,843
2,284,1300,2,18.3,17.03,16.55,18.25,15.82,.325,.411,.329,.325,0,13.4,2550
1,284,1305,2,6.752,6.664,200.7,9.26,1.041,8.89,20.07,19.02,19.84,41.81,305.3,0,6.352,4.505,828
1,284,1310,2,5.917,5.692,208.6,15.8,1.013,8,20.02,18.83,19.75,41.67,305.2,0,6.263,3.923,801
1,284,1315,2,6.086,5.89,199.7,14.53,1.011,8.56,20.35,19.51,20.3,42.4,305.2,0,6.793,4.195,773
2,284,1315,2,18.51,17.14,16.76,18.6,15.96,.325,.411,.329,.325,0,13.39,2550
1,284,1320,2,5.552,5.456,194.6,10.62,1.021,8.13,20.57,19.53,20.32,42.11,305.1,0,6.893,3.768,662.8
1,284,1325,2,5.864,5.753,192.7,11.13,1.028,8.07,20.17,19.24,19.92,42.79,305,0,6.773,3.885,673.2
1,284,1330,2,5.479,5.411,193.7,9.02,1.306,8.13,20.31,19.3,20.21,42.91,304.9,0,6.933,3.588,798
2,284,1330,2,18.72,17.24,16.96,18.83,16.12,.325,.411,.329,.325,0,13.37,2550
1,284,1335,2,5.329,5.185,196.1,13.29,1.128,8.56,20.52,19.63,20.4,43.16,304.8,0,7.19,3.61,807
1,284,1340,2,6.072,5.981,196,9.95,1.028,8.26,20.96,20.06,20.88,42.42,304.6,0,7.34,4.013,804
1,284,1345,2,6.937,6.874,189.2,7.72,.908,8.72,20.87,19.73,20.65,42.01,304.6,0,7.13,4.693,797
2,284,1345,2,18.91,17.35,17.14,18.93,16.28,.325,.411,.329,.325,0,13.35,2550
1,284,1350,2,5.619,5.508,182.2,11.38,.964,7.97,21.03,20.03,20.9,42.28,304.4,0,7.35,3.848,778
1,284,1355,2,5.877,5.743,197.1,12.26,.88,8.3,21.26,20.33,21.03,41.19,304.3,0,7.19,4.12,681.4
1,284,1400,2,5.659,5.592,197,8.88,1.163,8.13,21.03,19.99,20.8,41.16,304.2,0,6.972,3.523,752
2,284,1400,2,19.08,17.45,17.3,18.94,16.45,.325,.412,.329,.325,0,13.35,2550
1,284,1405,2,6.007,5.95,193.8,7.89,.953,8.17,21.34,20.46,21.24,40.12,304.1,0,6.879,3.933,758
1,284,1410,2,5.286,5.169,181.6,12.03,.894,7.15,21.62,20.81,21.5,39.56,304,0,6.918,3.793,753
1,284,1415,2,6.5,6.461,186.7,6.332,1.434,9.77,21.8,20.68,21.51,38.62,304,0,6.733,4.443,745
2,284,1415,2,19.23,17.54,17.43,18.91,16.61,.324,.412,.329,.325,0,13.33,2550
1,284,1420,2,6.427,6.286,191.7,12,.804,8.69,21.74,20.79,21.53,39.1,303.9,0,6.859,4.208,733
1,284,1425,2,5.93,5.865,203.8,8.47,1.108,8.46,21.78,20.92,21.64,39.48,303.9,0,7.03,3.898,720
1,284,1430,2,5.531,5.416,199.3,11.69,.948,8.2,22.02,21.1,21.9,39.61,303.8,0,7.28,3.56,706
2,284,1430,2,19.33,17.63,17.54,18.86,16.78,.324,.412,.329,.325,0,13.33,2550
1,284,1435,2,7.03,6.883,196,11.75,1.107,9.08,21.79,20.98,21.5,40.08,303.8,0,7.25,4.62,457.8
1,284,1440,2,6.643,6.549,187.3,9.65,1.248,8.69,21.68,20.91,21.5,40.67,303.7,0,7.36,4.293,638
1,284,1445,2,6.097,6.002,184.2,10.14,1.155,9.02,21.99,21.22,21.92,40.38,303.7,0,7.53,4.13,700
2,284,1445,2,19.41,17.71,17.63,18.8,16.95,.324,.412,.329,.325,0,13.31,2550
1,284,1450,2,6.051,5.891,191.5,13.17,1.245,8.79,22.4,21.47,22.14,39.84,303.6,0,7.7,4.15,618.2
1,284,1455,2,6.145,6.091,196.2,7.54,.895,7.84,22.08,21.3,21.79,40.7,303.6,0,7.71,3.923,570.4
1,284,1500,2,5.908,5.839,199.3,8.76,.869,8,22.38,21.6,22.3,40.33,303.5,0,7.85,3.825,720
2,284,1500,2,19.46,17.79,17.7,18.75,17.12,.324,.412,.328,.325,0,13.31,2550
1,284,1505,2,7.38,7.27,195.3,9.68,1.622,10.42,22.51,21.48,22.29,39.32,303.5,0,7.6,4.683,717
1,284,1510,2,6.848,6.662,191,13.35,1.043,10.49,22.66,21.75,22.45,39.44,303.5,0,7.77,4.568,664.7
1,284,1515,2,6.952,6.725,187.6,14.66,1.066,9.02,22.73,21.87,22.52,39.15,303.5,0,7.73,4.57,644.5
2,284,1515,2,19.5,17.86,17.76,18.73,17.29,.323,.412,.328,.325,0,13.3,2550
1,284,1520,2,7.78,7.69,174,8.77,.843,9.77,22.5,21.42,22.15,38.54,303.5,0,7.32,5.235,582.1
1,284,1525,2,7.67,7.43,182.6,14.44,1.064,10.36,22.28,21.43,21.97,39.24,303.4,0,7.37,5.193,455.1
1,284,1530,2,6.088,6.034,194.8,7.59,1.264,9.6,21.66,21.19,21.36,40.76,303.4,0,7.38,3.875,226.1
2,284,1530,2,19.55,17.93,17.83,18.78,17.45,.323,.413,.328,.324,0,12.89,2550
1,284,1535,2,6.038,5.972,186.6,8.5,.933,8,21.21,21.01,21.06,42.02,303.4,0,7.42,3.858,338.5
1,284,1540,2,6.804,6.756,177.8,6.811,1.076,8.82,21.59,21.3,21.58,41.27,303.4,0,7.49,4.748,457.2
1,284,1545,2,6.844,6.78,191.3,7.83,1.144,9.11,21.75,21.29,21.61,40.95,303.4,0,7.52,4.14,376.9
2,284,1545,2,19.58,18,17.89,18.91,17.61,.323,.413,.328,.324,0,13.28,2550
1,284,1550,2,6.682,6.626,185,7.39,.884,8.98,21.89,21.36,21.82,40.5,303.4,0,7.49,4.45,547.1
1,284,1555,2,5.808,5.747,185.8,8.31,1.07,8.43,22.39,21.81,22.32,39.83,303.3,0,7.68,4,590.1
1,284,1600,2,7.35,7.27,185.1,8.59,.918,9.05,22.49,21.68,22.18,39.7,303.3,0,7.72,4.85,405.9
2,284,1600,2,19.56,18.07,17.96,19.04,17.76,.323,.413,.328,.324,0,13.31,2550
1,284,1605,2,6.716,6.646,193.7,8.23,.952,8.49,21.85,21.31,21.61,40.61,303.3,0,7.49,4.235,386.4
1,284,1610,2,5.903,5.835,186.4,8.71,1.155,8.62,22.03,21.66,22,41.09,303.3,0,7.82,3.758,419.1
1,284,1615,2,6.795,6.718,193.6,8.64,.974,9.31,21.78,21.34,21.51,40.75,303.3,0,7.47,4.168,193.5
2,284,1615,2,19.53,18.12,18.04,19.16,17.9,.323,.413,.328,.324,0,12.88,2550
1,284,1620,2,6.365,6.314,200.5,7.23,.801,8.4,20.95,20.9,20.71,43.17,303.3,0,7.58,3.913,84.5
1,284,1625,2,5.887,5.854,196.2,6.063,.754,7.32,20.63,20.83,20.61,44.3,303.3,0,7.67,3.55,148.5
1,284,1630,2,5.126,5.069,193.3,8.5,.559,6.37,20.67,20.9,20.65,45.28,303.2,0,8.02,3.037,111.7
2,284,1630,2,19.49,18.18,18.11,19.29,18.04,.322,.414,.328,.324,0,12.73,2550
1,284,1635,2,5.202,5.153,184.9,7.81,.888,7.28,20.71,20.96,20.79,45.06,303.2,0,7.98,3.203,238.1
1,284,1640,2,5.589,5.539,184.9,7.6,.843,7.48,21.58,21.63,21.75,43.29,303.1,0,8.17,3.61,364.5
1,284,1645,2,7.25,7.19,190.6,7.3,1.104,9.44,22.11,21.86,22.07,41.35,303.1,0,7.98,4.478,356.9
2,284,1645,2,19.43,18.22,18.19,19.39,18.16,.322,.414,.328,.324,0,12.77,2550
1,284,1650,2,5.719,5.629,186.2,10.15,.982,8.59,22.21,21.91,22.11,41.89,303,0,8.25,3.495,294.9
1,284,1655,2,5.949,5.902,187.2,7.19,1.023,8.23,22.18,21.94,22.07,42.14,303,0,8.31,3.848,289.3
1,284,1700,2,6.961,6.905,182.4,7.28,1.157,10.03,21.91,21.64,21.65,42.76,303,0,8.27,4.328,166
2,284,1700,2,19.35,18.26,18.26,19.42,18.27,.322,.414,.328,.324,0,12.93,2550
1,284,1705,2,6.988,6.951,182.1,5.884,.841,8.89,21.3,21.26,21.09,43.81,303,0,8.09,4.433,159.7
1,284,1710,2,6.026,5.986,184,6.596,.843,7.87,21.07,21.05,20.92,44.65,302.9,0,8.16,3.733,143.1
1,284,1715,2,5.392,5.363,183.7,5.91,.687,6.729,20.66,20.78,20.5,45.85,302.9,0,8.18,3.34,85.7
2,284,1715,2,19.27,18.3,18.33,19.41,18.36,.322,.414,.328,.324,0,12.78,2550
1,284,1720,2,5.338,5.308,183.5,6.063,.652,6.991,20.31,20.67,20.25,46.87,302.9,0,8.19,3.07,86.3
1,284,1725,2,5.041,5.008,183.6,6.562,.602,6.925,20.34,20.66,20.36,47.2,302.9,0,8.32,3.105,114.9
1,284,1730,2,5.396,5.363,183.6,6.25,.632,7.25,20.33,20.63,20.31,47.18,302.9,0,8.3,2.99,97.8
2,284,1730,2,19.18,18.32,18.39,19.38,18.45,.322,.414,.328,.324,0,12.76,2550
1,284,1735,2,5.256,5.231,183.3,5.606,.546,6.501,20.25,20.55,20.22,47.23,303,0,8.25,2.935,89.4
1,284,1740,2,4.78,4.757,180.3,5.64,.597,6.305,20.08,20.43,20.03,48.31,302.9,0,8.41,2.732,87.5
1,284,1745,2,4.678,4.658,177.5,5.275,.52,5.913,20.03,20.42,20.01,49.04,302.9,0,8.58,2.895,71.1
2,284,1745,2,19.09,18.35,18.43,19.32,18.52,.322,.414,.328,.324,0,12.67,2550
1,284,1750,2,4.505,4.484,175.7,5.574,.562,5.913,19.78,20.17,19.67,50.58,303,0,8.81,2.7,26.82
1,284,1755,2,5.085,5.06,175.8,5.713,.678,6.86,19.32,19.83,19.2,51.71,303,0,8.71,3.065,21.84
1,284,1800,2,5.348,5.327,174.6,5.061,.593,6.533,19.04,19.56,18.99,52.26,303,0,8.61,3.24,25.32
2,284,1800,2,18.99,18.36,18.47,19.24,18.58,.322,.415,.328,.324,0,12.61,2550
1,284,1805,2,5.369,5.348,173.9,5.116,.563,7.12,18.7,19.31,18.66,53.12,303,0,8.54,3.25,13.71
1,284,1810,2,5.073,5.055,172.5,4.829,.528,6.566,18.39,19.06,18.36,53.96,303,0,8.49,2.915,12.22
1,284,1815,2,5.004,4.991,172.3,4.097,.442,6.272,18.05,18.77,18.04,55.17,303,0,8.5,2.892,7.09
2,284,1815,2,18.88,18.38,18.49,19.15,18.63,.322,.415,.328,.324,0,12.58,2550
1,284,1820,2,4.873,4.858,171.3,4.547,.482,5.945,17.64,18.45,17.66,56.87,303,0,8.57,2.835,.946
1,284,1825,2,5.006,4.993,172.9,4.139,.395,5.815,17.48,18.3,17.51,57.62,303,0,8.61,2.825,.045
1,284,1830,2,4.923,4.908,170.8,4.433,.398,5.815,17.14,18,17.16,59.16,303,0,8.68,2.64,0
2,284,1830,2,18.77,18.38,18.51,19.05,18.67,.322,.415,.328,.324,0,12.57,2550
1,284,1835,2,4.84,4.823,168.9,4.799,.436,5.913,16.93,17.89,17.02,59.99,303,0,8.69,2.685,0
1,284,1840,2,4.802,4.786,167.8,4.671,.306,5.521,16.83,17.77,16.92,60.52,303,0,8.72,2.645,0
1,284,1845,2,4.701,4.685,167.4,4.732,.498,6.403,16.71,17.66,16.79,61.2,303,0,8.77,2.692,0
2,284,1845,2,18.65,18.39,18.51,18.92,18.69,.322,.415,.327,.324,0,12.55,2550
1,284,1850,2,4.679,4.67,171.2,3.522,.431,5.651,16.53,17.41,16.62,62.16,303,0,8.83,2.657,0
1,284,1855,2,4.446,4.428,171.1,5.165,.362,5.651,16.34,17.17,16.43,63.18,303,0,8.89,2.597,0
1,284,1900,2,4.589,4.57,174.3,5.205,.523,5.521,16.18,17.09,16.31,63.98,303,0,8.93,2.585,0
2,284,1900,2,18.53,18.38,18.51,18.78,18.7,.321,.415,.327,.324,.736,12.54,2550
1,284,1905,2,4.587,4.567,172.7,5.326,.458,5.815,16.08,16.92,16.17,64.5,303,0,8.95,2.545,0
1,284,1910,2,4.79,4.77,173.3,5.169,.549,6.697,15.97,16.89,16.13,64.93,303.1,0,8.95,2.732,0
1,284,1915,2,4.428,4.415,174.7,4.405,.373,5.194,15.91,16.72,16,65.26,303.1,0,8.96,2.402,0
2,284,1915,2,18.42,18.37,18.5,18.64,18.71,.321,.415,.327,.324,1.126,12.53,2550
1,284,1920,2,4.274,4.255,176.1,5.399,.404,5.031,15.67,16.46,15.73,66.37,303.2,0,8.99,2.247,0
1,284,1925,2,4.303,4.281,176,5.818,.478,5.423,15.45,16.24,15.53,67.44,303.2,0,9.01,2.297,0
1,284,1930,2,5.024,5.003,178.3,5.161,.569,6.272,15.4,16.3,15.56,67.58,303.3,0,9,2.79,0
2,284,1930,2,18.31,18.35,18.47,18.5,18.71,.321,.415,.327,.324,1.253,12.53,2550
1,284,1935,2,5.454,5.426,178.8,5.84,.712,7.19,15.69,16.66,15.97,66.03,303.2,0,8.93,3.238,0
1,284,1940,2,5.272,5.242,179.3,6.06,.464,6.501,15.88,16.66,16.04,65.26,303.2,0,8.94,3.025,0
1,284,1945,2,5.498,5.462,180.6,6.556,.615,6.729,15.86,16.66,16.01,65.16,303.3,0,8.89,3.077,0
2,284,1945,2,18.2,18.33,18.44,18.37,18.69,.321,.415,.327,.324,1.161,12.52,2550
1,284,1950,2,5.551,5.53,180.3,4.916,.514,7.02,15.93,16.69,16.1,64.6,303.3,0,8.83,3.355,0
1,284,1955,2,5.562,5.543,179.2,4.728,.62,6.827,15.92,16.62,16.04,64.48,303.3,0,8.8,3.228,0
1,284,2000,2,5.04,5.027,180.3,4.148,.597,6.631,15.76,16.47,15.84,65.1,303.3,0,8.79,2.845,0
2,284,2000,2,18.1,18.31,18.41,18.24,18.67,.321,.415,.327,.324,1.126,12.52,2550
1,284,2005,2,4.169,4.152,182.2,5.13,.503,5.553,15.48,16.18,15.51,66.24,303.3,0,8.78,2.135,0
1,284,2010,2,4.108,4.097,183.6,4.179,.347,5.259,15.23,16.01,15.27,67.24,303.3,0,8.76,2.17,0
1,284,2015,2,3.631,3.614,179.8,5.515,.295,4.573,14.99,15.74,15.02,68.17,303.3,0,8.74,1.812,0
2,284,2015,2,18.02,18.29,18.38,18.11,18.64,.321,.415,.327,.324,1.297,12.51,2550
1,284,2020,2,3.344,3.328,183.9,5.635,.329,3.953,14.62,15.48,14.65,69.83,303.3,0,8.74,1.452,0
1,284,2025,2,3.203,3.194,181,4.255,.226,3.953,14.28,15.18,14.3,71.2,303.3,0,8.72,1.367,0
1,284,2030,2,2.987,2.983,178.8,2.911,.153,3.43,13.84,14.83,13.83,73.1,303.3,0,8.67,.982,0
2,284,2030,2,17.93,18.26,18.34,18,18.61,.321,.415,.327,.324,1.544,12.5,2550
1,284,2035,2,2.964,2.961,178.4,2.624,.177,3.463,13.43,14.6,13.46,75.1,303.3,0,8.68,.855,0
1,284,2040,2,3.039,3.025,172.1,5.417,.263,3.593,13.14,14.33,13.21,76.6,303.3,0,8.7,1.04,0
1,284,2045,2,2.976,2.963,181.6,5.352,.22,3.463,13.02,14.33,13.17,77.6,303.3,0,8.77,.967,0
2,284,2045,2,17.84,18.23,18.3,17.88,18.57,.321,.415,.327,.324,1.876,12.5,2550
1,284,2050,2,2.575,2.569,184.1,4.203,.248,3.071,12.92,14.17,13.06,78.1,303.3,0,8.76,.43,0
1,284,2055,2,2.384,2.383,179.4,1.186,.074,2.548,12.69,13.93,12.78,78.8,303.3,0,8.69,0,0
1,284,2100,2,2.179,2.178,183.3,1.339,.09,2.385,12.53,14.03,12.64,79.5,303.4,0,8.66,.013,0
2,284,2100,2,17.75,18.2,18.25,17.76,18.52,.321,.415,.327,.324,2.315,12.49,2550
1,284,2105,2,1.913,1.909,184.6,3.619,.106,2.189,12.38,14.13,12.53,80,303.4,0,8.61,0,0
1,284,2110,2,2.075,2.072,182.1,3.024,.16,2.515,12.25,14.15,12.45,80.6,303.4,0,8.58,0,0
1,284,2115,2,1.996,1.995,184.2,2.326,.119,2.352,12.3,14.19,12.6,80.8,303.4,0,8.67,0,0
2,284,2115,2,17.66,18.17,18.2,17.65,18.48,.321,.415,.327,.324,4.684,12.49,2550
1,284,2120,2,2.05,2.048,184.4,2.526,.095,2.254,12.41,14.16,12.75,80.2,303.4,0,8.66,0,0
1,284,2125,2,2.415,2.414,182.5,1.132,.261,2.842,12.42,14.1,12.8,80.1,303.4,0,8.65,.522,0
1,284,2130,2,3.104,3.102,182,2.162,.239,3.593,12.28,14.22,12.6,80.5,303.4,0,8.59,1.087,0
2,284,2130,2,17.57,18.14,18.16,17.53,18.43,.32,.415,.327,.323,5.949,12.47,2550
1,284,2135,2,3.25,3.249,180.9,1.733,.255,3.724,11.95,14.13,12.13,82.1,303.5,0,8.57,.961,0
1,284,2140,2,2.814,2.808,186,3.698,.14,3.103,11.79,13.78,12,83.4,303.5,0,8.64,.402,0
1,284,2145,2,2.811,2.807,187.7,3.153,.131,3.201,11.67,13.77,11.89,84,303.5,0,8.62,.196,0
2,284,2145,2,17.47,18.11,18.11,17.41,18.38,.32,.414,.327,.323,6.87,12.48,2550
1,284,2150,2,3.079,3.073,189,3.725,.135,3.397,11.6,13.7,11.85,84.4,303.4,0,8.64,.795,0
1,284,2155,2,3,2.998,189.9,2.231,.074,3.169,11.49,13.54,11.7,84.9,303.4,0,8.62,.661,0
1,284,2200,2,2.839,2.836,192.3,2.604,.127,3.038,11.38,13.5,11.56,85.9,303.4,0,8.68,.471,0
2,284,2200,2,17.37,18.08,18.06,17.29,18.33,.32,.414,.327,.323,9.02,12.47,2550
1,284,2205,2,2.474,2.47,198.4,2.993,.134,2.842,11.25,13.42,11.46,86.6,303.4,0,8.67,.064,0
1,284,2210,2,2.431,2.427,192.8,3.393,.106,2.875,11.22,13.38,11.47,87.1,303.3,0,8.71,.013,0
1,284,2215,2,2.592,2.589,191.6,2.794,.122,2.842,11.14,13.27,11.33,86.8,303.3,0,8.6,.071,0
2,284,2215,2,17.28,18.04,18,17.18,18.27,.32,.414,.327,.323,16.33,12.47,2550
1,284,2220,2,2.848,2.846,192.1,2.228,.153,3.103,10.96,13.31,11.13,87.3,303.3,0,8.51,.14,0
1,284,2225,2,3.161,3.161,193,1.361,.086,3.332,10.91,13.33,11.13,87.8,303.3,0,8.54,.757,0
1,284,2230,2,3.449,3.446,188.6,2.196,.1,3.691,10.92,13.24,11.13,88,303.2,0,8.59,1.112,0
2,284,2230,2,17.2,18,17.95,17.06,18.21,.32,.414,.327,.323,15.7,12.46,2550
1,284,2235,2,3.669,3.667,186.8,1.993,.137,3.985,10.89,13.1,11.05,88.3,303.2,0,8.6,1.295,0
1,284,2240,2,3.426,3.42,188.2,3.37,.266,3.953,10.95,12.79,11.14,88.6,303.1,0,8.71,1.016,0
1,284,2245,2,3.041,3.037,193,3.027,.171,3.365,10.98,12.48,11.13,88.7,303.1,0,8.75,.731,0
2,284,2245,2,17.11,17.97,17.89,16.96,18.15,.32,.414,.327,.323,12.88,12.45,2550
1,284,2250,2,2.949,2.944,198,3.439,.164,3.365,10.98,12.49,11.12,88.8,303.1,0,8.78,.627,0
1,284,2255,2,2.824,2.818,200.3,3.617,.191,3.234,11.1,12.76,11.32,89,303,0,8.91,.687,0
1,284,2300,2,2.534,2.528,204.9,4.012,.228,3.169,11.33,13.01,11.57,88.6,303,0,9.08,.38,0
2,284,2300,2,17.04,17.93,17.83,16.86,18.09,.32,.414,.327,.323,12.91,12.44,2550
1,284,2305,2,2.727,2.717,201.4,4.906,.266,3.528,11.51,13.22,11.77,88.3,303,0,9.19,.645,0
1,284,2310,2,2.493,2.479,197.9,6.152,.245,3.103,11.63,13.15,11.83,87.6,303.1,0,9.2,.274,0
1,284,2315,2,2.196,2.19,191,4.245,.169,2.679,11.54,12.93,11.65,87.2,303,0,9.05,.329,0
2,284,2315,2,16.98,17.89,17.78,16.77,18.03,.32,.414,.327,.323,13.93,12.44,2550
1,284,2320,2,2.12,2.114,198.8,4.419,.121,2.45,11.3,12.71,11.39,87.4,303,0,8.86,.011,0
1,284,2325,2,2.014,2.005,195,5.402,.193,2.483,11.16,12.7,11.27,87.9,303,0,8.79,.039,0
1,284,2330,2,2.157,2.149,190.4,5.006,.133,2.548,11.05,12.67,11.23,88,303,0,8.71,.318,0
2,284,2330,2,16.92,17.85,17.71,16.69,17.97,.319,.414,.327,.323,18.63,12.43,2550
1,284,2335,2,1.927,1.925,192,2.985,.121,2.254,10.99,12.63,11.18,88.2,302.9,0,8.68,0,0
1,284,2340,2,2.455,2.449,198.7,3.769,.261,3.103,11.03,12.66,11.25,88.2,302.8,0,8.72,.09,0
1,284,2345,2,2.522,2.505,186,6.715,.208,3.201,11.07,12.76,11.29,87.4,302.7,0,8.63,.883,0
2,284,2345,2,16.86,17.82,17.66,16.61,17.91,.319,.414,.327,.323,20.77,12.43,2550
1,284,2350,2,2.632,2.611,203.8,7.23,.186,3.071,10.92,12.69,11.14,87.6,302.7,0,8.51,.238,0
1,284,2355,2,1.84,1.835,210.8,4.227,.454,2.777,10.86,12.5,11.06,87.9,302.7,0,8.51,0,0
1,285,0,2,1.076,1.071,215.3,5.956,.15,1.437,10.75,12.13,10.85,88.1,302.6,0,8.45,0,0
2,285,0,2,16.81,17.78,17.61,16.54,17.85,.319,.413,.327,.323,21.67,12.43,2550
1,285,5,2,1.684,1.68,217.3,3.664,.196,2.025,10.65,12.15,10.65,88.6,302.6,0,8.43,0,0
1,285,10,2,1.913,1.913,217.5,1.459,.063,2.058,10.67,12.31,10.79,89.1,302.5,0,8.52,0,0
1,285,15,2,2.232,2.22,212.1,5.809,.108,2.385,10.75,12.39,10.93,88.8,302.5,0,8.56,.004,0
2,285,15,2,16.74,17.75,17.56,16.45,17.78,.319,.413,.327,.323,39.65,12.42,2550
1,285,20,2,2.359,2.357,200.4,2.214,.088,2.515,10.7,12.61,10.89,88.6,302.5,0,8.47,.576,0
1,285,25,2,2.476,2.476,195.6,1.096,.089,2.711,10.57,12.73,10.82,88.9,302.4,0,8.4,.84,0
1,285,30,2,2.707,2.704,191.2,2.657,.101,2.94,10.35,12.67,10.55,89.3,302.4,0,8.26,.927,0
2,285,30,2,16.68,17.71,17.51,16.37,17.72,.319,.413,.327,.323,37.5,12.41,2550
1,285,35,2,2.82,2.817,196,2.696,.106,3.071,10.07,12.62,10.21,90,302.4,0,8.09,.663,0
1,285,40,2,2.475,2.471,205.8,3.475,.118,2.809,9.86,12.3,10,90.8,302.4,0,8.02,.004,0
1,285,45,2,2.113,2.11,208,2.724,.172,2.548,9.8,12.06,9.97,91.6,302.4,0,8.09,0,0
2,285,45,2,16.62,17.68,17.45,16.29,17.66,.319,.413,.327,.323,45.43,12.41,2550
1,285,50,2,2.187,2.186,207.1,1.682,.137,2.548,9.77,11.81,9.95,92,302.4,0,8.13,0,0
1,285,55,2,2.477,2.476,203.4,1.752,.056,2.679,9.88,11.91,10.1,92.5,302.3,0,8.31,.614,0
1,285,100,2,2.155,2.151,198.1,3.482,.223,2.581,9.85,11.75,10.1,92.2,302.4,0,8.23,.689,0
2,285,100,2,16.55,17.64,17.4,16.21,17.6,.319,.413,.327,.323,59.82,12.41,2550
1,285,105,2,1.812,1.8,201.9,6.536,.065,1.927,9.67,11.63,9.9,92,302.4,0,8.03,0,0
1,285,110,2,1.728,1.728,211.8,1.598,.105,1.96,9.48,11.8,9.71,92.2,302.4,0,7.88,0,0
1,285,115,2,1.946,1.943,218.1,3.436,.095,2.156,9.46,11.9,9.76,92.8,302.4,0,7.95,0,0
2,285,115,2,16.49,17.6,17.35,16.13,17.54,.319,.413,.327,.323,63.23,12.4,2550
1,285,120,2,1.993,1.992,216.9,2.139,.058,2.156,9.49,11.94,9.86,93.1,302.5,0,8.03,0,0
1,285,125,2,1.918,1.917,224.6,1.41,.067,2.156,9.67,12.08,10.05,93.7,302.5,0,8.29,0,0
1,285,130,2,1.878,1.868,217.9,6.048,.069,2.058,9.85,12.06,10.21,93.7,302.5,0,8.46,.046,0
2,285,130,2,16.43,17.56,17.29,16.05,17.48,.319,.413,.327,.323,72.4,12.4,2550
1,285,135,2,1.863,1.859,197.1,3.777,.08,2.058,9.86,11.69,10.34,93.3,302.5,0,8.41,.825,.127
1,285,140,2,1.921,1.92,193.7,2.521,.088,2.123,9.78,11.52,10.23,92.7,302.4,0,8.24,.715,0
1,285,145,2,2.373,2.37,202.4,2.87,.197,2.646,9.5,11.48,9.76,92.4,302.5,0,7.93,.651,0
2,285,145,2,16.37,17.53,17.24,15.96,17.41,.319,.413,.327,.323,78.8,12.4,2550
1,285,150,2,2.591,2.59,205.9,1.76,.087,2.744,9.33,11.79,9.57,93.1,302.5,0,7.87,.055,0
1,285,155,2,2.233,2.233,207.5,.7,.119,2.548,9.34,11.73,9.62,93.6,302.4,0,7.96,0,0
1,285,200,2,1.941,1.939,209.5,2.501,.131,2.123,9.37,11.62,9.7,93.9,302.4,0,8.04,0,0
2,285,200,2,16.31,17.49,17.18,15.88,17.35,.319,.412,.327,.323,80,12.38,2550
1,285,205,2,1.565,1.565,213.4,.097,.077,1.731,9.44,11.53,9.72,94.2,302.4,0,8.14,0,0
1,285,210,2,1.663,1.662,209.2,1.929,.065,1.829,9.5,11.55,9.75,94.3,302.4,0,8.22,0,0
1,285,215,2,1.7,1.699,213.4,1.385,.043,1.797,9.56,11.42,9.8,94.4,302.4,0,8.29,0,0
2,285,215,2,16.25,17.45,17.13,15.81,17.29,.319,.412,.327,.323,81.1,12.39,2550
1,285,220,2,2.053,2.051,213.1,2.113,.123,2.254,9.65,11.49,9.87,94.5,302.4,0,8.39,.072,0
1,285,225,2,2.221,2.221,208.2,.652,.039,2.287,9.67,11.55,9.89,94.2,302.4,0,8.36,.663,0
1,285,230,2,2.62,2.619,211.1,1.183,.302,3.071,9.57,11.62,9.81,94.3,302.4,0,8.28,.867,0
2,285,230,2,16.19,17.42,17.07,15.73,17.23,.319,.412,.327,.323,84.3,12.39,2550
1,285,235,2,3.055,3.053,209.9,1.933,.114,3.332,9.46,11.76,9.61,94.5,302.4,0,8.21,.767,0
1,285,240,2,3.58,3.578,214.1,1.457,.169,3.92,9.42,12.01,9.58,95.1,302.4,0,8.26,.847,0
1,285,245,2,3.751,3.748,218.8,2.274,.087,3.953,9.53,12.28,9.79,95.8,302.3,0,8.46,1,0
2,285,245,2,16.14,17.38,17.02,15.66,17.17,.318,.412,.327,.323,86.6,12.38,2550
1,285,250,2,3.597,3.593,224.4,2.603,.141,4.051,10.02,12.49,10.4,96.6,302.4,0,9.06,1.342,.311
1,285,255,2,3.677,3.665,223.8,4.712,.227,4.279,10.74,12.67,11.19,96.7,302.4,0,9.76,1.437,.802
1,285,300,2,3.664,3.652,221.5,4.535,.207,4.149,11.17,12.67,11.5,95.6,302.3,0,10.02,1.46,.222
2,285,300,2,16.09,17.34,16.97,15.6,17.11,.318,.412,.327,.323,89.4,12.38,2550
1,285,305,2,3.384,3.382,226.6,1.585,.163,3.789,11.16,12.58,11.37,94.8,302.3,0,9.88,1.255,0
1,285,310,2,3.249,3.247,226.9,1.93,.132,3.561,11.04,12.59,11.21,94.6,302.3,0,9.74,1.045,0
1,285,315,2,3.06,3.054,231.3,3.399,.143,3.463,10.94,12.55,11.12,94.5,302.3,0,9.63,1.095,0
2,285,315,2,16.05,17.31,16.92,15.54,17.05,.318,.412,.327,.323,90.8,12.37,2550
1,285,320,2,3.04,3.038,231.6,2.157,.117,3.43,10.85,12.3,11.05,94.5,302.3,0,9.54,1.12,0
1,285,325,2,3.088,3.084,233.2,2.942,.136,3.463,10.86,12.3,11.02,94.6,302.3,0,9.56,1.157,0
1,285,330,2,3.49,3.486,238.1,2.699,.224,4.018,10.93,12.35,11.16,94.8,302.2,0,9.67,1.537,0
2,285,330,2,16.02,17.27,16.87,15.49,16.99,.318,.412,.327,.323,88.5,12.37,2550
1,285,335,2,3.682,3.668,228.8,4.902,.211,4.116,11.22,12.58,11.5,94.6,302.2,0,9.91,1.705,.012
1,285,340,2,3.661,3.652,218.6,4.002,.247,4.214,11.38,12.61,11.62,94,302.1,0,9.97,1.442,0
1,285,345,2,3.497,3.491,216.1,3.302,.232,4.083,11.38,12.34,11.53,93.5,302.1,0,9.89,1.46,0
2,285,345,2,16,17.24,16.82,15.45,16.93,.319,.411,.327,.323,65.15,12.37,2550
1,285,350,2,3.073,3.067,217.8,3.535,.209,3.561,11.2,12.02,11.27,93.4,302,0,9.7,1.045,0
1,285,355,2,3.015,3.006,222.6,4.467,.235,3.593,11.02,11.99,11.11,93.9,302.1,0,9.61,1.052,0
1,285,400,2,3.075,3.07,219.9,3.213,.195,3.463,11.04,12.19,11.21,94.5,302.1,0,9.73,1.077,0
2,285,400,2,15.98,17.21,16.78,15.43,16.87,.319,.411,.326,.323,64.29,12.37,2550
1,285,405,2,3.408,3.4,217.7,3.751,.245,4.018,11.15,12.38,11.37,94.8,302,0,9.87,1.23,0
1,285,410,2,3.865,3.855,212.4,4.303,.296,4.671,11.34,12.63,11.59,94.8,302.1,0,10.06,1.567,0
1,285,415,2,3.955,3.944,207.8,4.242,.33,4.965,11.59,12.74,11.84,94.4,302.1,0,10.22,1.742,0
2,285,415,2,15.97,17.18,16.73,15.39,16.81,.318,.411,.326,.323,59.91,12.36,2550
1,285,420,2,3.714,3.698,212.3,5.169,.309,4.573,11.75,12.77,11.99,93.7,302.1,0,10.29,1.57,0
1,285,425,2,3.303,3.271,227.6,7.98,.277,4.018,11.8,12.73,11.99,93.6,302.2,0,10.31,1.632,0
1,285,430,2,3.182,3.16,249.7,6.841,.187,3.593,11.85,12.63,12,93.2,302.3,0,10.29,1.565,0
2,285,430,2,15.96,17.16,16.69,15.37,16.76,.318,.411,.326,.323,52.15,12.36,2550
1,285,435,2,3.274,3.265,233.1,4.143,.223,3.822,11.48,12.17,11.53,93.3,302.3,0,9.95,1.595,0
1,285,440,2,3.144,3.136,236.8,4.044,.225,3.659,11.32,12.02,11.37,94,302.3,0,9.92,1.53,0
1,285,445,2,3.137,3.126,235.8,4.936,.228,3.724,11.26,12.06,11.36,94.5,302.3,0,9.94,1.522,0
2,285,445,2,15.95,17.13,16.65,15.35,16.71,.318,.411,.326,.323,60.33,12.36,2550
1,285,450,2,3.221,3.215,230.4,3.689,.216,3.887,11.25,12.17,11.37,94.8,302.3,0,9.96,1.472,0
1,285,455,2,3.264,3.254,229.6,4.392,.217,3.691,11.32,12.29,11.48,95,302.3,0,10.06,1.562,0
1,285,500,2,3.341,3.327,215.1,5.222,.293,3.953,11.4,12.29,11.54,94.9,302.3,0,10.12,1.4,0
2,285,500,2,15.94,17.12,16.62,15.33,16.65,.318,.411,.326,.323,60.48,12.36,2550
1,285,505,2,3.173,3.155,214.5,6.064,.221,3.789,11.33,12.07,11.44,94.6,302.3,0,10.02,1.252,0
1,285,510,2,3.051,3.038,225.9,5.159,.201,3.561,11.26,11.99,11.37,95,302.3,0,10,1.422,0
1,285,515,2,3.113,3.105,222.2,4.258,.256,3.691,11.25,12.06,11.38,95.2,302.3,0,10.03,1.212,0
2,285,515,2,15.93,17.1,16.59,15.31,16.61,.318,.411,.326,.323,59.96,12.36,2550
1,285,520,2,2.983,2.971,235,5.179,.246,3.528,11.27,12.1,11.42,95.4,302.3,0,10.09,1.502,0
1,285,525,2,3.089,3.08,235.4,4.469,.239,3.691,11.36,12.17,11.53,95.6,302.3,0,10.19,1.57,0
1,285,530,2,3.446,3.425,229.1,6.355,.301,4.247,11.43,12.23,11.61,95.5,302.3,0,10.25,1.79,0
2,285,530,2,15.92,17.08,16.56,15.29,16.56,.318,.411,.326,.323,60.92,12.36,2550
1,285,535,2,3.687,3.669,221,5.693,.33,4.541,11.53,12.36,11.72,95.5,302.3,0,10.34,1.872,0
1,285,540,2,3.527,3.508,218.4,6.003,.307,4.116,11.63,12.37,11.82,95.2,302.4,0,10.39,1.832,0
1,285,545,2,3.338,3.323,221.5,5.525,.332,4.149,11.67,12.35,11.81,95,302.4,0,10.39,1.615,0
2,285,545,2,15.91,17.06,16.52,15.27,16.51,.318,.41,.326,.323,55.85,12.36,2550
1,285,550,2,3.485,3.471,221.9,5.065,.282,4.083,11.73,12.49,11.89,95.1,302.4,0,10.47,1.797,0
1,285,555,2,3.416,3.402,218,5.321,.306,4.083,11.83,12.55,12,94.9,302.4,0,10.54,1.665,0
1,285,600,2,3.177,3.161,229,5.922,.227,3.626,11.81,12.48,11.94,94.8,302.5,0,10.5,1.795,0
2,285,600,2,15.89,17.04,16.5,15.25,16.46,.318,.41,.326,.323,55.85,12.35,2550
1,285,605,2,3.213,3.204,231.6,4.405,.237,3.887,11.74,12.41,11.85,94.9,302.4,0,10.45,1.742,0
1,285,610,2,3.691,3.679,228.1,4.73,.295,4.377,11.64,12.31,11.74,95.2,302.4,0,10.4,2.017,0
1,285,615,2,3.762,3.747,225.7,5.176,.35,4.606,11.64,12.33,11.78,95.6,302.4,0,10.46,2.062,0
2,285,615,2,15.89,17.03,16.47,15.23,16.42,.318,.41,.326,.323,58.12,12.36,2550
1,285,620,2,3.52,3.506,231,4.925,.308,4.181,11.68,12.3,11.78,95.5,302.5,0,10.49,2.02,0
1,285,625,2,3.527,3.512,233.2,5.286,.298,4.247,11.64,12.27,11.75,95.6,302.5,0,10.46,1.88,0
1,285,630,2,3.528,3.514,230,5.042,.288,4.312,11.68,12.38,11.82,95.7,302.6,0,10.52,1.93,0
2,285,630,2,15.88,17.01,16.44,15.22,16.38,.318,.41,.326,.323,58,12.35,2550
1,285,635,2,3.503,3.486,224.8,5.676,.34,4.41,11.71,12.43,11.88,95.6,302.7,0,10.53,1.92,0
1,285,640,2,3.269,3.255,224.4,5.23,.348,4.116,11.72,12.38,11.86,95.5,302.7,0,10.52,1.69,0
1,285,645,2,3.246,3.226,225.1,6.25,.269,3.789,11.65,12.29,11.77,95.5,302.7,0,10.46,1.625,.129
2,285,645,2,15.87,17,16.42,15.2,16.33,.318,.41,.326,.323,56.82,12.35,2550
1,285,650,2,3.062,3.051,229.9,4.744,.277,3.822,11.6,12.29,11.72,95.7,302.7,0,10.44,1.59,1.885
1,285,655,2,3.31,3.297,221.7,4.944,.295,4.018,11.62,12.4,11.8,95.9,302.7,0,10.5,1.507,5.953
1,285,700,2,3.712,3.693,213.3,5.755,.346,4.541,11.74,12.52,11.96,96,302.7,0,10.62,1.797,12.36
2,285,700,2,15.86,16.98,16.39,15.19,16.3,.318,.41,.326,.323,57.2,12.35,2550
1,285,705,2,3.4,3.376,214.8,6.744,.407,4.41,11.86,12.59,12.06,95.7,302.8,0,10.69,1.54,19.71
1,285,710,2,3.23,3.217,231.4,5.14,.273,3.757,11.96,12.65,12.19,95.6,302.8,0,10.77,1.682,29.13
1,285,715,2,3.417,3.399,214.9,5.822,.307,4.214,12.07,12.75,12.31,95.5,302.9,0,10.86,1.572,40.07
2,285,715,2,15.86,16.97,16.37,15.18,16.26,.318,.41,.326,.323,50.8,12.36,2550
1,285,720,2,3.238,3.226,210.1,4.912,.227,3.789,12.21,12.78,12.46,95.3,302.9,0,10.97,1.497,52.92
1,285,725,2,3.121,3.108,209.8,5.173,.319,4.018,12.32,12.83,12.59,95.2,302.9,0,11.06,1.307,66.64
1,285,730,2,3.166,3.147,218.4,6.416,.363,3.887,12.52,13,12.83,95.1,303,0,11.23,1.705,81.5
2,285,730,2,15.85,16.96,16.35,15.16,16.22,.318,.41,.326,.322,41.05,12.4,2550
1,285,735,2,3.371,3.345,214.8,7.02,.437,4.41,12.83,13.29,13.15,94.6,303.1,0,11.45,1.785,96.6
1,285,740,2,3.622,3.595,227.9,7.08,.369,4.345,13.14,13.57,13.48,93.7,303.2,0,11.61,2.542,112.7
1,285,745,2,3.523,3.504,229.2,5.987,.391,4.41,13.42,13.78,13.73,92.7,303.3,0,11.73,2.417,128.3
2,285,745,2,15.85,16.95,16.33,15.15,16.18,.318,.41,.326,.322,24.8,12.49,2550
1,285,750,2,3.939,3.909,224.2,7.08,.608,5.586,13.72,14.02,14.02,92,303.3,0,11.88,2.485,145
1,285,755,2,4.467,4.437,216,6.628,.722,6.043,13.99,14.24,14.23,90.8,303.3,0,11.95,2.845,158.5
1,285,800,2,5.006,4.977,214.9,6.255,.893,6.893,14.23,14.41,14.45,89.9,303.3,0,12.03,3.175,176
2,285,800,2,15.86,16.94,16.31,15.15,16.15,.318,.41,.326,.322,15.11,12.61,2550
1,285,805,2,5.052,5.011,220.1,7.25,.742,6.239,14.41,14.58,14.6,88.7,303.3,0,12.01,3.39,192.4
1,285,810,2,5.091,5.058,223.3,6.61,.682,7.38,14.66,14.83,14.88,87.7,303.4,0,12.08,3.508,214
1,285,815,2,4.935,4.895,217.2,7.31,.731,6.697,14.97,15.11,15.19,86.9,303.4,0,12.24,3.127,226.5
2,285,815,2,15.88,16.93,16.29,15.17,16.12,.318,.41,.326,.322,10.06,12.76,2550
1,285,820,2,5.198,5.156,214.9,7.22,.636,6.631,15.23,15.29,15.42,86,303.4,0,12.33,3.273,248.6
1,285,825,2,6.594,6.532,218.3,7.89,1.136,9.31,15.45,15.54,15.63,84.5,303.4,0,12.28,4.46,260.7
1,285,830,2,7.26,7.2,215.6,6.999,.805,9.77,15.62,15.68,15.78,83.5,303.5,0,12.26,4.823,286.2
2,285,830,2,15.92,16.92,16.27,15.2,16.08,.318,.409,.326,.322,5.619,12.87,2550
1,285,835,2,6.462,6.432,217.9,5.492,1.022,9.02,15.89,15.89,16.05,83.3,303.5,0,12.48,4.055,302.1
1,285,840,2,5.617,5.569,212.5,7.53,.977,7.68,16.3,16.25,16.5,82.7,303.5,0,12.77,3.638,320.1
1,285,845,2,6.42,6.364,210,7.57,.963,8.69,16.51,16.37,16.61,81.7,303.5,0,12.78,4.19,337.2
2,285,845,2,15.98,16.92,16.27,15.24,16.05,.318,.409,.326,.322,3.632,12.98,2550
1,285,850,2,7.63,7.57,209.1,7.01,.866,9.67,16.58,16.39,16.61,80.6,303.6,0,12.65,4.965,353.1
1,285,855,2,6.713,6.654,209.8,7.54,.927,8.72,16.83,16.7,16.96,80.3,303.6,0,12.84,4.268,370.2
1,285,900,2,7.55,7.49,212.5,7.04,.926,9.64,17.04,16.74,17.06,78.9,303.6,0,12.76,4.963,387.9
2,285,900,2,16.05,16.92,16.26,15.31,16.03,.318,.409,.326,.322,2.689,13.07,2550
1,285,905,2,7.93,7.89,212.2,6.188,.805,9.64,17.16,16.88,17.21,78.4,303.6,0,12.78,5.223,405.6
1,285,910,2,7.01,6.954,214.4,7.39,1.089,9.15,17.51,17.29,17.67,77.6,303.5,0,12.96,4.523,423.1
1,285,915,2,7.27,7.21,219.4,7.59,.917,9.54,17.94,17.61,18.03,75.8,303.5,0,13.01,4.9,439.7
2,285,915,2,16.15,16.93,16.27,15.4,16.01,.318,.409,.326,.322,1.94,13.14,2550
1,285,920,2,7.17,7.12,213.5,6.899,1.03,9.34,18.23,17.88,18.32,74.9,303.4,0,13.1,4.673,455.7
1,285,925,2,7.75,7.7,210.7,6.895,.917,9.87,18.4,17.97,18.41,73.8,303.5,0,13.04,5.013,470.9
1,285,930,2,7.29,7.19,207.3,9.55,.728,8.85,18.59,18.06,18.61,73.2,303.5,0,13.09,4.655,485.9
2,285,930,2,16.28,16.95,16.28,15.53,16,.318,.409,.326,.322,1.37,13.15,2550
1,285,935,2,7.06,6.998,207.3,7.41,.909,8.89,18.83,18.44,18.89,72.4,303.5,0,13.14,4.69,501.1
1,285,940,2,6.951,6.89,212.7,7.63,1.119,9.24,19.21,18.69,19.23,71.1,303.5,0,13.25,4.413,516.2
1,285,945,2,6.977,6.909,214.1,8.02,1.259,10.16,19.51,19.01,19.53,69.56,303.5,0,13.2,4.73,530.3
2,285,945,2,16.44,16.97,16.31,15.68,15.99,.318,.409,.326,.322,.69,13.1,2550
1,285,950,2,5.972,5.92,220.2,7.61,.958,7.94,19.87,19.33,19.84,68.69,303.4,0,13.33,4.12,543.6
1,285,955,2,6.411,6.353,213.6,7.72,.879,8,20.05,19.37,19.98,67.94,303.4,0,13.34,4.23,557
1,285,1000,2,6.013,5.947,226.8,8.48,.872,7.68,20.26,19.57,20.23,67.17,303.4,0,13.37,4.238,570.3
2,285,1000,2,16.63,17,16.35,15.88,16,.317,.409,.326,.322,0,13.1,2550
1,285,1005,2,5.74,5.663,225.8,9.41,.917,7.64,20.55,19.96,20.5,66.28,303.4,0,13.43,4.143,583.4
1,285,1010,2,6.358,6.293,230.8,8.18,.88,8.49,20.78,20.15,20.68,65.21,303.3,0,13.4,4.83,595.9
1,285,1015,2,5.766,5.707,228.2,8.19,.719,7.38,20.85,20.16,20.75,65.11,303.3,0,13.43,4.193,608.7
2,285,1015,2,16.83,17.03,16.41,16.12,16.02,.317,.409,.326,.322,0,13.4,2550
1,285,1020,2,5.694,5.586,225.1,11.14,1.11,7.77,20.99,20.24,20.91,65.15,303.3,0,13.58,4.013,621
1,285,1025,2,5.673,5.577,232.5,10.49,.777,6.893,21.23,20.53,21.2,64.43,303.3,0,13.63,4.195,632.1
1,285,1030,2,5.104,4.99,220.5,12.09,.64,6.533,21.45,20.72,21.31,64.09,303.3,0,13.75,3.57,643.3
2,285,1030,2,17.07,17.07,16.49,16.41,16.04,.317,.409,.325,.322,0,13.4,2550
1,285,1035,2,5.746,5.702,223,7.09,.887,7.77,21.53,20.71,21.3,63.43,303.2,0,13.67,4.128,653.9
1,285,1040,2,5.235,5.184,219.4,8,.959,7.15,21.6,20.91,21.47,63.01,303.2,0,13.64,3.723,664.6
1,285,1045,2,5.353,5.246,210.5,11.47,.757,7.12,21.97,21.23,21.98,62.56,303.1,0,13.86,3.393,674.7
2,285,1045,2,17.32,17.13,16.58,16.74,16.08,.317,.409,.325,.322,0,13.34,2550
1,285,1050,2,5.735,5.69,229.9,7.21,.571,7.06,22.19,21.35,22.04,60.92,303.1,0,13.67,4.195,683.6
1,285,1055,2,4.787,4.733,233.8,8.6,.885,6.305,22.44,21.64,22.3,60.94,303.1,0,13.9,3.493,691.8
1,285,1100,2,5.451,5.371,221.9,9.84,1.034,7.25,22.54,21.82,22.38,60.27,303.1,0,13.83,3.915,700
2,285,1100,2,17.6,17.19,16.7,17.09,16.14,.317,.409,.325,.322,0,13.31,2550
1,285,1105,2,5.274,5.19,225.7,10.25,.957,6.729,22.75,22.01,22.69,59.6,303.1,0,13.85,3.863,709
1,285,1110,2,5.146,5.098,214.1,7.8,.895,6.991,22.92,22.21,22.88,59.23,303.1,0,13.91,3.5,716
1,285,1115,2,5.372,5.313,213.2,8.5,.951,7.68,23.12,22.3,22.93,58.38,303.1,0,13.87,3.673,723
2,285,1115,2,17.88,17.26,16.83,17.48,16.21,.317,.409,.325,.322,0,13.3,2550
1,285,1120,2,4.779,4.682,217.8,11.56,1.028,7.42,23.35,22.64,23.18,58.1,303,0,14,3.373,731
1,285,1125,2,4.839,4.77,221.4,9.64,1.145,7.48,23.87,23.1,23.72,56.3,303,0,14.01,3.298,738
1,285,1130,2,4.924,4.843,216.6,10.39,.837,6.958,24.24,23.49,24.12,55.85,303,0,14.21,3.503,744
2,285,1130,2,18.17,17.35,16.98,17.88,16.29,.316,.409,.325,.322,0,13.28,2550
1,285,1135,2,4.646,4.578,213.8,9.77,.796,6.599,24.25,23.2,23.97,55.57,303,0,14.15,2.995,749
1,285,1140,2,5.547,5.5,216.3,7.41,.655,6.925,24.28,23.49,24.08,54.32,302.9,0,13.84,3.873,754
1,285,1145,2,5.771,5.721,212.5,7.48,.657,7.12,24.3,23.4,24.06,53.98,302.9,0,13.76,3.818,759
2,285,1145,2,18.46,17.44,17.15,18.31,16.38,.316,.409,.325,.322,0,13.25,2550
1,285,1150,2,5.68,5.636,207.8,7.15,.869,7.48,24.59,23.65,24.44,53.78,302.8,0,13.97,3.563,764
1,285,1155,2,5.152,5.039,216.7,12.01,1.001,7.25,24.77,23.87,24.56,53.44,302.7,0,14.04,3.573,768
1,285,1200,2,4.938,4.895,212.1,7.56,.943,7.09,24.68,23.85,24.46,53.52,302.6,0,13.98,3.405,770
2,285,1200,2,18.76,17.54,17.33,18.74,16.5,.316,.409,.325,.322,0,13.25,2550
1,285,1205,2,5.747,5.608,208.3,12.62,1.155,8.79,24.88,23.93,24.69,53.01,302.6,0,14.01,3.7,774
1,285,1210,2,5.63,5.563,218,8.83,.892,7.64,25.07,24.23,24.87,52.25,302.5,0,13.97,4.005,777
1,285,1215,2,4.698,4.61,217.4,11.08,1.126,7.28,25.4,24.7,25.4,52.51,302.5,0,14.32,3.168,779
2,285,1215,2,19.05,17.65,17.52,19.18,16.62,.316,.409,.325,.322,0,13.24,2550
1,285,1220,2,5.374,5.287,222.5,10.33,1.35,7.55,25.57,24.68,25.34,50.92,302.4,0,14.02,3.905,780
1,285,1225,2,5.484,5.425,227.5,8.45,.836,7.74,25.66,24.76,25.43,50.32,302.3,0,13.92,3.985,781
1,285,1230,2,5.611,5.518,230.2,10.44,.747,7.25,25.81,24.98,25.56,49.87,302.2,0,13.93,4.175,782
2,285,1230,2,19.32,17.76,17.73,19.61,16.75,.316,.409,.325,.322,0,13.22,2550
1,285,1235,2,4.855,4.523,226.3,21.18,.803,6.468,26.15,25.42,25.99,49.49,302.2,0,14.11,3.41,782
1,285,1240,2,5.691,5.64,211.4,7.67,1.084,7.51,26.32,25.3,26.05,48.66,302.1,0,14.01,3.778,781
1,285,1245,2,5.723,5.67,211.5,7.73,1.094,8.26,26.39,25.54,26.2,48.32,302.1,0,13.96,3.763,782
2,285,1245,2,19.59,17.88,17.94,20.04,16.9,.315,.409,.325,.322,0,13.2,2550
1,285,1250,2,5.397,5.314,226.6,10.04,.911,7.97,26.49,25.6,26.21,47.75,302,0,13.88,3.908,780
1,285,1255,2,5.418,5.374,222.7,7.31,1.118,7.48,26.48,25.66,26.3,47.44,301.9,0,13.77,3.943,778
1,285,1300,2,5.474,5.285,215.7,15.06,1.006,7.94,26.71,25.9,26.49,47.6,301.8,0,14.02,3.85,776
2,285,1300,2,19.84,18,18.16,20.45,17.05,.315,.409,.324,.322,0,13.19,2550
1,285,1305,2,4.884,4.769,230.2,12.43,1.071,7.55,26.74,26,26.56,47.33,301.7,0,13.97,3.77,773
1,285,1310,2,4.728,4.573,220.9,14.68,1.008,7.32,27.16,26.34,26.96,46.81,301.6,0,14.16,3.328,771
1,285,1315,2,5.325,5.247,200.6,9.79,.84,6.893,27.16,26.06,26.86,47.11,301.5,0,14.26,3.363,767
2,285,1315,2,20.08,18.12,18.39,20.81,17.22,.315,.409,.324,.322,0,13.17,2550
1,285,1320,2,4.474,4.413,206.7,9.46,.655,6.239,27.02,26.09,26.72,47.17,301.4,0,14.15,3.09,762
1,285,1325,2,4.986,4.835,201,14.1,.747,7.28,27.11,26.38,26.92,46.66,301.4,0,14.07,3.39,760
1,285,1330,2,5.424,5.346,198.9,9.66,.785,7.19,27.21,26.38,26.98,46.08,301.3,0,13.97,3.518,755
2,285,1330,2,20.3,18.24,18.6,21.05,17.39,.315,.41,.324,.322,0,13.15,2550
1,285,1335,2,5.445,5.295,205.6,13.47,.96,7.61,27.4,26.57,27.2,45.93,301.2,0,14.1,3.605,751
1,285,1340,2,4.585,4.537,199.2,8.3,.735,7.02,27.35,26.38,27.03,45.86,301.1,0,14.03,2.955,743
1,285,1345,2,5.452,5.382,217.9,9.16,1.22,8.59,27.41,26.52,27.19,44.07,301,0,13.49,3.865,739
2,285,1345,2,20.51,18.35,18.79,21.15,17.57,.314,.41,.324,.322,0,13.13,2550
1,285,1350,2,4.992,4.863,208.9,13.04,1.069,7.28,27.65,26.93,27.51,44.7,300.9,0,13.91,3.325,734
1,285,1355,2,4.385,4.278,210.8,12.68,1.088,6.631,27.96,27.17,27.69,44.54,300.8,0,14.12,3.068,725
1,285,1400,2,5.274,5.234,211.9,7.12,1.298,8.62,28.03,27.05,27.73,43.33,300.7,0,13.77,3.34,719
2,285,1400,2,20.7,18.46,18.95,21.16,17.75,.314,.41,.324,.322,0,13.13,2550
1,285,1405,2,5.39,5.288,216.8,11.11,.822,7.74,27.93,27.01,27.67,42.74,300.7,0,13.48,3.59,710
1,285,1410,2,4.824,4.69,201.4,13.49,.889,6.697,27.91,27.08,27.6,42.29,300.6,0,13.31,3.36,701
1,285,1415,2,5.577,5.486,208.4,10.38,.982,7.58,28.13,27.3,27.97,41.65,300.5,0,13.25,3.47,696.6
2,285,1415,2,20.86,18.56,19.09,21.12,17.93,.314,.41,.324,.322,0,13.11,2550
1,285,1420,2,4.494,4.364,216.4,13.79,.829,5.913,28.02,27.34,27.77,41.81,300.5,0,13.24,3.303,685.8
1,285,1425,2,5.15,4.873,207.8,18.79,1.028,7.51,28.09,27.43,27.92,42.07,300.4,0,13.38,3.53,678.3
1,285,1430,2,5.207,5.087,225.3,12.32,.856,7.12,28.2,27.43,28.04,39.96,300.4,0,12.72,3.59,666.8
2,285,1430,2,20.97,18.66,19.21,21.07,18.12,.313,.41,.324,.322,0,13.1,2550
1,285,1435,2,5.24,5.109,206.9,12.77,.907,7.12,28.23,27.5,27.98,40.93,300.4,0,13.1,3.448,655.9
1,285,1440,2,6.01,5.875,199.5,12.12,.801,8.07,28.18,27.44,27.93,40.62,300.3,0,12.95,3.908,648
1,285,1445,2,6.139,6.06,195.6,9.23,.782,7.58,28.28,27.53,28.01,39.87,300.3,0,12.76,4.038,637.3
2,285,1445,2,21.03,18.75,19.3,21.01,18.3,.313,.411,.324,.322,0,13.09,2550
1,285,1450,2,5.439,5.272,202.7,14.21,.997,7.35,28.26,27.52,28,40.34,300.3,0,12.91,3.61,626.1
1,285,1455,2,5.68,5.579,214.9,10.81,.975,7.91,28.36,27.77,28.21,39.22,300.2,0,12.58,3.838,618.1
1,285,1500,2,5.174,5.022,193.1,13.88,.673,7.15,28.52,27.81,28.3,39.16,300.2,0,12.7,3.505,602.1
2,285,1500,2,21.1,18.84,19.38,20.96,18.49,.313,.411,.324,.322,0,13.08,2550
1,285,1505,2,6.29,6.214,192.6,8.88,1.036,8.36,28.48,27.76,28.25,38.96,300.2,0,12.6,3.948,592.4
1,285,1510,2,5.912,5.858,203.4,7.8,1.114,8.3,28.32,27.7,28.06,36.3,300.2,0,11.42,3.91,579.7
1,285,1515,2,5.494,5.439,209.8,8.14,.82,7.58,28.41,27.83,28.21,37.62,300.2,0,12.02,3.535,566.2
2,285,1515,2,21.15,18.93,19.45,20.95,18.67,.312,.411,.324,.322,0,13.09,2550
1,285,1520,2,5.295,5.257,202.3,6.794,1.016,7.09,28.54,27.96,28.35,38.92,300.2,0,12.62,3.353,554.2
1,285,1525,2,5.65,5.601,212.2,7.51,1.067,8.46,28.51,27.91,28.29,36.13,300.2,0,11.51,3.64,538.9
1,285,1530,2,5.627,5.502,192.3,12.04,.645,7.45,28.5,27.87,28.27,38.85,300.2,0,12.57,3.658,523.9
2,285,1530,2,21.18,19.01,19.52,21,18.85,.312,.411,.324,.321,0,13.09,2550
1,285,1535,2,4.84,4.786,203.5,8.48,1.037,6.729,28.56,28.02,28.39,39.31,300.1,0,12.79,3.055,510.8
1,285,1540,2,5.682,5.617,202.4,8.64,.881,7.87,28.65,28.09,28.44,39.45,300.1,0,12.92,3.508,493.8
1,285,1545,2,5.798,5.738,189.2,8.23,1.328,8.56,28.6,28.04,28.4,38.82,300.1,0,12.64,3.603,480.9
2,285,1545,2,21.2,19.09,19.59,21.11,19.02,.312,.411,.323,.321,0,13.08,2550
1,285,1550,2,6.002,5.94,213.5,8.19,.951,7.71,28.52,28.01,28.31,38.6,300.1,0,12.49,3.735,464.6
1,285,1555,2,4.806,4.664,206.6,13.91,.734,6.958,28.58,28.07,28.39,38.31,300.1,0,12.43,3.005,449.2
1,285,1600,2,5.466,5.398,197.3,9.04,.856,7.12,28.54,28.09,28.35,38.8,300,0,12.58,3.483,432.9
2,285,1600,2,21.19,19.16,19.66,21.26,19.18,.311,.412,.323,.321,0,13.06,2550
1,285,1605,2,6.07,6.01,192.5,8.06,.662,7.58,28.4,27.97,28.2,38.22,300,0,12.25,3.935,417.5
1,285,1610,2,6.051,6.007,193.9,6.881,.886,8.04,28.44,28.06,28.26,37.92,300,0,12.16,3.625,401
1,285,1615,2,5.997,5.949,194.2,7.27,1.416,8.43,28.38,27.96,28.16,39.03,300,0,12.53,3.745,384.8
2,285,1615,2,21.17,19.23,19.74,21.43,19.33,.311,.412,.323,.321,0,13.08,2550
1,285,1620,2,5.353,5.314,189.4,6.992,.838,7.12,28.25,27.93,28.05,39.84,300,0,12.72,3.63,346.2
1,285,1625,2,5.89,5.805,199.8,9.75,.769,7.87,28.22,27.94,28.06,38.95,300,0,12.37,3.603,349.9
1,285,1630,2,5.538,5.433,200.5,11.17,.903,7.81,28.16,27.9,27.98,39.68,300,0,12.59,3.393,332.1
2,285,1630,2,21.12,19.29,19.82,21.58,19.47,.311,.412,.323,.321,0,13.08,2550
1,285,1635,2,5.92,5.889,198.4,5.789,.782,8,28.15,27.9,27.96,39.78,300,0,12.61,3.67,314.9
1,285,1640,2,5.025,4.986,198.4,7.2,.874,6.893,28.06,27.84,27.89,40.14,300,0,12.67,3.142,296.1
1,285,1645,2,5.186,5.16,195.7,5.77,.75,6.893,27.98,27.78,27.82,41.05,300,0,12.93,2.995,278.7
2,285,1645,2,21.05,19.34,19.91,21.72,19.6,.31,.412,.323,.321,0,13.1,2550
1,285,1650,2,5.026,4.969,200.7,8.6,.826,7.42,27.93,27.79,27.76,40.99,300,0,12.86,3.008,261.1
1,285,1655,2,5.241,5.191,190,7.9,1.036,7.84,27.8,27.7,27.64,41.29,300,0,12.87,3.34,243.3
1,285,1700,2,5.627,5.584,186.4,7.06,.898,7.25,27.74,27.66,27.56,41.08,300,0,12.73,3.563,225.6
2,285,1700,2,20.98,19.39,20,21.81,19.72,.31,.412,.323,.321,0,13.11,2550
1,285,1705,2,4.699,4.65,192.3,8.32,.547,5.88,27.63,27.58,27.45,41.94,300,0,12.95,2.975,207.9
1,285,1710,2,5.088,5.048,188.9,7.12,.702,6.664,27.53,27.55,27.37,41.16,300,0,12.58,3.15,189.7
1,285,1715,2,4.81,4.762,186.8,8.05,.912,6.697,27.43,27.47,27.27,41.84,300,0,12.75,2.942,171.8
2,285,1715,2,20.9,19.44,20.08,21.84,19.83,.31,.413,.323,.321,0,13.11,2550
1,285,1720,2,5.184,5.148,186.7,6.746,.757,6.631,27.28,27.37,27.1,42.27,300,0,12.77,3.123,154.6
1,285,1725,2,4.525,4.499,187.3,6.132,.742,6.403,27.1,27.22,26.91,43.05,300,0,12.87,2.762,136.6
1,285,1730,2,5.292,5.256,181.6,6.64,.664,6.827,26.89,27.09,26.71,43.93,300,0,12.99,3.388,119.2
2,285,1730,2,20.81,19.48,20.15,21.83,19.92,.31,.413,.323,.321,0,12.74,2550
1,285,1735,2,4.614,4.597,181.4,4.858,.702,6.468,26.68,26.88,26.48,45.68,300,0,13.39,2.792,103
1,285,1740,2,4.372,4.356,183.2,4.825,.483,5.553,26.38,26.65,26.19,46.79,300.1,0,13.48,2.527,86.7
1,285,1745,2,4.205,4.195,180.1,3.914,.321,5.096,26.04,26.39,25.82,48.01,300.1,0,13.56,2.212,71.1
2,285,1745,2,20.72,19.51,20.2,21.78,20,.31,.413,.323,.321,0,12.67,2550
1,285,1750,2,4.133,4.12,179.1,4.673,.344,4.835,25.68,26.16,25.47,49.22,300.1,0,13.62,2.107,57.14
1,285,1755,2,4.225,4.207,177.8,5.304,.472,5.325,25.38,25.99,25.21,50.04,300.1,0,13.6,2.225,44.58
1,285,1800,2,3.893,3.883,176.9,3.985,.357,4.737,25.01,25.62,24.8,51.6,300.1,0,13.73,2.082,31.96
2,285,1800,2,20.63,19.55,20.26,21.71,20.07,.309,.413,.323,.321,0,12.63,2550
1,285,1805,2,3.502,3.493,172.5,4.024,.358,4.933,24.52,25.21,24.26,53.69,300.1,0,13.88,1.652,20.5
1,285,1810,2,3.732,3.726,172.5,3.416,.3,4.835,24.1,24.99,23.93,55.22,300.2,0,13.92,1.867,11.73
1,285,1815,2,3.733,3.729,171,2.565,.238,4.345,23.66,24.64,23.48,57.01,300.2,0,14.01,1.745,3.795
2,285,1815,2,20.54,19.57,20.29,21.63,20.13,.309,.413,.323,.321,0,12.59,2550
1,285,1820,2,3.674,3.669,171.5,2.892,.211,4.247,23.19,24.32,23.04,58.85,300.2,0,14.05,1.71,.077
1,285,1825,2,3.723,3.719,170.3,2.546,.199,4.247,22.73,24,22.6,60.67,300.2,0,14.09,1.622,0
1,285,1830,2,3.7,3.697,167.3,2.655,.206,4.116,22.31,23.67,22.23,62.4,300.2,0,14.13,1.57,0
2,285,1830,2,20.44,19.58,20.32,21.53,20.18,.309,.413,.323,.321,0,12.58,2550
1,285,1835,2,3.807,3.803,164.9,2.716,.227,4.508,22,23.5,21.97,63.69,300.3,0,14.15,1.6,0
1,285,1840,2,3.948,3.939,164.3,3.859,.287,4.639,21.86,23.24,21.85,64.51,300.3,0,14.22,1.795,0
1,285,1845,2,4.018,4.013,164.1,2.877,.245,4.573,21.8,23.08,21.81,65.1,300.3,0,14.3,1.915,0
2,285,1845,2,20.33,19.59,20.34,21.41,20.21,.309,.414,.323,.321,.172,12.57,2550
1,285,1850,2,4.317,4.301,164.2,4.79,.398,5.259,21.73,23.03,21.78,65.68,300.3,0,14.37,2.075,0
1,285,1855,2,4.451,4.439,165.5,4.324,.326,5.194,21.84,23.03,21.93,65.48,300.3,0,14.42,2.39,0
1,285,1900,2,4.026,4.013,165.5,4.658,.328,4.933,21.76,22.78,21.77,65.94,300.4,0,14.46,2.11,0
2,285,1900,2,20.21,19.59,20.34,21.28,20.23,.309,.414,.323,.321,.895,12.55,2550
1,285,1905,2,3.945,3.933,167.3,4.417,.318,4.573,21.49,22.52,21.46,67.2,300.4,0,14.49,1.94,0
1,285,1910,2,3.829,3.821,168.5,3.532,.26,4.606,21.17,22.26,21.15,68.55,300.5,0,14.49,1.727,0
1,285,1915,2,3.61,3.602,167.4,3.888,.246,4.443,20.88,21.94,20.88,69.76,300.5,0,14.49,1.665,0
2,285,1915,2,20.1,19.58,20.34,21.13,20.25,.309,.414,.323,.321,1.229,12.54,2550
1,285,1920,2,3.583,3.573,165.1,4.27,.309,4.443,20.64,21.79,20.64,70.9,300.6,0,14.51,1.617,0
1,285,1925,2,3.61,3.6,163.5,4.182,.295,4.181,20.46,21.67,20.54,71.7,300.6,0,14.51,1.745,0
1,285,1930,2,3.418,3.406,162.9,4.614,.369,4.214,20.51,21.61,20.61,71.5,300.7,0,14.52,1.725,0
2,285,1930,2,20,19.58,20.33,20.99,20.25,.309,.414,.323,.321,1.387,12.53,2550
1,285,1935,2,3.098,3.092,161.5,3.802,.283,3.92,20.4,21.33,20.37,71.8,300.8,0,14.48,1.42,0
1,285,1940,2,3.044,3.038,158.8,3.352,.247,3.561,20.03,20.97,19.96,73.2,300.8,0,14.42,1.265,0
1,285,1945,2,2.792,2.786,161,3.839,.247,3.495,19.64,20.71,19.57,74.7,300.8,0,14.37,.927,0
2,285,1945,2,19.89,19.56,20.31,20.84,20.24,.309,.414,.323,.321,1.555,12.53,2550
1,285,1950,2,2.706,2.703,162.3,2.826,.136,3.071,19.26,20.39,19.2,76.2,300.9,0,14.3,.739,0
1,285,1955,2,2.62,2.618,161.3,2.556,.182,3.005,18.88,20.15,18.86,77.7,300.9,0,14.26,.671,0
1,285,2000,2,2.47,2.468,162.7,2.357,.141,2.777,18.53,19.94,18.55,79.1,300.9,0,14.2,.441,0
2,285,2000,2,19.79,19.55,20.29,20.7,20.23,.309,.414,.323,.321,1.952,12.52,2550
1,285,2005,2,2.527,2.525,165,2.408,.131,2.842,18.24,19.8,18.3,80.5,301,0,14.18,.467,0
1,285,2010,2,2.825,2.823,170.3,1.91,.11,3.103,18.03,19.79,18.15,81.5,301,0,14.17,.689,0
1,285,2015,2,2.709,2.709,173.6,1.19,.097,3.005,17.8,19.62,17.86,82.3,301,0,14.09,.112,0
2,285,2015,2,19.69,19.53,20.26,20.56,20.21,.309,.414,.323,.321,2.626,12.52,2550
1,285,2020,2,2.816,2.815,176.7,1.691,.095,3.038,17.56,19.39,17.64,83.4,301.1,0,14.07,.531,0
1,285,2025,2,2.774,2.773,175.3,.887,.075,2.973,17.24,19.2,17.28,84.9,301.1,0,14.03,.118,0
1,285,2030,2,2.761,2.76,175,.798,.108,3.071,16.96,19.06,17.02,86.4,301.1,0,14.03,.086,0
2,285,2030,2,19.58,19.5,20.22,20.42,20.18,.308,.414,.323,.321,4.184,12.51,2550
1,285,2035,2,3.147,3.147,175,.763,.125,3.463,16.74,19.04,16.86,87.6,301.2,0,14.02,.507,0
1,285,2040,2,3.293,3.292,174.4,.96,.106,3.528,16.65,18.97,16.81,88,301.2,0,14.01,.857,0
1,285,2045,2,3.266,3.265,174.9,1.658,.116,3.561,16.51,18.56,16.61,87.9,301.2,0,13.87,.772,0
[truncated: 646,553 more chars]
