# Supplementary material for: Effects of irrigation rates on cotton yield as affected by soil physical properties and topography in the southern high plains
Source: PLoS One. 2021 Oct 26;16(10):e0258496. doi: 10.1371/journal.pone.0258496 (PMC8547627; doi:10.1371/journal.pone.0258496)
Supplement: S5 File — (ZIP) [file pone.0258496.s009.zip › ABER1711.txt]

1,305,0,2,5.106,5.087,216.6,4.972,.484,6.729,7.81,8.55,7.99,75.3,295.6,0,3.459,2.96,0
2,305,0,2,12.7,13.53,12.66,11.48,12.9,.191,.295,.233,.274,14.01,12.43,2550
1,305,5,2,4.839,4.806,215.7,6.677,.601,6.272,7.91,8.6,8.04,74.9,295.6,0,3.473,2.987,0
1,305,10,2,4.602,4.569,214.2,6.89,.601,6.305,7.86,8.53,7.97,74.9,295.6,0,3.443,2.67,0
1,305,15,2,4.832,4.803,216.9,6.258,.537,6.599,7.87,8.55,8.03,75.1,295.5,0,3.492,2.997,0
2,305,15,2,12.66,13.51,12.63,11.44,12.86,.191,.295,.233,.274,13.34,12.42,2550
1,305,20,2,5.708,5.678,217.5,5.872,.759,8,8.06,8.73,8.26,74.4,295.4,0,3.535,3.635,0
1,305,25,2,5.862,5.829,216,6.12,.657,7.58,8.18,8.76,8.32,73.9,295.3,0,3.544,3.815,0
1,305,30,2,6.141,6.096,213.1,6.954,.717,7.58,8.13,8.66,8.25,74.1,295.2,0,3.532,3.743,0
2,305,30,2,12.63,13.49,12.6,11.41,12.82,.191,.295,.233,.274,11.82,12.43,2550
1,305,35,2,5.791,5.758,214.8,6.123,.633,7.38,8.1,8.65,8.22,74.2,295.2,0,3.529,3.735,0
1,305,40,2,5.538,5.516,214.8,5.107,.586,6.697,8.01,8.51,8.11,74.6,295.2,0,3.518,3.65,0
1,305,45,2,5.881,5.851,213.8,5.842,.773,7.64,7.88,8.38,7.95,75.2,295.1,0,3.501,3.573,0
2,305,45,2,12.6,13.47,12.58,11.37,12.79,.191,.295,.233,.274,12.41,12.41,2550
1,305,50,2,5.782,5.746,215.6,6.428,.671,7.19,7.81,8.32,7.89,75.5,295.1,0,3.495,3.455,0
1,305,55,2,6.262,6.223,216.1,6.387,.653,7.68,7.72,8.27,7.8,75.9,295,0,3.486,3.898,0
1,305,100,2,6.394,6.367,217.8,5.289,.693,7.74,7.72,8.23,7.83,75.9,294.9,0,3.494,4.143,0
2,305,100,2,12.57,13.44,12.55,11.33,12.75,.191,.295,.233,.274,13.88,12.41,2550
1,305,105,2,6.269,6.243,216.9,5.261,.835,8.98,7.63,8.1,7.72,76.3,294.8,0,3.478,4.143,0
1,305,110,2,6.252,6.223,214.5,5.473,.549,7.61,7.53,7.96,7.57,76.8,294.7,0,3.477,3.773,0
1,305,115,2,6.052,6.021,214.9,5.757,.719,7.48,7.45,7.93,7.5,77.3,294.6,0,3.481,3.753,0
2,305,115,2,12.54,13.42,12.52,11.3,12.72,.191,.295,.233,.274,15.13,12.41,2550
1,305,120,2,6.476,6.44,216.9,6.04,.99,9.44,7.52,8.02,7.64,77,294.6,0,3.497,4.245,0
1,305,125,2,6.233,6.193,220,6.462,.656,8.07,7.46,7.98,7.56,77.3,294.5,0,3.491,4.103,0
1,305,130,2,6.208,6.174,219,6.027,.579,7.42,7.44,7.89,7.51,77.4,294.5,0,3.483,3.868,0
2,305,130,2,12.51,13.4,12.5,11.26,12.69,.191,.295,.233,.274,15.45,12.4,2550
1,305,135,2,6.065,6.036,219,5.61,.575,7.58,7.34,7.82,7.43,77.9,294.4,0,3.488,3.973,0
1,305,140,2,6.408,6.375,218.5,5.797,.669,7.81,7.25,7.77,7.35,78.4,294.4,0,3.488,3.895,0
1,305,145,2,6.185,6.156,220.3,5.506,.706,7.84,7.3,7.8,7.39,78.2,294.3,0,3.502,4.078,0
2,305,145,2,12.49,13.37,12.47,11.23,12.65,.191,.294,.233,.274,16.92,12.4,2550
1,305,150,2,6.241,6.207,223.6,5.969,.576,7.38,7.29,7.83,7.4,78.3,294.3,0,3.515,4.295,0
1,305,155,2,6.198,6.166,225.2,5.809,.666,7.74,7.31,7.8,7.41,78.2,294.2,0,3.52,4.26,0
1,305,200,2,5.857,5.833,226,5.188,.652,7.81,7.25,7.66,7.28,78.5,294.2,0,3.501,3.973,0
2,305,200,2,12.46,13.35,12.44,11.19,12.62,.191,.294,.233,.274,17.28,12.39,2550
1,305,205,2,5.823,5.798,227.7,5.353,.611,7.45,7.11,7.54,7.17,79.2,294.2,0,3.49,4.188,0
1,305,210,2,5.677,5.643,227.6,6.257,.631,7.25,6.986,7.43,7.05,79.8,294.1,0,3.483,3.983,0
1,305,215,2,5.801,5.779,226.4,4.98,.619,7.51,6.943,7.39,7.01,80.1,294,0,3.496,4.148,0
2,305,215,2,12.43,13.33,12.42,11.16,12.58,.191,.294,.233,.274,20.11,12.38,2550
1,305,220,2,5.675,5.646,227.7,5.826,.652,7.42,6.906,7.36,6.989,80.4,294,0,3.515,4.08,0
1,305,225,2,5.728,5.702,229.4,5.438,.614,7.02,6.91,7.42,7.01,80.5,293.9,0,3.538,4.163,0
1,305,230,2,5.675,5.652,230.6,5.068,.684,7.28,6.923,7.39,7.02,80.6,293.9,0,3.564,3.973,0
2,305,230,2,12.4,13.31,12.39,11.13,12.55,.191,.294,.233,.274,21.35,12.39,2550
1,305,235,2,5.459,5.439,231.3,4.878,.578,6.925,6.871,7.33,6.949,81,293.9,0,3.578,3.925,0
1,305,240,2,5.677,5.646,232.7,5.972,.675,7.06,6.908,7.35,6.962,81,293.9,0,3.617,4.08,0
1,305,245,2,5.829,5.793,232.7,6.303,.676,7.22,6.843,7.34,6.926,81.5,293.8,0,3.639,4.015,0
2,305,245,2,12.38,13.28,12.36,11.09,12.52,.191,.294,.233,.274,23.21,12.38,2550
1,305,250,2,5.532,5.509,231.5,5.201,.738,7.22,6.857,7.28,6.931,81.5,293.8,0,3.655,4.178,0
1,305,255,2,5.456,5.431,232.4,5.468,.635,6.893,6.782,7.2,6.815,81.9,293.7,0,3.641,3.828,0
1,305,300,2,5.91,5.893,231.9,4.293,.525,7.35,6.734,7.19,6.802,82.1,293.7,0,3.643,3.993,0
2,305,300,2,12.35,13.26,12.34,11.06,12.49,.191,.294,.233,.274,24.43,12.37,2550
1,305,305,2,5.676,5.646,231.4,5.894,.542,7.42,6.671,7.1,6.703,82.5,293.6,0,3.645,3.955,0
1,305,310,2,5.773,5.741,231.3,6.015,.659,7.28,6.655,7.08,6.711,82.7,293.6,0,3.655,4.153,0
1,305,315,2,5.783,5.755,231.6,5.659,.667,7.12,6.627,7.05,6.665,82.9,293.6,0,3.665,4.138,0
2,305,315,2,12.32,13.24,12.31,11.03,12.46,.191,.294,.233,.274,26.27,12.37,2550
1,305,320,2,5.912,5.888,230.3,5.127,.605,7.22,6.594,7.02,6.66,83.1,293.5,0,3.668,4.23,0
1,305,325,2,5.823,5.794,230.8,5.667,.65,7.55,6.547,6.995,6.609,83.3,293.5,0,3.659,3.985,0
1,305,330,2,5.611,5.573,231.6,6.644,.59,7.09,6.545,6.971,6.604,83.4,293.4,0,3.679,4.048,0
2,305,330,2,12.3,13.22,12.28,10.99,12.42,.191,.294,.233,.274,27.12,12.35,2550
1,305,335,2,5.59,5.562,232,5.722,.554,6.925,6.525,6.939,6.575,83.5,293.4,0,3.678,3.898,0
1,305,340,2,5.789,5.76,232.5,5.722,.626,7.22,6.548,7.02,6.64,83.6,293.4,0,3.709,4.285,0
1,305,345,2,5.38,5.35,233.2,6,.665,6.991,6.531,6.944,6.578,83.6,293.3,0,3.695,3.72,0
2,305,345,2,12.27,13.2,12.26,10.96,12.39,.191,.294,.233,.273,28.1,12.35,2550
1,305,350,2,5.474,5.438,236,6.544,.681,7.28,6.562,7.01,6.658,83.7,293.3,0,3.739,4.073,0
1,305,355,2,5.414,5.372,231.6,7.16,.718,7.09,6.569,6.976,6.628,83.7,293.2,0,3.748,3.985,0
1,305,400,2,5.55,5.518,230.4,6.098,.683,7.19,6.555,6.979,6.612,83.8,293.2,0,3.742,3.78,0
2,305,400,2,12.25,13.17,12.23,10.93,12.36,.19,.294,.233,.273,28.56,12.34,2550
1,305,405,2,5.712,5.676,233.8,6.477,.62,7.32,6.557,7.01,6.647,83.9,293.2,0,3.768,4.193,0
1,305,410,2,5.577,5.548,234.2,5.797,.579,7.02,6.549,6.958,6.601,83.9,293.2,0,3.754,4.063,0
1,305,415,2,5.589,5.566,233.8,5.22,.58,7.12,6.499,6.903,6.558,84.1,293.1,0,3.746,4.093,0
2,305,415,2,12.22,13.16,12.21,10.89,12.33,.19,.294,.233,.273,29.11,12.33,2550
1,305,420,2,5.88,5.854,232.6,5.389,.633,7.35,6.496,6.939,6.577,84.3,293.1,0,3.769,4.118,0
1,305,425,2,5.526,5.498,231.4,5.742,.547,6.925,6.488,6.957,6.569,84.4,293.1,0,3.779,3.843,0
1,305,430,2,5.728,5.702,230.5,5.48,.597,7.42,6.512,7,6.599,84.3,293,0,3.79,3.94,0
2,305,430,2,12.2,13.14,12.18,10.86,12.3,.19,.294,.233,.273,30.08,12.32,2550
1,305,435,2,5.488,5.455,231.5,6.281,.613,6.762,6.539,7,6.61,84.1,293,0,3.786,3.905,0
1,305,440,2,5.502,5.473,234.3,5.884,.544,6.599,6.514,6.969,6.557,84.2,293,0,3.782,3.893,0
1,305,445,2,5.665,5.624,233.8,6.856,.661,7.32,6.455,6.921,6.525,84.5,293,0,3.764,3.763,0
2,305,445,2,12.17,13.11,12.16,10.83,12.27,.191,.293,.233,.273,30.29,12.32,2550
1,305,450,2,5.78,5.74,232.2,6.685,.607,7.22,6.46,6.979,6.582,84.6,293,0,3.794,4.203,0
1,305,455,2,5.648,5.622,235,5.565,.577,6.991,6.572,7.14,6.697,84,293,0,3.798,3.958,0
1,305,500,2,5.677,5.65,234,5.539,.619,6.893,6.732,7.36,6.879,83.2,292.9,0,3.823,3.998,0
2,305,500,2,12.15,13.09,12.13,10.8,12.24,.191,.293,.233,.273,28.46,12.31,2550
1,305,505,2,5.736,5.708,233.7,5.675,.612,7.61,6.886,7.52,7.04,82.5,293,0,3.852,3.965,0
1,305,510,2,5.668,5.637,234.6,6.04,.518,7.06,6.969,7.55,7.1,82,292.9,0,3.844,4.06,0
1,305,515,2,5.954,5.921,234.1,6.037,.69,8.17,7.06,7.68,7.21,81.5,292.9,0,3.845,4.295,0
2,305,515,2,12.13,13.07,12.1,10.77,12.2,.191,.293,.232,.273,24.12,12.29,2550
1,305,520,2,5.279,5.25,237.4,5.937,.663,6.991,7.13,7.66,7.22,81,292.9,0,3.827,3.788,0
1,305,525,2,5.224,5.199,238.8,5.659,.618,7.19,7.12,7.74,7.26,81.1,292.9,0,3.832,3.63,0
1,305,530,2,5.253,5.224,241,6.037,.716,7.22,7.27,7.95,7.43,80.5,292.8,0,3.878,3.725,0
2,305,530,2,12.1,13.05,12.07,10.74,12.17,.191,.293,.232,.273,22.42,12.29,2550
1,305,535,2,5.746,5.721,243.3,5.322,.487,6.925,7.56,8.3,7.77,79.3,292.8,0,3.929,3.99,0
1,305,540,2,5.786,5.753,245,6.061,.721,7.42,7.79,8.42,7.97,77.9,292.8,0,3.915,4.26,0
1,305,545,2,5.295,5.259,243.6,6.626,.632,6.697,7.77,8.3,7.87,77.9,292.8,0,3.885,3.743,0
2,305,545,2,12.08,13.04,12.05,10.71,12.14,.19,.293,.232,.273,17.96,12.28,2550
1,305,550,2,5.395,5.367,241.8,5.79,.501,6.533,7.7,8.27,7.81,78.2,292.7,0,3.877,3.8,0
1,305,555,2,5.283,5.256,241.1,5.795,.573,6.631,7.7,8.29,7.83,78.1,292.7,0,3.857,3.735,0
1,305,600,2,5.161,5.136,240.5,5.627,.541,6.893,7.7,8.29,7.84,78.1,292.7,0,3.853,3.753,0
2,305,600,2,12.06,13.02,12.03,10.69,12.11,.19,.293,.232,.273,18,12.27,2550
1,305,605,2,4.767,4.734,241.5,6.744,.486,6.011,7.7,8.3,7.79,77.9,292.7,0,3.822,3.275,0
1,305,610,2,4.722,4.701,242,5.377,.43,5.945,7.61,8.34,7.69,78.3,292.7,0,3.811,3.127,0
1,305,615,2,4.439,4.419,242,5.458,.431,5.619,7.49,8.18,7.53,78.7,292.6,0,3.763,2.78,0
2,305,615,2,12.04,13,12,10.67,12.09,.19,.293,.232,.273,19.64,12.26,2550
1,305,620,2,4.249,4.233,242.8,4.961,.374,5.161,7.3,7.99,7.34,79.5,292.6,0,3.736,2.647,0
1,305,625,2,4.328,4.311,242.5,5.053,.415,5.39,7.06,7.89,7.11,80.5,292.7,0,3.677,2.63,0
1,305,630,2,4.436,4.423,238.3,4.416,.359,5.423,6.942,7.76,7.01,81.1,292.6,0,3.663,2.782,0
2,305,630,2,12.03,12.98,11.98,10.65,12.05,.19,.293,.232,.273,25.36,12.24,2550
1,305,635,2,4.443,4.428,235,4.575,.42,5.847,6.836,7.65,6.851,81.5,292.6,0,3.635,2.782,0
1,305,640,2,4.493,4.475,233.9,5.01,.345,5.292,6.712,7.57,6.781,82,292.5,0,3.607,2.835,0
1,305,645,2,4.49,4.473,235.6,5.011,.359,5.259,6.696,7.58,6.814,82.1,292.5,0,3.609,2.867,0
2,305,645,2,12.01,12.96,11.96,10.63,12.03,.19,.293,.232,.273,28.21,12.25,2550
1,305,650,2,4.827,4.812,235.8,4.428,.381,5.913,6.845,7.8,7.01,81.6,292.5,0,3.651,3.035,0
1,305,655,2,4.68,4.665,236.4,4.628,.418,5.651,6.989,7.92,7.13,80.9,292.5,0,3.674,3.012,0
1,305,700,2,4.483,4.471,238.1,4.032,.391,5.292,7.02,7.92,7.15,80.6,292.5,0,3.652,2.767,.075
2,305,700,2,11.98,12.95,11.93,10.61,12,.19,.293,.232,.273,24.23,12.23,2550
1,305,705,2,4.643,4.617,237,6.071,.462,5.782,6.998,7.96,7.17,80.8,292.4,0,3.661,2.875,1.407
1,305,710,2,4.786,4.761,237.5,5.904,.545,6.239,7.16,8.16,7.37,80.3,292.4,0,3.73,3.077,4.651
1,305,715,2,5.057,5.036,236.8,5.239,.539,6.599,7.48,8.42,7.72,78.9,292.5,0,3.79,3.42,11.34
2,305,715,2,11.96,12.93,11.91,10.59,11.97,.19,.293,.232,.273,21.35,12.23,2550
1,305,720,2,5.039,5.011,235.9,6.095,.459,6.141,7.75,8.59,7.95,77.6,292.5,0,3.807,3.318,20.04
1,305,725,2,5.279,5.25,238.6,6.027,.548,7.06,8.02,8.83,8.31,76.5,292.5,0,3.869,3.755,30.31
1,305,730,2,5.396,5.365,240,6.15,.648,7.58,8.38,9.12,8.68,74.9,292.5,0,3.912,3.88,42.58
2,305,730,2,11.93,12.91,11.89,10.56,11.94,.19,.293,.232,.273,14.08,12.23,2550
1,305,735,2,5.926,5.894,239.4,5.956,.642,7.42,8.74,9.4,9.02,73.2,292.5,0,3.947,4.243,55.66
1,305,740,2,6.505,6.46,239.1,6.78,.998,9.6,9.19,9.94,9.53,71.2,292.5,0,3.978,4.598,69.92
1,305,745,2,6.69,6.659,239,5.464,.611,8.49,9.76,10.44,10.1,68.6,292.6,0,3.998,4.888,85.3
2,305,745,2,11.91,12.89,11.87,10.53,11.92,.19,.293,.232,.273,7.27,12.26,2550
1,305,750,2,6.523,6.459,241.8,8,.908,8.26,10.16,10.69,10.43,66.86,292.6,0,4.011,4.785,100.3
1,305,755,2,6.537,6.487,245.7,7.08,.701,8.49,10.43,10.92,10.68,65.63,292.7,0,4.008,4.798,116.1
1,305,800,2,6.674,6.63,247.5,6.567,.829,8.56,10.76,11.23,11.04,64.35,292.7,0,4.033,5.158,132.4
2,305,800,2,11.9,12.88,11.84,10.52,11.89,.19,.293,.232,.273,3.838,12.47,2550
1,305,805,2,6.742,6.69,250.2,7.15,.829,8.59,11.13,11.58,11.41,63.1,292.8,0,4.109,4.828,148.8
1,305,810,2,6.913,6.864,249.5,6.795,.94,8.85,11.52,11.93,11.8,61.7,292.8,0,4.153,5.373,165.9
1,305,815,2,7.27,7.23,249.4,6.349,1.075,9.47,11.96,12.39,12.26,59.9,292.8,0,4.147,5.388,182.6
2,305,815,2,11.9,12.86,11.82,10.52,11.87,.19,.292,.232,.273,2.305,12.7,2550
1,305,820,2,7.66,7.61,251.6,6.237,1.112,10.22,12.47,12.86,12.76,57.81,292.9,0,4.116,5.705,195.9
1,305,825,2,7.68,7.6,251.9,8.24,1.011,9.7,12.9,13.26,13.18,55.92,292.9,0,4.047,5.953,211.8
1,305,830,2,8.35,8.27,251.1,7.61,1.152,10.62,13.34,13.64,13.6,53.98,292.9,0,3.958,6.533,234.8
2,305,830,2,11.93,12.85,11.81,10.55,11.84,.19,.292,.232,.273,1.461,12.93,2550
1,305,835,2,8.16,8.11,251.1,6.361,1.336,11.66,13.7,13.96,13.93,52.76,292.9,0,3.961,6.45,244.7
1,305,840,2,8.69,8.61,250.4,7.69,1.225,11.56,14.15,14.44,14.43,50.84,292.9,0,3.855,6.508,270.7
1,305,845,2,8.77,8.7,252.6,7.28,1.512,13.36,14.68,14.96,14.96,48.82,293,0,3.764,6.668,287.1
2,305,845,2,11.98,12.84,11.8,10.62,11.82,.19,.292,.232,.273,.476,13.06,2550
1,305,850,2,10.48,10.41,250.9,6.695,1.236,13.36,15.21,15.46,15.47,46.2,293,0,3.479,8,305.5
1,305,855,2,9.72,9.64,250.2,7.2,1.252,13.52,15.64,15.82,15.86,44.94,293,0,3.48,7.3,322.3
1,305,900,2,9.93,9.85,251.6,7.24,1.498,13.36,16.06,16.24,16.31,43.33,293,0,3.346,7.64,339.3
2,305,900,2,12.04,12.84,11.79,10.71,11.79,.19,.292,.232,.273,0,13.13,2550
1,305,905,2,9.49,9.41,250.6,7.33,1.705,13.33,16.53,16.69,16.75,41.87,293,0,3.283,7.32,353.8
1,305,910,2,10.42,10.34,251,6.951,1.552,14.14,17,17.13,17.2,40.01,292.9,0,3.073,7.93,372.1
1,305,915,2,10.58,10.51,253.1,6.709,1.683,15.75,17.5,17.64,17.71,38.08,292.9,0,2.825,8.1,388.6
2,305,915,2,12.12,12.85,11.8,10.85,11.77,.19,.292,.232,.273,0,13.18,2550
1,305,920,2,10.2,10.14,252.6,6.337,1.628,15.32,18.03,18.13,18.2,36.22,292.9,0,2.6,7.97,404.1
1,305,925,2,10.11,10.01,253.8,7.78,1.369,13.82,18.53,18.6,18.71,34.55,293,0,2.383,7.7,419.1
1,305,930,2,11.16,11.1,253.8,6.262,1.706,15.29,18.97,18.97,19.11,32.93,293,0,2.102,8.29,433.7
2,305,930,2,12.23,12.86,11.83,11.04,11.76,.19,.292,.232,.273,0,13.24,2550
1,305,935,2,10.66,10.57,251.7,7.55,1.415,14.11,19.34,19.37,19.47,31.81,292.9,0,1.947,8.13,448.6
1,305,940,2,11.78,11.72,253.9,6.077,1.547,16.79,19.71,19.66,19.77,30.52,292.8,0,1.693,9.33,462.8
1,305,945,2,12.2,12.11,256.4,7.06,1.898,16.17,19.98,19.95,20.06,29.66,292.7,0,1.536,9.36,477.3
2,305,945,2,12.36,12.88,11.87,11.27,11.75,.19,.292,.232,.273,0,13.32,2550
1,305,950,2,12.28,12.17,254.9,7.76,1.78,16.27,20.3,20.23,20.37,28.81,292.7,0,1.409,9.56,490.8
1,305,955,2,13.16,13.07,254.4,6.826,1.58,17.22,20.59,20.43,20.62,28.05,292.7,0,1.29,9.73,503.6
1,305,1000,2,13.48,13.41,256.2,5.611,1.774,16.73,20.82,20.68,20.83,27.42,292.7,0,1.172,10.43,517.4
2,305,1000,2,12.51,12.91,11.92,11.54,11.75,.19,.292,.232,.273,0,13.25,2550
1,305,1005,2,11.17,11.03,259.8,9.3,1.832,15.71,21.17,21.09,21.25,27.16,292.7,0,1.338,8.77,530.7
1,305,1010,2,12.3,12.19,256.8,7.4,1.941,16.46,21.47,21.25,21.46,26.5,292.7,0,1.254,9.29,542.7
1,305,1015,2,13.03,12.96,263,5.83,1.966,17.67,21.61,21.34,21.59,25.83,292.7,0,1.021,9.91,555.1
2,305,1015,2,12.67,12.95,12,11.83,11.77,.19,.292,.232,.273,0,13.2,2550
1,305,1020,2,12.94,12.84,261,7.07,1.575,16.59,21.69,21.43,21.66,25.48,292.7,0,.907,9.96,567.7
1,305,1025,2,12.97,12.87,259.5,7.35,1.481,16.89,21.89,21.66,21.88,25.17,292.7,0,.901,10.17,581.3
1,305,1030,2,13.69,13.59,258.4,6.787,1.722,17.74,22.04,21.74,21.95,24.72,292.6,0,.78,10.92,593.3
2,305,1030,2,12.84,13,12.1,12.15,11.79,.19,.292,.232,.272,0,13.37,2550
1,305,1035,2,13.33,13.24,260.8,6.704,1.915,17.74,22.06,21.79,22,24.66,292.6,0,.772,10.33,606.4
1,305,1040,2,13.38,13.31,260.9,5.94,2.433,18.46,22.39,22.11,22.36,24.26,292.6,0,.814,10.54,621
1,305,1045,2,14.16,14.1,264.9,5.61,1.898,17.87,22.29,21.98,22.24,24.07,292.5,0,.632,10.93,636.9
2,305,1045,2,13.02,13.06,12.21,12.49,11.82,.19,.292,.232,.272,0,13.36,2550
1,305,1050,2,14.31,14.19,261.4,7.35,1.585,18.78,22.49,22.17,22.43,23.92,292.5,0,.705,11.15,655.6
1,305,1055,2,13.87,13.76,258.4,7.1,1.772,17.67,22.75,22.36,22.69,23.63,292.4,0,.758,10.69,677.7
1,305,1100,2,13.91,13.83,255.2,6.163,1.943,18.72,22.77,22.35,22.67,23.42,292.4,0,.654,10.88,680.9
2,305,1100,2,13.2,13.13,12.34,12.83,11.87,.19,.292,.231,.272,0,13.33,2550
1,305,1105,2,12.36,12.23,254,8.16,1.69,16.89,23,22.73,22.98,23.23,292.3,0,.728,9.55,533.8
1,305,1110,2,13.49,13.4,258.2,6.785,1.744,17.18,23.04,22.71,22.95,22.85,292.2,0,.542,10.45,607.4
1,305,1115,2,12.31,12.21,256.7,7.19,1.823,16.37,23.34,23.04,23.35,22.74,292.2,0,.721,9.43,668.5
2,305,1115,2,13.39,13.21,12.48,13.19,11.93,.19,.292,.231,.272,0,13.33,2550
1,305,1120,2,13.55,13.42,254.1,7.85,2.049,17.71,23.51,23.06,23.38,22.09,292.1,0,.47,10.53,652.4
1,305,1125,2,13.46,13.35,256.9,7.41,2.031,16.92,23.39,22.99,23.25,21.96,292.1,0,.288,10.54,644.3
1,305,1130,2,13.09,12.91,258.1,9.32,2.019,18.98,23.61,23.25,23.53,21.65,292.1,0,.274,10.03,603.6
2,305,1130,2,13.59,13.3,12.64,13.54,12,.19,.292,.231,.272,0,13.31,2550
1,305,1135,2,13.23,13.14,253.8,6.672,1.764,16.66,23.63,23.28,23.54,21.41,292,0,.143,10.49,677
1,305,1140,2,12.48,12.36,256.1,7.81,1.776,16.24,23.87,23.47,23.77,21.24,292,0,.23,9.77,614.8
1,305,1145,2,13.05,12.93,256.9,7.62,2.075,17.57,23.99,23.61,23.89,20.92,291.9,0,.124,10.12,633.6
2,305,1145,2,13.77,13.39,12.79,13.88,12.07,.19,.292,.231,.272,0,13.3,2550
1,305,1150,2,14.42,14.23,261.2,9.46,1.926,18.49,23.99,23.62,23.89,20.5,291.9,0,-.149,11.43,668
1,305,1155,2,12.97,12.8,260.3,9.24,2.305,17.48,24.42,24.01,24.38,20.35,291.8,0,.095,9.89,723
1,305,1200,2,12.72,12.55,264.8,9.13,1.937,16.95,24.59,24.18,24.51,20.05,291.8,0,.034,10.23,723
2,305,1200,2,13.96,13.49,12.96,14.22,12.16,.19,.292,.231,.272,0,13.29,2550
1,305,1205,2,13.86,13.73,257.8,7.75,2.576,18.49,24.66,24.18,24.5,19.75,291.7,0,-.114,10.89,723
1,305,1210,2,13.81,13.57,259.3,10.68,1.814,18.13,24.74,24.29,24.66,19.56,291.7,0,-.172,10.65,724
1,305,1215,2,14.33,14.23,261.8,6.651,2.436,19.37,24.77,24.24,24.61,19.29,291.7,0,-.344,11.31,729
2,305,1215,2,14.14,13.6,13.13,14.54,12.25,.19,.293,.231,.272,0,13.26,2550
1,305,1220,2,13.74,13.59,268.5,8.51,1.743,18.78,24.84,24.41,24.8,19.4,291.6,0,-.204,10.59,725
1,305,1225,2,12.33,12.17,267,9.09,1.926,17.41,25.18,24.78,25.15,19.38,291.6,0,.051,9.6,726
1,305,1230,2,14.21,14.09,269.7,7.54,1.772,18.55,25.21,24.6,24.98,18.65,291.5,0,-.439,11.15,732
2,305,1230,2,14.32,13.7,13.3,14.85,12.36,.19,.293,.231,.272,0,13.27,2550
1,305,1235,2,14.12,14.01,264.9,7.09,2.007,18.46,25.13,24.6,25.02,18.94,291.4,0,-.298,11,733
1,305,1240,2,14.87,14.79,265.5,6.169,1.663,18.88,24.92,24.31,24.7,18.77,291.3,0,-.583,11.48,736
1,305,1245,2,12.56,12.44,262.1,8.05,2.3,17.15,24.98,24.51,24.89,19.14,291.4,0,-.277,9.88,735
2,305,1245,2,14.5,13.81,13.46,15.16,12.47,.19,.293,.231,.272,0,13.25,2550
1,305,1250,2,13.65,13.56,264.9,6.498,1.852,18.36,25.16,24.6,25.02,18.92,291.3,0,-.287,10.76,727
1,305,1255,2,13.01,12.87,263.5,8.4,1.632,16.53,25.05,24.51,24.94,19.22,291.3,0,-.159,10.13,737
1,305,1300,2,12.85,12.69,262.8,8.98,1.444,16.92,24.99,24.5,24.78,19.13,291.3,0,-.271,10.24,576.6
2,305,1300,2,14.68,13.92,13.62,15.46,12.59,.19,.293,.231,.272,0,13.23,2550
1,305,1305,2,12.32,12.08,267,11.2,2.383,19.4,25.02,24.63,24.98,19.18,291.2,0,-.212,9.8,727
1,305,1310,2,12.25,12.12,263.6,8.24,2.166,17.71,25.3,24.76,25.18,18.76,291.1,0,-.287,9.61,730
1,305,1315,2,12.55,12.46,263,7.09,2.546,18.59,25.5,25.03,25.4,18.39,291,0,-.396,9.82,731
2,305,1315,2,14.85,14.03,13.78,15.73,12.71,.19,.293,.231,.272,0,13.22,2550
1,305,1320,2,12.5,12.38,270.4,7.85,1.915,16.82,25.49,24.96,25.33,18.08,291,0,-.636,9.96,709
1,305,1325,2,12.49,12.36,270.6,8.2,1.712,16.59,25.41,24.9,25.28,18.18,291,0,-.616,9.84,702
1,305,1330,2,11.93,11.77,264.8,9.49,1.916,16.73,25.57,25.15,25.5,17.83,290.9,0,-.752,9.57,711
2,305,1330,2,15.02,14.14,13.94,15.93,12.84,.19,.293,.23,.272,0,13.22,2550
1,305,1335,2,12.81,12.65,265.2,8.9,1.996,17.48,25.61,25.03,25.47,17.33,290.8,0,-1.106,9.72,705
1,305,1340,2,13.5,13.41,267.3,6.462,1.84,17.28,25.56,25.01,25.4,17.13,290.7,0,-1.295,10.57,699.6
1,305,1345,2,12.81,12.71,264.9,7.14,1.594,16.27,25.54,25,25.37,16.96,290.7,0,-1.449,10.14,669.3
2,305,1345,2,15.18,14.25,14.09,16.05,12.97,.19,.294,.23,.272,0,13.21,2550
1,305,1350,2,12.3,12.19,261.5,7.6,1.421,15.29,25.61,25.13,25.54,16.86,290.6,0,-1.469,9.71,716
1,305,1355,2,12.13,11.97,268.9,9.28,1.717,16.24,25.94,25.49,25.85,16.51,290.6,0,-1.491,9.49,707
1,305,1400,2,11.37,11.12,268.6,11.85,1.663,14.86,26,25.42,25.85,16.44,290.6,0,-1.495,8.96,633.4
2,305,1400,2,15.33,14.35,14.23,16.13,13.1,.19,.294,.23,.271,0,13.21,2550
1,305,1405,2,11.97,11.84,261.1,8.45,1.854,16.76,25.9,25.35,25.69,16.22,290.5,0,-1.759,9.41,674.5
1,305,1410,2,12.32,12.14,258.9,9.81,1.831,16.73,25.95,25.49,25.84,16.25,290.5,0,-1.685,9.71,680.6
1,305,1415,2,13.06,12.95,260,7.22,1.602,17.57,25.79,25.2,25.54,16.01,290.4,0,-2.01,10.36,656.1
2,305,1415,2,15.47,14.45,14.37,16.2,13.24,.19,.294,.23,.271,0,13.2,2550
1,305,1420,2,11.4,11.25,257.6,9.22,1.439,14.9,25.86,25.47,25.8,16.18,290.5,0,-1.82,8.91,624.6
1,305,1425,2,11.7,11.6,262.6,7.51,1.984,16.27,26.14,25.74,26.02,16.02,290.4,0,-1.733,9.13,620.9
1,305,1430,2,12.07,11.91,266.4,9.36,1.545,15.12,26.13,25.73,26,15.91,290.4,0,-1.823,9.37,610.5
2,305,1430,2,15.61,14.54,14.49,16.24,13.37,.19,.294,.23,.271,0,13.18,2550
1,305,1435,2,12.23,12.15,260.7,6.343,1.531,16.4,25.98,25.55,25.81,15.99,290.3,0,-1.878,9.45,609.1
1,305,1440,2,12.02,11.74,261.9,12.24,1.348,15.09,26.07,25.66,25.91,16.24,290.3,0,-1.605,9.57,602
1,305,1445,2,10.7,10.54,261.9,9.85,1.935,14.31,26.19,25.86,26.1,16.2,290.3,0,-1.546,8.52,573.5
2,305,1445,2,15.71,14.62,14.6,16.29,13.51,.19,.295,.23,.271,0,13.19,2550
1,305,1450,2,11.38,11.21,262.5,9.92,1.523,14.77,26.23,25.86,26.08,16.03,290.3,0,-1.65,8.97,559.6
1,305,1455,2,10.75,10.64,252.7,8.19,1.738,14.73,26.33,26.01,26.23,16.09,290.2,0,-1.53,8.46,541.5
1,305,1500,2,12.15,12.03,258.7,8.15,1.864,16.07,26.36,26.01,26.19,15.74,290.2,0,-1.79,9.34,531.8
2,305,1500,2,15.8,14.7,14.7,16.36,13.65,.19,.295,.23,.271,0,13.19,2550
1,305,1505,2,11.79,11.73,257.6,6.183,1.538,15.32,26.03,25.64,25.83,15.67,290.2,0,-2.111,9.05,516.6
1,305,1510,2,11.26,11.12,255.6,8.88,1.872,14.9,26.27,26.01,26.2,15.62,290.2,0,-1.972,8.58,505.4
1,305,1515,2,11.1,11.01,266.3,7.36,1.565,14.44,26.29,26.09,26.16,15.66,290.3,0,-1.909,8.87,490.1
2,305,1515,2,15.88,14.79,14.8,16.45,13.79,.19,.295,.23,.271,0,13.18,2550
1,305,1520,2,11.77,11.67,265.7,7.68,1.351,15.03,26.23,26.06,26.1,15.78,290.3,0,-1.853,9.48,477.6
1,305,1525,2,12.74,12.62,267.1,7.87,1.562,15.84,26.19,26.03,26.1,15.54,290.2,0,-2.093,9.93,465.9
1,305,1530,2,11.77,11.68,268,7.14,2.07,16.59,26.19,26.05,26.09,15.19,290.3,0,-2.398,9.45,450.9
2,305,1530,2,15.95,14.86,14.89,16.52,13.92,.19,.295,.23,.271,0,13.18,2550
1,305,1535,2,11.12,11.05,270.3,6.293,1.77,15.68,26.14,26.02,26.06,15.21,290.3,0,-2.418,8.82,438.1
1,305,1540,2,12.33,12.22,262.2,7.53,1.709,16.01,26.17,26.07,26.07,14.44,290.3,0,-3.07,9.47,423.4
1,305,1545,2,11.64,11.54,265.7,7.45,1.414,14.93,26.19,26.08,26.07,14.61,290.3,0,-2.91,8.89,407.6
2,305,1545,2,16.01,14.93,14.98,16.59,14.05,.19,.296,.229,.271,0,13.19,2550
1,305,1550,2,11.31,11.25,266.9,6.046,1.505,14.44,26.16,26.17,26.11,14.43,290.3,0,-3.093,8.88,393.5
1,305,1555,2,11.14,11.09,263.9,5.694,2.25,15.71,26.1,26.08,26.02,14.42,290.2,0,-3.148,8.47,378.2
1,305,1600,2,11.64,11.57,263.5,6.295,1.423,14.77,25.99,25.93,25.89,14.24,290.2,0,-3.391,8.9,360.4
2,305,1600,2,16.05,15,15.06,16.67,14.18,.19,.296,.229,.271,0,13.19,2550
1,305,1605,2,9.86,9.8,258.2,6.18,1.518,14.86,26.05,26.07,25.98,14.19,290.2,0,-3.399,7.79,343.4
1,305,1610,2,11.31,11.25,259.8,5.935,1.383,14.54,26.02,25.98,25.9,14.05,290.2,0,-3.55,8.73,327.9
1,305,1615,2,11.78,11.69,270.1,7.3,1.66,14.77,25.92,25.99,25.85,13.96,290.2,0,-3.708,9.22,310.8
2,305,1615,2,16.07,15.05,15.15,16.75,14.3,.19,.296,.229,.271,0,13.16,2550
1,305,1620,2,11.32,11.22,262.4,7.62,1.429,14.8,25.85,26,25.79,13.72,290.2,0,-3.989,9.07,297.1
1,305,1625,2,11.8,11.72,261.6,6.62,1.539,15.81,25.86,25.94,25.78,13.58,290.3,0,-4.12,9.02,279.4
1,305,1630,2,10.2,10.12,260.6,7.09,1.548,12.97,25.78,25.94,25.7,13.65,290.4,0,-4.112,8.05,262
2,305,1630,2,16.08,15.1,15.23,16.83,14.42,.19,.296,.229,.271,0,13.21,2550
1,305,1635,2,10.99,10.92,258.4,6.484,1.247,13.65,25.71,25.84,25.61,13.47,290.4,0,-4.34,8.3,241.1
1,305,1640,2,10.3,10.23,266.6,6.672,1.506,14.11,25.63,25.84,25.58,13.43,290.5,0,-4.438,8,225.8
1,305,1645,2,10.44,10.37,260,6.293,1.837,14.37,25.53,25.74,25.46,13.32,290.4,0,-4.627,8.13,204.2
2,305,1645,2,16.08,15.15,15.31,16.89,14.53,.19,.297,.229,.271,0,13.21,2550
1,305,1650,2,10.89,10.81,256.3,7.07,1.985,14.67,25.45,25.72,25.4,13.29,290.5,0,-4.707,8.14,180.9
1,305,1655,2,9.76,9.69,256.7,7.1,1.373,12.94,25.38,25.67,25.29,13.44,290.5,0,-4.621,7.54,170.3
1,305,1700,2,8.42,8.36,253.4,6.32,.986,11.07,25.19,25.49,25.1,13.79,290.5,0,-4.434,6.325,152.1
2,305,1700,2,16.07,15.19,15.38,16.9,14.63,.19,.297,.229,.27,0,13.24,2550
1,305,1705,2,9.33,9.27,255.5,6.611,1.136,11.6,25.01,25.37,24.96,13.85,290.6,0,-4.517,7.1,134.9
1,305,1710,2,8.21,8.16,254.5,6.374,1.454,12.51,24.82,25.17,24.7,13.97,290.6,0,-4.56,5.895,118.9
1,305,1715,2,8.2,8.14,251.6,7.3,1.12,11.53,24.58,24.99,24.5,14.38,290.6,0,-4.369,6.148,103.4
2,305,1715,2,16.05,15.23,15.46,16.9,14.72,.19,.297,.229,.27,0,13.23,2550
1,305,1720,2,9.26,9.2,257.2,6.687,1.087,11.24,24.5,25,24.48,13.86,290.6,0,-4.899,6.91,87.4
1,305,1725,2,9.04,8.97,258.5,6.881,1.217,11.73,24.3,24.8,24.26,13.68,290.7,0,-5.223,6.77,71.1
1,305,1730,2,9.13,9.08,258.5,5.792,1.501,12.28,24.21,24.76,24.16,13.51,290.7,0,-5.459,6.745,56.21
2,305,1730,2,16.01,15.26,15.53,16.88,14.8,.19,.297,.229,.27,0,12.69,2550
1,305,1735,2,7.18,7.15,255.8,5.514,.933,9.31,23.75,24.27,23.62,14.03,290.8,0,-5.329,5.38,41.21
1,305,1740,2,6.704,6.67,254.4,5.713,.735,8.53,23.27,23.85,23.14,14.62,290.8,0,-5.175,4.61,28.36
1,305,1745,2,6.558,6.517,257,6.354,.605,8.26,22.81,23.55,22.74,15.22,290.9,0,-5.01,4.658,17.86
2,305,1745,2,15.97,15.28,15.59,16.84,14.87,.19,.297,.229,.27,0,12.62,2550
1,305,1750,2,6.929,6.895,257.1,5.665,.728,8.62,22.6,23.37,22.58,15.49,290.9,0,-4.941,5.035,10.01
1,305,1755,2,6.076,6.043,253.8,5.902,.736,7.87,22.28,23.08,22.19,16.19,291,0,-4.633,4.105,2.424
1,305,1800,2,5.497,5.473,250,5.405,.506,6.827,21.74,22.57,21.68,17.28,291.1,0,-4.207,3.745,.001
2,305,1800,2,15.9,15.29,15.64,16.8,14.94,.19,.297,.229,.27,0,12.6,2550
1,305,1805,2,5.741,5.718,247.2,5.159,.512,7.06,21.22,22.15,21.2,18.56,291.1,0,-3.692,3.808,0
1,305,1810,2,6.006,5.983,246.9,4.985,.537,7.42,20.9,21.89,20.92,19.52,291.1,0,-3.283,4.045,0
1,305,1815,2,6.08,6.055,244.9,5.253,.609,7.71,20.67,21.7,20.7,20.22,291.1,0,-3.006,3.933,0
2,305,1815,2,15.83,15.3,15.69,16.74,14.99,.19,.298,.229,.27,0,12.59,2550
1,305,1820,2,6.267,6.233,245.6,6.009,.65,7.81,20.51,21.58,20.57,20.61,291.2,0,-2.892,4.243,0
1,305,1825,2,6.142,6.12,242.3,4.874,.576,7.64,20.53,21.52,20.58,20.61,291.3,0,-2.872,4.12,0
1,305,1830,2,5.822,5.783,240.9,6.584,.648,7.48,20.44,21.42,20.48,20.8,291.4,0,-2.824,4.013,0
2,305,1830,2,15.75,15.31,15.73,16.66,15.04,.19,.298,.229,.27,0,12.58,2550
1,305,1835,2,5.73,5.7,239.8,5.861,.714,7.42,20.47,21.42,20.53,20.75,291.5,0,-2.836,3.968,0
1,305,1840,2,6.012,5.966,241.4,7.07,.694,8.07,20.33,21.34,20.44,21.01,291.6,0,-2.778,4.078,0
1,305,1845,2,6.279,6.245,241.4,5.954,.692,8.2,20.42,21.35,20.56,20.85,291.6,0,-2.812,4.585,0
2,305,1845,2,15.66,15.3,15.77,16.58,15.08,.19,.298,.228,.27,0,12.57,2550
1,305,1850,2,6.531,6.492,242,6.285,.81,8.95,20.4,21.3,20.43,20.91,291.6,0,-2.787,4.515,0
1,305,1855,2,6.818,6.782,240.6,5.877,.657,8.82,20.28,21.22,20.35,21.02,291.6,0,-2.814,4.745,0
1,305,1900,2,6.59,6.561,238.1,5.392,.617,7.94,20.07,20.98,20.12,21.33,291.6,0,-2.796,4.65,0
2,305,1900,2,15.57,15.29,15.79,16.48,15.12,.19,.298,.228,.27,0,12.58,2550
1,305,1905,2,6.395,6.366,236.5,5.441,.61,8.36,19.96,20.89,20.04,21.44,291.7,0,-2.82,4.545,0
1,305,1910,2,6.369,6.329,235.1,6.423,.83,8.66,19.85,20.82,19.98,21.37,291.8,0,-2.95,4.57,0
1,305,1915,2,6.433,6.397,238.8,6.054,.737,8.23,19.86,20.78,19.97,21.24,291.9,0,-3.027,4.688,0
2,305,1915,2,15.48,15.28,15.8,16.38,15.14,.19,.298,.228,.27,0,12.57,2550
1,305,1920,2,6.537,6.514,239.9,4.781,.872,8.79,19.73,20.56,19.84,21.42,291.9,0,-3.019,4.668,0
1,305,1925,2,6.73,6.69,241.5,6.263,.735,8.23,19.53,20.41,19.64,21.62,291.9,0,-3.06,4.868,0
1,305,1930,2,6.671,6.634,239.3,6,.792,8.33,19.46,20.38,19.54,21.65,291.9,0,-3.103,4.73,0
2,305,1930,2,15.39,15.26,15.81,16.28,15.16,.19,.298,.228,.27,0,12.55,2550
1,305,1935,2,6.64,6.614,237.4,5.155,.642,8.62,19.24,20.18,19.26,21.93,291.9,0,-3.113,4.523,0
1,305,1940,2,6.324,6.295,236.8,5.54,.66,7.87,18.91,19.9,18.97,22.34,291.9,0,-3.135,4.248,0
1,305,1945,2,6.224,6.191,235.3,5.954,.725,8.1,18.77,19.82,18.85,22.41,292,0,-3.214,4.245,0
2,305,1945,2,15.32,15.24,15.8,16.19,15.16,.19,.298,.228,.27,0,12.55,2550
1,305,1950,2,6.065,6.037,233.8,5.455,.719,7.97,18.79,19.71,18.91,22.13,292,0,-3.357,4.523,0
1,305,1955,2,6.355,6.325,238.5,5.524,.816,8.17,18.67,19.64,18.78,22.22,292,0,-3.4,4.44,0
1,305,2000,2,7.15,7.09,239.9,7.29,.847,9.73,18.93,19.92,19.12,21.6,292,0,-3.565,5.268,0
2,305,2000,2,15.24,15.21,15.8,16.1,15.17,.19,.298,.228,.27,0,12.53,2550
1,305,2005,2,7.48,7.45,239.2,5.676,.858,9.21,19.18,20.08,19.32,21.12,292,0,-3.651,5.425,0
1,305,2010,2,7.28,7.25,239,5.474,.953,9.44,19.23,20.04,19.35,20.92,292,0,-3.73,5.458,0
1,305,2015,2,7.07,7.04,239.2,5.055,.781,8.98,19.09,19.91,19.21,21.03,292.1,0,-3.774,5.273,0
2,305,2015,2,15.17,15.19,15.78,16.01,15.16,.19,.298,.228,.27,0,12.54,2550
1,305,2020,2,6.518,6.471,236.7,6.918,.664,8.43,18.97,19.78,19,21.21,292.2,0,-3.765,4.658,0
1,305,2025,2,6.477,6.448,233.5,5.432,.697,8.2,18.61,19.37,18.6,21.83,292.2,0,-3.681,4.67,0
1,305,2030,2,6.446,6.406,235.3,6.38,.625,8.3,18.23,19.1,18.24,22.5,292.3,0,-3.598,4.345,0
2,305,2030,2,15.11,15.17,15.77,15.92,15.15,.19,.298,.228,.27,0,12.53,2550
1,305,2035,2,6.345,6.315,232.4,5.572,.595,7.74,18,18.87,18.08,22.92,292.3,0,-3.552,4.478,0
1,305,2040,2,5.697,5.671,232.3,5.441,.656,7.51,17.64,18.51,17.68,23.63,292.3,0,-3.442,3.868,0
1,305,2045,2,5.715,5.694,233,4.909,.553,7.25,17.22,18.18,17.27,24.42,292.4,0,-3.362,3.765,0
2,305,2045,2,15.04,15.14,15.75,15.84,15.14,.19,.298,.228,.269,0,12.53,2550
1,305,2050,2,6.242,6.217,231.5,5.148,.539,7.68,16.99,17.97,17.1,24.74,292.4,0,-3.382,4.19,0
1,305,2055,2,6.272,6.247,231.8,5.124,.508,7.91,16.75,17.72,16.84,25.1,292.5,0,-3.391,4.343,0
1,305,2100,2,5.792,5.765,232.5,5.59,.507,7.06,16.47,17.33,16.48,25.65,292.5,0,-3.346,3.88,0
2,305,2100,2,14.98,15.11,15.73,15.77,15.13,.19,.298,.228,.269,0,12.52,2550
1,305,2105,2,5.953,5.935,233.4,4.533,.447,7.32,16.19,17.2,16.29,26.14,292.5,0,-3.331,3.993,0
1,305,2110,2,5.933,5.91,233,5.009,.494,7.02,16.05,17.12,16.15,26.5,292.6,0,-3.267,3.855,0
1,305,2115,2,6.075,6.054,230.9,4.732,.53,7.32,15.92,17,16.09,26.75,292.6,0,-3.25,4.095,0
2,305,2115,2,14.92,15.09,15.71,15.68,15.11,.19,.298,.228,.269,0,12.51,2550
1,305,2120,2,5.949,5.933,228.7,4.197,.489,7.09,15.65,16.63,15.74,27.37,292.6,0,-3.176,3.85,0
1,305,2125,2,5.752,5.726,228.5,5.409,.502,7.19,15.37,16.35,15.49,27.92,292.7,0,-3.149,3.733,0
1,305,2130,2,5.728,5.714,226.2,3.993,.477,6.925,15.25,16.31,15.41,28.24,292.7,0,-3.101,3.575,0
2,305,2130,2,14.85,15.06,15.68,15.59,15.09,.19,.298,.228,.269,0,12.5,2550
1,305,2135,2,5.819,5.798,224.5,4.855,.544,7.32,15.04,16.03,15.15,28.69,292.8,0,-3.071,3.695,0
1,305,2140,2,5.83,5.809,228,4.878,.425,7.12,14.98,15.97,15.11,28.89,292.9,0,-3.03,3.793,0
1,305,2145,2,5.159,5.142,231,4.664,.419,6.207,14.8,15.72,14.87,29.42,292.9,0,-2.95,3.275,0
2,305,2145,2,14.78,15.03,15.66,15.5,15.07,.19,.298,.228,.269,0,12.5,2550
1,305,2150,2,5.063,5.041,230.3,5.395,.51,6.468,14.3,15.24,14.4,30.56,293,0,-2.87,3.16,0
1,305,2155,2,5.489,5.458,229.2,6.07,.482,6.566,14.07,15.01,14.21,31.14,293.1,0,-2.816,3.553,0
1,305,2200,2,5.852,5.826,226.7,5.365,.555,7.35,13.9,14.86,14.07,31.67,293.1,0,-2.744,3.703,0
2,305,2200,2,14.71,15,15.63,15.4,15.04,.19,.297,.228,.269,0,12.49,2550
1,305,2205,2,5.662,5.635,228.1,5.574,.503,7.19,13.93,14.85,14.08,31.79,293.1,0,-2.667,3.75,0
1,305,2210,2,5.398,5.374,225.6,5.395,.539,7.09,13.81,14.73,13.99,32.25,293.2,0,-2.577,3.618,0
1,305,2215,2,5.465,5.443,225,5.097,.495,6.664,13.74,14.7,13.89,32.61,293.2,0,-2.5,3.485,0
2,305,2215,2,14.64,14.97,15.6,15.31,15.01,.19,.297,.228,.269,0,12.48,2550
1,305,2220,2,5.561,5.542,223.3,4.733,.478,6.925,13.52,14.44,13.63,33.27,293.2,0,-2.422,3.315,0
1,305,2225,2,5.46,5.437,228.4,5.2,.524,6.991,13.42,14.35,13.57,33.39,293.2,0,-2.461,3.688,0
1,305,2230,2,5.175,5.152,229.8,5.433,.567,6.86,13.37,14.22,13.53,33.49,293.2,0,-2.461,3.628,0
2,305,2230,2,14.56,14.94,15.56,15.2,14.98,.19,.297,.228,.269,0,12.46,2550
1,305,2235,2,5.195,5.174,229.9,5.114,.514,6.272,13.17,14.06,13.3,34.11,293.2,0,-2.39,3.42,0
1,305,2240,2,5.33,5.308,228.4,5.153,.49,6.599,13.18,14.09,13.36,34.17,293.2,0,-2.362,3.58,0
1,305,2245,2,5.331,5.308,229,5.298,.553,6.501,13.13,14.04,13.28,34.48,293.2,0,-2.286,3.528,0
2,305,2245,2,14.49,14.9,15.52,15.1,14.95,.19,.297,.228,.269,0,12.45,2550
1,305,2250,2,5.698,5.67,230,5.73,.486,6.86,13.15,14.05,13.29,34.61,293.2,0,-2.219,3.725,0
1,305,2255,2,5.675,5.655,228.7,4.785,.586,7.12,13.07,14,13.22,35.07,293.2,0,-2.111,3.928,0
1,305,2300,2,5.695,5.675,231.4,4.868,.547,7.02,13.01,13.87,13.15,35.56,293.2,0,-1.975,3.895,0
2,305,2300,2,14.43,14.87,15.48,14.99,14.92,.19,.297,.228,.269,0,12.45,2550
1,305,2305,2,5.886,5.857,227.2,5.714,.49,7.19,12.93,13.84,13.06,36.19,293.2,0,-1.812,3.79,0
1,305,2310,2,5.433,5.406,229,5.727,.487,6.599,12.83,13.73,12.97,36.92,293.3,0,-1.636,3.648,0
1,305,2315,2,5.699,5.673,226,5.427,.508,7.02,12.69,13.53,12.79,37.94,293.2,0,-1.4,3.648,0
2,305,2315,2,14.36,14.83,15.44,14.89,14.88,.19,.297,.228,.269,0,12.44,2550
1,305,2320,2,6.066,6.036,228.1,5.745,.633,7.61,12.56,13.43,12.71,38.99,293.2,0,-1.15,4.038,0
1,305,2325,2,6.15,6.123,228.3,5.392,.664,7.61,12.58,13.43,12.79,39.47,293.2,0,-.967,4.248,0
1,305,2330,2,6.215,6.188,232.9,5.31,.594,7.48,12.69,13.49,12.85,39.76,293.2,0,-.777,4.423,0
2,305,2330,2,14.3,14.8,15.39,14.79,14.85,.19,.297,.228,.269,0,12.43,2550
1,305,2335,2,6.078,6.046,237.1,5.837,.557,7.22,12.7,13.48,12.83,40.28,293.1,0,-.593,4.19,0
1,305,2340,2,6.681,6.649,237,5.548,.651,8.43,12.92,13.86,13.23,40.22,293.1,0,-.415,4.85,0
1,305,2345,2,6.767,6.737,241.2,5.408,.719,8.3,13.34,14.15,13.59,39.63,293.1,0,-.246,4.995,0
2,305,2345,2,14.23,14.76,15.34,14.69,14.81,.19,.297,.228,.269,0,12.42,2550
1,305,2350,2,6.822,6.793,240.1,5.269,.717,8.26,13.41,14.14,13.56,39.82,293.1,0,-.123,4.958,0
1,305,2355,2,6.792,6.761,239.3,5.505,.778,8.56,13.41,14.14,13.57,40.18,293.2,0,0,4.89,0
1,306,0,2,6.337,6.301,240.9,6.125,.695,8.17,13.44,14.14,13.59,40.5,293.2,0,.134,4.635,0
2,306,0,2,14.18,14.73,15.3,14.6,14.77,.19,.297,.228,.269,0,12.42,2550
1,306,5,2,6.297,6.266,239.9,5.666,.682,7.87,13.44,14.2,13.61,40.91,293.3,0,.266,4.503,0
1,306,10,2,6.077,6.054,237.9,5.032,.616,7.74,13.42,14.16,13.52,41.21,293.3,0,.351,4.285,0
1,306,15,2,5.514,5.49,241.5,5.323,.527,7.06,13.18,13.88,13.27,42.26,293.3,0,.471,3.933,0
2,306,15,2,14.14,14.69,15.25,14.51,14.73,.19,.297,.228,.269,0,12.41,2550
1,306,20,2,5.952,5.926,242.2,5.337,.563,7.45,12.99,13.72,13.11,43.21,293.3,0,.603,4.213,0
1,306,25,2,5.694,5.666,240.8,5.685,.433,6.925,12.96,13.74,13.08,43.8,293.2,0,.764,3.953,0
1,306,30,2,5.646,5.626,241.3,4.809,.564,6.925,12.87,13.65,13,44.56,293.2,0,.914,3.878,0
2,306,30,2,14.09,14.66,15.2,14.44,14.68,.19,.297,.228,.269,0,12.41,2550
1,306,35,2,5.572,5.551,246.2,4.939,.568,6.991,12.77,13.56,12.91,45.34,293.3,0,1.06,3.858,0
1,306,40,2,6.021,5.994,242.8,5.462,.576,7.68,12.79,13.68,12.98,45.91,293.2,0,1.252,4.238,0
1,306,45,2,6.297,6.274,244,4.861,.608,7.48,13,13.91,13.23,45.92,293.3,0,1.438,4.258,0
2,306,45,2,14.06,14.62,15.15,14.37,14.64,.19,.296,.228,.269,0,12.4,2550
1,306,50,2,5.932,5.903,242.8,5.654,.478,7.32,13.12,14.01,13.3,46.06,293.3,0,1.588,4.09,0
1,306,55,2,6.045,6.02,242,5.16,.541,7.38,13.19,14.08,13.37,46.33,293.3,0,1.726,4.068,0
1,306,100,2,6.301,6.282,244.4,4.451,.481,7.15,13.31,14.21,13.48,46.33,293.3,0,1.835,4.268,0
2,306,100,2,14.02,14.59,15.11,14.31,14.6,.19,.296,.228,.269,0,12.4,2550
1,306,105,2,6.044,6.02,244.3,5.029,.471,7.09,13.33,14.28,13.52,46.57,293.3,0,1.925,4.073,0
1,306,110,2,5.814,5.795,244.2,4.573,.513,6.86,13.39,14.3,13.56,46.57,293.4,0,1.979,3.975,0
1,306,115,2,5.822,5.793,246.2,5.715,.472,7.19,13.42,14.3,13.58,46.64,293.4,0,2.021,4.038,0
2,306,115,2,13.99,14.57,15.06,14.25,14.55,.19,.296,.228,.269,0,12.39,2550
1,306,120,2,5.937,5.915,247.1,4.941,.508,7.45,13.39,14.31,13.55,46.85,293.3,0,2.055,3.9,0
1,306,125,2,6.035,6.011,247.9,5.072,.592,7.84,13.39,14.39,13.59,46.86,293.3,0,2.065,3.955,0
1,306,130,2,5.812,5.786,247,5.454,.474,6.762,13.55,14.54,13.75,46.27,293.4,0,2.025,3.925,0
2,306,130,2,13.96,14.53,15.02,14.19,14.51,.19,.296,.228,.269,0,12.39,2550
1,306,135,2,5.753,5.735,246.1,4.535,.512,7.06,13.61,14.56,13.82,46,293.4,0,2.005,3.795,0
1,306,140,2,5.495,5.465,247,5.942,.533,7.32,13.62,14.54,13.8,45.93,293.5,0,1.988,3.788,0
1,306,145,2,5.267,5.247,248.5,5.013,.498,6.697,13.53,14.51,13.66,46.17,293.5,0,1.981,3.378,0
2,306,145,2,13.92,14.51,14.98,14.14,14.47,.189,.296,.228,.269,0,12.38,2550
1,306,150,2,5.212,5.187,247.3,5.603,.524,6.501,13.41,14.44,13.58,46.51,293.4,0,1.978,3.443,0
1,306,155,2,5.909,5.873,247.9,6.317,.624,7.61,13.5,14.6,13.74,46.16,293.4,0,1.949,3.878,0
1,306,200,2,6.656,6.624,245.2,5.568,.723,8.59,13.99,15.12,14.34,44.54,293.4,0,1.897,4.525,.001
2,306,200,2,13.9,14.48,14.94,14.09,14.43,.189,.296,.228,.268,0,12.37,2550
1,306,205,2,6.602,6.551,246.4,7.09,.731,8.2,14.33,15.19,14.54,43.52,293.4,0,1.882,4.72,0
1,306,210,2,6.653,6.608,245.8,6.714,.779,8.26,14.38,15.19,14.56,43.25,293.4,0,1.841,4.908,0
1,306,215,2,6.803,6.764,248.1,6.059,.841,8.89,14.39,15.12,14.53,43.09,293.4,0,1.803,4.815,0
2,306,215,2,13.87,14.46,14.9,14.04,14.39,.189,.296,.228,.268,0,12.37,2550
1,306,220,2,6.61,6.574,249.5,6.021,.699,8.07,14.22,14.91,14.31,43.55,293.5,0,1.797,4.735,0
1,306,225,2,5.948,5.913,249.4,6.265,.575,7.25,13.95,14.66,14.01,44.31,293.5,0,1.795,4.11,0
1,306,230,2,6.086,6.056,251.7,5.691,.667,7.61,13.79,14.55,13.9,44.74,293.5,0,1.788,4.345,0
2,306,230,2,13.85,14.43,14.86,14,14.35,.189,.296,.228,.268,0,12.37,2550
1,306,235,2,5.856,5.816,254.4,6.714,.637,7.58,13.79,14.59,13.94,44.73,293.5,0,1.778,4.073,0
1,306,240,2,5.608,5.578,255.9,5.909,.564,6.86,13.68,14.44,13.81,45.08,293.6,0,1.792,3.92,0
1,306,245,2,5.826,5.792,256.1,6.128,.646,7.12,13.6,14.35,13.75,45.4,293.6,0,1.818,4.103,0
2,306,245,2,13.83,14.41,14.83,13.96,14.31,.189,.296,.228,.268,0,12.36,2550
1,306,250,2,6.019,5.989,258.8,5.713,.612,7.61,13.54,14.39,13.69,45.7,293.6,0,1.853,4.025,0
1,306,255,2,5.794,5.761,257.5,6.129,.573,7.48,13.46,14.26,13.58,46,293.6,0,1.874,3.975,0
1,306,300,2,5.997,5.969,255.3,5.492,.625,7.97,13.34,14.12,13.47,46.41,293.6,0,1.881,4.228,0
2,306,300,2,13.81,14.39,14.79,13.93,14.27,.189,.296,.228,.268,0,12.36,2550
1,306,305,2,6.216,6.18,254.8,6.16,.73,7.84,13.36,14.17,13.5,46.33,293.6,0,1.877,4.23,0
1,306,310,2,6.672,6.635,253.4,5.994,.649,8.04,13.46,14.29,13.66,45.87,293.6,0,1.836,4.83,0
1,306,315,2,6.58,6.552,248.1,5.303,.737,8.26,13.51,14.22,13.65,45.71,293.6,0,1.829,4.68,0
2,306,315,2,13.79,14.37,14.76,13.9,14.23,.189,.296,.228,.268,0,12.34,2550
1,306,320,2,6.292,6.256,247.9,6.088,.722,8.4,13.42,14.16,13.58,45.92,293.6,0,1.811,4.673,0
1,306,325,2,6.28,6.253,254.1,5.26,.705,7.74,13.35,14.11,13.46,46.23,293.7,0,1.836,4.3,0
1,306,330,2,6.576,6.538,257.1,6.181,.609,8.04,13.35,14.18,13.54,46.12,293.7,0,1.803,4.718,0
2,306,330,2,13.77,14.35,14.73,13.86,14.19,.189,.295,.228,.268,0,12.35,2550
1,306,335,2,7.06,7.04,253.9,4.297,.785,9.51,13.61,14.39,13.78,45.13,293.7,0,1.743,5.043,0
1,306,340,2,7,6.951,254.7,6.849,.722,8.59,13.59,14.24,13.7,45.16,293.7,0,1.735,5.273,0
1,306,345,2,7.04,7.02,256.8,5.133,.889,9.41,13.46,14.09,13.54,45.73,293.7,0,1.785,5.283,0
2,306,345,2,13.75,14.32,14.69,13.82,14.15,.189,.295,.228,.268,0,12.33,2550
1,306,350,2,7.1,7.06,253.9,5.903,.683,8.66,13.41,14.07,13.53,45.9,293.8,0,1.8,5.148,0
1,306,355,2,6.543,6.511,253.3,5.685,.766,8.3,13.29,13.95,13.4,46.29,293.9,0,1.807,4.755,0
1,306,400,2,6.887,6.847,252.3,6.205,.807,9.38,13.28,13.98,13.43,46.27,293.9,0,1.795,5.198,0
2,306,400,2,13.73,14.3,14.66,13.79,14.12,.189,.295,.228,.268,0,12.33,2550
1,306,405,2,6.924,6.891,252.1,5.583,.776,8.62,13.37,14.08,13.51,45.96,293.9,0,1.777,4.855,0
1,306,410,2,6.766,6.714,253.8,7.11,.853,8.33,13.2,13.94,13.34,46.47,294,0,1.78,4.863,0
1,306,415,2,6.707,6.667,255.7,6.271,.775,8.49,13.27,14.02,13.4,46.11,294,0,1.733,4.708,0
2,306,415,2,13.71,14.28,14.63,13.75,14.09,.189,.295,.228,.268,0,12.32,2550
1,306,420,2,7,6.965,257.7,6.011,.9,9.44,13.24,13.98,13.4,46.11,294,0,1.705,5.073,0
1,306,425,2,6.757,6.722,256.4,5.838,.657,8.04,13.23,13.87,13.32,46.17,294.1,0,1.716,4.92,0
1,306,430,2,6.469,6.417,255.6,7.24,.817,8.46,12.97,13.63,13.04,47.04,294.1,0,1.734,4.643,0
2,306,430,2,13.69,14.26,14.6,13.72,14.06,.189,.295,.228,.268,0,12.31,2550
1,306,435,2,5.879,5.844,254.2,6.198,.708,7.45,12.71,13.39,12.78,47.87,294.2,0,1.747,4.058,0
1,306,440,2,5.974,5.938,251.3,6.248,.767,7.94,12.48,13.2,12.57,48.66,294.2,0,1.76,4.055,0
1,306,445,2,6.038,6.003,250.3,6.208,.733,7.68,12.32,13.05,12.41,49.28,294.3,0,1.793,4.165,0
2,306,445,2,13.67,14.24,14.57,13.69,14.02,.189,.295,.228,.268,0,12.31,2550
1,306,450,2,6.133,6.09,252.3,6.776,.66,7.84,12.25,13.08,12.43,49.43,294.3,0,1.767,4.325,0
1,306,455,2,6.47,6.437,250.7,5.716,.819,8.36,12.48,13.26,12.68,48.43,294.3,0,1.694,4.598,0
1,306,500,2,6.487,6.457,248.9,5.508,.698,7.91,12.44,13.21,12.57,48.51,294.4,0,1.679,4.46,0
2,306,500,2,13.64,14.23,14.55,13.65,13.99,.189,.295,.228,.268,0,12.31,2550
1,306,505,2,7.72,7.68,249.3,6.165,.961,10,12.63,13.59,12.95,47.21,294.5,0,1.484,5.538,0
1,306,510,2,6.904,6.863,247.9,6.223,.707,8.79,13,13.78,13.16,45.71,294.6,0,1.377,4.838,0
1,306,515,2,6.245,6.211,254.6,5.942,.721,8.04,12.91,13.69,13,45.91,294.7,0,1.35,4.39,0
2,306,515,2,13.61,14.21,14.52,13.61,13.96,.189,.295,.228,.268,0,12.3,2550
1,306,520,2,5.542,5.505,253.3,6.608,.546,6.697,12.76,13.63,12.86,46.2,294.7,0,1.311,3.76,0
1,306,525,2,5.406,5.38,246.1,5.571,.482,6.566,12.53,13.32,12.6,47.08,294.8,0,1.357,3.57,0
1,306,530,2,4.908,4.867,245.4,7.33,.62,6.533,12.15,13.11,12.27,48.37,294.8,0,1.388,3.147,0
2,306,530,2,13.59,14.18,14.49,13.57,13.93,.189,.295,.228,.268,.135,12.29,2550
1,306,535,2,5.627,5.606,247.9,4.938,.454,6.795,12.55,13.7,12.88,46.31,294.9,0,1.154,3.863,0
1,306,540,2,4.96,4.939,243.1,5.276,.468,6.305,12.41,13.2,12.46,47.09,294.9,0,1.255,3.368,0
1,306,545,2,5.9,5.85,247.5,7.44,.82,7.94,12.14,12.9,12.25,48.03,294.9,0,1.283,4.15,0
2,306,545,2,13.56,14.16,14.46,13.54,13.89,.189,.295,.228,.268,0,12.29,2550
1,306,550,2,6.77,6.728,252.1,6.4,.881,8.79,12.08,12.78,12.21,48.28,294.9,0,1.301,4.93,0
1,306,555,2,7.5,7.47,254,5.247,.891,9.21,12.02,12.69,12.15,48.32,294.9,0,1.253,5.483,0
1,306,600,2,8.06,8.01,259.9,6.549,.984,10.94,12.18,12.99,12.42,47.36,294.9,0,1.128,5.735,0
2,306,600,2,13.53,14.15,14.43,13.49,13.86,.189,.295,.228,.268,0,12.29,2550
1,306,605,2,7.77,7.72,260.3,6.586,.847,9.93,12.42,13.18,12.61,46.29,295,0,1.033,5.745,0
1,306,610,2,7.84,7.79,261.2,6.127,.782,9.83,12.54,13.3,12.72,45.7,295.1,0,.966,5.72,0
1,306,615,2,7.57,7.53,263.8,6.204,.906,9.96,12.78,13.56,12.97,44.66,295.1,0,.868,5.403,0
2,306,615,2,13.5,14.12,14.4,13.45,13.83,.189,.295,.228,.268,0,12.29,2550
1,306,620,2,7.26,7.2,266.8,6.862,.844,9.18,12.86,13.65,13.02,44.29,295.2,0,.829,5.208,0
1,306,625,2,7.22,7.19,267.5,5.457,.868,9.08,12.88,13.65,13.03,44.21,295.3,0,.82,5.158,0
1,306,630,2,7.24,7.2,264.3,5.808,.891,9.57,12.9,13.66,13.04,43.88,295.4,0,.734,5.305,0
2,306,630,2,13.46,14.1,14.37,13.4,13.8,.189,.294,.228,.268,0,12.28,2550
1,306,635,2,6.787,6.758,265.9,5.346,.775,8.4,12.86,13.57,12.99,43.89,295.5,0,.698,4.975,0
1,306,640,2,6.673,6.634,263.8,6.266,.702,8.43,12.84,13.56,12.97,43.79,295.6,0,.655,4.885,0
1,306,645,2,6.63,6.607,266.8,4.757,.635,7.97,12.71,13.42,12.79,44.24,295.6,0,.676,4.45,0
2,306,645,2,13.44,14.08,14.33,13.36,13.77,.189,.294,.228,.268,0,12.27,2550
1,306,650,2,6.643,6.624,268.5,4.435,.642,8.4,12.59,13.4,12.7,44.59,295.7,0,.676,4.598,0
1,306,655,2,6.428,6.407,269.4,4.627,.624,8.2,12.56,13.38,12.71,44.64,295.7,0,.664,4.588,0
1,306,700,2,5.91,5.88,270.6,5.731,.604,7.19,12.52,13.35,12.65,44.71,295.8,0,.654,4.045,0
2,306,700,2,13.42,14.06,14.3,13.32,13.74,.189,.294,.228,.268,0,12.26,2550
1,306,705,2,5.783,5.748,270.4,6.265,.67,7.77,12.57,13.39,12.72,44.45,295.9,0,.614,4.253,1.537
1,306,710,2,5.602,5.562,266.9,6.779,.567,7.06,12.58,13.35,12.72,44.49,295.9,0,.638,3.888,3.906
1,306,715,2,5.555,5.53,258.6,5.463,.527,6.991,12.43,13.2,12.53,45.07,295.9,0,.679,3.758,9.7
2,306,715,2,13.4,14.04,14.27,13.29,13.71,.189,.294,.228,.268,0,12.27,2550
1,306,720,2,5.722,5.683,258.3,6.644,.628,7.51,12.4,13.2,12.54,45.1,296,0,.66,3.933,18.31
1,306,725,2,5.764,5.732,260.5,6.043,.647,7.12,12.34,13.06,12.46,45.37,296,0,.687,3.985,28.69
1,306,730,2,5.68,5.646,257.4,6.255,.827,7.58,12.17,12.87,12.33,45.94,296.1,0,.707,3.87,39.48
2,306,730,2,13.38,14.02,14.24,13.26,13.68,.189,.294,.228,.268,0,12.27,2550
1,306,735,2,6.413,6.378,263.3,6.015,.72,7.87,12.42,13.22,12.75,44.67,296.2,0,.551,4.778,53.52
1,306,740,2,6.214,6.18,263.3,5.994,.746,7.97,12.87,13.67,13.18,43.12,296.3,0,.472,4.505,67.9
1,306,745,2,7.28,7.25,259.5,5.589,.855,9.93,13.43,14.21,13.78,40.98,296.3,0,.273,5.448,83.8
2,306,745,2,13.35,14,14.21,13.22,13.65,.189,.294,.228,.267,0,12.3,2550
1,306,750,2,7.08,7.04,257.9,6.232,1.001,9.64,13.9,14.56,14.18,39.54,296.3,0,.208,5.235,99
1,306,755,2,7.67,7.62,259.3,6.496,.909,9.47,14.35,14.96,14.64,38.12,296.4,0,.106,5.668,114.6
1,306,800,2,7.73,7.69,260.3,6.345,.911,10.26,14.64,15.18,14.88,37.28,296.5,0,.061,5.678,130
2,306,800,2,13.33,13.99,14.18,13.19,13.62,.189,.294,.228,.267,0,12.37,2550
1,306,805,2,8.31,8.26,260.1,6.208,.942,10.52,15.04,15.6,15.31,35.74,296.5,0,-.159,6.13,146.7
1,306,810,2,8.57,8.5,259.6,6.954,1.006,11.4,15.49,16.03,15.76,34.06,296.5,0,-.415,6.54,164.1
1,306,815,2,8.58,8.53,258.1,6.088,1.131,10.98,15.79,16.19,15.99,33.26,296.6,0,-.476,6.558,180.9
2,306,815,2,13.33,13.97,14.15,13.16,13.59,.189,.294,.228,.267,0,12.44,2550
1,306,820,2,8.92,8.86,260.2,6.15,.954,11.53,16.08,16.46,16.29,32.45,296.7,0,-.562,6.755,194.6
1,306,825,2,9.06,9,260.8,6.538,1.137,12.22,16.33,16.68,16.54,31.75,296.7,0,-.637,6.863,211.5
1,306,830,2,8.86,8.8,262.2,6.595,1.059,12.58,16.64,16.99,16.85,31.09,296.8,0,-.651,6.888,232.8
2,306,830,2,13.34,13.95,14.12,13.17,13.57,.188,.294,.227,.267,0,12.55,2550
1,306,835,2,8.39,8.34,262.3,6.376,1.066,11.43,16.96,17.23,17.16,30.53,296.8,0,-.63,6.675,242.7
1,306,840,2,8.94,8.9,266.2,5.922,1.218,11.37,17.3,17.58,17.5,29.85,297,0,-.638,6.705,267.4
1,306,845,2,9.47,9.41,266,6.431,1.744,13.85,17.65,17.93,17.87,29.13,297,0,-.672,7.37,283.1
2,306,845,2,13.36,13.94,14.09,13.2,13.54,.188,.294,.227,.267,0,12.66,2550
1,306,850,2,9.53,9.47,268.5,6.613,1.805,14.47,18.07,18.35,18.31,28.12,297,0,-.789,7.31,301.4
1,306,855,2,10.22,10.16,270.7,6.257,1.616,13.65,18.63,18.93,18.89,26.63,297.1,0,-1.049,8.07,318.9
1,306,900,2,10.77,10.69,271.9,6.871,1.452,15.68,19.09,19.37,19.34,25.49,297.1,0,-1.244,8.62,336
2,306,900,2,13.41,13.93,14.07,13.26,13.51,.188,.294,.227,.267,0,12.78,2550
1,306,905,2,10.25,10.17,272.7,7.33,1.632,13.92,19.42,19.62,19.63,25.07,297.2,0,-1.189,8,350
1,306,910,2,11.04,10.97,270.7,6.232,1.929,15.19,19.7,19.82,19.85,24.6,297.2,0,-1.213,8.63,367.9
1,306,915,2,11.48,11.43,270.2,5.279,1.894,16.27,19.83,19.87,19.93,24.28,297.2,0,-1.281,9.19,386.6
2,306,915,2,13.48,13.93,14.06,13.37,13.49,.188,.294,.227,.267,0,13.05,2550
1,306,920,2,11.63,11.56,271.2,6.356,1.754,15.94,20,20.05,20.11,23.96,297.2,0,-1.319,9.5,402.8
1,306,925,2,11.22,11.14,270.8,6.991,1.728,14.6,20.29,20.36,20.42,23.77,297.3,0,-1.181,8.95,418.2
1,306,930,2,12.18,12.1,270,6.321,1.803,16.99,20.65,20.66,20.77,23.25,297.3,0,-1.182,9.23,433.4
2,306,930,2,13.57,13.93,14.05,13.51,13.47,.188,.294,.227,.267,0,13.1,2550
1,306,935,2,11.65,11.59,274.1,5.867,1.578,15.61,20.92,20.92,21.02,22.99,297.3,0,-1.107,9.15,442.4
1,306,940,2,11.54,11.43,272.4,7.89,1.365,15.19,21.15,21.11,21.24,22.6,297.3,0,-1.15,9.31,462.9
1,306,945,2,11.59,11.5,272.3,6.901,1.875,16.07,21.4,21.31,21.47,22.34,297.3,0,-1.1,9.07,476.3
2,306,945,2,13.68,13.95,14.07,13.7,13.46,.188,.294,.227,.267,0,13.15,2550
1,306,950,2,12.55,12.46,277.4,6.943,1.997,18.62,21.7,21.56,21.74,21.8,297.4,0,-1.18,9.75,489.6
1,306,955,2,12.19,12.12,279.3,6.131,2.04,16.89,21.82,21.75,21.88,21.4,297.4,0,-1.33,9.85,502.3
1,306,1000,2,12.23,12.13,280.7,7.32,1.661,15.81,22.21,22.04,22.27,20.79,297.5,0,-1.394,9.55,514.9
2,306,1000,2,13.8,13.97,14.09,13.91,13.45,.188,.293,.227,.267,0,13.23,2550
1,306,1005,2,12.5,12.41,280.1,6.822,1.867,15.97,22.47,22.28,22.51,20.21,297.5,0,-1.566,9.8,529.1
1,306,1010,2,12.66,12.55,278.4,7.55,1.573,16.79,22.7,22.5,22.71,19.58,297.5,0,-1.799,9.85,542.5
1,306,1015,2,11.49,11.4,280.9,7.22,1.929,15.26,22.91,22.63,22.93,19.4,297.6,0,-1.756,8.89,558.8
2,306,1015,2,13.94,14.01,14.14,14.15,13.46,.188,.293,.227,.267,0,13.12,2550
1,306,1020,2,11.58,11.48,282.2,7.62,2.52,16.66,23.08,22.78,23.05,18.94,297.7,0,-1.934,9.23,554.8
1,306,1025,2,11.38,11.23,279.3,9.38,2.011,15.45,22.94,22.61,22.84,18.88,297.7,0,-2.091,9,515.2
1,306,1030,2,12.12,12.05,279.8,6.109,1.598,15.78,22.92,22.55,22.84,19.05,297.8,0,-1.987,9.32,593.5
2,306,1030,2,14.1,14.05,14.2,14.41,13.47,.188,.293,.227,.267,0,13.09,2550
1,306,1035,2,12.17,12.12,277.4,5.068,1.525,15.84,22.91,22.56,22.88,19.09,297.8,0,-1.967,9.68,607.3
1,306,1040,2,12.89,12.82,271.3,5.765,1.546,16.27,22.98,22.63,22.95,18.81,297.8,0,-2.107,10.2,613.4
1,306,1045,2,12.21,12.1,272.7,7.38,1.605,15.48,23.06,22.69,23.01,19.2,297.9,0,-1.774,9.52,618.1
2,306,1045,2,14.26,14.11,14.28,14.69,13.5,.188,.293,.227,.267,0,13.3,2550
1,306,1050,2,10.9,10.79,276.7,8.19,1.463,13.62,23.31,23,23.35,19.27,297.9,0,-1.515,8.63,623.6
1,306,1055,2,10.44,10.38,282.4,6.031,1.567,13.92,23.69,23.39,23.77,18.85,297.9,0,-1.51,8.33,630.2
1,306,1100,2,11.5,11.36,283,8.9,1.844,15.29,23.88,23.38,23.83,17.89,298,0,-2.058,9,636.3
2,306,1100,2,14.43,14.18,14.38,14.98,13.54,.188,.293,.227,.267,0,13.28,2550
1,306,1105,2,11.32,11.21,283.7,7.66,1.943,15.58,23.9,23.47,23.84,17.67,298,0,-2.206,8.94,642.2
1,306,1110,2,9.92,9.85,286.8,6.879,1.724,14.9,24.12,23.7,24.08,17.94,298,0,-1.826,7.96,645.3
1,306,1115,2,10.72,10.63,287.6,7.57,1.617,14.05,24.15,23.56,24.03,17.77,298,0,-1.926,8.76,656.4
2,306,1115,2,14.6,14.25,14.48,15.27,13.58,.188,.293,.227,.267,0,13.28,2550
1,306,1120,2,11.43,11.34,266.9,7.24,1.499,15.88,24.22,23.81,24.11,17.66,298,0,-1.95,9.17,665.1
1,306,1125,2,10.23,10.13,282.4,7.86,1.513,14.11,24.45,23.95,24.41,17.86,298.1,0,-1.623,8.11,669.5
1,306,1130,2,9.86,9.78,278.5,7.44,1.169,12.71,24.59,24.15,24.58,17.52,298.1,0,-1.764,7.95,677.6
2,306,1130,2,14.78,14.34,14.6,15.57,13.64,.188,.294,.227,.267,0,13.26,2550
1,306,1135,2,11.49,11.44,282.4,5.688,1.645,14.73,24.57,23.97,24.42,16.94,298.1,0,-2.228,9.26,683.4
1,306,1140,2,12.67,12.57,272.8,7.18,1.656,16.89,24.59,24.12,24.51,16.33,298.1,0,-2.697,9.88,688.6
1,306,1145,2,11.47,11.36,271.2,7.75,1.622,15.52,24.58,24.04,24.49,16.39,298.1,0,-2.656,8.77,695
2,306,1145,2,14.97,14.43,14.72,15.88,13.7,.188,.294,.227,.267,0,13.26,2550
1,306,1150,2,10,9.91,280.5,7.41,1.796,14.18,24.86,24.48,24.89,16.28,298.2,0,-2.52,8.1,694.1
1,306,1155,2,10.66,10.59,285.3,6.491,1.954,16.01,24.88,24.33,24.76,15.43,298.1,0,-3.216,8.62,700
1,306,1200,2,10.49,10.35,268.9,9.22,1.201,13.62,25.07,24.57,25.02,15.24,298.1,0,-3.229,8.4,707
2,306,1200,2,15.15,14.53,14.86,16.18,13.77,.188,.294,.227,.267,0,13.25,2550
1,306,1205,2,12.04,11.91,281.5,8.51,1.866,15.42,25.04,24.46,24.95,15.07,298.1,0,-3.392,9.47,713
1,306,1210,2,10.53,10.39,279.7,9.09,1.333,12.87,25.17,24.58,25.12,15.54,298.1,0,-2.889,8.3,712
1,306,1215,2,10.09,9.98,266.3,8.6,1.467,13.36,25.35,24.8,25.29,15.74,298,0,-2.578,7.89,715
2,306,1215,2,15.34,14.63,15,16.48,13.86,.188,.294,.226,.266,0,13.22,2550
1,306,1220,2,9.45,9.33,262.4,9.37,1.373,13.39,25.44,24.84,25.36,15.76,298,0,-2.499,7.24,718
1,306,1225,2,9.9,9.81,265.4,7.74,1.391,12.87,25.55,25.01,25.48,15.01,297.9,0,-3.051,7.82,718
1,306,1230,2,11.08,10.98,272,7.63,1.038,12.87,25.57,24.92,25.39,14.72,297.9,0,-3.294,8.76,718
2,306,1230,2,15.53,14.74,15.15,16.77,13.95,.188,.294,.226,.266,0,13.22,2550
1,306,1235,2,9.74,9.67,269.4,6.708,1.37,12.67,25.5,24.95,25.43,15.14,297.8,0,-2.979,7.83,719
1,306,1240,2,9.45,9.36,264,8,1.763,14.11,25.79,25.3,25.76,15.15,297.8,0,-2.741,7.48,719
1,306,1245,2,10.5,10.37,272.1,8.89,1.339,13,25.78,25.12,25.64,14.63,297.7,0,-3.209,8.07,720
2,306,1245,2,15.72,14.85,15.31,17.06,14.05,.188,.294,.226,.266,0,13.21,2550
1,306,1250,2,9.72,9.58,267.5,9.89,1.826,13.39,25.88,25.31,25.82,14.62,297.7,0,-3.14,7.58,716
1,306,1255,2,9.76,9.68,266.5,7.44,1.233,12.25,26.06,25.43,25.91,14.33,297.6,0,-3.261,7.65,717
1,306,1300,2,10.18,10.06,266.2,8.71,1.626,13.92,26.02,25.48,25.94,14.45,297.5,0,-3.184,7.89,717
2,306,1300,2,15.91,14.96,15.46,17.34,14.15,.188,.294,.226,.266,0,13.2,2550
1,306,1305,2,10.91,10.71,262.6,10.95,1.345,13.79,26.1,25.48,25.95,14.15,297.5,0,-3.395,8.33,710
1,306,1310,2,9.44,9.35,283.3,7.62,1.53,12.74,25.99,25.33,25.89,14.65,297.6,0,-3.026,7.49,709
1,306,1315,2,10.45,10.33,272.8,8.86,2.101,14.67,26.39,25.88,26.37,14.32,297.5,0,-3.024,8.4,709
2,306,1315,2,16.09,15.07,15.62,17.58,14.25,.188,.295,.226,.266,0,13.19,2550
1,306,1320,2,11.17,11.12,279.3,5.383,1.364,14.41,26.08,25.45,25.91,14.21,297.4,0,-3.356,9.05,703
1,306,1325,2,11.09,11,273.9,7.11,1.478,13.98,26.11,25.6,26.02,14.47,297.4,0,-3.094,8.95,699
1,306,1330,2,11.12,11.01,276.8,8.16,1.767,13.88,26.14,25.58,26.03,15.19,297.4,0,-2.441,8.47,696.5
2,306,1330,2,16.27,15.17,15.77,17.74,14.37,.188,.295,.226,.266,0,13.18,2550
1,306,1335,2,10.22,10.1,275.5,8.97,1.695,13.82,26.36,25.75,26.28,14.83,297.4,0,-2.582,8.25,689.7
1,306,1340,2,10.87,10.79,270.9,6.681,1.429,13.72,26.26,25.7,26.11,14.07,297.4,0,-3.348,8.51,682.1
1,306,1345,2,9.52,9.38,281.3,9.66,1.481,13.69,26.26,25.71,26.14,14.28,297.4,0,-3.157,7.81,675.8
2,306,1345,2,16.42,15.28,15.91,17.84,14.48,.188,.295,.226,.266,0,13.19,2550
1,306,1350,2,9.66,9.5,280.5,10.37,1.723,13.92,26.22,25.64,26.12,14.4,297.4,0,-3.07,7.73,670.9
1,306,1355,2,10.28,10.2,276.1,7.15,1.453,14.21,26.32,25.74,26.25,14.64,297.3,0,-2.781,7.99,667.8
1,306,1400,2,9.44,9.32,274.6,8.99,1.77,14.05,26.31,25.78,26.23,14.65,297.3,0,-2.782,7.31,661.2
2,306,1400,2,16.56,15.39,16.04,17.89,14.6,.188,.295,.226,.266,0,13.17,2550
1,306,1405,2,10.64,10.54,276.9,8,1.59,14.05,26.36,25.78,26.19,14.91,297.4,0,-2.503,8.23,650.8
1,306,1410,2,10.01,9.92,280.2,7.6,1.506,12.58,26.21,25.69,26.13,15.12,297.4,0,-2.437,7.85,639.7
1,306,1415,2,9.27,9.2,278.8,7.18,1.403,11.99,26.29,25.67,26.2,15.21,297.4,0,-2.296,7.15,630.9
2,306,1415,2,16.69,15.48,16.15,17.91,14.73,.188,.295,.226,.266,0,13.15,2550
1,306,1420,2,10.89,10.77,263.9,8.66,1.32,14.18,26.16,25.65,26.03,14.89,297.4,0,-2.675,8.72,623.3
1,306,1425,2,8.38,8.3,282.1,7.62,1.951,12.9,26.32,25.79,26.29,15.65,297.5,0,-1.906,6.395,611.6
1,306,1430,2,9.61,9.46,282.2,10.28,1.271,12.25,26.32,25.64,26.14,15.1,297.5,0,-2.371,7.65,601.7
2,306,1430,2,16.8,15.56,16.25,17.91,14.85,.188,.296,.226,.266,0,13.18,2550
1,306,1435,2,8.65,8.58,279,7.42,1.601,11.86,26.27,25.87,26.26,15.68,297.5,0,-1.92,7,593.8
1,306,1440,2,8.58,8.48,269.4,8.92,1.327,10.81,26.34,25.89,26.23,15.11,297.5,0,-2.356,6.815,581.2
1,306,1445,2,7.77,7.7,273.4,7.68,1.469,11.47,26.35,25.95,26.29,15.26,297.6,0,-2.213,6.1,569.6
2,306,1445,2,16.89,15.63,16.34,17.91,14.97,.188,.296,.226,.266,0,13.17,2550
1,306,1450,2,6.916,6.78,276.3,11.35,1.816,11.86,26.53,26.2,26.52,15.31,297.6,0,-2.03,5.53,556.8
1,306,1455,2,8.71,8.64,272.1,7.05,1.29,12.05,26.55,26.13,26.4,14.79,297.6,0,-2.465,7.12,547
1,306,1500,2,8.39,8.3,284.1,8.3,1.261,11.4,26.36,25.92,26.24,15.2,297.7,0,-2.255,6.795,533.8
2,306,1500,2,16.96,15.71,16.43,17.94,15.1,.188,.296,.226,.266,0,13.16,2550
1,306,1505,2,6.889,6.809,284.5,8.77,1.374,10.09,26.24,25.83,26.15,15.51,297.7,0,-2.082,5.69,521.3
1,306,1510,2,8.36,8.26,265.5,8.54,1.192,10.91,26.45,26.16,26.38,15.02,297.7,0,-2.34,6.65,507.6
1,306,1515,2,7.68,7.61,280.2,7.73,1.248,10.16,26.46,26.21,26.42,15.74,297.8,0,-1.715,6.253,490.4
2,306,1515,2,17.03,15.78,16.5,17.99,15.22,.189,.296,.225,.266,0,13.15,2550
1,306,1520,2,8.25,8.11,289.5,10.76,1.473,11.56,26.36,25.95,26.22,15.71,297.7,0,-1.818,6.658,477.5
1,306,1525,2,7.64,7.53,276.1,9.59,1.508,10.52,26.24,25.89,26.15,16.32,297.8,0,-1.405,5.943,463.4
1,306,1530,2,7.69,7.64,274.6,6.592,1.043,10.75,26.29,26.02,26.22,15.85,297.9,0,-1.754,6.105,449.2
2,306,1530,2,17.1,15.85,16.57,18.03,15.34,.189,.297,.225,.266,0,13.16,2550
1,306,1535,2,7.39,7.16,282.2,14.24,1.057,9.08,26.12,25.81,26.03,16.05,297.9,0,-1.723,5.843,433.5
1,306,1540,2,8.17,8.07,283.9,8.81,.948,11.34,26.12,25.81,26.05,16.43,297.9,0,-1.41,6.365,419
1,306,1545,2,7.07,7.03,274.9,6.186,1.122,9.7,25.99,25.74,25.97,16.48,298,0,-1.474,5.498,402.4
2,306,1545,2,17.16,15.92,16.65,18.08,15.46,.189,.297,.225,.265,0,13.17,2550
1,306,1550,2,8.17,8.08,281.1,8.79,1.357,11.3,25.97,25.84,25.94,16.48,298,0,-1.48,6.608,387.7
1,306,1555,2,8.27,8.19,280.3,7.82,1.268,10.65,25.87,25.68,25.83,16.69,298,0,-1.395,6.333,372
1,306,1600,2,6.792,6.731,287.4,7.67,.791,8.33,25.81,25.64,25.79,16.8,298.1,0,-1.353,5.318,354.5
2,306,1600,2,17.19,15.97,16.71,18.14,15.57,.189,.297,.225,.265,0,13.16,2550
1,306,1605,2,6.181,6.078,286.9,10.42,1.186,8.92,25.86,25.68,25.84,16.7,298.1,0,-1.396,4.903,339.7
1,306,1610,2,6.081,5.971,273.1,10.91,1.458,9.38,25.91,25.86,25.93,17.01,298.1,0,-1.12,4.728,322.4
1,306,1615,2,6.539,6.461,281.1,8.87,1.477,9.67,25.76,25.69,25.72,16.96,298.1,0,-1.277,4.935,304.6
2,306,1615,2,17.21,16.02,16.78,18.21,15.68,.189,.297,.225,.265,0,13.17,2550
1,306,1620,2,6.062,5.996,276.5,8.45,.869,8.33,25.77,25.78,25.77,17.19,298.2,0,-1.084,4.62,286.9
1,306,1625,2,6.381,6.345,281.6,6.12,.93,8.36,25.62,25.66,25.62,17.16,298.2,0,-1.221,5.028,271
1,306,1630,2,5.463,5.422,287.1,7.06,.874,7.32,25.55,25.54,25.54,17.2,298.2,0,-1.253,4.343,254.4
2,306,1630,2,17.21,16.07,16.84,18.28,15.79,.189,.297,.225,.265,0,13.19,2550
1,306,1635,2,5.155,5.107,283.3,7.77,.872,6.827,25.52,25.58,25.52,17.87,298.2,0,-.763,4.098,236.3
1,306,1640,2,6.243,6.196,277.6,7,.892,8.2,25.41,25.56,25.42,17.58,298.2,0,-1.068,4.895,220.1
1,306,1645,2,5.205,5.175,279.9,6.172,.882,7.22,25.31,25.5,25.33,18.06,298.3,0,-.793,4.048,201.4
2,306,1645,2,17.2,16.12,16.91,18.31,15.88,.189,.298,.225,.265,0,13.19,2550
1,306,1650,2,6.219,6.158,271.5,8.01,.811,7.71,25.18,25.49,25.21,17.52,298.3,0,-1.292,4.64,173.1
1,306,1655,2,5.198,5.16,272.4,6.928,1.085,7.97,25.09,25.39,25.07,17.78,298.3,0,-1.173,3.92,166.4
1,306,1700,2,4.31,4.282,272.9,6.612,.928,6.501,24.93,25.3,24.92,18.3,298.4,0,-.92,3.04,147.2
2,306,1700,2,17.18,16.15,16.97,18.31,15.97,.189,.298,.225,.265,0,13.21,2550
1,306,1705,2,3.878,3.854,273.4,6.353,.538,5.227,24.68,25.07,24.71,19.26,298.4,0,-.433,2.782,129.3
1,306,1710,2,3.811,3.744,258.9,10.72,.696,6.011,24.44,24.9,24.4,19.28,298.4,0,-.608,2.7,112.1
1,306,1715,2,4.188,4.158,250.1,6.888,.693,6.076,24.27,24.76,24.22,18.91,298.4,0,-1.006,2.945,96
2,306,1715,2,17.14,16.18,17.02,18.27,16.04,.189,.298,.225,.265,0,13.23,2550
1,306,1720,2,4.557,4.531,245.2,6.207,.538,5.782,24.13,24.7,24.09,18.55,298.5,0,-1.372,3.235,80.6
1,306,1725,2,3.958,3.942,247.2,5.153,.373,5.031,23.9,24.48,23.79,19.15,298.6,0,-1.136,2.525,65.11
1,306,1730,2,3.589,3.585,249.9,2.687,.189,3.985,23.31,24.2,23.16,20.28,298.6,0,-.841,1.902,50.05
2,306,1730,2,17.08,16.2,17.08,18.21,16.11,.188,.298,.225,.265,0,13.24,2550
1,306,1735,2,3.687,3.682,248.6,3.011,.235,4.508,22.58,23.97,22.5,21.35,298.6,0,-.744,1.77,36.88
1,306,1740,2,3.6,3.594,245.2,3.481,.202,4.181,21.96,23.49,21.91,22.14,298.6,0,-.757,1.632,25.3
1,306,1745,2,3.342,3.337,244.3,3.181,.192,3.789,21.44,23.11,21.42,22.85,298.7,0,-.762,1.405,15.15
2,306,1745,2,17.01,16.22,17.12,18.14,16.17,.188,.298,.225,.265,0,12.64,2550
1,306,1750,2,3.697,3.693,243.8,2.384,.183,4.051,20.88,23.04,20.91,23.65,298.8,0,-.764,1.55,7.24
1,306,1755,2,3.675,3.674,242.1,1.304,.224,4.116,20.5,23.06,20.61,24.17,298.8,0,-.788,1.527,.76
1,306,1800,2,3.248,3.243,236.8,3.035,.131,3.757,20.03,23.05,20.21,24.7,298.8,0,-.889,1.019,0
2,306,1800,2,16.91,16.22,17.15,18.05,16.21,.188,.298,.225,.265,0,12.59,2550
1,306,1805,2,3.23,3.229,231.4,1.609,.135,3.593,19.38,22.98,19.3,25.84,298.9,0,-.827,0,0
1,306,1810,2,3.292,3.291,235.5,1.166,.1,3.626,18.69,22.95,18.54,26.76,298.9,0,-.925,.013,0
1,306,1815,2,3.45,3.448,239.9,2.101,.117,3.691,18.17,22.69,18.01,27.46,299,0,-1.019,.227,0
2,306,1815,2,16.79,16.22,17.17,17.95,16.25,.188,.299,.225,.265,0,12.58,2550
1,306,1820,2,3.599,3.593,244.7,3.369,.148,3.855,18.03,22.72,18.19,27.55,299.1,0,-1.089,.99,0
1,306,1825,2,3.855,3.852,247.3,2.483,.068,3.953,18.05,22.74,18.44,27.69,299.1,0,-1.012,1.457,0
1,306,1830,2,3.869,3.863,233.7,3.16,.103,4.214,17.28,22.28,17.51,29.65,299.2,0,-.752,.905,0
2,306,1830,2,16.65,16.21,17.18,17.83,16.29,.188,.299,.225,.265,0,12.57,2550
1,306,1835,2,3.956,3.953,240.1,1.985,.097,4.214,16.33,22.64,16.69,31.6,299.2,0,-.701,1.022,0
1,306,1840,2,3.974,3.972,239,1.757,.079,4.149,16.6,22.7,17.23,30.72,299.3,0,-.843,1.387,0
1,306,1845,2,4.089,4.088,242.5,.784,.098,4.247,16.79,22.75,17.48,30.21,299.3,0,-.913,1.447,0
2,306,1845,2,16.49,16.19,17.18,17.67,16.3,.188,.299,.225,.265,0,12.57,2550
1,306,1850,2,3.587,3.582,245.8,3.174,.509,4.181,16.93,22.1,17.49,30.09,299.4,0,-.84,1.172,0
1,306,1855,2,2.014,1.929,269,16.58,.471,3.038,16.21,19.96,16.15,32.84,299.5,0,-.3,1.35,0
1,306,1900,2,2.173,2.15,311.5,8.4,.235,2.548,14.67,18.34,14.71,35.25,299.6,0,-.663,1.23,0
2,306,1900,2,16.32,16.16,17.17,17.51,16.32,.188,.299,.225,.265,0,12.55,2550
1,306,1905,2,2.121,2.12,295.9,1.854,.099,2.319,14.56,19.34,15.29,34.38,299.7,0,-1.091,.755,0
1,306,1910,2,2.133,2.131,291.5,2.55,.055,2.352,14.8,20.13,15.76,33.5,299.7,0,-1.224,.445,0
1,306,1915,2,2.298,2.246,313.9,12.11,.278,2.907,15.39,19.84,16.36,32.54,299.8,0,-1.111,1.106,.424
2,306,1915,2,16.16,16.11,17.14,17.34,16.32,.188,.299,.225,.265,0,12.55,2550
1,306,1920,2,2.579,2.546,311.8,9.22,.491,3.528,15.52,19.56,15.93,32.1,299.8,0,-1.179,1.058,0
1,306,1925,2,2.546,2.54,315.4,4.019,.448,3.365,14.98,19.31,15.11,33.21,299.9,0,-1.194,.664,0
1,306,1930,2,3.217,3.207,303.5,4.456,.215,3.691,15.08,20.64,15.7,33.42,299.9,0,-1.027,1.28,.186
2,306,1930,2,16.01,16.07,17.11,17.16,16.31,.188,.299,.225,.265,0,12.52,2550
1,306,1935,2,2.84,2.36,323.7,33.31,1.025,5.913,15.24,21.06,15.85,33.49,300,0,-.861,.966,.006
1,306,1940,2,3.719,3.662,61.42,9.98,.67,5.39,14.58,16.78,14.75,40.01,300.3,0,.95,2.342,0
1,306,1945,2,4.436,4.398,64.88,7.54,.532,5.88,14.52,15.77,14.76,43.44,300.4,0,2.019,2.662,0
2,306,1945,2,15.86,16.02,17.07,16.99,16.3,.188,.299,.225,.265,0,12.52,2550
1,306,1950,2,4.481,4.435,62.06,8.17,.739,6.37,14.66,15.48,14.81,45.33,300.5,0,2.729,2.93,0
1,306,1955,2,5.497,5.484,71.6,3.948,.776,7.12,14.5,15.47,14.59,48.06,300.7,0,3.391,3.333,0
1,306,2000,2,4.227,4.21,68.99,5.151,.585,5.717,14.26,15.12,14.29,49,300.7,0,3.444,2.51,0
2,306,2000,2,15.73,15.97,17.02,16.82,16.28,.188,.299,.225,.265,.176,12.52,2550
1,306,2005,2,4.711,4.699,71.4,4.084,.497,6.011,14.04,15.18,14.12,50.22,300.7,0,3.594,2.937,0
1,306,2010,2,5.223,5.21,66.67,4.129,.658,6.925,13.87,15.01,14.04,51.28,300.8,0,3.722,3.295,0
1,306,2015,2,4.624,4.608,64.4,4.745,.589,6.076,14,14.89,14.15,50.99,300.9,0,3.763,3.012,0
2,306,2015,2,15.6,15.91,16.97,16.66,16.25,.188,.299,.225,.265,1.123,12.51,2550
1,306,2020,2,4.452,4.439,59.9,4.4,.472,5.488,13.91,14.65,14.03,51.91,301,0,3.929,3.12,0
1,306,2025,2,3.91,3.891,61.56,5.672,.57,5.717,13.78,14.48,13.83,52.58,301.1,0,3.986,2.46,0
1,306,2030,2,4.368,4.351,67.03,5.035,.553,5.945,13.43,14.19,13.49,54.13,301.1,0,4.078,2.737,0
2,306,2030,2,15.49,15.86,16.91,16.51,16.21,.188,.298,.225,.264,1.344,12.51,2550
1,306,2035,2,4.736,4.708,62.47,6.219,.674,6.337,13.38,14.25,13.58,54.87,301.2,0,4.216,3.168,0
1,306,2040,2,4.723,4.69,62.56,6.758,.867,6.305,13.59,14.36,13.79,54.46,301.2,0,4.303,3.23,0
1,306,2045,2,5.188,5.159,65.99,6.122,1.02,7.38,13.74,14.42,13.89,54.1,301.3,0,4.348,3.325,0
2,306,2045,2,15.39,15.8,16.85,16.37,16.17,.188,.298,.225,.264,1.483,12.5,2550
1,306,2050,2,4.67,4.651,62.92,5.148,.443,6.37,13.55,14.12,13.6,54.51,301.4,0,4.277,3.15,0
1,306,2055,2,4.765,4.749,70.4,4.692,.427,5.913,13.1,13.7,13.04,56.02,301.5,0,4.256,2.925,0
1,306,2100,2,3.635,3.61,64.88,6.723,.517,4.606,12.28,12.96,12.18,58.41,301.6,0,4.09,2.012,0
2,306,2100,2,15.3,15.75,16.79,16.24,16.12,.188,.298,.225,.264,1.877,12.49,2550
1,306,2105,2,2.925,2.912,59.28,5.337,.362,3.691,11.9,12.72,11.96,59.53,301.6,0,4,1.47,0
1,306,2110,2,2.714,2.708,75.6,3.807,.237,3.299,11.49,12.39,11.52,60.88,301.7,0,3.938,1.335,0
1,306,2115,2,2.872,2.863,77.8,4.697,.293,3.659,10.94,12.23,11.01,62.76,301.8,0,3.859,1.157,0
2,306,2115,2,15.21,15.7,16.72,16.11,16.07,.188,.298,.225,.264,3.226,12.47,2550
1,306,2120,2,2.197,2.179,66.16,7.36,.336,3.103,10.8,12.01,10.91,63.39,301.9,0,3.862,.695,0
1,306,2125,2,2.7,2.682,62.78,6.703,.582,3.953,10.92,11.86,11.04,63.31,301.9,0,3.957,1.642,0
1,306,2130,2,3.661,3.654,67.35,3.467,.314,4.345,10.81,11.87,10.94,64.29,302,0,4.07,2.155,0
2,306,2130,2,15.12,15.65,16.66,15.99,16.03,.188,.298,.225,.264,3.968,12.46,2550
1,306,2135,2,3.495,3.49,61.04,3.091,.26,4.247,10.65,11.65,10.78,65.1,302,0,4.089,2.28,0
1,306,2140,2,3.805,3.8,54.94,3.019,.267,4.475,10.55,11.47,10.64,65.34,302.1,0,4.049,2.015,0
1,306,2145,2,3.158,3.152,59.55,3.685,.297,3.757,10.26,11.05,10.29,66.19,302.2,0,3.965,1.685,0
2,306,2145,2,15.02,15.59,16.6,15.86,15.98,.188,.298,.225,.264,4.369,12.46,2550
1,306,2150,2,2.976,2.965,48.21,4.981,.331,3.626,9.96,10.66,9.98,67.38,302.2,0,3.932,1.522,0
1,306,2155,2,3.358,3.343,58.86,5.414,.458,4.377,9.84,10.7,9.92,68.32,302.2,0,4.013,1.917,0
1,306,2200,2,3.781,3.76,55.03,6.026,.485,4.704,9.87,10.97,10.11,69.61,302.3,0,4.301,2.42,0
2,306,2200,2,14.92,15.54,16.53,15.73,15.92,.187,.298,.225,.264,5.8,12.45,2550
1,306,2205,2,2.601,2.584,53.06,6.501,.449,4.018,10.17,10.84,10.34,68.55,302.4,0,4.362,1.735,0
1,306,2210,2,3.098,3.093,59.38,3.192,.407,3.985,9.76,10.45,9.7,69.51,302.5,0,4.173,1.655,0
1,306,2215,2,3.599,3.59,60.97,4.038,.342,4.475,9.56,10.42,9.66,71.3,302.4,0,4.338,2.487,0
2,306,2215,2,14.81,15.48,16.47,15.6,15.87,.187,.297,.225,.264,6.793,12.43,2550
1,306,2220,2,3.53,3.492,74.2,8.42,.356,4.443,9.43,10.1,9.43,71.9,302.6,0,4.33,2.097,0
1,306,2225,2,3.74,3.73,75.2,4.158,.264,4.508,8.96,9.83,8.96,73.8,302.7,0,4.259,2.137,0
1,306,2230,2,3.519,3.512,80.4,3.447,.244,4.149,8.64,9.67,8.7,75.2,302.8,0,4.224,1.942,0
2,306,2230,2,14.71,15.43,16.4,15.47,15.82,.187,.297,.225,.264,10.03,12.44,2550
1,306,2235,2,3.412,3.393,85,6.109,.378,4.443,8.53,9.52,8.68,75.8,302.8,0,4.24,1.877,0
1,306,2240,2,3.467,3.457,66.41,4.449,.267,4.149,8.45,9.43,8.59,76.1,302.7,0,4.207,1.987,0
1,306,2245,2,3.599,3.59,70.7,4.18,.229,4.214,8.38,9.26,8.44,76.2,302.8,0,4.154,2.022,0
2,306,2245,2,14.61,15.37,16.33,15.34,15.76,.187,.297,.225,.264,12.11,12.43,2550
1,306,2250,2,3.596,3.592,66.6,2.722,.226,4.247,8.08,9.08,8.13,77.5,302.8,0,4.114,1.927,0
1,306,2255,2,2.966,2.962,75.9,3.195,.196,3.495,7.93,8.99,7.94,77.7,303,0,4.017,1.362,0
1,306,2300,2,3.181,3.167,83.2,5.518,.207,3.691,7.5,9.06,7.54,79.2,303,0,3.856,1.462,0
2,306,2300,2,14.52,15.32,16.26,15.21,15.7,.187,.297,.225,.264,17.22,12.42,2550
1,306,2305,2,3.455,3.422,71.7,7.89,.234,4.018,7.39,9.04,7.59,80.6,302.9,0,4,1.772,0
1,306,2310,2,3.198,3.194,63.87,2.714,.168,3.561,7.44,8.71,7.56,79.8,302.9,0,3.905,1.66,0
1,306,2315,2,3.267,3.26,65.82,3.855,.211,3.593,7.07,8.64,7.1,80.2,303,0,3.626,1.515,0
2,306,2315,2,14.44,15.26,16.19,15.08,15.64,.187,.297,.225,.264,20.23,12.4,2550
1,306,2320,2,3.48,3.452,45.28,7.23,.127,3.724,6.903,8.45,7.02,81.4,302.9,0,3.675,1.722,0
1,306,2325,2,3.684,3.671,47.81,4.969,.188,4.116,6.924,8.31,7.11,82.4,302.9,0,3.872,1.787,0
1,306,2330,2,3.192,3.182,57.56,4.686,.313,4.116,6.959,8.09,7.07,82,302.9,0,3.834,1.695,0
2,306,2330,2,14.35,15.21,16.11,14.95,15.58,.187,.297,.225,.264,23.52,12.4,2550
1,306,2335,2,3.212,3.196,59.97,5.786,.285,3.887,6.788,7.85,6.871,82.7,302.9,0,3.789,1.63,0
1,306,2340,2,3.303,3.296,58.47,3.745,.266,3.887,6.837,7.86,6.944,82.8,302.8,0,3.858,1.807,0
1,306,2345,2,3.064,3.057,64.17,3.831,.24,3.561,6.69,7.64,6.722,82.9,302.8,0,3.725,1.542,0
2,306,2345,2,14.26,15.15,16.04,14.82,15.52,.187,.296,.225,.264,26,12.39,2550
1,306,2350,2,3.471,3.46,61.29,4.548,.368,4.279,6.597,7.52,6.667,83.5,302.8,0,3.744,1.897,0
1,306,2355,2,3.279,3.271,61.58,3.847,.29,3.855,6.47,7.29,6.518,83.9,302.7,0,3.682,1.875,0
1,307,0,2,3.185,3.179,54.27,3.637,.248,3.822,6.406,7.09,6.468,84.3,302.7,0,3.684,1.81,0
2,307,0,2,14.16,15.1,15.96,14.69,15.45,.187,.296,.225,.264,28.01,12.37,2550
1,307,5,2,3.116,3.104,68.91,5.029,.199,3.528,6.121,6.844,6.023,84,302.8,0,3.377,1.497,0
1,307,10,2,3.133,3.132,68.3,1.755,.182,3.626,5.488,6.509,5.377,85.9,302.7,0,3.078,1.195,0
1,307,15,2,3.482,3.47,64.54,4.872,.356,4.345,5.465,6.493,5.569,88.2,302.7,0,3.414,1.942,0
2,307,15,2,14.07,15.04,15.88,14.57,15.39,.187,.296,.225,.264,40.38,12.37,2550
1,307,20,2,3.544,3.534,59.75,4.23,.424,4.9,5.679,6.331,5.789,88.4,302.8,0,3.656,2.415,0
1,307,25,2,3.58,3.567,64.72,4.913,.314,4.312,5.816,6.329,5.88,88.8,302.8,0,3.845,2.262,0
1,307,30,2,3.847,3.841,76.2,3.366,.212,4.312,5.648,6.158,5.59,89.4,302.8,0,3.783,2.282,0
2,307,30,2,13.98,14.99,15.8,14.44,15.33,.187,.296,.225,.264,46.3,12.37,2550
1,307,35,2,3.587,3.58,79,3.59,.317,4.279,5.407,5.988,5.362,90.9,302.8,0,3.77,2.032,0
1,307,40,2,3.528,3.521,78.4,3.728,.285,4.345,5.34,6.035,5.377,92,302.9,0,3.876,1.925,0
1,307,45,2,3.524,3.515,79,4.165,.308,4.149,5.321,6.086,5.391,92.8,302.8,0,3.973,2.067,0
2,307,45,2,13.9,14.93,15.73,14.32,15.26,.187,.296,.225,.264,69.23,12.36,2550
1,307,50,2,3.246,3.234,77.1,4.913,.328,3.985,5.425,6.135,5.508,93.3,302.8,0,4.152,1.92,0
1,307,55,2,3.318,3.309,84.3,4.383,.34,4.181,5.497,6.188,5.597,93.5,302.8,0,4.251,2.062,0
1,307,100,2,3.17,3.154,83.1,5.71,.355,3.953,5.569,6.233,5.657,93.6,302.8,0,4.341,1.91,0
2,307,100,2,13.82,14.88,15.65,14.2,15.2,.187,.296,.225,.264,80.8,12.35,2550
1,307,105,2,3.212,3.206,80,3.571,.231,3.757,5.526,6.146,5.548,93.5,302.7,0,4.279,1.937,0
1,307,110,2,3.028,3.019,79.3,4.477,.218,3.561,5.327,6.015,5.326,93.7,302.8,0,4.122,1.595,0
1,307,115,2,2.706,2.7,74.5,3.891,.286,3.43,5.188,5.887,5.198,94.2,302.8,0,4.061,1.455,0
2,307,115,2,13.75,14.82,15.57,14.08,15.13,.187,.296,.225,.264,86.2,12.35,2550
1,307,120,2,2.835,2.829,70.1,3.713,.223,3.43,5.064,5.771,5.077,94.3,302.8,0,3.952,1.572,0
1,307,125,2,2.947,2.944,60.48,2.402,.144,3.299,4.933,5.653,4.94,94.3,302.7,0,3.824,1.652,0
1,307,130,2,2.956,2.952,61.52,2.703,.142,3.332,4.745,5.407,4.713,94.3,302.7,0,3.648,1.49,0
2,307,130,2,13.69,14.77,15.49,13.96,15.06,.187,.295,.225,.264,88.9,12.34,2550
1,307,135,2,3.153,3.151,53.02,1.855,.173,3.691,4.722,5.393,4.769,95.1,302.8,0,3.733,1.605,0
1,307,140,2,2.826,2.819,54.22,3.805,.229,3.299,4.766,5.326,4.8,95.1,302.8,0,3.786,1.487,0
1,307,145,2,2.698,2.692,57.09,3.622,.358,3.626,4.662,5.163,4.663,95,302.7,0,3.671,1.395,0
2,307,145,2,13.62,14.72,15.41,13.85,14.99,.187,.295,.225,.264,90.7,12.33,2550
1,307,150,2,2.208,2.203,60.09,3.836,.206,2.613,4.491,4.985,4.462,95.1,302.8,0,3.518,1.14,0
1,307,155,2,2.216,2.204,56.47,6.086,.372,3.038,4.365,4.942,4.376,95.6,302.8,0,3.465,.924,0
1,307,200,2,2.18,2.164,50.68,6.884,.294,3.005,4.4,4.979,4.445,96.1,302.8,0,3.575,.975,0
2,307,200,2,13.55,14.67,15.33,13.74,14.92,.186,.295,.225,.264,93.2,12.33,2550
1,307,205,2,2.196,2.185,41.79,5.805,.342,2.94,4.555,5.065,4.633,96.4,302.7,0,3.769,1.16,0
1,307,210,2,2.436,2.421,54.09,6.207,.252,3.234,4.521,4.925,4.517,95.8,302.7,0,3.646,1.025,0
1,307,215,2,2.467,2.45,47.18,6.724,.161,2.809,4.323,4.758,4.315,95.9,302.8,0,3.47,1.305,0
2,307,215,2,13.47,14.61,15.25,13.63,14.85,.186,.295,.225,.264,96.5,12.33,2550
1,307,220,2,2.489,2.486,34.62,2.668,.145,2.809,4.108,4.559,4.078,95.8,302.8,0,3.251,1.3,0
1,307,225,2,3.113,3.105,24.57,4.098,.246,3.561,3.96,4.445,3.957,96.3,302.9,0,3.175,1.76,0
1,307,230,2,3.187,3.182,20.61,3.117,.175,3.593,3.738,4.209,3.673,96.4,302.8,0,2.972,1.612,0
2,307,230,2,13.4,14.56,15.17,13.53,14.79,.186,.295,.225,.264,96.9,12.32,2550
1,307,235,2,3.032,3.027,27.05,3.376,.25,3.659,3.519,4.132,3.514,96.9,302.9,0,2.839,1.545,0
1,307,240,2,2.845,2.842,25.63,2.653,.132,3.136,3.433,4.069,3.424,97.1,302.8,0,2.787,1.46,0
1,307,245,2,2.935,2.933,21.75,2.103,.105,3.299,3.331,4.032,3.336,97.4,302.8,0,2.719,1.41,0
2,307,245,2,13.32,14.51,15.09,13.43,14.72,.186,.295,.225,.264,97,12.3,2550
1,307,250,2,3.164,3.156,8.04,4.247,.232,3.593,3.185,3.847,3.175,97.4,302.8,0,2.581,1.625,0
1,307,255,2,2.876,2.867,3.365,4.451,.182,3.332,2.99,3.453,2.968,97.5,302.8,0,2.406,1.562,0
1,307,300,2,2.408,2.401,9.57,4.125,.16,2.809,2.828,3.305,2.793,97.6,302.8,0,2.266,.879,0
2,307,300,2,13.25,14.46,15.02,13.32,14.65,.186,.294,.225,.264,96.9,12.3,2550
1,307,305,2,2.409,2.402,358.8,4.355,.15,2.777,2.712,3.233,2.689,97.8,302.9,0,2.187,.938,0
1,307,310,2,2.646,2.641,360,3.527,.195,2.973,2.675,3.1,2.678,98.1,302.9,0,2.193,1.36,0
1,307,315,2,2.83,2.812,354.2,6.48,.281,3.365,2.652,3.091,2.622,98.2,302.9,0,2.177,1.4,0
2,307,315,2,13.19,14.42,14.94,13.22,14.58,.186,.294,.225,.264,96.9,12.29,2550
1,307,320,2,3.044,3.04,355.5,2.873,.142,3.365,2.642,3.249,2.678,98.4,303,0,2.199,1.625,0
1,307,325,2,3.133,3.131,353.5,2.075,.13,3.463,2.673,3.368,2.702,98.4,303,0,2.226,1.597,0
1,307,330,2,3.075,3.061,.229,5.464,.173,3.463,2.62,3.19,2.635,98.2,302.9,0,2.154,1.572,0
2,307,330,2,13.13,14.37,14.86,13.12,14.51,.186,.294,.225,.264,97.3,12.29,2550
1,307,335,2,2.815,2.796,357,6.68,.174,3.136,2.56,3.103,2.57,98.3,303,0,2.096,1.38,0
1,307,340,2,2.212,2.204,353.7,4.774,.259,2.875,2.53,3.04,2.554,98.4,302.9,0,2.09,1.065,0
1,307,345,2,2.491,2.488,347.2,3.092,.162,2.875,2.546,3.142,2.571,98.5,302.9,0,2.113,1.312,0
2,307,345,2,13.07,14.32,14.78,13.02,14.45,.186,.294,.225,.264,97.5,12.28,2550
1,307,350,2,2.223,2.217,356.5,4.109,.3,2.744,2.565,3.267,2.613,98.5,303,0,2.142,.95,0
1,307,355,2,1.866,1.866,2.575,1.297,.063,1.993,2.553,3.263,2.578,98.5,302.9,0,2.12,.128,0
1,307,400,2,2.312,2.31,355.1,2.218,.184,2.646,2.502,3.271,2.498,98.3,302.9,0,2.051,.389,0
2,307,400,2,13.02,14.28,14.71,12.91,14.38,.186,.294,.225,.264,97.5,12.27,2550
1,307,405,2,2.367,2.365,349.8,2.088,.179,2.679,2.429,3.275,2.48,98.5,303,0,2,.878,0
1,307,410,2,2.678,2.677,346.3,1.691,.126,2.973,2.393,3.289,2.448,98.4,303.1,0,1.949,1.245,0
1,307,415,2,2.41,2.392,344,6.867,.477,3.005,2.371,3.362,2.466,98.5,303.1,0,1.94,.808,0
2,307,415,2,12.97,14.23,14.63,12.81,14.31,.186,.294,.225,.264,97.8,12.27,2550
1,307,420,2,1.624,1.603,341.2,9.18,.608,3.038,2.39,3.163,2.447,98.5,303.1,0,1.968,.377,0
1,307,425,2,2.881,2.87,351.9,4.962,.158,3.201,2.602,3.441,2.725,98.8,303.2,0,2.212,1.462,0
1,307,430,2,3.774,3.769,359.1,2.857,.298,4.345,2.673,3.355,2.738,98.5,303.2,0,2.236,2.145,0
2,307,430,2,12.91,14.18,14.55,12.71,14.24,.186,.294,.225,.264,98.4,12.26,2550
1,307,435,2,3.792,3.746,357.7,8.92,.211,4.214,2.556,3.085,2.56,98.2,303.1,0,2.091,2.195,0
1,307,440,2,3.619,3.543,356.6,11.75,.194,4.083,2.439,2.896,2.438,98.3,303.2,0,1.992,2.075,0
1,307,445,2,3.521,3.442,358.2,12.14,.279,4.214,2.379,2.906,2.421,98.7,303.2,0,1.985,2.112,0
2,307,445,2,12.85,14.14,14.47,12.61,14.17,.186,.293,.225,.264,99.2,12.25,2550
1,307,450,2,3.678,3.665,3.649,4.867,.421,4.933,2.514,2.959,2.571,99,303.3,0,2.16,2.375,0
1,307,455,2,3.716,3.7,5.378,5.466,.451,4.737,2.58,2.632,2.535,99.1,303.4,0,2.228,2.907,0
1,307,500,2,3.632,3.615,12.02,5.527,.335,4.345,2.48,2.381,2.382,99.3,303.4,0,2.169,2.83,0
2,307,500,2,12.8,14.09,14.4,12.52,14.11,.186,.293,.225,.264,99.7,12.25,2550
1,307,505,2,3.599,3.578,12.71,6.13,.419,4.606,2.476,2.405,2.425,99.9,303.4,0,2.241,2.71,0
1,307,510,2,3.673,3.646,8.85,6.936,.482,4.769,2.555,2.473,2.499,100,303.5,0,2.331,2.905,0
1,307,515,2,3.699,3.667,11.08,7.57,.558,4.933,2.582,2.487,2.515,100,303.5,0,2.358,2.927,0
2,307,515,2,12.76,14.05,14.32,12.42,14.04,.185,.293,.225,.264,100,12.24,2550
1,307,520,2,4.278,4.262,5.419,4.937,.404,5.227,2.636,2.548,2.584,100,303.6,0,2.411,3.415,.003
1,307,525,2,3.844,3.814,11.18,7.14,.437,4.998,2.787,2.736,2.772,100,303.6,0,2.558,2.972,.109
1,307,530,2,4.106,4.077,12.25,6.789,.447,5.096,3.022,2.99,3.046,100,303.7,0,2.786,3.025,.369
2,307,530,2,12.73,14.01,14.24,12.34,13.97,.185,.293,.225,.264,100,12.23,2550
1,307,535,2,4.117,4.084,11.57,7.26,.614,5.423,3.298,3.291,3.335,100,303.7,0,3.054,3.24,.485
1,307,540,2,4.313,4.296,5.21,5.176,.468,5.161,3.557,3.531,3.569,100,303.7,0,3.305,3.24,.422
1,307,545,2,4.215,4.183,10.14,7.03,.494,5.259,3.714,3.671,3.704,100,303.7,0,3.457,3.365,.215
2,307,545,2,12.72,13.96,14.17,12.27,13.9,.185,.293,.225,.264,100,12.23,2550
1,307,550,2,4.222,4.199,19.3,5.886,.503,5.357,3.858,3.852,3.877,100,303.8,0,3.597,3.183,.249
1,307,555,2,3.599,3.563,13.73,8.1,.679,4.965,4.005,4.003,4.024,100,303.8,0,3.74,2.852,.241
1,307,600,2,3.172,3.08,3.626,13.79,.453,4.443,4.136,4.127,4.14,100,303.8,0,3.867,2.637,.154
2,307,600,2,12.72,13.93,14.1,12.22,13.83,.185,.293,.225,.264,100,12.22,2550
1,307,605,2,3.586,3.563,358,6.557,.374,4.737,4.205,4.172,4.197,100,303.8,0,3.933,2.757,.063
1,307,610,2,3.445,3.421,7.2,6.804,.403,4.345,4.29,4.285,4.302,100,303.8,0,4.016,2.73,.111
1,307,615,2,3.912,3.9,4.757,4.304,.378,4.867,4.381,4.334,4.361,100,303.9,0,4.105,2.927,.078
2,307,615,2,12.73,13.9,14.03,12.18,13.77,.185,.293,.225,.264,100,12.22,2550
1,307,620,2,3.529,3.438,354.7,12.96,.386,4.214,4.418,4.362,4.383,100,303.9,0,4.14,2.742,.02
1,307,625,2,3.563,3.546,359.7,5.659,.365,4.41,4.428,4.39,4.41,100,304,0,4.15,2.77,.009
1,307,630,2,3.87,3.796,1.107,11.19,.434,4.737,4.439,4.363,4.392,100,303.9,0,4.161,2.872,0
2,307,630,2,12.75,13.87,13.97,12.15,13.71,.185,.292,.225,.264,100,12.22,2550
1,307,635,2,2.727,2.707,5.72,7.07,.568,3.691,4.428,4.397,4.418,100,304,0,4.15,2.13,.008
1,307,640,2,2.801,2.785,13.67,6.152,.56,4.116,4.557,4.546,4.57,100,303.9,0,4.275,2.162,.115
1,307,645,2,3.472,3.46,20.83,4.87,.347,4.214,4.559,4.495,4.524,100,304,0,4.277,2.647,.011
2,307,645,2,12.76,13.84,13.92,12.14,13.65,.185,.292,.225,.264,100,12.21,2550
1,307,650,2,3.426,3.412,18.91,5.063,.425,4.214,4.558,4.499,4.54,100,304.1,0,4.277,2.592,.012
1,307,655,2,3.202,3.176,9.65,7.26,.404,3.953,4.58,4.551,4.575,100,304.1,0,4.297,2.42,.16
1,307,700,2,2.724,2.707,7.45,6.485,.306,3.365,4.686,4.685,4.706,100,304.1,0,4.401,2.037,.688
2,307,700,2,12.79,13.82,13.87,12.13,13.59,.185,.292,.225,.264,100,12.21,2550
1,307,705,2,2.781,2.767,21.69,5.781,.312,3.691,4.774,4.737,4.763,100,304.2,0,4.486,2.167,1.283
1,307,710,2,2.426,2.413,20.6,5.983,.403,3.365,4.805,4.771,4.793,100,304.3,0,4.515,1.93,2.131
1,307,715,2,2.556,2.516,1.591,10.09,.398,3.495,4.853,4.81,4.833,100,304.3,0,4.563,2.025,3.443
2,307,715,2,12.8,13.8,13.82,12.12,13.54,.185,.292,.225,.264,100,12.21,2550
1,307,720,2,3.273,3.253,350,6.341,.547,4.181,4.806,4.718,4.748,100,304.3,0,4.516,2.695,4.834
1,307,725,2,3.4,3.377,350.8,6.746,.507,4.279,4.716,4.658,4.677,100,304.4,0,4.429,2.737,7.54
1,307,730,2,3.217,3.187,10.32,7.85,.397,4.018,4.718,4.65,4.686,100,304.4,0,4.431,2.53,11.63
2,307,730,2,12.82,13.78,13.78,12.11,13.49,.185,.292,.225,.264,100,12.2,2550
1,307,735,2,3.165,3.15,26.77,5.639,.362,3.887,4.754,4.731,4.764,100,304.4,0,4.466,2.472,17
1,307,740,2,2.918,2.902,24.67,6.153,.395,4.116,4.856,4.802,4.85,100,304.5,0,4.565,2.292,23.4
1,307,745,2,2.739,2.726,21.87,5.625,.407,3.528,4.938,4.885,4.94,100,304.6,0,4.645,2.082,29.46
2,307,745,2,12.84,13.77,13.74,12.11,13.45,.185,.292,.225,.264,100,12.2,2550
1,307,750,2,2.401,2.377,14.11,8.07,.312,3.332,5.067,5.017,5.073,100,304.6,0,4.769,1.972,31.68
1,307,755,2,3.23,3.206,2.902,7.06,.395,4.149,5.207,5.119,5.188,100,304.5,0,4.905,2.485,33.07
1,307,800,2,3.219,3.186,358.7,8.16,.502,4.149,5.143,5.01,5.099,100,304.5,0,4.843,2.387,37.4
2,307,800,2,12.86,13.75,13.7,12.11,13.41,.185,.292,.225,.264,100,12.21,2550
1,307,805,2,3.641,3.6,14.56,8.55,.363,4.443,5.148,5.022,5.132,100,304.5,0,4.848,2.642,44.61
1,307,810,2,3.046,3.029,5.372,6.005,.567,4.051,5.131,4.978,5.084,100,304.5,0,4.831,2.467,46.43
1,307,815,2,3.174,3.156,17.66,6.216,.54,4.345,5.141,5.044,5.145,100,304.5,0,4.841,2.405,60.4
2,307,815,2,12.89,13.75,13.67,12.11,13.37,.185,.292,.225,.264,100,12.2,2550
1,307,820,2,2.991,2.939,17.72,10.63,.386,3.92,5.377,5.29,5.405,100,304.6,0,5.07,2.35,67.59
1,307,825,2,3.12,3.084,17.95,8.7,.538,4.149,5.4,5.216,5.347,100,304.7,0,5.092,2.41,71.1
1,307,830,2,2.901,2.881,21.76,6.844,.375,3.953,5.493,5.421,5.5,100,304.7,0,5.182,2.515,81.9
2,307,830,2,12.92,13.74,13.64,12.12,13.34,.185,.292,.225,.264,100,12.24,2550
1,307,835,2,2.643,2.623,27.33,7.09,.348,3.365,5.583,5.446,5.55,100,304.7,0,5.269,2.182,77.5
1,307,840,2,2.736,2.708,28.22,8.25,.276,3.332,5.623,5.545,5.624,100,304.8,0,5.308,2.24,85
1,307,845,2,3.148,3.11,.627,8.97,.45,3.985,5.689,5.55,5.662,100,304.8,0,5.372,2.627,95.5
2,307,845,2,12.96,13.73,13.61,12.14,13.3,.185,.292,.225,.264,100,12.26,2550
1,307,850,2,3.118,3.064,3.348,10.68,.408,4.312,5.815,5.705,5.839,100,304.8,0,5.494,2.547,99.9
1,307,855,2,3.147,3.095,8.54,10.43,.751,4.998,5.949,5.778,5.905,100,304.7,0,5.624,2.735,116.3
1,307,900,2,2.749,2.723,13.75,7.79,.426,3.561,5.889,5.746,5.845,100,304.8,0,5.566,2.45,122.2
2,307,900,2,13.01,13.73,13.59,12.17,13.27,.185,.291,.225,.264,100,12.29,2550
1,307,905,2,3.092,3.067,5.699,7.21,.57,4.083,6.071,5.874,6.034,100,304.9,0,5.742,2.602,116.8
1,307,910,2,3.603,3.572,352.9,7.44,.329,4.279,5.946,5.654,5.835,100,305,0,5.621,2.975,115.3
1,307,915,2,3.2,3.176,349.5,6.904,.552,4.247,5.854,5.591,5.769,100,305,0,5.532,2.882,146.1
2,307,915,2,13.08,13.73,13.57,12.21,13.25,.185,.291,.225,.264,100,12.31,2550
1,307,920,2,3.338,3.27,352.5,11.55,.466,4.573,5.834,5.532,5.753,100,304.9,0,5.513,2.815,166.6
1,307,925,2,3.213,3.129,354.3,13.09,.718,4.279,5.77,5.457,5.69,100,304.9,0,5.451,2.632,149.5
1,307,930,2,2.376,2.318,10.45,12.66,.444,3.234,5.888,5.652,5.878,100,304.9,0,5.564,1.947,198.3
2,307,930,2,13.14,13.74,13.55,12.27,13.22,.185,.291,.225,.264,100,12.38,2550
1,307,935,2,2.643,2.62,13.08,7.43,.475,3.789,6.089,5.85,6.102,100,305,0,5.76,2.067,212.1
1,307,940,2,2.231,2.173,10.79,13.08,.512,3.169,6.226,5.994,6.22,100,305,0,5.892,1.922,247.6
1,307,945,2,1.195,1.159,31.08,13.91,.316,1.797,6.473,6.266,6.479,100,305,0,6.131,.814,204.4
2,307,945,2,13.21,13.74,13.55,12.33,13.21,.185,.291,.225,.264,100,12.49,2550
1,307,950,2,1.126,1.069,14.92,18.24,.387,1.895,6.583,6.395,6.608,100,305.1,0,6.237,.742,219.4
1,307,955,2,1.396,1.275,318.4,23.92,.612,2.777,6.692,6.549,6.714,100,305.3,0,6.343,.966,207.1
1,307,1000,2,1.781,1.694,334,17.85,.415,2.711,6.708,6.569,6.642,100,305.3,0,6.358,1.61,213
2,307,1000,2,13.29,13.76,13.54,12.41,13.19,.185,.291,.225,.264,95,12.67,2550
1,307,1005,2,.939,.851,315.5,24.4,.591,1.993,6.664,6.707,6.672,100,305.2,0,6.315,.673,336
1,307,1010,2,.837,.795,349.6,16.58,.657,2.058,7.09,7.45,7.55,100,305.2,0,6.73,.581,503.5
1,307,1015,2,1.717,1.673,352.5,13.02,.366,2.581,6.999,7.21,7.05,99.9,305.2,0,6.631,1.307,195.6
2,307,1015,2,13.4,13.78,13.55,12.51,13.18,.185,.291,.225,.264,71.6,12.8,2550
1,307,1020,2,.974,.93,343.4,17.18,.453,2.058,7.22,7.46,7.43,100,305.2,0,6.853,.787,571.5
1,307,1025,2,.243,.23,21.6,15.72,.237,.849,7.78,8.41,8.48,100,305.2,0,7.39,.016,534.3
1,307,1030,2,1.148,1.098,300.3,16.43,.463,1.96,8.11,8.8,8.98,99.4,305.2,0,7.64,.719,575.1
2,307,1030,2,13.53,13.81,13.56,12.64,13.18,.185,.291,.225,.264,17.26,13.15,2550
1,307,1035,2,1.163,1.109,309.6,17.54,.371,1.731,8.11,8.77,9.11,98.4,305.2,0,7.48,1.009,582.2
1,307,1040,2,1.612,1.568,317.3,13.36,.531,2.45,8.21,8.92,9.08,97.1,305.2,0,7.4,1.411,587.1
1,307,1045,2,1.059,.963,301.9,23.04,.592,2.221,8.66,9.53,9.57,96.4,305.3,0,7.72,.886,601.6
2,307,1045,2,13.69,13.84,13.58,12.8,13.18,.185,.291,.225,.264,2.158,13.32,2550
1,307,1050,2,1.663,1.565,265.6,19.61,.431,2.548,9.11,9.97,10.2,94.5,305.3,0,7.88,1.333,609.8
1,307,1055,2,1.488,1.325,292,26.8,.391,2.221,9.4,10.11,10.23,91.5,305.2,0,7.69,1.28,616
1,307,1100,2,1.721,1.639,254.7,17.64,.46,2.875,10.06,10.83,10.91,88.6,305.1,0,7.86,1.295,627.5
2,307,1100,2,13.9,13.89,13.61,13.02,13.18,.185,.291,.225,.264,1.393,13.27,2550
1,307,1105,2,.885,.8,259.3,25.19,.554,1.829,10.35,10.87,10.85,84.9,305.1,0,7.54,.644,632.9
1,307,1110,2,1.953,1.834,269.2,20,.506,3.43,10.96,11.49,11.71,81.5,305.1,0,7.53,1.703,641.7
1,307,1115,2,2.701,2.567,260.5,18.01,.465,3.626,11.3,11.23,11.63,77.3,305,0,7.09,2.325,650.8
2,307,1115,2,14.15,13.96,13.67,13.3,13.2,.185,.291,.225,.264,1.121,13.29,2550
1,307,1120,2,2.039,1.94,259.6,17.87,.773,3.626,11.69,11.61,12.1,75.6,305,0,7.16,1.633,658.3
1,307,1125,2,1.935,1.768,258.1,23.81,.75,4.116,11.84,11.83,12.15,74,304.9,0,6.992,1.602,664.4
1,307,1130,2,1.781,1.621,248.4,24.23,.824,3.822,12.24,12.07,12.5,72.2,304.8,0,7,1.519,669.8
2,307,1130,2,14.42,14.04,13.73,13.63,13.22,.185,.291,.225,.263,.758,13.38,2550
1,307,1135,2,1.741,1.616,243.3,21.74,.544,2.711,12.77,12.7,13.15,69.7,304.7,0,7.01,1.259,676.1
1,307,1140,2,1.259,.892,239.3,43.76,.561,2.417,13.04,12.85,13.32,68.35,304.6,0,6.979,1.036,678.1
1,307,1145,2,1.209,1.107,269.8,23.13,.656,2.907,13.41,13.49,14.04,66.47,304.6,0,6.928,.923,680.1
2,307,1145,2,14.68,14.14,13.82,13.98,13.25,.185,.291,.225,.263,.072,13.59,2550
1,307,1150,2,1.806,1.575,245.7,28.97,.542,3.038,13.82,14.11,14.56,64.97,304.5,0,6.984,1.63,686.1
1,307,1155,2,1.726,1.618,245.9,20.27,.625,3.103,14.4,14.34,14.83,62.48,304.4,0,6.959,1.348,690.8
1,307,1200,2,2.29,2.071,231.2,25.03,.977,5.586,14.53,14.57,15.02,62.35,304.3,0,7.05,1.753,694.4
2,307,1200,2,14.95,14.25,13.93,14.35,13.3,.185,.291,.225,.263,0,13.56,2550
1,307,1205,2,2.108,2.052,225.4,13.2,.927,3.822,14.81,14.54,15.1,60.04,304.2,0,6.774,1.517,697.6
1,307,1210,2,2.378,2.3,257.5,14.74,.706,4.116,15.21,14.92,15.62,58.47,304.1,0,6.765,1.96,700
1,307,1215,2,2.032,1.837,247.4,25.08,.731,3.267,15.29,15.03,15.73,58.75,304,0,6.902,1.832,701
2,307,1215,2,15.23,14.36,14.06,14.74,13.36,.185,.292,.225,.263,0,13.51,2550
1,307,1220,2,2.493,2.247,241.1,25.47,.981,4.933,15.69,15.46,16.01,57.44,303.8,0,6.944,2.178,703
1,307,1225,2,1.834,1.64,237.8,26.35,.666,3.789,15.85,15.92,16.39,57.26,303.7,0,7.05,1.451,705
1,307,1230,2,2.521,2.411,222.2,16.85,.938,4.116,16.51,16.31,17.03,54.6,303.6,0,6.966,1.914,707
2,307,1230,2,15.5,14.48,14.2,15.12,13.43,.185,.292,.225,.263,0,13.51,2550
1,307,1235,2,2.781,2.714,245.4,12.51,.815,4.41,16.84,16.38,17.03,51.79,303.5,0,6.521,2.542,708
1,307,1240,2,3.429,3.353,257.8,12.03,.632,4.671,17.39,16.9,17.61,50.85,303.3,0,6.749,2.82,711
1,307,1245,2,2.338,2.27,251.6,13.84,.833,3.985,17.54,17.31,17.83,49.67,303.2,0,6.552,2.001,710
2,307,1245,2,15.76,14.61,14.35,15.5,13.51,.185,.292,.225,.263,0,13.48,2550
1,307,1250,2,3.116,3.062,244.9,10.74,.738,4.606,18,17.5,18.25,47.88,303.1,0,6.445,2.559,710
1,307,1255,2,3.236,3.134,229.4,14.39,.911,5.063,17.97,17.38,18.14,47.19,303.1,0,6.217,2.481,707
1,307,1300,2,3.074,2.909,243.3,18.74,.58,4.214,18.11,17.63,18.32,46.47,303,0,6.123,2.475,705
2,307,1300,2,16.01,14.74,14.51,15.87,13.6,.185,.292,.225,.263,0,13.45,2550
1,307,1305,2,3.343,3.171,212.5,18.38,.617,5.161,18.72,18.13,18.91,45.05,302.8,0,6.223,2.35,703
1,307,1310,2,3.019,2.943,239,12.83,.795,4.671,19,18.59,19.21,43.46,302.7,0,5.963,2.617,701
1,307,1315,2,3.641,3.543,239.1,13.29,.752,5.521,19.27,18.65,19.37,41.4,302.6,0,5.524,2.905,699.3
2,307,1315,2,16.25,14.87,14.69,16.21,13.71,.185,.292,.225,.263,0,13.41,2550
1,307,1320,2,3.601,3.524,234.2,11.86,.708,4.933,19.2,18.59,19.19,41.22,302.5,0,5.393,2.945,695.8
1,307,1325,2,2.911,2.765,233.4,18.1,.85,4.835,19.37,18.89,19.53,40.73,302.3,0,5.373,2.3,692.4
1,307,1330,2,2.565,2.531,215.5,9.29,.622,3.822,19.61,19.22,19.75,39.41,302.2,0,5.127,1.887,687.1
2,307,1330,2,16.47,15,14.86,16.46,13.82,.185,.292,.225,.263,0,13.39,2550
1,307,1335,2,2.086,1.924,232.2,22.57,.954,3.92,19.93,19.62,20.08,38.42,302.1,0,5.052,1.599,680.7
1,307,1340,2,2.19,1.98,205.5,25.07,.708,3.626,20.39,20,20.7,39.75,301.9,0,5.928,1.68,674.2
1,307,1345,2,2.981,2.917,190.7,11.84,.657,4.867,20.55,19.93,20.57,38.59,301.9,0,5.645,2.33,668.4
2,307,1345,2,16.67,15.12,15.03,16.61,13.94,.185,.293,.225,.263,0,13.36,2550
1,307,1350,2,2.614,2.46,205.7,19.66,.911,4.573,20.8,20.19,20.71,37.09,301.8,0,5.301,2.016,662.7
1,307,1355,2,2.527,2.449,209,14.24,.605,3.887,20.9,20.47,20.99,36.49,301.7,0,5.167,2.035,654.6
1,307,1400,2,2.825,2.568,213.8,24.41,1.182,5.945,21.4,20.81,21.4,35.37,301.7,0,5.162,2.247,647.9
2,307,1400,2,16.87,15.25,15.18,16.69,14.07,.185,.293,.225,.263,0,13.35,2550
1,307,1405,2,3.017,2.872,222.3,17.76,.841,4.541,21.55,21.06,21.57,34.33,301.6,0,4.871,2.212,639.1
1,307,1410,2,2.109,2.048,213.8,13.77,.655,3.855,21.9,21.25,21.86,33.5,301.5,0,4.831,1.537,629
1,307,1415,2,2.189,1.743,236.6,36.56,.91,4.377,22.13,21.73,22.22,32,301.5,0,4.392,1.619,619.8
2,307,1415,2,17.05,15.36,15.32,16.73,14.2,.185,.293,.224,.263,0,13.31,2550
1,307,1420,2,2.692,2.561,204.1,17.84,.833,3.887,22.15,21.65,22.15,31.57,301.5,0,4.222,2.008,610.3
1,307,1425,2,2.25,2.193,236.7,12.86,.498,3.495,22.27,21.83,22.3,30.09,301.5,0,3.649,1.872,597.6
1,307,1430,2,2.593,2.46,235.4,18.36,.68,4.279,22.61,22.08,22.63,30.61,301.5,0,4.179,2.067,589.5
2,307,1430,2,17.21,15.45,15.43,16.73,14.33,.185,.293,.224,.263,0,13.29,2550
1,307,1435,2,2.499,2.344,242.8,20.18,.843,4.41,22.65,22.28,22.8,29.8,301.4,0,3.84,1.97,581.4
1,307,1440,2,3.306,3.24,215.4,11.4,.755,4.965,22.79,22.16,22.76,30.16,301.4,0,4.128,2.392,568.7
1,307,1445,2,2.316,2.128,189.8,23.08,.462,3.626,22.78,22.1,22.66,29.82,301.3,0,3.958,1.663,558.8
2,307,1445,2,17.32,15.54,15.53,16.73,14.47,.185,.294,.224,.263,0,13.27,2550
1,307,1450,2,2.904,2.462,210.6,31.62,1.029,4.671,22.98,22.19,22.87,29.23,301.2,0,3.849,2.14,548.3
1,307,1455,2,3.171,3.076,241.8,14.03,.511,4.377,23.03,22.49,22.96,28.43,301.2,0,3.512,2.787,535.9
1,307,1500,2,2.797,2.634,214.1,19.59,.656,4.214,22.88,22.43,22.89,29.01,301.2,0,3.666,1.931,524
2,307,1500,2,17.39,15.63,15.61,16.75,14.61,.185,.294,.224,.263,0,13.25,2550
1,307,1505,2,3.578,3.292,227.7,22.9,1.033,5.749,23.21,22.74,23.16,28.44,301.2,0,3.667,2.81,514.2
1,307,1510,2,2.906,2.756,220.2,18.42,.636,4.41,23.47,22.95,23.41,28.14,301.2,0,3.729,2.085,499.1
1,307,1515,2,3.128,2.967,217.9,18.41,.602,4.541,23.46,22.86,23.32,27.94,301.1,0,3.625,2.305,485.6
2,307,1515,2,17.47,15.72,15.69,16.8,14.75,.186,.294,.224,.263,0,13.25,2550
1,307,1520,2,3.241,3.155,209.7,13.21,.473,4.377,23.28,22.64,23.09,27.98,301.1,0,3.502,2.387,472
1,307,1525,2,4.123,3.971,219.3,15.57,.742,5.455,23.36,22.78,23.18,27.9,301.1,0,3.527,2.932,458.8
1,307,1530,2,3.136,3.062,199.4,12.4,.84,5.521,23.35,22.73,23.18,27.77,301.1,0,3.459,2.175,443.2
2,307,1530,2,17.53,15.8,15.77,16.85,14.89,.186,.295,.224,.263,0,13.25,2550
1,307,1535,2,4.688,4.591,218.5,11.65,.81,6.37,23.31,22.73,23.13,27.27,301,0,3.168,3.353,428.5
1,307,1540,2,3.981,3.925,200,9.62,1.081,5.913,23.45,22.94,23.37,27.64,301,0,3.474,2.622,413.2
1,307,1545,2,4.206,4.141,203.3,10.02,.555,5.357,23.43,22.92,23.27,27.31,300.9,0,3.296,2.725,396.7
2,307,1545,2,17.58,15.88,15.84,16.91,15.03,.186,.295,.224,.263,0,13.25,2550
1,307,1550,2,5.03,4.973,197.5,8.68,.811,6.795,23.57,23.13,23.45,27.16,300.8,0,3.331,3.405,382.2
1,307,1555,2,5.407,5.369,203.2,6.782,.816,7.74,23.4,22.86,23.22,27.21,300.8,0,3.211,3.475,363.4
1,307,1600,2,4.549,4.51,198.4,7.46,1.03,7.55,23.3,22.91,23.19,27.43,300.8,0,3.24,3.035,347
2,307,1600,2,17.59,15.94,15.9,16.99,15.16,.186,.295,.224,.263,0,13.24,2550
1,307,1605,2,5.38,5.288,189.3,10.54,.629,7.06,23.4,23.01,23.29,27.43,300.7,0,3.33,3.54,330.4
1,307,1610,2,4.881,4.828,193.5,8.46,.832,6.305,23.37,23.05,23.27,27.61,300.7,0,3.389,3.093,312.4
1,307,1615,2,5.05,4.999,194.7,8.14,.699,6.566,23.42,23.09,23.3,27.52,300.7,0,3.386,3.238,293.5
2,307,1615,2,17.57,16,15.96,17.07,15.29,.186,.295,.224,.263,0,13.26,2550
1,307,1620,2,5.266,5.208,193.3,8.5,.944,7.64,23.27,22.97,23.15,27.26,300.7,0,3.135,3.29,276.6
1,307,1625,2,5.148,5.058,182.9,10.73,1,7.19,23.24,23,23.1,27.27,300.7,0,3.111,3.455,259.9
1,307,1630,2,4.4,4.328,171,10.4,.431,5.227,23.24,23.01,23.08,27.78,300.6,0,3.37,3.047,241.6
2,307,1630,2,17.54,16.06,16.03,17.16,15.42,.186,.296,.224,.263,0,13.26,2550
1,307,1635,2,4.583,4.54,178.9,7.89,.743,6.043,23.2,22.99,23.03,27.56,300.6,0,3.225,3.07,225.2
1,307,1640,2,4.418,4.387,174.1,6.805,.757,5.913,23.15,23,23.02,27.99,300.5,0,3.402,2.922,208.3
1,307,1645,2,4.217,4.196,170.6,5.764,.578,5.651,23.14,22.95,22.94,27.8,300.5,0,3.295,2.917,191.4
2,307,1645,2,17.49,16.1,16.09,17.21,15.53,.186,.296,.224,.263,0,13.28,2550
1,307,1650,2,4.611,4.594,166,4.912,.672,6.011,23.12,23.06,22.95,27.59,300.5,0,3.178,3.33,166.7
1,307,1655,2,4.405,4.379,167,6.306,.349,5.129,23.1,23.13,22.95,27.46,300.4,0,3.098,2.927,158
1,307,1700,2,4.612,4.589,171,5.778,.489,5.749,23.04,23.11,22.9,27.6,300.3,0,3.115,2.987,140.7
2,307,1700,2,17.43,16.14,16.14,17.22,15.63,.186,.296,.224,.263,0,13.29,2550
1,307,1705,2,4.815,4.797,174,5.023,.79,6.272,22.95,23.13,22.8,27.52,300.3,0,3.002,3.213,125.3
1,307,1710,2,4.476,4.449,170.5,6.257,.688,5.847,22.77,23,22.61,27.55,300.3,0,2.865,2.762,107.5
1,307,1715,2,4.365,4.347,171.7,5.215,.518,5.553,22.59,22.91,22.46,27.53,300.3,0,2.705,2.905,90.5
2,307,1715,2,17.35,16.17,16.19,17.2,15.72,.186,.296,.224,.263,0,13.31,2550
1,307,1720,2,4.152,4.136,171.5,4.942,.34,5.031,22.24,22.56,22.05,28.36,300.3,0,2.819,2.437,73.2
1,307,1725,2,3.935,3.927,170.1,3.613,.32,4.508,21.86,22.34,21.69,29.06,300.3,0,2.837,2.2,59.42
1,307,1730,2,4.018,4.002,174.3,5.186,.435,5.357,21.34,21.99,21.19,29.98,300.3,0,2.826,2.155,45.23
2,307,1730,2,17.27,16.19,16.23,17.16,15.8,.186,.297,.224,.263,0,12.71,2550
1,307,1735,2,4.568,4.556,176,4.178,.315,5.259,20.93,21.67,20.83,30.41,300.3,0,2.681,2.507,33.93
1,307,1740,2,4.594,4.587,175.2,3.112,.317,5.423,20.53,21.45,20.44,31.09,300.3,0,2.645,2.48,22.99
1,307,1745,2,4.209,4.202,174.4,3.215,.252,4.835,20.06,21.1,19.96,31.99,300.3,0,2.637,2.14,12.88
2,307,1745,2,17.17,16.21,16.27,17.1,15.86,.186,.297,.224,.263,0,12.65,2550
1,307,1750,2,4.185,4.179,177.3,2.954,.246,4.9,19.5,20.78,19.44,33.12,300.3,0,2.629,1.865,4.607
1,307,1755,2,4.226,4.224,177.5,1.747,.17,4.769,18.85,20.37,18.78,34.85,300.3,0,2.773,1.86,.039
1,307,1800,2,4.375,4.373,176.1,1.909,.218,4.867,18.11,20.05,18.07,36.92,300.3,0,2.934,1.76,0
2,307,1800,2,17.06,16.21,16.29,17.03,15.92,.186,.297,.224,.263,0,12.62,2550
1,307,1805,2,4.094,4.094,175.8,1.174,.289,4.737,17.64,19.76,17.74,38.18,300.3,0,2.988,1.605,0
1,307,1810,2,3.439,3.438,174.4,1.16,.145,3.789,17.13,19.34,17.19,39.5,300.3,0,3.014,1.07,0
1,307,1815,2,3.108,3.103,170.5,3.188,.101,3.332,16.56,18.91,16.62,40.91,300.3,0,2.999,.845,0
2,307,1815,2,16.94,16.21,16.32,16.94,15.96,.186,.297,.224,.263,0,12.61,2550
1,307,1820,2,2.311,2.273,145.8,10.49,.353,3.005,16.09,18.22,16.19,41.69,300.3,0,2.84,.55,0
1,307,1825,2,2.805,2.8,151.1,3.365,.167,3.071,15.81,17.75,15.92,42.05,300.4,0,2.716,.304,0
1,307,1830,2,3.301,3.295,165.3,3.381,.27,3.757,15.53,18.09,15.68,43.32,300.5,0,2.876,.846,0
2,307,1830,2,16.81,16.2,16.32,16.84,16,.186,.297,.224,.263,0,12.6,2550
1,307,1835,2,3.491,3.49,166.2,1.655,.12,3.822,15.21,18.06,15.45,45.07,300.5,0,3.143,1.247,0
1,307,1840,2,3.525,3.494,159.5,7.6,.358,4.606,14.98,17.34,15.31,46.35,300.5,0,3.32,1.482,0
1,307,1845,2,4.39,4.363,167.4,6.336,.659,5.88,15.34,17.11,15.79,48.25,300.5,0,4.19,2.357,0
2,307,1845,2,16.66,16.19,16.33,16.72,16.02,.186,.297,.224,.263,0,12.58,2550
1,307,1850,2,4.872,4.856,171.3,4.651,.474,6.076,15.93,17.2,16.26,48.89,300.5,0,4.904,2.805,.026
1,307,1855,2,4.592,4.579,171.3,4.297,.37,5.847,15.83,16.96,15.94,49.53,300.5,0,4.996,2.45,0
1,307,1900,2,4.466,4.448,172,5.175,.498,5.978,15.66,16.74,15.8,50.01,300.5,0,4.98,2.465,0
2,307,1900,2,16.5,16.16,16.32,16.59,16.04,.186,.297,.224,.263,0,12.57,2550
1,307,1905,2,4.9,4.883,170.8,4.753,.386,5.717,15.54,16.59,15.67,50.51,300.5,0,5.009,2.875,0
1,307,1910,2,4.996,4.978,170.8,4.838,.404,6.043,15.43,16.46,15.57,51.83,300.5,0,5.272,2.847,0
1,307,1915,2,4.34,4.321,169.2,5.354,.421,5.325,15.31,16.27,15.43,53.06,300.6,0,5.49,2.542,0
2,307,1915,2,16.35,16.12,16.3,16.45,16.04,.186,.297,.224,.262,0,12.57,2550
1,307,1920,2,4.23,4.216,166.2,4.684,.335,5.129,15.17,16.08,15.27,54.35,300.6,0,5.699,2.402,0
1,307,1925,2,3.918,3.903,167.2,5.131,.405,4.9,14.96,15.84,15.02,55.79,300.5,0,5.88,2.045,0
1,307,1930,2,3.943,3.917,167.2,6.47,.525,5.161,14.85,15.87,15.03,57.36,300.5,0,6.171,2.41,0
2,307,1930,2,16.23,16.08,16.28,16.32,16.04,.186,.297,.224,.262,0,12.56,2550
1,307,1935,2,3.547,3.518,171.3,7.28,.472,5.096,14.91,15.89,15.08,57.92,300.6,0,6.358,1.952,0
1,307,1940,2,3.544,3.515,174.8,7.4,.503,5.227,14.92,16.03,15.11,58.64,300.6,0,6.536,1.842,0
1,307,1945,2,3.628,3.611,181.8,5.56,.337,4.443,14.89,16.13,15.08,59.08,300.7,0,6.617,1.802,0
2,307,1945,2,16.13,16.05,16.25,16.2,16.03,.186,.297,.224,.262,.952,12.55,2550
1,307,1950,2,2.699,2.671,190,8.13,.364,3.528,14.67,15.7,14.75,59.89,300.7,0,6.613,1.072,0
1,307,1955,2,2.561,2.519,183.4,10.47,.361,3.822,14.23,15.25,14.26,61.47,300.7,0,6.575,1.062,0
1,307,2000,2,4,3.978,168.4,6.041,.544,5.488,14.03,15.42,14.21,62.52,300.6,0,6.628,2.137,0
2,307,2000,2,16.04,16.01,16.22,16.08,16.01,.186,.297,.224,.262,1.228,12.55,2550
1,307,2005,2,4.223,4.212,171.5,4.155,.361,5.325,14.29,15.58,14.51,61.57,300.6,0,6.657,2.327,0
1,307,2010,2,3.477,3.457,167.5,6.133,.448,4.671,14.13,15.35,14.28,61.86,300.6,0,6.577,1.742,0
1,307,2015,2,2.876,2.843,170,8.66,.288,3.495,14.04,15.24,14.21,62.17,300.6,0,6.566,1.37,0
2,307,2015,2,15.94,15.97,16.18,15.97,15.99,.186,.297,.224,.262,1.218,12.55,2550
1,307,2020,2,2.656,2.639,185.5,6.36,.22,3.267,13.61,14.94,13.66,63.52,300.7,0,6.473,.97,0
1,307,2025,2,2.949,2.929,180.3,6.668,.248,3.365,13.01,14.63,13.09,65.94,300.7,0,6.447,1.155,0
1,307,2030,2,3.275,3.268,176.4,3.995,.207,3.789,12.7,14.68,12.89,67,300.7,0,6.388,1.362,0
2,307,2030,2,15.85,15.92,16.14,15.86,15.96,.186,.297,.224,.262,1.482,12.54,2550
1,307,2035,2,3.338,3.329,172.8,4.164,.194,3.92,12.5,14.6,12.7,67.62,300.7,0,6.328,1.367,0
1,307,2040,2,3.814,3.807,167.5,3.445,.255,4.41,12.37,14.42,12.61,67.76,300.7,0,6.242,1.742,0
1,307,2045,2,4.029,4.02,166,3.786,.219,4.443,12.39,14.27,12.64,68.18,300.8,0,6.343,1.862,0
2,307,2045,2,15.76,15.88,16.1,15.75,15.93,.186,.297,.224,.262,1.55,12.53,2550
1,307,2050,2,3.509,3.5,163,4.193,.2,3.953,12.45,14.09,12.74,67.97,300.8,0,6.359,1.675,0
1,307,2055,2,3.802,3.793,168,3.988,.271,4.443,12.43,13.87,12.63,67.92,300.8,0,6.33,1.817,0
1,307,2100,2,4.095,4.087,169.7,3.677,.256,4.606,12.33,13.7,12.54,68.38,300.8,0,6.328,2.05,0
2,307,2100,2,15.66,15.84,16.06,15.64,15.89,.186,.297,.224,.262,1.536,12.52,2550
1,307,2105,2,3.541,3.526,172.6,5.209,.249,4.181,12.2,13.62,12.36,68.69,300.9,0,6.276,1.61,0
1,307,2110,2,3.103,3.091,184.2,4.968,.185,3.561,11.94,13.4,12.05,69.54,300.9,0,6.203,1.275,0
1,307,2115,2,3.175,3.166,183.6,4.35,.153,3.561,11.48,13.25,11.6,71,301,0,6.059,1.25,0
2,307,2115,2,15.57,15.79,16.02,15.53,15.85,.186,.297,.224,.262,1.666,12.52,2550
1,307,2120,2,3.373,3.364,173.5,4.01,.194,4.083,11.23,13.4,11.42,72.2,300.9,0,6.078,1.295,0
1,307,2125,2,3.223,3.22,172.2,2.382,.124,3.495,11.09,13.14,11.26,72.9,301,0,6.075,1.235,0
1,307,2130,2,3.541,3.528,180.8,4.848,.124,3.887,10.72,13.27,10.83,74.1,301,0,5.962,1.167,0
2,307,2130,2,15.49,15.75,15.97,15.43,15.81,.186,.297,.224,.262,1.915,12.5,2550
1,307,2135,2,3.838,3.834,186.3,2.521,.157,4.116,10.33,13.4,10.54,75.9,301,0,5.926,1.475,0
1,307,2140,2,3.701,3.695,179.7,3.318,.226,4.181,10.28,13.18,10.54,76,301.1,0,5.917,1.217,0
1,307,2145,2,3.073,3.061,169.8,4.995,.169,3.528,10.13,12.51,10.36,76.1,301.1,0,5.779,.917,0
2,307,2145,2,15.4,15.71,15.92,15.32,15.77,.186,.296,.224,.262,2.194,12.5,2550
1,307,2150,2,3.661,3.652,179,4.123,.406,4.443,10.25,12.72,10.61,75.9,301.1,0,5.855,1.41,0
1,307,2155,2,4.612,4.605,184.6,3.087,.2,5.161,10.52,12.87,10.83,75.3,301,0,5.989,1.877,0
1,307,2200,2,4.023,4.014,187.9,3.763,.503,4.769,10.44,12.41,10.62,75.5,301.1,0,5.964,1.66,0
2,307,2200,2,15.31,15.66,15.87,15.21,15.72,.186,.296,.224,.262,2.16,12.48,2550
1,307,2205,2,3.776,3.771,183.9,2.911,.211,4.181,10.37,12.15,10.56,76.3,301.2,0,6.052,1.58,0
1,307,2210,2,3.676,3.673,182,2.186,.157,4.214,10.27,12.39,10.48,76.3,301.3,0,5.954,1.507,0
1,307,2215,2,3.848,3.844,180.4,2.791,.26,4.541,10.22,12.37,10.53,76.7,301.3,0,5.977,1.687,0
2,307,2215,2,15.23,15.61,15.82,15.11,15.68,.186,.296,.224,.262,2.256,12.47,2550
1,307,2220,2,4.26,4.252,186.9,3.349,.25,4.933,10.23,12.47,10.46,76.9,301.2,0,6.025,1.69,0
1,307,2225,2,4.774,4.768,193.3,2.934,.218,5.521,10.33,12.55,10.66,77.9,301.2,0,6.312,2.095,0
1,307,2230,2,4.299,4.285,191.3,4.648,.352,5.325,10.78,12.45,11.11,77.1,301.1,0,6.574,1.972,0
2,307,2230,2,15.14,15.57,15.77,15.01,15.63,.186,.296,.224,.262,2.31,12.47,2550
1,307,2235,2,3.534,3.527,179.6,3.377,.511,4.345,10.77,12.18,10.92,76.2,301.1,0,6.402,1.692,0
1,307,2240,2,3.242,3.236,173.8,3.409,.129,3.659,10.41,12.12,10.49,76.3,301.1,0,6.081,1.612,0
1,307,2245,2,3.706,3.702,176.4,2.861,.164,4.051,10.28,12.26,10.49,77.1,301.1,0,6.099,1.81,0
2,307,2245,2,15.07,15.52,15.72,14.91,15.57,.186,.296,.224,.262,2.365,12.46,2550
1,307,2250,2,4.198,4.191,183.8,3.296,.309,4.671,10.23,12.47,10.45,77.2,301,0,6.068,1.775,0
1,307,2255,2,4.547,4.542,193.8,2.588,.132,4.9,10.19,12.5,10.39,77.7,301,0,6.144,1.927,0
1,307,2300,2,4.819,4.808,197.9,3.876,.262,5.455,10.4,12.54,10.72,77.8,300.9,0,6.34,2.2,0
2,307,2300,2,15,15.48,15.67,14.82,15.52,.186,.296,.224,.262,2.398,12.46,2550
1,307,2305,2,4.471,4.464,194.7,3.153,.465,5.521,10.62,12.3,10.8,76.6,300.8,0,6.324,1.857,0
1,307,2310,2,2.954,2.938,187.3,5.914,.421,3.855,10.5,11.81,10.58,77.1,300.9,0,6.308,1.107,0
1,307,2315,2,2.696,2.688,181.3,4.19,.214,3.201,10.31,11.74,10.43,77.3,301,0,6.172,1.21,0
2,307,2315,2,14.94,15.44,15.61,14.73,15.47,.185,.296,.224,.262,2.373,12.44,2550
1,307,2320,2,3.299,3.295,183.9,2.945,.246,4.051,10.27,12.17,10.52,76.9,300.9,0,6.07,1.635,0
1,307,2325,2,4.309,4.306,188.1,2.106,.226,4.835,10.27,12.79,10.56,77.2,300.7,0,6.12,1.927,0
1,307,2330,2,4.522,4.517,186.9,2.697,.276,4.965,10.55,12.79,10.84,76.5,300.6,0,6.247,2.232,.068
2,307,2330,2,14.88,15.39,15.56,14.64,15.42,.185,.296,.224,.262,2.326,12.43,2550
1,307,2335,2,4.164,4.16,188.5,2.548,.224,4.541,10.51,12.36,10.68,76.6,300.6,0,6.227,1.647,0
1,307,2340,2,3.156,3.152,186.2,2.592,.208,3.724,10.45,12.24,10.59,76.6,300.6,0,6.171,1.33,0
1,307,2345,2,3.176,3.173,188.5,2.423,.16,3.528,10.32,12.26,10.47,76.4,300.6,0,6.026,1.205,0
2,307,2345,2,14.82,15.35,15.51,14.56,15.37,.185,.295,.224,.262,2.328,12.43,2550
1,307,2350,2,3.769,3.76,198.6,4.077,.384,4.704,10.16,12.4,10.37,76.9,300.6,0,5.966,1.562,0
1,307,2355,2,4.912,4.911,207.6,1.415,.266,5.423,10.17,12.75,10.44,77.4,300.4,0,6.068,2.095,0
1,308,0,2,4.775,4.771,207.8,2.411,.261,5.259,10.29,12.14,10.53,76.8,300.4,0,6.063,2.065,0
2,308,0,2,14.78,15.31,15.46,14.49,15.31,.185,.295,.224,.262,2.408,12.42,2550
1,308,5,2,3.996,3.987,204.7,3.86,.324,4.671,10.34,11.79,10.54,75.3,300.4,0,5.836,1.685,0
1,308,10,2,3.062,3.042,195.6,6.504,.33,3.985,10.24,11.59,10.33,75,300.5,0,5.679,1.43,0
1,308,15,2,3.267,3.256,186.4,4.7,.308,3.887,9.92,11.5,10,76.2,300.4,0,5.6,1.342,0
2,308,15,2,14.73,15.27,15.41,14.42,15.26,.185,.295,.224,.262,2.345,12.42,2550
1,308,20,2,4.371,4.359,200.7,4.247,.3,4.933,9.6,11.89,9.72,76.5,300.4,0,5.369,1.612,0
1,308,25,2,4.781,4.777,209.6,2.363,.213,5.129,9.56,11.98,9.77,77.4,300.3,0,5.495,1.765,0
1,308,30,2,3.982,3.975,214.8,3.392,.338,4.704,9.78,11.75,10.05,75.3,300.2,0,5.318,1.42,0
2,308,30,2,14.69,15.24,15.36,14.36,15.21,.185,.295,.224,.262,2.397,12.41,2550
1,308,35,2,3.522,3.514,219.6,4.037,.278,4.247,10.01,11.84,10.29,73.1,300.3,0,5.11,1.287,0
1,308,40,2,3.117,3.108,223.4,4.33,.249,3.757,10.16,11.89,10.42,71.2,300.3,0,4.877,1.072,0
1,308,45,2,3.297,3.292,214.2,3.2,.229,3.724,10.01,11.56,10.12,70.8,300.3,0,4.677,1.192,0
2,308,45,2,14.63,15.2,15.31,14.29,15.15,.185,.295,.224,.262,2.068,12.4,2550
1,308,50,2,3.197,3.195,214.6,2.261,.081,3.365,9.39,11.13,9.36,73.1,300.2,0,4.521,.957,0
1,308,55,2,3.564,3.562,212.8,1.835,.12,3.724,8.75,11.07,8.75,75.5,300.2,0,4.385,1.065,0
1,308,100,2,3.193,3.191,210.4,1.807,.133,3.495,8.39,10.97,8.51,77.6,300.1,0,4.427,1.152,0
2,308,100,2,14.57,15.17,15.26,14.22,15.1,.185,.295,.224,.262,2.487,12.4,2550
1,308,105,2,2.812,2.808,211.2,3.043,.168,3.103,8.32,10.88,8.55,78.2,300.1,0,4.462,1.17,0
1,308,110,2,2.339,2.318,226.5,7.63,.139,2.613,8.37,10.79,8.66,77.8,300.1,0,4.436,.71,0
1,308,115,2,2.447,2.443,236.9,3.363,.145,2.777,8.64,10.95,9.07,75.5,300,0,4.264,.865,0
2,308,115,2,14.5,15.13,15.22,14.15,15.05,.185,.295,.224,.262,2.563,12.4,2550
1,308,120,2,2.862,2.86,235.9,2.258,.181,3.267,8.68,10.97,9.06,73.8,300,0,3.993,1.122,0
1,308,125,2,3.512,3.507,239.7,2.899,.283,4.116,8.47,11.38,9.01,74,299.8,0,3.843,1.135,0
1,308,130,2,3.946,3.938,245.9,3.654,.293,4.9,8.56,11.58,9.07,72.8,299.8,0,3.699,1.692,.021
2,308,130,2,14.43,15.09,15.17,14.07,15,.185,.295,.224,.262,2.377,12.38,2550
1,308,135,2,4.146,4.136,244.6,4.07,.29,4.802,9.26,11.48,9.8,70.1,299.9,0,3.84,2.16,.709
1,308,140,2,3.434,3.42,241.9,5.22,.434,4.508,9.93,11.55,10.31,67.17,300,0,3.86,1.752,.859
1,308,145,2,2.638,2.623,237.6,6.017,.281,3.267,10.08,11.44,10.34,66.17,299.9,0,3.788,1.084,0
2,308,145,2,14.35,15.05,15.12,13.99,14.95,.185,.294,.224,.262,1.769,12.38,2550
1,308,150,2,2.44,2.424,245.3,6.691,.312,3.169,10.06,11.36,10.25,65.68,299.8,0,3.677,.702,0
1,308,155,2,2.361,2.336,244.2,8.48,.316,3.169,9.99,11.27,10.13,65.73,299.8,0,3.617,.636,0
1,308,200,2,2.207,2.18,232.6,8.82,.362,3.169,9.99,11.3,10.13,65.45,299.8,0,3.561,.625,0
2,308,200,2,14.28,15.01,15.07,13.89,14.9,.185,.294,.224,.262,1.763,12.38,2550
1,308,205,2,1.506,1.368,197.8,24.48,.286,2.352,9.31,10.65,9.01,65.94,299.8,0,3.027,.981,0
1,308,210,2,1.793,1.771,178.3,8.95,.145,2.058,7.79,9.91,7.46,71.8,299.9,0,2.773,1.185,0
1,308,215,2,2.251,2.231,175.3,7.6,.394,3.103,7.24,9.97,7.32,75.9,299.8,0,3.03,1.55,0
2,308,215,2,14.21,14.97,15.01,13.81,14.85,.185,.294,.224,.262,2.298,12.37,2550
1,308,220,2,2.778,2.743,174.9,9.09,.249,3.593,7.22,9.95,7.53,77.5,299.9,0,3.306,1.362,0
1,308,225,2,3.116,3.103,195.7,5.39,.195,3.495,7.52,10.49,7.86,76.7,299.9,0,3.446,1.655,0
1,308,230,2,3.355,3.331,216.2,6.811,.287,4.181,7.62,10.73,7.92,76.1,300,0,3.425,1.165,0
2,308,230,2,14.13,14.92,14.96,13.73,14.79,.185,.294,.224,.262,2.375,12.35,2550
1,308,235,2,3.479,3.472,221,3.46,.414,4.214,7.91,10.42,8.2,74.5,300,0,3.402,1.38,0
1,308,240,2,2.692,2.67,231.2,7.31,.257,3.299,7.84,10.21,8.11,74.7,299.8,0,3.39,.581,0
1,308,245,2,2.648,2.64,232.2,4.444,.19,3.071,8.13,10.32,8.54,73.1,299.7,0,3.348,.887,0
2,308,245,2,14.06,14.88,14.91,13.65,14.74,.185,.294,.224,.262,2.226,12.36,2550
1,308,250,2,2.508,2.493,236.5,6.25,.166,2.875,8.29,10.3,8.61,71.9,299.6,0,3.265,.608,0
1,308,255,2,2.199,2.189,238.2,5.474,.193,2.581,8.32,9.93,8.56,71.5,299.6,0,3.231,.225,0
1,308,300,2,2.473,2.461,241.8,5.679,.309,3.365,8.25,9.75,8.4,71.6,299.7,0,3.171,.418,0
2,308,300,2,14,14.84,14.85,13.56,14.68,.185,.294,.224,.262,2.19,12.34,2550
1,308,305,2,3.362,3.345,246.5,5.703,.357,4.149,8.24,9.94,8.51,72.1,299.7,0,3.266,1.557,.03
1,308,310,2,4.289,4.26,239.8,6.673,.605,5.749,8.81,10.25,9.27,70.7,299.6,0,3.528,2.75,1.533
1,308,315,2,5.234,5.17,239.9,8.94,.564,6.664,9.45,10.58,9.86,68.19,299.7,0,3.626,3.363,1.912
2,308,315,2,13.93,14.79,14.8,13.48,14.63,.185,.294,.224,.262,1.881,12.34,2550
1,308,320,2,5.267,5.24,248.7,5.879,.491,6.533,10.05,11,10.34,65.58,299.5,0,3.64,3.443,1.818
1,308,325,2,4.679,4.657,241.4,5.659,.457,6.109,10.11,10.79,10.23,65.14,299.6,0,3.602,3.193,.345
1,308,330,2,4.641,4.611,248.7,6.494,.465,5.684,10.04,10.76,10.18,65.25,299.5,0,3.567,3.042,0
2,308,330,2,13.86,14.75,14.74,13.39,14.58,.185,.294,.224,.262,1.444,12.34,2550
1,308,335,2,4.184,4.152,248.4,7.05,.392,5.063,9.97,10.66,10.09,65.62,299.4,0,3.575,2.782,0
1,308,340,2,4.087,4.066,242.1,5.856,.364,4.965,9.96,10.75,10.1,65.63,299.3,0,3.568,2.672,0
1,308,345,2,3.893,3.853,233.3,8.23,.382,4.802,9.89,10.55,9.98,65.85,299.5,0,3.549,2.437,0
2,308,345,2,13.81,14.71,14.68,13.32,14.52,.185,.293,.224,.262,1.468,12.33,2550
1,308,350,2,3.953,3.935,225.2,5.394,.443,4.965,9.55,10.24,9.57,67.1,299.5,0,3.49,2.112,0
1,308,355,2,3.945,3.899,237.9,8.73,.371,4.965,9.3,10.02,9.37,68.03,299.5,0,3.454,2.382,0
1,308,400,2,4.173,4.151,251.3,5.84,.408,5.292,9.2,9.97,9.3,68.56,299.4,0,3.469,2.515,0
2,308,400,2,13.78,14.67,14.63,13.27,14.47,.185,.293,.224,.262,1.594,12.32,2550
1,308,405,2,4.677,4.659,252.2,4.948,.385,5.455,9.28,10.2,9.46,68.42,299.4,0,3.511,2.955,0
1,308,410,2,5.114,5.086,260.8,6.065,.475,6.109,9.54,10.47,9.77,67.5,299.5,0,3.568,3.31,.002
1,308,415,2,5.241,5.204,255.5,6.812,.521,6.925,9.94,10.82,10.18,65.81,299.5,0,3.591,3.558,.02
2,308,415,2,13.76,14.63,14.58,13.23,14.41,.185,.293,.224,.262,1.475,12.31,2550
1,308,420,2,4.821,4.79,249.9,6.495,.411,5.684,10.28,11.11,10.51,64.18,299.5,0,3.556,3.303,.118
1,308,425,2,4.716,4.672,239.8,7.87,.589,5.88,10.24,10.87,10.38,64.28,299.5,0,3.541,3.233,0
1,308,430,2,4.357,4.326,243,6.844,.366,5.488,10.11,10.79,10.19,64.7,299.4,0,3.507,2.662,0
2,308,430,2,13.73,14.59,14.53,13.19,14.36,.185,.293,.224,.262,1.366,12.31,2550
1,308,435,2,4.214,4.136,241.5,11.05,.413,4.933,9.79,10.57,9.85,66.01,299.6,0,3.494,2.472,0
1,308,440,2,3.959,3.925,258.1,7.45,.29,4.671,9.49,10.29,9.51,67.13,299.6,0,3.442,2.24,0
1,308,445,2,4.733,4.71,263.5,5.714,.419,5.978,9.22,10.37,9.34,68.32,299.5,0,3.441,2.715,0
2,308,445,2,13.71,14.56,14.48,13.15,14.31,.185,.293,.224,.262,1.557,12.3,2550
1,308,450,2,4.559,4.537,261.3,5.713,.395,5.488,9.39,10.48,9.55,67.47,299.5,0,3.42,2.692,0
1,308,455,2,4.402,4.366,252,7.37,.334,5.031,9.18,10.12,9.24,68.23,299.5,0,3.38,2.48,0
1,308,500,2,4.642,4.62,249.8,5.583,.375,5.521,9.2,10.23,9.41,68.14,299.5,0,3.385,2.86,0
2,308,500,2,13.68,14.52,14.44,13.11,14.25,.185,.293,.224,.262,1.562,12.29,2550
1,308,505,2,5.205,5.183,252.3,5.264,.415,6.174,9.3,10.23,9.44,67.61,299.5,0,3.37,3.3,0
1,308,510,2,5.186,5.162,259,5.414,.447,6.109,9.28,10.11,9.41,67.71,299.6,0,3.369,3.178,0
1,308,515,2,4.395,4.378,265.6,5.079,.496,5.423,9.14,9.96,9.26,68.38,299.5,0,3.378,2.672,0
2,308,515,2,13.65,14.5,14.39,13.08,14.21,.185,.293,.224,.262,1.524,12.29,2550
1,308,520,2,4.4,4.374,258.7,6.243,.451,5.455,9.21,10.19,9.4,68.15,299.5,0,3.398,2.72,0
1,308,525,2,3.961,3.939,256.9,6.108,.507,5.194,9.53,10.42,9.72,66.98,299.5,0,3.451,2.437,.002
1,308,530,2,4.082,4.064,256.9,5.383,.416,5.129,9.56,10.32,9.69,66.97,299.5,0,3.475,2.497,0
2,308,530,2,13.62,14.46,14.36,13.04,14.16,.185,.293,.224,.262,1.469,12.28,2550
1,308,535,2,4.062,4.036,255.6,6.542,.392,5.292,9.61,10.5,9.76,66.95,299.5,0,3.524,2.412,0
1,308,540,2,4.04,4.016,257.4,6.223,.376,4.802,9.81,10.67,9.98,66.27,299.5,0,3.559,2.42,0
1,308,545,2,3.904,3.888,260.2,5.136,.387,4.933,9.9,10.87,10.06,66.04,299.6,0,3.602,2.192,0
2,308,545,2,13.59,14.43,14.32,13,14.11,.185,.292,.224,.262,1.429,12.28,2550
1,308,550,2,4.274,4.258,258.1,4.964,.365,5.161,10.02,11.14,10.22,65.79,299.6,0,3.654,2.452,0
1,308,555,2,4.428,4.41,255.2,5.127,.444,5.423,10.35,11.39,10.58,64.66,299.6,0,3.725,2.837,.065
1,308,600,2,4.724,4.702,253.6,5.55,.489,6.533,10.69,11.62,10.91,63.54,299.6,0,3.797,3.107,.173
2,308,600,2,13.57,14.41,14.28,12.97,14.06,.185,.292,.224,.262,1.327,12.27,2550
1,308,605,2,4.793,4.764,253.7,6.369,.525,6.305,10.9,11.8,11.1,63.02,299.6,0,3.871,3.015,.046
1,308,610,2,4.834,4.813,253.6,5.261,.546,6.337,11.19,12.06,11.4,62.05,299.6,0,3.93,3.042,.248
1,308,615,2,5.061,5.03,252.6,6.26,.489,6.207,11.37,12.06,11.54,61.35,299.6,0,3.94,3.405,.229
2,308,615,2,13.55,14.38,14.24,12.94,14.02,.185,.292,.224,.262,1.196,12.26,2550
1,308,620,2,5.333,5.305,253.2,5.925,.438,6.305,11.44,12.08,11.6,61.09,299.7,0,3.937,3.753,.041
1,308,625,2,4.887,4.861,254.3,5.949,.478,6.141,11.47,12.09,11.62,61.01,299.7,0,3.947,3.318,0
1,308,630,2,4.921,4.895,255.3,5.865,.559,6.501,11.52,12.18,11.69,60.8,299.7,0,3.949,3.33,0
2,308,630,2,13.54,14.35,14.21,12.91,13.98,.185,.292,.224,.262,1.111,12.26,2550
1,308,635,2,4.831,4.8,256.6,6.485,.471,5.717,11.66,12.31,11.84,60.32,299.7,0,3.967,3.273,0
1,308,640,2,5.288,5.264,260,5.396,.527,6.664,11.9,12.61,12.12,59.39,299.8,0,3.975,3.625,.124
1,308,645,2,5.293,5.252,260.3,7.15,.649,6.893,12.17,12.88,12.38,58.38,299.9,0,3.977,3.66,.088
2,308,645,2,13.53,14.33,14.17,12.9,13.94,.185,.292,.224,.262,.728,12.26,2550
1,308,650,2,5.231,5.206,261.9,5.585,.535,6.86,12.38,12.98,12.51,57.56,299.8,0,3.973,3.698,.022
1,308,655,2,4.747,4.722,263.6,5.824,.524,6.37,12.2,12.69,12.25,58.18,299.8,0,3.962,3.393,0
1,308,700,2,4.647,4.611,261.6,7.16,.698,6.272,12.03,12.59,12.12,58.71,299.8,0,3.929,3.09,.096
2,308,700,2,13.54,14.31,14.14,12.9,13.89,.185,.292,.224,.262,.337,12.25,2550
1,308,705,2,5.209,5.17,262.5,7.02,.626,6.533,12,12.54,12.12,58.68,299.9,0,3.897,3.728,1.312
1,308,710,2,5.159,5.126,263.1,6.528,.589,6.762,11.96,12.46,12.05,59,300,0,3.932,3.69,1.03
1,308,715,2,5.071,5.041,260.8,6.268,.687,6.631,11.91,12.45,12.04,59.35,299.9,0,3.971,3.445,3.566
2,308,715,2,13.55,14.29,14.11,12.91,13.86,.185,.292,.224,.262,.539,12.26,2550
1,308,720,2,5.363,5.328,261,6.522,.517,6.925,11.94,12.49,12.07,59.34,300,0,3.999,3.753,5.394
1,308,725,2,5.672,5.641,260.6,6.054,.69,7.25,12.01,12.54,12.18,59.18,300.1,0,4.019,3.988,9.75
1,308,730,2,5.022,4.988,262.2,6.692,.735,6.893,12.08,12.57,12.23,58.98,300,0,4.04,3.648,13.44
2,308,730,2,13.55,14.27,14.09,12.92,13.82,.185,.292,.224,.262,.134,12.25,2550
1,308,735,2,4.916,4.871,262.9,7.75,.618,6.37,12.05,12.49,12.16,59.34,300,0,4.095,3.365,16.63
1,308,740,2,4.427,4.402,263.5,6.104,.597,5.782,12.08,12.6,12.23,59.1,299.9,0,4.07,3.03,20.89
1,308,745,2,4.125,4.1,262.6,6.345,.424,5.39,12.24,12.85,12.43,58.23,300,0,4.012,2.72,25.27
2,308,745,2,13.56,14.26,14.07,12.94,13.78,.184,.292,.224,.262,0,12.25,2550
1,308,750,2,4.849,4.822,263.5,5.996,.608,6.141,12.57,13.26,12.79,56.57,300.1,0,3.911,3.283,34.04
1,308,755,2,4.631,4.592,262.3,7.41,.545,5.847,12.75,13.27,12.91,56.11,300.2,0,3.961,3.1,40.86
1,308,800,2,4.327,4.296,259.9,6.931,.595,6.141,12.76,13.2,12.89,56.27,300.3,0,4.005,2.94,43.93
2,308,800,2,13.57,14.24,14.05,12.95,13.75,.185,.292,.224,.262,0,12.26,2550
1,308,805,2,4.545,4.505,264.2,7.62,.608,5.913,12.68,13.12,12.8,56.57,300.4,0,4.009,3.265,54.96
1,308,810,2,4.639,4.603,267.4,7.06,.595,6.174,12.74,13.18,12.88,56.25,300.4,0,3.979,3.37,64.87
1,308,815,2,4.708,4.682,263.5,6.016,.55,5.88,12.85,13.31,13.02,55.79,300.4,0,3.974,3.405,65.63
2,308,815,2,13.58,14.23,14.04,12.98,13.72,.185,.291,.224,.262,0,12.25,2550
1,308,820,2,4.987,4.959,262.3,6.14,.648,6.305,13.04,13.56,13.22,54.95,300.5,0,3.928,3.388,62.21
1,308,825,2,4.555,4.511,263.8,7.97,.628,5.913,13.14,13.66,13.32,54.42,300.4,0,3.892,3.205,71.8
1,308,830,2,4.506,4.473,266.4,6.93,.598,5.619,13.24,13.73,13.4,54.14,300.4,0,3.908,3.142,88.6
2,308,830,2,13.61,14.23,14.03,13.01,13.69,.184,.291,.224,.262,0,12.27,2550
1,308,835,2,5.073,5.049,266.6,5.541,.576,6.337,13.29,13.67,13.42,54.22,300.4,0,3.977,3.558,101.9
1,308,840,2,4.821,4.79,269.7,6.539,.57,6.37,13.26,13.6,13.38,54.46,300.3,0,4.011,3.388,89.4
1,308,845,2,4.747,4.724,272.3,5.74,.478,6.141,13.17,13.49,13.29,54.89,300.4,0,4.037,3.455,85.3
2,308,845,2,13.63,14.22,14.02,13.04,13.67,.185,.291,.224,.262,0,12.29,2550
1,308,850,2,4.675,4.64,268.6,6.94,.596,6.207,13.16,13.56,13.36,55.25,300.5,0,4.12,3.358,148.9
1,308,855,2,5.054,5.025,264.6,6.131,.586,6.86,13.68,14.09,14.05,53.52,300.4,0,4.144,3.738,263
1,308,900,2,4.863,4.822,266,7.44,.676,6.566,14.67,15.07,15.22,50.58,300.3,0,4.249,3.695,372.1
2,308,900,2,13.66,14.21,14.01,13.08,13.65,.185,.291,.224,.261,0,12.31,2550
1,308,905,2,5.167,5.128,266.4,7.05,.732,7.51,15.71,16.1,16.22,46.79,300.3,0,4.098,4.11,249.3
1,308,910,2,5.231,5.19,268.7,7.15,.702,6.893,16.25,16.68,16.57,44.35,300.2,0,3.84,3.84,166.3
1,308,915,2,6.122,6.073,271.2,7.28,.877,8,16.72,17.1,17.02,42.11,300.2,0,3.527,4.638,286.4
2,308,915,2,13.7,14.21,14.01,13.13,13.63,.185,.291,.224,.261,0,12.57,2550
1,308,920,2,5.789,5.75,272.5,6.615,.775,7.28,17.41,17.53,17.69,40.81,300.2,0,3.701,4.415,356.9
1,308,925,2,5.238,5.203,274.7,6.617,.866,6.827,17.77,17.86,18.06,40.53,300.2,0,3.92,4.285,384.3
1,308,930,2,6.07,6.034,274.6,6.296,.803,8.04,18.52,18.56,18.88,38.48,300.2,0,3.85,5,527.6
2,308,930,2,13.77,14.22,14.02,13.22,13.61,.185,.291,.224,.261,0,12.66,2550
1,308,935,2,6.441,6.402,271.8,6.271,.673,7.94,19.32,19.24,19.61,36.18,300.2,0,3.696,4.938,417.7
1,308,940,2,5.935,5.9,267,6.233,.848,7.81,19.43,19.32,19.54,36.07,300.3,0,3.747,4.535,357
1,308,945,2,6.017,5.984,266.8,6.048,.734,7.38,19.8,19.8,20.01,34.97,300.2,0,3.638,4.728,437.1
2,308,945,2,13.87,14.23,14.03,13.34,13.6,.184,.291,.224,.261,0,13.01,2550
1,308,950,2,5.973,5.951,268.1,4.922,.783,7.58,20.71,20.69,20.95,32.91,300.2,0,3.574,4.668,386.9
1,308,955,2,5.93,5.896,267.9,6.157,.726,7.51,21.1,21.18,21.26,31.56,300.2,0,3.331,4.653,369.4
1,308,1000,2,5.944,5.898,270.8,7.14,.932,7.55,22.02,22.03,22.35,30.16,300.2,0,3.474,4.778,666.1
2,308,1000,2,14.02,14.25,14.05,13.53,13.59,.184,.291,.224,.261,0,13.01,2550
1,308,1005,2,6.007,5.943,276.5,8.35,1.15,8.46,23.36,23.09,23.72,28.63,300.2,0,3.874,4.87,771
1,308,1010,2,6.143,6.074,278.4,8.59,1.052,8.69,23.91,23.42,24,26.63,300.3,0,3.335,5.215,617.9
1,308,1015,2,6.204,6.145,282.2,7.91,.906,8.17,24.03,23.74,24.14,25.98,300.3,0,3.101,5.053,538.6
2,308,1015,2,14.2,14.28,14.09,13.77,13.59,.184,.291,.224,.261,0,12.98,2550
1,308,1020,2,6.091,6.059,280.3,5.802,.865,8.04,24.57,24.18,24.7,25.51,300.3,0,3.297,4.895,624.8
1,308,1025,2,6.71,6.656,281.6,7.27,1.319,9.54,24.86,24.39,24.81,24.13,300.4,0,2.762,5.355,427.4
1,308,1030,2,7.05,6.986,281.6,7.53,.898,8.75,24.59,24.3,24.56,23.91,300.3,0,2.419,5.515,421.2
2,308,1030,2,14.42,14.33,14.15,14.06,13.59,.185,.291,.224,.261,0,12.92,2550
1,308,1035,2,6.548,6.47,278.4,8.85,1.034,8.75,24.95,24.78,25.03,23.59,300.3,0,2.533,5.303,540.3
1,308,1040,2,5.301,5.214,280.1,10.38,.776,7.06,25.12,24.97,25.08,23.76,300.3,0,2.772,4.228,220.8
1,308,1045,2,5.954,5.923,278.4,5.843,.819,7.87,24.66,24.61,24.56,23.64,300.3,0,2.323,4.515,211.5
2,308,1045,2,14.68,14.41,14.23,14.43,13.61,.185,.291,.224,.261,0,12.83,2550
1,308,1050,2,6.25,6.199,279.1,7.33,.943,8.43,24.37,24.37,24.3,23.86,300.4,0,2.218,4.648,213.1
1,308,1055,2,6.334,6.303,275.7,5.605,1.059,8.95,24.04,24.01,23.95,23.4,300.3,0,1.684,5.053,274.7
1,308,1100,2,6.188,6.146,275.4,6.677,.773,7.77,24.1,24.15,24.15,23.39,300.3,0,1.725,4.718,332.7
2,308,1100,2,14.92,14.48,14.33,14.8,13.63,.185,.291,.224,.261,0,12.79,2550
1,308,1105,2,6.046,5.986,274,8.02,.966,8.95,24.57,24.46,24.7,23.69,300.3,0,2.277,4.753,556.2
1,308,1110,2,7.2,7.15,276.2,6.432,1.249,9.51,25.34,25.06,25.4,21.17,300.3,0,1.335,5.618,531.5
1,308,1115,2,7.07,7,284.3,7.82,.857,8.98,24.97,24.64,24.86,20.56,300.2,0,.683,5.603,412.5
2,308,1115,2,15.1,14.58,14.45,15.13,13.67,.185,.291,.224,.261,0,12.84,2550
1,308,1120,2,6.948,6.879,279.5,8.06,1.266,9.57,25.02,24.77,25.03,20.68,300.2,0,.801,5.41,414.7
1,308,1125,2,6.097,6.028,287.8,8.6,1.445,8.79,25.18,24.95,25.21,21.28,300.2,0,1.31,4.795,482.3
1,308,1130,2,6.817,6.766,285.6,6.986,1.034,9.11,25.3,24.94,25.22,20.79,300.1,0,1.094,5.35,394.6
2,308,1130,2,15.26,14.66,14.58,15.4,13.73,.185,.291,.223,.261,0,12.87,2550
1,308,1135,2,6.547,6.496,286.3,7.1,.909,8.92,25.38,25.2,25.38,20.75,300.1,0,1.133,5.28,450.3
1,308,1140,2,7.81,7.76,284.9,6.513,.789,10.26,25.53,25.13,25.49,20.49,300.1,0,1.083,5.865,476.2
1,308,1145,2,6.914,6.883,281.2,5.416,.792,9.02,25.72,25.38,25.69,20.15,300.1,0,1.013,5.523,527.7
2,308,1145,2,15.44,14.74,14.71,15.67,13.79,.185,.291,.223,.261,0,12.88,2550
1,308,1150,2,6.65,6.59,268.2,7.68,.855,8.56,25.73,25.45,25.69,19.77,300,0,.766,5.115,372.4
1,308,1155,2,6.017,5.929,274.8,9.83,1.232,9.8,25.73,25.61,25.66,20.14,300,0,1.01,4.93,297.1
1,308,1200,2,5.583,5.536,283.5,7.4,1.126,9.21,25.59,25.46,25.5,20.82,300,0,1.344,4.295,275.6
2,308,1200,2,15.61,14.84,14.84,15.93,13.87,.185,.291,.223,.261,0,12.81,2550
1,308,1205,2,6.336,6.29,284.5,6.927,.754,7.87,25.34,25.1,25.23,20.66,300,0,1.041,5.078,331.2
1,308,1210,2,6.407,6.368,284.4,6.315,.713,8.49,25.13,24.96,25.03,20.86,299.9,0,1.005,4.878,247.8
1,308,1215,2,5.554,5.515,282.5,6.791,.747,7.61,24.93,24.77,24.85,21.62,299.8,0,1.325,4.25,276.2
2,308,1215,2,15.77,14.93,14.97,16.2,13.95,.185,.291,.223,.261,0,12.8,2550
1,308,1220,2,6.295,6.269,280.2,5.179,.872,8.13,24.83,24.76,24.77,21.3,299.7,0,1.041,4.85,249.6
1,308,1225,2,5.109,5.06,270.8,7.9,.996,7.38,24.69,24.7,24.65,22.09,299.6,0,1.428,4.043,214.2
1,308,1230,2,5.929,5.875,268.5,7.68,.71,7.64,24.54,24.6,24.47,21.51,299.5,0,.946,4.393,223
2,308,1230,2,15.91,15.02,15.11,16.43,14.03,.185,.292,.223,.261,0,12.77,2550
1,308,1235,2,6.305,6.27,278.4,6.005,.761,7.64,24.45,24.43,24.38,21.69,299.4,0,.986,4.928,252.7
1,308,1240,2,5.917,5.893,277.1,5.138,.72,7.51,24.49,24.45,24.5,21.75,299.3,0,1.057,4.488,304.3
1,308,1245,2,5.387,5.334,273.3,8.07,.652,6.729,24.68,24.66,24.71,21.61,299.2,0,1.119,4.245,328.1
2,308,1245,2,16.02,15.1,15.24,16.61,14.12,.185,.292,.223,.261,0,12.77,2550
1,308,1250,2,4.86,4.815,269.9,7.79,.978,6.631,24.95,24.92,25.03,22.11,299.1,0,1.65,3.69,362.6
1,308,1255,2,4.592,4.52,280,10.09,.675,5.945,25.21,25.09,25.21,21.99,299,0,1.783,3.675,276.7
1,308,1300,2,4.49,4.468,283.8,5.731,.702,6.305,24.9,24.76,24.8,22.28,298.9,0,1.709,3.595,190.2
2,308,1300,2,16.11,15.18,15.37,16.77,14.22,.185,.292,.223,.261,0,12.77,2550
1,308,1305,2,4.301,4.272,285.5,6.614,.589,5.847,24.67,24.71,24.61,22.46,298.8,0,1.631,3.245,156
1,308,1310,2,3.809,3.792,291.2,5.452,.405,4.998,24.51,24.56,24.46,22.98,298.7,0,1.822,2.72,171.7
1,308,1315,2,3.803,3.789,290.6,5.001,.323,4.737,24.51,24.53,24.51,23.07,298.6,0,1.874,2.857,248.3
2,308,1315,2,16.2,15.26,15.5,16.9,14.32,.185,.292,.223,.261,0,12.73,2550
1,308,1320,2,3.743,3.707,288.3,7.98,.461,4.835,24.83,24.84,24.93,23.58,298.6,0,2.427,2.747,328.9
1,308,1325,2,4.092,4.038,291,9.29,.782,5.488,25.33,25.23,25.47,22.19,298.5,0,1.997,3.358,528
1,308,1330,2,4.807,4.774,290.9,6.674,.667,6.109,25.89,25.59,25.93,20.4,298.5,0,1.311,4,451.8
2,308,1330,2,16.28,15.32,15.62,17.02,14.41,.185,.292,.223,.261,0,12.77,2550
1,308,1335,2,4.556,4.516,294,7.56,.646,6.141,25.89,25.61,25.83,20.4,298.4,0,1.31,3.369,328.4
1,308,1340,2,5.127,5.093,286,6.58,.703,6.37,25.89,25.66,25.81,19.99,298.3,0,1.034,4.013,304.6
1,308,1345,2,4.435,4.398,289,7.43,.549,6.174,25.86,25.7,25.8,20.33,298.3,0,1.245,3.453,299.6
2,308,1345,2,16.37,15.39,15.73,17.14,14.51,.185,.292,.223,.261,0,12.9,2550
1,308,1350,2,4.88,4.826,289.6,8.52,.658,6.076,25.85,25.73,25.77,20.03,298.2,0,1.024,3.805,256
1,308,1355,2,4.455,4.437,289.8,5.207,.708,6.174,25.74,25.69,25.67,20.15,298.1,0,1.026,3.475,227.8
1,308,1400,2,3.636,3.616,284.9,6.124,.67,5.194,25.76,25.75,25.76,21.15,298.1,0,1.698,2.82,260.7
2,308,1400,2,16.49,15.46,15.84,17.26,14.6,.185,.293,.223,.261,0,12.85,2550
1,308,1405,2,3.669,3.652,286.2,5.447,.509,4.606,25.89,25.92,25.92,20.74,298,0,1.538,2.825,266.9
1,308,1410,2,3.771,3.739,288.9,7.41,.52,4.769,26.1,26.1,26.15,20.4,297.9,0,1.475,2.802,326.1
1,308,1415,2,4.588,4.575,292.5,4.427,.485,5.39,26.58,26.28,26.7,19.24,297.9,0,1.074,3.53,590.1
2,308,1415,2,16.6,15.53,15.94,17.39,14.69,.185,.293,.223,.261,0,12.87,2550
1,308,1420,2,4.307,4.284,295,5.985,.568,5.423,27.17,26.66,27.22,18.44,297.8,0,.964,3.358,547.1
1,308,1425,2,4.351,4.276,291.6,10.61,.632,5.586,27.67,27.05,27.62,17.41,297.8,0,.579,3.588,529.9
1,308,1430,2,4.561,4.506,283.2,8.9,.768,6.272,27.45,27.02,27.32,17.51,297.8,0,.482,3.648,317.4
2,308,1430,2,16.7,15.6,16.05,17.52,14.78,.185,.293,.223,.261,0,12.89,2550
1,308,1435,2,4.195,4.151,286.7,8.33,.411,5.357,27.1,26.89,26.99,17.71,297.8,0,.359,3.273,276.3
1,308,1440,2,4.344,4.311,278,7.11,.719,5.978,27.17,27.1,27.16,17.76,297.8,0,.448,3.215,269.9
1,308,1445,2,3.951,3.925,286.8,6.567,.736,5.88,27.18,27.11,27.13,17.71,297.8,0,.428,2.972,244.1
2,308,1445,2,16.82,15.67,16.15,17.65,14.86,.185,.293,.223,.261,0,12.86,2550
1,308,1450,2,3.284,3.237,277,9.64,.598,4.671,27.29,27.28,27.36,17.71,297.7,0,.499,2.337,293.8
1,308,1455,2,3.168,3.125,287.5,9.4,.277,3.822,27.37,27.27,27.38,17.93,297.7,0,.742,2.495,304.4
1,308,1500,2,3.397,3.377,282,6.243,.65,4.835,27.37,27.35,27.39,17.76,297.6,0,.606,2.727,266.7
2,308,1500,2,16.95,15.74,16.25,17.79,14.95,.185,.293,.223,.261,0,12.97,2550
1,308,1505,2,3.667,3.657,279.8,4.258,.319,4.41,27.32,27.35,27.34,17.37,297.6,0,.28,2.86,232
1,308,1510,2,3.143,3.128,275.2,5.535,.458,3.855,27.24,27.34,27.27,18.33,297.6,0,.933,2.25,204.7
1,308,1515,2,3.151,3.136,262.7,5.516,.386,3.92,27.17,27.35,27.17,17.4,297.6,0,.183,2.362,198
2,308,1515,2,17.06,15.82,16.36,17.93,15.04,.185,.293,.223,.261,0,12.89,2550
1,308,1520,2,2.563,2.546,275.6,6.71,.264,3.136,27.31,27.53,27.39,18.77,297.6,0,1.321,1.86,345.1
1,308,1525,2,2.535,2.513,278.5,7.6,.388,3.299,27.87,28.08,28.17,17.71,297.5,0,.954,2.197,496
1,308,1530,2,2.285,2.245,278.5,10.75,.425,3.071,28.27,28.22,28.51,16.72,297.5,0,.501,1.985,376.6
2,308,1530,2,17.14,15.9,16.46,18.05,15.13,.185,.294,.223,.261,0,13.05,2550
1,308,1535,2,1.906,1.88,288.3,9.48,.388,3.005,28.3,28.28,28.53,16.72,297.5,0,.538,1.358,327.9
1,308,1540,2,2.462,2.426,291.6,9.75,.37,3.201,28.29,28.16,28.42,16.45,297.5,0,.304,2.01,325.1
1,308,1545,2,1.927,1.9,285.5,9.68,.555,3.038,28.49,28.56,28.76,16.56,297.5,0,.548,1.71,450
2,308,1545,2,17.22,15.97,16.57,18.16,15.22,.185,.294,.223,.26,0,13.12,2550
1,308,1550,2,1.912,1.819,264.7,17.91,.555,3.071,28.87,29.02,29.35,15.81,297.5,0,.22,1.442,418.1
1,308,1555,2,2.624,2.593,243.9,8.8,.349,3.332,28.93,28.82,28.99,15.15,297.4,0,-.299,2.135,392.7
1,308,1600,2,2.245,2.201,251.3,11.31,.462,3.397,29.05,28.96,29.11,15.28,297.5,0,-.096,1.865,375.4
2,308,1600,2,17.31,16.04,16.66,18.27,15.31,.185,.294,.223,.26,0,13.11,2550
1,308,1605,2,1.924,1.818,266.7,19,.331,2.744,29.19,29.15,29.36,15.05,297.5,0,-.193,1.59,352.4
1,308,1610,2,2.075,1.86,250.3,26.1,.663,3.332,29.28,29.4,29.65,14.68,297.5,0,-.453,1.66,324.6
1,308,1615,2,1.821,1.738,209,17.28,.662,2.94,29.24,29.18,29.39,14.44,297.5,0,-.696,.87,302.4
2,308,1615,2,17.4,16.11,16.76,18.39,15.4,.185,.294,.223,.26,0,13.1,2550
1,308,1620,2,3.596,3.575,196.7,6.283,.869,4.9,29.22,28.95,29.12,14.27,297.6,0,-.868,2.385,282.9
1,308,1625,2,3.22,3.187,186.5,8.21,.444,4.083,28.91,28.73,28.77,14.53,297.6,0,-.869,2.147,262.1
1,308,1630,2,3.095,3.017,204.5,12.82,.628,4.541,28.87,28.77,28.78,15.11,297.6,0,-.386,1.847,242
2,308,1630,2,17.48,16.18,16.86,18.5,15.49,.185,.294,.223,.26,0,13.07,2550
1,308,1635,2,3.09,3.02,196.7,12.2,.434,3.953,28.7,28.64,28.57,15.35,297.6,0,-.301,1.887,203.7
1,308,1640,2,3.236,3.21,185.9,7.21,.649,4.443,28.41,28.5,28.27,15.53,297.5,0,-.366,1.975,197.2
1,308,1645,2,2.622,2.601,170.7,7.28,.237,3.299,28.27,28.3,28.02,16.57,297.4,0,.389,1.595,101.4
2,308,1645,2,17.51,16.24,16.95,18.57,15.57,.185,.295,.222,.26,0,12.75,2550
1,308,1650,2,2.751,2.745,171.5,3.73,.262,3.332,27.45,27.95,27.05,17.75,297.4,0,.664,1.58,51.96
1,308,1655,2,2.535,2.535,165.7,1.11,.197,2.907,26.48,27.49,26.17,19.84,297.3,0,1.407,1.082,54.68
1,308,1700,2,2.677,2.672,159.4,3.749,.285,3.201,25.8,27.25,25.58,20.52,297.3,0,1.328,.624,87.2
2,308,1700,2,17.51,16.3,17.03,18.59,15.65,.185,.295,.222,.26,0,12.73,2550
1,308,1705,2,2.389,2.387,154.6,2.223,.336,3.169,25.59,27.1,25.49,20.6,297.3,0,1.207,.403,59.12
1,308,1710,2,3.31,3.306,163.3,2.672,.292,3.789,25.03,26.87,24.86,21.54,297.4,0,1.359,1.147,24.03
1,308,1715,2,2.609,2.532,178.1,13.94,.676,3.757,23.99,25.94,23.78,23.2,297.3,0,1.522,1.107,21.35
2,308,1715,2,17.47,16.34,17.1,18.56,15.73,.185,.295,.222,.26,0,12.66,2550
1,308,1720,2,3,2.991,189.1,4.484,.366,3.855,23.08,25.75,23.1,25.45,297.4,0,2.034,1.39,19.72
1,308,1725,2,3.418,3.412,197.1,3.37,.222,3.822,22.74,26.18,22.86,25.75,297.3,0,1.913,1.39,12.7
1,308,1730,2,3.447,3.435,202.7,4.77,.107,3.789,22.21,25.25,22.26,27.39,297.2,0,2.311,1.225,9.64
2,308,1730,2,17.39,16.38,17.16,18.5,15.8,.185,.295,.222,.26,0,12.62,2550
1,308,1735,2,3.558,3.513,196.1,9.09,.349,4.443,21.61,24.91,21.72,27.91,297.2,0,2.071,1.425,4.741
1,308,1740,2,3.147,3.123,183,7.1,.267,3.757,21.15,25.36,21.37,28.88,297.2,0,2.15,1.255,1.702
1,308,1745,2,3.445,3.426,188.8,6.127,.368,4.116,20.62,24.69,21,29.66,297.2,0,2.075,1.552,.247
2,308,1745,2,17.28,16.4,17.2,18.4,15.86,.185,.295,.222,.26,0,12.59,2550
1,308,1750,2,3.997,3.982,184.4,5.099,.282,4.639,20.67,25.31,21.08,29.24,297.2,0,1.917,1.625,.361
1,308,1755,2,3.736,3.728,190.5,3.663,.285,4.279,20.07,24.77,20.26,30.24,297.2,0,1.879,1.305,0
1,308,1800,2,3.89,3.888,193.1,1.862,.207,4.377,19.84,24.15,20.28,30.33,297.2,0,1.724,1.26,0
2,308,1800,2,17.16,16.42,17.24,18.28,15.92,.185,.295,.222,.26,0,12.58,2550
1,308,1805,2,4.01,4.003,195.8,3.272,.301,4.671,19.87,23.91,20.25,30.69,297.2,0,1.911,1.305,0
1,308,1810,2,3.946,3.94,199.7,3.201,.223,4.606,19.69,23.92,19.97,31.78,297.2,0,2.232,1.387,0
1,308,1815,2,4.302,4.296,201,2.946,.286,5.194,19.26,24.02,19.64,31.23,297.2,0,1.629,1.417,0
2,308,1815,2,17.03,16.41,17.26,18.15,15.97,.185,.296,.222,.26,0,12.56,2550
1,308,1820,2,4.031,4.029,196.3,1.717,.205,4.573,19.23,23.42,19.51,30.8,297.2,0,1.414,1.225,0
1,308,1825,2,4.323,4.306,208.1,5.143,.37,5.619,19.31,22.78,19.69,30.9,297.3,0,1.522,1.64,.035
1,308,1830,2,4.443,4.423,212.3,5.369,.532,5.847,19.83,21.88,20.11,29,297.3,0,1.109,1.922,.087
2,308,1830,2,16.89,16.4,17.26,18,16.01,.185,.296,.222,.26,0,12.55,2550
1,308,1835,2,5.053,5.022,214.4,6.284,.533,6.566,20.29,21.91,20.63,27.41,297.4,0,.728,2.65,.599
1,308,1840,2,4.983,4.961,216.7,5.35,.485,6.207,20.9,22.25,21.19,25.59,297.4,0,.305,2.747,.937
1,308,1845,2,4.529,4.507,220.7,5.6,.477,5.749,21.28,22.46,21.45,24.35,297.4,0,-.051,2.48,.635
2,308,1845,2,16.76,16.38,17.25,17.86,16.04,.185,.296,.222,.26,0,12.54,2550
1,308,1850,2,4.496,4.48,222.5,4.794,.434,5.423,21.57,22.77,21.79,23.22,297.4,0,-.445,2.615,.719
1,308,1855,2,4.937,4.923,219.8,4.243,.431,5.978,21.76,22.81,21.85,22.75,297.5,0,-.563,2.815,.329
1,308,1900,2,5.032,5.014,217,4.868,.47,6.566,21.79,22.75,21.81,22.55,297.4,0,-.656,2.81,0
2,308,1900,2,16.64,16.36,17.24,17.72,16.07,.185,.296,.222,.26,0,12.53,2550
1,308,1905,2,5.426,5.402,219.2,5.404,.547,6.664,21.78,22.75,21.85,22.31,297.5,0,-.812,3.125,0
1,308,1910,2,5.506,5.486,216.5,4.843,.602,6.729,21.99,22.8,22.06,21.79,297.5,0,-.949,3.283,0
1,308,1915,2,5.171,5.134,214.1,6.798,.475,6.403,21.96,22.73,21.98,21.81,297.5,0,-.962,2.787,0
2,308,1915,2,16.56,16.33,17.22,17.6,16.08,.185,.296,.222,.26,0,12.53,2550
1,308,1920,2,5.161,5.128,219.6,6.519,.566,6.533,22,22.92,22.08,21.42,297.5,0,-1.17,3.095,0
1,308,1925,2,5.251,5.23,222.7,5.07,.468,6.533,22.17,23,22.25,21.14,297.5,0,-1.211,3.423,0
1,308,1930,2,4.902,4.881,218.2,5.291,.446,6.076,22.16,22.87,22.18,21.33,297.4,0,-1.1,2.935,0
2,308,1930,2,16.5,16.3,17.19,17.5,16.08,.185,.296,.222,.26,0,12.52,2550
1,308,1935,2,4.647,4.629,222,5.1,.423,5.521,21.92,22.72,21.93,21.81,297.4,0,-.996,2.84,0
1,308,1940,2,4.88,4.856,224.2,5.715,.475,5.978,21.74,22.66,21.77,22.3,297.4,0,-.842,2.872,0
1,308,1945,2,4.923,4.901,219.7,5.435,.543,6.207,21.69,22.61,21.71,22.66,297.4,0,-.673,2.88,0
2,308,1945,2,16.45,16.27,17.17,17.43,16.08,.185,.296,.222,.26,0,12.52,2550
1,308,1950,2,4.562,4.545,219.7,4.988,.563,5.978,21.68,22.54,21.72,22.82,297.3,0,-.585,2.652,0
1,308,1955,2,4.067,4.05,224.7,5.147,.387,5.096,21.5,22.36,21.51,23.25,297.3,0,-.486,2.49,0
1,308,2000,2,3.694,3.68,225.4,4.924,.433,5.096,21.19,22.12,21.18,23.97,297.3,0,-.328,2.012,0
2,308,2000,2,16.4,16.25,17.14,17.36,16.08,.185,.296,.222,.26,0,12.51,2550
1,308,2005,2,3.222,3.214,229.5,3.986,.315,3.985,20.85,21.78,20.85,24.66,297.3,0,-.225,1.702,0
1,308,2010,2,2.916,2.911,233.5,3.495,.249,3.463,20.57,21.63,20.58,25.22,297.3,0,-.159,1.41,0
1,308,2015,2,3.056,3.053,237.1,2.843,.239,3.691,20.31,21.6,20.33,25.88,297.4,0,-.033,1.385,0
2,308,2015,2,16.36,16.22,17.12,17.31,16.07,.185,.296,.222,.26,0,12.5,2550
1,308,2020,2,3.3,3.294,239.8,3.328,.182,3.659,19.97,21.5,20,26.44,297.5,0,-.02,1.377,0
1,308,2025,2,3.57,3.569,244.1,1.39,.128,3.887,19.64,21.43,19.69,27.23,297.5,0,.095,1.365,0
1,308,2030,2,3.618,3.617,244.1,1.123,.124,3.953,19.26,21.17,19.3,27.96,297.4,0,.135,1.412,0
2,308,2030,2,16.32,16.2,17.1,17.26,16.06,.185,.296,.222,.26,0,12.5,2550
1,308,2035,2,3.512,3.511,243.1,1.23,.125,3.822,18.76,20.99,18.84,28.81,297.3,0,.119,1.22,0
1,308,2040,2,3.665,3.652,240.5,4.725,.188,4.279,18.26,20.97,18.38,29.64,297.3,0,.081,1.405,0
1,308,2045,2,3.872,3.871,239.9,1.261,.231,4.377,17.82,20.98,17.95,30.55,297.3,0,.115,1.352,0
2,308,2045,2,16.27,16.18,17.08,17.21,16.05,.185,.296,.222,.26,0,12.49,2550
1,308,2050,2,3.902,3.902,239.6,.742,.138,4.149,17.34,20.59,17.48,31.63,297.3,0,.177,1.372,0
1,308,2055,2,4.286,4.285,238.4,1.149,.233,4.671,17.13,20.37,17.34,32.26,297.4,0,.255,1.615,0
1,308,2100,2,4.729,4.728,237.6,1.079,.203,5.521,17.1,20.02,17.28,32.53,297.4,0,.341,1.955,0
2,308,2100,2,16.22,16.15,17.06,17.15,16.04,.185,.296,.222,.26,0,12.48,2550
1,308,2105,2,5.181,5.168,232.5,4.074,.309,5.913,17.16,19.6,17.47,32.72,297.4,0,.48,2.572,0
1,308,2110,2,5.457,5.428,230,5.873,.546,7.09,17.86,19.48,18.3,33.17,297.4,0,1.259,3.38,.214
1,308,2115,2,5.648,5.62,234.1,5.64,.623,7.15,18.87,20.17,19.24,34.52,297.3,0,2.664,3.845,1.184
2,308,2115,2,16.14,16.13,17.04,17.08,16.02,.185,.296,.222,.26,0,12.48,2550
1,308,2120,2,6.429,6.397,234.1,5.792,.692,8.33,19.72,20.85,20.08,36.29,297.3,0,4.081,4.573,1.386
1,308,2125,2,6.424,6.389,235.9,5.941,.71,8.23,20.37,21.3,20.59,37.12,297.3,0,4.951,4.515,.844
1,308,2130,2,6.541,6.499,242.8,6.497,.756,8.33,20.7,21.48,20.84,37.93,297.4,0,5.538,4.863,.171
2,308,2130,2,16.06,16.1,17.02,16.99,16.01,.185,.295,.222,.26,0,12.47,2550
1,308,2135,2,6.718,6.687,245.9,5.527,.787,8.85,20.85,21.63,20.95,38.26,297.5,0,5.793,4.808,.02
1,308,2140,2,6.571,6.532,251.3,6.278,.829,8.79,20.77,21.37,20.76,38.46,297.5,0,5.797,4.845,0
1,308,2145,2,6.445,6.41,254,6.033,.648,7.97,20.44,20.96,20.39,39.33,297.5,0,5.826,4.718,0
2,308,2145,2,16,16.07,16.99,16.9,16,.185,.295,.222,.26,0,12.47,2550
1,308,2150,2,5.573,5.546,250.3,5.654,.602,6.893,20.07,20.64,20.02,40.35,297.5,0,5.864,3.923,0
1,308,2155,2,5.02,5,250.3,5.133,.539,6.272,19.59,20.18,19.49,41.55,297.5,0,5.854,3.343,0
1,308,2200,2,4.712,4.688,246.9,5.852,.457,5.782,19.14,19.81,19.09,42.63,297.4,0,5.825,3.16,0
2,308,2200,2,15.97,16.05,16.97,16.83,15.98,.185,.295,.222,.26,0,12.44,2550
1,308,2205,2,4.533,4.51,243.7,5.842,.506,6.272,18.78,19.56,18.77,43.87,297.3,0,5.904,2.887,0
1,308,2210,2,4.547,4.535,243.3,4.116,.412,5.619,18.56,19.43,18.58,44.9,297.2,0,6.038,2.857,0
1,308,2215,2,4.922,4.901,242.5,5.233,.517,5.945,18.37,19.34,18.41,46.06,297.2,0,6.228,2.985,0
2,308,2215,2,15.95,16.02,16.93,16.79,15.96,.185,.295,.222,.26,0,12.45,2550
1,308,2220,2,5.028,5.004,242.1,5.547,.519,6.305,18.41,19.36,18.54,46.63,297.2,0,6.437,3.4,0
1,308,2225,2,5.569,5.545,242.4,5.299,.553,6.958,18.55,19.44,18.71,46.66,297.1,0,6.574,3.853,0
1,308,2230,2,5.682,5.651,242.1,5.964,.702,7.61,18.77,19.61,18.91,46.08,297.1,0,6.586,4.018,0
2,308,2230,2,15.92,15.99,16.91,16.75,15.93,.185,.295,.222,.26,0,12.44,2550
1,308,2235,2,5.775,5.752,245.1,5.188,.578,7.38,18.69,19.44,18.73,46.43,297.1,0,6.625,3.995,0
1,308,2240,2,5.778,5.754,246.1,5.184,.65,7.35,18.53,19.29,18.58,47.02,297.2,0,6.66,3.863,0
1,308,2245,2,5.932,5.904,242.3,5.552,.646,7.71,18.46,19.34,18.58,47.22,297.2,0,6.661,4.008,0
2,308,2245,2,15.9,15.97,16.88,16.7,15.91,.185,.295,.222,.26,0,12.44,2550
1,308,2250,2,6.129,6.096,241.7,5.921,.613,7.51,18.62,19.42,18.77,46.64,297.1,0,6.623,4.463,0
1,308,2255,2,6.476,6.442,242.9,5.953,.792,8.33,18.73,19.47,18.85,46.37,297.1,0,6.638,4.703,0
1,308,2300,2,6.291,6.262,243.4,5.439,.719,8.23,18.74,19.4,18.81,46.47,297.2,0,6.676,4.525,0
2,308,2300,2,15.87,15.95,16.86,16.66,15.89,.185,.295,.222,.26,0,12.43,2550
1,308,2305,2,5.857,5.826,238.7,5.869,.601,7.61,18.55,19.22,18.6,47.12,297.1,0,6.713,4.15,0
1,308,2310,2,5.45,5.414,238,6.55,.776,7.81,18.44,19.17,18.49,47.59,297,0,6.749,3.72,0
1,308,2315,2,5.667,5.636,241.1,6.004,.617,6.958,18.36,19.12,18.47,48.02,297.1,0,6.812,3.98,0
2,308,2315,2,15.84,15.93,16.83,16.6,15.87,.185,.295,.222,.259,0,12.42,2550
1,308,2320,2,5.208,5.171,241.4,6.877,.811,7.48,18.34,19,18.36,48.2,297,0,6.843,3.673,0
1,308,2325,2,4.728,4.709,238.4,5.2,.504,5.88,17.93,18.69,17.91,49.76,296.9,0,6.931,2.942,0
1,308,2330,2,4.898,4.854,241.6,7.66,.59,6.631,17.69,18.56,17.77,50.82,296.9,0,7.01,3.243,0
2,308,2330,2,15.82,15.91,16.81,16.56,15.84,.185,.295,.222,.259,0,12.41,2550
1,308,2335,2,4.92,4.896,245.4,5.628,.553,6.697,17.62,18.46,17.68,51.42,296.9,0,7.12,3.308,0
1,308,2340,2,4.985,4.96,246.9,5.738,.57,6.435,17.48,18.32,17.53,52.52,297,0,7.3,3.258,0
1,308,2345,2,5.161,5.139,246.3,5.304,.515,6.86,17.47,18.33,17.57,53.23,296.9,0,7.47,3.433,0
2,308,2345,2,15.79,15.89,16.78,16.52,15.82,.185,.295,.222,.259,0,12.42,2550
1,308,2350,2,5.146,5.123,239.8,5.315,.442,6.207,17.42,18.3,17.46,53.81,296.8,0,7.59,3.335,0
1,308,2355,2,5.296,5.268,237.4,5.821,.577,6.664,17.44,18.31,17.6,54.08,296.8,0,7.67,3.795,0
1,309,0,2,5.158,5.119,242.7,7.02,.592,6.435,17.46,18.2,17.53,54.15,296.8,0,7.71,3.64,0
2,309,0,2,15.76,15.87,16.76,16.47,15.8,.185,.295,.222,.259,0,12.4,2550
1,309,5,2,5.01,4.975,246.8,6.783,.698,7.15,17.33,18.08,17.41,54.97,296.8,0,7.8,3.468,0
1,309,10,2,5.347,5.309,243.9,6.838,.629,6.795,17.28,18.05,17.38,55.52,296.8,0,7.9,3.58,0
1,309,15,2,5.791,5.766,236,5.262,.733,7.74,17.45,18.17,17.59,55.1,296.8,0,7.94,4.118,0
2,309,15,2,15.73,15.85,16.74,16.42,15.77,.185,.295,.222,.259,0,12.4,2550
1,309,20,2,6.77,6.73,236.2,6.163,.884,8.49,17.59,18.33,17.77,54.67,296.8,0,7.96,4.94,0
1,309,25,2,6.536,6.494,233.2,6.498,.842,8.62,17.63,18.25,17.68,54.52,296.8,0,7.95,4.638,0
1,309,30,2,6.557,6.519,236.5,6.197,.735,8.3,17.65,18.27,17.75,54.34,296.8,0,7.93,4.86,0
2,309,30,2,15.71,15.83,16.71,16.37,15.75,.185,.295,.222,.259,0,12.4,2550
1,309,35,2,6.58,6.549,237.7,5.543,.789,8.66,17.59,18.21,17.68,54.61,296.8,0,7.94,4.893,0
1,309,40,2,6.608,6.576,238.9,5.636,.788,8.69,17.56,18.16,17.64,54.75,296.7,0,7.95,4.873,0
1,309,45,2,6.598,6.558,238.4,6.27,.711,8.66,17.53,18.15,17.61,54.77,296.7,0,7.93,4.883,0
2,309,45,2,15.68,15.81,16.69,16.33,15.73,.185,.295,.222,.259,0,12.39,2550
1,309,50,2,6.994,6.966,235.8,5.084,.822,8.92,17.54,18.15,17.61,54.8,296.7,0,7.95,5.078,0
1,309,55,2,7.1,7.06,237,6.271,.859,9.11,17.44,18.1,17.55,55.17,296.8,0,7.95,5.083,0
1,309,100,2,6.833,6.796,236.4,5.963,.776,9.34,17.37,17.96,17.44,55.46,296.8,0,7.97,4.963,0
2,309,100,2,15.66,15.79,16.66,16.28,15.7,.185,.295,.222,.259,0,12.38,2550
1,309,105,2,6.765,6.713,237.2,7.12,.796,8.69,17.14,17.72,17.21,56.2,296.8,0,7.95,5.013,0
1,309,110,2,6.692,6.659,236.4,5.65,.716,8.2,17.06,17.61,17.12,56.48,296.8,0,7.94,5.06,0
1,309,115,2,6.561,6.53,235.8,5.635,.755,8.79,16.85,17.44,16.93,57.24,296.8,0,7.94,4.948,0
2,309,115,2,15.64,15.78,16.63,16.24,15.68,.185,.294,.222,.259,0,12.38,2550
1,309,120,2,6.441,6.415,240.4,5.179,.757,8.95,16.75,17.32,16.83,57.65,296.8,0,7.96,4.785,0
1,309,125,2,5.539,5.515,241.5,5.417,.715,7.48,16.49,17.04,16.48,58.64,296.8,0,7.96,3.91,0
1,309,130,2,5.658,5.631,240.5,5.561,.605,7.06,16.19,16.81,16.27,59.74,296.7,0,7.96,4.053,0
2,309,130,2,15.62,15.76,16.61,16.2,15.65,.185,.294,.222,.259,.445,12.38,2550
1,309,135,2,5.322,5.296,243.5,5.589,.683,7.22,16,16.63,16.06,60.49,296.6,0,7.96,3.76,0
1,309,140,2,5.195,5.165,247.2,6.191,.719,6.991,15.79,16.41,15.84,61.27,296.6,0,7.95,3.768,0
1,309,145,2,5.546,5.522,251.3,5.291,.566,6.86,15.53,16.21,15.59,62.33,296.6,0,7.96,3.64,0
2,309,145,2,15.6,15.74,16.58,16.16,15.63,.185,.294,.222,.259,1.081,12.37,2550
1,309,150,2,5.001,4.979,253.2,5.418,.513,6.011,15.26,15.91,15.31,63.27,296.5,0,7.92,3.453,0
1,309,155,2,4.812,4.797,251.4,4.591,.604,6.076,15,15.69,15.06,64.26,296.5,0,7.91,3.275,0
1,309,200,2,4.819,4.8,246.7,5.142,.567,6.141,14.8,15.54,14.88,64.92,296.4,0,7.88,3.165,0
2,309,200,2,15.57,15.73,16.56,16.12,15.6,.185,.294,.222,.259,1.193,12.37,2550
1,309,205,2,4.434,4.409,248.4,6.082,.391,5.521,14.62,15.38,14.68,65.61,296.4,0,7.86,2.932,0
1,309,210,2,4.151,4.125,256.6,6.362,.441,5.227,14.5,15.26,14.57,66.17,296.5,0,7.86,2.612,0
1,309,215,2,3.965,3.937,257.5,6.82,.376,5.031,14.3,15.14,14.34,67.16,296.5,0,7.89,2.37,0
2,309,215,2,15.54,15.71,16.53,16.07,15.58,.185,.294,.222,.259,1.301,12.36,2550
1,309,220,2,4.259,4.241,254.6,5.383,.451,5.815,14.16,15.14,14.28,67.97,296.5,0,7.94,2.65,0
1,309,225,2,4.195,4.174,247.6,5.656,.404,5.423,14.2,15.12,14.36,67.93,296.5,0,7.97,2.76,0
1,309,230,2,3.93,3.903,250,6.779,.459,5.194,14.18,15.04,14.3,67.96,296.5,0,7.95,2.407,0
2,309,230,2,15.49,15.69,16.5,16.01,15.55,.185,.294,.222,.259,1.382,12.35,2550
1,309,235,2,3.905,3.887,250.9,5.439,.304,4.606,13.99,14.86,14.09,68.65,296.6,0,7.92,2.357,0
1,309,240,2,3.742,3.728,245.7,4.866,.299,4.573,13.74,14.65,13.83,69.66,296.6,0,7.89,2.25,0
1,309,245,2,4.18,4.165,242.3,4.829,.383,5.129,13.65,14.61,13.78,70.2,296.6,0,7.93,2.705,0
2,309,245,2,15.45,15.67,16.47,15.94,15.53,.185,.294,.222,.259,1.486,12.35,2550
1,309,250,2,4.111,4.098,241.3,4.517,.359,5.096,13.67,14.59,13.83,70.3,296.5,0,7.96,2.55,0
1,309,255,2,3.676,3.66,234.8,5.263,.247,4.41,13.47,14.34,13.5,70.8,296.5,0,7.87,2.072,0
1,309,300,2,3.49,3.484,227.6,3.258,.189,4.083,13,14.04,13.03,72.3,296.6,0,7.73,1.742,0
2,309,300,2,15.39,15.65,16.44,15.87,15.5,.185,.294,.222,.259,1.604,12.35,2550
1,309,305,2,3.65,3.646,226.1,2.4,.187,4.181,12.53,13.79,12.57,73.9,296.6,0,7.61,1.65,0
1,309,310,2,3.746,3.734,232.2,4.656,.249,4.312,12.26,13.65,12.39,75.1,296.6,0,7.6,1.845,0
1,309,315,2,4.094,4.084,234.8,3.953,.405,5.161,12.31,13.7,12.54,75.5,296.6,0,7.71,2.32,0
2,309,315,2,15.34,15.63,16.41,15.79,15.48,.185,.294,.222,.259,1.883,12.33,2550
1,309,320,2,4.506,4.495,229.3,4.062,.401,5.325,12.56,13.72,12.75,74.6,296.6,0,7.78,2.572,0
1,309,325,2,4.61,4.597,226.5,4.389,.299,5.423,12.58,13.59,12.77,74.8,296.6,0,7.83,2.74,0
1,309,330,2,4.814,4.792,228.9,5.505,.437,5.847,12.67,13.64,12.86,74.5,296.5,0,7.86,2.922,0
2,309,330,2,15.28,15.6,16.37,15.71,15.45,.185,.294,.222,.259,1.856,12.33,2550
1,309,335,2,4.361,4.348,234.6,4.285,.411,5.423,12.71,13.62,12.86,74.5,296.5,0,7.89,2.63,0
1,309,340,2,4.186,4.166,231.6,5.617,.3,4.9,12.58,13.48,12.67,74.9,296.5,0,7.84,2.475,0
1,309,345,2,4.446,4.435,228.7,3.931,.358,5.129,12.45,13.37,12.59,75.5,296.5,0,7.83,2.732,0
2,309,345,2,15.22,15.57,16.33,15.63,15.42,.185,.294,.222,.259,1.918,12.32,2550
1,309,350,2,4.683,4.666,231.6,4.833,.426,5.651,12.45,13.39,12.63,75.7,296.5,0,7.87,3.06,0
1,309,355,2,4.406,4.387,233.5,5.321,.393,5.455,12.52,13.36,12.66,75.3,296.5,0,7.88,2.735,0
1,309,400,2,4.574,4.557,233.6,4.868,.436,5.684,12.43,13.24,12.55,75.8,296.6,0,7.89,2.97,0
2,309,400,2,15.16,15.54,16.29,15.54,15.38,.185,.294,.222,.259,1.966,12.32,2550
1,309,405,2,4.566,4.538,237.3,6.364,.39,5.455,12.39,13.25,12.51,76,296.6,0,7.88,2.877,0
1,309,410,2,4.635,4.617,237.9,5.171,.484,5.586,12.37,13.2,12.48,76.2,296.6,0,7.89,2.997,0
1,309,415,2,4.703,4.686,235.6,4.82,.466,5.586,12.29,13.13,12.37,76.3,296.7,0,7.85,2.91,0
2,309,415,2,15.11,15.52,16.25,15.46,15.35,.185,.294,.222,.259,2.029,12.31,2550
1,309,420,2,4.294,4.28,236.7,4.617,.262,4.933,12.09,12.88,12.14,76.9,296.8,0,7.78,2.64,0
1,309,425,2,4.125,4.11,241.9,4.879,.298,4.802,11.91,12.75,11.97,77.6,296.8,0,7.73,2.397,0
1,309,430,2,3.912,3.894,237.2,5.499,.246,4.508,11.69,12.54,11.74,78.2,296.8,0,7.64,2.24,0
2,309,430,2,15.07,15.49,16.2,15.39,15.32,.185,.294,.222,.259,2.18,12.31,2550
1,309,435,2,3.692,3.68,225.6,4.765,.202,4.247,11.3,12.16,11.29,79.2,296.9,0,7.45,1.755,0
1,309,440,2,3.742,3.735,220,3.534,.142,4.051,10.72,11.63,10.65,80.8,297,0,7.18,1.427,0
1,309,445,2,3.746,3.74,228.9,3.252,.204,4.181,10.36,11.7,10.43,82.7,297,0,7.17,1.637,0
2,309,445,2,15.03,15.46,16.16,15.31,15.28,.184,.294,.222,.259,2.764,12.3,2550
1,309,450,2,3.82,3.815,228.4,2.974,.208,4.279,10.4,11.83,10.56,83.2,297,0,7.31,1.835,0
1,309,455,2,3.888,3.875,230.8,4.709,.259,4.508,10.54,11.81,10.74,83,297.2,0,7.4,2.065,0
1,309,500,2,4.026,4.015,236.2,4.37,.437,5.096,10.77,11.97,10.97,82.6,297.1,0,7.54,2.332,0
2,309,500,2,14.98,15.43,16.11,15.24,15.25,.184,.293,.222,.259,3.175,12.3,2550
1,309,505,2,4.168,4.154,240,4.635,.325,4.867,11.09,12.14,11.32,81.5,297,0,7.65,2.48,0
1,309,510,2,3.988,3.954,228,7.45,.269,4.541,10.93,11.73,10.97,81.4,297.1,0,7.48,2.105,0
1,309,515,2,4.353,4.326,216.4,6.45,.196,4.737,10.38,11.21,10.32,83.1,297.2,0,7.25,2.087,0
2,309,515,2,14.92,15.4,16.06,15.16,15.21,.184,.293,.222,.259,3.184,12.29,2550
1,309,520,2,4.324,4.315,232.7,3.772,.212,4.867,10.18,11.38,10.33,84.8,297.2,0,7.35,2.4,0
1,309,525,2,4.021,3.998,225.9,6.134,.335,4.606,10.3,11.28,10.45,84.2,297.3,0,7.36,2.14,0
1,309,530,2,4.226,4.2,225.7,6.401,.313,4.965,10.17,11.09,10.3,84.3,297.3,0,7.25,2.255,0
2,309,530,2,14.87,15.38,16.01,15.08,15.17,.185,.293,.222,.259,3.644,12.29,2550
1,309,535,2,3.513,3.489,241,6.6,.323,4.312,10.25,11.11,10.4,84.3,297.4,0,7.33,2.035,0
1,309,540,2,3.986,3.97,240.5,5.018,.395,4.965,10.25,11.09,10.39,84.2,297.4,0,7.32,2.39,0
1,309,545,2,3.744,3.732,239.5,4.665,.37,4.704,10.21,11,10.32,84.5,297.4,0,7.33,2.31,0
2,309,545,2,14.81,15.34,15.96,15,15.13,.184,.293,.222,.259,3.774,12.28,2550
1,309,550,2,3.369,3.359,244.1,4.401,.303,3.887,10.11,10.91,10.2,84.7,297.4,0,7.26,1.867,0
1,309,555,2,2.588,2.222,268.1,30.45,.503,3.626,9.86,10.64,9.86,84.8,297.4,0,7.05,1.497,0
1,309,600,2,2.206,1.865,285.6,31.84,.432,3.463,9.14,9.79,8.97,85.5,297.5,0,6.485,1.112,0
2,309,600,2,14.76,15.31,15.92,14.91,15.09,.184,.293,.222,.259,4.845,12.28,2550
1,309,605,2,3.449,3.443,244.5,3.509,.261,4.083,8.76,10.46,8.79,87.8,297.5,0,6.488,1.627,0
1,309,610,2,3.644,3.634,245.4,4.138,.2,4.149,8.74,10.52,8.87,89.2,297.5,0,6.694,1.52,0
1,309,615,2,4.575,4.561,249,4.604,.547,5.684,9.12,10.79,9.49,89.8,297.4,0,7.16,2.487,.122
2,309,615,2,14.71,15.28,15.86,14.84,15.05,.184,.293,.222,.259,8.46,12.27,2550
1,309,620,2,4.826,4.803,251.4,5.602,.399,5.847,9.87,11.08,10.21,87.3,297.4,0,7.47,3.002,.597
1,309,625,2,4.365,4.344,258.7,5.568,.43,5.39,10.33,11.34,10.63,85.7,297.5,0,7.65,2.795,.497
1,309,630,2,4.225,4.199,264.1,6.316,.514,5.651,10.65,11.59,10.86,84.8,297.6,0,7.81,2.68,.081
2,309,630,2,14.65,15.25,15.81,14.75,15.01,.184,.293,.222,.259,5.087,12.27,2550
1,309,635,2,4.242,4.223,259.5,5.42,.449,5.39,10.86,11.76,11.06,84.2,297.6,0,7.9,2.637,0
1,309,640,2,3.48,3.434,280.3,9.36,.423,4.802,10.83,11.58,10.88,83.7,297.6,0,7.79,2.225,0
1,309,645,2,3.151,3.132,284.7,6.266,.341,3.887,10.43,10.92,10.38,85,297.7,0,7.62,2.015,0
2,309,645,2,14.6,15.22,15.76,14.67,14.97,.184,.293,.222,.259,5.256,12.26,2550
1,309,650,2,3.925,3.911,277.3,4.811,.361,4.704,10.04,10.8,10.04,86.7,297.8,0,7.55,2.325,0
1,309,655,2,4.312,4.3,277.4,4.305,.31,4.998,10.09,10.96,10.15,87.1,297.9,0,7.64,2.61,0
1,309,700,2,4.319,4.306,274.6,4.43,.356,5.227,10.08,10.95,10.16,86.8,297.9,0,7.59,2.62,0
2,309,700,2,14.56,15.18,15.71,14.6,14.92,.184,.293,.222,.259,6.472,12.25,2550
1,309,705,2,4.503,4.484,270.7,5.308,.342,5.586,10.06,10.91,10.13,86.7,298,0,7.56,2.767,.003
1,309,710,2,4.251,4.237,268.8,4.507,.267,4.867,10.01,10.73,10.07,86.7,298,0,7.51,2.58,.634
1,309,715,2,3.844,3.828,264.7,5.214,.304,4.671,9.86,10.58,9.89,87.2,298,0,7.44,2.172,2.229
2,309,715,2,14.52,15.15,15.65,14.52,14.88,.184,.293,.222,.259,6.158,12.26,2550
1,309,720,2,3.83,3.798,256.7,7.38,.337,4.671,9.79,10.62,9.89,88.1,298,0,7.52,2.135,6.189
1,309,725,2,4.014,3.996,246.9,5.452,.35,4.9,10,10.86,10.25,87.9,298.1,0,7.69,2.65,12.83
1,309,730,2,3.772,3.756,243.9,5.277,.358,4.9,10.16,10.9,10.34,86.7,298.1,0,7.66,2.32,20.65
2,309,730,2,14.48,15.12,15.6,14.46,14.83,.184,.293,.222,.259,6.219,12.25,2550
1,309,735,2,3.694,3.676,249.5,5.654,.381,4.443,10.16,10.82,10.35,86.7,298.2,0,7.64,2.245,41.66
1,309,740,2,4.045,4.031,249.1,4.804,.326,4.802,10.21,10.83,10.41,86.5,298.3,0,7.67,2.547,44.4
1,309,745,2,3.886,3.871,253,5.079,.36,4.671,10.36,11.01,10.61,86.3,298.3,0,7.78,2.505,67.59
2,309,745,2,14.45,15.09,15.55,14.39,14.79,.184,.292,.222,.259,4.813,12.3,2550
1,309,750,2,3.951,3.927,258.6,6.312,.415,5.031,10.71,11.38,11.06,85.5,298.5,0,7.97,2.68,87
1,309,755,2,4.249,4.223,260.8,6.291,.43,5.161,11.21,11.89,11.63,83.9,298.5,0,8.17,2.967,106.1
1,309,800,2,4.106,4.079,264.3,6.597,.489,4.998,11.68,12.27,12.07,82.1,298.5,0,8.3,2.977,121.5
2,309,800,2,14.42,15.06,15.5,14.33,14.75,.184,.292,.222,.259,3.248,12.45,2550
1,309,805,2,4.121,4.09,265,7.03,.459,5.129,12.05,12.6,12.46,80.7,298.5,0,8.42,2.945,130.1
1,309,810,2,4.043,4.025,272.1,5.394,.503,5.161,12.4,12.89,12.79,79.5,298.7,0,8.54,2.96,150.3
1,309,815,2,4.268,4.24,270.8,6.607,.58,5.39,12.7,13.13,13.11,78.7,298.8,0,8.68,3.13,166.5
2,309,815,2,14.4,15.04,15.45,14.28,14.7,.184,.292,.222,.259,2.363,12.66,2550
1,309,820,2,4.759,4.728,271,6.459,.665,6.239,13.12,13.56,13.56,77.6,298.9,0,8.87,3.59,182.3
1,309,825,2,4.849,4.818,270.5,6.497,.634,6.501,13.56,13.89,13.98,76,299,0,8.98,3.523,203.1
1,309,830,2,5.823,5.802,271.7,4.821,.58,7.19,13.79,14.03,14.1,74.8,299,0,8.96,4.49,214.7
2,309,830,2,14.4,15.02,15.41,14.25,14.66,.184,.292,.222,.259,1.946,12.87,2550
1,309,835,2,4.575,4.541,274.1,6.943,.655,6.239,14.06,14.26,14.39,74.3,299.2,0,9.12,3.593,235.8
1,309,840,2,4.815,4.794,270.9,5.373,.606,6.011,14.32,14.49,14.64,73.8,299.2,0,9.26,3.685,246.2
1,309,845,2,5.392,5.357,275.2,6.518,1.009,7.81,14.85,15.19,15.29,72.8,299.3,0,9.55,4.303,270.8
2,309,845,2,14.42,14.99,15.36,14.25,14.62,.184,.292,.222,.259,1.697,13,2550
1,309,850,2,5.229,5.189,272.6,7.09,.825,7.02,15.66,15.97,16.14,70.7,299.3,0,9.89,4.043,286.8
1,309,855,2,6.371,6.356,274.3,3.912,.637,7.74,16.25,16.5,16.67,68.37,299.3,0,9.94,5.06,304.7
1,309,900,2,6.383,6.364,277.6,4.431,.546,7.77,16.65,16.77,17.01,67,299.4,0,10.02,5.028,320.4
2,309,900,2,14.47,14.98,15.33,14.28,14.58,.184,.292,.222,.259,1.418,13.06,2550
1,309,905,2,5.557,5.522,275.9,6.387,.816,7.55,17.07,17.19,17.47,65.5,299.4,0,10.08,4.363,334.4
1,309,910,2,5.95,5.92,275.3,5.668,.758,7.45,17.44,17.49,17.78,63.4,299.4,0,9.95,4.61,350.3
1,309,915,2,5.368,5.333,277.6,6.486,.623,6.729,17.79,17.87,18.17,61.81,299.5,0,9.9,4.375,365.9
2,309,915,2,14.54,14.97,15.3,14.36,14.54,.184,.292,.222,.259,1.153,13.12,2550
1,309,920,2,4.984,4.963,275.5,5.264,.717,6.435,18.22,18.27,18.58,60.24,299.6,0,9.91,3.98,380.2
1,309,925,2,5.313,5.288,273.1,5.521,.61,6.664,18.68,18.68,19.01,58.15,299.6,0,9.83,4.315,394.7
1,309,930,2,4.799,4.761,273.7,7.19,.622,6.337,19.03,18.99,19.33,56.77,299.6,0,9.79,3.958,409.4
2,309,930,2,14.64,14.97,15.29,14.47,14.51,.184,.292,.222,.259,.099,13.18,2550
1,309,935,2,4.942,4.884,265.7,8.78,.77,6.468,19.47,19.48,19.77,55.14,299.6,0,9.77,3.93,423.8
1,309,940,2,5.543,5.489,265.1,8.03,.706,7.35,19.87,19.68,20.07,53.54,299.6,0,9.7,4.23,437.5
1,309,945,2,4.761,4.695,269.2,9.58,.764,6.664,20.27,20.16,20.49,52.49,299.7,0,9.77,3.973,450.9
2,309,945,2,14.77,14.98,15.29,14.64,14.49,.184,.292,.222,.259,0,13.29,2550
1,309,950,2,5.1,5.043,273.1,8.53,.647,6.37,20.68,20.45,20.87,51.03,299.7,0,9.73,4.195,464
1,309,955,2,5.319,5.26,269.3,8.54,1.023,7.15,20.97,20.8,21.2,49.92,299.7,0,9.67,4.28,476.5
1,309,1000,2,6.01,5.937,274.5,8.91,1.36,9.7,21.38,21.19,21.61,48.3,299.7,0,9.56,4.783,489.5
2,309,1000,2,14.93,15,15.32,14.85,14.47,.184,.292,.222,.259,0,13.14,2550
1,309,1005,2,6.099,6.065,281.7,6.016,1.062,8.07,21.63,21.3,21.79,47.36,299.7,0,9.5,4.933,502
1,309,1010,2,6.143,6.101,279.3,6.759,.932,8.89,21.93,21.61,22.04,46.16,299.7,0,9.39,5.138,514
1,309,1015,2,5.865,5.793,264.2,8.96,.711,7.81,22.01,21.56,22.03,46.57,299.7,0,9.59,4.658,524.5
2,309,1015,2,15.11,15.04,15.36,15.1,14.46,.184,.292,.222,.259,0,13.16,2550
1,309,1020,2,5.946,5.784,274,13.36,.995,8.62,22.31,22.04,22.39,45.67,299.7,0,9.57,4.923,536.3
1,309,1025,2,6.637,6.531,283.1,10.25,1.378,9.6,22.73,22.39,22.8,43.82,299.7,0,9.34,5.303,548
1,309,1030,2,7.66,7.54,285.3,10.19,.984,10,22.94,22.51,22.96,42.31,299.7,0,9.02,6.198,558.5
2,309,1030,2,15.3,15.09,15.41,15.37,14.46,.184,.292,.222,.259,0,13.33,2550
1,309,1035,2,6.902,6.839,280.8,7.7,1.116,9.44,23.06,22.56,23.07,42.21,299.7,0,9.09,5.595,569.3
1,309,1040,2,7.28,7.16,280.6,10.3,1.361,9.6,23.13,22.59,23.11,41.88,299.7,0,9.04,5.883,579.4
1,309,1045,2,8,7.93,279.6,7.58,1.035,10.09,23.27,22.78,23.32,41.34,299.7,0,8.98,6.108,589
2,309,1045,2,15.5,15.15,15.48,15.67,14.48,.184,.292,.222,.259,0,13.3,2550
1,309,1050,2,8.15,8.06,281.5,8.66,1.154,10.49,23.48,22.98,23.5,40.39,299.7,0,8.82,6.52,597.7
1,309,1055,2,7.95,7.89,285.7,7.16,1.144,10.09,23.59,23.05,23.62,39.89,299.7,0,8.74,6.345,605.3
1,309,1100,2,7.46,7.41,282.7,6.716,1.149,9.77,23.81,23.23,23.79,39.23,299.7,0,8.69,5.858,611.8
2,309,1100,2,15.7,15.23,15.56,15.98,14.5,.184,.292,.222,.259,0,13.3,2550
1,309,1105,2,8.17,8.12,289.2,6.505,1.748,12.28,23.67,22.93,23.53,39.17,299.6,0,8.55,6.353,618.6
1,309,1110,2,8.44,8.37,294.4,7.35,.871,10.62,23.82,23.2,23.78,38.21,299.5,0,8.32,6.515,627.2
1,309,1115,2,8.83,8.69,298.7,10.32,1.506,11.69,24.07,23.36,23.97,36.52,299.4,0,7.9,6.858,636
2,309,1115,2,15.89,15.31,15.66,16.3,14.53,.184,.292,.222,.259,0,13.28,2550
1,309,1120,2,7.48,7.4,288.6,8.68,.959,9.93,24.32,23.72,24.27,36.34,299.4,0,8.04,5.985,642.1
1,309,1125,2,8.52,8.34,290,11.61,1.114,11.07,24.45,23.71,24.34,35.24,299.4,0,7.71,6.835,647.5
1,309,1130,2,8.51,8.41,294.9,8.71,1.31,12.18,24.52,23.7,24.37,35.32,299.3,0,7.8,6.513,653.9
2,309,1130,2,16.08,15.41,15.77,16.63,14.58,.184,.292,.222,.258,0,13.27,2550
1,309,1135,2,8.29,8.19,292.7,8.75,1.043,10.36,24.61,23.75,24.43,35.66,299.3,0,8.02,6.428,658.6
1,309,1140,2,8.39,8.34,275.9,6.463,1.042,10.71,24.54,23.88,24.42,35.59,299.2,0,7.93,6.718,664.9
1,309,1145,2,8.27,8.19,293,8.02,1.065,10.88,24.7,23.96,24.59,35.27,299.2,0,7.94,6.395,667.6
2,309,1145,2,16.27,15.51,15.9,16.96,14.64,.184,.292,.222,.258,0,13.25,2550
1,309,1150,2,8.6,8.53,294.1,7.22,1.072,11.14,24.85,24.09,24.72,34.83,299.2,0,7.88,6.903,671.8
1,309,1155,2,9.27,9.19,290.4,7.5,1.177,11.92,24.94,24.21,24.79,34.25,299.1,0,7.72,7.5,676.4
1,309,1200,2,9.26,9.21,291,5.741,1.667,12.77,24.94,24.14,24.83,33.98,299.1,0,7.6,7.27,680.8
2,309,1200,2,16.45,15.61,16.03,17.29,14.71,.184,.292,.222,.258,0,13.24,2550
1,309,1205,2,8.44,8.37,288.4,7.5,.885,10.71,25.04,24.22,24.86,34.18,299.1,0,7.77,6.775,682.9
1,309,1210,2,8.11,8.04,293.2,7.28,1.523,11.11,25.2,24.37,25.08,34.07,298.9,0,7.86,6.298,685.6
1,309,1215,2,8.17,8.08,285.4,8.43,1.336,11.43,25.44,24.74,25.36,33.81,298.9,0,7.96,6.418,688
2,309,1215,2,16.64,15.72,16.17,17.61,14.79,.184,.292,.222,.258,0,13.22,2550
1,309,1220,2,9.37,9.32,295.5,5.854,1,11.73,25.31,24.36,25.05,33.16,298.8,0,7.58,7.33,688.6
1,309,1225,2,8.1,8.04,290.9,7.2,.997,10.71,25.4,24.58,25.25,32.97,298.7,0,7.57,6.46,690.9
1,309,1230,2,7.85,7.78,291.5,7.9,1.378,11.14,25.71,24.92,25.54,32.7,298.6,0,7.71,6.353,692.9
2,309,1230,2,16.82,15.83,16.31,17.92,14.88,.184,.292,.222,.258,0,13.21,2550
1,309,1235,2,7.2,6.994,272.1,13.72,1.268,9.67,25.78,25.12,25.7,32.67,298.5,0,7.76,5.733,693.8
1,309,1240,2,7.78,7.71,292.9,7.61,1.107,11.04,25.93,25.02,25.72,32.25,298.5,0,7.7,6.033,693.2
1,309,1245,2,7.22,7.06,274.9,12.15,1.176,10.26,25.86,25.12,25.77,32.29,298.4,0,7.66,5.78,692.1
2,309,1245,2,17,15.95,16.47,18.22,14.97,.184,.292,.222,.258,0,13.2,2550
1,309,1250,2,6.711,6.603,277.4,10.28,1.217,10.03,26.06,25.35,26.02,31.99,298.3,0,7.7,5.27,691.7
1,309,1255,2,8.53,8.45,288.9,7.95,1.479,11.56,26.02,25.15,25.82,31.72,298.2,0,7.55,7.01,690.5
1,309,1300,2,7.05,6.853,286.2,13.61,1.215,9.54,26.02,25.39,25.97,31.7,298.2,0,7.53,5.628,687.4
2,309,1300,2,17.19,16.06,16.63,18.52,15.08,.184,.292,.222,.258,0,13.19,2550
1,309,1305,2,7.18,7.07,268.8,9.86,1.203,11.11,25.99,25.33,25.9,31.6,298.2,0,7.47,5.66,685.1
1,309,1310,2,8.18,8.14,274.3,5.501,1.075,10.42,26.09,25.34,25.91,31.41,298.1,0,7.46,6.775,683.6
1,309,1315,2,5.888,5.784,271.5,10.79,1.291,9.83,25.98,25.28,25.92,32.07,298.1,0,7.67,4.58,678.7
2,309,1315,2,17.37,16.18,16.79,18.77,15.18,.185,.293,.222,.258,0,13.16,2550
1,309,1320,2,5.793,5.737,271.7,7.97,1.401,8.72,26.26,25.73,26.17,32.23,298,0,7.97,4.84,675.5
1,309,1325,2,5.757,5.58,284.3,14.19,1.45,9.34,26.53,25.8,26.53,31.93,297.9,0,8.07,4.455,670.6
1,309,1330,2,4.823,4.671,264.4,14.37,.871,6.827,26.47,25.81,26.24,31.67,297.8,0,7.89,4.048,664.8
2,309,1330,2,17.55,16.29,16.95,18.98,15.29,.185,.293,.222,.258,0,13.15,2550
1,309,1335,2,6.082,5.949,267.9,11.96,.846,7.87,26.52,25.95,26.45,31.3,297.7,0,7.77,4.815,660.9
1,309,1340,2,7.21,7.13,263.9,8.83,.967,9.21,26.76,26.12,26.65,30.68,297.6,0,7.69,5.645,656.3
1,309,1345,2,4.868,4.816,257.6,8.41,1.128,8.56,26.58,25.75,26.29,30.73,297.6,0,7.56,3.93,649.4
2,309,1345,2,17.73,16.4,17.1,19.11,15.41,.185,.293,.222,.258,0,13.15,2550
1,309,1350,2,5.786,5.726,286.5,8.24,2.214,10.22,26.64,25.95,26.6,31.13,297.5,0,7.8,4.463,641.3
1,309,1355,2,6.499,6.439,281.4,7.77,.876,8.43,26.97,26.29,26.96,30.83,297.5,0,7.93,5.198,634.7
1,309,1400,2,6.866,6.779,273.2,9.1,1.423,9.44,26.85,25.99,26.66,30.54,297.5,0,7.69,5.288,627
2,309,1400,2,17.92,16.51,17.25,19.18,15.53,.185,.293,.222,.258,0,13.13,2550
1,309,1405,2,5.118,5.066,263.7,8.18,1.311,9.44,26.8,26.33,26.77,30.4,297.5,0,7.59,4.168,618.3
1,309,1410,2,6.07,5.999,260.9,8.73,1.016,8.69,26.94,26.33,26.8,29.92,297.4,0,7.48,4.878,611
1,309,1415,2,5.907,5.746,269.1,13.36,.848,7.51,26.91,26.27,26.78,30.1,297.3,0,7.54,4.9,603.7
2,309,1415,2,18.08,16.61,17.38,19.21,15.66,.185,.293,.222,.258,0,13.13,2550
1,309,1420,2,4.313,4.216,260.9,12.15,.734,6.043,26.87,26.37,26.86,30.37,297.3,0,7.63,3.525,593.9
1,309,1425,2,4.681,4.577,289.2,12.05,1.037,7.12,27.2,26.62,27.19,30.07,297.3,0,7.77,3.783,587.6
1,309,1430,2,5.849,5.554,265.8,18.2,1.308,8.79,27.27,26.77,27.25,29.41,297.2,0,7.51,4.895,582.7
2,309,1430,2,18.22,16.69,17.48,19.21,15.78,.185,.294,.222,.258,0,13.12,2550
1,309,1435,2,5.659,5.557,291.4,10.84,.93,8.26,27.26,26.56,27.14,30.01,297.3,0,7.79,4.54,591.2
1,309,1440,2,5.331,5.2,283.6,12.71,.792,7.68,27.41,26.76,27.29,29.62,297.3,0,7.73,4.203,508.9
1,309,1445,2,5.498,5.278,280.2,16.2,1.214,8.26,27.36,26.9,27.31,29.41,297.3,0,7.59,4.365,542.1
2,309,1445,2,18.33,16.78,17.58,19.21,15.91,.185,.294,.222,.258,0,13.11,2550
1,309,1450,2,6.006,5.892,276.2,11.16,1.224,7.94,27.42,26.87,27.38,29.01,297.3,0,7.44,4.958,572.3
1,309,1455,2,5.145,5.044,276.3,11.35,.846,6.631,27.53,27.16,27.55,28.83,297.3,0,7.44,4.398,530
1,309,1500,2,5.529,5.382,276.2,13.21,.985,7.91,27.47,26.97,27.39,29.05,297.2,0,7.5,4.333,524.5
2,309,1500,2,18.41,16.86,17.66,19.24,16.04,.185,.294,.222,.258,0,13.09,2550
1,309,1505,2,4.509,4.369,275,14.3,.817,6.207,27.44,26.77,27.33,29.13,297.2,0,7.52,3.56,501.7
1,309,1510,2,4.42,4.245,250.5,16.11,.746,6.403,27.45,27.1,27.39,28.7,297.1,0,7.32,3.563,479.5
1,309,1515,2,5.661,5.481,267.5,14.44,.827,7.42,27.43,26.94,27.34,28.68,297.1,0,7.29,4.42,462.3
2,309,1515,2,18.49,16.94,17.74,19.29,16.17,.185,.295,.221,.258,0,13.11,2550
1,309,1520,2,5.796,5.683,240.3,11.31,.871,7.97,27.47,27.1,27.4,28.52,297.1,0,7.24,4.4,466.6
1,309,1525,2,6.204,6.151,239.4,7.46,.672,7.91,27.44,26.86,27.18,28.21,297,0,7.07,4.9,455.2
1,309,1530,2,4.491,4.392,252.8,12.03,.872,6.533,27.42,27.01,27.26,28.54,297.1,0,7.21,3.62,431.5
2,309,1530,2,18.57,17.01,17.82,19.34,16.29,.185,.295,.221,.258,0,13.1,2550
1,309,1535,2,5.858,5.622,250.2,16.27,1.04,7.91,27.42,27.02,27.29,28.24,297.1,0,7.07,4.46,409
1,309,1540,2,6.485,6.418,259.6,8.23,.855,8.59,27.38,27.05,27.23,28.11,297.1,0,6.969,4.905,390.8
1,309,1545,2,5.241,5.125,258.8,12.07,.988,7.28,27.34,27.07,27.26,28.18,297.1,0,6.967,4.128,363.8
2,309,1545,2,18.63,17.08,17.89,19.4,16.42,.185,.295,.221,.258,0,13.1,2550
1,309,1550,2,4.897,4.801,255,11.33,1.183,7.68,27.3,27.04,27.2,28.16,297.1,0,6.926,4.005,378.4
1,309,1555,2,4.294,4.182,239.7,13.11,.63,5.586,27.29,27.07,27.21,28.26,297,0,6.971,3.345,302
1,309,1600,2,4.226,4.165,229.6,9.72,.79,5.978,27.21,26.94,27.06,28.29,297,0,6.916,3.2,329.1
2,309,1600,2,18.66,17.14,17.96,19.47,16.54,.185,.295,.221,.258,0,13.12,2550
1,309,1605,2,4.437,4.239,241.7,17.13,.575,6.043,27.34,27.1,27.26,28.04,297,0,6.9,3.293,331.1
1,309,1610,2,5.284,5.183,280.8,11.2,.643,6.697,27.38,27.14,27.35,27.76,297,0,6.784,4.07,319.7
1,309,1615,2,5.074,4.87,258.9,16.25,.767,7.02,27.28,27.12,27.21,27.88,297,0,6.767,4.07,277.7
2,309,1615,2,18.66,17.2,18.03,19.53,16.66,.185,.296,.221,.258,0,13.1,2550
1,309,1620,2,4.534,4.482,234.6,8.69,.764,6.403,27.36,27.2,27.27,27.75,297,0,6.769,3.53,286.3
1,309,1625,2,4.055,4.019,227.7,7.65,.545,5.423,27.23,27.1,27.06,27.86,297,0,6.716,2.982,214.1
1,309,1630,2,3.971,3.916,243.9,9.56,.526,5.227,27.07,26.97,26.9,28,297,0,6.66,2.955,228.2
2,309,1630,2,18.66,17.25,18.09,19.59,16.77,.185,.296,.221,.258,0,13.12,2550
1,309,1635,2,3.643,3.57,248.1,11.53,.964,5.259,27,26.98,26.91,28.26,297.1,0,6.733,2.85,198.7
1,309,1640,2,3.893,3.865,237.8,6.837,.608,5.063,26.93,26.95,26.85,28.13,297.1,0,6.603,2.827,223.9
1,309,1645,2,4.238,4.164,246.4,10.68,.531,5.423,27.09,27.07,27.03,27.53,297.1,0,6.436,3.065,216.6
2,309,1645,2,18.64,17.29,18.16,19.62,16.88,.185,.296,.221,.258,0,13.12,2550
1,309,1650,2,3.937,3.912,251.3,6.388,.76,5.586,27.07,27.09,26.98,26.92,297.1,0,6.103,2.938,196.6
1,309,1655,2,4.035,3.954,248.5,11.49,.694,5.521,27.03,27.07,26.97,27.16,297.1,0,6.198,2.925,170.9
1,309,1700,2,4.296,4.276,242.6,5.56,.551,5.39,26.92,26.94,26.79,27.14,297.1,0,6.086,2.99,164.8
2,309,1700,2,18.62,17.33,18.21,19.61,16.97,.185,.296,.221,.258,0,13.12,2550
1,309,1705,2,3.62,3.596,245.5,6.648,.41,4.639,26.83,26.95,26.74,27.27,297.1,0,6.091,2.587,151.6
1,309,1710,2,3.493,3.41,272.4,12.55,.439,4.443,26.7,26.88,26.59,28.65,297.2,0,6.672,2.425,134.8
1,309,1715,2,2.058,2.038,272.4,8.05,.477,3.136,26.53,26.92,26.59,29.37,297.2,0,6.88,1.387,112.3
2,309,1715,2,18.58,17.35,18.26,19.59,17.05,.185,.296,.221,.258,0,13.14,2550
1,309,1720,2,1.771,1.739,270.5,10.85,.525,2.809,26.42,26.82,26.45,29.82,297.2,0,7,1.006,87.3
1,309,1725,2,1.155,1.138,242.6,9.89,.247,1.699,26.23,26.74,26.3,29.65,297.2,0,6.761,.345,70.3
1,309,1730,2,.825,.818,221.5,7.38,.098,1.078,26.26,26.66,26.23,28.86,297.2,0,6.407,0,46.39
2,309,1730,2,18.53,17.38,18.3,19.55,17.12,.185,.297,.221,.258,0,12.68,2550
1,309,1735,2,.976,.976,211.8,.92,.095,1.176,26.24,26.36,26.05,28.31,297.2,0,6.121,0,30.13
1,309,1740,2,1.169,1.168,208.8,2.652,.1,1.372,26.06,26.12,25.63,28.51,297.2,0,6.073,0,21.78
1,309,1745,2,.995,.995,204.9,.239,.237,1.339,25.47,26.02,24.98,29.75,297.2,0,6.176,0,12.7
2,309,1745,2,18.47,17.4,18.34,19.5,17.19,.185,.297,.221,.258,0,12.62,2550
1,309,1750,2,1.012,1.005,202.7,6.807,.106,1.209,24.88,25.84,24.46,30.96,297.2,0,6.247,0,2.659
1,309,1755,2,1.077,1.075,196.1,3.627,.068,1.209,24.23,25.53,23.84,32.39,297.3,0,6.33,0,0
1,309,1800,2,.901,.9,197.7,1.427,.05,.98,23.56,25.34,23.32,34.49,297.3,0,6.646,0,0
2,309,1800,2,18.38,17.41,18.37,19.43,17.24,.185,.297,.221,.258,0,12.59,2550
1,309,1805,2,.947,.944,192.8,4.747,.041,1.013,23.04,25.34,23,35.01,297.3,0,6.417,0,0
1,309,1810,2,1.021,1.021,182,0,.029,1.078,22.68,25.29,23.03,35.04,297.3,0,6.124,0,0
1,309,1815,2,.592,.259,178,58.88,.322,1.078,22.13,24.88,22.29,36.18,297.4,0,6.09,.801,0
2,309,1815,2,18.25,17.41,18.39,19.33,17.28,.185,.297,.221,.258,0,12.6,2550
1,309,1820,2,.943,.942,7.06,2.954,.114,1.143,20.67,23.42,21.11,40.39,297.4,0,6.392,.873,0
1,309,1825,2,.996,.996,16.12,.079,.094,1.176,20.44,23.42,20.86,41.32,297.5,0,6.512,.283,0
1,309,1830,2,.881,.88,18.62,2.571,.06,.98,19.99,23.32,20.19,43.41,297.6,0,6.819,0,0
2,309,1830,2,18.09,17.4,18.4,19.2,17.32,.185,.297,.221,.258,0,12.58,2550
1,309,1835,2,.619,.619,21.85,1.639,.136,.849,19.76,22.97,20.04,44.45,297.6,0,6.947,.028,0
1,309,1840,2,.657,.624,52.1,18.14,.282,1.307,19.77,22.97,20.26,44.76,297.6,0,7.06,.937,0
1,309,1845,2,1.077,1.077,82.4,.786,.091,1.307,20.01,23.16,20.86,43.28,297.7,0,6.794,1.005,.279
2,309,1845,2,17.92,17.38,18.4,19.05,17.34,.185,.297,.221,.258,0,12.56,2550
1,309,1850,2,1.357,1.357,81.2,0,.097,1.568,20.5,23.2,20.92,41.83,297.7,0,6.741,.96,.141
1,309,1855,2,1.415,1.415,81.3,0,.082,1.699,20.32,23.45,21.02,42.38,297.9,0,6.763,1.21,.231
1,309,1900,2,1.735,1.733,81.8,3.011,.16,2.091,20.03,23.73,20.64,42.72,297.9,0,6.628,.962,.045
2,309,1900,2,17.75,17.35,18.38,18.88,17.36,.185,.297,.221,.257,0,12.56,2550
1,309,1905,2,2.19,2.183,99.6,4.816,.168,2.548,20.03,23.9,20.78,42.24,298,0,6.471,1.422,.221
1,309,1910,2,1.902,1.893,107.3,5.449,.321,2.319,19.37,23.28,19.69,42.92,298.1,0,6.115,.547,0
1,309,1915,2,2.124,2.121,117,2.777,.274,2.548,18.55,22.31,18.69,45.5,298.2,0,6.22,.342,0
2,309,1915,2,17.59,17.3,18.36,18.71,17.36,.185,.297,.221,.257,0,12.56,2550
1,309,1920,2,2.358,2.357,121,1.037,.088,2.515,18.05,23.14,18.22,46.9,298.3,0,6.201,1.103,0
1,309,1925,2,2.178,2.178,121.7,0,.098,2.352,17.73,23.35,18.43,47.71,298.3,0,6.158,1.265,0
1,309,1930,2,2.07,2.07,121.7,.048,.132,2.352,17.84,23.57,18.76,47.64,298.4,0,6.237,1.122,0
2,309,1930,2,17.43,17.26,18.32,18.54,17.36,.185,.297,.221,.257,0,12.54,2550
1,309,1935,2,2.451,2.448,124.6,3.062,.287,3.005,18.14,23.62,18.9,47,298.5,0,6.316,1.227,.05
1,309,1940,2,2.773,2.773,128.9,0,.161,3.071,17.53,23.15,17.81,48.6,298.5,0,6.242,1.497,0
1,309,1945,2,2.855,2.855,128.9,0,.203,3.267,17.02,23.03,17.59,50.75,298.6,0,6.399,.716,0
2,309,1945,2,17.29,17.21,18.28,18.38,17.35,.185,.297,.221,.257,0,12.54,2550
1,309,1950,2,2.029,2.029,128.9,0,.31,2.711,16.56,22.67,16.87,53.03,298.7,0,6.605,0,0
1,309,1955,2,1.638,1.638,128.9,0,.05,1.764,16.56,23.05,16.94,53.03,298.7,0,6.604,0,0
1,309,2000,2,1.389,1.389,126.9,.303,.113,1.666,16.43,22.89,16.6,53.45,298.8,0,6.601,.182,0
2,309,2000,2,17.17,17.16,18.23,18.22,17.33,.185,.297,.221,.257,.717,12.53,2550
1,309,2005,2,1.954,1.95,128.9,3.56,.545,3.071,16.32,22.42,16.58,54.74,298.8,0,6.831,0,0
1,309,2010,2,1.812,1.807,135.8,4.273,.156,2.123,16.7,21.16,17.04,53.18,298.9,0,6.772,0,.003
1,309,2015,2,1.657,1.657,132.1,.382,.257,2.025,16.86,21.08,17.19,53.05,298.9,0,6.883,0,.002
2,309,2015,2,17.06,17.1,18.18,18.07,17.31,.184,.297,.221,.257,1.136,12.53,2550
1,309,2020,2,1.224,1.14,109.4,21.18,.15,1.601,16.65,20.02,16.86,51.88,298.9,0,6.378,.417,0
1,309,2025,2,3.528,3.442,50.62,12.68,1.7,6.043,15.74,18.41,15.61,55.18,299.1,0,6.403,2.19,0
1,309,2030,2,4.135,4.116,63.22,5.435,.458,5.129,14.86,16.03,14.87,59.54,299.3,0,6.701,2.812,0
2,309,2030,2,16.95,17.05,18.13,17.93,17.28,.184,.297,.221,.257,.856,12.52,2550
1,309,2035,2,3.49,3.479,66.17,4.695,.516,4.443,14.76,15.59,14.84,59.25,299.3,0,6.545,2.217,0
1,309,2040,2,3.317,3.308,70.2,4.306,.293,4.018,14.48,15.29,14.53,60.38,299.4,0,6.552,1.957,0
1,309,2045,2,3.213,3.204,72.4,4.336,.355,4.345,14.2,15.16,14.25,61.42,299.4,0,6.537,1.75,0
2,309,2045,2,16.83,16.99,18.07,17.79,17.24,.184,.297,.221,.257,1.014,12.51,2550
1,309,2050,2,3.161,3.156,73.7,3.146,.26,3.855,13.98,15.04,14.06,62.31,299.4,0,6.541,1.757,0
1,309,2055,2,3.118,3.115,77.3,2.378,.274,3.724,13.73,14.85,13.8,62.86,299.4,0,6.438,1.54,0
1,309,2100,2,3.202,3.199,71.9,2.56,.167,3.757,13.33,14.79,13.46,64.23,299.4,0,6.37,1.622,0
2,309,2100,2,16.72,16.94,18.01,17.65,17.2,.184,.297,.221,.257,1.19,12.5,2550
1,309,2105,2,3.173,3.166,79.5,3.739,.227,3.92,13.12,14.67,13.27,64.74,299.5,0,6.289,1.687,0
1,309,2110,2,3.246,3.24,73.9,3.32,.177,3.659,12.9,14.59,13.15,65.42,299.4,0,6.233,1.745,0
1,309,2115,2,3.368,3.359,73.9,4.131,.291,4.214,12.91,14.41,13.12,65.4,299.4,0,6.239,1.742,0
2,309,2115,2,16.61,16.88,17.95,17.51,17.16,.184,.297,.221,.257,1.265,12.48,2550
1,309,2120,2,3.816,3.812,77.6,2.701,.252,4.769,12.71,14.15,12.85,66.47,299.3,0,6.288,1.97,0
1,309,2125,2,3.869,3.865,77.8,2.665,.248,4.541,12.53,13.89,12.64,67.37,299.2,0,6.305,1.937,0
1,309,2130,2,3.758,3.752,82.5,3.268,.271,4.41,12.42,13.8,12.56,68.07,299.2,0,6.349,2.077,0
2,309,2130,2,16.5,16.82,17.89,17.38,17.11,.184,.296,.221,.257,1.327,12.48,2550
1,309,2135,2,3.628,3.62,77.6,3.812,.316,4.345,12.41,13.72,12.57,67.95,299.3,0,6.318,1.915,0
1,309,2140,2,3.182,3.176,74.1,3.611,.201,3.626,12.22,13.36,12.3,67.86,299.4,0,6.119,1.685,0
1,309,2145,2,3.565,3.555,83,4.393,.218,3.92,11.81,13.19,11.87,68.97,299.5,0,5.968,1.755,0
2,309,2145,2,16.39,16.77,17.82,17.24,17.06,.184,.296,.221,.257,1.371,12.48,2550
1,309,2150,2,3.581,3.576,83.8,2.925,.36,4.802,11.67,13.21,11.88,70.1,299.5,0,6.06,1.885,0
1,309,2155,2,3.46,3.442,88.9,5.847,.325,4.279,11.89,13.15,12.18,69.38,299.5,0,6.129,2.077,0
1,309,2200,2,3.448,3.432,86.8,5.433,.391,4.639,12.11,13.04,12.31,68.71,299.6,0,6.194,2.205,0
2,309,2200,2,16.29,16.71,17.76,17.11,17.01,.184,.296,.221,.257,1.406,12.46,2550
1,309,2205,2,3.368,3.353,86.3,5.425,.449,4.671,12.19,12.97,12.36,68.34,299.5,0,6.194,2.205,0
1,309,2210,2,3.503,3.485,96.2,5.74,.428,4.704,12.2,12.91,12.31,68.17,299.5,0,6.164,2.245,0
1,309,2215,2,3.315,3.3,94.4,5.462,.415,4.377,12.08,12.74,12.19,68.58,299.5,0,6.141,2.155,0
2,309,2215,2,16.2,16.65,17.69,16.98,16.96,.184,.296,.221,.257,1.378,12.44,2550
1,309,2220,2,3.107,3.097,93.7,4.478,.305,3.659,11.97,12.62,12.06,69,299.5,0,6.123,2.045,0
1,309,2225,2,3.37,3.355,97.4,5.413,.423,4.443,11.83,12.55,11.95,69.59,299.5,0,6.109,2.062,0
1,309,2230,2,3.43,3.414,99.9,5.496,.466,4.41,11.85,12.58,12,69.58,299.4,0,6.131,2.217,0
2,309,2230,2,16.11,16.6,17.62,16.85,16.9,.184,.296,.221,.257,1.415,12.44,2550
1,309,2235,2,3.23,3.218,99.8,4.926,.358,4.181,11.75,12.48,11.82,69.89,299.5,0,6.1,1.975,0
1,309,2240,2,3.553,3.545,103.2,3.756,.438,4.377,11.53,12.32,11.62,70.6,299.5,0,6.039,2.142,0
1,309,2245,2,3.296,3.289,103.1,3.599,.363,4.279,11.35,12.13,11.45,71.3,299.5,0,6.02,2.067,0
2,309,2245,2,16.04,16.54,17.55,16.73,16.85,.184,.296,.221,.257,1.475,12.43,2550
1,309,2250,2,3.052,3.044,112,4.198,.248,3.561,11.15,11.88,11.21,72,299.5,0,5.957,1.687,0
1,309,2255,2,3.193,3.18,112.4,5.112,.369,4.279,10.95,11.66,11.02,73,299.6,0,5.963,1.865,0
1,309,2300,2,2.932,2.905,125.1,7.85,.481,4.443,10.86,11.51,10.95,73.4,299.5,0,5.965,1.63,0
2,309,2300,2,15.97,16.49,17.48,16.61,16.79,.184,.296,.221,.257,1.58,12.43,2550
1,309,2305,2,3.877,3.855,112.5,5.972,.643,5.455,10.93,11.66,11.11,73.7,299.5,0,6.08,2.585,0
1,309,2310,2,4.398,4.377,106.9,5.521,.511,5.521,11.1,11.74,11.26,73.2,299.6,0,6.149,2.917,0
1,309,2315,2,4.627,4.605,99.6,5.477,.615,6.043,11.06,11.68,11.19,73.5,299.6,0,6.168,3.403,0
2,309,2315,2,15.91,16.44,17.41,16.5,16.73,.184,.295,.221,.257,1.592,12.42,2550
1,309,2320,2,3.872,3.86,101.4,4.43,.384,4.802,10.94,11.45,11,73.8,299.5,0,6.102,2.805,0
1,309,2325,2,4.232,4.219,104.3,4.477,.464,5.292,10.65,11.25,10.69,74.9,299.5,0,6.046,2.732,0
1,309,2330,2,4.767,4.746,99.8,5.342,.634,6.011,10.61,11.21,10.75,75.4,299.5,0,6.104,3.378,0
2,309,2330,2,15.84,16.38,17.34,16.38,16.67,.184,.295,.221,.257,1.667,12.41,2550
1,309,2335,2,4.385,4.366,93.7,5.399,.565,5.749,10.62,11.1,10.71,75.4,299.6,0,6.104,3.1,0
1,309,2340,2,4.092,4.066,94,6.422,.654,5.259,10.46,11.01,10.54,76.2,299.6,0,6.107,2.675,0
1,309,2345,2,3.268,3.231,109.3,8.68,.554,4.769,10.39,10.89,10.47,76.3,299.6,0,6.059,1.95,0
2,309,2345,2,15.78,16.33,17.27,16.27,16.61,.184,.295,.221,.257,1.743,12.41,2550
1,309,2350,2,3.444,3.395,112.4,9.62,.438,4.933,10.3,10.77,10.39,76.8,299.5,0,6.069,2.522,0
1,309,2355,2,4.931,4.909,101.8,5.449,.638,6.566,10.31,10.82,10.44,77.1,299.5,0,6.13,3.65,0
1,310,0,2,4.761,4.748,100.1,4.339,.401,5.88,10.23,10.7,10.29,77.3,299.5,0,6.092,3.345,0
2,310,0,2,15.73,16.28,17.21,16.16,16.55,.184,.295,.221,.257,1.826,12.38,2550
1,310,5,2,4.664,4.64,92.2,5.848,.606,5.88,10.05,10.59,10.11,78.1,299.5,0,6.082,3.083,0
1,310,10,2,3.032,2.99,92.2,9.56,.799,4.867,9.87,10.36,9.93,78.8,299.6,0,6.024,1.693,0
1,310,15,2,2.049,2.005,123.7,11.86,.468,3.365,9.73,10.19,9.78,79,299.6,0,5.942,1.237,0
2,310,15,2,15.67,16.23,17.14,16.05,16.49,.184,.295,.221,.257,2.003,12.38,2550
1,310,20,2,3.27,3.234,106.4,8.42,.6,4.802,9.69,10.22,9.83,79.7,299.6,0,6.02,2.525,0
1,310,25,2,3.806,3.791,98.5,5.121,.408,4.704,9.69,10.18,9.78,79.9,299.6,0,6.044,2.837,0
1,310,30,2,3.527,3.505,90,6.442,.374,4.377,9.51,10.02,9.57,80.6,299.6,0,6.01,2.455,0
2,310,30,2,15.61,16.19,17.07,15.95,16.43,.184,.295,.221,.257,2.172,12.39,2550
1,310,35,2,3.756,3.742,89.9,4.938,.393,4.541,9.35,9.9,9.42,81.5,299.5,0,6.013,2.562,0
1,310,40,2,3.445,3.381,105.9,11.01,.539,4.9,9.23,9.77,9.3,82.1,299.5,0,5.991,2.177,0
1,310,45,2,2.52,2.488,117.8,9.16,.436,3.691,9.14,9.6,9.21,82,299.6,0,5.902,1.555,0
2,310,45,2,15.55,16.14,17,15.85,16.37,.184,.295,.221,.257,2.462,12.37,2550
1,310,50,2,2.184,2.129,153.8,12.84,.347,2.777,8.82,9.33,8.81,82.2,299.6,0,5.639,1.287,0
1,310,55,2,3.372,3.326,113.6,9.45,.625,4.867,8.74,9.47,8.88,83.8,299.6,0,5.83,2.285,0
1,310,100,2,3.243,3.191,95.4,10.29,.648,4.541,8.89,9.5,8.99,83.5,299.7,0,5.913,2.055,0
2,310,100,2,15.48,16.09,16.93,15.74,16.31,.183,.294,.221,.257,2.916,12.36,2550
1,310,105,2,2.417,2.396,63.1,7.62,.3,3.299,8.73,9.27,8.77,83.5,299.8,0,5.764,1.347,0
1,310,110,2,2.211,2.185,68.04,8.78,.343,3.169,8.56,9.1,8.56,83.6,299.9,0,5.616,.95,0
1,310,115,2,2.596,2.587,83.7,4.769,.358,3.985,8.33,9.07,8.33,84.7,299.9,0,5.574,1.435,0
2,310,115,2,15.42,16.05,16.85,15.64,16.25,.183,.294,.221,.257,3.433,12.36,2550
1,310,120,2,2.163,2.156,81.5,4.55,.357,3.332,8.22,9.07,8.31,85.8,300,0,5.655,1.187,0
1,310,125,2,2.206,2.202,86,3.38,.198,2.777,8.13,9.05,8.18,86,300,0,5.601,.997,0
1,310,130,2,2.231,2.228,89.4,3.108,.245,3.103,7.91,8.89,7.95,86.6,300,0,5.487,1.06,0
2,310,130,2,15.34,16,16.79,15.54,16.18,.183,.294,.221,.257,4.963,12.35,2550
1,310,135,2,2.18,2.175,84.3,3.864,.2,2.744,7.85,8.76,7.92,87.5,300.1,0,5.585,1.03,0
1,310,140,2,2.082,2.072,81.8,5.646,.287,2.94,7.75,8.66,7.79,87.5,300,0,5.479,1.025,0
1,310,145,2,2.715,2.714,88.7,1.835,.211,3.495,7.5,8.54,7.55,88.2,300,0,5.357,1.275,0
2,310,145,2,15.26,15.95,16.72,15.43,16.12,.183,.294,.221,.257,7.05,12.35,2550
1,310,150,2,2.236,2.227,86.9,5.188,.253,2.744,7.34,8.33,7.41,89.2,300,0,5.356,.948,0
1,310,155,2,2.245,2.212,76.9,9.82,.34,2.842,7.14,8.13,7.17,89.1,300,0,5.153,.981,0
1,310,200,2,1.958,1.957,63.15,1.77,.176,2.287,6.821,7.74,6.822,89.7,300,0,4.943,.577,0
2,310,200,2,15.17,15.91,16.64,15.33,16.06,.183,.294,.221,.257,10.74,12.34,2550
1,310,205,2,1.007,1.007,59.36,1.958,.483,1.927,6.554,7.29,6.534,89.7,299.9,0,4.683,.23,0
1,310,210,2,1.428,1.404,42.1,10.33,.466,2.091,6.339,6.863,6.284,90.3,299.9,0,4.58,.731,0
1,310,215,2,2.572,2.517,103.2,11.77,.531,3.626,6.032,6.874,5.957,90.3,299.8,0,4.281,1.55,0
2,310,215,2,15.07,15.86,16.58,15.23,16,.183,.294,.221,.257,17.55,12.33,2550
1,310,220,2,3.228,3.2,92.8,7.63,.529,4.051,5.909,7.19,5.969,92.4,299.8,0,4.483,1.513,0
1,310,225,2,1.115,.725,.484,47.91,.453,2.091,5.972,6.743,5.994,92.4,299.8,0,4.54,1.078,0
1,310,230,2,2.07,2.042,105.3,8.75,1.208,3.659,6.036,6.766,6.166,93.2,299.8,0,4.725,1.365,0
2,310,230,2,14.98,15.81,16.5,15.12,15.93,.183,.294,.221,.257,21.48,12.33,2550
1,310,235,2,2.614,2.6,98.5,5.828,.924,4.345,6.162,7.05,6.269,93.2,299.8,0,4.852,.984,0
1,310,240,2,1.781,1.741,89.7,12.14,.662,3.234,6.261,6.909,6.336,93.5,299.8,0,4.993,.837,0
1,310,245,2,3.142,3.127,104.2,5.453,.352,4.149,6.399,7.02,6.49,93.9,299.8,0,5.173,1.997,0
2,310,245,2,14.88,15.75,16.43,15.01,15.87,.183,.293,.222,.257,28.25,12.32,2550
1,310,250,2,2.838,2.816,103.9,7.22,.408,4.051,6.522,6.998,6.603,94.2,299.9,0,5.34,1.67,0
1,310,255,2,2.842,2.832,111.6,4.772,.309,3.659,6.475,6.847,6.499,94.1,299.8,0,5.289,1.827,0
1,310,300,2,3.095,3.081,110.2,5.449,.33,4.083,6.387,6.772,6.423,94.6,299.8,0,5.278,1.94,0
2,310,300,2,14.8,15.7,16.35,14.9,15.81,.183,.293,.222,.257,32.1,12.32,2550
1,310,305,2,3.306,3.285,113.5,6.47,.417,4.279,6.437,6.771,6.489,95.3,299.8,0,5.416,2.232,0
1,310,310,2,3.748,3.717,105.9,7.3,.528,4.998,6.506,6.785,6.536,95.6,299.8,0,5.533,2.587,0
1,310,315,2,3.371,3.343,112.9,7.35,.473,4.769,6.462,6.689,6.477,95.8,299.8,0,5.52,2.305,0
2,310,315,2,14.73,15.64,16.28,14.79,15.74,.183,.293,.222,.257,36.51,12.31,2550
1,310,320,2,2.88,2.868,114.2,5.133,.337,3.659,6.33,6.589,6.321,95.9,299.8,0,5.409,1.767,0
1,310,325,2,2.769,2.752,109.5,6.421,.457,4.018,6.22,6.491,6.245,96.2,299.9,0,5.346,1.872,0
1,310,330,2,2.841,2.83,104.9,5.208,.519,4.051,6.146,6.414,6.167,96.4,299.8,0,5.299,2.005,0
2,310,330,2,14.67,15.59,16.21,14.69,15.68,.183,.293,.222,.257,41.7,12.31,2550
1,310,335,2,2.705,2.681,101.8,7.65,.492,4.149,6.068,6.3,6.082,96.6,299.8,0,5.263,1.902,0
1,310,340,2,3.645,3.632,95.9,4.828,.892,5.129,6.053,6.209,6.076,97.1,299.9,0,5.319,2.687,0
1,310,345,2,3.105,3.085,95.7,6.603,.712,4.671,6.129,6.083,6.102,97.8,299.9,0,5.482,2.355,.069
2,310,345,2,14.62,15.54,16.13,14.59,15.61,.183,.293,.222,.257,50.94,12.3,2550
1,310,350,2,3.297,3.281,98.8,5.779,.507,4.541,6.148,6.092,6.12,98.2,299.9,0,5.569,2.662,0
1,310,355,2,2.412,2.36,91.9,11.88,.403,3.071,6.179,6.153,6.162,98.6,299.8,0,5.65,1.82,0
1,310,400,2,2.496,2.464,104.3,9.12,.292,3.299,6.178,6.167,6.166,98.7,299.9,0,5.669,1.827,0
2,310,400,2,14.57,15.49,16.06,14.49,15.54,.183,.293,.222,.257,52.33,12.29,2550
1,310,405,2,3.159,3.138,92,6.524,.503,4.247,6.198,6.161,6.19,99,299.9,0,5.722,2.437,0
1,310,410,2,2.685,2.658,81.2,8.05,.408,3.561,6.258,6.24,6.259,99.3,299.9,0,5.823,2.115,0
1,310,415,2,2.988,2.966,79.8,6.957,.429,3.887,6.29,6.234,6.276,99.5,300,0,5.877,2.19,0
2,310,415,2,14.53,15.44,15.98,14.41,15.48,.183,.293,.222,.257,53.86,12.28,2550
1,310,420,2,2.693,2.684,86,4.791,.438,3.626,6.242,6.166,6.209,99.6,300,0,5.846,2.202,0
1,310,425,2,2.376,2.368,89.9,4.569,.408,3.299,6.275,6.249,6.274,99.8,300.1,0,5.918,1.865,0
1,310,430,2,2.913,2.884,99.1,8.02,.362,3.659,6.294,6.243,6.278,99.9,300.2,0,5.948,2.222,0
2,310,430,2,14.51,15.4,15.91,14.35,15.42,.183,.292,.222,.257,55.53,12.28,2550
1,310,435,2,2.372,2.351,88.1,7.59,.303,3.103,6.271,6.223,6.264,100,300.2,0,5.934,1.772,0
1,310,440,2,2.349,2.334,93.1,6.359,.191,2.711,6.294,6.257,6.3,100,300.2,0,5.958,1.737,0
1,310,445,2,2.132,2.066,83.3,14.26,.257,2.613,6.34,6.308,6.351,100,300.3,0,6.003,1.605,0
2,310,445,2,14.5,15.36,15.85,14.29,15.35,.183,.292,.222,.257,54.92,12.28,2550
1,310,450,2,2.671,2.666,76.8,3.535,.215,3.103,6.335,6.266,6.319,100,300.4,0,5.997,1.945,0
1,310,455,2,2.424,2.413,74,5.404,.268,2.94,6.311,6.252,6.3,100,300.4,0,5.975,1.902,0
1,310,500,2,2.757,2.745,80.9,5.286,.397,3.724,6.301,6.225,6.281,100,300.5,0,5.965,2.172,0
2,310,500,2,14.49,15.32,15.78,14.25,15.29,.183,.292,.222,.257,54.05,12.27,2550
1,310,505,2,2.431,2.412,77.7,7.14,.342,3.201,6.249,6.175,6.229,100,300.5,0,5.914,1.917,0
1,310,510,2,2.333,2.323,77.8,5.259,.435,3.332,6.148,6.043,6.107,100,300.5,0,5.817,1.775,0
1,310,515,2,2.27,2.26,63.24,5.339,.478,3.561,6.17,6.142,6.191,100,300.6,0,5.838,1.645,0
2,310,515,2,14.48,15.29,15.72,14.22,15.23,.183,.292,.222,.257,57.34,12.26,2550
1,310,520,2,2.847,2.836,61.21,4.84,.328,3.463,6.179,6.074,6.151,100,300.6,0,5.847,2.11,0
1,310,525,2,2.632,2.617,62.46,5.957,.496,3.397,6.128,6.028,6.102,100,300.6,0,5.797,1.892,0
1,310,530,2,2.403,2.381,70,7.74,.343,3.071,6.112,6.046,6.109,100,300.6,0,5.782,1.695,0
2,310,530,2,14.48,15.26,15.67,14.18,15.17,.183,.292,.222,.257,63.91,12.26,2550
1,310,535,2,2.678,2.665,64.42,5.791,.376,3.43,6.066,5.919,6.012,100,300.7,0,5.738,1.997,0
1,310,540,2,2.769,2.744,55.06,7.71,.342,3.593,5.979,5.91,5.954,100,300.7,0,5.653,2.145,0
1,310,545,2,2.549,2.506,53.49,10.51,.295,3.103,6.001,5.953,6.005,100,300.8,0,5.674,1.967,0
2,310,545,2,14.48,15.23,15.62,14.16,15.11,.182,.292,.222,.257,72.2,12.25,2550
1,310,550,2,2.716,2.674,61.46,10.03,.306,3.332,5.997,5.922,5.979,100,300.8,0,5.671,2.07,0
1,310,555,2,2.813,2.796,66.06,6.192,.352,3.626,5.971,5.902,5.959,100,300.8,0,5.645,2.08,0
1,310,600,2,2.323,2.314,62.44,5.049,.368,2.94,5.943,5.873,5.923,100,300.8,0,5.618,1.852,0
2,310,600,2,14.48,15.21,15.57,14.13,15.06,.182,.292,.222,.257,82.2,12.25,2550
1,310,605,2,2.071,2.03,66.03,11.39,.307,2.744,5.932,5.868,5.923,100,300.8,0,5.607,1.58,0
1,310,610,2,1.813,1.799,53.75,7.13,.365,2.842,5.901,5.869,5.901,100,300.8,0,5.578,1.26,0
1,310,615,2,2.116,2.095,66.5,8.08,.216,2.613,5.947,5.939,5.963,100,300.8,0,5.622,1.582,0
2,310,615,2,14.47,15.19,15.52,14.11,15.01,.182,.292,.222,.257,86.9,12.24,2550
1,310,620,2,2.169,2.148,87,7.95,.315,3.038,6.008,5.978,6.013,100,300.8,0,5.681,1.627,.003
1,310,625,2,2.091,2.072,78.5,7.56,.262,2.613,5.989,5.979,5.995,100,300.9,0,5.662,1.542,.001
1,310,630,2,2.182,2.157,80.4,8.76,.195,2.744,5.996,5.931,5.978,100,300.9,0,5.669,1.727,0
2,310,630,2,14.47,15.17,15.48,14.08,14.96,.182,.291,.222,.257,89.1,12.24,2550
1,310,635,2,2.354,2.262,98.8,15.98,.543,3.332,5.967,5.916,5.947,100,300.8,0,5.641,1.672,0
1,310,640,2,2.077,2.046,110.2,9.97,.319,3.071,5.871,5.783,5.833,100,300.9,0,5.548,1.622,0
1,310,645,2,1.879,1.86,99,8.11,.36,2.646,5.865,5.858,5.885,100,300.9,0,5.542,1.358,0
2,310,645,2,14.46,15.15,15.43,14.05,14.91,.182,.291,.222,.257,90,12.23,2550
1,310,650,2,1.343,1.309,101.9,13.02,.237,1.797,5.906,5.888,5.924,100,300.9,0,5.582,.817,0
1,310,655,2,1.261,1.244,84.3,9.23,.187,1.797,5.916,5.924,5.934,100,301,0,5.592,.871,.138
1,310,700,2,1.648,1.613,112.9,11.79,.257,2.189,5.906,5.823,5.883,100,301.1,0,5.582,1.063,1.699
2,310,700,2,14.45,15.13,15.39,14.03,14.87,.182,.291,.222,.257,90.4,12.23,2550
1,310,705,2,.969,.943,96.5,13.43,.372,2.254,5.807,5.771,5.789,100,301.1,0,5.486,.34,3.086
1,310,710,2,1.393,1.354,80.9,13.62,.336,2.319,5.824,5.788,5.84,100,301.1,0,5.503,.82,3.011
1,310,715,2,1.587,1.568,63.2,8.8,.298,2.319,5.834,5.786,5.832,100,301.2,0,5.513,1.062,3.045
2,310,715,2,14.44,15.11,15.35,14,14.82,.182,.291,.222,.257,90.3,12.21,2550
1,310,720,2,1.578,1.571,51.92,5.655,.447,2.483,5.866,5.855,5.882,100,301.3,0,5.544,1.093,5.326
1,310,725,2,1.783,1.765,48.13,8,.397,2.581,5.942,5.947,5.973,100,301.3,0,5.617,1.164,11.35
1,310,730,2,2.04,2.032,45.93,4.936,.444,2.777,5.988,5.922,5.977,100,301.3,0,5.662,1.507,14.17
2,310,730,2,14.43,15.1,15.32,13.98,14.78,.182,.291,.222,.257,90.7,12.21,2550
1,310,735,2,1.64,1.626,38.97,7.32,.415,2.483,5.925,5.834,5.919,100,301.4,0,5.601,1.199,16.13
1,310,740,2,1.47,1.388,60.05,19.09,.297,2.123,5.933,5.913,5.947,100,301.4,0,5.609,1.022,18.03
1,310,745,2,1.514,1.488,80.1,10.64,.306,2.123,6.022,5.97,6.034,100,301.3,0,5.694,1.009,27.29
2,310,745,2,14.41,15.08,15.28,13.96,14.74,.182,.291,.222,.257,92.3,12.21,2550
1,310,750,2,1.728,1.698,111,10.69,.244,2.287,5.992,5.862,5.947,100,301.4,0,5.666,1.325,45.37
1,310,755,2,.827,.796,85.1,15.81,.248,1.274,5.871,5.772,5.854,100,301.5,0,5.549,.371,52.34
1,310,800,2,.848,.838,89.2,9.15,.403,1.568,5.869,5.846,5.908,100,301.4,0,5.546,.488,65.5
2,310,800,2,14.41,15.06,15.24,13.93,14.7,.182,.291,.222,.257,87.6,12.22,2550
1,310,805,2,.718,.677,69.63,19.48,.316,1.405,5.976,5.971,6.037,100,301.5,0,5.65,.195,63.66
1,310,810,2,1.267,1.253,111,8.41,.362,1.829,6.083,6.013,6.118,100,301.5,0,5.753,.802,55.39
1,310,815,2,.899,.876,73.1,12.9,.26,1.405,6.074,5.976,6.072,100,301.6,0,5.745,.278,56.51
2,310,815,2,14.41,15.05,15.21,13.91,14.66,.182,.291,.222,.257,78,12.22,2550
1,310,820,2,.767,.759,65.05,8.11,.2,1.405,6.111,6.059,6.15,100,301.7,0,5.78,.307,68.88
1,310,825,2,1.369,1.19,110.1,29.28,.403,1.993,6.186,6.073,6.219,100,301.8,0,5.853,.854,82.2
1,310,830,2,.789,.755,144.3,16.68,.476,1.895,6.261,6.094,6.24,100,301.8,0,5.925,.36,84.2
2,310,830,2,14.43,15.04,15.18,13.91,14.62,.182,.291,.222,.257,53.13,12.22,2550
1,310,835,2,.695,.607,128.6,28.95,.298,1.372,6.303,6.268,6.347,100,301.9,0,5.966,.28,87.5
1,310,840,2,1.077,1.052,134.4,12.2,.447,1.927,6.419,6.273,6.413,100,302,0,6.078,.691,96
1,310,845,2,.917,.897,154.3,9.74,.731,1.829,6.473,6.352,6.494,100,302,0,6.131,.643,138.4
2,310,845,2,14.45,15.02,15.14,13.91,14.59,.182,.291,.222,.257,34.71,12.23,2550
1,310,850,2,.671,.642,172.2,16.84,.298,1.503,6.521,6.351,6.534,100,302.1,0,6.177,.073,106.2
1,310,855,2,.474,.418,264.5,27.77,.197,.915,6.56,6.494,6.647,100,302.2,0,6.215,.02,106.2
1,310,900,2,.272,.249,312.6,21.7,.196,.751,6.632,6.659,6.758,100,302.2,0,6.285,0,115.2
2,310,900,2,14.48,15.02,15.12,13.93,14.56,.182,.291,.222,.257,17.16,12.26,2550
1,310,905,2,.577,.563,287.1,12.28,.152,.849,6.72,6.722,6.892,100,302.2,0,6.37,.009,135
1,310,910,2,.31,.288,291.5,19.3,.193,.653,6.851,6.896,7.14,100,302.3,0,6.497,.016,232.5
1,310,915,2,.307,.06,105.9,58.11,.352,1.274,7.18,7.31,7.56,100,302.3,0,6.817,.073,206.8
2,310,915,2,14.53,15.01,15.09,13.97,14.52,.182,.291,.222,.257,8.45,12.26,2550
1,310,920,2,.807,.774,163,16.46,.245,1.339,7.31,7.12,7.48,100,302.4,0,6.937,.344,234.2
1,310,925,2,.789,.766,169.7,13.71,.291,1.274,7.34,7.15,7.55,100,302.4,0,6.965,.417,268
1,310,930,2,.947,.913,161.2,15.48,.283,1.633,7.62,7.45,7.97,100,302.4,0,7.24,.651,301.4
2,310,930,2,14.59,15.01,15.08,14.02,14.5,.182,.29,.222,.257,4.202,12.38,2550
1,310,935,2,.997,.953,157.7,17.04,.203,1.568,7.69,7.5,8.07,100,302.4,0,7.31,.693,298.6
1,310,940,2,.54,.5,164.4,20.51,.304,1.111,7.98,7.77,8.46,100,302.4,0,7.59,.199,392.4
1,310,945,2,.818,.809,196.4,7.41,.585,1.764,8.12,8.01,8.89,100,302.4,0,7.72,.585,357.2
2,310,945,2,14.67,15.02,15.07,14.09,14.47,.182,.29,.222,.257,2.882,12.55,2550
1,310,950,2,.22,.215,193.1,6.989,.406,1.307,8.27,8.46,9.25,100,302.4,0,7.87,.147,394.3
1,310,955,2,1.085,.96,218.2,27.52,.436,1.895,8.57,8.76,9.75,100,302.4,0,8.16,.453,463.4
1,310,1000,2,1.571,1.497,204.1,17.57,.39,2.515,8.83,8.83,9.64,100,302.4,0,8.41,1.003,374.7
2,310,1000,2,14.78,15.04,15.06,14.19,14.45,.182,.29,.222,.257,1.877,12.84,2550
1,310,1005,2,1.514,1.445,183.3,17.29,.394,2.45,9.05,9.02,9.67,100,302.4,0,8.62,1.076,351.1
1,310,1010,2,1.46,1.303,196.3,26.53,.285,2.091,9.38,9.37,9.92,100,302.5,0,8.94,.96,422.9
1,310,1015,2,.996,.899,218.1,25.28,.32,1.862,9.76,9.86,10.44,98.8,302.5,0,9.12,.433,444.4
2,310,1015,2,14.91,15.06,15.07,14.32,14.43,.182,.29,.222,.257,1.666,12.94,2550
1,310,1020,2,.99,.852,187.3,30.26,.406,2.058,10.17,10.47,11.05,96.2,302.5,0,9.14,.539,494.5
1,310,1025,2,1.023,.944,201.7,22.51,.381,1.764,10.57,10.75,11.3,92,302.4,0,8.88,.611,438.8
1,310,1030,2,.943,.812,197.8,30.16,.47,2.123,10.9,11.16,11.5,88.7,302.4,0,8.68,.531,556.7
2,310,1030,2,15.06,15.09,15.09,14.49,14.42,.182,.29,.222,.257,1.073,13.03,2550
1,310,1035,2,.277,.092,283.7,49.97,.386,1.829,11.65,12.35,12.66,85.8,302.4,0,8.92,.056,634.6
1,310,1040,2,1.732,1.678,188.5,14.29,.317,2.548,12.03,12.55,12.95,81,302.3,0,8.45,1.34,646.7
1,310,1045,2,1.134,.995,201.8,28.28,.461,1.993,12.3,12.46,12.92,79.1,302.3,0,8.37,.751,407.9
2,310,1045,2,15.23,15.13,15.12,14.68,14.42,.182,.29,.222,.257,0,13.01,2550
1,310,1050,2,1.691,1.654,206.8,12.04,.572,2.875,12.4,12.33,12.69,76.8,302.3,0,8.04,1.199,387.7
1,310,1055,2,.906,.828,222.7,21.83,.605,2.156,12.78,12.97,13.35,76.2,302.4,0,8.28,.669,575.3
1,310,1100,2,.898,.744,174.9,30.63,.852,3.299,13.36,13.83,14.28,74,302.4,0,8.41,.42,630.2
2,310,1100,2,15.44,15.18,15.17,14.92,14.42,.182,.29,.222,.257,.212,12.97,2550
1,310,1105,2,1.665,1.498,168.8,25.64,.518,2.613,14.16,14.06,14.67,69.93,302.4,0,8.34,1.667,673.3
1,310,1110,2,1.346,.921,181.2,45.5,.598,2.973,14.58,14.44,15.04,68.06,302.3,0,8.34,1.074,602.3
1,310,1115,2,1.753,1.597,233.6,23.51,.566,2.581,14.65,14.53,14.89,66,302.2,0,7.97,1.503,309.2
2,310,1115,2,15.66,15.25,15.23,15.2,14.43,.182,.29,.222,.257,0,12.97,2550
1,310,1120,2,1.891,1.845,242.4,12.66,.637,3.103,14.57,14.54,14.8,65.95,302.2,0,7.89,1.428,455.1
1,310,1125,2,1.764,1.683,242.1,17.44,.362,2.842,14.83,14.84,15.09,65.13,302.2,0,7.94,1.394,365
1,310,1130,2,1.622,1.564,245.6,15.35,.393,2.613,14.92,14.92,15.22,65.27,302.2,0,8.06,1.304,463.6
2,310,1130,2,15.9,15.32,15.3,15.49,14.45,.182,.29,.222,.257,0,12.96,2550
1,310,1135,2,1.554,1.394,157.7,25.93,.344,2.254,15.61,15.64,16.13,64.2,302.2,0,8.45,1.245,670.4
1,310,1140,2,1.709,1.491,187.6,28.91,.493,3.332,16.32,15.8,16.59,60.34,302.2,0,8.22,1.201,555.4
1,310,1145,2,2.14,2.065,232.2,15.17,.46,3.201,16.26,15.86,16.43,59.35,302.1,0,7.92,1.797,388.9
2,310,1145,2,16.1,15.41,15.4,15.8,14.49,.182,.29,.222,.257,0,12.99,2550
1,310,1150,2,1.959,1.734,229.3,27.44,.509,3.365,16.23,16.05,16.46,59.38,302,0,7.91,1.587,440
1,310,1155,2,1.918,1.882,180,11.14,.578,3.071,16.54,16.29,16.8,60,301.9,0,8.34,1.283,402.5
1,310,1200,2,1.869,1.631,193,28.93,.406,2.875,16.68,16.3,16.72,57.95,301.9,0,7.97,1.487,393.3
2,310,1200,2,16.29,15.49,15.5,16.07,14.53,.182,.291,.222,.257,0,12.95,2550
1,310,1205,2,1.493,1.328,212.2,26.9,.272,2.189,16.77,16.67,17.03,56.9,301.8,0,7.79,.999,421
1,310,1210,2,2.013,1.802,196,26.22,.539,3.005,17.18,16.92,17.49,56.1,301.8,0,7.95,1.355,456
1,310,1215,2,1.518,1.313,228.9,29.47,.668,2.646,17.62,17.43,17.96,54.44,301.8,0,7.93,.978,433
2,310,1215,2,16.46,15.58,15.61,16.33,14.58,.182,.291,.222,.257,0,12.97,2550
1,310,1220,2,1.663,1.548,268.2,21.28,.51,2.515,17.93,17.89,18.37,49.84,301.7,0,6.953,1.315,660.8
1,310,1225,2,1.385,1.347,271.7,13.39,.627,2.679,18.24,18.45,18.9,48.78,301.6,0,6.926,1.059,538.3
1,310,1230,2,.535,.487,297.7,21.74,.364,1.176,18.27,18.48,18.94,49.26,301.5,0,7.09,.298,342.4
2,310,1230,2,16.61,15.67,15.73,16.57,14.65,.182,.291,.222,.257,0,13.02,2550
1,310,1235,2,1.874,1.827,250.9,12.74,.54,2.842,18.39,18.34,18.87,50,301.5,0,7.41,1.516,472.9
1,310,1240,2,1.171,1.061,240.1,24.85,.309,1.862,18.47,18.45,18.85,49.39,301.4,0,7.3,.862,546.2
1,310,1245,2,1.141,1.018,251.9,26.61,.554,2.385,18.66,18.75,19.18,49.14,301.3,0,7.4,.781,677.5
2,310,1245,2,16.76,15.76,15.85,16.79,14.72,.182,.291,.222,.257,0,13.02,2550
1,310,1250,2,.449,.242,241.8,47.01,.483,1.862,18.95,19.16,19.52,47.55,301.2,0,7.19,.371,612.7
1,310,1255,2,.646,.529,74.6,33.68,.362,1.862,19.23,19.53,20.02,46.51,301.1,0,7.13,.4,604.7
1,310,1300,2,1.478,1.418,231.1,16.28,.762,2.907,19.33,19.28,19.84,45.3,301,0,6.841,1.067,497.5
2,310,1300,2,16.92,15.84,15.98,17.01,14.8,.182,.291,.222,.257,0,13.15,2550
1,310,1305,2,1.504,.861,246.3,52.97,.504,2.319,19.65,19.43,20.04,44.38,300.9,0,6.828,1.209,654
1,310,1310,2,.301,.155,214.5,47.15,.347,1.274,20.14,20.39,20.89,42.06,300.8,0,6.505,.14,651.1
1,310,1315,2,1.971,1.547,265.5,37.58,.567,3.332,20.53,20.57,21.15,41.01,300.6,0,6.482,1.614,696.1
2,310,1315,2,17.11,15.94,16.09,17.23,14.88,.182,.291,.222,.257,0,13.35,2550
1,310,1320,2,1.159,.928,253.5,35.84,.728,2.842,20.87,20.99,21.45,39.28,300.6,0,6.173,1.036,711
1,310,1325,2,.733,.537,228.7,41.04,.438,1.797,21.24,21.44,21.95,38.38,300.5,0,6.164,.38,703
1,310,1330,2,1.454,1.375,261.9,18.88,.649,2.744,21.65,21.77,22.44,35.18,300.5,0,5.298,1.134,690.8
2,310,1330,2,17.31,16.03,16.22,17.45,14.96,.182,.291,.222,.257,0,13.31,2550
1,310,1335,2,1.62,1.541,269.5,17.87,.806,3.332,21.94,21.93,22.62,34.76,300.4,0,5.379,1.145,661.5
1,310,1340,2,1.579,1.363,233.5,28.58,.865,3.103,21.94,21.9,22.33,33.55,300.3,0,4.886,1.432,673.9
1,310,1345,2,2.973,2.874,246.8,14.74,.439,4.377,22.12,21.76,22.17,32.33,300.3,0,4.527,2.59,626.7
2,310,1345,2,17.54,16.14,16.34,17.63,15.05,.182,.291,.222,.257,0,13.26,2550
1,310,1350,2,2.04,1.951,239.5,16.94,.857,3.659,21.93,21.59,22.01,32.77,300.2,0,4.551,1.474,582.2
1,310,1355,2,1.592,1.523,262.9,16.88,.902,4.214,22.3,22.28,22.72,32.2,300.2,0,4.62,1.162,628.6
1,310,1400,2,2.526,2.478,279.7,11.24,.642,3.593,22.59,22.45,22.94,30.51,300.2,0,4.115,2.16,621.8
2,310,1400,2,17.77,16.24,16.46,17.76,15.15,.182,.292,.222,.257,0,13.25,2550
1,310,1405,2,2.534,2.338,262.1,22.5,.988,4.867,22.76,22.67,23.16,30.18,300.2,0,4.109,2.038,629.7
1,310,1410,2,3.122,3.04,256.7,13.13,.937,4.867,22.97,22.43,22.99,29.5,300.1,0,3.973,2.501,576.2
1,310,1415,2,2.512,2.446,257.1,13.18,.963,4.41,22.89,22.59,23.07,29.48,300,0,3.893,1.909,492
2,310,1415,2,17.96,16.35,16.57,17.84,15.25,.182,.292,.221,.257,0,13.23,2550
1,310,1420,2,2.547,2.338,257.3,23.18,.525,3.561,23,22.73,23.11,29.78,300,0,4.131,2.07,460.4
1,310,1425,2,3.689,3.6,246.6,12.63,.717,5.063,23.23,22.81,23.26,28.69,299.9,0,3.799,3.01,549.1
1,310,1430,2,3.896,3.856,264.3,8.21,1.113,6.141,23.18,22.92,23.24,28.53,299.8,0,3.68,2.897,388.6
2,310,1430,2,18.12,16.44,16.68,17.9,15.35,.182,.292,.221,.257,0,13.23,2550
1,310,1435,2,3.449,3.366,246.3,12.57,.597,4.802,23.34,23.01,23.35,28.2,299.8,0,3.659,2.762,512.3
1,310,1440,2,3.082,3.026,223.7,10.93,.617,4.835,23.73,23.44,23.75,27.28,299.8,0,3.522,2.35,512.3
1,310,1445,2,4.01,3.928,224.7,11.61,.855,5.782,24.13,23.7,24.09,26.63,299.8,0,3.52,2.922,513
2,310,1445,2,18.22,16.53,16.77,17.95,15.46,.182,.292,.221,.257,0,13.22,2550
1,310,1450,2,3.588,3.513,248.3,11.73,.636,4.998,24.47,23.98,24.34,25.75,299.7,0,3.337,2.79,443.2
1,310,1455,2,4.517,4.306,241.9,17.48,.846,6.762,24.46,23.98,24.47,25.44,299.7,0,3.169,3.443,574.4
1,310,1500,2,4.688,4.597,231.9,11.3,.892,6.207,24.64,23.96,24.5,24.9,299.7,0,3.02,3.533,559.7
2,310,1500,2,18.26,16.62,16.86,18.01,15.58,.182,.293,.221,.257,0,13.22,2550
1,310,1505,2,3.957,3.906,238.9,9.17,.615,5.063,24.59,24,24.39,24.95,299.6,0,3.002,3.112,447
1,310,1510,2,4.197,4.109,251.6,11.72,.684,6.566,24.55,24.17,24.42,25.06,299.6,0,3.037,3.623,492.9
1,310,1515,2,4.865,4.76,209.7,11.92,.74,6.37,24.93,24.5,24.96,25.45,299.7,0,3.557,3.34,510
2,310,1515,2,18.3,16.7,16.94,18.07,15.71,.182,.293,.221,.257,0,13.21,2550
1,310,1520,2,4.042,3.975,195.7,10.47,.59,5.325,24.72,24,24.43,25.2,299.6,0,3.245,2.8,336.3
1,310,1525,2,4.759,4.683,184.2,10.24,.559,5.913,24.2,23.78,23.98,27,299.6,0,3.769,3.53,400.2
1,310,1530,2,4.305,4.17,185.1,14.32,.652,5.717,24.57,24.04,24.44,26.6,299.5,0,3.868,3.16,476.7
2,310,1530,2,18.34,16.77,17.01,18.14,15.83,.182,.293,.221,.257,0,13.2,2550
1,310,1535,2,3.611,3.551,174.2,10.41,.61,4.508,24.62,24.02,24.3,26.33,299.5,0,3.769,2.735,237.4
1,310,1540,2,3.282,3.218,194.8,11.31,.741,4.737,24,23.74,23.67,27.63,299.4,0,3.923,2.147,147
1,310,1545,2,4.373,4.347,181.9,6.227,.722,5.815,23.49,23.36,23.28,29.04,299.5,0,4.19,2.86,238.7
2,310,1545,2,18.37,16.84,17.09,18.21,15.95,.182,.293,.221,.257,0,12.74,2550
1,310,1550,2,4.441,4.402,188.3,7.59,.72,5.913,23.85,23.63,23.86,29.14,299.5,0,4.539,2.907,370.2
1,310,1555,2,5.108,5.027,179.1,10.21,.758,6.631,24.17,23.7,24.04,28.8,299.5,0,4.644,3.51,365.9
1,310,1600,2,5.317,5.239,173.3,9.86,.64,6.599,23.9,23.39,23.6,29.32,299.4,0,4.664,3.655,225.4
2,310,1600,2,18.37,16.89,17.15,18.28,16.06,.182,.294,.221,.257,0,13.23,2550
1,310,1605,2,5.153,5.133,172.7,4.977,.581,6.697,23.54,23.21,23.3,30.23,299.4,0,4.783,3.67,237.7
1,310,1610,2,5.313,5.275,175.2,6.839,.706,6.827,23.59,23.32,23.49,30.66,299.4,0,5.03,3.793,343.1
1,310,1615,2,5.597,5.563,164.8,6.282,.701,7.02,23.8,23.44,23.63,30.38,299.4,0,5.077,4.03,277
2,310,1615,2,18.34,16.94,17.22,18.34,16.17,.182,.294,.221,.257,0,13.11,2550
1,310,1620,2,5.723,5.682,164.7,6.863,.623,6.86,23.68,23.22,23.38,30.57,299.4,0,5.061,4.073,218.8
1,310,1625,2,5.288,5.238,170.6,7.91,.478,6.305,23.19,22.96,22.92,31.5,299.4,0,5.07,3.685,148.6
1,310,1630,2,5.128,5.102,170.2,5.82,.648,6.239,22.89,22.88,22.7,32.13,299.4,0,5.085,3.403,124.3
2,310,1630,2,18.31,16.98,17.28,18.4,16.28,.182,.294,.221,.256,0,12.72,2550
1,310,1635,2,4.191,4.158,172.4,7.26,.622,5.521,22.73,22.81,22.6,32.56,299.4,0,5.142,2.835,140.8
1,310,1640,2,4.122,4.077,171.4,8.48,.595,5.684,22.73,22.83,22.69,32.62,299.4,0,5.164,2.557,161.7
1,310,1645,2,3.95,3.923,171.3,6.719,.569,5.39,22.76,22.82,22.68,32.77,299.5,0,5.255,2.597,146.6
2,310,1645,2,18.27,17.01,17.34,18.44,16.38,.182,.294,.221,.256,0,12.72,2550
1,310,1650,2,4.095,4.067,163.4,6.655,.483,5.129,22.84,22.88,22.78,32.22,299.4,0,5.086,2.832,153.2
1,310,1655,2,4.028,3.984,166.1,8.42,.555,5.292,22.86,22.91,22.76,32.38,299.4,0,5.169,2.497,145.6
1,310,1700,2,4.22,4.199,161.9,5.681,.525,5.586,22.75,22.8,22.59,32.27,299.5,0,5.031,2.99,88.4
2,310,1700,2,18.21,17.04,17.39,18.45,16.46,.183,.294,.221,.256,0,12.71,2550
1,310,1705,2,3.814,3.803,163.8,4.466,.42,4.933,22.44,22.57,22.27,32.89,299.5,0,5.036,2.73,84.7
1,310,1710,2,3.74,3.731,166.4,4.015,.377,4.345,22.15,22.38,22,33.61,299.5,0,5.096,2.22,79.1
1,310,1715,2,3.685,3.675,164.8,4.258,.389,4.671,21.85,22.22,21.7,34.18,299.6,0,5.074,2.28,48.58
2,310,1715,2,18.15,17.06,17.45,18.44,16.55,.183,.294,.221,.256,0,12.66,2550
1,310,1720,2,4.032,4.017,165.3,4.995,.441,4.933,21.5,21.93,21.37,34.84,299.6,0,5.041,2.49,45.55
1,310,1725,2,4.922,4.886,165,6.925,.692,6.403,21.21,21.74,21.13,35.28,299.7,0,4.962,3.015,36.08
1,310,1730,2,5.56,5.53,161.4,5.968,.505,6.697,21.01,21.44,20.96,36.3,299.7,0,5.192,3.855,26.13
2,310,1730,2,18.08,17.07,17.49,18.4,16.61,.183,.295,.221,.256,0,12.63,2550
1,310,1735,2,4.752,4.733,155.5,5.213,.412,5.88,20.74,21.16,20.66,37.21,299.7,0,5.303,3.218,24.24
1,310,1740,2,4.984,4.942,153.4,7.41,.945,7.55,20.48,20.88,20.39,38.33,299.8,0,5.493,3.345,18.28
1,310,1745,2,4.755,4.729,153.5,5.899,.759,6.533,20.2,20.56,20.08,40.2,299.9,0,5.923,3.318,5.401
2,310,1745,2,17.99,17.08,17.52,18.35,16.67,.183,.295,.221,.256,0,12.61,2550
1,310,1750,2,4.375,4.357,156.3,5.179,.549,6.239,19.67,20.05,19.53,42.34,299.9,0,6.189,2.95,.118
1,310,1755,2,4.708,4.683,156.6,5.881,.618,6.141,19.2,19.67,19.09,44.45,300,0,6.463,2.89,0
1,310,1800,2,4.453,4.439,155.7,4.573,.532,5.423,18.82,19.35,18.74,45.95,300,0,6.597,2.792,0
2,310,1800,2,17.9,17.08,17.54,18.28,16.72,.183,.295,.221,.256,0,12.59,2550
1,310,1805,2,4.212,4.195,155.8,5.184,.409,5.129,18.5,19.05,18.44,47.03,300,0,6.641,2.535,0
1,310,1810,2,3.648,3.631,156,5.531,.501,4.867,18.12,18.64,18.06,48.11,300.1,0,6.619,2.247,0
1,310,1815,2,3.748,3.736,151.5,4.689,.388,4.769,17.82,18.44,17.83,49.06,300.1,0,6.636,2.352,0
2,310,1815,2,17.79,17.08,17.56,18.19,16.76,.183,.295,.221,.256,0,12.58,2550
1,310,1820,2,3.451,3.433,155.8,5.768,.323,4.214,17.53,18.15,17.49,49.87,300.2,0,6.602,1.957,0
1,310,1825,2,3.723,3.705,154.8,5.604,.333,4.573,17.16,17.84,17.11,51.13,300.2,0,6.622,2.065,0
1,310,1830,2,4.287,4.259,155.9,6.547,.624,5.847,16.98,17.74,17.08,51.64,300.3,0,6.605,2.72,0
2,310,1830,2,17.68,17.06,17.57,18.09,16.79,.183,.295,.221,.256,0,12.57,2550
1,310,1835,2,4.025,3.995,154.2,6.912,.536,5.749,16.98,17.57,17.06,51.55,300.4,0,6.581,2.76,0
1,310,1840,2,4.272,4.251,153,5.776,.524,5.684,16.87,17.45,16.93,52.22,300.4,0,6.664,2.867,0
1,310,1845,2,4.909,4.89,157.6,5.124,.444,6.239,16.71,17.32,16.78,53.11,300.4,0,6.765,3.122,0
2,310,1845,2,17.57,17.04,17.57,17.98,16.81,.183,.295,.221,.256,0,12.56,2550
1,310,1850,2,4.737,4.705,157.1,6.681,.485,5.815,16.61,17.1,16.66,53.66,300.5,0,6.811,3.133,0
1,310,1855,2,4.999,4.97,157,6.095,.628,6.403,16.48,16.99,16.56,54.18,300.6,0,6.839,3.23,0
1,310,1900,2,5.248,5.216,155.9,6.317,.597,6.272,16.35,16.85,16.41,54.63,300.6,0,6.834,3.545,0
2,310,1900,2,17.46,17.02,17.56,17.86,16.83,.183,.295,.221,.256,0,12.55,2550
1,310,1905,2,4.945,4.914,153.1,6.37,.563,6.403,16.17,16.64,16.21,55.14,300.7,0,6.807,3.3,0
1,310,1910,2,4.682,4.657,151,5.918,.558,5.651,16.01,16.48,16.03,55.8,300.7,0,6.824,3.178,0
1,310,1915,2,4.618,4.591,151.1,6.162,.586,6.174,15.8,16.27,15.84,56.58,300.7,0,6.835,3.112,0
2,310,1915,2,17.35,16.99,17.54,17.73,16.83,.183,.295,.221,.256,0,12.55,2550
1,310,1920,2,4.307,4.279,152.7,6.451,.552,5.586,15.66,16.11,15.7,57.18,300.7,0,6.853,2.94,0
1,310,1925,2,4.831,4.807,155.6,5.696,.502,5.913,15.49,15.92,15.55,57.67,300.7,0,6.824,3.38,0
1,310,1930,2,4.561,4.532,155.7,6.472,.551,5.651,15.32,15.79,15.37,58.07,300.8,0,6.77,3.125,0
2,310,1930,2,17.25,16.95,17.52,17.61,16.83,.183,.295,.221,.256,0,12.53,2550
1,310,1935,2,4.408,4.384,155,5.901,.433,5.39,15.13,15.56,15.17,58.76,300.8,0,6.763,2.835,0
1,310,1940,2,3.998,3.976,153.4,6.086,.45,5.129,14.94,15.41,14.99,59.4,300.9,0,6.744,2.555,0
1,310,1945,2,3.924,3.899,155.3,6.511,.42,4.998,14.78,15.29,14.84,59.84,300.9,0,6.697,2.44,0
2,310,1945,2,17.15,16.92,17.49,17.49,16.82,.183,.295,.221,.256,0,12.53,2550
1,310,1950,2,4.036,4.014,160.6,5.925,.414,5.161,14.58,15.14,14.64,60.47,300.9,0,6.668,2.515,0
1,310,1955,2,4.091,4.063,161.9,6.704,.437,5.129,14.36,14.94,14.41,61.21,300.9,0,6.634,2.455,0
1,310,2000,2,4.225,4.205,161.2,5.522,.4,5.129,14.2,14.75,14.27,61.93,301,0,6.651,2.727,0
2,310,2000,2,17.06,16.89,17.45,17.38,16.81,.183,.295,.221,.256,0,12.53,2550
1,310,2005,2,3.895,3.874,156.4,5.866,.412,5.161,14.11,14.57,14.16,62.24,300.9,0,6.64,2.49,0
1,310,2010,2,3.785,3.77,158,5.172,.394,4.9,13.92,14.41,13.96,62.96,301,0,6.634,2.465,0
1,310,2015,2,3.421,3.402,151.6,6.077,.382,4.508,13.76,14.28,13.83,63.43,301,0,6.592,2.245,0
2,310,2015,2,16.97,16.85,17.42,17.26,16.78,.183,.295,.221,.256,.862,12.51,2550
1,310,2020,2,3.408,3.392,150.9,5.644,.45,4.573,13.62,14.14,13.69,64.03,301,0,6.59,2.207,0
1,310,2025,2,3.276,3.252,145.3,6.897,.373,4.279,13.47,14.04,13.55,64.52,301.1,0,6.567,2.01,0
1,310,2030,2,3.682,3.658,144.2,6.473,.424,4.606,13.34,13.98,13.47,65.2,301.2,0,6.593,2.44,0
2,310,2030,2,16.87,16.81,17.38,17.14,16.76,.182,.295,.221,.256,1.097,12.51,2550
1,310,2035,2,3.938,3.911,141.9,6.673,.445,5.031,13.32,13.9,13.47,65.52,301.2,0,6.64,2.605,0
1,310,2040,2,4.192,4.175,142,5.243,.504,5.553,13.27,13.83,13.41,65.88,301.2,0,6.675,2.86,0
1,310,2045,2,3.679,3.665,139.8,5.002,.423,4.475,13.15,13.68,13.25,66.33,301.3,0,6.661,2.427,0
2,310,2045,2,16.78,16.77,17.33,17.03,16.73,.182,.295,.221,.256,1.148,12.5,2550
1,310,2050,2,3.417,3.401,145.2,5.541,.514,4.639,12.97,13.53,13.08,66.88,301.4,0,6.612,2.23,0
1,310,2055,2,3.76,3.74,147.3,5.915,.359,4.573,12.82,13.4,12.92,67.46,301.4,0,6.59,2.345,0
1,310,2100,2,3.137,3.122,141.5,5.646,.385,3.953,12.61,13.19,12.69,68.13,301.5,0,6.536,1.982,0
2,310,2100,2,16.69,16.73,17.29,16.91,16.7,.182,.295,.221,.256,1.231,12.5,2550
1,310,2105,2,2.968,2.95,134.3,6.284,.288,3.953,12.34,12.96,12.39,68.95,301.5,0,6.459,1.695,0
1,310,2110,2,3.269,3.259,129.5,4.46,.38,4.083,12.12,12.83,12.21,69.94,301.6,0,6.453,1.977,0
1,310,2115,2,3.769,3.759,127.1,4.17,.386,4.769,11.98,12.81,12.11,70.4,301.7,0,6.405,2.157,0
2,310,2115,2,16.6,16.68,17.24,16.79,16.66,.182,.295,.221,.256,1.385,12.49,2550
1,310,2120,2,3.305,3.293,137.7,4.834,.372,4.312,11.89,12.61,12,70.4,301.6,0,6.335,1.96,0
1,310,2125,2,3.605,3.6,140.7,3.091,.333,4.312,11.71,12.43,11.8,70.9,301.6,0,6.276,2.065,0
1,310,2130,2,3.405,3.402,135.9,2.353,.224,4.149,11.41,12.12,11.43,71.7,301.6,0,6.151,1.852,0
2,310,2130,2,16.51,16.64,17.19,16.68,16.63,.182,.294,.221,.256,1.453,12.48,2550
1,310,2135,2,3.908,3.902,140.3,3.092,.203,4.345,11.01,11.83,11.05,73,301.6,0,6.031,2.14,0
1,310,2140,2,4.031,4.027,142.7,2.807,.298,4.769,10.8,11.62,10.89,73.9,301.5,0,5.994,2.257,0
1,310,2145,2,3.819,3.806,135,4.7,.404,5.063,10.7,11.47,10.81,74.6,301.5,0,6.033,2.232,0
2,310,2145,2,16.42,16.6,17.13,16.56,16.58,.182,.294,.221,.256,1.577,12.47,2550
1,310,2150,2,4.012,3.995,128.6,5.378,.458,5.063,10.81,11.68,11.02,74.5,301.6,0,6.116,2.575,0
1,310,2155,2,4.107,4.092,133.6,4.928,.389,5.031,11.07,11.84,11.31,73.1,301.7,0,6.106,2.837,0
1,310,2200,2,4.252,4.24,139.3,4.366,.281,4.802,11.03,11.7,11.16,73,301.6,0,6.043,2.67,0
2,310,2200,2,16.33,16.55,17.08,16.44,16.54,.182,.294,.221,.256,1.582,12.47,2550
1,310,2205,2,3.965,3.954,146.9,4.233,.306,4.704,10.82,11.47,10.9,73.8,301.6,0,5.998,2.342,0
1,310,2210,2,3.816,3.799,143.6,5.41,.269,4.508,10.67,11.35,10.77,74.4,301.6,0,5.963,2.275,0
1,310,2215,2,3.426,3.415,130.5,4.648,.387,4.377,10.54,11.18,10.64,74.9,301.7,0,5.938,2.117,0
2,310,2215,2,16.24,16.51,17.02,16.32,16.49,.182,.294,.221,.256,1.645,12.46,2550
1,310,2220,2,3.059,3.042,124.7,6.096,.361,3.822,10.39,11,10.48,75.2,301.8,0,5.861,1.797,0
1,310,2225,2,3.161,3.147,126.5,5.402,.392,4.083,10.28,10.84,10.37,75.6,301.9,0,5.83,1.947,0
1,310,2230,2,3.258,3.242,131.3,5.591,.324,4.018,10.15,10.68,10.24,75.9,301.9,0,5.775,2.002,0
2,310,2230,2,16.15,16.46,16.96,16.19,16.45,.182,.294,.221,.256,1.734,12.45,2550
1,310,2235,2,3.054,3.046,140.5,4.115,.358,4.018,10.03,10.55,10.12,76.3,301.9,0,5.726,1.8,0
1,310,2240,2,2.883,2.868,145.9,5.793,.326,3.659,9.87,10.43,9.95,76.7,301.9,0,5.653,1.545,0
1,310,2245,2,2.599,2.588,153.7,5.353,.298,3.267,9.74,10.36,9.84,77.1,302,0,5.595,1.357,0
2,310,2245,2,16.07,16.41,16.9,16.08,16.39,.182,.294,.221,.256,1.807,12.45,2550
1,310,2250,2,2.566,2.561,152.9,3.787,.24,3.169,9.69,10.32,9.81,77.1,302,0,5.558,1.487,0
1,310,2255,2,2.66,2.651,153.5,4.619,.268,3.234,9.59,10.23,9.7,77.3,301.9,0,5.505,1.477,0
1,310,2300,2,2.953,2.944,151.9,4.33,.291,3.626,9.56,10.18,9.67,77.7,301.9,0,5.531,1.702,0
2,310,2300,2,15.99,16.36,16.84,15.96,16.35,.182,.294,.221,.256,1.846,12.43,2550
1,310,2305,2,3.094,3.083,141.8,4.845,.29,3.724,9.51,10.11,9.63,77.7,301.9,0,5.496,1.832,0
1,310,2310,2,2.961,2.95,133.8,4.918,.258,3.561,9.39,9.94,9.46,77.8,301.9,0,5.4,1.607,0
1,310,2315,2,2.34,2.324,122.8,6.728,.296,3.005,9.24,9.88,9.32,78.2,302,0,5.332,1.207,0
2,310,2315,2,15.91,16.31,16.77,15.85,16.29,.182,.294,.221,.256,1.912,12.42,2550
1,310,2320,2,2.163,2.15,105.6,6.328,.19,2.679,9.12,9.84,9.21,78.2,302.1,0,5.212,1.247,0
1,310,2325,2,2.208,2.201,93.9,4.441,.158,2.548,8.76,9.62,8.77,78.8,302.1,0,4.985,1.2,0
1,310,2330,2,2.197,2.196,95.7,2.37,.12,2.45,8.28,9.31,8.3,80.4,302.1,0,4.803,.985,0
2,310,2330,2,15.83,16.26,16.71,15.75,16.24,.182,.293,.221,.256,2.228,12.41,2550
1,310,2335,2,2.303,2.302,94.4,1.397,.087,2.45,7.99,9.32,8.09,81.5,302.1,0,4.726,1.105,0
1,310,2340,2,2.522,2.519,95.4,2.65,.213,2.973,7.81,9.28,7.98,82.2,302.2,0,4.668,1.257,0
1,310,2345,2,3.043,3.038,104.7,3.392,.109,3.299,7.6,9.11,7.74,82.6,302.2,0,4.541,1.245,0
2,310,2345,2,15.75,16.22,16.65,15.65,16.18,.182,.293,.221,.256,2.796,12.41,2550
1,310,2350,2,3.365,3.36,114.1,3.223,.131,3.626,7.44,8.86,7.52,83.3,302.1,0,4.5,1.46,0
1,310,2355,2,3.189,3.187,113.4,2.24,.147,3.528,7.35,8.69,7.46,83.9,302,0,4.526,1.392,0
1,311,0,2,2.808,2.806,112.4,1.977,.245,3.267,7.3,8.51,7.43,84.2,302.1,0,4.524,1.083,0
2,311,0,2,15.65,16.17,16.59,15.54,16.13,.182,.293,.221,.256,3.112,12.4,2550
1,311,5,2,2.709,2.707,111.3,2.103,.143,3.005,7.24,8.4,7.35,84.2,302.1,0,4.463,1.342,0
1,311,10,2,3.114,3.113,112.8,1.48,.21,3.397,6.952,8.19,6.999,84.2,301.9,0,4.198,1.282,0
1,311,15,2,3.141,3.131,118.8,4.606,.094,3.43,6.652,8.13,6.684,85.3,301.9,0,4.084,1.182,0
2,311,15,2,15.55,16.12,16.52,15.43,16.07,.182,.293,.221,.256,3.509,12.4,2550
1,311,20,2,3.051,3.047,132.3,2.978,.261,3.659,6.506,8.03,6.616,85.9,301.8,0,4.052,1.4,0
1,311,25,2,3.679,3.678,138.1,1.727,.126,4.018,6.426,7.96,6.602,86.5,301.8,0,4.068,1.695,0
1,311,30,2,3.131,3.119,131.1,5.076,.205,3.659,6.411,7.74,6.566,86.9,301.8,0,4.12,1.445,0
2,311,30,2,15.45,16.07,16.45,15.31,16.02,.182,.293,.221,.256,3.89,12.39,2550
1,311,35,2,2.671,2.657,116.7,5.984,.267,3.299,6.438,7.56,6.586,87.1,301.9,0,4.167,1.19,0
1,311,40,2,2.016,1.926,82.7,17.09,.197,2.417,6.479,7.47,6.621,86.8,301.9,0,4.164,1.152,0
1,311,45,2,2.476,2.466,43.66,5.213,.245,3.103,6.365,7.04,6.392,86.1,302.1,0,3.946,1.532,0
2,311,45,2,15.35,16.01,16.38,15.2,15.96,.182,.293,.221,.256,4.137,12.38,2550
1,311,50,2,2.725,2.72,50.62,3.498,.405,3.397,6.127,6.921,6.19,87.3,302.1,0,3.911,1.355,0
1,311,55,2,1.929,1.897,78.3,10.49,.107,2.189,6.013,6.789,6.037,87.3,302,0,3.794,.857,0
1,311,100,2,2.198,2.193,83.2,4.017,.156,2.679,5.729,6.985,5.788,87.6,302,0,3.572,.987,0
2,311,100,2,15.26,15.96,16.31,15.07,15.9,.182,.293,.221,.256,4.83,12.38,2550
1,311,105,2,2.721,2.714,79.5,4.343,.19,3.005,5.564,7.06,5.71,88.2,302,0,3.516,1.285,0
1,311,110,2,3.147,3.101,106.9,9.85,.116,3.495,5.503,7.06,5.637,88.7,301.9,0,3.528,1.355,0
1,311,115,2,3.166,3.158,125.8,3.987,.187,3.593,5.493,6.855,5.633,88.9,301.8,0,3.558,1.397,0
2,311,115,2,15.16,15.9,16.25,14.96,15.83,.182,.292,.221,.256,5.537,12.37,2550
1,311,120,2,2.695,2.691,128.9,3.351,.15,3.071,5.505,6.548,5.626,89.1,301.9,0,3.591,1.16,0
1,311,125,2,2.599,2.598,123.6,1.232,.089,2.875,5.428,6.552,5.507,89.1,301.9,0,3.527,.92,0
1,311,130,2,2.733,2.732,122.5,1.16,.087,3.005,5.305,6.605,5.39,89.3,301.9,0,3.435,1.097,0
2,311,130,2,15.06,15.85,16.17,14.84,15.77,.182,.292,.221,.256,6.184,12.36,2550
1,311,135,2,2.409,2.407,119.6,1.852,.264,2.744,5.177,6.441,5.263,89.6,301.8,0,3.352,.599,0
1,311,140,2,2.236,2.231,116.4,3.655,.296,2.809,5.137,6.147,5.19,89.7,301.9,0,3.34,.257,0
1,311,145,2,2.409,2.404,129.8,3.895,.185,2.744,5.092,6.327,5.176,89.9,301.9,0,3.316,.947,0
2,311,145,2,14.96,15.79,16.1,14.72,15.71,.182,.292,.221,.256,7.4,12.36,2550
1,311,150,2,2.647,2.643,134.2,3.186,.312,3.136,5.162,6.269,5.342,90.2,301.9,0,3.427,1.19,0
1,311,155,2,2.853,2.852,133,1.231,.138,3.234,5.15,6.269,5.312,90,301.9,0,3.388,1.335,0
1,311,200,2,2.594,2.584,134.9,5.11,.227,3.136,5.179,6.346,5.362,90.3,302,0,3.461,1.087,0
2,311,200,2,14.87,15.74,16.02,14.61,15.65,.181,.292,.221,.256,6.761,12.35,2550
1,311,205,2,1.736,1.729,127.1,5.059,.4,2.548,5.24,6.36,5.404,90.3,302.1,0,3.518,.244,0
1,311,210,2,2.418,2.406,132,5.839,.278,3.103,5.312,6.39,5.482,90.2,302.2,0,3.571,1.166,0
1,311,215,2,3.244,3.23,139.6,5.388,.306,3.953,5.401,6.446,5.614,90.1,302.2,0,3.648,1.61,0
2,311,215,2,14.78,15.68,15.95,14.49,15.58,.181,.292,.221,.256,6.97,12.34,2550
1,311,220,2,1.864,1.853,149.8,6.246,.45,2.679,5.505,6.354,5.675,90.1,302.3,0,3.755,.635,0
1,311,225,2,1.378,1.371,140.8,5.708,.207,1.764,5.54,6.291,5.686,90,302.4,0,3.763,.075,0
1,311,230,2,2.017,2.014,137.2,3.242,.192,2.319,5.483,6.343,5.618,89.6,302.4,0,3.645,1.09,0
2,311,230,2,14.71,15.63,15.88,14.39,15.52,.181,.292,.221,.256,7.22,12.34,2550
1,311,235,2,1.232,1.229,121.7,3.663,.535,2.515,5.224,6.417,5.291,89.6,302.5,0,3.408,.129,0
1,311,240,2,2.033,2.032,118.5,1.613,.498,2.613,5.206,6.42,5.305,90.3,302.4,0,3.494,.978,0
1,311,245,2,1.505,1.493,131,7.36,.461,2.417,5.124,6.217,5.176,90.2,302.3,0,3.4,.095,0
2,311,245,2,14.64,15.57,15.8,14.29,15.45,.181,.292,.221,.256,7.73,12.33,2550
1,311,250,2,2.529,2.529,133.1,.761,.15,2.842,5.089,6.291,5.184,90.8,302.2,0,3.462,1.025,.018
1,311,255,2,2.322,2.261,115.9,13.13,.214,2.711,5.159,6.187,5.253,91.2,302.2,0,3.589,.837,.095
1,311,300,2,2.611,2.581,69.69,8.63,.155,3.038,5.33,6.024,5.441,91.3,302.4,0,3.761,1.757,.449
2,311,300,2,14.57,15.52,15.72,14.19,15.39,.181,.291,.221,.256,6.953,12.32,2550
1,311,305,2,2.161,2.155,74.9,4.355,.176,2.548,5.394,5.781,5.43,90.7,302.4,0,3.73,1.157,.077
1,311,310,2,2.1,2.084,54.1,7.2,.318,2.581,5.318,5.652,5.338,90.8,302.5,0,3.679,1.1,0
1,311,315,2,2.01,2.005,50.05,3.793,.226,2.515,5.401,5.811,5.481,91.2,302.5,0,3.808,.831,0
2,311,315,2,14.5,15.47,15.65,14.11,15.32,.181,.291,.221,.256,6.292,12.3,2550
1,311,320,2,2.175,2.145,45.5,9.53,.221,2.581,5.529,5.905,5.599,90.7,302.5,0,3.864,1.41,0
1,311,325,2,1.911,1.868,56.36,12.11,.225,2.417,5.421,5.552,5.401,90.4,302.5,0,3.709,1.091,0
1,311,330,2,1.634,1.594,37.01,12.57,.395,2.483,5.255,5.429,5.211,90.9,302.6,0,3.629,1.081,0
2,311,330,2,14.46,15.42,15.58,14.02,15.25,.181,.291,.221,.256,6.567,12.31,2550
1,311,335,2,2.513,2.501,44.5,5.494,.328,3.103,5.053,5.235,5.028,91.3,302.7,0,3.498,1.277,0
1,311,340,2,1.201,1.172,31.99,12.54,.258,1.829,4.978,5.18,4.953,91.5,302.7,0,3.457,.536,0
1,311,345,2,1.79,1.778,49.44,6.651,.407,2.483,4.892,5.059,4.864,91.7,302.8,0,3.396,.845,0
2,311,345,2,14.41,15.37,15.51,13.96,15.19,.181,.291,.221,.256,7.27,12.3,2550
1,311,350,2,1.864,1.836,69.04,9.79,.544,3.234,4.853,5.225,4.871,92.1,302.8,0,3.428,.742,0
1,311,355,2,2.55,2.539,63.29,5.248,.257,3.136,5.04,5.629,5.132,92.8,302.8,0,3.705,1.55,0
1,311,400,2,2.874,2.866,61.69,4.146,.359,3.757,5.272,5.679,5.374,92.5,302.8,0,3.891,1.782,.074
2,311,400,2,14.37,15.32,15.45,13.89,15.12,.181,.291,.221,.256,7.78,12.29,2550
1,311,405,2,2.655,2.642,58.18,5.681,.3,3.659,5.4,5.684,5.48,92.5,302.9,0,4.005,1.96,.284
1,311,410,2,2.823,2.81,56.91,5.514,.587,4.116,5.537,5.786,5.616,92.5,303,0,4.136,1.845,.273
1,311,415,2,3.296,3.273,53.48,6.852,.34,4.116,5.661,5.883,5.738,92.3,303,0,4.227,2.45,.295
2,311,415,2,14.32,15.28,15.39,13.83,15.06,.181,.291,.221,.256,7.01,12.29,2550
1,311,420,2,3.826,3.794,56.51,7.32,.547,5.063,5.722,5.881,5.775,92.1,303.2,0,4.262,2.735,.044
1,311,425,2,3.176,3.161,61.24,5.548,.403,3.953,5.691,5.815,5.694,92.2,303.3,0,4.251,2.257,0
1,311,430,2,3.054,3.042,64.32,5.011,.484,4.116,5.614,5.758,5.612,92.5,303.2,0,4.22,2.245,0
2,311,430,2,14.27,15.24,15.33,13.76,15,.181,.29,.221,.256,7.23,12.28,2550
1,311,435,2,3.13,3.075,54.29,10.82,.392,4.083,5.537,5.677,5.548,92.9,303.4,0,4.198,2.167,0
1,311,440,2,3.485,3.466,46.57,5.959,.521,4.573,5.501,5.578,5.501,93,303.3,0,4.184,2.292,0
1,311,445,2,3.448,3.418,54.57,7.59,.398,4.508,5.349,5.346,5.299,93.3,303.4,0,4.079,2.42,0
2,311,445,2,14.23,15.2,15.27,13.71,14.94,.181,.29,.221,.256,8.25,12.27,2550
1,311,450,2,3.164,3.151,62.13,5.116,.464,4.051,5.157,5.182,5.09,93.7,303.4,0,3.958,2.322,0
1,311,455,2,3.716,3.702,58.13,4.926,.572,4.737,4.972,4.97,4.884,94.1,303.4,0,3.833,2.807,0
1,311,500,2,5.054,5.04,53.46,4.293,.643,6.141,4.71,4.569,4.592,95,303.6,0,3.708,3.425,0
2,311,500,2,14.2,15.16,15.21,13.65,14.88,.181,.29,.221,.256,10.08,12.27,2550
1,311,505,2,4.59,4.572,54.49,5.121,.634,5.88,4.597,4.44,4.514,96.4,303.7,0,3.799,3.335,0
1,311,510,2,4.582,4.549,51.1,6.936,.501,5.455,4.635,4.462,4.574,97.2,303.7,0,3.962,3.17,.003
1,311,515,2,3.726,3.694,54.06,7.51,.911,5.782,4.668,4.559,4.65,97.6,303.7,0,4.052,2.807,.047
2,311,515,2,14.16,15.12,15.15,13.59,14.82,.181,.29,.221,.256,13.18,12.25,2550
1,311,520,2,4.322,4.3,59.7,5.87,.629,5.684,4.717,4.582,4.673,97.7,303.7,0,4.109,3.36,.055
1,311,525,2,4.388,4.352,63.77,7.28,.659,5.847,4.709,4.563,4.663,98,303.7,0,4.143,3.293,.003
1,311,530,2,4.22,4.194,64.67,6.299,.462,5.292,4.67,4.519,4.63,98.3,303.7,0,4.146,3.015,0
2,311,530,2,14.12,15.09,15.09,13.53,14.76,.18,.29,.221,.256,13.78,12.24,2550
1,311,535,2,4.743,4.709,68.89,6.862,.562,5.913,4.693,4.517,4.625,98.5,303.7,0,4.199,3.458,.001
1,311,540,2,5.341,5.317,65.42,5.341,.537,6.37,4.531,4.273,4.408,98.7,303.8,0,4.065,3.89,0
1,311,545,2,5.163,5.133,63.22,6.211,.813,6.991,4.447,4.254,4.339,99.3,303.8,0,4.069,3.858,0
2,311,545,2,14.1,15.06,15.05,13.48,14.71,.18,.29,.221,.256,21.42,12.24,2550
1,311,550,2,4.656,4.623,68.08,6.828,.741,6.37,4.486,4.327,4.423,99.8,303.8,0,4.177,3.318,0
1,311,555,2,5.089,5.07,66.63,4.873,.544,6.207,4.46,4.288,4.381,99.9,303.9,0,4.17,3.895,0
1,311,600,2,4.688,4.659,60.5,6.348,.736,6.174,4.472,4.332,4.429,100,304.1,0,4.193,3.468,0
2,311,600,2,14.09,15.02,14.99,13.43,14.65,.18,.29,.221,.256,29.35,12.23,2550
1,311,605,2,5.547,5.527,61.5,4.793,.812,6.795,4.45,4.278,4.377,100,304,0,4.171,4.138,0
1,311,610,2,5.93,5.903,60.63,5.443,.63,7.32,4.431,4.27,4.361,100,304.1,0,4.153,4.458,0
1,311,615,2,5.818,5.785,61.37,6.084,.842,7.32,4.393,4.251,4.336,100,304.3,0,4.117,4.428,0
2,311,615,2,14.08,14.99,14.94,13.39,14.6,.18,.29,.221,.256,43.12,12.23,2550
1,311,620,2,5.951,5.894,61.15,7.96,.649,7.55,4.421,4.289,4.365,100,304.4,0,4.143,4.415,0
1,311,625,2,6.15,6.127,54.47,4.925,1.166,8.62,4.384,4.193,4.29,100,304.4,0,4.107,4.585,0
1,311,630,2,6.487,6.469,54.66,4.314,.837,8.04,4.107,3.877,3.981,100,304.6,0,3.838,4.848,0
2,311,630,2,14.08,14.96,14.89,13.35,14.55,.18,.289,.221,.256,64.39,12.22,2550
1,311,635,2,5.458,5.432,52.52,5.627,.805,7.35,3.974,3.805,3.905,100,304.9,0,3.71,4.183,0
1,311,640,2,5.339,5.308,54.47,6.122,1.101,7.45,3.955,3.796,3.93,100,305,0,3.691,4.073,0
1,311,645,2,5.917,5.883,58.15,6.104,.62,7.02,3.794,3.593,3.753,100,305.1,0,3.535,4.41,0
2,311,645,2,14.06,14.94,14.84,13.31,14.5,.18,.289,.221,.256,54.48,12.21,2550
1,311,650,2,5.266,5.205,53.24,8.69,.68,6.925,3.742,3.622,3.763,100,305.2,0,3.485,3.76,0
1,311,655,2,6.573,6.533,48.48,6.306,.743,7.84,3.787,3.699,3.827,100,305.2,0,3.528,4.643,.005
1,311,700,2,6.214,6.174,46.83,6.478,1.127,8.23,3.806,3.733,3.85,100,305.3,0,3.547,4.418,.027
2,311,700,2,14.05,14.91,14.8,13.27,14.45,.18,.289,.221,.256,31.94,12.21,2550
1,311,705,2,5.269,5.235,53.43,6.576,.834,7.09,3.804,3.768,3.863,100,305.4,0,3.545,3.92,.099
1,311,710,2,5.295,5.251,50.91,7.41,.884,7.48,3.841,3.814,3.904,99.9,305.6,0,3.561,3.74,.436
1,311,715,2,6.494,6.441,48.64,7.35,.675,8.1,3.786,3.678,3.797,99.3,305.7,0,3.432,4.828,.612
2,311,715,2,14.04,14.89,14.75,13.22,14.4,.18,.289,.221,.256,25.3,12.2,2550
1,311,720,2,6.11,6.078,52.98,5.79,.704,7.74,3.7,3.637,3.729,99.1,305.6,0,3.321,4.628,1.724
1,311,725,2,6.044,5.996,52.38,7.16,.964,8,3.715,3.711,3.79,98.8,305.7,0,3.293,4.468,4.609
1,311,730,2,6.611,6.543,53.27,8.2,1.061,8.46,3.652,3.59,3.679,98,305.8,0,3.116,4.813,6.491
2,311,730,2,14.02,14.87,14.71,13.18,14.36,.18,.289,.221,.256,19.86,12.2,2550
1,311,735,2,5.732,5.692,52.08,6.733,.912,7.94,3.628,3.603,3.692,97.8,305.9,0,3.063,4.19,10.28
1,311,740,2,6.302,6.242,45.85,7.88,1.114,8.85,3.674,3.59,3.706,97.2,306,0,3.029,4.658,12.68
1,311,745,2,7.39,7.35,44.38,6.042,1.05,9.44,3.539,3.446,3.562,96.4,306.1,0,2.786,5.16,14.33
2,311,745,2,14,14.84,14.66,13.13,14.31,.18,.289,.221,.256,14.8,12.2,2550
1,311,750,2,6.977,6.936,44.95,6.215,.683,8.75,3.459,3.442,3.542,95.4,306.3,0,2.57,5.048,21.81
1,311,755,2,5.614,5.579,48.85,6.347,.871,7.64,3.576,3.612,3.709,94.5,306.3,0,2.541,3.978,42.41
1,311,800,2,6.531,6.506,46.22,5.095,1.041,8.1,3.686,3.697,3.802,92.4,306.4,0,2.352,4.745,59.23
2,311,800,2,13.98,14.82,14.61,13.08,14.27,.18,.289,.221,.256,8.77,12.19,2550
1,311,805,2,6.597,6.564,50.55,5.697,1.072,9.18,3.794,3.827,3.942,90.2,306.4,0,2.113,4.658,69.13
1,311,810,2,6.993,6.937,50.38,7.22,.879,8.36,3.994,3.997,4.131,87.5,306.5,0,1.904,4.975,97.9
1,311,815,2,7.46,7.43,48.09,5.081,.992,9.21,4.102,4.005,4.209,85.9,306.5,0,1.755,5.34,128.3
2,311,815,2,13.96,14.79,14.57,13.04,14.22,.18,.289,.221,.256,4.324,12.21,2550
1,311,820,2,7.67,7.63,50.35,5.907,.895,9.54,4.274,4.113,4.369,84.3,306.7,0,1.653,5.41,141.4
1,311,825,2,7.68,7.64,49.68,5.329,.768,9.24,4.365,4.238,4.463,81.5,306.9,0,1.287,5.428,163.7
1,311,830,2,7.01,6.968,49.36,5.863,.943,8.79,4.526,4.407,4.634,79.9,307,0,1.176,5.308,170
2,311,830,2,13.95,14.77,14.53,12.99,14.18,.18,.289,.221,.256,2.671,12.28,2550
1,311,835,2,7.68,7.64,50.66,5.479,.889,9.28,4.63,4.432,4.692,77.9,307,0,.934,5.775,198.5
1,311,840,2,7.16,7.11,50.36,7.25,.95,9.02,4.739,4.528,4.809,76.8,307.2,0,.836,5.215,198.4
1,311,845,2,7.23,7.2,46.41,5.326,.706,8.66,4.912,4.68,5.003,75.7,307.5,0,.803,5.145,192.6
2,311,845,2,13.96,14.75,14.48,12.97,14.14,.18,.288,.221,.256,1.889,12.35,2550
1,311,850,2,6.46,6.409,46.36,7.18,.942,8.53,5.011,4.741,5.052,75.2,307.5,0,.818,4.873,170.7
1,311,855,2,6.149,6.088,45.52,8.05,.801,7.45,5.02,4.759,5.058,76.2,307.5,0,1.002,4.57,160.7
1,311,900,2,6.304,6.263,51.49,6.525,.727,8.04,5.09,4.804,5.081,76.3,307.6,0,1.074,4.925,195.7
2,311,900,2,13.99,14.73,14.44,12.95,14.09,.179,.288,.221,.256,1.761,12.36,2550
1,311,905,2,5.954,5.902,52.43,7.59,1.036,7.94,5.256,4.906,5.312,75.8,307.6,0,1.147,4.403,238.3
1,311,910,2,6.342,6.276,41.89,8.23,.843,8.04,5.288,4.825,5.232,76.4,307.6,0,1.278,4.843,217.4
1,311,915,2,6.381,6.309,40.89,8.61,.895,8.26,5.229,4.871,5.224,77.4,307.7,0,1.414,4.833,188.8
2,311,915,2,14.04,14.71,14.4,12.96,14.06,.179,.288,.221,.256,1.709,12.41,2550
1,311,920,2,6.412,6.37,37.53,6.549,.767,7.94,5.258,4.855,5.27,77.1,307.8,0,1.386,4.785,225.7
1,311,925,2,6.861,6.806,36.5,7.23,1.079,8.85,5.348,4.899,5.349,76.3,307.9,0,1.322,5.22,253
1,311,930,2,6.308,6.255,38.15,7.37,.981,9.15,5.495,5.142,5.596,75.3,307.9,0,1.284,4.808,270.8
2,311,930,2,14.09,14.7,14.37,12.98,14.01,.179,.288,.221,.256,1.608,12.44,2550
1,311,935,2,6.56,6.527,35.64,5.769,.972,8.85,5.694,5.186,5.705,73.7,307.9,0,1.173,5.11,277.4
1,311,940,2,6.263,6.223,34.33,6.443,.887,8.59,5.745,5.216,5.7,73,308,0,1.105,4.99,289.3
1,311,945,2,6.673,6.62,45.63,7.24,1.184,9.11,5.796,5.217,5.748,72.5,307.8,0,1.058,4.92,319.3
2,311,945,2,14.16,14.7,14.34,13.02,13.98,.179,.288,.221,.256,1.297,12.54,2550
1,311,950,2,7.6,7.57,33.65,5.182,.917,9.93,5.839,5.208,5.744,70.5,307.8,0,.72,6.14,330.3
1,311,955,2,7.18,7.03,45.53,11.85,.8,8.89,5.935,5.395,6.007,70,307.8,0,.712,5.58,354.3
1,311,1000,2,6.609,6.521,42.58,9.38,1.055,9.44,6.223,5.67,6.272,68.51,307.9,0,.685,4.793,305
2,311,1000,2,14.26,14.69,14.32,13.08,13.94,.179,.288,.221,.256,.976,12.62,2550
1,311,1005,2,6.835,6.773,32.64,7.73,.901,9.18,6.341,5.692,6.311,66.39,308.2,0,.373,5.285,305.1
1,311,1010,2,6.904,6.801,38.87,9.91,1.137,9.21,6.239,5.628,6.167,66.14,308.3,0,.227,5.185,247.9
1,311,1015,2,6.345,6.284,48.99,7.97,.883,8.43,6.261,5.701,6.249,66.52,308,0,.324,4.56,310.5
2,311,1015,2,14.38,14.7,14.31,13.16,13.91,.179,.288,.221,.256,.067,12.66,2550
1,311,1020,2,6.527,6.442,38.12,9.29,.884,8.59,6.476,5.881,6.411,65.6,308,0,.337,5.158,273.3
1,311,1025,2,5.881,5.833,47.64,7.37,.922,7.71,6.464,5.929,6.515,65.93,308.1,0,.394,4.308,284.5
1,311,1030,2,6.632,6.585,37.13,6.806,.798,7.97,6.563,5.906,6.518,65.12,308,0,.32,4.935,275.7
2,311,1030,2,14.52,14.71,14.3,13.27,13.89,.179,.288,.221,.256,0,12.69,2550
1,311,1035,2,6.494,6.44,48.26,7.43,1.087,8.66,6.62,6.062,6.66,65.63,308,0,.478,4.9,366.5
1,311,1040,2,6.916,6.892,52.44,4.76,.712,8.2,6.877,6.134,6.845,64.62,307.9,0,.506,5.19,360.7
1,311,1045,2,6.741,6.687,37.28,7.28,1.003,8.69,6.806,6.227,6.777,64.82,308.1,0,.483,5.32,293.7
2,311,1045,2,14.64,14.73,14.31,13.38,13.87,.179,.288,.221,.256,0,12.7,2550
1,311,1050,2,7.35,7.32,27.7,4.731,.916,9.28,6.763,6.155,6.718,64.02,308.1,0,.274,5.9,404.2
1,311,1055,2,7.03,6.991,22.42,6.06,.935,9.41,6.873,6.251,6.852,63.2,308.2,0,.203,5.65,326.9
1,311,1100,2,6.776,6.734,29.43,6.441,.864,8.72,7.02,6.346,6.989,62.05,308.3,0,.086,5.31,403.6
2,311,1100,2,14.76,14.75,14.32,13.49,13.85,.179,.288,.221,.256,0,12.77,2550
1,311,1105,2,7.1,7.05,31.85,6.814,1.03,8.82,7.22,6.512,7.19,60.33,308.3,0,-.097,5.71,430.5
1,311,1110,2,6.954,6.904,28.39,6.838,1.238,9.6,7.33,6.649,7.31,59.45,308.4,0,-.192,5.688,436.1
1,311,1115,2,6.16,6.088,39,8.76,1.062,8.59,7.36,6.651,7.36,59.27,308.4,0,-.207,4.668,376
2,311,1115,2,14.89,14.78,14.34,13.61,13.85,.179,.288,.221,.256,0,12.87,2550
1,311,1120,2,7.01,6.915,31.8,9.48,.777,8.53,7.5,6.74,7.48,59.37,308.3,0,-.055,5.445,476.4
1,311,1125,2,6.885,6.804,30.73,8.82,.925,8.92,7.66,6.855,7.6,59.17,308.4,0,.037,5.498,473.3
1,311,1130,2,7.02,6.949,26.14,7.9,.964,9.24,7.62,6.762,7.49,59.78,308.4,0,.145,5.54,399.1
2,311,1130,2,15.02,14.81,14.37,13.74,13.85,.179,.288,.221,.256,0,12.92,2550
1,311,1135,2,6.27,6.149,28.41,11.22,.945,8.59,7.49,6.738,7.49,59.58,308.4,0,-.024,4.725,372.8
1,311,1140,2,7.02,6.982,27.19,5.89,.602,8.66,7.49,6.727,7.35,59.68,308.4,0,.003,5.583,381.3
1,311,1145,2,5.415,5.311,34.63,11.23,.868,7.15,7.4,6.816,7.36,59.94,308.5,0,-.02,4.37,319.4
2,311,1145,2,15.17,14.85,14.4,13.87,13.85,.179,.288,.221,.256,0,12.91,2550
1,311,1150,2,5.979,5.892,21.4,9.75,1.029,8.17,7.71,7.13,7.71,57.99,308.5,0,-.179,4.868,365
1,311,1155,2,7.48,7.38,32.35,9.64,1.081,10.39,7.61,6.881,7.52,56.65,308.4,0,-.59,5.785,294.9
1,311,1200,2,6.952,6.903,36.51,6.856,1.211,8.89,7.43,6.761,7.34,57.77,308.2,0,-.491,5.275,339.8
2,311,1200,2,15.31,14.88,14.43,14.02,13.86,.179,.288,.221,.256,0,12.88,2550
1,311,1205,2,6.195,6.096,44.89,10.24,.803,7.87,7.7,7.06,7.65,56.71,308.1,0,-.49,4.8,333.7
1,311,1210,2,6.218,6.115,37.73,10.41,.808,8.2,7.73,7.16,7.73,56.72,308.1,0,-.456,4.79,346.4
1,311,1215,2,5.967,5.881,28.58,9.73,1.038,8.72,7.89,7.25,7.96,55.7,308.2,0,-.554,4.815,432.7
2,311,1215,2,15.43,14.92,14.48,14.16,13.88,.179,.288,.221,.256,0,12.89,2550
1,311,1220,2,6.155,6.103,27.71,7.48,.99,8.46,7.98,7.27,7.92,54.38,308.2,0,-.794,4.815,376.5
1,311,1225,2,5.858,5.763,35.43,10.34,.953,7.42,8.1,7.4,8.06,53.99,308,0,-.782,4.638,450.7
1,311,1230,2,6.912,6.808,32.69,9.95,.804,8.82,8.22,7.41,8.18,53.34,307.9,0,-.836,5.333,382.6
2,311,1230,2,15.53,14.96,14.53,14.28,13.9,.179,.288,.221,.256,0,12.96,2550
1,311,1235,2,6.221,6.109,20.59,10.88,1.04,8.79,8.35,7.76,8.45,53.54,307.7,0,-.668,4.825,394
1,311,1240,2,6.482,6.371,25.91,10.59,.884,8.2,8.7,8.06,8.68,52.91,307.7,0,-.513,5.193,363.4
1,311,1245,2,6.776,6.707,29.5,8.13,1.057,9.34,8.55,7.84,8.5,53.39,307.7,0,-.524,5.13,405.9
2,311,1245,2,15.63,15,14.58,14.39,13.93,.179,.288,.221,.256,0,12.94,2550
1,311,1250,2,6.501,6.404,20.91,9.93,1.072,8.53,8.79,8.32,8.91,54.41,307.5,0,-.05,5.078,397
1,311,1255,2,6.209,6.09,24.85,11.2,.889,8.1,9.22,8.6,9.28,53.9,307.4,0,.211,5.078,544.6
1,311,1300,2,7.02,6.949,17.82,8.2,.943,8.89,9.27,8.44,9.24,54.95,307.4,0,.516,5.528,573.5
2,311,1300,2,15.74,15.04,14.63,14.5,13.96,.179,.288,.221,.256,0,12.96,2550
1,311,1305,2,7.09,6.905,26.08,13.03,1.165,9.57,9.2,8.25,9.05,53.95,307.3,0,.202,5.513,532.9
1,311,1310,2,6.051,5.984,39.01,8.55,1.088,8.82,9.14,8.34,9.06,55.46,307.2,0,.521,4.708,560.6
1,311,1315,2,5.793,5.715,35.24,9.41,1.008,7.94,9.25,8.29,9.11,55.06,307.3,0,.519,4.548,638.6
2,311,1315,2,15.83,15.08,14.68,14.6,14,.179,.288,.221,.256,0,13.68,2550
1,311,1320,2,5.561,5.503,40.76,8.23,1.386,8.69,9.3,8.24,9.24,54.12,307,0,.34,4.295,613.8
1,311,1325,2,6.141,5.955,43.84,14.11,.828,8.1,9.46,8.5,9.53,53.32,306.8,0,.279,4.815,660.3
1,311,1330,2,6.231,6.177,34.27,7.55,1.247,8.98,9.52,8.47,9.4,53.44,306.6,0,.371,4.903,541.7
2,311,1330,2,15.94,15.12,14.73,14.71,14.04,.179,.288,.221,.256,0,13.69,2550
1,311,1335,2,5.953,5.722,39.39,15.93,1.32,9.44,9.45,8.54,9.32,54.48,306.5,0,.566,4.745,476.9
1,311,1340,2,6.026,5.922,20.55,10.67,.963,8.89,8.96,7.99,8.71,55.93,306.7,0,.475,4.893,421.3
1,311,1345,2,5.171,5.116,38.32,8.37,.868,6.729,8.71,7.89,8.63,56.77,307.1,0,.449,3.893,355.3
2,311,1345,2,16.1,15.16,14.78,14.81,14.09,.179,.288,.221,.256,0,13.27,2550
1,311,1350,2,3.945,3.891,43.49,9.53,1.053,6.011,8.7,7.95,8.65,56.49,307.5,0,.369,3.143,351.2
1,311,1355,2,2.673,2.616,57.97,11.84,.941,4.835,8.65,7.99,8.64,56.62,307.5,0,.355,1.952,348.1
1,311,1400,2,4.379,4.231,45.7,14.89,.837,7.81,8.96,8.39,8.98,56.07,307.4,0,.502,3.538,359.3
2,311,1400,2,16.26,15.21,14.83,14.89,14.13,.179,.288,.221,.255,0,13.19,2550
1,311,1405,2,4.591,4.493,20.7,11.83,1.119,9.21,9.06,8.43,9.04,55.11,307.3,0,.365,3.67,355.4
1,311,1410,2,3.609,3.541,22.05,11.1,1.058,5.717,9.18,8.7,9.33,55.56,307.2,0,.586,2.972,459.4
1,311,1415,2,3.825,3.717,22.48,13.64,.603,5.096,9.51,8.93,9.67,54.05,307.1,0,.515,3.095,527.3
2,311,1415,2,16.39,15.26,14.88,14.96,14.18,.179,.288,.221,.255,0,13.32,2550
1,311,1420,2,4.262,4.033,24.54,18.76,1.275,7.32,9.87,9.24,9.84,52.94,307,0,.553,3.585,517.7
1,311,1425,2,5.019,4.94,23.21,10.14,1.263,8.3,9.78,9.08,9.76,53.71,306.9,0,.665,4.098,531.5
1,311,1430,2,4.9,4.775,19.06,12.93,1.123,7.81,10.1,9.45,10.14,52.66,306.8,0,.69,4.093,460.5
2,311,1430,2,16.48,15.32,14.93,15.03,14.24,.179,.288,.221,.255,0,13.65,2550
1,311,1435,2,5.446,5.415,33.42,6.107,.764,7.28,10.13,9.28,10.11,52.46,306.7,0,.665,4.395,592.4
1,311,1440,2,6.286,6.15,14.06,11.91,1.154,8.33,10.26,9.34,10.12,52.63,306.5,0,.826,5.09,468.9
1,311,1445,2,5.408,5.357,28.48,7.92,.811,7.15,10.04,9.33,9.98,53.66,306.6,0,.895,4.303,369
2,311,1445,2,16.56,15.37,14.98,15.11,14.3,.179,.288,.221,.255,0,13.65,2550
1,311,1450,2,4.761,4.606,27.98,14.62,.794,6.174,10.1,9.46,10.2,53.7,306.8,0,.956,3.783,382.5
1,311,1455,2,5.796,5.681,15.52,11.43,.776,7.32,10.04,9.35,9.96,53.61,306.7,0,.885,4.77,287.5
1,311,1500,2,5.378,5.302,29.06,9.65,.964,7.71,9.89,9.33,9.84,54.22,306.6,0,.894,4.248,251
2,311,1500,2,16.64,15.42,15.03,15.2,14.36,.179,.288,.221,.255,0,13.66,2550
1,311,1505,2,5.768,5.688,31.08,9.56,.736,6.991,9.76,9.25,9.71,53.81,306.5,0,.677,4.408,218.2
1,311,1510,2,5.729,5.69,31.94,6.677,.78,7.38,9.64,9.27,9.69,53.02,306.3,0,.372,4.41,213.7
1,311,1515,2,6.363,6.277,26.97,9.42,.851,8.2,9.59,9.14,9.57,52.42,306.4,0,.168,4.998,231.8
2,311,1515,2,16.7,15.47,15.07,15.28,14.43,.179,.288,.221,.255,0,13.63,2550
1,311,1520,2,6.078,6.018,23.62,8.08,.879,7.77,9.66,9.28,9.69,52.44,306.5,0,.242,4.818,207.9
1,311,1525,2,5.589,5.54,27.18,7.63,.781,7.61,9.64,9.32,9.64,51.95,306.4,0,.092,4.57,195.3
1,311,1530,2,5.562,5.525,21.67,6.667,1.041,8,9.52,9.23,9.53,51.96,306.2,0,-.007,4.478,184.6
2,311,1530,2,16.71,15.51,15.12,15.34,14.5,.179,.288,.221,.255,0,13.63,2550
1,311,1535,2,6.149,6.03,15.63,11.29,.827,8.26,9.5,9.25,9.55,51.52,306.3,0,-.144,4.84,233.3
1,311,1540,2,6.443,6.349,31.98,9.75,1.024,8.69,9.78,9.38,9.84,50.19,306.2,0,-.24,4.828,287.1
1,311,1545,2,5.786,5.685,21,10.72,1.002,8.07,9.82,9.43,9.76,49.83,306.4,0,-.304,4.705,230.9
2,311,1545,2,16.7,15.55,15.16,15.38,14.56,.179,.289,.221,.255,0,13.69,2550
1,311,1550,2,6.123,6.063,23.23,7.99,.937,8.75,9.73,9.38,9.75,49.89,306.4,0,-.366,4.983,221.3
1,311,1555,2,5.795,5.737,30.07,8.13,.96,8.1,9.78,9.41,9.79,49.72,306.2,0,-.371,4.465,193.3
1,311,1600,2,6.022,5.975,20.58,7.17,.983,8.46,9.64,9.25,9.59,49.82,306.4,0,-.471,4.695,165.2
2,311,1600,2,16.67,15.58,15.21,15.39,14.63,.179,.289,.221,.255,0,13.7,2550
1,311,1605,2,6.483,6.457,25.73,5.115,.916,8.17,9.45,9.1,9.41,49.65,306.5,0,-.682,5.205,152.2
1,311,1610,2,6.635,6.596,20.82,6.188,.893,8.36,9.26,9.01,9.25,49.98,306.4,0,-.763,5.198,129.2
1,311,1615,2,6.327,6.263,21.92,8.11,.821,7.97,9.18,8.98,9.22,50.28,306.4,0,-.755,4.878,108.1
2,311,1615,2,16.63,15.6,15.24,15.38,14.69,.179,.289,.221,.255,0,12.93,2550
1,311,1620,2,5.708,5.643,27.16,8.68,.993,8.23,9.16,9.05,9.21,50.85,306.4,0,-.628,4.625,81.5
1,311,1625,2,5.787,5.735,27.48,7.62,.775,7.38,9.13,8.97,9.13,51.18,306.4,0,-.567,4.505,76
1,311,1630,2,6.044,6.015,31.88,5.637,.92,7.81,8.92,8.78,8.94,51.58,306.3,0,-.649,4.755,77.6
2,311,1630,2,16.58,15.61,15.27,15.37,14.75,.179,.289,.221,.255,0,12.77,2550
1,311,1635,2,5.297,5.235,28.43,8.77,.904,7.87,8.96,8.89,9.01,51.47,306.4,0,-.638,4.238,71.7
1,311,1640,2,6.173,6.108,30.51,8.26,1.08,8.17,8.84,8.72,8.85,51.74,306.4,0,-.683,4.778,64.44
1,311,1645,2,5.985,5.949,31.07,6.252,.878,7.84,8.82,8.73,8.84,51.94,306.6,0,-.649,4.488,61.91
2,311,1645,2,16.51,15.62,15.29,15.33,14.81,.179,.289,.221,.255,0,12.72,2550
1,311,1650,2,6.167,6.119,27.93,7.17,.953,7.91,8.65,8.56,8.65,51.93,306.7,0,-.81,4.875,51.91
1,311,1655,2,5.762,5.722,19.83,6.691,1.047,7.94,8.58,8.55,8.62,52.19,306.8,0,-.798,4.47,42.53
1,311,1700,2,5.932,5.901,24.43,5.9,.725,7.91,8.48,8.45,8.51,52.33,306.8,0,-.852,4.638,33.47
2,311,1700,2,16.42,15.62,15.3,15.28,14.86,.179,.289,.221,.255,0,12.66,2550
1,311,1705,2,5.649,5.615,28.57,6.265,.651,7.35,8.42,8.44,8.46,52.31,306.8,0,-.917,4.593,26.38
1,311,1710,2,6.12,6.093,36.84,5.47,.62,7.94,8.35,8.34,8.4,52.35,306.6,0,-.968,4.57,23.04
1,311,1715,2,5.665,5.635,37.52,5.891,.698,7.28,8.29,8.32,8.35,52.77,306.5,0,-.912,4.373,18.84
2,311,1715,2,16.33,15.61,15.31,15.22,14.9,.179,.289,.221,.255,0,12.62,2550
1,311,1720,2,4.861,4.831,43.99,6.292,.732,6.337,8.25,8.28,8.31,53.75,306.5,0,-.704,3.735,12.11
1,311,1725,2,5.203,5.148,49.28,8.31,.669,6.599,8.24,8.29,8.29,54.12,306.5,0,-.625,3.788,11.22
1,311,1730,2,4.778,4.752,51.25,5.969,.761,6.566,8.21,8.26,8.28,54.02,306.5,0,-.673,3.55,10.84
2,311,1730,2,16.22,15.6,15.31,15.14,14.94,.179,.289,.221,.255,0,12.59,2550
1,311,1735,2,4.952,4.916,44.49,6.914,.527,6.468,8.2,8.24,8.25,54.32,306.4,0,-.615,3.44,7.67
1,311,1740,2,5.165,5.15,45.36,4.315,.858,6.958,8.12,8.15,8.17,54.51,306.5,0,-.632,3.508,4.677
1,311,1745,2,4.977,4.95,36.37,5.917,.641,6.958,8.08,8.13,8.14,54.39,306.8,0,-.703,3.863,2.544
2,311,1745,2,16.11,15.57,15.3,15.04,14.96,.179,.289,.221,.255,0,12.58,2550
1,311,1750,2,5.287,5.27,32.44,4.716,.6,6.468,8.04,8.06,8.09,54.15,306.9,0,-.801,4.08,.454
1,311,1755,2,4.613,4.588,31.15,5.88,.657,6.337,8,8.07,8.06,53.88,307.1,0,-.899,3.45,0
1,311,1800,2,5.16,5.119,42.51,7.26,.719,6.631,7.97,8.06,8.02,53.61,307,0,-1,3.718,0
2,311,1800,2,16,15.55,15.29,14.95,14.98,.179,.289,.221,.255,0,12.56,2550
1,311,1805,2,5.683,5.659,44.11,5.3,.6,7.61,7.92,8.01,7.98,53.38,306.8,0,-1.099,3.835,0
1,311,1810,2,5.228,5.196,41.46,6.267,1.16,7.68,7.9,7.98,7.98,52.6,306.9,0,-1.315,3.815,0
1,311,1815,2,4.605,4.581,37.48,5.867,.538,5.88,7.86,7.96,7.92,52.41,307,0,-1.399,3.435,0
2,311,1815,2,15.88,15.52,15.27,14.85,15,.179,.289,.221,.255,0,12.55,2550
1,311,1820,2,4.454,4.43,39.46,6.03,.471,5.488,7.8,7.9,7.85,52.62,307,0,-1.398,3.303,0
1,311,1825,2,5.15,5.12,44.8,6.157,.673,6.664,7.73,7.83,7.79,52.23,306.9,0,-1.559,3.578,0
1,311,1830,2,5.16,5.127,44.41,6.401,.689,6.86,7.71,7.83,7.78,51.87,307.1,0,-1.671,3.725,0
2,311,1830,2,15.77,15.49,15.24,14.75,15,.179,.289,.22,.255,0,12.55,2550
1,311,1835,2,4.825,4.804,42.5,5.343,.695,6.501,7.68,7.8,7.75,51.57,307.2,0,-1.774,3.195,0
1,311,1840,2,4.931,4.9,45.11,6.451,.789,6.631,7.64,7.75,7.7,51.84,307.1,0,-1.743,3.565,0
1,311,1845,2,4.598,4.579,40.78,5.229,.65,6.566,7.62,7.73,7.69,51.82,307.1,0,-1.759,3.415,0
2,311,1845,2,15.66,15.45,15.22,14.65,15,.179,.289,.22,.255,0,12.54,2550
1,311,1850,2,5.009,4.984,43.01,5.702,.866,6.697,7.61,7.71,7.67,51.65,307.1,0,-1.816,3.543,0
1,311,1855,2,4.42,4.395,42.1,6.143,.648,6.109,7.56,7.66,7.63,51.64,307.3,0,-1.862,3.117,0
1,311,1900,2,5.558,5.539,39.05,4.71,.68,6.925,7.53,7.64,7.58,51.34,307.4,0,-1.97,3.905,0
2,311,1900,2,15.56,15.42,15.18,14.55,14.99,.179,.289,.22,.255,0,12.53,2550
1,311,1905,2,5.6,5.568,40.2,6.144,.984,7.68,7.49,7.57,7.54,51.13,307.5,0,-2.063,3.99,0
1,311,1910,2,6.616,6.583,44.38,5.742,1.153,8.89,7.39,7.44,7.42,50.36,307.5,0,-2.352,4.788,0
1,311,1915,2,6.756,6.73,49.99,5.047,1.19,9.64,7.22,7.26,7.23,49.67,307.5,0,-2.683,4.995,0
2,311,1915,2,15.45,15.38,15.14,14.45,14.98,.178,.289,.22,.255,0,12.51,2550
1,311,1920,2,5.723,5.699,49.18,5.219,.824,7.51,7.12,7.19,7.15,49.96,307.6,0,-2.7,4.008,0
1,311,1925,2,5.417,5.381,45.21,6.632,.881,7.51,7.05,7.13,7.09,50.21,307.6,0,-2.695,3.7,0
1,311,1930,2,5.942,5.923,46.65,4.624,.958,7.77,6.989,7.05,7.03,50.21,307.6,0,-2.752,4.21,0
2,311,1930,2,15.36,15.34,15.1,14.35,14.96,.178,.289,.22,.255,0,12.51,2550
1,311,1935,2,5.333,5.297,47.77,6.707,.705,6.762,6.931,7.01,6.983,50.34,307.6,0,-2.769,3.848,0
1,311,1940,2,5.523,5.484,52.23,6.838,.717,7.25,6.894,6.97,6.935,50.24,307.5,0,-2.829,3.968,0
1,311,1945,2,6.177,6.144,45.62,5.932,.872,8.13,6.84,6.94,6.89,49.56,307.7,0,-3.058,4.345,0
2,311,1945,2,15.27,15.31,15.06,14.26,14.94,.178,.289,.22,.255,0,12.5,2550
1,311,1950,2,4.787,4.75,44.05,7.06,.798,6.631,6.797,6.88,6.839,50.14,307.7,0,-2.943,3.228,0
1,311,1955,2,5.531,5.486,46.85,7.28,1.322,8.04,6.758,6.821,6.793,49.75,307.7,0,-3.082,4.023,0
1,311,2000,2,5.873,5.839,45.79,6.136,.815,7.22,6.687,6.77,6.728,48.87,307.9,0,-3.381,4.175,0
2,311,2000,2,15.18,15.27,15.02,14.16,14.91,.178,.289,.22,.255,0,12.49,2550
1,311,2005,2,5.626,5.587,42.98,6.801,.801,7.35,6.608,6.683,6.638,48.54,307.9,0,-3.538,4.138,0
1,311,2010,2,5.469,5.431,46.6,6.75,.906,7.35,6.523,6.61,6.562,48.83,307.7,0,-3.538,3.96,0
1,311,2015,2,5.183,5.142,46.11,7.19,.622,6.631,6.478,6.604,6.529,48.87,307.7,0,-3.568,3.63,0
2,311,2015,2,15.1,15.22,14.97,14.07,14.88,.178,.288,.22,.255,0,12.49,2550
1,311,2020,2,4.613,4.59,41.85,5.748,.631,6.337,6.45,6.536,6.507,48.84,307.9,0,-3.601,3.275,0
1,311,2025,2,3.984,3.96,41.47,6.314,.536,5.194,6.417,6.478,6.464,49.01,308,0,-3.586,2.827,0
1,311,2030,2,3.702,3.658,34.16,8.81,.651,5.227,6.38,6.434,6.414,49.1,308.1,0,-3.596,2.902,0
2,311,2030,2,15.01,15.19,14.92,13.98,14.84,.178,.288,.22,.255,0,12.49,2550
1,311,2035,2,4.067,4.029,39.46,7.81,.572,4.998,6.322,6.403,6.371,48.85,308.1,0,-3.713,2.755,0
1,311,2040,2,4.233,4.182,40.17,8.86,.681,6.109,6.291,6.391,6.341,47.64,308,0,-4.073,2.975,0
1,311,2045,2,4.988,4.955,45.32,6.608,.623,6.664,6.262,6.344,6.317,46.61,307.8,0,-4.38,3.5,0
2,311,2045,2,14.93,15.14,14.87,13.89,14.81,.178,.288,.22,.255,0,12.48,2550
1,311,2050,2,4.848,4.824,44.39,5.677,.724,6.435,6.249,6.332,6.306,46,307.8,0,-4.564,3.545,0
1,311,2055,2,4.661,4.629,46.18,6.682,.584,6.109,6.237,6.323,6.285,45.69,307.7,0,-4.661,3.353,0
1,311,2100,2,4.407,4.382,42.57,6.152,.576,5.847,6.203,6.277,6.255,45.87,307.8,0,-4.641,3.163,0
2,311,2100,2,14.85,15.1,14.83,13.8,14.77,.178,.288,.22,.255,0,12.46,2550
1,311,2105,2,4.146,4.129,44.96,5.181,.535,5.161,6.171,6.255,6.212,46.21,307.8,0,-4.572,2.855,0
1,311,2110,2,3.802,3.787,47.19,5.199,.678,4.965,6.14,6.211,6.182,46.31,307.9,0,-4.572,2.685,0
1,311,2115,2,3.91,3.894,50.78,5.149,.476,5.063,6.107,6.184,6.162,46.46,307.8,0,-4.561,2.88,0
2,311,2115,2,14.78,15.07,14.78,13.72,14.73,.178,.288,.22,.255,0,12.46,2550
1,311,2120,2,5.025,4.987,55.24,7.03,.904,6.697,6.101,6.226,6.167,45.32,307.9,0,-4.89,3.72,0
1,311,2125,2,4.813,4.778,58.68,6.871,.693,6.893,6.081,6.189,6.143,43.76,308.1,0,-5.359,3.538,0
1,311,2130,2,6.129,6.088,50.7,6.584,.89,8.2,6.008,6.118,6.056,41.76,308.2,0,-6.026,4.473,0
2,311,2130,2,14.71,15.03,14.73,13.65,14.69,.178,.288,.22,.255,0,12.46,2550
1,311,2135,2,5.311,5.274,50.48,6.762,.794,7.12,5.968,6.053,6.014,42.03,308.3,0,-5.979,3.885,0
1,311,2140,2,6.123,6.082,52.62,6.678,.645,8.2,5.916,6.009,5.964,41.92,308.3,0,-6.059,4.438,0
1,311,2145,2,6.171,6.135,58.13,6.159,.926,8.13,5.835,5.913,5.858,40.62,308.4,0,-6.534,4.728,0
2,311,2145,2,14.65,14.99,14.68,13.57,14.64,.178,.288,.22,.255,0,12.44,2550
1,311,2150,2,5.852,5.82,55.89,5.942,.608,7.15,5.763,5.859,5.794,40.61,308.6,0,-6.601,4.3,0
1,311,2155,2,5.457,5.44,48.03,4.578,.579,6.762,5.739,5.825,5.79,41.07,308.9,0,-6.478,3.84,0
1,311,2200,2,4.3,4.269,40.41,6.861,.494,5.357,5.716,5.798,5.755,41.93,309.1,0,-6.235,3.183,0
2,311,2200,2,14.57,14.95,14.64,13.49,14.6,.178,.288,.22,.255,0,12.43,2550
1,311,2205,2,4.891,4.871,40.38,5.236,.643,6.305,5.653,5.725,5.693,42.36,309.1,0,-6.158,3.54,0
1,311,2210,2,4.096,4.08,39.75,5.086,.619,5.521,5.612,5.667,5.644,42.85,309.1,0,-6.048,3.055,0
1,311,2215,2,4.636,4.607,48.85,6.38,.631,6.272,5.531,5.578,5.551,43.34,308.8,0,-5.973,3.285,0
2,311,2215,2,14.51,14.91,14.58,13.42,14.56,.178,.288,.22,.255,0,12.44,2550
1,311,2220,2,4.612,4.595,54.33,4.99,.642,6.043,5.455,5.517,5.478,43.49,308.6,0,-5.998,3.388,0
1,311,2225,2,5.016,4.968,64.16,7.85,1.123,6.991,5.381,5.429,5.393,43.38,308.3,0,-6.097,3.743,0
1,311,2230,2,5.858,5.829,63.92,5.762,.812,7.55,5.266,5.31,5.285,42.76,308.2,0,-6.383,4.198,0
2,311,2230,2,14.44,14.87,14.54,13.34,14.51,.178,.288,.22,.255,0,12.44,2550
1,311,2235,2,5.843,5.815,60.87,5.572,.808,7.64,5.213,5.264,5.252,42.67,308.4,0,-6.458,4.37,0
1,311,2240,2,5.514,5.486,53.96,5.813,.763,7.58,5.204,5.269,5.241,42.91,308.7,0,-6.393,4.093,0
1,311,2245,2,5.53,5.492,52.44,6.677,.657,6.958,5.195,5.248,5.22,43.08,308.9,0,-6.351,3.898,0
2,311,2245,2,14.38,14.83,14.48,13.26,14.47,.178,.287,.22,.255,0,12.42,2550
1,311,2250,2,5.323,5.293,48.53,6.049,.799,6.958,5.172,5.239,5.201,43.52,309,0,-6.243,3.858,0
1,311,2255,2,4.398,4.368,52.88,6.671,.742,5.978,5.157,5.226,5.182,43.76,309.1,0,-6.185,3.243,0
1,311,2300,2,4.334,4.293,49.35,7.83,.83,5.88,5.131,5.192,5.158,43.88,309.3,0,-6.172,3.203,0
2,311,2300,2,14.31,14.79,14.43,13.19,14.42,.178,.287,.22,.255,0,12.42,2550
1,311,2305,2,4.399,4.376,51.72,5.931,.636,5.717,5.109,5.161,5.146,44.16,309.2,0,-6.11,3.12,0
1,311,2310,2,5.408,5.376,48.01,6.226,.698,7.22,5.074,5.09,5.1,44.37,309,0,-6.081,3.823,0
1,311,2315,2,5.229,5.186,54.14,7.31,.695,6.795,5.011,5.06,5.03,44.89,308.8,0,-5.987,3.843,0
2,311,2315,2,14.25,14.75,14.39,13.12,14.37,.178,.287,.22,.255,0,12.41,2550
1,311,2320,2,5.178,5.147,51.25,6.287,.762,7.06,4.951,5,4.971,44.97,308.9,0,-6.02,3.698,0
1,311,2325,2,5.384,5.366,55.67,4.754,.615,6.991,4.906,4.948,4.926,45.09,309,0,-6.026,3.953,0
1,311,2330,2,5.052,5.009,61.91,7.46,.789,6.664,4.846,4.894,4.867,45.51,309,0,-5.96,3.785,0
2,311,2330,2,14.19,14.71,14.34,13.05,14.33,.178,.287,.22,.255,0,12.41,2550
1,311,2335,2,5.024,4.995,60.48,6.199,.728,6.533,4.784,4.838,4.787,45.84,308.9,0,-5.923,3.855,0
1,311,2340,2,4.649,4.628,57.21,5.474,.686,6.272,4.739,4.774,4.762,46.05,309.1,0,-5.903,3.468,0
1,311,2345,2,4.684,4.668,50.25,4.727,.496,5.749,4.716,4.765,4.737,46.56,309.2,0,-5.784,3.283,0
2,311,2345,2,14.14,14.68,14.28,12.98,14.28,.178,.287,.22,.255,0,12.4,2550
1,311,2350,2,4.707,4.683,43.28,5.765,.701,6.664,4.683,4.702,4.704,47.25,309.2,0,-5.623,3.36,0
1,311,2355,2,5.302,5.266,43.59,6.663,.75,7.25,4.585,4.546,4.57,47.56,309.1,0,-5.627,3.598,0
1,312,0,2,5.226,5.188,39.92,6.884,.737,6.729,4.434,4.39,4.428,47.96,309.3,0,-5.655,3.705,0
2,312,0,2,14.08,14.64,14.24,12.91,14.23,.177,.287,.22,.255,0,12.39,2550
1,312,5,2,4.856,4.828,36.1,6.117,.786,6.305,4.323,4.291,4.314,47.92,309.3,0,-5.766,3.625,0
1,312,10,2,5.152,5.125,38.74,5.801,.641,6.272,4.213,4.184,4.204,47.61,309.3,0,-5.949,3.91,0
1,312,15,2,5.167,5.14,41.78,5.855,.654,7.15,4.142,4.115,4.146,47.8,309.1,0,-5.961,3.623,0
2,312,15,2,14.03,14.6,14.19,12.85,14.19,.177,.287,.22,.255,0,12.39,2550
1,312,20,2,5.431,5.393,42.56,6.798,.673,6.566,4.096,4.089,4.106,48.07,309.1,0,-5.931,3.898,0
1,312,25,2,4.957,4.93,37.39,5.978,.631,7.12,4.066,4.031,4.081,48.46,309.2,0,-5.854,3.795,0
1,312,30,2,4.374,4.351,35.25,5.918,.524,5.619,4.03,4.022,4.052,48.66,309.3,0,-5.832,3.428,0
2,312,30,2,13.98,14.57,14.14,12.79,14.14,.177,.287,.22,.255,0,12.38,2550
1,312,35,2,5.527,5.495,31.25,6.11,.827,6.925,4.027,3.988,4.034,48.05,309.3,0,-5.999,4.368,0
1,312,40,2,5.392,5.352,32.62,6.963,.776,7.25,3.992,3.96,4.009,47.49,309.3,0,-6.181,4.115,0
1,312,45,2,5.268,5.231,33.2,6.772,.631,6.729,3.964,3.941,3.979,47.72,309.4,0,-6.144,4.085,0
2,312,45,2,13.92,14.53,14.08,12.72,14.09,.177,.287,.22,.255,2.237,12.38,2550
1,312,50,2,5.023,4.988,32.3,6.745,.662,6.795,3.937,3.914,3.95,48.21,309.3,0,-6.038,3.785,0
1,312,55,2,5.512,5.464,35.31,7.57,.757,7.06,3.876,3.861,3.874,47.73,309.2,0,-6.22,4.135,0
1,312,100,2,5.355,5.327,31.98,5.851,.658,6.958,3.803,3.763,3.804,47.85,309.2,0,-6.255,4.188,0
2,312,100,2,13.88,14.5,14.04,12.67,14.05,.177,.286,.22,.255,5.069,12.37,2550
1,312,105,2,5.041,5.015,33.17,5.812,.825,6.566,3.778,3.763,3.793,47.84,309.3,0,-6.281,3.833,0
1,312,110,2,4.277,4.238,33.73,7.75,.951,6.631,3.773,3.773,3.792,48.02,309.2,0,-6.237,3.435,0
1,312,115,2,4.357,4.322,25.19,7.25,.63,6.239,3.773,3.76,3.784,47.94,309.4,0,-6.258,3.305,0
2,312,115,2,13.83,14.46,13.99,12.6,14,.177,.286,.22,.255,0,12.36,2550
1,312,120,2,4.645,4.602,24.41,7.71,.781,6.337,3.73,3.694,3.744,47.68,309.4,0,-6.365,3.74,0
1,312,125,2,5.198,5.139,19.02,8.63,.678,6.631,3.717,3.712,3.73,48.05,309.5,0,-6.279,4.105,0
1,312,130,2,4.8,4.755,26.43,7.85,.805,6.37,3.672,3.627,3.678,48.94,309.5,0,-6.084,3.82,0
2,312,130,2,13.78,14.42,13.94,12.54,13.95,.177,.286,.22,.255,11.21,12.36,2550
1,312,135,2,4.093,4.065,33.27,6.634,.595,5.129,3.616,3.588,3.616,50.33,309.5,0,-5.775,3.218,0
1,312,140,2,4.452,4.432,30.91,5.463,.698,5.945,3.559,3.523,3.554,50.65,309.4,0,-5.745,3.368,0
1,312,145,2,4.075,4.051,35.61,6.292,.534,5.423,3.538,3.504,3.539,51.17,309.3,0,-5.634,3.147,0
2,312,145,2,13.74,14.39,13.89,12.48,13.9,.177,.286,.22,.255,15.73,12.36,2550
1,312,150,2,4.742,4.716,33.88,5.986,.585,6.076,3.469,3.405,3.459,51.03,309.4,0,-5.73,3.548,0
1,312,155,2,4.804,4.775,22.97,6.371,.533,5.978,3.417,3.355,3.411,51.26,309.5,0,-5.721,3.715,0
1,312,200,2,4.467,4.43,19.21,7.42,.595,6.141,3.4,3.354,3.405,51.51,309.7,0,-5.672,3.578,0
2,312,200,2,13.7,14.35,13.85,12.42,13.86,.177,.286,.22,.255,.112,12.35,2550
1,312,205,2,4.663,4.634,19.94,6.453,.853,6.37,3.384,3.357,3.397,51.66,309.8,0,-5.649,3.723,0
1,312,210,2,4.822,4.785,24.54,7.12,.699,6.174,3.312,3.252,3.301,51.76,309.8,0,-5.69,3.815,0
1,312,215,2,4.202,4.175,28.06,6.431,.456,5.357,3.237,3.209,3.231,53.71,309.6,0,-5.285,3.233,0
2,312,215,2,13.65,14.32,13.8,12.37,13.82,.177,.286,.22,.255,17.9,12.33,2550
1,312,220,2,4.087,4.043,32.64,8.37,.607,5.586,3.133,3.079,3.088,56.39,309.5,0,-4.749,3.14,0
1,312,225,2,4.506,4.491,42.84,4.759,.582,5.88,3.007,2.942,2.97,59.05,309.2,0,-4.266,3.128,0
1,312,230,2,3.37,3.351,38.17,6.072,.699,5.292,2.876,2.819,2.825,63.22,309.3,0,-3.497,2.572,0
2,312,230,2,13.62,14.28,13.75,12.31,13.77,.177,.286,.22,.255,42.59,12.33,2550
1,312,235,2,3.976,3.959,38.66,5.22,.668,5.031,2.718,2.715,2.675,64.28,309.3,0,-3.425,2.927,0
1,312,240,2,3.472,3.454,44.78,5.856,.649,4.835,2.6,2.596,2.573,66.01,309.2,0,-3.189,2.467,0
1,312,245,2,3.205,3.183,53.7,6.668,.459,4.083,2.481,2.547,2.472,68.05,309.1,0,-2.898,2.387,0
2,312,245,2,13.57,14.25,13.71,12.26,13.73,.177,.286,.22,.255,49.82,12.32,2550
1,312,250,2,3.091,3.074,64.89,6.005,.419,3.92,2.374,2.451,2.318,70.8,309.1,0,-2.483,2.16,0
1,312,255,2,3.021,2.995,69.34,7.52,.433,4.181,2.227,2.361,2.194,71.7,309.2,0,-2.455,2.14,0
1,312,300,2,2.525,2.514,72.1,5.417,.372,3.397,2.144,2.266,2.119,73.6,309.3,0,-2.188,1.732,0
2,312,300,2,13.54,14.21,13.66,12.19,13.68,.177,.285,.22,.255,1.972,12.31,2550
1,312,305,2,2.589,2.582,64.78,4.321,.285,3.365,2.155,2.31,2.147,74.2,309.2,0,-2.058,1.862,0
1,312,310,2,2.459,2.449,60.07,5.189,.332,3.463,2.205,2.36,2.22,73.9,309.2,0,-2.067,1.775,0
1,312,315,2,3.326,3.316,57.22,4.497,.453,4.573,2.283,2.477,2.338,71.3,309,0,-2.464,2.707,.16
2,312,315,2,13.51,14.18,13.62,12.12,13.64,.177,.285,.22,.255,3.16,12.3,2550
1,312,320,2,3.625,3.598,63.47,6.966,.464,4.704,2.328,2.385,2.318,72.5,309,0,-2.202,2.73,.881
1,312,325,2,3.475,3.453,56.9,6.446,.348,4.116,2.176,2.218,2.155,72.7,309.1,0,-2.32,2.757,.976
1,312,330,2,2.961,2.935,44.78,7.56,.428,4.214,2.185,2.281,2.204,72.3,309.3,0,-2.377,2.2,1.17
2,312,330,2,13.48,14.15,13.57,12.05,13.6,.177,.285,.22,.255,1.79,12.29,2550
1,312,335,2,3.195,3.181,46.43,5.42,.443,4.312,2.256,2.351,2.294,70.6,309.2,0,-2.617,2.317,1.287
1,312,340,2,3.509,3.49,41.34,5.846,.426,4.541,2.32,2.404,2.34,70.2,309.3,0,-2.639,2.432,1.021
1,312,345,2,3.286,3.268,50.86,6.065,.395,4.083,2.327,2.376,2.336,69.81,309.1,0,-2.705,2.382,.695
2,312,345,2,13.45,14.11,13.52,11.97,13.56,.177,.285,.22,.255,1.633,12.28,2550
1,312,350,2,3.041,3.02,48.02,6.652,.412,3.887,2.329,2.382,2.355,69.71,309.1,0,-2.723,2.162,.488
1,312,355,2,3.304,3.291,54.65,5.081,.516,4.279,2.351,2.418,2.367,68.91,309,0,-2.854,2.475,.368
1,312,400,2,3.524,3.507,57.4,5.719,.396,4.508,2.341,2.399,2.357,67.09,308.9,0,-3.216,2.837,.242
2,312,400,2,13.41,14.08,13.47,11.88,13.51,.177,.285,.22,.255,1.532,12.28,2550
1,312,405,2,3.71,3.698,51.2,4.558,.518,4.737,2.342,2.414,2.369,66.37,308.9,0,-3.355,2.597,.097
1,312,410,2,3.979,3.957,49.82,5.973,.467,4.998,2.371,2.453,2.4,65.61,308.8,0,-3.48,2.74,.076
1,312,415,2,3.878,3.845,43.91,7.45,.477,4.769,2.398,2.466,2.418,65.03,308.8,0,-3.571,2.735,0
2,312,415,2,13.37,14.06,13.42,11.8,13.47,.177,.285,.22,.255,1.39,12.26,2550
1,312,420,2,4.405,4.387,40.17,5.273,.467,5.39,2.374,2.404,2.386,64.16,308.6,0,-3.768,3.115,0
1,312,425,2,4.07,4.045,39.29,6.358,.497,5.194,2.33,2.381,2.345,64.06,308.6,0,-3.829,2.972,0
1,312,430,2,3.873,3.846,47.93,6.794,.593,5.227,2.317,2.36,2.33,63.8,308.6,0,-3.895,2.572,0
2,312,430,2,13.34,14.03,13.36,11.72,13.43,.177,.285,.219,.254,1.428,12.25,2550
1,312,435,2,4.129,4.106,46.67,6.026,.604,5.455,2.287,2.332,2.303,62.28,308.6,0,-4.237,2.817,0
1,312,440,2,3.749,3.723,43.72,6.849,.758,5.031,2.285,2.342,2.308,61.95,308.7,0,-4.308,2.61,0
1,312,445,2,3.627,3.607,37.51,6.083,.518,4.671,2.288,2.331,2.313,61.28,308.8,0,-4.448,2.65,0
2,312,445,2,13.3,14,13.3,11.65,13.38,.177,.285,.219,.254,1.125,12.24,2550
1,312,450,2,3.801,3.758,28.38,8.66,.693,5.39,2.278,2.325,2.294,60.41,308.9,0,-4.642,2.93,0
1,312,455,2,4.495,4.471,28.64,5.82,.498,5.749,2.27,2.342,2.302,58.2,308.9,0,-5.131,3.393,0
1,312,500,2,4.213,4.176,32.66,7.61,.507,5.488,2.269,2.352,2.301,57.15,308.9,0,-5.367,3.3,0
2,312,500,2,13.26,13.98,13.25,11.57,13.33,.177,.285,.219,.254,.43,12.22,2550
1,312,505,2,3.587,3.565,33.78,6.359,.654,5.292,2.266,2.331,2.291,57.28,309,0,-5.342,2.847,0
1,312,510,2,4.231,4.197,31.16,7.25,.613,5.782,2.283,2.306,2.294,57.02,309.1,0,-5.385,3.35,0
1,312,515,2,4.196,4.167,32.1,6.724,.519,5.39,2.27,2.287,2.282,57.2,309.2,0,-5.355,3.27,0
2,312,515,2,13.22,13.95,13.19,11.5,13.28,.177,.285,.219,.254,.03,12.21,2550
1,312,520,2,4.221,4.198,32.09,5.893,.619,5.651,2.259,2.276,2.274,57.3,309.2,0,-5.343,3.333,0
1,312,525,2,4.463,4.43,33.81,6.913,.639,6.239,2.255,2.272,2.258,57.88,309.2,0,-5.217,3.345,0
1,312,530,2,4.628,4.602,34.55,6.105,.798,6.207,2.238,2.216,2.225,58.2,309.2,0,-5.162,3.375,0
2,312,530,2,13.17,13.92,13.14,11.44,13.23,.177,.284,.219,.254,0,12.2,2550
1,312,535,2,5.469,5.441,27.86,5.853,.846,7.55,2.11,2.058,2.071,57.75,309.1,0,-5.382,4.21,0
1,312,540,2,5.169,5.132,31.73,6.815,.747,6.566,1.969,1.923,1.948,56.09,308.9,0,-5.885,3.928,0
1,312,545,2,5.198,5.171,32.88,5.895,.652,6.631,1.904,1.859,1.883,57.68,309,0,-5.587,3.945,0
2,312,545,2,13.13,13.89,13.08,11.38,13.19,.177,.284,.219,.254,0,12.19,2550
1,312,550,2,5.226,5.196,33.41,6.093,.751,6.991,1.858,1.791,1.847,59.14,309.1,0,-5.305,3.935,0
1,312,555,2,5.202,5.174,28.64,5.971,.632,6.533,1.791,1.716,1.764,59.98,308.9,0,-5.184,4.07,0
1,312,600,2,4.322,4.291,32.87,6.919,.669,5.88,1.732,1.712,1.729,61.05,309,0,-5.011,3.45,0
2,312,600,2,13.09,13.86,13.03,11.32,13.14,.177,.284,.219,.254,.136,12.17,2550
1,312,605,2,4.886,4.859,28.43,6.062,.909,6.762,1.71,1.663,1.697,61.09,309.1,0,-5.022,3.77,0
1,312,610,2,4.732,4.707,23.45,5.933,.676,6.043,1.681,1.617,1.663,61.64,309,0,-4.933,3.703,0
1,312,615,2,5.152,5.123,27.23,6.102,.962,7.19,1.62,1.547,1.584,61.79,309,0,-4.96,4.078,0
2,312,615,2,13.04,13.83,12.97,11.27,13.09,.177,.284,.219,.254,.649,12.18,2550
1,312,620,2,5.197,5.147,26.28,7.94,.755,7.15,1.519,1.432,1.482,62.63,309,0,-4.878,4.16,0
1,312,625,2,6.037,5.967,22.51,8.7,1.085,8.04,1.404,1.306,1.347,61.76,309,0,-5.167,4.595,0
1,312,630,2,5.853,5.821,30.06,5.974,.762,7.45,1.272,1.189,1.236,60.91,308.9,0,-5.467,4.698,0
2,312,630,2,13,13.8,12.92,11.22,13.05,.177,.284,.219,.254,.518,12.17,2550
1,312,635,2,5.793,5.752,29.81,6.843,.925,7.74,1.234,1.139,1.197,62.26,308.8,0,-5.218,4.493,0
1,312,640,2,5.487,5.452,30.96,6.532,.739,6.795,1.215,1.104,1.185,63.53,308.9,0,-4.975,4.045,0
1,312,645,2,4.882,4.844,31.41,7.14,.606,6.468,1.178,1.105,1.158,64.35,309,0,-4.844,3.888,0
2,312,645,2,12.95,13.77,12.87,11.17,13,.177,.284,.219,.254,1.924,12.17,2550
1,312,650,2,4.856,4.829,32.43,6.087,.722,6.174,1.154,1.069,1.129,64.99,309.1,0,-4.738,3.623,0
1,312,655,2,4.626,4.569,24.9,8.97,.591,5.978,1.181,1.073,1.161,65.93,309.1,0,-4.527,3.405,0
1,312,700,2,4.243,4.204,20.06,7.75,.733,6.174,1.183,1.086,1.147,67.16,309.2,0,-4.285,3.353,0
2,312,700,2,12.91,13.73,12.83,11.11,12.96,.176,.284,.219,.254,1.19,12.16,2550
1,312,705,2,5.245,5.205,23.28,7.07,.55,6.566,1.083,.889,1.001,68.57,309.2,0,-4.108,4.145,0
1,312,710,2,5.466,5.437,23.82,5.918,.675,6.827,.888,.709,.808,69.15,309.2,0,-4.181,4.293,0
1,312,715,2,5.382,5.355,24.81,5.739,.888,6.86,.796,.664,.745,69.27,309.2,0,-4.246,4.31,.129
2,312,715,2,12.86,13.7,12.77,11.06,12.91,.176,.284,.219,.254,2.95,12.17,2550
1,312,720,2,4.681,4.655,24.52,6.1,.529,5.717,.793,.699,.769,67.85,308.9,0,-4.518,3.625,.771
1,312,725,2,5.249,5.221,20.5,5.888,.673,6.403,.742,.671,.715,67.23,309,0,-4.684,4.065,2.142
1,312,730,2,4.571,4.529,19.92,7.69,.675,6.239,.684,.56,.619,69.86,309.1,0,-4.24,3.64,2.089
2,312,730,2,12.82,13.66,12.73,11.01,12.87,.176,.284,.219,.254,32.4,12.16,2550
1,312,735,2,4.457,4.438,25.69,5.31,.758,5.847,.66,.595,.637,69.62,309.1,0,-4.306,3.575,5.768
1,312,740,2,3.791,3.745,21.69,8.85,.819,5.553,.752,.685,.743,69.84,309.2,0,-4.178,3.02,8.5
1,312,745,2,5.333,5.298,17.74,6.568,.726,6.958,.774,.673,.745,69.45,309.2,0,-4.231,4.308,10.41
2,312,745,2,12.78,13.62,12.68,10.97,12.82,.176,.283,.219,.254,2.103,12.16,2550
1,312,750,2,4.481,4.436,19.55,8.15,.663,6.043,.814,.711,.818,70.2,309.4,0,-4.061,3.593,11.54
1,312,755,2,4.128,4.096,21.11,7.09,.596,5.39,.861,.724,.834,70.5,309.4,0,-3.949,3.268,14.36
1,312,800,2,3.921,3.881,14.57,8.16,.446,5.161,.894,.774,.884,71.1,309.5,0,-3.815,3.235,18.39
2,312,800,2,12.74,13.59,12.63,10.92,12.78,.176,.283,.219,.254,1.475,12.16,2550
1,312,805,2,4.527,4.471,10.58,9.04,.692,6.011,.937,.805,.911,71,309.5,0,-3.798,3.575,23.14
1,312,810,2,4.799,4.759,8.29,7.46,.967,6.958,.981,.868,.975,71,309.5,0,-3.75,3.818,24.59
1,312,815,2,5.937,5.913,7.41,5.235,.736,7.64,1.01,.846,.978,70.9,309.6,0,-3.745,4.33,25.7
2,312,815,2,12.7,13.55,12.59,10.88,12.74,.176,.283,.219,.254,1.487,12.16,2550
1,312,820,2,5.185,5.163,5.501,5.251,.758,6.631,1.059,.932,1.039,71,309.8,0,-3.683,4.04,29.51
1,312,825,2,5.13,5.07,.91,8.79,.639,6.533,1.136,1.02,1.127,70.9,309.8,0,-3.629,4.09,35.43
1,312,830,2,4.808,4.78,5.574,6.166,.757,6.533,1.205,1.074,1.199,71.3,309.9,0,-3.478,3.65,41.69
2,312,830,2,12.67,13.52,12.55,10.84,12.7,.176,.283,.219,.254,1.478,12.16,2550
1,312,835,2,5.298,5.271,5.369,5.805,.761,6.697,1.277,1.124,1.245,71.6,309.9,0,-3.369,4.253,48.62
1,312,840,2,5.353,5.282,9.15,9.31,.673,6.697,1.287,1.089,1.26,72,309.8,0,-3.27,4.028,53.4
1,312,845,2,5.42,5.378,3.319,7.16,.757,6.925,1.386,1.222,1.371,72,309.8,0,-3.179,4.373,58.94
2,312,845,2,12.63,13.48,12.5,10.8,12.66,.176,.283,.219,.254,1.495,12.18,2550
1,312,850,2,5.795,5.723,1.003,8.99,.662,7.19,1.407,1.225,1.358,72,309.9,0,-3.167,4.568,67.83
1,312,855,2,5.127,5.079,9.07,7.87,.754,6.631,1.406,1.231,1.388,71.7,309.9,0,-3.213,4.093,81.7
1,312,900,2,5.148,5.109,10.98,7.07,.725,6.501,1.445,1.237,1.441,71.2,309.9,0,-3.272,4.05,81.1
2,312,900,2,12.6,13.45,12.46,10.77,12.62,.176,.283,.219,.254,1.478,12.2,2550
1,312,905,2,5.113,5.075,4.386,7.01,.616,6.468,1.523,1.301,1.484,72,309.9,0,-3.059,3.968,93.4
1,312,910,2,5.389,5.311,7.93,9.75,.654,6.664,1.522,1.285,1.508,71.1,310.1,0,-3.226,4.078,114.5
1,312,915,2,5.13,5.095,358,6.726,.701,6.533,1.614,1.391,1.614,70.4,310,0,-3.272,4.053,122.4
2,312,915,2,12.57,13.42,12.42,10.75,12.58,.176,.283,.219,.254,1.399,12.22,2550
1,312,920,2,4.898,4.797,4.72,11.6,.727,6.729,1.739,1.492,1.696,70.5,309.9,0,-3.135,4.078,134.2
1,312,925,2,5.382,5.34,.4,7.13,.782,7.25,1.762,1.447,1.706,70.3,309.9,0,-3.153,4.368,133
1,312,930,2,5.725,5.694,355.6,5.963,1.077,7.84,1.816,1.532,1.797,68.92,309.9,0,-3.354,4.685,133.3
2,312,930,2,12.55,13.39,12.38,10.74,12.55,.176,.283,.219,.254,1.306,12.29,2550
1,312,935,2,5.808,5.782,4.868,5.45,.811,7.48,1.86,1.49,1.784,68.63,309.9,0,-3.368,4.783,113.8
1,312,940,2,5.346,5.065,359.5,18.57,.599,6.599,1.898,1.63,1.848,69.03,310,0,-3.256,4.218,92.9
1,312,945,2,5.492,5.445,355,7.43,.639,7.06,1.902,1.608,1.881,68.95,309.9,0,-3.267,4.345,128.2
2,312,945,2,12.54,13.37,12.35,10.74,12.52,.176,.283,.219,.254,1.252,12.31,2550
1,312,950,2,5.343,5.318,357.8,5.584,.599,6.827,2.038,1.678,1.994,67.93,309.9,0,-3.335,4.283,157.4
1,312,955,2,5.751,5.709,355.6,6.86,.667,7.15,2.156,1.811,2.14,67.19,309.9,0,-3.369,4.543,184
1,312,1000,2,5.712,5.66,350.9,7.77,.708,7.61,2.294,1.888,2.273,66.6,309.9,0,-3.356,4.603,212.9
2,312,1000,2,12.54,13.34,12.31,10.75,12.48,.176,.282,.219,.254,1.095,12.36,2550
1,312,1005,2,5.98,5.94,3.57,6.62,.729,7.38,2.466,2.029,2.432,63.97,309.8,0,-3.722,4.725,245
1,312,1010,2,6.068,5.811,2.104,16.64,.613,7.12,2.586,2.12,2.537,62.46,309.6,0,-3.923,4.853,231.6
1,312,1015,2,5.577,5.487,357.4,10.26,.876,7.38,2.655,2.25,2.639,62.52,309.5,0,-3.847,4.553,262.5
2,312,1015,2,12.54,13.33,12.28,10.77,12.45,.176,.282,.219,.254,0,12.56,2550
1,312,1020,2,6.443,6.356,352.1,9.42,.871,8.33,3.064,2.606,3.077,60.66,309.6,0,-3.861,5.108,316
1,312,1025,2,6.868,6.765,358.9,9.94,.881,8.43,3.195,2.628,3.16,59.23,309.5,0,-4.052,5.335,334.1
1,312,1030,2,6.235,6.033,5.934,14.56,1.098,8,3.554,2.971,3.639,58.4,309.5,0,-3.906,5.04,470.7
2,312,1030,2,12.55,13.31,12.26,10.81,12.43,.176,.282,.219,.254,0,12.84,2550
1,312,1035,2,6.49,6.402,2.947,9.41,.687,7.97,4.032,3.237,3.902,56.91,309.5,0,-3.803,5.243,371.9
1,312,1040,2,5.926,5.86,1.388,8.55,.945,8.2,4.357,3.739,4.45,55.84,309.4,0,-3.756,4.828,485.2
1,312,1045,2,6.985,6.91,1.489,8.38,.903,8.79,4.397,3.475,4.225,53.02,309.4,0,-4.392,5.518,338.7
2,312,1045,2,12.58,13.31,12.25,10.87,12.41,.176,.282,.219,.254,0,13.24,2550
1,312,1050,2,6.341,6.231,9.13,10.68,1.014,9.08,4.358,3.662,4.254,53.8,309.2,0,-4.237,5.023,269.8
1,312,1055,2,6.593,6.563,4.583,5.462,.819,8.23,4.127,3.502,3.962,54.39,309.2,0,-4.308,5.265,253.8
1,312,1100,2,5.621,5.48,3.463,12.81,.731,7.28,4.203,3.728,4.239,54.1,309.2,0,-4.306,4.478,317.1
2,312,1100,2,12.65,13.3,12.24,10.97,12.39,.176,.282,.219,.254,0,13.08,2550
1,312,1105,2,5.623,5.396,4.549,16.27,.951,7.45,4.545,3.913,4.518,54.13,309.2,0,-3.988,4.58,358.6
1,312,1110,2,5.871,5.755,359.3,11.39,.982,7.74,4.691,4.085,4.659,54.1,309.2,0,-3.863,4.69,330.5
1,312,1115,2,5.358,5.204,356,13.72,.876,7.68,4.649,4.067,4.566,53.68,309.3,0,-4,4.51,333.2
2,312,1115,2,12.73,13.31,12.24,11.1,12.38,.176,.282,.219,.254,0,13.18,2550
1,312,1120,2,5.809,5.649,.413,13.43,.506,6.86,4.549,3.937,4.4,52.52,309.3,0,-4.376,4.828,352.9
1,312,1125,2,5.401,5.357,359.1,7.31,.894,7.06,4.677,4.154,4.638,52.9,309.2,0,-4.168,4.688,357.5
1,312,1130,2,4.958,4.872,15.72,10.71,.968,7.02,4.845,4.283,4.833,52.32,309,0,-4.159,4.095,381.9
2,312,1130,2,12.81,13.33,12.26,11.24,12.37,.176,.282,.219,.254,0,13.2,2550
1,312,1135,2,4.753,4.703,23.66,8.26,.819,6.631,5.078,4.456,5.106,51.56,308.9,0,-4.137,3.993,494.2
1,312,1140,2,4.384,4.146,14.85,18.89,.677,5.815,5.46,4.718,5.494,50.32,308.9,0,-4.107,3.573,497.1
1,312,1145,2,4.838,4.784,12.12,8.53,.82,6.37,5.685,4.862,5.606,49.14,308.8,0,-4.213,3.96,532.6
2,312,1145,2,12.89,13.35,12.28,11.38,12.38,.176,.282,.219,.254,0,13.33,2550
1,312,1150,2,4.445,4.33,11.81,13.02,.574,5.717,5.858,5.002,5.789,47.95,308.7,0,-4.376,3.678,453
1,312,1155,2,3.522,3.453,26.96,11.41,.803,5.161,5.794,5.088,5.721,49.09,308.7,0,-4.127,2.905,382
1,312,1200,2,3.768,3.663,6.715,13.51,.616,5.488,5.93,5.342,5.841,49.49,308.7,0,-3.9,3.223,313.9
2,312,1200,2,13,13.37,12.31,11.52,12.38,.176,.282,.219,.254,0,13.25,2550
1,312,1205,2,3.665,3.509,.81,16.72,.819,5.096,6.096,5.589,6.109,49.32,308.5,0,-3.794,3.047,363.9
1,312,1210,2,3.792,3.724,8.5,10.82,.741,5.292,6.144,5.659,6.063,48.79,308.5,0,-3.89,3.243,243.2
1,312,1215,2,3.968,3.908,18.73,9.93,.565,5.129,6.185,5.877,6.23,49.04,308.4,0,-3.787,3.34,216.5
2,312,1215,2,13.17,13.41,12.35,11.7,12.41,.176,.282,.219,.254,0,13.12,2550
1,312,1220,2,4.096,4.064,7.28,7.13,.871,5.945,6.269,5.986,6.27,49.63,308.4,0,-3.554,3.458,241.9
1,312,1225,2,3.651,3.548,23.52,13.62,.557,4.965,6.27,5.888,6.289,49.64,308.3,0,-3.551,2.967,314.3
1,312,1230,2,4.251,4.213,11.34,7.66,.597,5.619,6.798,6.444,6.925,48.32,308.2,0,-3.432,3.6,383.9
2,312,1230,2,13.33,13.45,12.4,11.88,12.43,.176,.282,.219,.254,0,13.1,2550
1,312,1235,2,3.816,3.758,7.85,10.06,.573,4.769,7,6.426,7.04,47.27,308.1,0,-3.535,3.155,454.2
1,312,1240,2,3.753,3.737,356.8,5.32,1.048,5.553,7.19,6.331,7.13,46.2,308.2,0,-3.668,3.21,519.1
1,312,1245,2,3.076,3.001,12.38,12.67,.665,4.606,7.15,6.456,7.15,46.54,308.1,0,-3.605,2.49,479.8
2,312,1245,2,13.44,13.5,12.46,12.04,12.47,.176,.282,.219,.254,0,13.37,2550
1,312,1250,2,3.116,2.892,17.81,21.72,.543,4.083,7.28,6.773,7.3,46.08,308.1,0,-3.618,2.707,426.7
1,312,1255,2,3.143,2.998,31.66,17.36,.603,4.181,7.15,6.523,6.969,46.48,308.1,0,-3.624,2.745,382.5
1,312,1300,2,2.979,2.827,4.964,18.26,.47,4.083,7.06,6.584,7.07,46.95,308,0,-3.571,2.487,431
2,312,1300,2,13.55,13.54,12.52,12.17,12.5,.176,.282,.218,.254,0,13.18,2550
1,312,1305,2,3.547,3.519,2.666,7.24,.782,4.867,7.08,6.5,7.05,47.1,307.9,0,-3.511,2.967,322.7
1,312,1310,2,2.607,2.479,13.86,18,.587,4.018,6.828,6.337,6.74,47.43,308,0,-3.644,2.192,259.3
1,312,1315,2,2.319,2.121,15.26,23.66,.92,4.116,6.696,6.458,6.752,48.49,307.9,0,-3.475,1.873,256
2,312,1315,2,13.69,13.59,12.58,12.32,12.55,.176,.282,.218,.254,0,12.99,2550
1,312,1320,2,2.89,2.678,20.24,21.93,.591,3.92,6.817,6.519,6.806,48.13,308,0,-3.463,2.337,254.6
1,312,1325,2,2.556,2.538,34.84,6.737,.618,3.659,6.681,6.304,6.617,48.78,307.9,0,-3.41,2.267,226.8
1,312,1330,2,.956,.848,26.89,26.65,.465,2.45,6.657,6.466,6.79,49.39,307.9,0,-3.267,.3,306.5
2,312,1330,2,13.83,13.64,12.64,12.47,12.6,.176,.282,.218,.254,0,12.95,2550
1,312,1335,2,2.083,2.056,25.61,9.23,.435,3.005,6.996,6.918,7.31,48.83,307.8,0,-3.116,1.738,337.1
1,312,1340,2,1.527,1.485,41.15,13.51,.821,2.973,7.02,6.798,7.24,48.86,307.8,0,-3.079,1.112,428.9
1,312,1345,2,1.919,1.879,52.84,11.59,.644,3.299,7.57,7.24,7.85,48.55,307.7,0,-2.675,1.52,621.4
2,312,1345,2,13.93,13.69,12.7,12.59,12.66,.176,.282,.218,.254,0,13.04,2550
1,312,1350,2,1.581,1.452,77.3,23.15,.36,2.319,7.8,7.41,8.12,47.12,307.6,0,-2.858,1.41,675.2
1,312,1355,2,1.064,1.037,105.1,12.43,.649,2.385,7.93,7.81,8.44,46.44,307.5,0,-2.936,.946,658.7
1,312,1400,2,.632,.325,181.2,55.66,.321,1.209,8.48,8.49,9.12,45.76,307.5,0,-2.641,.418,647.5
2,312,1400,2,14.02,13.74,12.77,12.67,12.72,.176,.282,.218,.254,0,13.74,2550
1,312,1405,2,1.93,1.711,114.1,27.28,.917,3.953,9.07,8.82,9.56,44.23,307.4,0,-2.556,1.653,635.7
1,312,1410,2,1.409,1.007,53.09,42.6,.905,3.169,8.53,8.12,8.64,44.95,307.3,0,-2.828,1.225,622.4
1,312,1415,2,1.617,1.558,24.7,15.46,.475,2.777,8.58,8.24,8.89,45.78,307.2,0,-2.539,1.199,609.7
2,312,1415,2,14.16,13.79,12.83,12.71,12.78,.176,.282,.218,.254,0,13.69,2550
1,312,1420,2,.956,.703,142.4,41.28,.481,2.025,8.55,8.49,8.94,45.85,307.1,0,-2.545,.972,596.6
1,312,1425,2,1.922,1.721,88.3,26.17,.497,2.907,8.91,8.51,9.13,45.63,307.1,0,-2.287,1.578,585.8
1,312,1430,2,.953,.777,142.4,32.82,.639,2.319,9.2,8.78,9.55,45.31,307,0,-2.12,.642,574.8
2,312,1430,2,14.34,13.83,12.88,12.74,12.84,.176,.282,.218,.254,0,13.66,2550
1,312,1435,2,1.357,.926,43.1,45.64,.666,3.267,9.38,8.88,9.72,45.2,306.9,0,-2,1.078,563.3
1,312,1440,2,1.648,1.569,50.29,17.83,.846,3.201,9.44,8.99,9.66,45.53,306.9,0,-1.839,1.516,551.2
1,312,1445,2,1.832,1.55,84.5,31.76,.91,3.985,9.5,9.11,9.71,45.73,306.8,0,-1.731,1.471,540.7
2,312,1445,2,14.5,13.88,12.92,12.77,12.9,.176,.282,.218,.254,0,13.65,2550
1,312,1450,2,.951,.889,116.8,20.69,.703,2.973,9.69,9.17,9.91,45.65,306.8,0,-1.589,.798,528.9
1,312,1455,2,3.057,2.841,98.4,21.53,1.097,4.737,10.09,9.29,10.11,45.24,306.7,0,-1.346,2.441,519.6
1,312,1500,2,3.507,3.415,97.8,13.09,.532,4.965,9.92,9.07,9.82,45.85,306.7,0,-1.328,2.995,511.4
2,312,1500,2,14.62,13.94,12.96,12.81,12.97,.176,.282,.218,.254,0,13.63,2550
1,312,1505,2,3.369,3.283,100.3,12.95,.711,4.737,9.54,8.59,9.36,47.41,306.7,0,-1.216,2.817,498
1,312,1510,2,3.118,3.081,100.4,8.8,.799,4.443,9.38,8.71,9.36,48.15,306.7,0,-1.15,2.61,485.8
1,312,1515,2,2.278,2.145,111.8,19.59,.843,4.377,9.46,8.94,9.6,48.62,306.6,0,-.953,1.908,474.8
2,312,1515,2,14.74,14,13.01,12.88,13.04,.176,.282,.218,.254,0,13.62,2550
1,312,1520,2,2.695,2.576,126.3,17.01,.996,4.9,9.67,8.91,9.63,47.99,306.6,0,-.944,2.237,458
1,312,1525,2,1.816,1.571,101.7,29.75,.569,3.43,9.8,9.07,9.79,47.74,306.6,0,-.887,1.392,443.9
1,312,1530,2,1.016,.858,112.3,29.44,.804,2.385,9.69,9.22,9.8,48.04,306.5,0,-.911,.851,427.7
2,312,1530,2,14.83,14.07,13.06,12.95,13.12,.176,.283,.218,.254,0,13.62,2550
1,312,1535,2,1.785,1.709,110.9,16.74,1.042,3.789,9.94,9.74,10.42,48.08,306.5,0,-.673,1.312,413.2
1,312,1540,2,1.861,1.786,125.9,16.27,.712,3.332,9.9,9.26,10.08,48.43,306.5,0,-.607,1.47,399.1
1,312,1545,2,1.077,1.046,105.2,13.7,.404,2.711,9.93,9.62,10.15,48.77,306.5,0,-.492,.897,383.2
2,312,1545,2,14.9,14.13,13.1,13.02,13.2,.176,.283,.218,.254,0,13.61,2550
1,312,1550,2,1.415,1.267,93,23.44,1.51,4.867,10.08,10.08,10.47,48.67,306.5,0,-.38,1.183,366.6
1,312,1555,2,2.713,2.549,135.4,19.88,.613,4.247,10.14,9.45,10.15,48.79,306.5,0,-.301,2.177,353.1
1,312,1600,2,2.664,2.539,135.7,17.57,.804,4.149,10.13,9.31,10.04,49.01,306.5,0,-.247,2.035,338.5
2,312,1600,2,14.93,14.18,13.14,13.1,13.28,.176,.283,.218,.254,0,13.61,2550
1,312,1605,2,2.33,2.215,120.5,18.02,1.035,4.41,10.13,9.43,10.13,49.07,306.4,0,-.23,1.761,321.5
1,312,1610,2,2.951,2.886,114.5,12.05,.576,4.345,9.78,9.17,9.71,50.21,306.5,0,-.236,2.355,306.1
1,312,1615,2,2.952,2.841,91.2,15.7,.579,4.083,9.65,9.06,9.62,50.78,306.5,0,-.2,2.385,288.6
2,312,1615,2,14.94,14.23,13.19,13.17,13.37,.176,.283,.218,.254,0,13.61,2550
1,312,1620,2,3.248,3.176,116.6,12.12,.537,4.606,9.61,9.25,9.69,51.22,306.5,0,-.124,2.782,270.1
1,312,1625,2,2.173,1.971,125.4,24.72,.931,5.423,9.79,9.39,9.89,51,306.4,0,-.016,1.571,252.6
1,312,1630,2,2.908,2.778,131.6,17.13,.487,3.822,9.56,9.02,9.44,51.68,306.4,0,-.05,2.35,233.4
2,312,1630,2,14.94,14.27,13.22,13.24,13.45,.176,.283,.218,.253,0,13.62,2550
1,312,1635,2,3.296,3.269,138,7.36,.537,4.573,9.52,9,9.37,51.84,306.4,0,-.04,2.57,217.4
1,312,1640,2,2.7,2.649,142,11.09,.577,4.083,9.39,8.83,9.25,52.4,306.4,0,-.013,2.01,200
1,312,1645,2,2.943,2.896,126.8,10.23,.444,4.083,9.27,8.79,9.14,52.77,306.4,0,-.026,2.347,181.2
2,312,1645,2,14.92,14.31,13.26,13.28,13.53,.176,.283,.218,.253,0,13.61,2550
1,312,1650,2,3.553,3.521,107.1,7.62,.713,4.998,9.02,8.59,8.9,53.81,306.4,0,.006,2.735,165
1,312,1655,2,3.785,3.766,100.2,5.799,.527,4.671,8.84,8.56,8.81,54.51,306.4,0,.021,2.865,146.3
1,312,1700,2,3.762,3.7,105.9,10.42,.496,5.096,8.57,8.36,8.55,55.29,306.4,0,-.033,2.937,125.5
2,312,1700,2,14.88,14.34,13.29,13.27,13.6,.176,.284,.218,.253,0,13.66,2550
1,312,1705,2,3.244,3.222,117.3,6.7,.47,4.018,8.41,8.29,8.44,55.77,306.4,0,-.065,2.43,113.3
1,312,1710,2,2.82,2.791,119.5,8.23,.294,3.561,8.35,8.28,8.4,55.99,306.4,0,-.065,2.012,97.1
1,312,1715,2,2.789,2.765,112.2,7.5,.493,3.757,8.24,8.19,8.26,56.34,306.4,0,-.082,2.202,81.4
2,312,1715,2,14.82,14.36,13.32,13.23,13.66,.176,.284,.218,.253,0,13.24,2550
1,312,1720,2,3.842,3.811,115.6,7.29,.501,4.933,8,7.99,7.96,57.2,306.4,0,-.106,2.8,66.41
1,312,1725,2,3.77,3.755,124.8,5.108,.535,4.802,7.71,7.76,7.68,58.31,306.4,0,-.108,2.555,52.42
1,312,1730,2,3.096,3.079,124.5,6.128,.43,4.083,7.46,7.59,7.43,59.15,306.4,0,-.147,2.022,38.7
2,312,1730,2,14.74,14.38,13.33,13.17,13.7,.176,.284,.218,.253,0,12.75,2550
1,312,1735,2,2.924,2.915,118.9,4.461,.295,3.626,7.23,7.47,7.21,59.92,306.4,0,-.187,2.02,26.72
1,312,1740,2,2.64,2.633,125.3,4.224,.277,3.201,6.925,7.27,6.881,60.85,306.4,0,-.258,1.647,15.97
1,312,1745,2,2.739,2.732,123.7,3.978,.319,3.724,6.493,6.966,6.433,62.16,306.5,0,-.37,1.502,6.296
2,312,1745,2,14.66,14.39,13.35,13.09,13.74,.176,.284,.218,.253,.697,12.66,2550
1,312,1750,2,3.106,3.094,122.9,5.183,.351,4.051,6.145,6.712,6.129,64.05,306.5,0,-.291,1.94,.809
1,312,1755,2,3.042,3.037,121.5,3.394,.266,3.626,5.884,6.465,5.843,65.15,306.6,0,-.305,1.695,0
1,312,1800,2,2.977,2.971,123.9,3.648,.249,3.528,5.577,6.191,5.556,66.36,306.6,0,-.344,1.765,0
2,312,1800,2,14.55,14.38,13.35,13,13.77,.176,.284,.218,.253,1.317,12.63,2550
1,312,1805,2,3.045,3.037,123,4.17,.253,3.659,5.29,5.976,5.276,67.51,306.5,0,-.38,1.662,0
1,312,1810,2,2.947,2.943,127.7,3.061,.164,3.299,5.012,5.768,4.992,68.34,306.5,0,-.477,1.447,0
1,312,1815,2,2.799,2.796,123.6,2.526,.153,3.136,4.628,5.488,4.582,69.65,306.5,0,-.581,1.302,0
2,312,1815,2,14.43,14.38,13.34,12.89,13.79,.176,.284,.218,.253,1.545,12.61,2550
1,312,1820,2,2.767,2.765,120.8,2.1,.172,3.169,4.266,5.315,4.256,70.8,306.5,0,-.707,1.192,0
1,312,1825,2,2.907,2.905,116.4,2.159,.195,3.397,3.995,5.185,4.019,71.8,306.6,0,-.771,1.17,0
1,312,1830,2,3.049,3.047,115,1.787,.152,3.43,3.756,5.016,3.814,73,306.6,0,-.772,1.382,0
2,312,1830,2,14.29,14.35,13.33,12.77,13.8,.176,.284,.218,.253,1.821,12.59,2550
1,312,1835,2,3.151,3.147,119.2,2.81,.178,3.593,3.635,4.906,3.717,73.9,306.6,0,-.724,1.37,0
1,312,1840,2,3.003,2.999,119.7,3.126,.18,3.463,3.594,4.75,3.681,74.4,306.7,0,-.666,1.345,0
1,312,1845,2,3.027,3.025,122.6,2.064,.15,3.332,3.488,4.612,3.564,74.8,306.6,0,-.69,1.402,0
2,312,1845,2,14.15,14.33,13.3,12.64,13.8,.176,.284,.218,.253,2.013,12.58,2550
1,312,1850,2,2.773,2.771,125.4,2.285,.163,3.365,3.288,4.444,3.312,75.1,306.7,0,-.838,1.192,0
1,312,1855,2,2.977,2.974,121.1,2.553,.163,3.528,2.961,4.162,2.978,75.9,306.7,0,-1.008,1.312,0
1,312,1900,2,3.086,3.084,125,2.088,.131,3.397,2.705,3.798,2.738,77,306.8,0,-1.058,1.397,0
2,312,1900,2,14.01,14.3,13.28,12.5,13.79,.176,.284,.218,.253,2.325,12.56,2550
1,312,1905,2,3.144,3.141,130.4,2.61,.183,3.463,2.479,3.629,2.518,77.8,306.8,0,-1.124,1.4,0
1,312,1910,2,3.121,3.118,135.4,2.657,.194,3.593,2.293,3.64,2.362,78.9,306.9,0,-1.118,1.25,0
1,312,1915,2,3.332,3.331,138.9,1.652,.15,3.691,2.105,3.668,2.181,79.9,306.9,0,-1.13,1.367,0
2,312,1915,2,13.86,14.26,13.24,12.36,13.78,.176,.284,.218,.253,2.767,12.55,2550
1,312,1920,2,3.356,3.353,136.4,2.696,.152,3.822,1.912,3.766,2.008,81,306.9,0,-1.13,1.265,0
1,312,1925,2,3.345,3.343,140.7,2.323,.127,3.691,1.856,3.572,2.042,81.9,307,0,-1.04,1.457,0
1,312,1930,2,3.508,3.501,143.1,3.635,.219,4.083,1.788,3.169,1.955,82.1,307,0,-1.064,1.702,0
2,312,1930,2,13.73,14.21,13.19,12.22,13.75,.176,.284,.218,.253,3.493,12.54,2550
1,312,1935,2,3.801,3.786,151.8,5.039,.326,4.475,1.953,3.041,2.19,83.8,307,0,-.636,2.037,0
1,312,1940,2,3.441,3.425,153,5.45,.374,4.247,2.303,3.071,2.49,84.3,307,0,-.23,1.965,0
1,312,1945,2,2.741,2.732,159.7,4.635,.307,3.495,2.225,2.713,2.276,83.8,307.1,0,-.375,1.525,0
2,312,1945,2,13.6,14.17,13.15,12.08,13.72,.176,.284,.218,.253,3.884,12.53,2550
1,312,1950,2,2.511,2.505,160.8,4.078,.184,2.94,1.954,2.429,1.919,83.9,307.2,0,-.615,1.125,0
1,312,1955,2,2.24,2.237,159.2,2.809,.108,2.483,1.664,2.278,1.595,84.6,307.2,0,-.782,.775,0
1,312,2000,2,2.328,2.324,165.9,3.592,.171,2.744,1.404,2.248,1.378,85.5,307.3,0,-.901,.626,0
2,312,2000,2,13.47,14.12,13.1,11.94,13.68,.176,.284,.217,.253,7.25,12.52,2550
1,312,2005,2,2.449,2.446,170.9,3.131,.102,2.679,1.139,2.256,1.159,86.3,307.3,0,-1.019,.759,0
1,312,2010,2,2.601,2.597,171.5,3.203,.148,2.94,.848,2.221,.907,87.3,307.2,0,-1.141,.73,0
1,312,2015,2,2.787,2.784,174.6,2.787,.168,3.234,.585,2.141,.656,88.3,307.2,0,-1.251,.895,0
2,312,2015,2,13.36,14.06,13.04,11.81,13.64,.176,.284,.217,.253,19.46,12.51,2550
1,312,2020,2,2.904,2.901,178,2.661,.112,3.136,.395,2.069,.446,89.6,307.2,0,-1.243,.623,0
1,312,2025,2,2.835,2.833,176.4,2.479,.151,3.169,.331,1.932,.401,90.5,307.2,0,-1.171,.79,0
1,312,2030,2,2.534,2.53,173.2,2.848,.168,3.005,.222,1.626,.285,91,307.2,0,-1.203,.937,0
2,312,2030,2,13.24,14.01,12.98,11.67,13.59,.176,.284,.217,.253,34.75,12.49,2550
1,312,2035,2,2.799,2.797,166.6,1.832,.208,3.071,.144,1.497,.232,91.7,307.2,0,-1.173,1.13,0
1,312,2040,2,3.086,3.081,175,3.218,.075,3.299,.148,1.792,.224,92,307.1,0,-1.118,1.025,0
1,312,2045,2,3.101,3.1,182.4,1.664,.11,3.299,-.124,1.697,-.123,92.2,307.1,0,-1.361,.94,0
2,312,2045,2,13.12,13.95,12.92,11.55,13.54,.176,.283,.217,.253,38.18,12.48,2550
1,312,2050,2,2.465,2.463,178.5,2.338,.154,2.842,-.431,1.212,-.442,92.9,307.2,0,-1.56,.55,0
1,312,2055,2,2.424,2.411,195.6,5.882,.134,2.744,-.583,1.161,-.534,93.8,307.3,0,-1.569,.902,0
1,312,2100,2,3.312,3.302,192.5,4.552,.283,3.953,-.358,1.49,-.167,95.4,307.3,0,-1.134,1.29,0
2,312,2100,2,13.01,13.9,12.85,11.42,13.48,.176,.283,.217,.253,56.64,12.47,2550
1,312,2105,2,3.609,3.595,202.4,5.021,.199,4.149,-.087,1.549,.016,95.8,307.4,0,-.81,1.402,0
1,312,2110,2,3.701,3.688,198.8,4.902,.182,4.181,-.1,1.413,-.042,95.9,307.5,0,-.815,1.425,0
1,312,2115,2,3.658,3.647,198.8,4.431,.207,4.181,-.035,1.456,.036,96.3,307.6,0,-.698,1.45,0
2,312,2115,2,12.9,13.84,12.79,11.3,13.43,.176,.283,.217,.253,68.37,12.47,2550
1,312,2120,2,3.165,3.149,200.6,5.624,.284,3.855,.01,1.298,.038,96.5,307.5,0,-.623,1.197,0
1,312,2125,2,3.424,3.406,195.7,5.812,.284,3.985,.056,1.33,.097,96.9,307.5,0,-.525,1.38,0
1,312,2130,2,3.372,3.363,200.3,4.108,.268,3.887,.08,1.357,.144,97.1,307.5,0,-.474,1.352,0
2,312,2130,2,12.79,13.78,12.73,11.18,13.37,.176,.283,.217,.253,70.3,12.46,2550
1,312,2135,2,3.098,3.086,195.4,5.145,.267,3.789,.208,1.29,.241,97.4,307.4,0,-.3,1.145,0
1,312,2140,2,3.039,3.033,196.1,3.68,.162,3.397,.087,1.103,.069,97.2,307.4,0,-.45,1.045,0
1,312,2145,2,3.302,3.298,194.4,2.976,.17,3.626,-.137,1.095,-.181,97.2,307.4,0,-.675,1.225,0
2,312,2145,2,12.69,13.72,12.66,11.06,13.31,.176,.283,.217,.253,74.3,12.45,2550
1,312,2150,2,3.278,3.275,190.4,2.531,.121,3.626,-.419,1.124,-.443,97.2,307.5,0,-.936,1.477,0
1,312,2155,2,3.242,3.239,184.7,2.071,.096,3.593,-.531,.984,-.514,97.6,307.4,0,-.992,1.482,0
1,312,2200,2,3.281,3.279,188.5,1.953,.092,3.463,-.671,.854,-.663,97.7,307.5,0,-1.118,1.377,0
2,312,2200,2,12.6,13.66,12.59,10.95,13.24,.176,.283,.217,.253,77,12.44,2550
1,312,2205,2,3.172,3.165,183.7,3.966,.055,3.332,-.788,.713,-.764,97.9,307.4,0,-1.202,1.567,0
1,312,2210,2,3.153,3.147,179.2,3.477,.063,3.267,-.745,.477,-.683,98.3,307.5,0,-1.108,1.417,0
1,312,2215,2,2.95,2.948,187.9,1.914,.075,3.169,-.795,.316,-.775,98.2,307.5,0,-1.169,1.08,0
2,312,2215,2,12.52,13.61,12.53,10.85,13.18,.176,.283,.217,.253,80.2,12.43,2550
1,312,2220,2,2.772,2.77,181.2,2.405,.105,2.94,-.928,.189,-.915,98.2,307.5,0,-1.297,1.262,0
1,312,2225,2,2.591,2.586,194.4,3.596,.116,2.94,-.991,.422,-.942,98.4,307.5,0,-1.33,1.022,0
1,312,2230,2,2.588,2.582,200.5,3.847,.125,2.875,-1.094,.716,-1.031,98.5,307.6,0,-1.416,.975,0
2,312,2230,2,12.44,13.55,12.46,10.75,13.11,.176,.282,.217,.253,78.5,12.43,2550
1,312,2235,2,2.671,2.665,197.1,3.952,.166,3.038,-1.158,.745,-1.079,98.7,307.7,0,-1.456,1.015,0
1,312,2240,2,2.927,2.919,197.8,4.005,.154,3.234,-1.154,.762,-1.03,99,307.7,0,-1.412,1,0
1,312,2245,2,3.058,3.042,194.2,5.876,.216,3.691,-1.092,.755,-1.013,99.3,307.7,0,-1.319,1.067,0
2,312,2245,2,12.36,13.5,12.39,10.65,13.04,.176,.282,.217,.253,79.1,12.42,2550
1,312,2250,2,3.049,3.043,191.4,3.68,.151,3.332,-1.069,.63,-.96,99.4,307.8,0,-1.282,1.26,0
1,312,2255,2,2.966,2.957,191.1,4.434,.115,3.201,-1.076,.537,-.987,99.4,307.8,0,-1.289,1.302,0
1,312,2300,2,2.734,2.732,179.7,2.181,.065,2.875,-1.185,.256,-1.155,99.2,307.8,0,-1.41,1.257,0
2,312,2300,2,12.28,13.45,12.33,10.55,12.98,.176,.282,.217,.253,80.7,12.41,2550
1,312,2305,2,2.763,2.758,188.8,3.131,.067,2.907,-1.31,.272,-1.269,99.3,307.8,0,-1.53,1.052,0
1,312,2310,2,2.773,2.767,189.6,3.833,.055,2.907,-1.52,.331,-1.485,99.1,307.8,0,-1.75,1.095,0
1,312,2315,2,2.906,2.904,177.4,1.947,.084,3.103,-1.56,.11,-1.491,99.5,307.7,0,-1.742,1.177,0
2,312,2315,2,12.2,13.39,12.26,10.45,12.91,.176,.282,.217,.253,76,12.4,2550
1,312,2320,2,2.932,2.928,184.5,2.998,.078,3.103,-1.476,.075,-1.414,99.7,307.7,0,-1.635,1.042,0
1,312,2325,2,2.896,2.885,178.9,4.998,.064,3.038,-1.668,.006,-1.641,99.4,307.6,0,-1.866,1.012,0
1,312,2330,2,3.224,3.221,169.1,2.059,.14,3.463,-1.735,-.11,-1.642,99.6,307.5,0,-1.893,1.145,0
2,312,2330,2,12.12,13.34,12.2,10.36,12.84,.176,.282,.217,.253,74.3,12.4,2550
1,312,2335,2,3.241,3.239,176.1,2.051,.134,3.561,-1.56,.095,-1.443,100,307.5,0,-1.68,1.042,0
1,312,2340,2,3.284,3.281,174.3,2.407,.103,3.528,-1.562,.158,-1.449,99.9,307.5,0,-1.69,1.162,0
1,312,2345,2,3.137,3.136,171.1,1.55,.098,3.397,-1.364,.055,-1.23,100,307.5,0,-1.484,1.3,0
2,312,2345,2,12.05,13.29,12.13,10.26,12.77,.176,.282,.217,.253,75.9,12.39,2550
1,312,2350,2,3.172,3.17,175.1,2.155,.1,3.495,-1.345,.087,-1.258,99.9,307.4,0,-1.474,1.147,0
1,312,2355,2,3.211,3.209,172.6,2.144,.107,3.528,-1.545,.049,-1.498,99.7,307.3,0,-1.696,1.18,0
1,313,0,2,3.132,3.13,173.3,2.416,.121,3.528,-1.643,0,-1.551,99.9,307.2,0,-1.769,1.06,0
2,313,0,2,11.98,13.23,12.07,10.17,12.7,.176,.282,.217,.253,74.3,12.39,2550
1,313,5,2,3.215,3.212,166.5,2.149,.118,3.528,-1.604,-.139,-1.464,100,307.2,0,-1.719,1.327,0
1,313,10,2,2.87,2.865,169.8,3.475,.256,3.43,-1.391,-.146,-1.263,100,307.2,0,-1.511,1.02,0
1,313,15,2,2.376,2.374,174.2,2.608,.138,2.744,-1.567,-.274,-1.571,99.9,307.1,0,-1.696,.256,0
2,313,15,2,11.91,13.18,12,10.08,12.64,.176,.281,.217,.253,74,12.38,2550
1,313,20,2,2.377,2.374,170.6,3.299,.109,2.679,-1.982,-.311,-1.987,99.7,307,0,-2.13,.499,0
1,313,25,2,2.543,2.54,170,2.854,.159,2.94,-2.173,-.294,-2.107,100,306.9,0,-2.28,.653,0
1,313,30,2,2.739,2.734,167,3.576,.1,2.973,-2.173,-.238,-2.072,100,306.9,0,-2.274,.795,0
2,313,30,2,11.84,13.14,11.93,10,12.57,.176,.281,.217,.253,64.32,12.37,2550
1,313,35,2,2.57,2.566,162.7,3.149,.14,2.875,-1.962,-.21,-1.782,100,306.8,0,-2.068,.589,0
1,313,40,2,2.536,2.534,172.7,2.263,.098,2.875,-1.871,-.183,-1.743,100,306.8,0,-1.979,.521,0
1,313,45,2,2.626,2.625,170.5,1.557,.084,2.809,-1.98,-.217,-1.844,100,306.8,0,-2.086,.91,0
2,313,45,2,11.78,13.09,11.87,9.91,12.5,.176,.281,.217,.253,66.06,12.36,2550
1,313,50,2,2.829,2.824,177.7,3.508,.13,3.136,-1.965,-.165,-1.836,100,306.8,0,-2.071,.835,0
1,313,55,2,2.948,2.946,180.6,2.244,.138,3.299,-1.951,-.158,-1.841,100,306.8,0,-2.057,.922,2.702
1,313,100,2,3.215,3.208,188.2,3.591,.245,3.887,-1.777,-.1,-1.602,100,306.8,0,-1.887,1.297,0
2,313,100,2,11.7,13.04,11.81,9.83,12.43,.176,.281,.217,.253,67.52,12.35,2550
1,313,105,2,3.265,3.261,187.2,2.899,.178,3.724,-1.287,-.066,-1.123,100,306.9,0,-1.409,1.437,0
1,313,110,2,3.159,3.155,191.5,2.92,.174,3.626,-1.227,-.284,-1.239,100,306.9,0,-1.351,1.342,0
1,313,115,2,3.339,3.337,198.9,1.97,.124,3.691,-1.636,-.45,-1.712,100,306.8,0,-1.75,1.325,0
2,313,115,2,11.63,12.99,11.75,9.75,12.36,.176,.281,.217,.253,75.7,12.37,2550
1,313,120,2,3.44,3.433,192.4,3.627,.085,3.659,-1.957,-.649,-1.986,100,306.9,0,-2.063,1.367,0
1,313,125,2,2.932,2.925,187.1,3.879,.249,3.495,-2.098,-.843,-2.123,100,306.9,0,-2.201,1.027,0
1,313,130,2,2.548,2.542,194.2,3.839,.215,3.136,-2.256,-1.025,-2.258,100,306.9,0,-2.356,.679,0
2,313,130,2,11.57,12.94,11.68,9.67,12.3,.176,.281,.217,.253,65.66,12.35,2550
1,313,135,2,2.776,2.771,198.9,3.4,.148,3.103,-2.463,-1.03,-2.477,100,306.9,0,-2.558,.896,0
1,313,140,2,2.483,2.478,195.6,3.505,.127,2.907,-2.685,-1.036,-2.666,100,306.8,0,-2.774,.785,0
1,313,145,2,2.315,2.307,186.7,4.562,.097,2.548,-2.684,-1.06,-2.6,100,306.8,0,-2.773,.866,0
2,313,145,2,11.51,12.89,11.62,9.6,12.23,.176,.28,.217,.253,58.47,12.35,2550
1,313,150,2,2.786,2.774,189.5,5.377,.199,3.169,-2.538,-.92,-2.423,100,306.8,0,-2.631,.977,0
1,313,155,2,3.254,3.247,201,3.547,.157,3.724,-2.519,-.548,-2.438,100,306.6,0,-2.612,.987,0
1,313,200,2,3.071,3.068,201,2.548,.218,3.43,-2.483,-.449,-2.427,100,306.6,0,-2.577,.777,0
2,313,200,2,11.45,12.84,11.56,9.52,12.16,.176,.28,.217,.252,59.26,12.35,2550
1,313,205,2,2.587,2.586,206,1.41,.104,2.842,-2.537,-.663,-2.519,100,306.7,0,-2.63,.277,0
1,313,210,2,2.613,2.613,205.4,1.228,.064,2.777,-2.663,-.774,-2.59,100,306.7,0,-2.753,.623,0
1,313,215,2,2.691,2.684,213.9,4.079,.094,2.973,-2.605,-.87,-2.525,100,306.8,0,-2.696,.664,0
2,313,215,2,11.39,12.8,11.5,9.45,12.1,.176,.28,.217,.252,54.75,12.34,2550
1,313,220,2,2.534,2.528,225.9,3.887,.133,2.907,-2.656,-1.146,-2.607,100,306.8,0,-2.746,.702,0
1,313,225,2,2.039,2.029,232.7,5.759,.26,2.581,-2.495,-1.078,-2.38,100,306.8,0,-2.588,.245,0
1,313,230,2,1.836,1.828,226.3,5.462,.248,2.613,-2.16,-.878,-2.025,100,306.7,0,-2.261,.098,0
2,313,230,2,11.33,12.75,11.44,9.38,12.04,.176,.28,.217,.252,54.01,12.34,2550
1,313,235,2,2.064,2.052,225.7,6.09,.222,2.646,-1.754,-.722,-1.569,100,306.7,0,-1.865,.747,0
1,313,240,2,1.943,1.935,222.7,5.193,.25,2.646,-1.558,-.758,-1.473,100,306.6,0,-1.674,.278,0
1,313,245,2,1.839,1.828,222.5,6.282,.183,2.221,-1.593,-.782,-1.565,100,306.6,0,-1.708,.11,0
2,313,245,2,11.27,12.71,11.38,9.31,11.97,.176,.28,.217,.252,64.41,12.33,2550
1,313,250,2,1.83,1.823,221.7,5.012,.181,2.352,-1.72,-.789,-1.692,100,306.5,0,-1.832,.145,0
1,313,255,2,1.875,1.857,210.7,8.08,.186,2.221,-1.93,-.895,-1.873,100,306.5,0,-2.037,.865,0
1,313,300,2,2.213,2.211,196.8,2.355,.103,2.417,-2.167,-1.065,-2.11,100,306.4,0,-2.268,.925,0
2,313,300,2,11.21,12.66,11.32,9.23,11.91,.175,.28,.217,.252,59.43,12.32,2550
1,313,305,2,2.51,2.496,211.6,6.147,.15,2.744,-2.255,-.801,-2.188,100,306.4,0,-2.354,.751,0
1,313,310,2,2.19,2.188,217.5,2.642,.091,2.385,-2.358,-.822,-2.33,100,306.3,0,-2.455,.273,0
1,313,315,2,2.276,2.276,211.3,.874,.051,2.45,-2.374,-.939,-2.261,100,306.4,0,-2.47,.26,0
2,313,315,2,11.15,12.62,11.26,9.17,11.85,.175,.28,.217,.252,54.15,12.32,2550
1,313,320,2,2.052,2.049,207.7,3.078,.112,2.287,-2.285,-.849,-2.193,100,306.4,0,-2.384,.355,0
1,313,325,2,2.022,2.014,212.3,5.014,.066,2.221,-2.205,-.822,-2.046,100,306.4,0,-2.305,.598,0
1,313,330,2,2.275,2.273,224.1,2.478,.114,2.515,-2.179,-.711,-1.956,100,306.3,0,-2.28,1.082,0
2,313,330,2,11.1,12.57,11.2,9.1,11.78,.175,.279,.217,.252,52.73,12.31,2550
1,313,335,2,2.249,2.248,229.6,1.841,.138,2.581,-2.387,-.802,-2.203,100,306.4,0,-2.483,.767,0
1,313,340,2,1.962,1.958,220.2,3.484,.055,2.091,-2.483,-.951,-2.329,100,306.4,0,-2.577,.33,0
1,313,345,2,2.074,2.062,225.7,6.062,.109,2.45,-2.402,-.861,-2.138,100,306.4,0,-2.497,.72,0
2,313,345,2,11.04,12.53,11.14,9.03,11.72,.175,.279,.217,.252,49.41,12.31,2550
1,313,350,2,2.902,2.899,234.8,2.65,.263,3.463,-2.471,-.787,-2.134,100,306.5,0,-2.565,1.517,0
1,313,355,2,2.79,2.787,238.4,2.774,.215,3.365,-2.479,-1.071,-2.319,100,306.6,0,-2.573,1.097,0
1,313,400,2,2.333,2.323,243.7,5.188,.202,2.711,-2.585,-1.265,-2.545,100,306.5,0,-2.677,.592,0
2,313,400,2,10.98,12.48,11.09,8.97,11.66,.175,.279,.217,.252,50.34,12.3,2550
1,313,405,2,2.487,2.481,254.1,4.036,.216,2.907,-2.478,-1.174,-2.338,100,306.5,0,-2.572,1.022,0
1,313,410,2,2.725,2.713,266.7,5.355,.189,3.365,-2.385,-1.091,-2.28,100,306.5,0,-2.482,1.222,0
1,313,415,2,2.745,2.738,271.2,4.238,.253,3.234,-2.163,-.928,-2.042,100,306.5,0,-2.264,1.48,0
2,313,415,2,10.93,12.44,11.03,8.91,11.6,.175,.279,.217,.252,53.76,12.31,2550
1,313,420,2,2.378,2.369,269.1,4.885,.219,2.875,-1.839,-.99,-1.836,100,306.5,0,-1.948,1.187,0
1,313,425,2,2.557,2.55,265,4.244,.129,2.875,-1.877,-1.052,-1.896,100,306.4,0,-1.985,1.32,0
1,313,430,2,2.585,2.581,264.8,2.945,.13,2.907,-2.081,-1.132,-2.1,100,306.4,0,-2.184,1.252,0
2,313,430,2,10.88,12.4,10.98,8.84,11.54,.175,.279,.217,.252,59.11,12.3,2550
1,313,435,2,2.292,2.287,273.7,3.614,.154,2.646,-2.195,-1.173,-2.191,100,306.4,0,-2.295,1.002,0
1,313,440,2,2.019,2.014,275,3.773,.206,2.515,-2.132,-1.005,-2.125,100,306.4,0,-2.234,.738,0
1,313,445,2,2.021,2.016,271.6,4.113,.195,2.646,-2.095,-.888,-2.032,100,306.4,0,-2.198,.797,0
2,313,445,2,10.83,12.35,10.92,8.78,11.48,.175,.279,.217,.252,52.46,12.28,2550
1,313,450,2,1.85,1.846,273.2,3.954,.198,2.287,-2.128,-.912,-2.049,100,306.4,0,-2.23,.77,0
1,313,455,2,2.209,2.206,278.6,3.103,.173,2.483,-2.268,-.921,-2.257,100,306.4,0,-2.367,.952,0
1,313,500,2,2.44,2.438,280,2.228,.13,2.679,-2.368,-.793,-2.328,100,306.4,0,-2.465,.915,0
2,313,500,2,10.79,12.31,10.86,8.72,11.42,.175,.278,.217,.252,49.07,12.28,2550
1,313,505,2,2.485,2.483,283.4,2.106,.104,2.679,-2.29,-.458,-2.218,100,306.4,0,-2.388,1.207,0
1,313,510,2,2.36,2.356,277.8,3.002,.088,2.679,-2.231,-.389,-2.201,100,306.4,0,-2.331,.962,0
1,313,515,2,2.326,2.323,272.5,2.798,.153,2.646,-2.292,-.502,-2.229,100,306.3,0,-2.39,.987,0
2,313,515,2,10.75,12.27,10.81,8.66,11.36,.175,.278,.217,.252,51.09,12.27,2550
1,313,520,2,2.613,2.609,260.7,3.312,.103,2.842,-2.371,-.569,-2.304,100,306.4,0,-2.468,.938,0
1,313,525,2,2.349,2.34,262.5,5.062,.078,2.581,-2.913,-.749,-2.843,100,306.4,0,-2.997,0,0
1,313,530,2,2.282,2.28,276.8,2.153,.08,2.483,-3.002,-.843,-2.792,100,306.4,0,-3.084,.497,0
2,313,530,2,10.7,12.23,10.76,8.6,11.3,.175,.278,.217,.252,44.72,12.27,2550
1,313,535,2,2.589,2.588,278.6,1.327,.161,2.842,-2.493,-.747,-2.331,100,306.4,0,-2.587,1.212,0
1,313,540,2,2.515,2.514,277.9,1.292,.069,2.777,-2.307,-.647,-2.236,100,306.4,0,-2.405,1.19,0
1,313,545,2,2.246,2.238,288.5,4.965,.326,2.809,-2.281,-.584,-2.227,100,306.4,0,-2.379,.749,0
2,313,545,2,10.66,12.19,10.71,8.54,11.24,.175,.278,.217,.252,49.85,12.26,2550
1,313,550,2,1.42,1.416,289.9,4.102,.281,1.862,-2.245,-.729,-2.202,100,306.5,0,-2.344,0,0
1,313,555,2,.637,.635,295.7,4.972,.133,.915,-2.33,-1.142,-2.357,100,306.5,0,-2.427,0,0
1,313,600,2,.56,.526,316.1,19.83,.113,.817,-2.406,-1.236,-2.391,100,306.5,0,-2.502,0,0
2,313,600,2,10.61,12.15,10.65,8.49,11.18,.175,.278,.217,.252,45.03,12.25,2550
1,313,605,2,.516,.515,302.9,2.957,.358,1.078,-2.37,-1.308,-2.423,100,306.7,0,-2.467,.043,0
1,313,610,2,.311,.305,288.4,10.21,.156,.457,-2.667,-1.567,-2.497,100,306.6,0,-2.756,0,0
1,313,615,2,.597,.595,274.7,4.957,.158,.947,-2.539,-1.391,-2.398,100,306.6,0,-2.631,0,0
2,313,615,2,10.57,12.11,10.6,8.43,11.13,.175,.278,.217,.252,39.49,12.24,2550
1,313,620,2,.78,.776,276.1,6.146,.077,.947,-2.564,-1.201,-2.569,100,306.6,0,-2.656,0,0
1,313,625,2,1.066,1.062,290,4.854,.077,1.176,-2.763,-1.091,-2.672,100,306.5,0,-2.851,0,0
1,313,630,2,1.185,1.185,293.5,.636,.123,1.405,-2.612,-.806,-2.403,100,306.4,0,-2.703,0,0
2,313,630,2,10.52,12.07,10.55,8.38,11.07,.175,.278,.217,.252,36.35,12.23,2550
1,313,635,2,1.186,1.185,292.8,2.357,.079,1.372,-2.319,-.681,-2.174,100,306.4,0,-2.417,0,0
1,313,640,2,.753,.753,286.6,2.097,.283,1.241,-2.225,-.738,-2.223,100,306.4,0,-2.324,0,0
1,313,645,2,.627,.624,286.2,5.224,.249,.98,-2.268,-.829,-2.371,100,306.3,0,-2.367,0,0
2,313,645,2,10.47,12.03,10.5,8.32,11.02,.175,.277,.217,.252,37.1,12.22,2550
1,313,650,2,.766,.766,295.2,.986,.071,.882,-2.328,-.701,-2.341,100,306.2,0,-2.426,0,0
1,313,655,2,1.066,1.063,292.8,3.851,.213,1.405,-2.406,-.563,-2.373,100,306.3,0,-2.502,.032,.014
1,313,700,2,1.274,1.273,304.8,3.06,.09,1.437,-2.233,-.597,-2.147,100,306.3,0,-2.333,.453,1.009
2,313,700,2,10.42,11.99,10.45,8.26,10.96,.175,.277,.217,.252,35.34,12.2,2550
1,313,705,2,1.405,1.404,308,2.025,.204,1.764,-2.384,-.686,-2.247,100,306.4,0,-2.48,.381,1.981
1,313,710,2,1.804,1.802,302.6,2.767,.126,2.025,-2.629,-.441,-2.479,100,306.5,0,-2.72,.95,3.217
1,313,715,2,1.654,1.648,296.4,4.71,.149,1.829,-2.73,-.461,-2.624,100,306.6,0,-2.818,.644,4.494
2,313,715,2,10.36,11.95,10.4,8.2,10.91,.175,.277,.216,.252,40.99,12.2,2550
1,313,720,2,1.903,1.902,293.2,1.931,.066,2.058,-2.894,-.81,-2.867,100,306.6,0,-2.979,.24,14.33
1,313,725,2,1.908,1.907,290.9,1.402,.074,2.091,-2.915,-.475,-2.805,100,306.6,0,-2.999,.062,38.47
1,313,730,2,2.332,2.332,291.1,.31,.341,3.005,-2.836,-.064,-2.548,100,306.6,0,-2.922,.677,64.28
2,313,730,2,10.32,11.91,10.35,8.14,10.86,.174,.277,.216,.252,41.55,12.19,2550
1,313,735,2,2.463,2.46,291.3,2.836,.373,3.038,-2.462,-.015,-2.054,100,306.8,0,-2.557,.812,83.4
1,313,740,2,2.283,2.281,291.7,2.228,.286,2.711,-2.044,-.023,-1.667,100,306.8,0,-2.148,.735,110.9
1,313,745,2,1.857,1.855,292.2,2.761,.38,2.45,-1.732,.082,-1.163,100,306.9,0,-1.844,.116,135.3
2,313,745,2,10.28,11.87,10.3,8.09,10.81,.174,.277,.216,.252,64.83,12.24,2550
1,313,750,2,1.542,1.538,285.3,4.161,.167,1.764,-1.381,-.058,-.654,100,307.1,0,-1.501,0,120.6
1,313,755,2,1.772,1.768,276.4,3.729,.061,1.895,-1.002,.019,-.235,100,307.2,0,-1.131,.324,180.1
1,313,800,2,2.106,2.106,280.9,1.49,.222,2.613,-.519,.259,.325,100,307.2,0,-.66,1.092,202.9
2,313,800,2,10.25,11.84,10.25,8.04,10.76,.174,.277,.216,.252,92.8,12.4,2550
1,313,805,2,2.148,2.147,281.4,1.849,.346,2.613,-.1,.535,.646,100,307.2,0,-.251,1.194,161.9
1,313,810,2,1.093,1.088,272.4,5.09,.282,1.568,.17,.751,.805,100,307.2,0,.011,.201,165
1,313,815,2,.577,.572,252.7,7.55,.175,.947,.514,1.267,1.348,100,307.2,0,.346,0,172.8
2,313,815,2,10.24,11.8,10.2,8.01,10.7,.174,.277,.216,.252,100,12.72,2550
1,313,820,2,.728,.707,271.3,13.95,.145,.947,.865,1.599,1.782,99.9,307.3,0,.672,0,183.8
1,313,825,2,.544,.54,270.9,6.721,.098,.784,1.242,2.153,2.275,99.8,307.3,0,1.025,0,244
1,313,830,2,.561,.547,249.2,12.47,.174,.915,1.867,3.064,3.054,99.8,307.4,0,1.64,.093,252.7
2,313,830,2,10.27,11.77,10.16,8.01,10.65,.174,.277,.216,.252,100,12.93,2550
1,313,835,2,.475,.468,230.7,9.26,.148,.784,2.519,3.767,3.903,99.5,307.4,0,2.233,0,226.4
1,313,840,2,.606,.593,233.1,11.91,.128,.817,3.133,4.213,4.417,99,307.5,0,2.753,0,200.7
1,313,845,2,.612,.603,217.1,9.47,.104,.882,3.667,4.487,4.78,98.4,307.5,0,3.185,0,185.6
2,313,845,2,10.32,11.74,10.12,8.03,10.6,.174,.276,.216,.252,100,13.23,2550
1,313,850,2,.717,.707,226,9.83,.189,1.078,4.157,4.795,5.067,97.6,307.7,0,3.557,.06,238.7
1,313,855,2,1.224,1.21,229.7,8.77,.376,1.895,4.62,5.165,5.417,96.4,307.8,0,3.828,.628,234
1,313,900,2,1.481,1.458,255.3,10.18,.292,1.96,4.843,5.299,5.461,94,307.9,0,3.691,1.143,241.9
2,313,900,2,10.41,11.73,10.09,8.1,10.55,.174,.276,.216,.252,100,13.2,2550
1,313,905,2,1.39,1.35,258.7,13.66,.216,1.797,5.143,5.79,5.92,91.8,308,0,3.663,1.122,314.2
1,313,910,2,1.667,1.624,282.3,12.92,.24,2.123,5.643,6.432,6.648,89.9,308,0,3.852,1.395,355.5
1,313,915,2,2.001,1.985,289.8,7.24,.371,2.907,6.083,6.564,6.961,86.9,308.1,0,3.808,1.685,256.8
2,313,915,2,10.54,11.72,10.07,8.2,10.51,.174,.276,.216,.252,100,13.23,2550
1,313,920,2,2.059,2.041,280.7,7.63,.304,2.842,6.366,6.668,7.09,85.1,308,0,3.777,1.642,305.9
1,313,925,2,2.091,2.071,275.5,7.89,.272,2.679,6.575,6.915,7.25,82.7,308,0,3.59,1.7,314.3
1,313,930,2,2.009,1.97,280.1,11.26,.295,2.744,6.979,7.28,7.64,81.4,308,0,3.747,1.795,432.5
2,313,930,2,10.69,11.72,10.06,8.35,10.47,.174,.276,.216,.252,19.53,13.15,2550
1,313,935,2,2.161,2.092,256.5,14.49,.409,2.94,7.45,7.74,8.06,78.1,308.1,0,3.614,1.957,440.6
1,313,940,2,2.728,2.698,262.6,8.52,.481,3.495,7.92,8.04,8.43,74.9,308.1,0,3.478,2.302,452
1,313,945,2,3.017,2.98,263.1,8.97,.408,3.789,8.02,8.06,8.43,73,308.1,0,3.231,2.372,401.8
2,313,945,2,10.85,11.74,10.08,8.54,10.44,.174,.276,.216,.252,1.654,13.11,2550
1,313,950,2,3.389,3.345,261.2,9.21,.481,4.704,8.15,8.13,8.44,69.72,308.1,0,2.723,2.832,297.5
1,313,955,2,3.322,3.276,251.2,9.48,.713,4.671,8.28,8.24,8.52,68.81,308.2,0,2.662,2.595,242
1,313,1000,2,3.84,3.811,246.9,7,.488,4.802,8.35,8.22,8.53,67.3,308.2,0,2.423,3.055,439.6
2,313,1000,2,11.04,11.76,10.1,8.76,10.42,.175,.276,.216,.252,1.449,12.95,2550
1,313,1005,2,3.641,3.566,238.7,11.69,.403,4.443,8.83,8.53,9.08,65.16,308.2,0,2.425,2.995,357.9
1,313,1010,2,3.444,3.376,239.9,11.4,.54,4.835,8.6,8.34,8.62,65.09,308.2,0,2.199,2.572,300.2
1,313,1015,2,3.47,3.413,244.1,10.37,.532,4.867,8.92,8.69,9.11,64.2,308.2,0,2.305,2.817,332.6
2,313,1015,2,11.25,11.8,10.15,9.01,10.41,.175,.276,.216,.252,.974,12.98,2550
1,313,1020,2,3.317,3.277,233,8.91,.651,4.639,8.8,8.55,8.82,64.18,308.2,0,2.189,2.432,337.2
1,313,1025,2,3.462,3.399,241.1,10.92,.716,5.717,9.26,8.93,9.39,63.28,308.2,0,2.425,2.982,599.3
1,313,1030,2,4.379,4.352,223.5,6.338,.541,5.455,9.6,9.07,9.74,58.71,308.1,0,1.708,3.46,601.9
2,313,1030,2,11.43,11.86,10.21,9.27,10.41,.175,.276,.216,.252,.354,12.97,2550
1,313,1035,2,3.775,3.722,216.4,9.63,.722,5.259,9.73,9.06,9.85,58.9,308,0,1.873,2.93,590.7
1,313,1040,2,3.099,3.04,215,11.14,.678,4.802,10.03,9.77,10.35,58.78,308,0,2.125,2.405,559.5
1,313,1045,2,3.557,3.434,200.6,15.09,.588,5.194,10.53,10,10.84,56.14,307.9,0,1.952,2.457,582.5
2,313,1045,2,11.59,11.91,10.28,9.52,10.42,.175,.276,.216,.252,0,13.36,2550
1,313,1050,2,3.759,3.634,190.2,14.75,.64,5.455,10.74,10.07,10.8,53.66,307.8,0,1.528,2.795,477.3
1,313,1055,2,3.313,3.217,191.9,13.79,.777,4.769,10.85,10.25,10.98,53.92,307.7,0,1.692,2.35,627.3
1,313,1100,2,3.599,3.441,189.3,16.93,.698,5.488,11.35,10.77,11.55,51.74,307.7,0,1.575,2.552,629.6
2,313,1100,2,11.79,11.98,10.36,9.79,10.44,.175,.276,.216,.252,0,13.38,2550
1,313,1105,2,4.188,4.096,180.3,11.99,.669,5.749,11.59,10.75,11.64,49.89,307.6,0,1.3,3.108,619.3
1,313,1110,2,4.02,3.788,194.8,19.46,.627,5.096,11.8,10.83,11.86,48.98,307.6,0,1.238,2.892,640.8
1,313,1115,2,3.984,3.856,201.2,14.53,.757,5.357,11.85,11.15,11.8,49.23,307.4,0,1.359,3.065,629.5
2,313,1115,2,12.02,12.05,10.46,10.11,10.47,.175,.276,.216,.252,0,13.67,2550
1,313,1120,2,3.324,3.106,189,20.76,.601,4.312,12,11.37,12.07,48.72,307.3,0,1.348,2.45,575.2
1,313,1125,2,3.746,3.699,195.1,9.07,.911,5.488,12.14,11.33,12.1,48.16,307.2,0,1.314,2.667,543.2
1,313,1130,2,3.815,3.753,195.5,10.38,.805,5.096,12.17,11.43,12.25,47.55,307.2,0,1.175,2.675,673.9
2,313,1130,2,12.27,12.14,10.57,10.45,10.51,.175,.276,.216,.252,0,13.65,2550
1,313,1135,2,3.543,3.388,187.7,16.95,1.034,5.815,12.38,11.57,12.44,47.03,307.1,0,1.213,2.662,708
1,313,1140,2,4.005,3.951,182.1,9.39,.949,6.599,12.96,12.17,12.94,45.24,307.1,0,1.2,3.032,559.9
1,313,1145,2,3.926,3.797,190.7,14.66,1.148,6.207,12.43,11.65,12.33,45.53,307.1,0,.817,2.88,538.2
2,313,1145,2,12.52,12.23,10.69,10.83,10.56,.175,.276,.216,.252,0,13.61,2550
1,313,1150,2,3.584,3.413,190.9,17.69,.985,5.39,12.49,11.79,12.62,46.11,307,0,1.038,2.69,682.9
1,313,1155,2,4.055,3.994,180,9.9,1.073,6.076,12.65,11.75,12.65,45.36,306.9,0,.958,2.96,512.9
1,313,1200,2,4.205,4.13,179.4,10.78,.763,5.521,12.92,12.1,13,45.78,306.8,0,1.326,2.947,666.9
2,313,1200,2,12.76,12.34,10.83,11.2,10.63,.175,.276,.216,.252,0,13.61,2550
1,313,1205,2,4.233,4.153,187.8,11.11,.952,6.207,13.27,12.32,13.2,44.63,306.8,0,1.291,3.188,700
1,313,1210,2,3.711,3.586,189.3,14.83,1.085,6.533,13.22,12.39,13.22,45.24,306.7,0,1.428,2.725,697.1
1,313,1215,2,3.789,3.703,182.9,12.18,.735,5.815,13.51,12.67,13.52,44.96,306.6,0,1.599,2.847,694.8
2,313,1215,2,12.99,12.45,10.98,11.58,10.7,.175,.276,.216,.252,0,13.59,2550
1,313,1220,2,4.232,4.172,186.4,9.64,.737,6.207,13.63,12.54,13.48,44.34,306.6,0,1.516,3.105,696.5
1,313,1225,2,4.553,4.353,168.6,17,.814,7.09,13.74,12.59,13.52,43.68,306.6,0,1.414,3.383,681.5
1,313,1230,2,4.029,3.952,183.9,11.2,1.106,6.631,13.83,12.6,13.63,44.11,306.7,0,1.626,2.98,694.8
2,313,1230,2,13.21,12.57,11.15,11.95,10.78,.175,.276,.216,.252,0,13.58,2550
1,313,1235,2,4.382,4.332,179.6,8.68,1.159,6.631,13.73,12.64,13.61,44.53,306.6,0,1.669,3.303,686.2
1,313,1240,2,4,3.792,172.7,18.46,.531,5.129,14,13.01,13.89,43.81,306.4,0,1.683,3.007,672.5
1,313,1245,2,4.413,4.3,181.2,12.95,.727,5.88,13.8,12.79,13.63,44.27,306.3,0,1.645,3.313,691.7
2,313,1245,2,13.44,12.69,11.31,12.32,10.88,.175,.276,.216,.252,0,13.55,2550
1,313,1250,2,4.045,3.886,171.2,16.05,1.048,5.717,14.01,12.85,13.87,43.4,306.2,0,1.563,2.983,689.9
1,313,1255,2,4.474,4.333,183.6,14.39,1.297,6.631,14.11,13.14,13.94,43.4,306.1,0,1.649,3.323,686.5
1,313,1300,2,4.858,4.807,165.9,8.29,.632,6.109,14.15,13,14.03,42.42,306.1,0,1.383,3.655,687.3
2,313,1300,2,13.66,12.81,11.49,12.69,10.98,.175,.277,.216,.252,0,13.54,2550
1,313,1305,2,4.131,4.078,172.9,9.11,.776,5.913,14.44,13.13,14.22,41.79,306,0,1.427,3.078,685.3
1,313,1310,2,4.881,4.815,174.6,9.37,.827,6.729,14.32,13.16,14.1,42.32,305.9,0,1.495,3.62,681.4
1,313,1315,2,4.064,4.021,198,8.32,.861,6.795,14.24,13.19,14.16,42.35,305.8,0,1.437,2.8,679
2,313,1315,2,13.87,12.94,11.67,13.04,11.1,.175,.277,.216,.251,0,13.54,2550
1,313,1320,2,4.992,4.917,180.5,9.94,.988,7.32,14.43,13.43,14.4,41.86,305.7,0,1.445,3.608,648.4
1,313,1325,2,3.964,3.827,188.3,15.09,1.033,6.566,14.69,13.83,14.58,41.11,305.6,0,1.427,2.97,659.8
1,313,1330,2,4.448,4.346,187.3,12.26,.562,5.553,14.76,13.79,14.59,40.96,305.5,0,1.436,3.305,666.2
2,313,1330,2,14.06,13.06,11.86,13.36,11.22,.175,.277,.216,.251,0,13.53,2550
1,313,1335,2,4.418,4.326,181.6,11.63,1.237,6.925,14.79,13.75,14.62,40.93,305.5,0,1.452,3.31,660.3
1,313,1340,2,4.213,4.113,186.5,12.49,1.333,6.468,14.9,13.93,14.8,40.83,305.4,0,1.517,3.085,655.6
1,313,1345,2,4.811,4.744,200,9.56,.741,6.729,14.78,13.87,14.65,41.03,305.3,0,1.477,3.398,649.4
2,313,1345,2,14.25,13.18,12.05,13.62,11.34,.176,.277,.216,.251,0,13.52,2550
1,313,1350,2,4.214,4.117,175.1,12.3,1.077,6.729,14.91,14.01,14.89,40.8,305.3,0,1.513,3.127,640.2
1,313,1355,2,4.182,4.082,156.4,12.56,.738,5.749,15.14,14.15,14.98,40.33,305.3,0,1.566,3.235,633.3
1,313,1400,2,3.646,3.575,146.3,11.31,.752,5.129,15.21,14.28,15.05,40.72,305.2,0,1.749,2.935,624.5
2,313,1400,2,14.42,13.3,12.22,13.79,11.47,.176,.278,.216,.251,0,13.51,2550
1,313,1405,2,4.087,4.007,162.4,11.38,.75,5.913,15.78,14.87,15.76,39.58,305.1,0,1.86,3.177,618.4
1,313,1410,2,4.287,4.162,182.2,13.86,1.003,5.782,15.63,14.34,15.24,39.06,305.1,0,1.551,3.213,608.7
1,313,1415,2,4.254,4.111,184.5,14.8,.943,6.925,15.46,14.55,15.35,39.86,305.1,0,1.676,3.095,599.3
2,313,1415,2,14.58,13.41,12.38,13.86,11.61,.176,.278,.216,.251,0,13.49,2550
1,313,1420,2,4.54,4.457,166.8,10.96,.882,6.991,15.56,14.66,15.42,39.95,305.1,0,1.796,3.498,592.4
1,313,1425,2,4.346,4.2,167.6,14.82,.872,6.501,15.75,14.85,15.55,39.32,305.1,0,1.747,3.39,583.9
1,313,1430,2,4.32,4.258,188.3,9.75,.685,5.88,15.97,15.13,15.91,38.87,305.1,0,1.782,3.015,581.3
2,313,1430,2,14.71,13.5,12.53,13.89,11.75,.176,.278,.215,.251,0,13.48,2550
1,313,1435,2,4.493,4.385,179.3,12.55,.972,7.06,16.01,15.04,15.82,38.29,305,0,1.607,3.29,564.4
1,313,1440,2,4.335,4.189,157.7,14.87,.888,6.435,15.6,14.64,15.29,39.03,305,0,1.513,3.328,349.7
1,313,1445,2,5.175,5.076,163.8,11.18,.601,6.337,15.53,14.57,15.4,39.72,305,0,1.692,3.675,590.2
2,313,1445,2,14.8,13.59,12.65,13.9,11.89,.176,.278,.215,.251,0,13.47,2550
1,313,1450,2,4.914,4.806,168.7,11.99,1.067,7.32,15.83,14.73,15.62,39.01,305,0,1.714,3.625,542.5
1,313,1455,2,4.477,4.342,169.3,14.07,.728,5.945,15.85,15.01,15.72,39.52,304.9,0,1.899,3.283,533.8
1,313,1500,2,4.522,4.409,163.7,12.84,1.126,7.09,15.95,15.09,15.82,39.06,305,0,1.835,3.503,512.9
2,313,1500,2,14.86,13.68,12.76,13.93,12.03,.176,.279,.215,.251,0,13.48,2550
1,313,1505,2,5.083,4.861,169.8,16.9,1.018,7.06,16.09,15.12,15.93,38.6,305,0,1.793,3.66,497.3
1,313,1510,2,4.653,4.591,178.7,9.31,.81,6.533,15.96,15.05,15.76,39.12,304.9,0,1.862,3.588,483.4
1,313,1515,2,5.138,5.068,160.5,9.46,.75,7.12,16.05,15.13,15.86,39.17,305,0,1.957,3.823,470.1
2,313,1515,2,14.9,13.76,12.86,13.97,12.17,.176,.279,.215,.251,0,13.47,2550
1,313,1520,2,4.757,4.696,165.1,9.17,.839,6.337,16,15.03,15.75,39.24,305,0,1.937,3.418,453.9
1,313,1525,2,5.209,5.156,177,8.17,.998,7.48,15.95,15.13,15.77,39.65,305,0,2.033,3.813,438.4
1,313,1530,2,5.391,5.311,180.4,9.84,.996,8.04,15.89,15.14,15.74,39.78,305,0,2.032,3.755,425.7
2,313,1530,2,14.94,13.83,12.95,14.01,12.31,.176,.279,.215,.251,0,13.47,2550
1,313,1535,2,4.63,4.494,168.1,13.84,.825,6.958,15.88,15.2,15.78,40.12,305,0,2.132,3.423,410.7
1,313,1540,2,5.261,5.218,173.7,7.34,1.284,8.2,15.95,15.18,15.81,40.2,305,0,2.222,3.828,398.3
1,313,1545,2,4.912,4.858,171.2,8.52,.87,6.631,15.99,15.32,15.92,40.37,304.9,0,2.315,3.578,388.4
2,313,1545,2,14.97,13.9,13.04,14.06,12.44,.176,.279,.215,.251,0,13.48,2550
1,313,1550,2,5.408,5.356,172.6,7.91,.852,7.12,16.03,15.29,15.88,39.81,304.9,0,2.158,3.93,381.8
1,313,1555,2,5.506,5.43,177.5,9.52,.94,7.77,15.86,15.21,15.74,40.34,305,0,2.191,3.853,368.4
1,313,1600,2,5.411,5.31,162,11.05,.718,7.02,15.81,15.18,15.68,40.34,305,0,2.152,4.085,365.7
2,313,1600,2,14.97,13.95,13.11,14.1,12.57,.176,.28,.215,.251,0,13.49,2550
1,313,1605,2,5.668,5.552,172,11.57,.728,7.15,15.85,15.2,15.7,40.31,305,0,2.173,3.98,251.2
1,313,1610,2,5.589,5.543,168,7.34,1.024,7.48,15.11,14.74,14.85,42.21,305,0,2.151,3.96,124.7
1,313,1615,2,5.44,5.4,164.8,6.944,1.255,7.48,15,14.75,15,42.99,305,0,2.304,3.725,300.5
2,313,1615,2,14.96,14.01,13.18,14.14,12.7,.176,.28,.215,.251,0,12.9,2550
1,313,1620,2,5.708,5.654,166.5,7.85,.805,7.32,15.29,14.87,15.31,42.3,305,0,2.342,4.085,297
1,313,1625,2,5.225,5.12,175.7,11.47,.662,6.762,15.31,14.93,15.24,42.33,305,0,2.37,3.573,211.5
1,313,1630,2,5.042,4.968,183.4,9.81,.67,6.729,15.17,14.83,15.13,43.13,305,0,2.499,3.28,237.8
2,313,1630,2,14.94,14.06,13.24,14.17,12.82,.176,.28,.215,.251,0,13.52,2550
1,313,1635,2,5.148,5.12,182.4,5.916,.767,6.729,15.13,14.84,15.08,43.27,305,0,2.512,3.59,233.1
1,313,1640,2,4.794,4.766,179.6,6.18,.642,6.141,14.97,14.68,14.87,43.69,305.1,0,2.501,3.22,136.7
1,313,1645,2,4.914,4.839,176.6,10.03,.617,6.239,14.49,14.46,14.38,45.08,305,0,2.509,3.195,76.9
2,313,1645,2,14.91,14.1,13.3,14.19,12.93,.176,.28,.215,.251,0,12.77,2550
1,313,1650,2,5.013,4.989,184.6,5.663,.621,6.043,13.97,14.1,13.88,46.65,305,0,2.508,3.163,66.11
1,313,1655,2,4.936,4.92,180.8,4.582,.617,6.468,13.63,13.84,13.64,48.03,304.9,0,2.607,3.415,89.6
1,313,1700,2,4.32,4.278,173.2,8.01,.866,5.945,13.69,13.87,13.79,48.22,304.9,0,2.716,2.842,121.9
2,313,1700,2,14.86,14.14,13.35,14.17,13.03,.176,.281,.215,.251,0,12.72,2550
1,313,1705,2,4.619,4.592,172.6,6.22,.704,6.109,13.98,14.1,14.11,47.24,305,0,2.691,3.087,138.6
1,313,1710,2,5.066,5.036,167.4,6.146,.73,6.533,13.99,14.03,14.01,47.06,305,0,2.651,3.605,111.8
1,313,1715,2,4.826,4.794,161.7,6.664,.602,6.631,13.93,13.99,13.91,47.43,305,0,2.706,3.315,82.7
2,313,1715,2,14.8,14.17,13.4,14.13,13.12,.176,.281,.215,.251,0,13.28,2550
1,313,1720,2,4.115,4.091,179.6,6.225,.636,5.684,13.63,13.77,13.57,48.99,305,0,2.877,2.697,55.67
1,313,1725,2,4.874,4.854,178.6,5.229,.483,5.945,13.27,13.6,13.26,50.78,305,0,3.057,2.98,43.59
1,313,1730,2,3.646,3.628,175.6,5.69,.367,4.541,13.01,13.39,13.02,51.52,305,0,3.018,2.225,35.29
2,313,1730,2,14.72,14.19,13.43,14.06,13.19,.176,.281,.215,.251,0,12.71,2550
1,313,1735,2,3.99,3.971,175.9,5.563,.595,5.325,12.67,13.13,12.68,52.53,305,0,2.982,2.492,21.44
1,313,1740,2,4.154,4.131,177,6.052,.454,5.619,12.46,12.98,12.51,53.07,305,0,2.925,2.47,19.82
1,313,1745,2,3.679,3.664,181,5.075,.31,4.377,12.21,12.76,12.21,54,305.1,0,2.94,2.012,9.3
2,313,1745,2,14.64,14.2,13.47,13.99,13.26,.176,.281,.215,.251,0,12.64,2550
1,313,1750,2,3.625,3.617,180.9,3.991,.216,4.312,11.76,12.4,11.74,55.44,305.1,0,2.897,1.822,3.228
1,313,1755,2,3.46,3.452,175.5,3.906,.176,3.822,11.27,12.08,11.25,56.9,305,0,2.805,1.732,.277
1,313,1800,2,3.373,3.358,171,5.425,.194,3.789,10.98,11.85,11.04,57.87,305,0,2.776,1.647,0
2,313,1800,2,14.56,14.21,13.48,13.9,13.31,.176,.281,.215,.251,.991,12.62,2550
1,313,1805,2,3.274,3.262,162.1,4.858,.176,3.626,10.77,11.74,10.84,58.57,304.9,0,2.752,1.617,0
1,313,1810,2,3.099,3.081,157.8,6.146,.126,3.365,10.5,11.56,10.56,59.18,304.9,0,2.645,1.322,0
1,313,1815,2,3.254,3.244,159.9,4.514,.199,3.757,10.19,11.24,10.24,59.97,305,0,2.545,1.422,0
2,313,1815,2,14.45,14.21,13.5,13.81,13.35,.176,.281,.215,.251,1.206,12.61,2550
1,313,1820,2,3.639,3.631,160.7,3.929,.216,4.116,9.91,11.15,10.03,60.98,305,0,2.519,1.597,0
1,313,1825,2,3.765,3.751,156.5,4.934,.338,4.377,9.93,11.15,10.13,61.42,305,0,2.636,1.872,0
1,313,1830,2,3.891,3.877,158.6,4.944,.284,4.541,9.97,10.99,10.19,62.39,305,0,2.886,2.242,0
2,313,1830,2,14.35,14.2,13.5,13.71,13.38,.176,.281,.215,.251,1.278,12.59,2550
1,313,1835,2,3.775,3.765,158.6,4.218,.273,4.508,9.97,10.91,10.15,63,305,0,3.021,2.07,0
1,313,1840,2,3.542,3.532,160.9,4.286,.244,4.149,9.83,10.7,9.94,63.56,305,0,3.008,1.792,0
1,313,1845,2,3.336,3.324,161,4.919,.234,3.855,9.62,10.48,9.69,64.39,305,0,2.99,1.68,0
2,313,1845,2,14.23,14.18,13.5,13.59,13.4,.176,.282,.215,.251,1.394,12.58,2550
1,313,1850,2,2.98,2.967,158.4,5.219,.246,3.463,9.36,10.22,9.42,64.98,305.1,0,2.879,1.397,0
1,313,1855,2,2.802,2.797,155,3.428,.222,3.267,9.05,10.04,9.11,65.68,305.1,0,2.737,1.23,0
1,313,1900,2,2.852,2.847,152,3.364,.16,3.234,8.68,9.91,8.76,66.66,305.2,0,2.595,1.195,0
2,313,1900,2,14.13,14.17,13.49,13.47,13.42,.176,.282,.215,.251,1.575,12.58,2550
1,313,1905,2,3.144,3.14,150.6,2.85,.274,3.724,8.26,9.84,8.35,67.61,305.2,0,2.399,1.342,0
1,313,1910,2,3.593,3.589,159.2,2.691,.157,3.985,7.95,9.84,8.12,69.09,305.2,0,2.414,1.517,0
1,313,1915,2,3.471,3.469,153,2.186,.133,3.757,7.85,9.54,8.01,69.64,305.2,0,2.427,1.405,0
2,313,1915,2,14.02,14.14,13.47,13.35,13.43,.176,.282,.215,.251,1.759,12.57,2550
1,313,1920,2,3.618,3.615,152.1,2.434,.213,4.377,7.64,9.34,7.8,70.5,305.2,0,2.398,1.502,0
1,313,1925,2,4.106,4.1,154.9,2.967,.198,4.769,7.54,9.28,7.76,71.3,305.1,0,2.47,1.802,0
1,313,1930,2,4.147,4.137,150.6,4.033,.353,4.998,7.61,8.97,7.88,71.5,305.1,0,2.565,2.215,0
2,313,1930,2,13.91,14.11,13.45,13.22,13.43,.176,.282,.215,.251,1.878,12.56,2550
1,313,1935,2,4.277,4.268,152.8,3.781,.349,5.031,7.63,8.88,7.84,71.4,305.1,0,2.569,2.21,0
1,313,1940,2,4.209,4.195,151.5,4.587,.377,5.063,7.81,9.05,8.11,71.4,305.1,0,2.734,2.362,0
1,313,1945,2,3.92,3.913,152.4,3.459,.326,4.769,7.92,8.94,8.13,70.7,305.1,0,2.701,2.12,0
2,313,1945,2,13.8,14.08,13.42,13.1,13.42,.176,.282,.215,.251,1.858,12.55,2550
1,313,1950,2,3.449,3.44,152.4,4.083,.229,4.018,7.75,8.59,7.83,70.8,305.2,0,2.553,1.82,0
1,313,1955,2,3.642,3.637,152.3,2.904,.291,4.475,7.49,8.38,7.56,71.6,305.2,0,2.474,1.975,0
1,313,2000,2,3.81,3.805,152.7,2.834,.31,4.573,7.31,8.3,7.43,72.7,305.2,0,2.511,1.997,0
2,313,2000,2,13.69,14.05,13.39,12.97,13.41,.176,.282,.215,.251,1.962,12.54,2550
1,313,2005,2,3.407,3.398,156.8,4.252,.276,3.92,7.2,8.12,7.31,73.5,305.3,0,2.551,1.732,0
1,313,2010,2,3.157,3.149,160.3,4.094,.344,3.887,7.01,7.88,7.08,74.3,305.3,0,2.521,1.512,0
1,313,2015,2,2.579,2.571,164.6,4.546,.196,3.038,6.808,7.66,6.837,74.9,305.4,0,2.449,1.082,0
2,313,2015,2,13.59,14.01,13.35,12.84,13.39,.176,.281,.215,.251,2.209,12.53,2550
1,313,2020,2,2.388,2.385,157.5,2.775,.135,2.744,6.507,7.52,6.528,75.6,305.5,0,2.299,.785,0
1,313,2025,2,1.877,1.874,157.6,2.993,.224,2.45,6.208,7.41,6.224,76.4,305.6,0,2.161,.025,0
1,313,2030,2,1.418,1.416,157.4,3.147,.169,1.862,5.922,7.16,5.87,77.6,305.7,0,2.096,0,0
2,313,2030,2,13.5,13.97,13.31,12.71,13.37,.176,.281,.215,.251,3.972,12.52,2550
1,313,2035,2,1.938,1.936,159,2.916,.184,2.287,5.809,7.2,5.815,79.2,305.8,0,2.258,.142,0
1,313,2040,2,2.296,2.295,158.7,1.407,.102,2.548,5.894,7.42,6.043,79.3,305.8,0,2.37,.872,0
1,313,2045,2,2.514,2.513,155.8,1.862,.095,2.744,5.777,7.57,5.968,78.6,305.8,0,2.127,.94,0
2,313,2045,2,13.4,13.93,13.26,12.58,13.34,.176,.281,.215,.251,7.63,12.5,2550
1,313,2050,2,2.316,2.31,149,4.012,.072,2.515,5.398,7.49,5.557,78.3,305.9,0,1.73,.648,0
1,313,2055,2,2.607,2.606,141.4,1.767,.077,2.744,4.8,7.41,4.981,79.2,306,0,1.313,.997,0
1,313,2100,2,2.815,2.809,136.3,3.702,.182,3.365,4.301,7.34,4.46,81.1,306,0,1.159,1.25,0
2,313,2100,2,13.29,13.89,13.22,12.45,13.31,.176,.281,.215,.251,6.962,12.49,2550
1,313,2105,2,3.437,3.434,137.9,2.126,.086,3.626,4.179,7.29,4.394,83.5,306,0,1.445,1.462,0
1,313,2110,2,3.459,3.456,137.3,2.524,.08,3.691,4.244,7.06,4.464,84,305.9,0,1.578,1.387,0
1,313,2115,2,3.989,3.989,141.6,.922,.173,4.214,4.159,7.03,4.377,84.4,305.9,0,1.562,1.532,0
2,313,2115,2,13.16,13.84,13.17,12.32,13.27,.176,.281,.215,.251,7.8,12.49,2550
1,313,2120,2,4.254,4.254,142.8,.844,.066,4.41,4.231,7.02,4.468,85.2,305.9,0,1.761,1.672,0
1,313,2125,2,4.365,4.364,140.6,.777,.07,4.508,4.322,6.726,4.512,85.4,305.8,0,1.874,1.847,0
1,313,2130,2,4.267,4.265,141.7,1.676,.087,4.508,4.27,6.271,4.39,85.1,305.8,0,1.78,1.737,0
2,313,2130,2,13.03,13.78,13.11,12.18,13.23,.176,.281,.215,.25,7.82,12.48,2550
1,313,2135,2,4.095,4.093,143.9,1.954,.257,4.639,4.204,6.058,4.374,85.6,305.8,0,1.799,1.825,0
1,313,2140,2,3.672,3.667,147.8,3.025,.197,4.149,4.354,5.882,4.606,86,305.9,0,2.015,1.762,0
1,313,2145,2,3.593,3.586,148.1,3.562,.206,4.116,4.529,5.667,4.752,85.9,305.8,0,2.155,1.922,0
2,313,2145,2,12.93,13.73,13.05,12.05,13.18,.176,.281,.215,.25,7.38,12.47,2550
1,313,2150,2,3.609,3.602,148.1,3.377,.295,4.377,4.528,5.427,4.671,85.7,305.9,0,2.125,1.925,0
1,313,2155,2,3.469,3.45,151.2,5.999,.289,4.508,4.467,5.249,4.556,85.7,305.9,0,2.071,1.785,0
1,313,2200,2,3.576,3.567,150.9,4.228,.24,4.443,4.275,5.053,4.3,85.9,305.9,0,1.921,1.755,0
2,313,2200,2,12.84,13.68,13,11.92,13.14,.176,.281,.215,.25,7.58,12.47,2550
1,313,2205,2,3.487,3.476,153.3,4.436,.315,4.247,4.218,5.062,4.3,86.8,305.9,0,2.004,1.83,0
1,313,2210,2,3.208,3.2,156,4.07,.233,3.691,4.239,5.052,4.314,87,305.9,0,2.059,1.607,0
1,313,2215,2,3.021,3.002,153.8,6.448,.201,3.463,4.199,5.042,4.259,87.2,305.9,0,2.041,1.56,0
2,313,2215,2,12.77,13.63,12.94,11.81,13.1,.176,.281,.215,.25,8.4,12.45,2550
1,313,2220,2,3.185,3.18,151.2,3.347,.255,3.789,4.103,4.971,4.19,87.6,305.9,0,2.013,1.635,0
1,313,2225,2,3.001,2.984,159.2,6.146,.271,3.691,4.051,4.844,4.116,88,306,0,2.024,1.5,0
1,313,2230,2,3.065,3.053,153.8,5.248,.247,3.626,3.977,4.802,4.053,88.4,306,0,2.019,1.515,0
2,313,2230,2,12.7,13.58,12.88,11.7,13.05,.176,.281,.215,.25,9.8,12.43,2550
1,313,2235,2,3.002,2.986,149.8,5.94,.269,3.691,3.963,4.785,4.071,88.8,306,0,2.071,1.605,0
1,313,2240,2,3.075,3.063,148.8,4.9,.285,3.822,3.938,4.707,4.052,89.1,306,0,2.094,1.602,0
1,313,2245,2,3.011,3.003,146.3,4.104,.257,3.789,3.854,4.586,3.915,89.3,306,0,2.039,1.492,0
2,313,2245,2,12.63,13.53,12.81,11.59,12.99,.176,.28,.215,.25,10.98,12.43,2550
1,313,2250,2,2.878,2.872,145.2,3.57,.191,3.397,3.705,4.466,3.762,89.7,306,0,1.962,1.427,0
1,313,2255,2,2.559,2.548,148.2,5.153,.171,3.005,3.582,4.414,3.636,90.2,306,0,1.911,1.093,0
1,313,2300,2,2.607,2.599,148.8,4.572,.214,3.169,3.462,4.384,3.536,90.6,306,0,1.864,1.012,0
2,313,2300,2,12.57,13.48,12.75,11.49,12.94,.176,.28,.215,.25,14.83,12.43,2550
1,313,2305,2,2.668,2.658,152.6,4.813,.21,3.103,3.398,4.368,3.487,91.2,305.9,0,1.893,1.12,0
1,313,2310,2,2.757,2.75,149.2,4.173,.234,3.299,3.424,4.375,3.533,91.8,305.9,0,2.011,1.22,0
1,313,2315,2,2.642,2.634,147.3,4.374,.229,3.234,3.458,4.407,3.588,92.2,306,0,2.104,1.225,0
2,313,2315,2,12.5,13.43,12.69,11.39,12.89,.176,.28,.215,.25,20.47,12.43,2550
1,313,2320,2,2.93,2.923,148.1,4.017,.261,3.593,3.441,4.398,3.547,92.4,305.9,0,2.112,1.247,0
1,313,2325,2,2.866,2.86,149.4,3.882,.274,3.463,3.417,4.413,3.533,92.8,305.9,0,2.148,1.365,0
1,313,2330,2,2.724,2.715,142.9,4.549,.289,3.593,3.45,4.353,3.563,93.1,305.9,0,2.224,1.12,0
2,313,2330,2,12.44,13.39,12.63,11.3,12.83,.176,.28,.214,.25,24.28,12.41,2550
1,313,2335,2,2.516,2.509,147.6,4.466,.201,3.005,3.393,4.257,3.479,93.2,305.9,0,2.179,.9,0
1,313,2340,2,2.529,2.523,149.3,3.995,.201,2.973,3.335,4.228,3.403,93.4,305.9,0,2.156,.941,0
1,313,2345,2,2.31,2.303,150.7,4.463,.177,2.809,3.242,4.183,3.311,93.6,305.9,0,2.099,.688,0
2,313,2345,2,12.38,13.35,12.57,11.2,12.78,.175,.28,.214,.25,31.66,12.4,2550
1,313,2350,2,2.246,2.234,153.6,5.916,.196,2.613,3.183,4.143,3.25,93.8,305.9,0,2.072,.614,0
1,313,2355,2,2.283,2.279,150.1,3.171,.178,2.581,3.098,4.097,3.184,93.9,305.9,0,2.006,.798,0
1,314,0,2,2.373,2.364,156.9,4.946,.175,3.005,3.018,4.055,3.111,94.2,305.9,0,1.961,.672,0
2,314,0,2,12.31,13.3,12.51,11.12,12.72,.175,.28,.214,.25,43.27,12.4,2550
1,314,5,2,2.469,2.464,156.1,3.696,.189,2.907,2.941,4.072,3.016,94.3,305.9,0,1.911,.823,0
1,314,10,2,2.814,2.81,149.6,3.153,.162,3.169,2.795,4.01,2.871,94.3,305.8,0,1.768,1.075,0
1,314,15,2,2.892,2.888,148.5,2.941,.131,3.136,2.545,3.901,2.625,94.4,305.8,0,1.541,.978,0
2,314,15,2,12.25,13.26,12.46,11.03,12.67,.175,.28,.214,.25,51.4,12.39,2550
1,314,20,2,2.665,2.657,158.3,4.25,.144,3.071,2.453,3.679,2.534,95,305.7,0,1.533,.828,0
1,314,25,2,2.726,2.716,161,4.731,.217,3.234,2.482,3.588,2.582,95.5,305.7,0,1.636,.992,0
1,314,30,2,2.245,2.236,162.2,4.975,.24,2.777,2.627,3.689,2.771,96.1,305.8,0,1.855,.636,0
2,314,30,2,12.19,13.22,12.4,10.94,12.61,.175,.28,.214,.25,61.68,12.4,2550
1,314,35,2,2.094,2.083,158.7,5.827,.216,2.581,2.722,3.756,2.824,96.1,305.8,0,1.956,.372,0
1,314,40,2,1.766,1.755,153.1,6.147,.215,2.287,2.669,3.714,2.742,96.1,305.8,0,1.9,0,0
1,314,45,2,2.07,2.069,143.8,2.384,.22,2.45,2.561,3.628,2.612,96.1,305.8,0,1.798,.522,0
2,314,45,2,12.12,13.18,12.34,10.86,12.56,.175,.279,.214,.25,74.3,12.39,2550
1,314,50,2,2.403,2.402,146.1,1.83,.087,2.581,2.309,3.504,2.372,95.9,305.7,0,1.529,.795,0
1,314,55,2,2.48,2.475,154.6,3.694,.117,2.711,2.04,3.41,2.105,96,305.7,0,1.281,.294,0
1,314,100,2,2.049,2.041,158.2,5.036,.189,2.515,1.941,3.26,2.03,96.5,305.7,0,1.255,0,0
2,314,100,2,12.06,13.13,12.28,10.78,12.51,.175,.279,.214,.25,80.7,12.39,2550
1,314,105,2,2.076,2.071,159.4,3.908,.119,2.417,1.979,3.069,2.055,96.9,305.7,0,1.35,.303,0
1,314,110,2,2.377,2.373,164,3.241,.142,2.711,1.954,3.085,2.047,97.1,305.6,0,1.353,.85,0
1,314,115,2,2.218,2.215,166.3,3.091,.121,2.45,1.876,3.085,2.014,97.3,305.5,0,1.299,.449,0
2,314,115,2,11.99,13.09,12.23,10.69,12.45,.175,.279,.214,.25,85,12.37,2550
1,314,120,2,2.303,2.3,172.3,3.138,.16,2.679,1.878,3.136,2.005,97.7,305.5,0,1.352,.607,0
1,314,125,2,1.763,1.759,173.8,3.871,.175,2.156,1.838,3.174,1.95,97.8,305.5,0,1.333,.036,0
1,314,130,2,1.935,1.93,175.1,4.222,.268,2.581,1.791,3.229,1.909,98.1,305.5,0,1.33,.175,0
2,314,130,2,11.91,13.04,12.17,10.61,12.4,.175,.279,.214,.25,87.4,12.37,2550
1,314,135,2,2.51,2.506,178.1,3.344,.156,2.973,1.794,3.297,1.95,98.3,305.4,0,1.355,.805,0
1,314,140,2,2.507,2.505,180.8,2.284,.117,2.875,1.541,3.198,1.687,98.3,305.4,0,1.114,.458,0
1,314,145,2,2.233,2.231,177.7,2.765,.252,2.809,1.422,3.101,1.556,98.6,305.4,0,1.044,.041,0
2,314,145,2,11.84,13,12.11,10.53,12.34,.175,.279,.214,.25,89,12.37,2550
1,314,150,2,1.561,1.515,151.6,13.9,.117,1.829,1.459,2.873,1.583,99.2,305.5,0,1.152,.338,0
1,314,155,2,1.614,1.612,134.9,2.744,.096,1.862,1.764,2.917,1.927,99.6,305.5,0,1.515,.34,0
1,314,200,2,1.806,1.796,146.1,6.078,.15,2.091,1.855,3.019,1.977,99.5,305.5,0,1.582,0,0
2,314,200,2,11.77,12.96,12.06,10.45,12.29,.175,.279,.214,.25,90,12.36,2550
1,314,205,2,1.994,1.989,160.8,4.108,.101,2.287,1.78,3.16,1.882,99.4,305.5,0,1.497,0,0
1,314,210,2,2.097,2.095,171.1,2.464,.064,2.254,1.763,3.206,1.891,99.5,305.5,0,1.5,0,0
1,314,215,2,1.858,1.855,171,3.477,.126,2.123,1.871,3.206,2.011,99.8,305.5,0,1.636,0,0
2,314,215,2,11.7,12.91,12,10.37,12.24,.175,.279,.214,.25,91.2,12.35,2550
1,314,220,2,1.823,1.823,167.2,1.311,.095,2.058,1.972,3.197,2.09,99.9,305.5,0,1.748,0,0
1,314,225,2,1.94,1.939,171.4,2.482,.073,2.189,2.049,3.137,2.177,99.9,305.5,0,1.827,0,0
1,314,230,2,2.235,2.234,176.3,1.685,.19,2.581,2.063,3.136,2.156,99.9,305.5,0,1.836,.456,0
2,314,230,2,11.62,12.86,11.94,10.3,12.18,.175,.279,.214,.25,92.4,12.34,2550
1,314,235,2,2.581,2.578,180.2,2.966,.141,2.94,1.767,3.298,1.943,99.5,305.4,0,1.501,1.067,0
1,314,240,2,2.69,2.685,185.2,3.466,.099,2.907,1.613,3.385,1.822,99.9,305.4,0,1.403,.865,0
1,314,245,2,2.58,2.575,184,3.671,.145,2.973,1.733,3.378,1.944,100,305.4,0,1.533,.822,0
2,314,245,2,11.55,12.82,11.89,10.22,12.12,.175,.278,.214,.25,93.7,12.34,2550
1,314,250,2,2.581,2.575,179.6,3.751,.154,2.842,1.892,3.357,2.121,100,305.4,0,1.687,.813,0
1,314,255,2,2.66,2.659,172,2.025,.131,2.875,1.878,3.183,1.982,100,305.3,0,1.674,1.035,0
1,314,300,2,2.475,2.474,168.2,1.809,.093,2.646,1.435,2.738,1.42,99.9,305.3,0,1.228,.97,0
2,314,300,2,11.49,12.77,11.83,10.14,12.07,.175,.278,.214,.25,95.1,12.33,2550
1,314,305,2,2.22,2.22,168.2,.705,.035,2.319,1.042,2.639,1.077,100,305.3,0,.857,.691,0
1,314,310,2,2.11,2.109,166.7,.816,.124,2.319,.953,2.785,1.201,100,305.3,0,.773,.705,0
1,314,315,2,2.056,2.056,166.4,.828,.063,2.189,1.19,2.794,1.501,100,305.2,0,1.004,.731,0
2,314,315,2,11.43,12.73,11.78,10.07,12.02,.175,.278,.214,.25,95.8,12.33,2550
1,314,320,2,2.132,2.131,163.9,1.505,.034,2.221,1.344,2.78,1.541,100,305.2,0,1.154,.685,0
1,314,325,2,2.198,2.196,171.1,2.715,.081,2.287,1.331,2.787,1.532,100,305.2,0,1.142,.344,0
1,314,330,2,1.898,1.895,180.6,2.828,.174,2.156,1.474,2.822,1.653,100,305.2,0,1.281,.251,0
2,314,330,2,11.38,12.68,11.72,10,11.96,.175,.278,.214,.25,96.6,12.31,2550
1,314,335,2,1.266,1.265,178.4,2.379,.196,1.601,1.454,2.859,1.553,100,305.3,0,1.262,0,0
1,314,340,2,1.309,1.309,176.1,.877,.237,1.764,1.297,2.827,1.358,100,305.2,0,1.109,0,0
1,314,345,2,2.263,2.263,176.7,.793,.295,2.777,1.603,2.928,1.807,100,305.2,0,1.407,.924,.339
2,314,345,2,11.34,12.64,11.67,9.94,11.91,.175,.278,.214,.25,97.2,12.31,2550
1,314,350,2,2.663,2.663,177.5,.785,.136,2.842,1.192,3.017,1.331,100,305.1,0,1.007,.853,.003
1,314,355,2,1.961,1.958,183,2.822,.229,2.385,.915,2.876,1.062,100,305.1,0,.737,.055,0
1,314,400,2,1.408,1.404,184.1,3.96,.167,1.731,.826,2.841,.949,100,305.2,0,.65,0,0
2,314,400,2,11.29,12.59,11.61,9.88,11.85,.175,.278,.214,.25,98.2,12.3,2550
1,314,405,2,.804,.795,165.1,8.35,.098,1.078,.85,2.734,1.046,100,305.2,0,.673,0,0
1,314,410,2,.602,.602,154.9,.074,.054,.686,1.331,2.724,1.457,100,305.2,0,1.142,0,.005
1,314,415,2,.448,.397,184,26.97,.146,.653,1.238,2.649,.962,100,305.1,0,1.051,0,0
2,314,415,2,11.24,12.55,11.56,9.82,11.8,.175,.278,.214,.25,99,12.3,2550
1,314,420,2,.806,.802,195.2,5.351,.103,.98,.497,2.331,.296,100,305.1,0,.33,0,0
1,314,425,2,.555,.549,187.4,8.03,.22,.817,.203,2.428,.332,100,305.2,0,.044,0,0
1,314,430,2,1.137,1.105,79.7,13.31,.597,2.058,.177,1.761,.362,100,305.2,0,.018,1.102,0
2,314,430,2,11.19,12.51,11.51,9.75,11.75,.175,.278,.214,.25,99.8,12.28,2550
1,314,435,2,.876,.836,105.7,17.37,.176,1.274,-.147,1.869,-.038,100,305.2,0,-.297,.138,0
1,314,440,2,1.29,1.279,152.9,7.49,.182,1.699,-.18,2.13,.371,100,305.1,0,-.33,0,.001
1,314,445,2,1.944,1.942,160.6,2.981,.17,2.319,-.073,2.501,.668,100,305.1,0,-.225,.904,.031
2,314,445,2,11.13,12.47,11.46,9.69,11.7,.175,.277,.214,.25,100,12.28,2550
1,314,450,2,2.548,2.547,160.8,1.509,.11,2.711,-.009,2.501,.393,100,305.1,0,-.163,1.125,0
1,314,455,2,2.38,2.379,159.6,1.687,.071,2.548,.126,2.272,.356,100,305,0,-.031,1.195,0
1,314,500,2,2.541,2.537,169.7,3.097,.099,2.679,.175,2.43,.268,100,305,0,.016,.763,0
2,314,500,2,11.08,12.43,11.41,9.63,11.65,.175,.277,.214,.25,100,12.27,2550
1,314,505,2,2.421,2.421,174.3,.664,.098,2.613,.202,2.608,.384,100,305,0,.043,.698,0
1,314,510,2,2.511,2.511,177.8,1.091,.055,2.613,.442,2.554,.655,100,305,0,.277,.845,0
1,314,515,2,2.386,2.386,177.4,.813,.103,2.581,.45,2.288,.458,100,305,0,.284,.401,0
2,314,515,2,11.02,12.39,11.35,9.56,11.6,.175,.277,.214,.25,100,12.25,2550
1,314,520,2,2.276,2.276,178.1,.74,.052,2.385,.244,2.056,.245,100,305,0,.084,.374,0
1,314,525,2,2.325,2.324,179.3,1.117,.05,2.45,-.021,1.823,.001,100,305,0,-.174,.429,0
1,314,530,2,2.361,2.36,182.1,1.892,.152,2.711,-.178,1.742,-.088,100,305,0,-.328,.196,0
2,314,530,2,10.98,12.35,11.3,9.5,11.54,.174,.277,.214,.25,100,12.25,2550
1,314,535,2,2.924,2.918,185.6,3.697,.094,3.071,-.126,1.993,-.004,100,305,0,-.277,.942,0
1,314,540,2,2.702,2.699,190.8,2.481,.147,2.973,.059,1.778,.137,100,305,0,-.097,.715,0
1,314,545,2,2.54,2.535,196.5,3.686,.14,3.038,.114,1.617,.177,100,305,0,-.043,.85,0
2,314,545,2,10.95,12.31,11.25,9.45,11.5,.174,.277,.214,.25,100,12.24,2550
1,314,550,2,2.551,2.544,199.7,4.123,.196,3.169,.302,1.727,.396,100,305.1,0,.14,.92,0
1,314,555,2,2.337,2.335,192.3,2.381,.149,2.842,.407,1.667,.483,100,305.1,0,.242,.298,0
1,314,600,2,2.584,2.58,190.5,2.965,.11,2.842,.528,1.854,.588,100,305.1,0,.36,.765,0
2,314,600,2,10.92,12.27,11.2,9.4,11.44,.175,.277,.214,.25,100,12.23,2550
1,314,605,2,2.44,2.434,184.1,4.009,.242,2.94,.52,1.868,.531,100,305.1,0,.353,.259,0
1,314,610,2,1.969,1.96,179.7,5.743,.165,2.319,.42,1.502,.425,100,305.1,0,.255,.149,0
1,314,615,2,1.569,1.565,187.4,4.052,.134,1.829,.326,1.382,.328,100,305.1,0,.164,0,0
2,314,615,2,10.89,12.24,11.16,9.35,11.4,.174,.277,.214,.25,100,12.21,2550
1,314,620,2,1.328,1.326,179.2,2.44,.083,1.601,.272,1.184,.284,100,305.1,0,.111,0,0
1,314,625,2,1.315,1.314,179.4,2.302,.112,1.568,.285,1.046,.317,100,305.2,0,.123,0,0
1,314,630,2,1.26,1.259,175.1,2.414,.169,1.699,.353,.925,.399,100,305.2,0,.189,0,.004
2,314,630,2,10.87,12.21,11.11,9.32,11.35,.175,.277,.214,.25,100,12.21,2550
1,314,635,2,1.744,1.743,176.5,2.193,.096,2.025,.48,.99,.518,100,305.2,0,.313,0,.026
1,314,640,2,1.962,1.96,178.9,1.956,.074,2.156,.535,1.102,.535,100,305.2,0,.367,0,0
1,314,645,2,1.964,1.95,168.7,6.826,.065,2.091,.543,.946,.53,100,305.2,0,.374,.594,0
2,314,645,2,10.85,12.18,11.07,9.28,11.3,.174,.276,.214,.25,100,12.21,2550
1,314,650,2,1.777,1.767,155.9,5.989,.13,2.058,.604,.9,.639,100,305.2,0,.434,.572,.003
1,314,655,2,1.695,1.684,147,6.585,.167,2.058,.723,1.008,.764,100,305.2,0,.55,.599,.055
1,314,700,2,1.642,1.636,161.3,4.838,.151,1.96,.84,1.055,.877,100,305.1,0,.664,.52,.029
2,314,700,2,10.84,12.15,11.02,9.25,11.25,.174,.276,.214,.25,100,12.2,2550
1,314,705,2,1.758,1.746,162.6,6.652,.152,2.189,.865,1.014,.873,100,305.2,0,.688,.663,.502
1,314,710,2,2.373,2.365,175,4.7,.335,3.136,.931,1.176,.949,100,305.2,0,.752,1.201,1.418
1,314,715,2,2.345,2.339,175.7,4.291,.227,3.103,1.096,1.352,1.137,100,305.2,0,.913,1.122,3.133
2,314,715,2,10.84,12.12,10.99,9.23,11.21,.174,.276,.214,.25,100,12.18,2550
1,314,720,2,2.317,2.306,177.8,5.619,.208,2.809,1.231,1.382,1.247,100,305.2,0,1.044,1.27,5.208
1,314,725,2,2.441,2.423,174.2,7.01,.18,2.94,1.253,1.314,1.231,100,305.3,0,1.066,1.31,7.74
1,314,730,2,2.247,2.235,148.6,5.985,.189,2.744,1.321,1.418,1.358,100,305.4,0,1.132,1.427,12.69
2,314,730,2,10.84,12.1,10.95,9.22,11.16,.174,.276,.214,.25,100,12.19,2550
1,314,735,2,2.485,2.461,164.5,7.96,.252,3.136,1.448,1.489,1.479,100,305.3,0,1.255,1.562,16.33
1,314,740,2,2.666,2.65,164.6,6.246,.236,3.365,1.603,1.652,1.642,100,305.4,0,1.406,1.752,22.29
1,314,745,2,2.836,2.817,161.3,6.733,.342,3.561,1.704,1.689,1.71,100,305.5,0,1.505,2.037,30.98
2,314,745,2,10.84,12.07,10.92,9.21,11.12,.174,.276,.214,.25,100,12.18,2550
1,314,750,2,3.027,3.017,169.9,4.579,.302,3.561,1.67,1.615,1.641,100,305.5,0,1.471,2.22,38.92
1,314,755,2,2.744,2.728,173.8,6.111,.312,3.365,1.757,1.731,1.769,100,305.5,0,1.557,1.777,48.98
1,314,800,2,2.903,2.888,182,5.801,.321,3.659,1.894,1.868,1.915,100,305.5,0,1.689,1.912,58.16
2,314,800,2,10.85,12.05,10.89,9.2,11.08,.174,.276,.214,.25,100,12.21,2550
1,314,805,2,3.003,2.991,182.8,5.243,.292,3.691,1.94,1.888,1.949,100,305.5,0,1.734,1.982,67.58
1,314,810,2,2.459,2.446,179.8,5.899,.313,3.071,2.053,2.046,2.088,100,305.6,0,1.844,1.77,80.9
1,314,815,2,2.26,2.246,172.6,6.168,.229,2.711,2.261,2.22,2.302,100,305.7,0,2.046,1.625,94.1
2,314,815,2,10.86,12.04,10.86,9.19,11.04,.174,.276,.214,.25,100,12.27,2550
1,314,820,2,2.123,2.113,172.8,5.391,.262,2.548,2.567,2.517,2.639,100,305.8,0,2.343,1.54,119.9
1,314,825,2,1.854,1.839,175.8,7.36,.181,2.385,3.004,2.93,3.115,100,305.8,0,2.768,1.24,144.6
1,314,830,2,1.667,1.646,179.9,9.02,.193,2.091,3.408,3.247,3.532,100,305.9,0,3.161,1.158,181.5
2,314,830,2,10.88,12.02,10.83,9.19,11.01,.174,.276,.214,.25,100,12.46,2550
1,314,835,2,1.865,1.821,159.2,12.36,.477,2.94,3.844,3.646,3.936,100,305.9,0,3.584,1.482,199.6
1,314,840,2,2.585,2.564,164,7.24,.294,3.267,4.13,3.727,4.092,100,305.9,0,3.861,1.945,220.4
1,314,845,2,2.387,2.372,166.1,6.487,.274,3.038,4.499,4.133,4.568,100,305.9,0,4.219,1.562,236.5
2,314,845,2,10.92,12.01,10.81,9.21,10.97,.174,.276,.214,.25,100,12.99,2550
1,314,850,2,3.313,3.298,170.2,5.462,.575,4.573,4.668,4.272,4.636,100,306,0,4.383,2.408,188.9
1,314,855,2,3.332,3.313,178,6.118,.415,4.541,4.525,4.175,4.462,100,306.1,0,4.244,2.252,137.9
1,314,900,2,3.38,3.369,173.6,4.748,.399,4.247,4.561,4.283,4.534,100,306.1,0,4.279,2.482,113.4
2,314,900,2,10.97,12,10.79,9.25,10.94,.174,.276,.214,.249,100,12.87,2550
1,314,905,2,3.627,3.614,174.5,4.802,.301,4.247,4.659,4.435,4.664,100,306.1,0,4.374,2.735,122.4
1,314,910,2,3.387,3.361,177,7.08,.608,4.737,4.857,4.725,4.928,100,306.2,0,4.566,2.337,122.7
1,314,915,2,4.146,4.112,179.5,7.34,.48,5.488,5.146,5,5.198,100,306.2,0,4.846,2.998,133.7
2,314,915,2,11.06,12,10.77,9.31,10.91,.174,.275,.214,.249,100,12.79,2550
1,314,920,2,4.104,4.082,178.6,5.812,.61,5.292,5.364,5.2,5.398,100,306.2,0,5.058,3.012,132
1,314,925,2,4.024,4.001,181.8,6.059,.371,4.835,5.518,5.299,5.526,100,306.3,0,5.207,2.897,149.8
1,314,930,2,3.424,3.389,184.6,8.16,.727,4.965,5.739,5.573,5.782,100,306.3,0,5.42,2.535,158.5
2,314,930,2,11.15,12,10.77,9.41,10.88,.174,.275,.214,.249,99.5,12.77,2550
1,314,935,2,4.164,4.133,191.8,6.942,.411,5.194,5.957,5.754,6.001,100,306.2,0,5.632,2.727,161.5
1,314,940,2,3.692,3.661,195,7.43,.601,4.802,6.077,5.868,6.116,100,306.2,0,5.748,2.355,147.2
1,314,945,2,3.709,3.668,196.3,8.45,.628,5.063,6.177,5.963,6.229,100,306.2,0,5.844,2.475,150.3
2,314,945,2,11.25,12.02,10.78,9.52,10.86,.174,.275,.214,.249,93.5,12.79,2550
1,314,950,2,3.656,3.615,188,8.5,.598,4.835,6.309,6.098,6.338,100,306.1,0,5.973,2.675,160.2
1,314,955,2,4.105,4.04,176.8,10.15,.59,5.488,6.341,6.099,6.356,100,306,0,6.003,3.067,167.4
1,314,1000,2,4.45,4.39,173.3,9.41,.594,5.586,6.437,6.176,6.435,100,305.9,0,6.096,3.23,182.2
2,314,1000,2,11.36,12.03,10.79,9.64,10.85,.175,.275,.214,.249,93.7,12.79,2550
1,314,1005,2,5.226,5.181,173.9,7.5,.647,6.795,6.525,6.209,6.555,100,305.9,0,6.181,3.668,202.9
1,314,1010,2,5.597,5.547,185.6,7.68,.712,6.991,6.41,6.116,6.379,100,305.9,0,6.07,4.033,204.3
1,314,1015,2,5.283,5.233,184.1,7.9,.812,6.664,6.463,6.176,6.487,100,305.9,0,6.122,3.573,194.2
2,314,1015,2,11.47,12.06,10.82,9.77,10.84,.175,.275,.214,.249,92.8,12.83,2550
1,314,1020,2,5.434,5.368,186.1,8.92,.582,6.827,6.492,6.189,6.524,100,305.9,0,6.15,3.605,201.7
1,314,1025,2,5.853,5.806,181.1,7.29,.619,6.958,6.431,6.063,6.437,100,306,0,6.09,3.963,193.5
1,314,1030,2,5.967,5.929,187.6,6.449,.563,7.02,6.336,6.031,6.347,100,305.9,0,5.999,4.203,186.9
2,314,1030,2,11.58,12.08,10.84,9.9,10.83,.175,.275,.214,.249,90.3,12.87,2550
1,314,1035,2,5.646,5.617,187.5,5.79,.61,6.893,6.424,6.16,6.509,100,305.9,0,6.083,3.843,202.4
1,314,1040,2,5.362,5.319,185.9,7.28,.854,6.893,6.651,6.421,6.787,100,305.8,0,6.303,3.82,216.6
1,314,1045,2,5.427,5.4,189.3,5.728,.435,6.272,6.83,6.533,7,100,305.9,0,6.476,3.623,224.5
2,314,1045,2,11.68,12.11,10.88,10.03,10.84,.175,.275,.214,.249,89.5,12.87,2550
1,314,1050,2,5.304,5.244,184.6,8.66,.557,6.86,7.01,6.717,7.15,100,305.8,0,6.654,3.7,222.5
1,314,1055,2,4.692,4.64,175.1,8.49,.59,5.651,7.42,7.17,7.66,100,305.8,0,7.05,3.335,234.1
1,314,1100,2,4.697,4.62,178,10.38,.522,6.109,7.55,7.22,7.67,100,305.8,0,7.17,3.443,227.9
2,314,1100,2,11.79,12.15,10.92,10.16,10.84,.175,.275,.214,.249,70.5,12.91,2550
1,314,1105,2,4.846,4.686,180.7,14.72,.734,6.305,7.69,7.35,7.8,99.9,305.8,0,7.29,3.525,212
1,314,1110,2,4.704,4.619,190.7,10.85,.63,6.043,7.6,7.23,7.65,99.2,305.8,0,7.11,3.358,200.9
1,314,1115,2,4.401,4.224,182.7,16.23,.862,6.076,7.68,7.38,7.81,98.7,305.8,0,7.11,3.032,198.4
2,314,1115,2,11.89,12.19,10.96,10.3,10.86,.175,.275,.214,.249,44.84,12.9,2550
1,314,1120,2,4.829,4.72,173.7,12.21,.768,6.501,8.07,7.74,8.25,98,305.8,0,7.39,3.285,235.9
1,314,1125,2,4.978,4.93,176.3,7.97,.587,6.141,8.06,7.58,8.11,96.2,305.9,0,7.12,3.595,224.2
1,314,1130,2,5.132,5.107,174.5,5.612,.504,6.435,8.04,7.58,8.02,95.1,305.9,0,6.941,3.773,203.2
2,314,1130,2,12,12.22,11.01,10.44,10.88,.175,.275,.214,.249,28.22,12.91,2550
1,314,1135,2,5.211,5.186,168.2,5.635,.667,6.664,7.99,7.52,8.01,95.3,305.8,0,6.917,3.788,204.3
1,314,1140,2,4.723,4.69,171.3,6.688,.707,6.239,8.09,7.67,8.12,95,305.7,0,6.976,3.628,211.3
1,314,1145,2,4.564,4.488,166.8,10.43,.529,5.815,8.31,7.99,8.44,94.8,305.6,0,7.14,3.353,227.3
2,314,1145,2,12.11,12.27,11.07,10.59,10.9,.175,.275,.214,.249,28.79,12.9,2550
1,314,1150,2,4.769,4.715,173.2,8.68,.699,6.403,8.56,8.15,8.65,93.7,305.4,0,7.23,3.408,229.3
1,314,1155,2,4.875,4.835,177.9,7.36,.65,6.174,8.66,8.17,8.66,92.8,305.4,0,7.19,3.623,218.6
1,314,1200,2,5.655,5.608,169.8,7.44,.616,6.599,8.69,8.21,8.73,92.8,305.3,0,7.22,4.205,230.9
2,314,1200,2,12.21,12.31,11.12,10.74,10.93,.175,.276,.214,.249,20.64,12.91,2550
1,314,1205,2,4.826,4.759,180.4,9.52,.868,6.207,8.86,8.47,8.93,92.7,305.3,0,7.36,3.54,222.5
1,314,1210,2,5.675,5.636,188.3,6.713,.667,6.958,8.85,8.39,8.84,92.3,305.2,0,7.29,3.865,213.9
1,314,1215,2,5.788,5.731,172.9,8.03,.714,7.38,8.94,8.51,8.98,92.5,305.1,0,7.42,4.205,213.2
2,314,1215,2,12.31,12.36,11.19,10.89,10.96,.175,.276,.214,.249,21.85,12.89,2550
1,314,1220,2,5.87,5.823,176,7.25,.681,8.2,9.01,8.53,9.03,92.5,305,0,7.47,4.21,206.8
1,314,1225,2,5.449,5.4,172.4,7.7,.479,6.566,9.09,8.67,9.12,92.6,304.9,0,7.56,4.125,195.6
1,314,1230,2,5.772,5.711,177.7,8.31,1.108,7.71,9.21,8.9,9.28,92.6,304.8,0,7.68,4.14,192.7
2,314,1230,2,12.41,12.41,11.25,11.03,11,.175,.276,.214,.249,25.35,12.88,2550
1,314,1235,2,5.845,5.821,174.6,5.212,.724,7.32,9.27,8.82,9.3,92.4,304.7,0,7.7,4.103,196.1
1,314,1240,2,5.658,5.622,172.5,6.459,.709,7.28,9.33,8.94,9.37,92.6,304.6,0,7.79,4.188,207.1
1,314,1245,2,6.55,6.517,179.4,5.791,.688,7.91,9.53,9.11,9.57,91.9,304.5,0,7.87,4.608,202.6
2,314,1245,2,12.5,12.45,11.32,11.18,11.03,.175,.276,.214,.249,24.41,12.88,2550
1,314,1250,2,5.596,5.553,173.8,7.13,.656,7.22,9.7,9.33,9.78,91.4,304.3,0,7.97,3.945,199.2
1,314,1255,2,5.871,5.793,174.8,9.32,.863,7.94,9.85,9.43,9.88,90.7,304.3,0,7.99,4.29,206
1,314,1300,2,6.388,6.355,166.7,5.864,.846,7.81,9.79,9.27,9.77,90.4,304.2,0,7.89,4.668,208.9
2,314,1300,2,12.58,12.5,11.39,11.32,11.08,.175,.276,.214,.249,20.01,12.88,2550
1,314,1305,2,5.857,5.821,166.2,6.389,.864,7.68,9.91,9.58,10.01,90.4,304.1,0,8.01,4.333,214.7
1,314,1310,2,6.386,6.301,168.8,9.35,.906,8.43,10.07,9.63,10.11,89.5,304,0,8.01,4.658,222.4
1,314,1315,2,5.445,5.411,181.7,6.418,.976,7.77,10.05,9.62,10.1,89.4,303.9,0,7.99,3.733,218.5
2,314,1315,2,12.66,12.55,11.46,11.44,11.12,.175,.276,.214,.249,16.07,12.89,2550
1,314,1320,2,5.858,5.75,180.9,10.96,.934,7.81,10.1,9.57,10.08,89.1,303.9,0,7.98,3.888,206.2
1,314,1325,2,5.718,5.657,173.7,8.38,.768,7.38,10.04,9.58,10.03,89.4,303.8,0,7.97,4.15,194.4
1,314,1330,2,5.934,5.904,174.1,5.742,1.088,7.74,10.12,9.63,10.13,89.1,303.7,0,7.99,4.268,208.1
2,314,1330,2,12.74,12.6,11.53,11.56,11.17,.175,.276,.214,.249,15.08,12.89,2550
1,314,1335,2,5.811,5.766,172.4,7.1,.682,7.35,10.06,9.49,10,89,303.6,0,7.93,4.178,190.8
1,314,1340,2,5.782,5.669,178.5,11.32,.889,7.74,10.22,9.95,10.33,89.2,303.5,0,8.11,3.975,206.3
1,314,1345,2,5.754,5.659,164,10.41,.636,7.19,10.24,9.8,10.23,88.6,303.5,0,8.04,4.13,196.6
2,314,1345,2,12.82,12.65,11.6,11.68,11.22,.175,.276,.214,.249,15.16,12.89,2550
1,314,1350,2,6.028,5.962,169.7,8.44,.833,7.87,10.36,9.93,10.37,88.1,303.4,0,8.07,4.52,208
1,314,1355,2,6.595,6.523,170.9,8.49,.772,8.43,10.26,9.75,10.22,88,303.4,0,7.97,4.708,188.9
1,314,1400,2,5.724,5.633,173.8,10.24,.905,7.38,10.23,9.79,10.22,88.4,303.5,0,8,4.14,189.3
2,314,1400,2,12.89,12.7,11.67,11.81,11.27,.175,.276,.214,.249,14.24,12.88,2550
1,314,1405,2,5.935,5.824,172.7,11.09,.719,8.17,10.23,9.83,10.22,88.6,303.4,0,8.02,4.243,198.3
1,314,1410,2,6.411,6.304,185.1,10.45,.687,7.68,10.48,10.08,10.55,87.2,303.4,0,8.03,4.438,237.5
1,314,1415,2,6.127,6.089,172.4,6.319,.835,7.64,10.44,9.96,10.43,87.4,303.3,0,8.04,4.453,219.6
2,314,1415,2,12.97,12.75,11.74,11.92,11.33,.175,.276,.214,.249,12.25,12.87,2550
1,314,1420,2,6.587,6.535,188,7.18,.735,7.91,10.53,10.06,10.54,86.8,303.3,0,8.01,4.573,234.8
1,314,1425,2,5.649,5.592,181.9,8.13,.9,7.35,10.5,9.95,10.45,86.9,303.2,0,8,3.835,214.6
1,314,1430,2,5.723,5.68,176.5,7,1.017,7.68,10.63,10.17,10.68,86.9,303.1,0,8.13,3.795,235.3
2,314,1430,2,13.03,12.8,11.81,12.03,11.38,.175,.276,.214,.249,9.71,12.91,2550
1,314,1435,2,5.4,5.258,174.2,13.14,.787,7.35,10.78,10.36,10.83,86.6,303.1,0,8.22,3.963,241.8
1,314,1440,2,6.113,6.019,188.4,10.08,.914,8.17,10.83,10.35,10.78,85.8,303.1,0,8.14,4.18,211.1
1,314,1445,2,6.534,6.474,175.4,7.74,.855,8.3,10.82,10.44,10.82,85.8,303.1,0,8.12,4.753,192
2,314,1445,2,13.1,12.85,11.88,12.13,11.43,.175,.277,.214,.249,8.82,12.89,2550
1,314,1450,2,6.161,6.122,172.3,6.415,.844,8.23,10.74,10.32,10.69,86.1,303.1,0,8.11,4.593,188.7
1,314,1455,2,5.938,5.884,177.7,7.76,.992,8.13,10.82,10.47,10.84,86.3,303.1,0,8.21,4.06,188
1,314,1500,2,6.114,6.012,181,10.42,.902,8.46,10.9,10.47,10.9,85.7,303.1,0,8.18,4.188,176.6
2,314,1500,2,13.17,12.9,11.95,12.24,11.48,.175,.277,.214,.249,10.11,12.87,2550
1,314,1505,2,5.761,5.627,175.5,12.38,.837,7.74,10.82,10.47,10.78,86.3,303,0,8.21,4.155,170.9
1,314,1510,2,6.278,6.206,181.3,8.7,.757,7.68,10.91,10.58,10.91,86,303,0,8.25,4.403,147.8
1,314,1515,2,6.833,6.793,178.4,6.196,1.129,8.72,10.9,10.66,10.96,86.1,303,0,8.26,4.55,151.1
2,314,1515,2,13.24,12.95,12.02,12.34,11.54,.175,.277,.214,.249,11.58,12.82,2550
1,314,1520,2,6.676,6.641,180.6,5.934,.928,8.59,10.74,10.34,10.66,86.5,302.9,0,8.17,4.663,131.5
1,314,1525,2,7.11,7.04,176.8,8.32,.975,9.28,10.75,10.49,10.77,86.7,302.9,0,8.21,4.838,132.5
1,314,1530,2,6.675,6.616,182.9,7.66,.875,8.43,10.68,10.39,10.64,87.2,302.9,0,8.23,4.608,119.6
2,314,1530,2,13.3,13,12.09,12.43,11.59,.175,.277,.213,.249,14.81,12.79,2550
1,314,1535,2,6.975,6.863,181,10.25,.933,8.49,10.66,10.44,10.68,87.3,302.8,0,8.22,4.79,117.1
1,314,1540,2,6.103,6.062,180.6,6.676,.785,7.61,10.68,10.53,10.73,87.4,302.8,0,8.26,4.285,107.7
1,314,1545,2,5.769,5.731,170.6,6.604,.97,7.77,10.78,10.66,10.84,87.2,302.8,0,8.32,4.395,99.8
2,314,1545,2,13.34,13.04,12.15,12.51,11.65,.175,.277,.213,.249,16.84,12.74,2550
1,314,1550,2,5.728,5.661,177.9,8.77,.976,7.64,10.88,10.81,10.98,86.7,302.7,0,8.34,4.178,105
1,314,1555,2,6.601,6.564,167.5,6.07,.86,8.56,10.89,10.64,10.86,86.7,302.7,0,8.35,4.795,91.6
1,314,1600,2,6.904,6.868,177.6,5.823,1.544,9.38,10.81,10.66,10.84,87.2,302.7,0,8.34,4.633,91.3
2,314,1600,2,13.37,13.08,12.22,12.57,11.71,.175,.277,.213,.249,17.63,12.71,2550
1,314,1605,2,6.703,6.641,186.1,7.75,.816,8.2,10.72,10.58,10.74,87.3,302.8,0,8.28,4.54,77.8
1,314,1610,2,6.608,6.569,177.4,6.208,.944,9.31,10.71,10.6,10.73,87.9,302.8,0,8.37,4.67,64.77
1,314,1615,2,6.745,6.62,179,11.02,.965,8.46,10.68,10.59,10.7,88,302.8,0,8.35,4.745,64.53
2,314,1615,2,13.39,13.12,12.28,12.61,11.76,.175,.277,.213,.249,22.36,12.65,2550
1,314,1620,2,6.818,6.776,188.5,6.339,.862,8.89,10.53,10.47,10.57,88,302.7,0,8.21,4.548,60.76
1,314,1625,2,5.792,5.71,183.6,9.62,1.12,7.71,10.5,10.47,10.55,88.4,302.6,0,8.25,3.895,49.71
1,314,1630,2,7.26,7.22,168.8,5.971,1.194,9.87,10.53,10.44,10.54,88.4,302.7,0,8.29,5.155,43.05
2,314,1630,2,13.4,13.16,12.34,12.64,11.81,.175,.277,.213,.249,26.28,12.61,2550
1,314,1635,2,7.13,7.09,166.8,6.377,1.189,9.38,10.35,10.26,10.35,89,302.7,0,8.2,5.233,38.77
1,314,1640,2,6.893,6.839,169.4,7.17,1.098,9.21,10.26,10.2,10.28,89.3,302.7,0,8.16,5.023,35.06
1,314,1645,2,6.57,6.523,176.8,6.842,.894,8.4,10.23,10.22,10.28,89.8,302.7,0,8.22,4.428,29.57
2,314,1645,2,13.4,13.19,12.39,12.66,11.86,.175,.277,.213,.249,33.79,12.57,2550
1,314,1650,2,7.37,7.31,181.4,7.14,1.011,10,10.19,10.16,10.22,90,302.8,0,8.21,5.05,28.32
1,314,1655,2,6.92,6.859,184.3,7.6,.879,8.75,10.16,10.18,10.22,90.6,302.7,0,8.29,4.555,21.96
1,314,1700,2,6.63,6.6,185.1,5.475,.713,7.84,10.2,10.25,10.28,91,302.7,0,8.38,4.453,19.73
2,314,1700,2,13.39,13.22,12.43,12.66,11.91,.175,.278,.213,.249,40.78,12.55,2550
1,314,1705,2,7.02,6.973,177,6.641,1.094,9.15,10.22,10.26,10.28,90.9,302.6,0,8.37,4.933,17.57
1,314,1710,2,7.18,7.13,174,6.46,.884,8.75,10.22,10.3,10.31,91,302.6,0,8.4,5.028,13.77
1,314,1715,2,6.56,6.529,185.2,5.619,.794,8.13,10.26,10.35,10.35,90.9,302.6,0,8.41,4.335,10.89
2,314,1715,2,13.37,13.24,12.47,12.66,11.96,.175,.278,.213,.249,43.53,12.52,2550
1,314,1720,2,6.747,6.699,174.1,6.779,.73,8.62,10.28,10.39,10.38,90.9,302.6,0,8.44,4.835,7.51
1,314,1725,2,7.53,7.49,172.9,5.706,1.062,9.38,10.3,10.38,10.38,90.8,302.6,0,8.44,5.375,7.4
1,314,1730,2,7.56,7.52,176.4,5.455,.949,9.7,10.25,10.32,10.32,91,302.6,0,8.43,5.233,4.884
2,314,1730,2,13.35,13.26,12.5,12.64,12,.175,.278,.213,.249,45.11,12.5,2550
1,314,1735,2,7.1,7.05,177.9,6.657,1.327,10.58,10.21,10.3,10.29,91.4,302.5,0,8.45,4.753,3.505
1,314,1740,2,6.138,6.088,176.7,7.33,.878,8.4,10.23,10.33,10.31,91.6,302.5,0,8.5,4.26,1.908
1,314,1745,2,5.439,5.405,178.8,6.383,.86,8.26,10.22,10.35,10.31,91.6,302.5,0,8.49,3.665,1.091
2,314,1745,2,13.32,13.27,12.53,12.61,12.03,.175,.278,.213,.249,49.64,12.49,2550
1,314,1750,2,6.818,6.771,178.1,6.717,1.11,9.15,10.19,10.29,10.26,91.7,302.5,0,8.47,4.76,.434
1,314,1755,2,6.665,6.621,181.2,6.614,.98,8.2,10.16,10.28,10.25,91.8,302.4,0,8.47,4.59,.183
1,314,1800,2,5.741,5.701,180.7,6.726,.872,7.68,10.17,10.3,10.26,92,302.4,0,8.5,3.97,.009
2,314,1800,2,13.3,13.28,12.55,12.59,12.07,.175,.278,.213,.249,51.89,12.46,2550
1,314,1805,2,5.565,5.526,173.9,6.785,.86,7.74,10.2,10.35,10.31,91.9,302.5,0,8.52,4.075,0
1,314,1810,2,6.741,6.688,179.4,7.18,1.226,9.11,10.22,10.35,10.32,91.9,302.5,0,8.54,4.423,0
1,314,1815,2,6.69,6.639,175.1,7.06,1.019,9.28,10.23,10.36,10.33,92,302.6,0,8.57,4.668,0
2,314,1815,2,13.28,13.29,12.57,12.56,12.1,.175,.278,.213,.249,52.32,12.46,2550
1,314,1820,2,6.426,6.369,175.9,7.61,.861,8.62,10.26,10.37,10.35,92.2,302.7,0,8.63,4.495,0
1,314,1825,2,6.683,6.653,179.5,5.461,1.117,9.11,10.24,10.37,10.34,92.3,302.7,0,8.62,4.615,0
1,314,1830,2,5.612,5.579,178.5,6.256,.733,7.32,10.25,10.41,10.37,92.2,302.8,0,8.61,3.965,0
2,314,1830,2,13.25,13.3,12.58,12.52,12.12,.175,.278,.213,.249,54.22,12.44,2550
1,314,1835,2,6.618,6.579,176.3,6.218,.893,8.66,10.26,10.4,10.36,92.1,302.8,0,8.6,4.553,0
1,314,1840,2,6.251,6.21,178.5,6.552,.778,8.69,10.27,10.42,10.38,92.1,302.7,0,8.61,4.415,0
1,314,1845,2,7.57,7.51,184.9,7.48,.863,9.38,10.28,10.46,10.42,91.9,302.8,0,8.6,5.008,0
2,314,1845,2,13.23,13.31,12.59,12.5,12.15,.175,.278,.213,.249,52.68,12.43,2550
1,314,1850,2,5.742,5.706,179,6.374,1.033,8.4,10.33,10.51,10.45,91.7,302.8,0,8.61,3.795,0
1,314,1855,2,6.299,6.242,176.1,7.7,.887,8.1,10.35,10.51,10.46,91.8,302.8,0,8.65,4.17,0
1,314,1900,2,7.6,7.55,171.7,6.823,.967,9.47,10.37,10.51,10.47,92,302.8,0,8.68,5.37,0
2,314,1900,2,13.21,13.31,12.6,12.47,12.16,.175,.278,.213,.249,51.95,12.42,2550
1,314,1905,2,6.838,6.806,174.9,5.543,1.139,9.54,10.37,10.54,10.49,92,302.8,0,8.71,4.945,0
1,314,1910,2,6.688,6.66,173.1,5.301,.982,9.15,10.38,10.53,10.49,92.1,302.9,0,8.73,4.71,0
1,314,1915,2,6.721,6.686,172.2,5.802,.779,8.43,10.38,10.54,10.49,92.1,302.9,0,8.73,4.84,0
2,314,1915,2,13.2,13.31,12.6,12.44,12.18,.175,.278,.213,.249,53.48,12.39,2550
1,314,1920,2,6.78,6.749,171.6,5.53,.945,8.75,10.39,10.58,10.53,91.9,302.8,0,8.69,4.81,0
1,314,1925,2,6.69,6.634,169.8,7.41,1.186,9.9,10.42,10.59,10.54,91.5,302.8,0,8.67,4.628,0
1,314,1930,2,7.08,7.02,175,7.4,.964,9.57,10.42,10.61,10.55,91.4,302.9,0,8.65,5.253,0
2,314,1930,2,13.18,13.31,12.61,12.42,12.19,.175,.278,.213,.249,49.71,12.38,2550
1,314,1935,2,7.13,7.09,170.9,6.026,1.007,9.67,10.46,10.62,10.57,91.3,302.8,0,8.68,5.003,0
1,314,1940,2,6.366,6.321,171.2,6.848,.906,8.26,10.46,10.62,10.57,91.4,302.8,0,8.69,4.653,0
1,314,1945,2,6.185,6.145,173.1,6.48,.818,8.13,10.46,10.62,10.57,91.4,302.8,0,8.7,4.375,0
2,314,1945,2,13.17,13.32,12.61,12.4,12.21,.175,.278,.213,.249,49.41,12.37,2550
1,314,1950,2,6.444,6.402,171.3,6.589,.712,8.13,10.46,10.63,10.57,91.4,302.7,0,8.69,4.64,0
1,314,1955,2,7.77,7.72,173.7,6.054,.954,9.83,10.48,10.66,10.6,91.3,302.8,0,8.7,5.39,0
1,314,2000,2,7.32,7.28,175.4,6.247,1.075,10.22,10.51,10.67,10.62,91.3,302.8,0,8.72,5.255,0
2,314,2000,2,13.16,13.32,12.61,12.38,12.22,.175,.278,.213,.249,48.8,12.35,2550
1,314,2005,2,7.52,7.49,173.7,5.725,.95,10.06,10.51,10.66,10.61,91.4,302.8,0,8.74,5.365,0
1,314,2010,2,7.38,7.34,175,6.319,.795,9.02,10.48,10.61,10.57,91.7,302.7,0,8.75,5.005,0
1,314,2015,2,6.908,6.865,174.7,6.35,1.067,9.21,10.47,10.62,10.57,91.7,302.7,0,8.75,4.978,0
2,314,2015,2,13.15,13.32,12.61,12.36,12.23,.175,.278,.213,.249,50.71,12.34,2550
1,314,2020,2,6.719,6.678,174.1,6.354,.934,8.66,10.46,10.61,10.56,91.7,302.7,0,8.74,4.753,0
1,314,2025,2,6.992,6.962,175.4,5.289,.838,9.7,10.46,10.62,10.57,91.7,302.7,0,8.74,4.92,0
1,314,2030,2,6.598,6.553,177,6.681,1.039,8.46,10.46,10.64,10.58,91.7,302.8,0,8.73,4.53,0
2,314,2030,2,13.14,13.32,12.62,12.35,12.23,.175,.278,.213,.249,50.59,12.33,2550
1,314,2035,2,7.14,7.1,178.4,5.832,.983,8.75,10.47,10.65,10.6,91.5,302.8,0,8.72,4.945,0
1,314,2040,2,7.82,7.77,181.4,6.25,1.184,11.01,10.49,10.63,10.59,91.6,302.7,0,8.74,5.348,0
1,314,2045,2,8.03,8,179.7,5.256,.811,9.83,10.47,10.63,10.58,91.8,302.7,0,8.76,5.623,0
2,314,2045,2,13.14,13.32,12.62,12.34,12.24,.175,.278,.213,.249,50.07,12.31,2550
1,314,2050,2,7.58,7.55,179.7,4.97,.86,9.83,10.47,10.61,10.57,91.8,302.6,0,8.77,5.335,0
1,314,2055,2,6.939,6.889,178,6.823,.947,9.51,10.46,10.6,10.56,92.2,302.6,0,8.8,4.828,0
1,314,2100,2,7.34,7.3,177.3,6.186,1.196,10.06,10.48,10.67,10.61,92,302.7,0,8.81,5.103,0
2,314,2100,2,13.13,13.32,12.62,12.33,12.25,.175,.278,.213,.249,52.06,12.29,2550
1,314,2105,2,6.567,6.527,179.4,6.333,.808,8.62,10.51,10.68,10.62,91.9,302.7,0,8.81,4.465,0
1,314,2110,2,6.629,6.586,179.4,6.552,.956,8.59,10.51,10.66,10.61,91.9,302.7,0,8.81,4.595,0
1,314,2115,2,7.58,7.53,184.8,7.05,.931,10.16,10.5,10.67,10.62,92,302.8,0,8.81,5.14,0
2,314,2115,2,13.13,13.32,12.62,12.32,12.25,.175,.278,.213,.249,51.29,12.28,2550
1,314,2120,2,7.05,7.01,179.2,6.2,1.107,10.19,10.51,10.66,10.61,92,302.7,0,8.83,4.85,0
1,314,2125,2,7.92,7.88,179.6,5.735,1.223,10.81,10.5,10.65,10.6,92.1,302.7,0,8.84,5.553,0
1,314,2130,2,6.785,6.737,181.7,6.833,.955,9.47,10.5,10.66,10.61,92.1,302.7,0,8.84,4.665,0
2,314,2130,2,13.12,13.32,12.62,12.31,12.25,.175,.278,.213,.248,52.3,12.27,2550
1,314,2135,2,6.891,6.852,184.3,6.041,1.131,9.57,10.5,10.68,10.62,92.2,302.6,0,8.85,4.453,0
1,314,2140,2,6.972,6.922,182.1,6.866,1.005,9.15,10.52,10.7,10.65,92.1,302.6,0,8.86,4.695,0
1,314,2145,2,6.94,6.849,183.7,9.27,1.058,9.34,10.54,10.71,10.66,92,302.6,0,8.87,4.78,0
2,314,2145,2,13.12,13.32,12.62,12.3,12.26,.175,.278,.213,.248,51.83,12.26,2550
1,314,2150,2,6.678,6.618,182.5,7.73,.988,9.54,10.58,10.74,10.69,91.9,302.6,0,8.88,4.518,0
1,314,2155,2,6.763,6.724,184.5,6.118,.933,8.79,10.55,10.72,10.67,92.1,302.6,0,8.88,4.633,0
1,314,2200,2,5.955,5.916,186.8,6.562,.951,8.13,10.57,10.74,10.68,92.1,302.6,0,8.9,3.913,0
2,314,2200,2,13.11,13.32,12.62,12.29,12.26,.175,.278,.213,.248,51.5,12.25,2550
1,314,2205,2,6.473,6.433,185.4,6.373,.82,8.4,10.57,10.74,10.68,92.1,302.6,0,8.9,4.408,0
1,314,2210,2,6.606,6.541,189.4,8.02,.961,8.33,10.58,10.76,10.7,92.2,302.6,0,8.92,4.418,0
1,314,2215,2,6.461,6.412,187.1,7.06,.827,8.3,10.6,10.77,10.71,92.2,302.6,0,8.95,4.19,0
2,314,2215,2,13.11,13.32,12.62,12.29,12.26,.175,.278,.213,.248,52.22,12.25,2550
1,314,2220,2,6.771,6.746,191.5,4.862,1.105,9.11,10.62,10.78,10.73,92.3,302.6,0,8.98,4.278,0
1,314,2225,2,6.269,6.214,191.5,7.59,.994,9.44,10.62,10.79,10.73,92.4,302.5,0,9,4.045,0
1,314,2230,2,6.907,6.862,195.2,6.567,1.112,8.98,10.63,10.79,10.74,92.6,302.6,0,9.04,4.458,0
2,314,2230,2,13.11,13.32,12.62,12.28,12.27,.175,.278,.213,.248,53.9,12.24,2550
1,314,2235,2,7.88,7.83,194.8,6.435,1.008,10.49,10.65,10.81,10.76,92.8,302.6,0,9.09,5.055,0
1,314,2240,2,7.4,7.35,189.7,6.62,1.277,10.55,10.65,10.79,10.75,93,302.5,0,9.11,4.94,0
1,314,2245,2,6.607,6.549,190.7,7.53,1.2,9.05,10.65,10.8,10.75,93,302.5,0,9.12,4.075,0
2,314,2245,2,13.11,13.32,12.62,12.28,12.27,.175,.278,.213,.248,56.39,12.24,2550
1,314,2250,2,7.32,7.28,192.6,6.08,.875,9.21,10.66,10.83,10.78,92.9,302.5,0,9.12,4.693,0
1,314,2255,2,7.12,7.07,191.2,6.61,1.066,10.06,10.67,10.83,10.78,92.9,302.4,0,9.12,4.678,0
1,314,2300,2,6.798,6.749,192.8,6.906,1.121,9.24,10.66,10.81,10.77,93,302.4,0,9.13,4.548,0
2,314,2300,2,13.11,13.33,12.63,12.28,12.27,.175,.278,.213,.248,55.94,12.24,2550
1,314,2305,2,6.575,6.517,192,7.61,1.134,9.02,10.66,10.82,10.77,93,302.4,0,9.13,4.26,0
1,314,2310,2,7.35,7.29,192.4,7.49,1.195,10.32,10.67,10.84,10.79,93,302.3,0,9.13,4.703,0
1,314,2315,2,6.676,6.632,192.7,6.56,.907,9.05,10.68,10.86,10.8,92.8,302.3,0,9.12,4.2,0
2,314,2315,2,13.11,13.33,12.62,12.28,12.27,.175,.278,.213,.248,55.63,12.24,2550
1,314,2320,2,6.582,6.519,193.3,7.91,1.09,9.18,10.69,10.87,10.82,92.8,302.2,0,9.13,4.383,0
1,314,2325,2,6.963,6.906,192.5,7.32,1.338,9.96,10.7,10.88,10.82,92.7,302.1,0,9.13,4.155,0
1,314,2330,2,7.34,7.32,195.5,4.263,.829,9.54,10.72,10.9,10.85,92.6,302.1,0,9.12,4.77,0
2,314,2330,2,13.11,13.33,12.63,12.28,12.27,.175,.278,.213,.248,54.09,12.23,2550
1,314,2335,2,6.002,5.967,191.9,6.264,.869,8.23,10.72,10.86,10.82,92.7,302,0,9.13,4.003,0
1,314,2340,2,8.11,8.06,189.1,6.113,1.183,10.39,10.67,10.8,10.76,92.8,301.9,0,9.1,5.438,0
1,314,2345,2,7.93,7.88,186.8,6.316,.979,9.93,10.6,10.74,10.7,92.9,301.7,0,9.06,5.155,0
2,314,2345,2,13.11,13.33,12.63,12.28,12.27,.175,.278,.213,.248,55.38,12.23,2550
1,314,2350,2,8.44,8.39,187,5.724,1.131,10.75,10.57,10.69,10.66,93,301.7,0,9.05,5.623,0
1,314,2355,2,8.77,8.73,189,5.497,.909,11.04,10.53,10.66,10.63,93.2,301.6,0,9.03,5.875,0
1,315,0,2,8.68,8.65,185.7,4.95,1.14,11.92,10.5,10.64,10.6,93.4,301.5,0,9.03,5.905,0
2,315,0,2,13.12,13.33,12.63,12.28,12.28,.175,.278,.213,.248,57.18,12.24,2550
1,315,5,2,8.14,8.1,183.1,5.545,.967,10.29,10.48,10.62,10.59,93.5,301.3,0,9.04,5.57,0
1,315,10,2,9.05,9.02,184.5,4.687,1.122,11.86,10.5,10.64,10.6,93.6,301.3,0,9.06,5.978,0
1,315,15,2,8.99,8.94,189.5,6.064,1.075,11.53,10.48,10.64,10.6,93.5,301.3,0,9.03,6.125,0
2,315,15,2,13.12,13.33,12.63,12.28,12.28,.175,.278,.213,.248,58.1,12.23,2550
1,315,20,2,8.24,8.2,196.5,6.148,1.206,11.04,10.48,10.65,10.61,93.2,301.3,0,8.99,5.093,0
1,315,25,2,7.45,7.4,193.3,6.699,1.03,9.93,10.48,10.65,10.6,93.1,301.3,0,8.98,4.903,0
1,315,30,2,7.17,7.14,196.8,5.6,1.03,9.05,10.48,10.65,10.61,93.1,301.3,0,8.97,4.665,0
2,315,30,2,13.12,13.33,12.64,12.28,12.28,.175,.278,.213,.248,55.56,12.23,2550
1,315,35,2,6.257,6.202,204.1,7.6,.9,8.13,10.47,10.6,10.56,93.2,301.4,0,8.98,4.04,0
1,315,40,2,6.157,6.111,206.9,6.995,.908,8.3,10.44,10.55,10.52,93.7,301.4,0,9.02,3.935,0
1,315,45,2,7.27,7.21,206,7.09,1.242,10,10.43,10.57,10.53,93.7,301.5,0,9.02,4.825,0
2,315,45,2,13.11,13.34,12.64,12.28,12.28,.175,.278,.213,.248,58.86,12.23,2550
1,315,50,2,8.55,8.5,202,6.023,1.004,10.94,10.38,10.48,10.46,93.8,301.6,0,8.97,5.435,0
1,315,55,2,8.3,8.26,201,5.96,.946,10.52,10.3,10.4,10.38,94,301.5,0,8.95,5.338,0
1,315,100,2,7.94,7.89,200.5,6.267,1.13,10.45,10.26,10.36,10.34,94.3,301.5,0,8.94,5.15,0
2,315,100,2,13.12,13.34,12.64,12.28,12.28,.175,.278,.213,.248,61.54,12.23,2550
1,315,105,2,8.76,8.72,197.5,5.252,1.074,10.68,10.23,10.32,10.3,94.6,301.6,0,8.96,5.553,0
1,315,110,2,8.47,8.42,198.3,6.079,1.074,11.04,10.18,10.27,10.25,95,301.5,0,8.96,5.558,0
1,315,115,2,8.08,8.03,197,5.983,.902,10.26,10.15,10.27,10.25,95.1,301.3,0,8.96,5.175,0
2,315,115,2,13.11,13.34,12.64,12.28,12.28,.175,.278,.213,.248,66.06,12.23,2550
1,315,120,2,8.32,8.28,196.7,5.699,1.101,11.01,10.14,10.26,10.24,95.1,301.2,0,8.95,5.52,0
1,315,125,2,8.3,8.25,198.4,6.149,1.097,10.45,10.14,10.24,10.23,95.2,301.1,0,8.96,5.24,0
1,315,130,2,8.53,8.49,200.7,5.583,1.111,11.04,10.12,10.25,10.23,95.3,301.2,0,8.96,5.803,0
2,315,130,2,13.11,13.34,12.64,12.27,12.29,.175,.278,.213,.248,66.73,12.23,2550
1,315,135,2,7.82,7.79,196.3,5.292,.979,9.93,10.13,10.27,10.25,95.3,301.2,0,8.97,5.235,0
1,315,140,2,7.83,7.78,196.1,6.739,.794,9.54,10.13,10.26,10.24,95.3,301.1,0,8.97,5.143,0
1,315,145,2,7.95,7.92,196,5.266,.974,10.68,10.13,10.25,10.23,95.4,301.2,0,8.99,5.005,0
2,315,145,2,13.11,13.34,12.65,12.27,12.29,.175,.278,.213,.248,67.47,12.22,2550
1,315,150,2,7.52,7.48,196.5,5.711,.843,9.96,10.12,10.24,10.23,95.5,301.2,0,8.99,4.54,0
1,315,155,2,6.393,6.353,197.1,6.381,.798,7.71,10.13,10.25,10.23,95.6,301.2,0,9.01,4.063,0
1,315,200,2,6.773,6.726,198.6,6.761,1.001,8.53,10.12,10.24,10.23,95.7,301.2,0,9.03,4.305,0
2,315,200,2,13.11,13.34,12.64,12.26,12.29,.175,.278,.213,.248,69.24,12.22,2550
1,315,205,2,7.31,7.28,200.4,5.399,.86,9.05,10.12,10.23,10.22,95.9,301.3,0,9.05,4.708,0
1,315,210,2,7.66,7.62,202.9,5.974,1.033,9.9,10.11,10.2,10.2,96,301.2,0,9.06,4.818,0
1,315,215,2,6.671,6.62,206.2,7.05,1.061,8.82,10.08,10.15,10.15,96.3,301.3,0,9.07,4.433,0
2,315,215,2,13.1,13.34,12.65,12.26,12.29,.175,.278,.213,.248,72.2,12.22,2550
1,315,220,2,6.869,6.822,202,6.696,.818,8.4,10.03,10.09,10.1,96.6,301.4,0,9.07,4.495,0
1,315,225,2,6.376,6.349,201.8,5.268,.862,8.04,10,10.08,10.09,96.9,301.3,0,9.09,4.148,0
1,315,230,2,6.44,6.358,213.4,9.13,.917,9.05,9.99,10.11,10.1,97,301.2,0,9.09,4.215,0
2,315,230,2,13.1,13.34,12.65,12.26,12.29,.175,.278,.213,.248,76.5,12.22,2550
1,315,235,2,6.679,6.616,217.8,7.83,.766,8.75,9.95,10.1,10.08,96.7,301.2,0,9,4.613,0
1,315,240,2,7.18,7.14,208.3,6.331,.866,8.92,9.9,9.97,9.97,96.7,301.2,0,8.97,4.82,0
1,315,245,2,6.141,6.103,209.8,6.352,.871,8.46,9.86,9.91,9.93,97.2,301.1,0,8.99,3.933,0
2,315,245,2,13.1,13.34,12.65,12.25,12.29,.175,.278,.213,.248,76.6,12.22,2550
1,315,250,2,6.332,6.282,211.1,7.19,.883,8.13,9.82,9.88,9.89,97.4,300.9,0,8.99,4.35,0
1,315,255,2,7.48,7.45,210.4,5.761,.792,9.6,9.76,9.87,9.87,97.5,300.8,0,8.94,4.86,0
1,315,300,2,7.07,7.03,210,6.551,.744,8.56,9.77,9.85,9.86,97.6,300.8,0,8.97,4.53,0
2,315,300,2,13.1,13.35,12.65,12.25,12.29,.175,.278,.213,.248,80,12.22,2550
1,315,305,2,7.07,7.02,211.4,6.708,.933,9.6,9.75,9.84,9.85,97.7,300.7,0,8.97,4.613,0
1,315,310,2,7.09,7.04,218.5,7.23,.935,9.54,9.75,9.86,9.87,97.8,300.8,0,8.98,4.58,0
1,315,315,2,6.79,6.708,212,8.91,1.19,9.64,9.78,9.82,9.84,97.9,301,0,9.02,4.535,0
2,315,315,2,13.1,13.34,12.65,12.25,12.29,.175,.278,.213,.248,81.4,12.22,2550
1,315,320,2,6.973,6.925,201.5,6.72,.98,9.05,9.64,9.62,9.65,98.2,300.8,0,8.93,4.593,0
1,315,325,2,6.551,6.505,201.1,6.773,.872,8.07,9.57,9.6,9.63,98.6,300.8,0,8.92,4.22,0
1,315,330,2,6.264,6.223,205,6.511,.826,8.13,9.55,9.62,9.64,98.8,300.8,0,8.93,4.063,0
2,315,330,2,13.09,13.34,12.65,12.24,12.29,.175,.278,.213,.248,87.4,12.22,2550
1,315,335,2,5.587,5.546,210.5,6.928,.675,7.25,9.57,9.66,9.68,98.9,300.8,0,8.96,3.663,0
1,315,340,2,6.315,6.267,213.7,7.09,.933,8.72,9.58,9.67,9.68,98.9,300.9,0,8.97,4.418,0
1,315,345,2,5.794,5.748,215,7.22,.712,7.42,9.55,9.62,9.63,98.9,300.9,0,8.95,3.915,0
2,315,345,2,13.09,13.34,12.65,12.23,12.29,.175,.278,.213,.248,87.3,12.22,2550
1,315,350,2,5.635,5.604,216.5,5.983,.804,7.35,9.56,9.62,9.63,99.1,300.8,0,8.99,3.823,0
1,315,355,2,6.457,6.415,218.4,6.512,.849,7.91,9.54,9.62,9.62,99.3,300.8,0,8.99,4.333,0
1,315,400,2,6.628,6.563,219.2,8.03,.759,8.92,9.5,9.61,9.6,99.2,300.8,0,8.95,4.745,0
2,315,400,2,13.09,13.34,12.64,12.23,12.29,.175,.278,.213,.248,89.4,12.21,2550
1,315,405,2,6.542,6.505,208.9,6.091,.911,8.72,9.5,9.59,9.59,99.3,300.8,0,8.96,4.215,0
1,315,410,2,5.632,5.595,207.6,6.505,.841,7.71,9.51,9.59,9.58,99.5,300.8,0,8.98,3.71,0
1,315,415,2,5.898,5.863,209.9,6.166,.777,7.51,9.52,9.6,9.6,99.6,300.7,0,9.02,3.855,0
2,315,415,2,13.08,13.34,12.64,12.22,12.29,.175,.278,.213,.248,90.4,12.22,2550
1,315,420,2,5.71,5.657,222.1,7.87,.749,7.51,9.52,9.58,9.59,99.7,300.6,0,9.03,4.115,0
1,315,425,2,5.49,5.454,222.9,6.572,.742,7.12,9.46,9.56,9.56,99.7,300.7,0,8.98,3.985,0
1,315,430,2,5.777,5.729,216.5,7.38,.819,7.55,9.43,9.58,9.57,99.7,300.6,0,8.94,3.775,0
2,315,430,2,13.08,13.34,12.64,12.21,12.29,.175,.278,.213,.248,91.7,12.21,2550
1,315,435,2,6.168,6.114,219.4,7.6,1.275,8.69,9.43,9.59,9.57,99.6,300.6,0,8.94,4.28,0
1,315,440,2,6.858,6.826,210.7,5.504,.761,8.75,9.44,9.56,9.56,99.6,300.6,0,8.94,4.488,0
1,315,445,2,5.823,5.799,211.9,5.251,.779,7.48,9.46,9.55,9.55,99.7,300.6,0,8.97,3.635,0
2,315,445,2,13.07,13.34,12.64,12.2,12.29,.175,.278,.213,.248,91.8,12.21,2550
1,315,450,2,5.678,5.64,209.1,6.623,.93,7.84,9.46,9.55,9.55,99.8,300.7,0,8.99,3.598,0
1,315,455,2,4.548,4.505,214.7,7.88,.927,6.566,9.48,9.57,9.57,99.9,300.6,0,9.03,2.957,0
1,315,500,2,4.411,4.359,214.6,8.78,.677,5.586,9.49,9.57,9.57,100,300.6,0,9.04,2.852,0
2,315,500,2,13.07,13.34,12.64,12.19,12.29,.175,.278,.213,.248,91.7,12.21,2550
1,315,505,2,6.59,6.526,215.3,7.99,1.313,9.05,9.47,9.54,9.54,100,300.8,0,9.02,4.525,0
1,315,510,2,6.828,6.791,213.9,6.019,.991,8.75,9.42,9.54,9.53,100,300.7,0,8.98,4.613,0
1,315,515,2,7.31,7.28,218.5,5.078,.756,8.82,9.41,9.55,9.54,100,300.6,0,8.97,5.03,0
2,315,515,2,13.06,13.34,12.64,12.18,12.28,.175,.278,.213,.248,90.7,12.21,2550
1,315,520,2,6.62,6.574,217.7,6.731,.918,8.66,9.41,9.55,9.53,100,300.6,0,8.97,4.438,0
1,315,525,2,6.486,6.44,209.5,6.83,.82,8,9.39,9.51,9.5,100,300.6,0,8.95,4.27,0
1,315,530,2,5.968,5.936,206.3,5.877,.793,7.71,9.38,9.47,9.47,100,300.7,0,8.94,3.8,0
2,315,530,2,13.06,13.34,12.63,12.17,12.28,.175,.278,.213,.248,92.7,12.21,2550
1,315,535,2,6.273,6.242,209.3,5.695,.895,8.66,9.36,9.46,9.46,100,300.7,0,8.92,3.94,0
1,315,540,2,6.446,6.406,215.2,6.366,.87,8.59,9.35,9.48,9.47,100,300.7,0,8.91,4.335,0
1,315,545,2,5.844,5.789,217.4,7.9,.86,7.94,9.33,9.46,9.45,100,300.7,0,8.89,4.013,0
2,315,545,2,13.06,13.34,12.63,12.17,12.28,.175,.278,.213,.248,94.2,12.21,2550
1,315,550,2,5.7,5.665,221.5,6.304,.893,7.61,9.34,9.49,9.48,100,300.7,0,8.9,3.955,0
1,315,555,2,5.573,5.544,221.5,5.904,.846,7.32,9.35,9.51,9.49,100,300.7,0,8.91,3.903,0
1,315,600,2,4.806,4.77,222.8,6.987,.65,6.468,9.36,9.5,9.48,100,300.7,0,8.92,3.353,0
2,315,600,2,13.05,13.33,12.63,12.16,12.28,.175,.278,.213,.248,95.8,12.2,2550
1,315,605,2,5.298,5.239,224.3,8.52,.62,6.958,9.37,9.51,9.5,100,300.7,0,8.93,3.91,0
1,315,610,2,5.054,5.011,225.9,7.46,.745,7.32,9.4,9.54,9.53,100,300.7,0,8.96,3.72,0
1,315,615,2,5.155,5.121,223.8,6.631,.932,7.15,9.44,9.56,9.56,100,300.8,0,8.99,3.683,0
2,315,615,2,13.05,13.33,12.63,12.15,12.27,.175,.278,.213,.248,96.8,12.21,2550
1,315,620,2,5.268,5.239,223.5,5.951,.731,6.991,9.46,9.57,9.57,100,300.7,0,9.02,3.885,0
1,315,625,2,4.534,4.498,223.7,7.23,.795,6.827,9.46,9.56,9.56,100,300.8,0,9.02,3.157,0
1,315,630,2,5.38,5.355,225.7,5.48,.753,7.02,9.42,9.53,9.53,100,300.8,0,8.98,4.03,0
2,315,630,2,13.04,13.33,12.62,12.14,12.27,.175,.278,.213,.248,97.3,12.2,2550
1,315,635,2,5.769,5.734,223,6.371,.712,7.61,9.41,9.54,9.54,100,300.8,0,8.97,4.17,0
1,315,640,2,5.896,5.855,221.8,6.802,.982,8.85,9.42,9.56,9.55,100,300.7,0,8.98,4.233,0
1,315,645,2,5.944,5.885,217.6,8.06,.861,7.51,9.43,9.59,9.58,100,300.7,0,8.99,4.165,0
2,315,645,2,13.04,13.33,12.61,12.13,12.27,.175,.278,.213,.248,97.4,12.21,2550
1,315,650,2,4.961,4.921,220.3,7.3,.758,6.305,9.47,9.62,9.61,100,300.8,0,9.03,3.525,0
1,315,655,2,4.872,4.835,217.2,7.05,.766,6.533,9.49,9.62,9.61,100,300.7,0,9.05,3.29,0
1,315,700,2,5.336,5.3,217.5,6.639,.837,7.19,9.49,9.59,9.59,100,300.6,0,9.05,3.613,.009
2,315,700,2,13.04,13.33,12.61,12.12,12.26,.175,.278,.213,.248,96.9,12.2,2550
1,315,705,2,5.036,4.995,221.9,7.33,.893,6.664,9.46,9.57,9.57,100,300.6,0,9.02,3.83,.587
1,315,710,2,5.655,5.581,213.9,9.26,1.065,7.68,9.47,9.59,9.58,100,300.6,0,9.02,3.753,2.23
1,315,715,2,5.603,5.558,218,7.29,.864,7.61,9.46,9.59,9.58,100,300.7,0,9.02,3.708,3.252
2,315,715,2,13.04,13.33,12.61,12.12,12.26,.175,.278,.212,.248,96.3,12.21,2550
1,315,720,2,6.534,6.493,214.3,6.379,.992,8.53,9.42,9.57,9.55,100,300.7,0,8.98,4.453,2.666
1,315,725,2,6.651,6.596,217.6,7.39,1.071,9.21,9.43,9.59,9.58,100,300.7,0,8.99,4.543,4.244
1,315,730,2,7.27,7.23,216.8,5.876,1.006,9.6,9.44,9.61,9.59,100,300.8,0,9,4.94,7.1
2,315,730,2,13.03,13.32,12.6,12.11,12.25,.175,.278,.212,.248,95.1,12.21,2550
1,315,735,2,6.804,6.768,217.5,5.97,1.023,8.98,9.46,9.64,9.63,100,300.8,0,9.02,4.695,9.91
1,315,740,2,7.06,7.02,218.3,5.963,.994,9.64,9.49,9.67,9.67,100,300.8,0,9.05,4.843,13.26
1,315,745,2,6.654,6.617,213.1,6.022,.94,9.54,9.55,9.69,9.7,100,300.7,0,9.1,4.298,19.5
2,315,745,2,13.03,13.32,12.6,12.1,12.25,.175,.278,.212,.248,93.1,12.2,2550
1,315,750,2,7.11,7.07,216.2,6.441,.828,9.24,9.57,9.72,9.74,100,300.8,0,9.12,4.72,24.01
1,315,755,2,6.984,6.932,220,6.949,.808,9.08,9.6,9.77,9.79,99.9,300.9,0,9.14,4.99,26.95
1,315,800,2,6.47,6.415,221.5,7.45,.896,8.53,9.65,9.83,9.85,99.8,300.9,0,9.16,4.72,29.35
2,315,800,2,13.03,13.32,12.6,12.09,12.25,.175,.278,.212,.248,91.2,12.21,2550
1,315,805,2,7.14,7.1,225.8,6.161,.918,9.57,9.71,9.9,9.92,99.6,301,0,9.19,5.56,31.97
1,315,810,2,7.68,7.64,222.1,5.313,.978,9.47,9.75,9.92,9.95,99.3,301.1,0,9.19,5.425,33.27
1,315,815,2,7.23,7.18,221.8,6.943,.84,9.64,9.81,9.98,10.01,99.1,301.1,0,9.22,5.3,33.99
2,315,815,2,13.03,13.32,12.59,12.09,12.25,.175,.278,.212,.248,92.2,12.21,2550
1,315,820,2,7.39,7.34,218.6,6.978,.892,9.31,9.86,10.02,10.05,98.8,301.2,0,9.24,5.143,33.1
1,315,825,2,6.618,6.576,224.7,6.479,.792,8.2,9.92,10.08,10.12,98.7,301.2,0,9.26,4.773,31.31
1,315,830,2,6.406,6.359,227.1,6.94,.671,8,9.97,10.09,10.13,98.5,301.2,0,9.29,4.895,34.28
2,315,830,2,13.04,13.32,12.59,12.1,12.24,.175,.278,.212,.248,95.5,12.21,2550
1,315,835,2,6.488,6.428,225.2,7.77,.89,8.33,9.98,10.07,10.12,98.4,301.3,0,9.29,4.798,38.2
1,315,840,2,6.549,6.515,224.9,5.889,.562,8.23,9.99,10.06,10.11,98.5,301.2,0,9.31,5.165,41.7
1,315,845,2,6.282,6.245,219.8,6.285,.789,8.3,10.04,10.11,10.18,98.6,301.3,0,9.37,4.49,45.92
2,315,845,2,13.05,13.32,12.59,12.1,12.24,.175,.278,.212,.248,96.9,12.22,2550
1,315,850,2,6.053,6.019,221,6.039,.819,7.71,10.09,10.19,10.26,98.5,301.2,0,9.41,4.348,51.41
1,315,855,2,6.574,6.53,220.3,6.668,1.118,9.11,10.14,10.28,10.35,98.1,301.2,0,9.4,4.818,60.3
1,315,900,2,7.75,7.7,224.7,6.178,.935,9.57,10.17,10.27,10.34,97.6,301.3,0,9.34,5.725,60.27
2,315,900,2,13.06,13.32,12.58,12.12,12.23,.175,.278,.212,.248,93.7,12.23,2550
1,315,905,2,7.91,7.86,226.4,6.347,.82,10.06,10.18,10.27,10.36,97.2,301.3,0,9.31,5.773,72
1,315,910,2,7.86,7.78,226.8,8.04,1.072,10.78,10.26,10.32,10.43,97,301.3,0,9.34,5.693,81.3
1,315,915,2,7.04,6.978,222.9,7.57,1.08,9.87,10.32,10.37,10.5,96.9,301.3,0,9.39,5.045,84.7
2,315,915,2,13.08,13.32,12.58,12.13,12.23,.175,.278,.212,.248,89.7,12.24,2550
1,315,920,2,6.668,6.618,222.8,7.01,1.598,10.03,10.47,10.53,10.67,96.8,301.3,0,9.52,4.818,96.3
1,315,925,2,6.567,6.508,226.3,7.67,1.207,10.32,10.55,10.63,10.77,96.2,301.3,0,9.5,4.88,116.4
1,315,930,2,6.228,6.172,216.7,7.67,1.066,8.2,10.75,10.75,10.95,95.8,301.4,0,9.65,4.28,115.5
2,315,930,2,13.1,13.33,12.59,12.15,12.23,.175,.278,.212,.248,81.7,12.26,2550
1,315,935,2,6.222,6.181,218.7,6.611,.908,8.2,10.89,10.88,11.07,95.3,301.4,0,9.7,4.448,125.9
1,315,940,2,7.26,7.18,224.1,8.28,1.257,10.16,10.92,10.81,11.04,94.7,301.4,0,9.63,5.093,146.5
1,315,945,2,7.57,7.53,218.5,6.245,1.361,10.36,10.97,10.84,11.11,94.4,301.5,0,9.64,5.13,141.6
2,315,945,2,13.13,13.34,12.59,12.18,12.23,.175,.278,.212,.248,72.1,12.29,2550
1,315,950,2,7.72,7.65,218.6,7.42,.998,9.73,10.95,10.84,11.08,94.2,301.6,0,9.59,5.475,157.8
1,315,955,2,8.32,8.29,218.4,4.95,.78,10,11.03,10.88,11.15,93.7,301.6,0,9.59,5.783,187
1,315,1000,2,7.23,7.15,228.6,8.49,.898,9.08,11.13,11.02,11.28,93.6,301.6,0,9.68,5.463,153.9
2,315,1000,2,13.17,13.34,12.6,12.23,12.23,.175,.278,.212,.248,66.04,12.36,2550
1,315,1005,2,6.597,6.539,229.2,7.6,1.025,8.69,11.32,11.25,11.5,93.1,301.6,0,9.78,5.083,171.4
1,315,1010,2,8.57,8.52,224.4,6.217,.947,10.58,11.31,11.06,11.38,92,301.6,0,9.6,6.453,218.9
1,315,1015,2,7.81,7.75,223.4,6.687,.93,9.54,11.51,11.37,11.74,91.9,301.6,0,9.77,5.873,296.4
2,315,1015,2,13.23,13.36,12.61,12.29,12.23,.175,.278,.212,.248,50.32,12.42,2550
1,315,1020,2,8.17,8.13,223.8,5.868,.872,9.93,11.91,11.62,12.05,90.1,301.5,0,9.87,6.3,328.6
1,315,1025,2,7.37,7.3,218,7.72,.925,9.38,12.06,11.7,12.16,89.8,301.5,0,9.96,5.15,288.3
1,315,1030,2,7.95,7.87,216.3,8.25,.999,9.7,12,11.55,11.96,89,301.6,0,9.78,5.658,258.5
2,315,1030,2,13.29,13.37,12.63,12.36,12.24,.175,.278,.212,.248,30.83,12.63,2550
1,315,1035,2,7.75,7.68,224.7,7.7,1.09,9.87,11.98,11.64,12.06,89.5,301.6,0,9.84,5.768,312.8
1,315,1040,2,7.66,7.6,221.4,7.34,1.019,9.8,12.19,11.74,12.22,88.4,301.6,0,9.85,5.65,310.1
1,315,1045,2,7.22,7.15,227,7.59,1.01,9.18,12.21,11.85,12.27,88.4,301.5,0,9.88,5.453,289.9
2,315,1045,2,13.37,13.39,12.64,12.45,12.24,.175,.278,.212,.248,27.01,12.75,2550
1,315,1050,2,7.62,7.56,221.5,7.22,.865,9.51,12.39,11.9,12.43,87.6,301.6,0,9.92,5.495,400
1,315,1055,2,7.85,7.79,217.4,6.902,.846,9.57,12.32,11.89,12.34,87.7,301.5,0,9.87,5.443,349.6
1,315,1100,2,7.42,7.37,216.5,6.908,1.072,10.09,12.83,12.4,13.03,86.3,301.5,0,10.12,5.135,578.4
2,315,1100,2,13.47,13.41,12.67,12.56,12.25,.175,.278,.212,.247,15.64,12.88,2550
1,315,1105,2,7.76,7.72,219,6.072,1.166,9.83,13.27,12.73,13.42,83.7,301.4,0,10.1,5.635,539.5
1,315,1110,2,7.76,7.71,217.9,6.82,.956,9.77,13.56,13.01,13.59,81.7,301.3,0,10.01,5.518,483.7
1,315,1115,2,7.23,7.15,219.4,8.35,.874,9.31,13.78,13.1,13.87,81.3,301.3,0,10.15,5.078,529.5
2,315,1115,2,13.57,13.45,12.7,12.69,12.27,.175,.278,.212,.247,4.233,13.13,2550
1,315,1120,2,7.39,7.31,222.7,8.37,.955,9.08,13.97,13.32,14.04,80.5,301.3,0,10.19,5.575,589.1
1,315,1125,2,6.884,6.827,225,7.33,.919,8.79,14.22,13.38,14.13,79.2,301.3,0,10.18,5.375,593.5
1,315,1130,2,7.38,7.32,219.2,7.32,1.328,10.22,14.38,13.61,14.35,78.4,301.2,0,10.18,5.348,613.8
2,315,1130,2,13.7,13.49,12.75,12.85,12.28,.175,.278,.212,.247,2.648,13.18,2550
1,315,1135,2,6.736,6.606,217.7,11.25,1.17,9.64,14.63,13.87,14.66,77.7,301.1,0,10.29,4.873,595.5
1,315,1140,2,7.28,7.22,217.2,7.35,1.068,9.57,14.69,13.9,14.62,76.9,301.1,0,10.2,5.138,582.1
1,315,1145,2,6.872,6.734,222.5,11.49,1.008,9.18,14.85,14.05,14.81,76.5,301,0,10.27,5.228,622.4
2,315,1145,2,13.85,13.54,12.8,13.04,12.31,.175,.278,.212,.247,2.113,13.09,2550
1,315,1150,2,7.05,7.01,214.5,6.116,.967,9.6,14.63,14.03,14.52,76.7,300.8,0,10.1,4.89,300.3
1,315,1155,2,6.609,6.568,216.8,6.375,.887,8.33,14.55,14.27,14.6,76.9,300.7,0,10.07,4.86,287.4
1,315,1200,2,6.586,6.521,218.7,8,.812,8.72,14.85,14.57,14.95,75.8,300.8,0,10.13,4.713,423.6
2,315,1200,2,14.02,13.6,12.86,13.27,12.34,.175,.278,.212,.247,3.407,12.93,2550
1,315,1205,2,6.957,6.919,238.2,5.928,1.152,9.41,15.43,14.76,15.52,73.7,300.7,0,10.28,5.535,701
1,315,1210,2,6.589,6.512,229.5,8.74,1.312,9.8,16.17,15.57,16.43,71.1,300.5,0,10.44,5.033,762
1,315,1215,2,7.15,6.972,224.5,12.94,1.036,9.7,16.72,15.9,16.75,68.29,300.3,0,10.36,5.323,675.8
2,315,1215,2,14.18,13.67,12.94,13.51,12.38,.175,.278,.212,.247,.946,13.03,2550
1,315,1220,2,6.968,6.878,225,9.19,1.103,9.08,17.13,16.19,17.08,67.02,300.2,0,10.46,5.228,718
1,315,1225,2,6.231,6.152,222.1,9.1,1.181,9.24,17.3,16.52,17.3,66.39,300.1,0,10.48,4.62,568.5
1,315,1230,2,7.61,7.45,228.1,12,.751,9.44,17.19,16.32,17.01,65.39,300,0,10.17,5.9,572
2,315,1230,2,14.34,13.74,13.03,13.73,12.42,.175,.279,.212,.247,0,13.08,2550
1,315,1235,2,7.29,7.2,224.7,8.76,.92,9.28,17.37,16.65,17.41,65.17,299.9,0,10.28,5.595,691.6
1,315,1240,2,6.959,6.86,231.4,9.68,1.116,9.21,17.89,17.14,17.88,63.28,299.8,0,10.33,5.478,676.7
1,315,1245,2,7.04,6.998,229,6.47,1.131,10.26,18.06,17.37,18.07,62.52,299.7,0,10.31,5.708,614.7
2,315,1245,2,14.51,13.82,13.12,13.98,12.47,.175,.279,.212,.247,0,13.12,2550
1,315,1250,2,7.74,7.7,230.4,5.723,1.131,9.8,18.06,17.36,17.98,62.22,299.6,0,10.23,6.26,664.5
1,315,1255,2,7.6,7.44,222.1,11.83,1.001,9.51,18.59,17.79,18.59,60.76,299.5,0,10.37,5.628,706
1,315,1300,2,6.859,6.752,216.8,10.12,.954,10.16,19,18.14,18.95,60.1,299.4,0,10.59,4.978,707
2,315,1300,2,14.69,13.9,13.23,14.25,12.53,.175,.279,.212,.247,0,13.1,2550
1,315,1305,2,7.11,7.04,224.5,8.03,1.1,9.44,19.16,18.19,18.91,58.76,299.2,0,10.4,5.535,696.3
1,315,1310,2,7.15,7.1,221.6,6.848,1.09,9.87,19.12,18.15,18.95,59.06,299.2,0,10.44,5.503,727
1,315,1315,2,7.4,7.33,219.2,7.97,1.127,10.78,19.53,18.5,19.39,57.6,299.2,0,10.45,5.273,725
2,315,1315,2,14.87,14,13.34,14.53,12.61,.175,.279,.212,.247,0,13.42,2550
1,315,1320,2,7.84,7.8,216.9,5.433,.888,9.73,19.45,18.51,19.21,57.44,299.1,0,10.34,5.678,635.6
1,315,1325,2,7.03,6.9,236.8,10.95,.753,8.36,19.27,18.67,19.13,57.18,299,0,10.12,5.34,359.7
1,315,1330,2,7.36,7.32,223.2,5.454,.916,8.98,19.14,18.55,18.97,57.94,299,0,10.18,5.133,335
2,315,1330,2,15.06,14.09,13.47,14.79,12.68,.175,.279,.212,.247,0,13.15,2550
1,315,1335,2,6.75,6.644,223.4,10.14,1.04,8.92,19.08,18.75,19.05,58.44,298.9,0,10.26,4.96,355
1,315,1340,2,6.922,6.865,227.6,7.36,1.062,9.7,19.23,18.86,19.21,57.67,298.8,0,10.2,5.088,377.9
1,315,1345,2,7.89,7.78,225.1,9.49,.925,9.77,19.7,19.25,19.69,56.02,298.7,0,10.2,5.963,530.7
2,315,1345,2,15.23,14.19,13.6,15.02,12.77,.175,.279,.212,.247,0,13.13,2550
1,315,1350,2,7.46,7.39,216.3,7.65,1.252,9.83,19.87,19.3,19.85,55.66,298.7,0,10.26,5.168,543.8
1,315,1355,2,8.05,8.01,209.7,5.121,.763,9.67,20.01,19.21,19.81,55.29,298.7,0,10.29,5.49,473
1,315,1400,2,8.04,8,217.7,5.467,.909,9.67,19.64,19.04,19.41,56.25,298.7,0,10.21,5.485,310.3
2,315,1400,2,15.36,14.29,13.72,15.2,12.86,.175,.279,.212,.247,0,13,2550
1,315,1405,2,7.19,7.14,217.8,6.515,1.152,9.47,19.38,19.01,19.26,57.35,298.7,0,10.25,4.89,241.6
1,315,1410,2,8.05,7.99,215.1,6.814,.695,9.64,19,18.78,18.85,58.65,298.7,0,10.24,5.485,187.8
1,315,1415,2,6.871,6.834,214.9,5.975,1.034,9.21,18.73,18.64,18.66,59.75,298.7,0,10.26,4.668,169
2,315,1415,2,15.47,14.38,13.85,15.32,12.95,.175,.28,.212,.247,0,12.87,2550
1,315,1420,2,6.093,6.046,222.9,7.08,1.078,9.11,18.88,18.89,19,59.59,298.6,0,10.36,4.243,328
1,315,1425,2,7.13,7.07,218.2,6.978,.884,8.98,19.74,19.36,19.86,57.21,298.6,0,10.54,5.065,578.7
1,315,1430,2,7.46,7.39,212.1,8.15,.968,9.28,20.2,19.52,20.14,56.04,298.5,0,10.66,5.145,606
2,315,1430,2,15.54,14.46,13.97,15.4,13.06,.175,.28,.212,.247,0,13.01,2550
1,315,1435,2,7.65,7.6,214.5,6.579,.817,9.44,20.58,19.84,20.46,54.7,298.5,0,10.65,5.405,579.8
1,315,1440,2,7.52,7.38,221,11.12,1,9.87,20.9,20.02,20.76,53.74,298.4,0,10.67,5.453,653.1
1,315,1445,2,7.38,7.26,217.7,10.05,1.168,9.77,21.16,20.32,21.06,53,298.4,0,10.7,5.305,653.5
2,315,1445,2,15.58,14.53,14.08,15.45,13.16,.176,.28,.212,.247,0,13.39,2550
1,315,1450,2,7.99,7.93,214.1,7.28,1.064,10.19,21.38,20.54,21.22,51.88,298.2,0,10.59,5.648,624.3
1,315,1455,2,7.9,7.78,214.4,10.11,1.034,9.9,21.31,20.52,21.11,52.05,298.2,0,10.58,5.57,545.7
1,315,1500,2,7.62,7.56,214.6,7.3,1.235,10.09,21.29,20.54,21.11,51.98,298.2,0,10.54,5.27,498.1
2,315,1500,2,15.62,14.59,14.17,15.49,13.27,.176,.28,.212,.247,0,13.35,2550
1,315,1505,2,6.995,6.909,213.9,8.99,1.004,8.95,21.13,20.5,20.99,52.64,298.3,0,10.58,4.883,480.2
1,315,1510,2,7.19,7.11,211.6,8.57,.872,8.89,21.2,20.61,21.01,52.11,298.2,0,10.49,4.98,417.5
1,315,1515,2,7.37,7.31,217.9,7.4,1.022,9.73,21.07,20.47,20.95,52.55,298.2,0,10.5,5.148,458.2
2,315,1515,2,15.7,14.66,14.25,15.55,13.37,.176,.28,.212,.247,0,13.36,2550
1,315,1520,2,7.04,6.99,216.5,6.872,1.158,9.31,21.38,20.88,21.31,51.52,298.2,0,10.49,5.003,447.9
1,315,1525,2,7.16,7.04,209.4,10.38,.802,9.18,21.32,20.66,21.11,51.81,298.2,0,10.52,5.01,437.9
1,315,1530,2,7.68,7.62,213.6,7.3,.936,9.47,21.27,20.73,21.12,51.78,298.2,0,10.47,5.44,419.4
2,315,1530,2,15.78,14.72,14.33,15.63,13.47,.176,.281,.212,.247,0,13.35,2550
1,315,1535,2,7.43,7.38,209.5,6.745,.854,9.28,21.11,20.54,20.97,52.53,298.2,0,10.53,4.878,400.7
1,315,1540,2,7.21,7.14,218,8.45,.935,9.08,21.1,20.69,21.01,52.2,298.2,0,10.43,5.233,385.8
1,315,1545,2,7.39,7.34,206.6,6.897,.908,9.38,21.28,20.89,21.18,51.58,298.2,0,10.42,5.103,369.7
2,315,1545,2,15.84,14.78,14.4,15.68,13.56,.176,.281,.212,.247,0,13.34,2550
1,315,1550,2,7.05,7,211.5,6.414,1.133,9.87,21.38,21.02,21.31,51.1,298.3,0,10.38,4.783,355.5
1,315,1555,2,6.34,6.23,207.1,10.67,.697,7.77,21.6,21.29,21.56,50.5,298.3,0,10.39,4.268,340.8
1,315,1600,2,6.463,6.362,208.5,10.12,.995,8.75,21.66,21.33,21.57,50.3,298.3,0,10.39,4.503,325.7
2,315,1600,2,15.87,14.84,14.47,15.73,13.66,.176,.281,.212,.247,0,13.35,2550
1,315,1605,2,6.714,6.673,207,6.356,.799,8.46,21.77,21.46,21.7,49.58,298.3,0,10.28,4.193,308.7
1,315,1610,2,6.718,6.65,196.5,8.14,.882,8.23,21.71,21.34,21.59,50.19,298.3,0,10.4,4.303,291.6
1,315,1615,2,6.976,6.939,192.7,5.895,.822,8.26,21.55,21.17,21.4,51.05,298.3,0,10.5,4.54,273.3
2,315,1615,2,15.89,14.89,14.54,15.78,13.75,.176,.281,.212,.247,0,13.34,2550
1,315,1620,2,6.599,6.568,190.6,5.559,.693,8.07,21.32,20.91,21.12,52.18,298.3,0,10.62,4.488,265.6
1,315,1625,2,6.679,6.624,193.4,7.31,.964,8.66,21.14,20.87,21.02,52.89,298.3,0,10.66,4.345,250
1,315,1630,2,6.983,6.932,196.2,6.942,.84,8.72,21.06,20.86,20.95,53.19,298.3,0,10.67,4.613,238
2,315,1630,2,15.9,14.95,14.6,15.83,13.85,.176,.282,.212,.247,0,13.32,2550
1,315,1635,2,7.21,7.17,200,6.024,1.018,9.47,20.92,20.72,20.81,53.86,298.4,0,10.73,4.53,201.8
1,315,1640,2,5.969,5.921,191.7,7.23,.711,7.35,20.65,20.51,20.52,54.98,298.4,0,10.78,3.96,174.9
1,315,1645,2,5.804,5.777,191.9,5.464,.937,8.43,20.4,20.39,20.29,55.82,298.5,0,10.78,3.81,115
2,315,1645,2,15.9,14.99,14.65,15.85,13.94,.176,.282,.212,.247,0,12.83,2550
1,315,1650,2,6.411,6.387,193,4.981,.784,8.3,20.04,20.1,19.93,57.08,298.5,0,10.78,4.15,114.7
1,315,1655,2,6.405,6.356,195.3,7.08,.861,7.91,19.89,19.98,19.87,57.57,298.5,0,10.77,4.163,143
1,315,1700,2,6.211,6.186,192.4,5.083,.657,7.71,19.87,20.01,19.85,57.7,298.4,0,10.78,3.878,126.5
2,315,1700,2,15.89,15.03,14.71,15.85,14.02,.176,.282,.212,.247,0,12.79,2550
1,315,1705,2,5.117,5.096,191.1,5.155,.675,6.827,19.79,19.95,19.78,58,298.6,0,10.79,3.175,110.5
1,315,1710,2,4.316,4.296,188.2,5.51,.561,6.337,19.73,19.95,19.73,58.11,298.7,0,10.76,2.735,95.1
1,315,1715,2,5.032,5.01,189.5,5.403,.867,7.71,19.62,19.95,19.6,58.34,298.7,0,10.72,3.067,75
2,315,1715,2,15.86,15.07,14.75,15.83,14.09,.176,.282,.212,.247,0,12.83,2550
1,315,1720,2,5.503,5.475,189.6,5.712,.495,6.566,19.38,19.69,19.33,59.12,298.7,0,10.69,3.265,58.86
1,315,1725,2,5.731,5.714,190.3,4.368,.489,6.697,19.04,19.48,18.99,60.19,298.7,0,10.65,3.405,44.39
1,315,1730,2,5.387,5.367,193.6,4.87,.533,6.958,18.71,19.17,18.68,61.44,298.7,0,10.65,3.072,31.86
2,315,1730,2,15.82,15.1,14.79,15.79,14.16,.176,.282,.212,.247,.249,12.71,2550
1,315,1735,2,5.406,5.385,196.3,5.005,.566,7.02,18.4,18.89,18.37,62.87,298.7,0,10.7,3.125,21.11
1,315,1740,2,4.652,4.637,191.3,4.622,.433,5.553,18,18.56,17.95,64.24,298.8,0,10.65,2.602,11.04
1,315,1745,2,4.124,4.103,188.7,5.782,.446,5.031,17.57,18.19,17.53,65.49,298.9,0,10.54,2.265,2.581
2,315,1745,2,15.76,15.12,14.83,15.74,14.21,.176,.282,.212,.247,1.576,12.65,2550
1,315,1750,2,3.791,3.779,190.9,4.399,.303,4.41,17.16,17.9,17.16,66.82,299.1,0,10.45,2.062,0
1,315,1755,2,3.696,3.688,193.7,3.651,.23,4.214,16.62,17.52,16.57,68.66,299.2,0,10.35,1.697,0
1,315,1800,2,3.736,3.732,195.9,2.835,.196,4.41,15.92,17.14,15.83,71.1,299.2,0,10.22,1.472,0
2,315,1800,2,15.69,15.13,14.85,15.68,14.25,.176,.283,.212,.247,5.682,12.63,2550
1,315,1805,2,3.625,3.617,204.4,3.916,.216,4.083,15.33,16.89,15.28,73.5,299.3,0,10.14,1.282,0
1,315,1810,2,3.416,3.409,203.3,3.502,.22,3.887,14.95,16.61,15.03,74.7,299.4,0,10.01,1.217,0
1,315,1815,2,3.876,3.875,201.3,1.627,.178,4.149,14.54,16.56,14.6,75.5,299.4,0,9.8,1.327,0
2,315,1815,2,15.6,15.14,14.87,15.59,14.3,.176,.283,.212,.247,19.89,12.61,2550
1,315,1820,2,4.052,4.051,201.6,1.065,.164,4.508,13.99,16.61,14.04,77,299.5,0,9.56,1.372,0
1,315,1825,2,4.142,4.138,202.8,2.554,.168,4.475,13.7,16.26,13.85,78.3,299.5,0,9.53,1.475,0
1,315,1830,2,4.109,4.105,204.8,2.543,.182,4.541,13.5,15.57,13.63,79.2,299.6,0,9.5,1.567,0
2,315,1830,2,15.5,15.14,14.88,15.5,14.33,.176,.283,.212,.247,32.04,12.6,2550
1,315,1835,2,4.514,4.511,207.8,2.092,.173,4.867,13.39,15.6,13.6,80.2,299.6,0,9.57,1.89,0
1,315,1840,2,4.468,4.463,207.8,2.596,.172,4.835,13.61,15.66,13.9,80,299.6,0,9.75,1.882,0
1,315,1845,2,4.284,4.276,203.3,3.46,.189,4.671,13.74,15.56,13.94,79.2,299.7,0,9.73,1.705,0
2,315,1845,2,15.38,15.14,14.89,15.39,14.36,.176,.283,.212,.247,33.31,12.59,2550
1,315,1850,2,4.242,4.24,200.8,1.967,.161,4.639,13.69,15.77,13.85,79.2,299.8,0,9.69,1.642,0
1,315,1855,2,4.346,4.344,197.3,1.923,.144,4.737,13.5,16.07,13.68,80.1,299.8,0,9.68,1.565,0
1,315,1900,2,4.265,4.263,190.1,1.797,.132,4.541,13.37,16.04,13.57,81,299.9,0,9.71,1.525,0
2,315,1900,2,15.25,15.12,14.88,15.26,14.37,.176,.283,.212,.247,40.18,12.58,2550
1,315,1905,2,4.323,4.323,186.9,.82,.101,4.541,13.08,15.81,13.23,81.3,299.9,0,9.48,1.417,0
1,315,1910,2,4.315,4.314,187.9,1.108,.14,4.573,12.73,15.86,12.89,81.9,300,0,9.28,1.375,0
1,315,1915,2,4.287,4.287,187.9,.329,.101,4.541,12.5,15.68,12.69,82.4,300.1,0,9.14,1.42,0
2,315,1915,2,15.14,15.1,14.87,15.13,14.39,.176,.283,.212,.247,54.45,12.57,2550
1,315,1920,2,4.52,4.52,188,.579,.069,4.704,12.15,15.73,12.31,83.5,300.1,0,9,1.5,0
1,315,1925,2,4.432,4.432,187.3,.222,.072,4.606,11.92,15.62,12.1,84.8,300.1,0,9.01,1.462,0
1,315,1930,2,4.228,4.226,187.2,1.783,.078,4.377,11.73,15.04,11.92,85.4,300.2,0,8.93,1.485,0
2,315,1930,2,15.03,15.07,14.84,15.01,14.39,.176,.283,.212,.247,68.65,12.55,2550
1,315,1935,2,4.349,4.346,194.6,2.204,.197,4.737,11.54,14.8,11.78,86.7,300.2,0,8.96,1.722,0
1,315,1940,2,4.695,4.691,199.9,2.158,.145,5.031,11.47,14.41,11.71,87,300.2,0,8.94,1.807,0
1,315,1945,2,4.298,4.293,201.8,2.519,.201,4.704,11.47,13.69,11.65,86.9,300.2,0,8.93,1.57,0
2,315,1945,2,14.92,15.04,14.82,14.88,14.38,.176,.283,.212,.247,76.5,12.55,2550
1,315,1950,2,3.754,3.746,201.9,3.905,.271,4.312,11.42,13.33,11.56,86.9,300.3,0,8.87,1.237,0
1,315,1955,2,3.689,3.682,205.9,3.532,.25,4.279,11.26,13.24,11.39,87,300.3,0,8.74,1.297,0
1,315,2000,2,4.031,4.022,211,3.843,.199,4.541,11.24,13.68,11.48,87.6,300.3,0,8.82,1.615,0
2,315,2000,2,14.81,15,14.78,14.75,14.37,.176,.283,.212,.247,78.4,12.54,2550
1,315,2005,2,4.546,4.538,212.5,3.372,.211,5.096,11.54,13.8,11.91,87.9,300.3,0,9.16,1.852,0
1,315,2010,2,4.612,4.6,210.6,4.055,.239,5.194,12.03,13.9,12.4,86.5,300.4,0,9.39,2.045,0
1,315,2015,2,3.953,3.942,208.7,4.252,.301,4.671,12.14,13.55,12.28,85.2,300.4,0,9.27,1.645,0
2,315,2015,2,14.7,14.97,14.75,14.62,14.35,.176,.283,.212,.247,69.66,12.54,2550
1,315,2020,2,3.342,3.329,204.5,5.132,.228,3.887,11.76,12.99,11.77,85.5,300.5,0,8.96,1.155,0
1,315,2025,2,3.045,3.034,199.8,4.974,.218,3.561,11.24,12.68,11.22,86.2,300.6,0,8.6,1.177,0
1,315,2030,2,2.572,2.551,188.4,7.24,.233,3.201,10.7,12.24,10.67,86.8,300.6,0,8.18,1.23,0
2,315,2030,2,14.61,14.92,14.7,14.5,14.33,.176,.283,.212,.247,81.9,12.53,2550
1,315,2035,2,1.927,1.909,186.3,7.72,.239,2.548,10.08,11.97,10.22,87.7,300.7,0,7.73,.975,0
1,315,2040,2,1.988,1.977,177.9,5.975,.225,2.646,9.96,12.03,10.19,89.1,300.7,0,7.84,.654,0
1,315,2045,2,2.172,2.157,178.2,6.869,.165,2.646,9.84,12.1,10.1,89.6,300.8,0,7.81,.558,0
2,315,2045,2,14.52,14.89,14.66,14.38,14.31,.176,.283,.212,.247,92.7,12.52,2550
1,315,2050,2,2.455,2.439,184.5,6.503,.212,3.038,9.84,12.23,10.12,89.9,300.8,0,7.87,1.093,0
1,315,2055,2,2.912,2.891,196.8,6.916,.197,3.365,9.73,12.44,10.08,90,300.7,0,7.77,1.165,0
1,315,2100,2,3.534,3.526,203.1,3.788,.235,4.018,9.42,12.46,9.64,89.9,300.7,0,7.46,1.23,0
2,315,2100,2,14.43,14.84,14.61,14.27,14.27,.176,.283,.212,.247,95.3,12.51,2550
1,315,2105,2,4.084,4.082,203,1.87,.379,4.639,9.14,12.24,9.33,91.5,300.7,0,7.44,1.612,0
1,315,2110,2,4.283,4.281,207.6,2.05,.215,4.671,9.3,11.75,9.52,92.3,300.8,0,7.73,1.582,0
1,315,2115,2,3.863,3.855,205.3,3.676,.301,4.475,9.18,11.54,9.36,92.1,300.8,0,7.58,1.31,0
2,315,2115,2,14.33,14.8,14.57,14.15,14.24,.176,.283,.212,.247,95.4,12.5,2550
1,315,2120,2,3.463,3.449,201,5.208,.298,3.953,8.95,11.17,9.06,92.1,300.9,0,7.35,1.297,0
1,315,2125,2,3.06,3.051,204.8,4.205,.246,3.659,8.98,11.33,9.17,93,300.9,0,7.52,1.035,0
1,315,2130,2,2.515,2.505,212.6,5.213,.22,3.038,8.96,11.2,9.16,93.1,301,0,7.51,.071,0
2,315,2130,2,14.24,14.76,14.52,14.02,14.2,.176,.283,.212,.247,96.6,12.5,2550
1,315,2135,2,2.511,2.504,215.8,4.2,.17,2.907,9.03,11.21,9.28,93.6,301,0,7.66,.381,0
1,315,2140,2,3.021,3.017,215.7,2.773,.179,3.332,9.03,11.32,9.31,93,301,0,7.57,1.07,0
1,315,2145,2,3.725,3.719,220,3.044,.28,4.181,8.69,11.45,8.99,93.1,301,0,7.27,1.44,0
2,315,2145,2,14.15,14.71,14.47,13.91,14.17,.176,.282,.212,.246,99.4,12.49,2550
1,315,2150,2,3.993,3.983,225.1,3.961,.152,4.377,8.95,11.48,9.36,94.4,301,0,7.69,1.71,0
1,315,2155,2,4.108,4.09,230,5.3,.363,5.357,9.52,11.56,10.04,94.2,301,0,8.23,1.82,.161
1,315,2200,2,3.951,3.93,236.3,5.906,.408,4.933,10.33,12.3,10.88,92.7,301.1,0,8.76,1.932,.764
2,315,2200,2,14.05,14.67,14.41,13.79,14.12,.176,.282,.212,.246,98.1,12.48,2550
1,315,2205,2,3.277,3.264,237.1,5.058,.35,4.051,10.86,12.47,11.26,90.1,301.3,0,8.86,1.555,.26
1,315,2210,2,2.892,2.885,240.9,3.907,.22,3.332,10.86,12.22,11.06,88.9,301.4,0,8.67,1.202,0
1,315,2215,2,2.156,2.131,236.5,8.63,.58,2.94,10.61,11.78,10.65,88.7,301.5,0,8.4,.479,0
2,315,2215,2,13.97,14.62,14.35,13.67,14.08,.176,.282,.212,.246,88.2,12.48,2550
1,315,2220,2,1.306,1.288,212.2,9.5,.176,1.862,9.88,10.86,9.71,87.8,301.5,0,7.55,.735,0
1,315,2225,2,.915,.9,220.7,10.18,.476,1.764,9.34,10.76,9.32,89.3,301.6,0,7.29,.459,0
1,315,2230,2,1.178,1.127,57.21,13.98,.969,2.94,8.65,10.49,8.65,89.7,301.7,0,6.692,1.79,0
2,315,2230,2,13.9,14.57,14.3,13.57,14.04,.176,.282,.212,.246,96.6,12.47,2550
1,315,2235,2,1.266,.86,14.4,45.2,.793,3.169,8.79,10.91,9.2,94.2,301.8,0,7.52,1.352,.282
1,315,2240,2,1.651,1.424,297.6,30.07,.403,2.45,10.01,12.1,10.52,92.5,301.8,0,8.43,1.183,1.151
1,315,2245,2,2.834,2.776,240.8,11.61,.515,3.789,10.18,12.38,10.57,90.7,301.7,0,8.31,1.7,.144
2,315,2245,2,13.83,14.53,14.24,13.48,13.99,.175,.282,.212,.246,92.7,12.47,2550
1,315,2250,2,2.921,2.912,234.2,4.503,.41,3.626,10.24,12.67,10.49,90,301.7,0,8.26,1.084,.008
1,315,2255,2,2.508,1.986,26.45,36.97,1.446,4.508,9.8,11.32,9.76,88.8,301.9,0,7.64,1.89,0
1,315,2300,2,3.238,3.231,44.22,3.842,.332,3.985,8.43,10.05,8.18,89.5,301.9,0,6.451,1.76,0
2,315,2300,2,13.76,14.48,14.19,13.38,13.94,.175,.282,.212,.246,93.5,12.46,2550
1,315,2305,2,2.363,2.257,26.85,17.21,.244,2.842,7.93,11.09,7.93,91.9,301.9,0,6.348,.977,0
1,315,2310,2,.938,.712,287,39.71,.293,1.699,7.83,11.47,8.04,92.9,301.8,0,6.397,.385,0
1,315,2315,2,1.159,1.012,342.1,28.81,.629,1.96,7.48,11.56,7.68,92.5,301.9,0,6.005,.714,0
2,315,2315,2,13.69,14.44,14.13,13.29,13.89,.175,.282,.212,.246,97.9,12.45,2550
1,315,2320,2,1.082,1.076,10.25,6.037,.325,1.797,7.12,11.47,7.3,93.3,301.9,0,5.78,.32,0
1,315,2325,2,.557,.306,355.8,49.5,.326,1.143,6.874,11.04,7.11,93.5,301.9,0,5.577,0,0
1,315,2330,2,1.779,1.776,215.4,3.084,.245,2.091,6.794,11.47,7.46,94.1,301.9,0,5.586,1.164,0
2,315,2330,2,13.62,14.39,14.08,13.2,13.84,.175,.282,.212,.246,99.4,12.45,2550
1,315,2335,2,1.32,1.315,232,4.945,.135,1.699,6.453,11.73,7.06,94.4,301.9,0,5.312,.011,0
1,315,2340,2,.47,.367,265.9,37.86,.25,1.111,6.26,11.18,6.599,94.6,302.1,0,5.146,.591,0
1,315,2345,2,.72,.714,331.9,7.4,.217,1.111,5.962,10.1,6.096,94.8,302.1,0,4.895,.108,0
2,315,2345,2,13.53,14.35,14.02,13.11,13.79,.175,.282,.212,.246,99.9,12.44,2550
1,315,2350,2,2.209,2.205,347.5,3.239,.579,3.169,5.729,9.38,5.825,95.1,302.2,0,4.713,1.276,0
1,315,2355,2,1.208,1.179,305.2,12.44,.167,1.666,5.749,10.91,5.933,96.1,302.1,0,4.873,.046,0
1,316,0,2,1.116,1.102,305.9,8.81,.11,1.405,5.536,11.09,5.669,95.6,302.2,0,4.595,0,0
2,316,0,2,13.44,14.3,13.97,13.01,13.74,.175,.281,.212,.246,100,12.44,2550
1,316,5,2,1.252,1.245,325,6.206,.32,1.666,5.355,10.27,5.468,96,302.3,0,4.477,0,0
1,316,10,2,.36,.355,320.8,8.9,.264,.849,5.318,9.14,5.902,96.4,302.4,0,4.506,0,0
1,316,15,2,.34,.309,218.4,19.75,.333,1.111,5.724,8.6,6.68,97.6,302.5,0,5.07,.025,.966
2,316,15,2,13.35,14.25,13.91,12.9,13.69,.175,.281,.212,.246,100,12.43,2550
1,316,20,2,1.043,1.031,225.3,8.73,.182,1.437,6.575,9.54,7.67,98.3,302.5,0,5.992,.787,2.328
1,316,25,2,1.748,1.728,211.6,8.64,.194,2.091,6.567,10.83,7.76,97.1,302.4,0,5.802,1.183,1.187
1,316,30,2,1.783,1.76,231.8,9.07,.186,2.352,6.094,11.52,7.04,97.1,302.5,0,5.348,.266,0
2,316,30,2,13.25,14.2,13.85,12.79,13.64,.175,.281,.212,.246,100,12.42,2550
1,316,35,2,2.284,2.269,223.6,6.593,.244,2.777,5.846,11.57,6.304,97.3,302.5,0,5.136,1.317,0
1,316,40,2,2.887,2.882,212.5,3.518,.182,3.267,5.445,11.47,5.715,97.5,302.5,0,4.789,1.175,0
1,316,45,2,2.632,2.627,215,3.478,.257,3.201,5.662,11.27,6.039,98.5,302.5,0,5.131,.82,0
2,316,45,2,13.16,14.15,13.79,12.69,13.59,.175,.281,.212,.246,100,12.41,2550
1,316,50,2,3.02,2.922,248.1,14.59,.441,3.757,5.757,11.16,6.204,98.7,302.5,0,5.26,.632,.129
1,316,55,2,3.306,3.295,276.2,4.716,.308,3.822,6.536,10.67,7.09,99.6,302.6,0,6.14,1.68,1.171
1,316,100,2,2.728,2.711,278.4,6.318,.42,3.397,6.9,10.14,7.13,98.8,302.6,0,6.376,1.089,.094
2,316,100,2,13.08,14.1,13.72,12.58,13.54,.175,.281,.212,.246,100,12.41,2550
1,316,105,2,2.061,2.013,303,12.43,.385,2.646,6.624,8.63,6.678,97.9,302.8,0,5.982,.428,0
1,316,110,2,2.432,2.211,297.7,24.4,.272,3.071,6.295,8.06,6.478,98.1,302.9,0,5.693,1.677,0
1,316,115,2,2.064,1.927,289.4,20.92,.564,3.234,6.374,8.53,6.572,98.4,302.8,0,5.806,.966,0
2,316,115,2,13.01,14.05,13.67,12.49,13.48,.175,.281,.212,.246,100,12.41,2550
1,316,120,2,1.606,1.576,276.6,10.97,.561,2.842,5.966,8.36,6.053,97.8,302.7,0,5.335,.234,0
1,316,125,2,3.051,3.044,287.8,3.927,.162,3.463,5.845,9.56,6.113,98.4,302.7,0,5.292,1.397,0
1,316,130,2,3.014,3.007,291.3,3.894,.165,3.528,5.927,9.33,6.191,99,302.8,0,5.458,1.43,0
2,316,130,2,12.96,14,13.61,12.4,13.43,.175,.281,.212,.246,100,12.4,2550
1,316,135,2,3.008,2.983,300.3,7.32,.319,3.855,6.089,8.47,6.213,98.8,302.8,0,5.595,1.47,0
1,316,140,2,3.383,3.379,303,2.944,.143,3.626,6.158,8.09,6.377,98.9,302.8,0,5.671,1.755,0
1,316,145,2,4.344,4.32,310.3,5.922,.392,4.965,6.106,7.65,6.229,98.2,302.9,0,5.518,2.317,0
2,316,145,2,12.9,13.95,13.54,12.31,13.37,.175,.281,.212,.246,100,12.4,2550
1,316,150,2,4.443,4.422,320.4,5.562,.338,5.292,5.917,7.12,6.11,98.1,303,0,5.318,2.595,0
1,316,155,2,4.7,4.665,332,7.02,.577,6.141,6.294,7.17,6.588,98.3,303.3,0,5.718,3.21,0
1,316,200,2,5.12,5.092,345,5.957,.583,6.762,6.658,7.23,6.919,97.8,303.4,0,5.991,4.04,0
2,316,200,2,12.85,13.91,13.48,12.23,13.32,.175,.28,.212,.246,100,12.39,2550
1,316,205,2,5.239,5.196,350.1,7.28,.465,6.239,6.732,7.18,6.888,97,303.4,0,5.96,3.828,0
1,316,210,2,5.742,5.641,356.2,10.72,.76,7.48,6.731,7.23,6.911,96.9,303.5,0,5.938,4.26,0
1,316,215,2,5.865,5.827,353.6,6.527,.9,7.91,6.812,7.37,7.03,96.6,303.6,0,5.973,4.288,0
2,316,215,2,12.8,13.86,13.42,12.15,13.26,.175,.28,.212,.246,100,12.4,2550
1,316,220,2,6.067,6.038,351.9,5.599,.763,8.04,6.947,7.51,7.15,95.9,303.7,0,6.005,4.368,0
1,316,225,2,5.93,5.894,351.9,6.348,.657,7.55,6.878,7.34,7.03,95.5,303.8,0,5.871,4.38,0
1,316,230,2,5.743,5.605,351.1,12.56,.919,7.55,6.856,7.3,6.987,95.2,303.9,0,5.817,4.153,0
2,316,230,2,12.77,13.82,13.36,12.07,13.21,.175,.28,.212,.246,100,12.39,2550
1,316,235,2,5.85,5.816,352,6.102,.747,7.71,6.735,7.17,6.836,95.3,304,0,5.708,4.193,0
1,316,240,2,5.863,5.823,356.1,6.722,.648,7.38,6.623,6.996,6.714,95.2,304.2,0,5.589,4.25,0
1,316,245,2,5.056,4.858,2.095,16.03,.641,6.729,6.492,6.825,6.558,95.2,304.1,0,5.455,3.733,0
2,316,245,2,12.75,13.78,13.3,12,13.15,.175,.28,.212,.246,100,12.4,2550
1,316,250,2,4.871,4.797,358.7,9.98,.634,6.207,6.328,6.662,6.38,95.5,304.2,0,5.344,3.635,0
1,316,255,2,4.753,4.626,356.2,13.25,.52,6.043,6.216,6.563,6.298,95.6,304.4,0,5.248,3.583,0
1,316,300,2,5.096,5.052,352,7.56,.66,6.403,6.148,6.527,6.239,95.7,304.4,0,5.195,3.803,0
2,316,300,2,12.73,13.74,13.24,11.94,13.1,.175,.28,.212,.246,100,12.39,2550
1,316,305,2,4.69,4.536,352.4,14.69,.51,5.717,6.052,6.395,6.12,95.5,304.5,0,5.082,3.358,0
1,316,310,2,4.442,4.42,356.9,5.613,.489,5.651,5.912,6.255,5.973,95.7,304.6,0,4.98,3.185,0
1,316,315,2,4.618,4.53,358.6,11.17,.585,5.913,5.783,6.135,5.835,96,304.6,0,4.887,3.203,0
2,316,315,2,12.71,13.7,13.19,11.88,13.04,.175,.28,.212,.246,100,12.38,2550
1,316,320,2,5.131,5.073,359.7,8.61,.697,7.28,5.746,6.139,5.851,96.4,304.6,0,4.916,3.818,0
1,316,325,2,4.935,4.916,.157,5.061,.608,6.337,5.753,6.088,5.827,96.4,304.7,0,4.926,3.595,0
1,316,330,2,4.811,4.787,356.5,5.798,.6,6.533,5.834,6.122,5.965,97,304.7,0,5.086,3.518,.064
2,316,330,2,12.68,13.67,13.13,11.81,12.99,.175,.28,.212,.246,99.3,12.37,2550
1,316,335,2,5.475,5.428,358.1,7.55,.749,7.32,6.207,6.522,6.418,97.2,304.8,0,5.472,4.288,.128
1,316,340,2,6.192,6.061,1.139,11.74,1.095,8.66,6.598,6.918,6.821,96.9,304.8,0,5.806,4.71,0
1,316,345,2,6.997,6.925,3.495,8.25,.719,8.49,6.981,7.34,7.23,96.6,304.9,0,6.135,5.448,0
2,316,345,2,12.66,13.63,13.08,11.75,12.94,.175,.28,.212,.246,86.7,12.37,2550
1,316,350,2,7,6.972,3.813,5.564,.891,9.15,7.37,7.74,7.63,96.2,305,0,6.456,5.23,0
1,316,355,2,7.5,7.46,8.28,5.973,1.18,9.51,7.75,8.14,8.02,95.6,305,0,6.726,5.733,0
1,316,400,2,7.27,7.22,10.43,6.539,1.004,9.8,7.97,8.27,8.17,94.8,305.1,0,6.817,5.465,0
2,316,400,2,12.63,13.6,13.03,11.69,12.89,.174,.279,.212,.246,77.3,12.37,2550
1,316,405,2,8,7.97,7.42,5.22,1.08,10.22,8.06,8.35,8.26,94.4,305.2,0,6.846,6.085,0
1,316,410,2,7.81,7.77,9.33,5.663,.973,10.29,8.14,8.42,8.32,94,305.2,0,6.866,5.935,0
1,316,415,2,7.45,7.41,11.17,5.603,.915,9.47,8.2,8.45,8.35,93.9,305.2,0,6.909,5.578,0
2,316,415,2,12.63,13.57,12.98,11.65,12.83,.174,.279,.212,.246,70.8,12.37,2550
1,316,420,2,6.929,6.876,12.47,7.1,.996,9.96,8.24,8.47,8.39,93.8,305.3,0,6.929,5.203,0
1,316,425,2,6.658,6.622,13.62,5.907,.826,8.66,8.25,8.46,8.38,93.8,305.3,0,6.938,5.078,0
1,316,430,2,7.29,7.26,15.33,5.576,1.069,10.09,8.25,8.46,8.37,93.7,305.4,0,6.918,5.588,0
2,316,430,2,12.65,13.54,12.93,11.64,12.78,.174,.279,.212,.246,69.39,12.37,2550
1,316,435,2,7.2,7.17,16.86,5.438,.83,9.08,8.25,8.44,8.37,93.7,305.5,0,6.921,5.47,0
1,316,440,2,6.892,6.856,17.36,5.823,1.207,10.85,8.23,8.41,8.34,93.9,305.6,0,6.94,5.22,0
1,316,445,2,7.05,7.01,17.9,6.125,1.155,9.67,8.23,8.41,8.34,93.9,305.7,0,6.942,5.473,0
2,316,445,2,12.67,13.52,12.89,11.65,12.74,.174,.279,.212,.246,70.1,12.36,2550
1,316,450,2,6.843,6.787,14.21,7.34,1.202,9.41,8.22,8.39,8.32,94.2,305.8,0,6.969,5.183,0
1,316,455,2,6.764,6.725,10.36,6.205,.819,8.59,8.22,8.38,8.32,94.4,306,0,7,4.988,0
1,316,500,2,6.475,6.3,8.45,13.33,.997,9.51,8.22,8.39,8.33,94.6,306.1,0,7.02,4.878,0
2,316,500,2,12.7,13.5,12.86,11.67,12.69,.174,.279,.212,.246,72.5,12.37,2550
1,316,505,2,6.422,6.284,8.26,11.86,1.097,8.43,8.23,8.39,8.34,94.7,306.2,0,7.05,4.93,0
1,316,510,2,7.07,7.03,12.04,5.822,1.23,10.13,8.23,8.38,8.34,94.8,306.3,0,7.07,5.363,0
1,316,515,2,6.58,6.546,11.5,5.826,.967,8.69,8.23,8.39,8.34,94.9,306.3,0,7.09,5.133,0
2,316,515,2,12.72,13.49,12.83,11.69,12.65,.174,.279,.212,.246,73.8,12.36,2550
1,316,520,2,6.647,6.613,6.206,5.801,.917,8.82,8.25,8.41,8.36,95.1,306.4,0,7.13,5.01,0
1,316,525,2,6.451,6.423,7.07,5.333,1.24,8.53,8.27,8.43,8.38,95.1,306.5,0,7.17,4.935,0
1,316,530,2,7.29,7.26,11.74,5.14,.787,9.18,8.3,8.47,8.42,95.1,306.5,0,7.19,5.56,0
2,316,530,2,12.74,13.47,12.81,11.71,12.61,.174,.279,.212,.246,74.1,12.36,2550
1,316,535,2,6.925,6.888,10.82,5.89,.772,8.2,8.33,8.5,8.45,95.2,306.6,0,7.22,5.263,0
1,316,540,2,6.959,6.914,8.03,6.537,.885,8.89,8.35,8.53,8.48,95.2,306.7,0,7.25,5.32,0
1,316,545,2,6.628,6.594,10.83,5.775,1.012,8.82,8.4,8.55,8.53,95.2,306.8,0,7.29,5.195,0
2,316,545,2,12.76,13.46,12.79,11.73,12.58,.174,.279,.212,.246,73.9,12.36,2550
1,316,550,2,5.451,5.42,9.25,6.075,1.038,7.77,8.42,8.59,8.55,95.1,306.9,0,7.3,4.233,0
1,316,555,2,6.855,6.808,10.28,6.661,.921,9.28,8.45,8.63,8.59,94.9,307,0,7.3,5.355,0
1,316,600,2,7.21,7.17,8.77,6.421,1.131,8.89,8.48,8.66,8.62,94.7,307,0,7.3,5.378,0
2,316,600,2,12.77,13.45,12.77,11.75,12.55,.174,.279,.212,.246,71,12.36,2550
1,316,605,2,6.507,6.471,9.08,6.044,.96,8.4,8.5,8.67,8.62,94.6,307.1,0,7.3,4.923,0
1,316,610,2,5.125,5.096,12.01,6.076,.705,6.762,8.5,8.65,8.61,94.6,307.1,0,7.3,3.96,0
1,316,615,2,6.091,6.064,12.28,5.341,1.15,9.31,8.48,8.62,8.59,94.7,307.1,0,7.3,4.588,0
2,316,615,2,12.79,13.44,12.76,11.76,12.52,.174,.279,.212,.246,70.7,12.35,2550
1,316,620,2,7.05,6.986,12.72,7.81,.879,9.21,8.47,8.61,8.58,94.8,307.2,0,7.3,5.15,0
1,316,625,2,6.895,6.863,8.05,5.541,.975,8.92,8.45,8.57,8.56,94.8,307.4,0,7.28,5.258,0
1,316,630,2,6.164,6.133,11.55,5.74,.812,7.71,8.44,8.58,8.55,94.9,307.6,0,7.29,4.795,0
2,316,630,2,12.8,13.43,12.75,11.78,12.5,.174,.279,.212,.246,73.7,12.36,2550
1,316,635,2,5.83,5.803,11.43,5.52,.834,7.84,8.45,8.58,8.56,95,307.7,0,7.31,4.48,0
1,316,640,2,5.441,5.409,11.55,6.144,.565,6.893,8.46,8.62,8.57,95,307.8,0,7.31,4.145,0
1,316,645,2,5.948,5.925,9.73,4.967,1.091,7.87,8.46,8.61,8.57,94.9,307.8,0,7.31,4.488,0
2,316,645,2,12.8,13.42,12.74,11.8,12.47,.174,.279,.212,.246,75.6,12.36,2550
1,316,650,2,6.39,6.318,7.35,8.64,.685,8.07,8.46,8.59,8.56,94.8,307.9,0,7.3,4.883,0
1,316,655,2,6.329,6.297,11.13,5.766,.847,7.84,8.44,8.56,8.54,94.9,308,0,7.3,4.91,0
1,316,700,2,6.603,6.569,12.61,5.85,.877,8.33,8.44,8.55,8.53,95.1,308.1,0,7.32,5.12,0
2,316,700,2,12.82,13.42,12.73,11.81,12.46,.174,.278,.212,.246,77.1,12.35,2550
1,316,705,2,7.08,7.03,14.02,6.952,.962,9.21,8.42,8.55,8.53,95.1,308.1,0,7.3,5.303,.031
1,316,710,2,6.623,6.593,17.84,5.47,.759,8.36,8.43,8.57,8.54,95.1,308.2,0,7.31,5.078,.506
1,316,715,2,5.875,5.851,14.33,5.267,.645,7.61,8.44,8.58,8.55,95.1,308.2,0,7.31,4.385,1.092
2,316,715,2,12.83,13.41,12.72,11.82,12.44,.174,.278,.212,.246,83.5,12.35,2550
1,316,720,2,6.17,6.149,10.77,4.751,.818,8.26,8.46,8.58,8.56,95.1,308.3,0,7.33,4.74,1.449
1,316,725,2,6.053,6.003,15.39,7.35,1.129,8.79,8.45,8.58,8.56,95.1,308.4,0,7.33,4.678,2.602
1,316,730,2,5.336,5.298,13.56,6.842,.84,7.87,8.46,8.6,8.58,95.1,308.5,0,7.33,4.19,3.995
2,316,730,2,12.83,13.41,12.72,11.83,12.42,.174,.278,.212,.246,94,12.35,2550
1,316,735,2,5.913,5.885,13.89,5.607,.916,8,8.49,8.64,8.61,94.9,308.6,0,7.33,4.538,6.486
1,316,740,2,6.39,6.343,12.26,6.929,1.009,8.49,8.52,8.68,8.66,94.6,308.7,0,7.32,5,8.93
1,316,745,2,6.133,6.096,13.11,6.291,.96,8.1,8.55,8.71,8.68,94.4,308.8,0,7.31,4.735,12.27
2,316,745,2,12.84,13.4,12.71,11.84,12.41,.174,.278,.212,.246,83.4,12.34,2550
1,316,750,2,6.783,6.734,10.34,6.885,1.142,9.08,8.59,8.73,8.71,94.2,308.9,0,7.32,5.275,15.39
1,316,755,2,6.233,6.193,11.96,6.521,1.096,8.75,8.59,8.69,8.69,94.1,309,0,7.31,4.858,17.87
1,316,800,2,6.783,6.747,11.29,5.859,.993,9.34,8.56,8.65,8.65,94.1,309,0,7.28,5.255,21.8
2,316,800,2,12.84,13.4,12.7,11.85,12.39,.174,.278,.212,.246,89.3,12.34,2550
1,316,805,2,7.07,7.03,8.4,6.068,1.174,9.18,8.56,8.66,8.66,94.2,309.1,0,7.29,5.363,27.94
1,316,810,2,7.42,7.23,8.07,13.15,1.107,9.8,8.59,8.72,8.73,93.8,309.1,0,7.26,5.588,36.06
1,316,815,2,6.629,6.514,9.99,10.7,.794,8.82,8.66,8.8,8.81,93.4,309.1,0,7.28,4.963,39.53
2,316,815,2,12.85,13.39,12.69,11.86,12.39,.174,.278,.212,.246,88.1,12.35,2550
1,316,820,2,7.72,7.53,6.754,12.64,1.075,10.06,8.72,8.85,8.87,92.6,309.2,0,7.22,5.718,46.84
1,316,825,2,6.652,6.611,10.76,6.316,1.061,9.18,8.77,8.89,8.92,92,309.3,0,7.17,5.375,48.87
1,316,830,2,7.07,7.02,8.13,6.751,.916,9.54,8.79,8.88,8.91,91.4,309.5,0,7.09,5.438,47.16
2,316,830,2,12.86,13.39,12.69,11.87,12.38,.174,.278,.212,.246,55.49,12.34,2550
1,316,835,2,6.779,6.742,15.97,5.989,.95,9.38,8.77,8.81,8.86,91.2,309.6,0,7.04,5.298,48.31
1,316,840,2,7.31,7.27,17,5.583,.858,9.31,8.74,8.77,8.84,91.1,309.7,0,7.01,5.65,63.76
1,316,845,2,6.719,6.681,13.86,6.118,.982,8.79,8.8,8.86,8.94,91,309.7,0,7.04,5.17,75.4
2,316,845,2,12.87,13.38,12.68,11.89,12.36,.174,.278,.212,.246,42.46,12.35,2550
1,316,850,2,6.117,6.082,10.93,6.141,.817,8.17,8.89,8.92,9,90.6,309.8,0,7.07,4.765,59.27
1,316,855,2,6.036,5.994,10.28,6.766,1.186,8.2,8.94,8.97,9.05,90.4,309.9,0,7.08,4.61,74.2
1,316,900,2,6.762,6.731,9.24,5.471,.864,8.56,8.96,8.96,9.05,90,309.9,0,7.04,5.118,74.3
2,316,900,2,12.89,13.38,12.68,11.9,12.36,.174,.278,.212,.246,35.94,12.36,2550
1,316,905,2,7.03,6.998,6.574,5.215,.791,8.59,8.92,8.87,8.98,90,310,0,6.998,5.345,77.3
1,316,910,2,7.01,6.952,14.06,7.47,.956,9.18,8.95,8.95,9.05,89.9,310,0,7.01,5.278,81.2
1,316,915,2,6.755,6.714,11.08,6.38,1.067,8.62,8.98,8.95,9.07,89.5,310.1,0,6.981,5.173,110
2,316,915,2,12.91,13.38,12.68,11.93,12.35,.174,.278,.212,.246,30.7,12.38,2550
1,316,920,2,5.967,5.924,9.64,6.862,.904,8.3,9.09,9.06,9.2,89.2,310.2,0,7.03,4.94,113
1,316,925,2,6.601,6.563,14.28,6.157,1.098,8.62,9.19,9.1,9.29,88.5,310.2,0,7.02,5.005,124.9
1,316,930,2,5.927,5.888,20.63,6.548,.93,8.43,9.2,9.09,9.28,88.3,310.2,0,6.995,4.705,132.1
2,316,930,2,12.94,13.38,12.67,11.96,12.34,.174,.278,.212,.246,22.16,12.42,2550
1,316,935,2,5.943,5.857,16.72,9.77,.814,7.68,9.3,9.18,9.38,87.9,310.2,0,7.02,4.885,164.9
1,316,940,2,6.162,6.005,15.58,12.94,.935,8.46,9.38,9.25,9.47,87.6,310.3,0,7.05,4.95,142.9
1,316,945,2,6.542,6.479,12.16,7.92,1.009,9.05,9.4,9.24,9.45,87.2,310.4,0,7.01,5.013,135.5
2,316,945,2,12.97,13.38,12.68,12,12.34,.174,.278,.212,.246,16.39,12.46,2550
1,316,950,2,6.471,6.439,13.92,5.727,.79,8.26,9.4,9.21,9.48,87.2,310.4,0,7.01,4.905,153.3
1,316,955,2,6.249,6.214,12.63,6.042,.726,7.81,9.53,9.29,9.6,86.9,310.5,0,7.08,4.923,197.4
1,316,1000,2,6.131,5.879,11.67,16.42,.845,8.07,9.61,9.38,9.69,86.5,310.5,0,7.09,4.72,170.1
2,316,1000,2,13.03,13.39,12.69,12.05,12.34,.174,.278,.212,.246,13.09,12.5,2550
1,316,1005,2,6.788,6.733,13.34,7.32,.94,9.02,9.63,9.38,9.68,85.9,310.5,0,7.01,5.413,206.2
1,316,1010,2,6.165,6.109,17.03,7.71,1.059,8.13,9.79,9.56,9.9,85.4,310.5,0,7.09,4.9,251.1
1,316,1015,2,6.298,6.251,24.74,6.998,.745,8.13,9.91,9.54,9.91,84.7,310.6,0,7.08,4.985,230.2
2,316,1015,2,13.09,13.4,12.69,12.12,12.33,.174,.278,.212,.246,8.9,12.57,2550
1,316,1020,2,6.91,6.88,20.43,5.325,.904,8.98,9.85,9.44,9.84,84.4,310.7,0,6.97,5.385,261.1
1,316,1025,2,7.13,7.09,22.15,6.281,.611,8.4,9.93,9.47,9.94,84.2,310.7,0,7.02,5.51,239.2
1,316,1030,2,5.507,5.439,17.27,9.01,.806,7.58,9.98,9.69,10.03,84.1,310.8,0,7.05,4.538,209.3
2,316,1030,2,13.16,13.41,12.71,12.2,12.34,.174,.278,.212,.246,6.727,12.68,2550
1,316,1035,2,6.103,6.075,12.48,5.488,.945,8.33,10.07,9.64,10.03,83.6,310.9,0,7.05,4.8,225.5
1,316,1040,2,5.685,5.601,18.21,9.84,1.07,7.87,10.2,9.91,10.31,83.8,311,0,7.2,4.5,194.1
1,316,1045,2,6.102,6,20.66,10.5,1.068,8.17,10.07,9.66,10.01,84.2,311.1,0,7.16,4.908,205.3
2,316,1045,2,13.26,13.43,12.72,12.29,12.35,.174,.278,.212,.246,6.414,12.72,2550
1,316,1050,2,6.39,6.341,13.16,7.12,1.077,8.4,10.02,9.67,10.03,84.7,311.1,0,7.19,5.128,213.2
1,316,1055,2,6.18,6.111,12.92,8.57,.749,7.38,10.07,9.68,10.07,84.6,311.1,0,7.21,4.93,240.2
1,316,1100,2,6.405,6.365,14.77,6.384,1.023,8.04,10.24,9.82,10.25,84.2,311,0,7.32,5.075,295.2
2,316,1100,2,13.37,13.45,12.75,12.4,12.36,.174,.278,.212,.246,6.361,12.75,2550
1,316,1105,2,6.961,6.912,16.61,6.813,.754,8.23,10.3,9.79,10.27,84,311.1,0,7.35,5.395,326.5
1,316,1110,2,6.286,6.237,18.85,7.16,1.018,8.43,10.48,10.02,10.55,83.7,311.1,0,7.45,4.955,296.4
1,316,1115,2,6.261,6.217,22.63,6.737,1.064,8.92,10.36,9.84,10.22,83.8,311.2,0,7.36,5.005,180.7
2,316,1115,2,13.47,13.48,12.78,12.51,12.37,.174,.278,.212,.246,5.272,12.81,2550
1,316,1120,2,6.371,6.327,15.11,6.698,1.013,8.75,10.14,9.7,10.12,84.5,311.1,0,7.27,4.975,211.7
1,316,1125,2,6.636,6.558,11.57,8.73,.968,8.79,10.11,9.71,10.08,84.5,311.1,0,7.25,5.32,213.7
1,316,1130,2,5.93,5.857,25.01,8.99,.976,7.91,10.22,9.86,10.25,84.4,311.1,0,7.34,4.785,233.3
2,316,1130,2,13.57,13.51,12.82,12.63,12.39,.174,.278,.212,.246,6.002,12.79,2550
1,316,1135,2,6.414,6.368,15.59,6.848,.73,7.81,10.19,9.77,10.18,84.2,311.1,0,7.27,5.023,204.3
1,316,1140,2,5.523,5.477,13.97,7.36,1.053,7.81,10.3,10,10.36,84.2,311.1,0,7.38,4.423,203.9
1,316,1145,2,6.167,6.123,22.36,6.838,.816,7.77,10.26,9.82,10.2,83.9,311.1,0,7.28,4.885,195.1
2,316,1145,2,13.68,13.54,12.86,12.75,12.42,.174,.278,.212,.246,5.81,12.78,2550
1,316,1150,2,5.984,5.942,20.82,6.769,.687,7.38,10.09,9.74,10.08,84.6,311,0,7.24,4.69,169.7
1,316,1155,2,6.265,6.219,18.08,6.938,.808,8.13,10.15,9.79,10.17,84.8,311,0,7.32,4.858,207.2
1,316,1200,2,6.271,6.205,16.6,8.3,1.264,8.82,10.28,9.93,10.32,84.4,310.9,0,7.37,4.998,201.1
2,316,1200,2,13.77,13.58,12.9,12.87,12.45,.174,.278,.212,.246,5.945,12.77,2550
1,316,1205,2,6.154,6.089,25.5,8.34,1.162,8.53,10.3,9.96,10.34,84.9,310.8,0,7.49,4.768,260.5
1,316,1210,2,6.098,6.06,26.8,6.372,.663,7.68,10.55,10.18,10.55,83.6,310.8,0,7.5,5.083,226
1,316,1215,2,6.304,6.258,24.93,6.899,.655,7.58,10.41,9.96,10.37,84.4,310.8,0,7.5,4.868,227.6
2,316,1215,2,13.85,13.62,12.95,12.98,12.49,.174,.278,.212,.246,5.264,12.8,2550
1,316,1220,2,5.927,5.883,21.5,6.958,.722,7.74,10.44,10.1,10.46,84.4,310.7,0,7.54,4.798,226.7
1,316,1225,2,6.415,6.316,25.88,10.06,.886,8.3,10.6,10.18,10.6,83.7,310.6,0,7.56,4.953,237
1,316,1230,2,5.887,5.817,24.74,8.81,1.173,8.56,10.58,10.16,10.58,83.6,310.6,0,7.54,4.738,239.2
2,316,1230,2,13.93,13.66,13,13.07,12.52,.174,.278,.212,.246,4.861,12.81,2550
1,316,1235,2,5.591,5.545,25.78,7.35,.891,7.81,10.65,10.25,10.65,83.7,310.6,0,7.62,4.625,275.1
1,316,1240,2,6.456,6.39,27.1,8.18,1.035,8.59,10.75,10.34,10.78,83.4,310.5,0,7.66,4.903,236.1
1,316,1245,2,5.713,5.568,24.02,12.89,.908,7.58,10.84,10.43,10.86,83.2,310.5,0,7.72,4.428,272.1
2,316,1245,2,14.02,13.69,13.05,13.16,12.57,.174,.278,.212,.246,4.263,12.83,2550
1,316,1250,2,5.538,5.468,24.88,9.06,.807,7.58,10.96,10.49,10.97,82.5,310.5,0,7.71,4.29,209.3
1,316,1255,2,5.719,5.649,27.16,8.97,.727,7.22,10.85,10.45,10.82,83.3,310.4,0,7.73,4.44,223.5
1,316,1300,2,5.873,5.839,32.31,6.127,.751,7.74,10.93,10.4,10.9,83,310.3,0,7.76,4.44,244.5
2,316,1300,2,14.11,13.73,13.1,13.25,12.61,.174,.278,.212,.246,4.196,12.82,2550
1,316,1305,2,5.674,5.633,28.84,6.887,.991,7.32,10.77,10.3,10.74,83.5,310.3,0,7.69,4.645,242.4
1,316,1310,2,5.572,5.542,19.57,5.902,.878,6.925,10.77,10.36,10.79,83.8,310.3,0,7.74,4.58,269.3
1,316,1315,2,5.681,5.648,25.23,6.134,.678,7.32,11.06,10.66,11.12,82.5,310.3,0,7.8,4.635,265.7
2,316,1315,2,14.22,13.76,13.15,13.35,12.66,.174,.278,.212,.246,4.093,12.85,2550
1,316,1320,2,4.891,4.831,30.98,8.99,.872,7.38,11.04,10.7,11.11,82.7,310.2,0,7.81,3.995,247.5
1,316,1325,2,5.115,5.074,31.81,7.25,.831,7.12,11.28,10.77,11.27,81.5,310.2,0,7.83,3.893,242.5
1,316,1330,2,4.887,4.831,32.02,8.64,.704,6.991,11.16,10.74,11.14,81.7,310.2,0,7.76,3.963,213.6
2,316,1330,2,14.32,13.8,13.2,13.45,12.71,.174,.279,.212,.246,3.421,12.85,2550
1,316,1335,2,6.02,5.984,34.58,6.331,.751,7.64,11.12,10.68,11.08,81.9,310.1,0,7.75,4.605,214.3
1,316,1340,2,5.167,5.128,35.31,7.02,.759,6.697,11.11,10.67,11.13,82.1,310.1,0,7.77,4.093,234.4
1,316,1345,2,5.114,5.041,38.51,9.67,.709,6.501,11.26,10.82,11.26,81.3,310.1,0,7.78,3.945,199.9
2,316,1345,2,14.43,13.84,13.26,13.55,12.76,.174,.279,.212,.246,3.391,12.83,2550
1,316,1350,2,4.95,4.896,32.26,8.46,.763,6.991,11.16,10.84,11.17,82,310.2,0,7.81,4.048,182.6
1,316,1355,2,5.14,5.103,41.66,6.896,.778,6.468,11.14,10.71,11.13,82.3,310.1,0,7.84,3.803,167.7
1,316,1400,2,4.56,4.524,40.5,7.18,.972,6.403,11.05,10.63,11.03,82.8,310.1,0,7.83,3.42,180.8
2,316,1400,2,14.53,13.89,13.31,13.65,12.81,.174,.279,.212,.246,3.858,12.79,2550
1,316,1405,2,4.864,4.78,37.84,10.66,.769,6.533,11.02,10.64,11.03,83,310.1,0,7.84,3.773,180.6
1,316,1410,2,4.278,4.176,42.81,12.49,.58,5.423,11.1,10.64,11.09,82.8,310.1,0,7.89,3.418,191.3
1,316,1415,2,4.836,4.788,39.08,8,.778,6.076,11.1,10.68,11.1,82.8,310.1,0,7.88,3.683,193.3
2,316,1415,2,14.63,13.93,13.37,13.75,12.86,.174,.279,.212,.246,3.916,12.8,2550
1,316,1420,2,4.975,4.94,43.66,6.808,.593,6.011,11.12,10.72,11.14,82.8,310.2,0,7.92,3.718,182.9
1,316,1425,2,4.573,4.532,37.26,7.66,.752,6.566,11.1,10.74,11.09,82.8,310.2,0,7.88,3.605,173.5
1,316,1430,2,4.823,4.783,30.59,7.33,.754,6.141,11.1,10.79,11.13,82.7,310.2,0,7.87,3.883,158.6
2,316,1430,2,14.7,13.97,13.43,13.83,12.91,.174,.279,.212,.246,3.933,12.79,2550
1,316,1435,2,4.85,4.802,30.98,8.06,.638,6.141,11.01,10.76,11.03,83.1,310.1,0,7.86,3.918,150.1
1,316,1440,2,4.963,4.921,44.34,7.49,.709,6.337,11.08,10.75,11.11,83,310.1,0,7.91,3.645,152.8
1,316,1445,2,5.014,4.976,43.98,7.12,.825,6.664,11.03,10.61,10.97,83.4,310.1,0,7.92,3.813,137.9
2,316,1445,2,14.77,14.02,13.48,13.9,12.97,.174,.279,.212,.246,4.477,12.75,2550
1,316,1450,2,4.797,4.754,46.51,7.7,.801,6.337,10.85,10.49,10.87,84.2,310.2,0,7.89,3.53,136.1
1,316,1455,2,4.802,4.774,44.65,6.18,.711,6.109,10.84,10.47,10.82,84.4,310.2,0,7.92,3.533,125.8
1,316,1500,2,4.19,4.171,40.46,5.495,.544,5.259,10.77,10.4,10.73,84.7,310.1,0,7.89,3.118,115.5
2,316,1500,2,14.82,14.06,13.53,13.95,13.02,.174,.279,.212,.246,5.228,12.72,2550
1,316,1505,2,4.292,4.206,42.79,11.42,.76,6.011,10.7,10.47,10.72,84.8,310,0,7.85,3.365,94.2
1,316,1510,2,4.601,4.55,44.77,8.54,.778,6.697,10.73,10.48,10.73,84.9,310,0,7.9,3.508,142.4
1,316,1515,2,4.521,4.507,45.15,4.557,.673,5.782,10.78,10.37,10.75,85.1,310,0,7.98,3.353,149.1
2,316,1515,2,14.86,14.1,13.59,14,13.07,.174,.279,.212,.246,5.65,12.68,2550
1,316,1520,2,4.398,4.374,36.72,6.017,.72,6.043,10.75,10.47,10.78,85.3,309.9,0,7.98,3.383,130.8
1,316,1525,2,4.399,4.376,46.99,5.829,.709,6.174,10.71,10.39,10.69,85,310,0,7.88,3.293,103.4
1,316,1530,2,4.259,4.215,50.51,8.3,.633,5.553,10.65,10.38,10.68,85.5,309.9,0,7.92,3.077,96.7
2,316,1530,2,14.88,14.13,13.63,14.03,13.12,.174,.279,.212,.246,5.888,12.67,2550
1,316,1535,2,4.456,4.429,44.62,6.286,.901,5.782,10.58,10.28,10.57,85.7,309.9,0,7.88,3.275,89.6
1,316,1540,2,4.711,4.694,40.81,4.892,.685,5.717,10.54,10.29,10.54,85.9,310,0,7.88,3.473,82.2
1,316,1545,2,4.021,3.982,39.58,7.93,.737,5.227,10.44,10.27,10.47,86.2,310,0,7.84,3.115,77.8
2,316,1545,2,14.89,14.16,13.67,14.05,13.16,.174,.279,.212,.246,7.17,12.63,2550
1,316,1550,2,4.026,3.978,44.33,8.78,.377,5.031,10.5,10.35,10.54,86,309.9,0,7.86,3.027,72.9
1,316,1555,2,4.076,4.005,61.05,10.69,.535,5.521,10.51,10.37,10.57,86.1,310,0,7.88,3.115,76.1
1,316,1600,2,4.411,4.394,49.51,4.988,.472,5.619,10.54,10.35,10.56,85.6,310,0,7.83,3.15,73.4
2,316,1600,2,14.9,14.19,13.71,14.07,13.2,.174,.279,.212,.246,7.69,12.58,2550
1,316,1605,2,4.387,4.348,42.55,7.7,.463,5.325,10.5,10.34,10.52,85.8,309.9,0,7.83,3.26,70
1,316,1610,2,4.151,4.128,40.85,6.068,.498,5.357,10.44,10.35,10.48,86.2,310,0,7.83,3.228,63.29
1,316,1615,2,4.526,4.418,50.86,12.54,.541,5.521,10.43,10.27,10.44,86.4,310,0,7.85,3.365,60.17
2,316,1615,2,14.89,14.22,13.75,14.07,13.25,.174,.279,.212,.246,8.35,12.56,2550
1,316,1620,2,4.091,4.031,51.94,9.85,.51,5.129,10.36,10.18,10.35,86.8,310,0,7.85,3.168,59.34
1,316,1625,2,3.687,3.655,46.61,7.54,.538,4.9,10.32,10.22,10.37,87.1,310,0,7.87,2.595,51.73
1,316,1630,2,4.171,4.16,46.15,4.088,.453,5.096,10.32,10.2,10.34,86.8,310.1,0,7.83,3.022,44.82
2,316,1630,2,14.87,14.24,13.78,14.06,13.28,.174,.28,.212,.246,9.9,12.53,2550
1,316,1635,2,3.808,3.765,45.45,8.6,.691,5.063,10.29,10.21,10.33,87.1,310.2,0,7.84,2.84,39.13
1,316,1640,2,3.862,3.845,37.89,5.301,.496,4.933,10.24,10.13,10.26,87,310.2,0,7.78,2.875,34.21
1,316,1645,2,3.834,3.808,44.25,6.698,.463,4.933,10.21,10.14,10.25,87.1,310.3,0,7.77,2.735,31.08
2,316,1645,2,14.84,14.26,13.8,14.04,13.32,.174,.28,.212,.245,11.17,12.49,2550
1,316,1650,2,3.993,3.959,38.81,7.58,.516,5.063,10.2,10.16,10.24,87.4,310.3,0,7.8,2.975,27.44
1,316,1655,2,3.724,3.69,50.92,7.67,.417,4.639,10.19,10.1,10.23,87.5,310.3,0,7.8,2.56,24.25
1,316,1700,2,3.984,3.966,52.41,5.432,.489,4.802,10.11,10.01,10.1,87.7,310.3,0,7.77,2.94,21.09
2,316,1700,2,14.8,14.28,13.82,14.02,13.34,.174,.28,.212,.245,13.23,12.47,2550
1,316,1705,2,4.111,4.074,56.38,7.69,.584,5.129,10.04,9.96,10.05,88.3,310.3,0,7.8,3.032,19
1,316,1710,2,4.276,4.248,67.98,6.561,.47,5.096,9.91,9.78,9.88,89.1,310.2,0,7.8,3.245,17.33
1,316,1715,2,3.883,3.871,67.66,4.422,.457,4.867,9.79,9.73,9.78,89.8,310.3,0,7.8,2.835,13.49
2,316,1715,2,14.76,14.29,13.83,13.98,13.37,.174,.28,.212,.245,18.78,12.43,2550
1,316,1720,2,3.882,3.869,56.85,4.68,.386,4.933,9.75,9.69,9.76,90.1,310.3,0,7.82,2.935,9.2
1,316,1725,2,3.523,3.509,59.23,5.022,.381,4.475,9.69,9.63,9.7,90.6,310.4,0,7.82,2.792,7.19
1,316,1730,2,3.082,3.06,59.51,6.794,.511,4.018,9.64,9.63,9.67,90.8,310.4,0,7.81,2.23,5.435
2,316,1730,2,14.71,14.29,13.85,13.94,13.39,.174,.28,.212,.245,25.34,12.42,2550
1,316,1735,2,3.432,3.408,56.55,6.712,.483,4.606,9.62,9.63,9.65,90.8,310.4,0,7.79,2.587,3.727
1,316,1740,2,3.483,3.46,53.04,6.485,.608,4.671,9.61,9.63,9.65,90.8,310.5,0,7.79,2.442,2.222
1,316,1745,2,3.776,3.754,57.44,6.208,.569,4.737,9.55,9.51,9.57,91,310.4,0,7.77,2.745,.903
2,316,1745,2,14.65,14.3,13.85,13.89,13.41,.174,.28,.212,.245,29.17,12.4,2550
1,316,1750,2,3.231,3.215,47.57,5.64,.367,3.985,9.51,9.53,9.55,91.3,310.6,0,7.77,2.285,.289
1,316,1755,2,3.383,3.333,58.39,9.87,.453,4.312,9.51,9.55,9.56,91.3,310.6,0,7.77,2.46,.021
1,316,1800,2,3.128,3.112,74.2,5.882,.324,3.953,9.46,9.46,9.46,91.6,310.6,0,7.76,2.422,0
2,316,1800,2,14.59,14.29,13.85,13.84,13.42,.174,.28,.212,.245,33.6,12.38,2550
1,316,1805,2,3.443,3.432,78.2,4.596,.547,5.129,9.39,9.41,9.41,92,310.6,0,7.76,2.612,0
1,316,1810,2,4.122,4.098,61.07,6.258,.431,5.031,9.32,9.29,9.34,92.4,310.7,0,7.75,3.08,0
1,316,1815,2,3.616,3.605,62.78,4.521,.419,4.671,9.21,9.1,9.17,93.2,310.8,0,7.77,2.712,0
2,316,1815,2,14.53,14.29,13.85,13.78,13.43,.174,.28,.212,.245,43.1,12.36,2550
1,316,1820,2,3.006,2.992,60.43,5.552,.325,3.855,9.12,9.08,9.13,94,310.8,0,7.81,2.39,0
1,316,1825,2,3.191,3.169,67.1,6.805,.336,3.887,9.1,9.09,9.14,94.2,310.9,0,7.82,2.382,0
1,316,1830,2,2.598,2.576,65.25,7.59,.332,3.332,9.07,9.07,9.11,94.4,311,0,7.83,1.812,0
2,316,1830,2,14.47,14.28,13.84,13.72,13.44,.174,.28,.212,.245,53.18,12.35,2550
1,316,1835,2,2.788,2.754,54.93,9.02,.384,3.724,9.09,9.1,9.15,94.5,311.1,0,7.84,1.917,0
1,316,1840,2,3.143,3.133,55.15,4.564,.456,3.855,9.05,9,9.06,94.6,311.2,0,7.82,2.422,0
1,316,1845,2,3.019,3.002,50.28,5.978,.351,3.887,9.01,8.98,9.03,95,311.3,0,7.85,2.072,0
2,316,1845,2,14.41,14.28,13.83,13.67,13.44,.174,.28,.212,.245,57.32,12.34,2550
1,316,1850,2,2.782,2.757,59.77,7.56,.304,3.495,8.99,8.98,9.03,95,311.3,0,7.84,1.975,0
1,316,1855,2,2.889,2.872,50.33,6.351,.517,4.018,8.96,8.97,9.02,95.2,311.4,0,7.83,2.08,0
1,316,1900,2,2.704,2.69,53.67,5.864,.375,3.463,8.95,8.96,9,95.2,311.4,0,7.83,2.097,0
2,316,1900,2,14.35,14.26,13.82,13.61,13.44,.174,.28,.212,.245,59.98,12.33,2550
1,316,1905,2,2.782,2.769,54.65,5.505,.412,4.018,8.94,8.95,8.99,95.3,311.4,0,7.83,2.135,0
1,316,1910,2,3.257,3.23,74.8,7.29,.444,4.051,8.9,8.87,8.91,95.4,311.3,0,7.8,2.485,0
1,316,1915,2,3.116,3.098,69.74,6.237,.437,4.051,8.86,8.83,8.87,95.8,311.3,0,7.82,2.265,0
2,316,1915,2,14.3,14.25,13.8,13.55,13.44,.174,.28,.212,.245,64.1,12.32,2550
1,316,1920,2,3.069,3.058,73.8,4.844,.349,3.822,8.81,8.75,8.81,96,311.4,0,7.81,2.17,0
1,316,1925,2,3.936,3.926,76.9,4.217,.42,4.802,8.73,8.6,8.68,96.4,311.4,0,7.79,2.845,0
1,316,1930,2,3.657,3.643,77.1,5.055,.345,4.345,8.63,8.48,8.58,97,311.4,0,7.78,2.607,0
2,316,1930,2,14.26,14.24,13.79,13.5,13.43,.174,.28,.212,.245,74.6,12.32,2550
1,316,1935,2,3.33,3.311,73.7,6.056,.443,4.247,8.55,8.43,8.51,97.5,311.4,0,7.77,2.515,0
1,316,1940,2,3.326,3.293,70.5,8.05,.31,4.051,8.49,8.4,8.48,97.8,311.5,0,7.77,2.345,0
1,316,1945,2,3.459,3.445,67.42,5.096,.511,4.41,8.44,8.35,8.44,98,311.6,0,7.75,2.522,0
2,316,1945,2,14.21,14.22,13.77,13.45,13.43,.174,.28,.212,.245,82.2,12.31,2550
1,316,1950,2,3.059,3.044,64.48,5.804,.406,3.855,8.42,8.35,8.43,98.2,311.6,0,7.75,2.325,0
1,316,1955,2,3.289,3.275,74.6,5.32,.486,4.051,8.38,8.32,8.38,98.3,311.6,0,7.73,2.507,0
1,316,2000,2,3.738,3.726,76.3,4.65,.289,4.41,8.32,8.25,8.32,98.5,311.7,0,7.69,2.735,0
2,316,2000,2,14.17,14.21,13.75,13.4,13.41,.174,.28,.212,.245,83.9,12.31,2550
1,316,2005,2,3.579,3.562,72.8,5.545,.38,4.508,8.29,8.23,8.29,98.7,311.6,0,7.69,2.727,0
1,316,2010,2,3,2.98,72.8,6.613,.392,3.822,8.28,8.23,8.29,98.8,311.6,0,7.71,2.282,0
1,316,2015,2,2.627,2.608,71.4,6.977,.479,3.528,8.27,8.25,8.29,99,311.7,0,7.73,1.975,0
2,316,2015,2,14.13,14.2,13.73,13.35,13.4,.174,.28,.212,.245,86.7,12.3,2550
1,316,2020,2,2.55,2.534,70.3,6.475,.323,3.365,8.25,8.2,8.26,99,311.8,0,7.71,1.807,0
1,316,2025,2,2.845,2.836,76.7,4.526,.516,3.626,8.21,8.18,8.24,99,311.9,0,7.67,2.045,0
1,316,2030,2,2.945,2.939,74.9,3.713,.363,3.691,8.15,8.16,8.21,99,311.9,0,7.61,2.135,0
2,316,2030,2,14.09,14.18,13.7,13.3,13.39,.174,.28,.212,.245,86.2,12.3,2550
1,316,2035,2,2.671,2.666,71.9,3.352,.357,3.234,8.15,8.16,8.21,99,312,0,7.62,1.975,0
1,316,2040,2,2.629,2.619,76.2,4.856,.39,3.332,8.15,8.16,8.21,99,311.9,0,7.61,1.947,0
1,316,2045,2,3.03,3.018,73.5,5.056,.32,3.659,8.15,8.17,8.22,98.9,311.9,0,7.6,2.332,0
2,316,2045,2,14.05,14.17,13.68,13.25,13.37,.174,.28,.212,.245,84.2,12.29,2550
1,316,2050,2,3.302,3.286,86.8,5.626,.382,4.018,8.14,8.15,8.2,98.9,311.9,0,7.58,2.42,0
1,316,2055,2,2.953,2.933,91.6,6.695,.415,3.659,8.13,8.14,8.19,98.9,311.9,0,7.58,2.135,0
[truncated: 611,206 more chars]
