# Supplementary material for: Effects of irrigation rates on cotton yield as affected by soil physical properties and topography in the southern high plains
Source: PLoS One. 2021 Oct 26;16(10):e0258496. doi: 10.1371/journal.pone.0258496 (PMC8547627; doi:10.1371/journal.pone.0258496)
Supplement: S5 File — (ZIP) [file pone.0258496.s009.zip › ABER1712.txt]

1,335,0,2,3.522,3.521,173.4,1.13,.069,3.691,4.084,6.716,4.276,72.7,306.6,0,-.52,1.032,0
2,335,0,2,11.55,12.16,11.88,10.81,11.59,.154,.258,.2,.228,1.632,12.41,2550
1,335,5,2,3.244,3.244,174.3,.842,.131,3.463,4.28,6.357,4.49,72.6,306.5,0,-.346,.788,.102
1,335,10,2,2.697,2.694,171.7,2.464,.236,3.136,4.536,6.096,4.742,72,306.5,0,-.224,.505,.845
1,335,15,2,2.251,2.249,171.2,2.499,.106,2.548,4.805,6.08,4.993,71.2,306.6,0,-.115,.078,1.126
2,335,15,2,11.48,12.12,11.83,10.73,11.55,.154,.258,.2,.228,1.495,12.4,2550
1,335,20,2,2.634,2.63,178.2,3.024,.205,3.103,4.985,6.347,5.135,70.6,306.6,0,-.059,.155,.994
1,335,25,2,3.098,3.096,182.7,2.267,.18,3.495,5.061,6.5,5.168,70.7,306.4,0,.021,.684,.62
1,335,30,2,3.393,3.392,183.7,1.901,.201,3.757,5.189,6.534,5.348,70.1,306.4,0,.03,1.19,.529
2,335,30,2,11.43,12.07,11.78,10.66,11.51,.154,.258,.2,.228,1.404,12.39,2550
1,335,35,2,3.043,3.038,184.8,3.36,.17,3.43,5.383,6.375,5.531,69.28,306.4,0,.055,.995,.078
1,335,40,2,3.363,3.359,180.8,2.722,.166,3.789,5.507,6.467,5.665,68.98,306.3,0,.112,1.415,0
1,335,45,2,3.318,3.316,182.5,2.175,.138,3.626,5.578,6.562,5.688,68.83,306.4,0,.15,1.212,0
2,335,45,2,11.4,12.03,11.73,10.59,11.47,.154,.257,.2,.228,1.375,12.39,2550
1,335,50,2,3.4,3.397,183,2.499,.135,3.659,5.475,6.449,5.546,69.15,306.4,0,.114,1.24,0
1,335,55,2,2.957,2.953,183.2,2.703,.226,3.495,5.28,6.237,5.322,69.6,306.3,0,.019,.848,0
1,335,100,2,2.82,2.819,184.5,1.641,.186,3.201,4.998,6.138,5.02,70.3,306.2,0,-.109,.644,0
2,335,100,2,11.38,12,11.68,10.54,11.42,.154,.257,.2,.228,1.512,12.38,2550
1,335,105,2,3.125,3.124,184.2,1.157,.047,3.234,4.655,6.292,4.686,71.4,306.1,0,-.226,.679,0
1,335,110,2,2.78,2.775,190,3.565,.166,3.071,4.419,6.194,4.471,72.5,306.2,0,-.232,.016,0
1,335,115,2,2.438,2.435,190.5,3.131,.08,2.711,4.319,6.17,4.388,73.1,306.2,0,-.231,0,0
2,335,115,2,11.35,11.96,11.64,10.5,11.38,.154,.257,.2,.228,1.743,12.38,2550
1,335,120,2,2.587,2.587,183.5,.766,.134,2.907,4.247,6.203,4.398,73.4,306.1,0,-.235,.004,0
1,335,125,2,3.208,3.207,179.7,1.595,.325,3.855,4.218,6.219,4.42,73.4,306.1,0,-.269,.795,0
1,335,130,2,4.018,4.018,179,.848,.109,4.247,4.072,6.614,4.282,73.4,306,0,-.394,1.487,0
2,335,130,2,11.31,11.93,11.59,10.45,11.34,.154,.257,.2,.228,1.929,12.38,2550
1,335,135,2,3.601,3.599,180.7,2.293,.21,4.051,4.113,6.328,4.351,74.1,306,0,-.241,1.08,0
1,335,140,2,3.501,3.5,183.4,1.708,.138,3.757,4.086,6.067,4.219,74.1,306,0,-.267,.925,0
1,335,145,2,3.469,3.468,182,.973,.14,3.757,3.76,6.182,3.806,74.6,305.9,0,-.482,.997,0
2,335,145,2,11.25,11.89,11.55,10.4,11.3,.154,.257,.2,.228,1.913,12.36,2550
1,335,150,2,3.131,3.13,182.8,1.804,.091,3.365,3.397,5.927,3.418,75.8,305.9,0,-.608,.29,0
1,335,155,2,3.112,3.109,183.6,2.429,.085,3.234,3.233,5.514,3.286,76.6,306,0,-.623,.063,0
1,335,200,2,3.169,3.169,180.8,.602,.056,3.332,3.043,5.419,3.115,77,305.9,0,-.736,.274,0
2,335,200,2,11.18,11.86,11.51,10.33,11.26,.154,.257,.2,.228,2.174,12.36,2550
1,335,205,2,3.182,3.181,180.1,1.506,.057,3.332,2.891,5.401,3.062,78,305.8,0,-.708,.463,0
1,335,210,2,3.208,3.203,186.1,2.913,.104,3.463,2.906,5.174,3.1,78.6,305.8,0,-.579,.5,0
1,335,215,2,3.099,3.095,185.8,3.202,.126,3.495,2.845,4.667,2.972,78.8,305.8,0,-.612,.451,0
2,335,215,2,11.12,11.82,11.46,10.25,11.22,.154,.257,.2,.228,2.571,12.36,2550
1,335,220,2,3.134,3.133,188.6,1.742,.057,3.267,2.58,4.301,2.626,79.3,305.9,0,-.78,.444,0
1,335,225,2,3.142,3.141,190.1,1.543,.063,3.332,2.279,4.308,2.325,80.4,305.9,0,-.881,.264,0
1,335,230,2,3.582,3.579,188.8,2.241,.248,4.083,2.139,4.519,2.24,81.5,305.9,0,-.832,.694,0
2,335,230,2,11.04,11.78,11.42,10.18,11.18,.154,.257,.2,.228,3.17,12.35,2550
1,335,235,2,3.78,3.776,190.7,2.609,.126,4.018,2.24,4.69,2.432,82.4,305.9,0,-.58,.888,0
1,335,240,2,3.296,3.294,192.7,1.581,.138,3.561,2.48,4.623,2.71,82.3,305.9,0,-.367,.795,0
1,335,245,2,3.154,3.151,194.1,2.525,.122,3.593,2.498,4.811,2.662,81.9,305.8,0,-.43,.842,0
2,335,245,2,10.97,11.74,11.38,10.1,11.14,.154,.257,.2,.228,3.817,12.34,2550
1,335,250,2,3.183,3.18,192.3,2.634,.098,3.43,2.341,4.971,2.508,82.2,305.8,0,-.526,.795,0
1,335,255,2,3.228,3.227,196.7,1.37,.057,3.332,2.144,4.688,2.356,82.8,305.8,0,-.619,.589,0
1,335,300,2,3.316,3.315,200,1.425,.094,3.561,2.056,4.593,2.402,83.7,305.8,0,-.556,.823,0
2,335,300,2,10.9,11.7,11.33,10.02,11.1,.154,.256,.2,.228,5.276,12.34,2550
1,335,305,2,3.575,3.57,199.7,2.994,.236,4.116,2.023,4.722,2.407,84.3,305.7,0,-.484,1.172,0
1,335,310,2,3.736,3.733,197.4,2.403,.166,4.018,2.143,4.624,2.429,85,305.6,0,-.258,1.182,0
1,335,315,2,3.851,3.848,198.2,2.107,.164,4.247,2.225,4.338,2.404,84.5,305.6,0,-.263,1.155,0
2,335,315,2,10.83,11.66,11.28,9.94,11.06,.154,.256,.2,.228,6.953,12.33,2550
1,335,320,2,4.13,4.126,195.4,2.588,.127,4.475,2.2,4.37,2.328,84.2,305.5,0,-.33,1.242,0
1,335,325,2,4.024,4.021,197.4,2.074,.099,4.214,2.242,4.424,2.352,84.2,305.6,0,-.294,1.23,0
1,335,330,2,4.12,4.116,196.9,2.541,.132,4.475,2.249,4.507,2.354,84.2,305.6,0,-.283,1.28,0
2,335,330,2,10.76,11.62,11.22,9.86,11.01,.154,.256,.2,.228,6.571,12.32,2550
1,335,335,2,4.111,4.108,194.9,2.228,.138,4.41,2.239,4.427,2.344,84.8,305.5,0,-.205,1.305,0
1,335,340,2,4.236,4.234,192.5,1.805,.11,4.508,2.303,4.233,2.445,85,305.4,0,-.109,1.382,0
1,335,345,2,4.485,4.483,192.8,1.792,.131,4.802,2.462,4.559,2.653,84.7,305.4,0,-.013,1.58,0
2,335,345,2,10.69,11.58,11.17,9.78,10.97,.154,.256,.2,.228,7,12.31,2550
1,335,350,2,4.456,4.452,191.6,2.263,.153,4.835,2.65,4.53,2.866,84.5,305.4,0,.141,1.702,.001
1,335,355,2,4.084,4.076,189.4,3.55,.191,4.541,3.028,4.356,3.232,83.5,305.4,0,.347,1.602,.353
1,335,400,2,3.898,3.887,186.5,4.412,.265,4.573,3.322,4.428,3.48,82.5,305.3,0,.464,1.572,.422
2,335,400,2,10.63,11.53,11.12,9.7,10.92,.154,.256,.2,.228,5.777,12.31,2550
1,335,405,2,3.978,3.958,187.7,5.752,.314,4.802,3.626,4.759,3.822,81.7,305.3,0,.61,1.637,.036
1,335,410,2,3.985,3.97,185.5,5.009,.338,4.704,4.013,5.152,4.26,80.3,305.2,0,.749,1.722,.071
1,335,415,2,3.634,3.618,186.6,5.312,.335,4.312,4.267,5.222,4.423,78.8,305.2,0,.74,1.582,.014
2,335,415,2,10.59,11.5,11.07,9.63,10.88,.154,.256,.2,.228,4.642,12.29,2550
1,335,420,2,3.787,3.771,187.5,5.266,.333,4.704,4.299,5.239,4.423,78.4,305.2,0,.696,1.67,0
1,335,425,2,3.689,3.675,187.3,5.05,.313,4.639,4.33,5.149,4.432,78.2,305.1,0,.695,1.605,0
1,335,430,2,3.733,3.712,183.3,6.175,.326,4.475,4.476,5.311,4.641,78.2,305,0,.825,1.925,.247
2,335,430,2,10.55,11.46,11.02,9.56,10.84,.154,.256,.2,.228,4.065,12.28,2550
1,335,435,2,4.135,4.119,182,5.103,.339,4.998,4.76,5.5,4.952,76.8,304.9,0,.866,2.19,.374
1,335,440,2,3.95,3.934,180.6,5.21,.397,4.802,4.863,5.529,4.972,75.9,304.9,0,.788,2.052,.014
1,335,445,2,3.361,3.339,185.1,6.624,.309,4.051,4.715,5.213,4.734,75.9,304.9,0,.654,1.48,0
2,335,445,2,10.53,11.42,10.97,9.51,10.79,.154,.256,.2,.228,3.409,12.28,2550
1,335,450,2,3.325,3.309,189.6,5.639,.267,4.051,4.553,5.113,4.579,76.4,305,0,.599,1.442,0
1,335,455,2,2.977,2.967,185,4.75,.309,3.789,4.505,5.041,4.536,76.8,304.9,0,.623,1.237,0
1,335,500,2,2.584,2.572,185.5,5.549,.274,3.397,4.434,4.983,4.458,77.3,304.9,0,.631,.625,0
2,335,500,2,10.51,11.38,10.92,9.46,10.74,.154,.256,.2,.228,3.451,12.27,2550
1,335,505,2,2.544,2.533,186.7,5.271,.231,3.038,4.469,5.099,4.519,77.5,304.9,0,.703,.567,0
1,335,510,2,2.923,2.917,185.1,3.773,.297,3.43,4.519,5.17,4.59,77.5,304.9,0,.746,1.137,0
1,335,515,2,3.23,3.227,185,2.346,.167,3.626,4.541,5.266,4.607,77.4,304.9,0,.751,1.31,0
2,335,515,2,10.5,11.35,10.87,9.43,10.7,.154,.255,.2,.228,3.499,12.26,2550
1,335,520,2,2.965,2.96,191.1,3.529,.169,3.43,4.46,5.201,4.488,77.6,304.9,0,.719,.945,0
1,335,525,2,2.625,2.617,198.9,4.591,.225,3.169,4.373,5.237,4.403,78.1,304.9,0,.723,.506,0
1,335,530,2,2.763,2.757,200.7,3.65,.146,3.071,4.376,5.188,4.427,78.1,304.9,0,.724,.925,0
2,335,530,2,10.5,11.33,10.83,9.4,10.65,.154,.255,.2,.228,3.703,12.25,2550
1,335,535,2,2.71,2.707,202.3,3.05,.172,3.038,4.306,5.214,4.35,78.4,304.9,0,.71,.77,0
1,335,540,2,2.997,2.995,198.9,2.381,.133,3.299,4.15,5.269,4.198,79.1,304.8,0,.671,.955,0
1,335,545,2,3.255,3.251,197.5,2.575,.115,3.561,3.998,5.228,4.04,79.7,304.8,0,.63,1.102,0
2,335,545,2,10.5,11.3,10.79,9.38,10.61,.154,.255,.2,.228,4.214,12.24,2550
1,335,550,2,3.453,3.448,196.6,2.798,.144,3.789,3.925,5.163,4.011,80.2,304.8,0,.646,1.21,0
1,335,555,2,3.785,3.78,188.4,2.811,.129,4.051,3.92,5.139,4,80,304.7,0,.607,1.385,0
1,335,600,2,4.099,4.092,181.6,3.395,.152,4.443,4.006,5.061,4.134,79.7,304.6,0,.641,1.872,.007
2,335,600,2,10.49,11.28,10.75,9.37,10.56,.154,.255,.2,.228,4.217,12.24,2550
1,335,605,2,3.708,3.7,178.5,3.796,.386,4.508,4.213,5.011,4.357,78.9,304.5,0,.698,1.66,.184
1,335,610,2,3.099,3.086,179.4,5.271,.259,3.659,4.38,4.985,4.502,78.2,304.4,0,.742,1.48,.057
1,335,615,2,2.852,2.841,176.4,4.947,.208,3.299,4.447,4.959,4.528,77.8,304.4,0,.745,1.36,0
2,335,615,2,10.47,11.25,10.71,9.35,10.53,.154,.255,.2,.228,3.551,12.22,2550
1,335,620,2,2.789,2.782,171.8,4.226,.2,3.43,4.4,4.868,4.439,77.8,304.3,0,.686,1.292,0
1,335,625,2,2.723,2.714,165.4,4.865,.251,3.234,4.283,4.867,4.308,77.9,304.2,0,.599,1.24,0
1,335,630,2,2.451,2.442,175.2,5.028,.195,3.038,4.113,4.768,4.13,78,304.2,0,.454,.761,0
2,335,630,2,10.46,11.23,10.68,9.33,10.49,.154,.255,.2,.228,3.843,12.22,2550
1,335,635,2,2.594,2.59,176.6,2.939,.126,2.842,3.757,4.668,3.755,78.8,304.2,0,.251,.826,0
1,335,640,2,2.667,2.661,184.4,3.743,.069,2.875,3.419,4.674,3.456,80,304.2,0,.136,.585,0
1,335,645,2,2.812,2.807,185.3,3.652,.212,3.299,3.113,4.624,3.135,81.3,304.2,0,.06,.524,0
2,335,645,2,10.45,11.21,10.66,9.31,10.45,.154,.255,.2,.228,5.424,12.22,2550
1,335,650,2,2.907,2.904,184.6,2.25,.197,3.136,2.913,4.557,3.003,82.5,304.1,0,.07,.842,0
1,335,655,2,2.341,2.337,184.4,3.187,.146,2.613,2.775,4.558,2.857,83.4,304.1,0,.089,.032,0
1,335,700,2,1.822,1.821,185.9,2.652,.102,2.091,2.715,4.374,2.817,84,304.2,0,.13,0,0
2,335,700,2,10.43,11.19,10.63,9.29,10.42,.154,.255,.2,.228,7.76,12.2,2550
1,335,705,2,2.045,2.043,186.2,2.462,.151,2.319,2.749,4.258,2.881,84.5,304.2,0,.228,.05,0
1,335,710,2,2.186,2.185,182.2,1.467,.057,2.319,2.817,4.227,3.007,84.3,304.2,0,.263,.079,0
1,335,715,2,1.995,1.995,180.9,.973,.068,2.156,2.785,4.27,2.963,84,304.2,0,.184,0,0
2,335,715,2,10.39,11.17,10.6,9.26,10.39,.154,.255,.2,.228,10.22,12.2,2550
1,335,720,2,1.898,1.895,182.3,3.158,.108,2.123,2.774,4.359,2.954,84.1,304.3,0,.202,0,0
1,335,725,2,1.69,1.69,186.9,1.365,.07,1.862,2.8,4.37,3.02,84.2,304.4,0,.229,0,.787
1,335,730,2,2.159,2.158,186.3,2.206,.114,2.319,2.931,4.432,3.221,83.9,304.3,0,.307,.342,3.804
2,335,730,2,10.34,11.15,10.57,9.22,10.36,.154,.255,.2,.228,10.76,12.19,2550
1,335,735,2,2.143,2.138,196.7,3.969,.07,2.319,2.923,4.462,3.344,83.3,304.3,0,.214,.745,4.995
1,335,740,2,2.257,2.256,204.9,1.919,.084,2.515,2.797,4.499,3.21,83.7,304.3,0,.151,.632,6.838
1,335,745,2,2.437,2.434,202.4,3.164,.203,2.809,2.674,4.514,2.938,85.1,304.3,0,.262,.643,9.7
2,335,745,2,10.29,11.13,10.54,9.17,10.33,.154,.255,.2,.228,9.59,12.19,2550
1,335,750,2,2.752,2.751,199.6,.987,.066,2.907,2.707,4.683,2.89,85.3,304.4,0,.321,.882,20.57
1,335,755,2,3.011,3.01,198.7,1.4,.111,3.234,2.846,4.559,3.035,85.4,304.4,0,.47,1.075,38.08
1,335,800,2,3.13,3.128,201.2,2.186,.082,3.332,3.102,4.634,3.3,85,304.4,0,.647,1.042,40.96
2,335,800,2,10.24,11.1,10.51,9.12,10.3,.154,.255,.2,.228,6.917,12.21,2550
1,335,805,2,3.286,3.285,204.2,1.144,.08,3.43,3.277,4.607,3.421,84.7,304.5,0,.778,1.115,39.47
1,335,810,2,3.381,3.379,202.1,1.789,.097,3.626,3.443,4.541,3.566,84,304.6,0,.823,1.14,47.7
1,335,815,2,3.062,3.053,203,4.177,.211,3.528,3.702,4.317,3.829,83.6,304.7,0,.999,1.072,56.78
2,335,815,2,10.21,11.07,10.47,9.08,10.27,.154,.254,.2,.228,5.467,12.23,2550
1,335,820,2,2.944,2.931,207.4,5.327,.24,3.463,4.017,4.52,4.172,82.9,304.7,0,1.195,1.212,71.7
1,335,825,2,3.181,3.17,205.7,4.677,.258,3.659,4.428,4.881,4.635,81.5,304.7,0,1.345,1.625,74.7
1,335,830,2,3.111,3.089,206,6.794,.291,3.822,4.903,5.323,5.123,79.8,304.7,0,1.509,1.667,75.9
2,335,830,2,10.2,11.05,10.44,9.05,10.23,.154,.254,.2,.228,4.006,12.26,2550
1,335,835,2,2.92,2.902,204.7,6.268,.341,3.691,5.33,5.673,5.528,77.7,304.8,0,1.555,1.572,82.7
1,335,840,2,3.22,3.199,200.5,6.546,.402,4.083,5.673,5.917,5.85,76.4,304.7,0,1.644,1.745,89.4
1,335,845,2,3.656,3.632,203.6,6.625,.4,4.835,5.957,6.141,6.103,75.1,304.7,0,1.679,2.095,97.4
2,335,845,2,10.21,11.02,10.41,9.03,10.2,.154,.254,.2,.228,2.898,12.29,2550
1,335,850,2,3.725,3.702,206.3,6.367,.384,4.508,6.251,6.433,6.404,74.1,304.8,0,1.775,2.11,107.5
1,335,855,2,3.932,3.911,205.2,6.037,.472,5.292,6.585,6.698,6.744,72.6,304.8,0,1.817,2.277,107.6
1,335,900,2,3.825,3.788,199.1,7.96,.548,5.292,6.872,6.959,7.01,71.3,304.7,0,1.831,2.472,99.4
2,335,900,2,10.25,11.01,10.38,9.04,10.17,.154,.254,.2,.228,2.121,12.32,2550
1,335,905,2,3.925,3.898,202.5,6.697,.457,4.835,7.13,7.22,7.25,70.2,304.7,0,1.865,2.57,101.4
1,335,910,2,4.113,4.094,198.4,5.517,.57,5.292,7.36,7.43,7.49,69.01,304.7,0,1.847,2.592,107.8
1,335,915,2,4.066,4.036,198.7,6.919,.461,5.096,7.58,7.62,7.71,68.03,304.7,0,1.86,2.417,118.3
2,335,915,2,10.3,11,10.35,9.06,10.14,.154,.254,.2,.228,1.696,12.38,2550
1,335,920,2,4.488,4.46,198.3,6.319,.707,5.749,7.81,7.82,7.93,66.76,304.7,0,1.81,2.92,137
1,335,925,2,4.435,4.409,197.7,6.204,.645,5.488,7.99,8.03,8.12,65.98,304.7,0,1.816,3.115,150.3
1,335,930,2,4.365,4.346,196.9,5.332,.484,5.423,8.28,8.29,8.42,64.5,304.7,0,1.78,2.992,154.7
2,335,930,2,10.38,10.99,10.33,9.11,10.11,.154,.254,.2,.228,1.282,12.41,2550
1,335,935,2,4.394,4.361,193.6,6.95,.723,5.619,8.54,8.53,8.67,63.21,304.8,0,1.741,2.922,151.2
1,335,940,2,4.332,4.285,195.5,8.41,.613,5.455,8.82,8.84,8.96,61.83,304.7,0,1.704,2.967,155.1
1,335,945,2,4.424,4.392,194.6,6.871,.574,5.521,9.06,9.03,9.2,60.53,304.7,0,1.634,2.792,159.8
2,335,945,2,10.46,10.99,10.32,9.18,10.09,.154,.254,.2,.228,.31,12.51,2550
1,335,950,2,4.37,4.348,204.5,5.718,.512,5.455,9.22,9.16,9.33,59.54,304.8,0,1.555,2.872,167.9
1,335,955,2,3.845,3.822,206.4,6.235,.627,5.357,9.43,9.39,9.57,58.91,304.8,0,1.602,2.567,178.5
1,335,1000,2,3.846,3.811,209.7,7.75,.597,5.161,9.72,9.69,9.87,57.87,304.8,0,1.628,2.62,190.4
2,335,1000,2,10.55,11,10.32,9.27,10.06,.154,.254,.2,.228,0,12.56,2550
1,335,1005,2,4.473,4.439,211.5,7.11,.49,5.521,9.98,9.87,10.09,56.62,304.8,0,1.567,2.995,204.3
1,335,1010,2,4.224,4.194,209.7,6.828,.846,6.37,10.25,10.17,10.42,56.03,304.7,0,1.673,2.8,212.8
1,335,1015,2,4.788,4.736,213.3,8.42,.773,6.37,10.63,10.47,10.75,54.56,304.6,0,1.65,3.112,216.8
2,335,1015,2,10.66,11.01,10.33,9.37,10.05,.154,.254,.2,.228,0,12.66,2550
1,335,1020,2,5.447,5.417,216.2,5.952,.677,6.827,10.77,10.54,10.85,53.55,304.6,0,1.529,3.665,220
1,335,1025,2,5.469,5.44,215.6,5.887,.581,6.599,10.94,10.72,11.02,52.78,304.7,0,1.48,3.705,228
1,335,1030,2,4.74,4.704,228,7.02,.597,5.782,11.15,11,11.27,52.28,304.7,0,1.545,3.625,234.5
2,335,1030,2,10.77,11.03,10.34,9.49,10.04,.154,.254,.2,.228,0,12.78,2550
1,335,1035,2,5.39,5.333,229.4,8.32,.451,6.207,11.37,11.17,11.49,51.51,304.6,0,1.537,4.15,247.8
1,335,1040,2,5.48,5.443,218.2,6.686,.613,6.762,11.75,11.57,11.89,50.27,304.5,0,1.546,3.743,272
1,335,1045,2,6.834,6.814,222.1,4.377,.632,8.07,11.95,11.6,11.96,48.35,304.5,0,1.201,5.048,297.3
2,335,1045,2,10.9,11.05,10.36,9.63,10.03,.154,.254,.2,.228,0,12.86,2550
1,335,1050,2,6.459,6.429,221.3,5.56,.598,7.64,11.98,11.66,12.01,48.23,304.5,0,1.193,4.748,295.1
1,335,1055,2,5.884,5.843,217.5,6.763,.573,6.925,12.24,11.99,12.35,47.75,304.4,0,1.29,4.16,302.6
1,335,1100,2,5.311,5.258,215.8,8.09,.654,7.06,12.52,12.3,12.67,47.06,304.3,0,1.341,3.82,296.8
2,335,1100,2,11.03,11.09,10.39,9.77,10.03,.154,.254,.2,.228,0,12.94,2550
1,335,1105,2,5.716,5.683,219.9,6.183,.874,7.45,12.81,12.53,12.89,45.94,304.2,0,1.273,4.205,287.1
1,335,1110,2,5.532,5.457,219.3,9.42,.789,7.58,13,12.78,13.11,45.01,304.1,0,1.164,3.978,282.9
1,335,1115,2,5.593,5.548,219.7,7.25,.63,6.925,13.24,12.92,13.32,44.16,304,0,1.119,4.055,314.3
2,335,1115,2,11.17,11.12,10.43,9.94,10.04,.154,.254,.2,.228,0,12.98,2550
1,335,1120,2,5.508,5.439,224.1,9.04,.764,7.48,13.49,13.3,13.65,43.31,304,0,1.076,4.063,327.8
1,335,1125,2,5.577,5.538,225.6,6.746,.661,6.991,13.88,13.56,13.95,42.31,304,0,1.11,4.105,328.2
1,335,1130,2,6.071,5.98,217.7,9.94,.776,7.68,13.91,13.58,13.93,41.76,303.9,0,.953,4.448,334.2
2,335,1130,2,11.32,11.17,10.47,10.12,10.05,.154,.254,.2,.228,0,13.02,2550
1,335,1135,2,5.887,5.809,217.6,9.29,.827,7.77,14.18,13.89,14.3,41.16,303.8,0,.992,4.14,386.6
1,335,1140,2,6.681,6.622,217.5,7.62,.923,8.59,14.65,14.24,14.73,39.54,303.8,0,.859,4.395,396.7
1,335,1145,2,6.659,6.623,216.2,5.945,.703,8.59,14.83,14.4,14.89,38.66,303.7,0,.717,4.725,416.1
2,335,1145,2,11.47,11.22,10.53,10.31,10.07,.154,.254,.2,.228,0,13.05,2550
1,335,1150,2,5.904,5.855,219.3,7.37,.926,8.17,15.31,15,15.49,37.61,303.5,0,.757,4.18,424.6
1,335,1155,2,6.472,6.395,218.3,8.84,1.103,8.75,15.63,15.2,15.61,36.34,303.4,0,.576,4.643,342.9
1,335,1200,2,6.699,6.655,219,6.531,.844,8.43,15.51,15.13,15.51,36.59,303.2,0,.564,4.81,373.6
2,335,1200,2,11.64,11.27,10.6,10.51,10.1,.154,.254,.2,.228,0,13.07,2550
1,335,1205,2,7.22,7.17,218.6,6.57,.717,8.66,15.87,15.43,15.97,35.86,303.2,0,.605,5.065,487.9
1,335,1210,2,7.49,7.33,223.1,11.93,1.068,10,16.27,15.86,16.31,34.34,303.1,0,.362,5.545,437.4
1,335,1215,2,7.23,7.07,222.4,12.2,1.121,9.73,16.79,16.33,16.92,33.28,302.8,0,.389,5.115,571.2
2,335,1215,2,11.81,11.33,10.67,10.72,10.13,.154,.254,.2,.228,0,13.18,2550
1,335,1220,2,8.05,8,217.8,6.643,.859,9.93,17.39,16.71,17.37,31.77,302.7,0,.273,5.93,595.1
1,335,1225,2,8.42,8.36,222.7,6.965,.891,10.42,17.54,16.9,17.51,31.19,302.6,0,.152,6.223,571.5
1,335,1230,2,8.85,8.79,224.9,6.867,1.281,11.34,17.88,17.22,17.85,30.43,302.4,0,.105,6.65,527.2
2,335,1230,2,11.98,11.4,10.75,10.95,10.18,.154,.254,.2,.228,0,13.3,2550
1,335,1235,2,7.72,7.63,217.8,8.68,1.462,10.49,17.98,17.41,17.87,30.33,302.4,0,.149,5.415,431.6
1,335,1240,2,7.58,7.49,227.3,8.68,1.324,10.62,18.14,17.67,18.18,29.81,302.3,0,.054,5.923,468
1,335,1245,2,7.71,7.62,219.1,8.67,.864,9.34,18.38,17.85,18.4,29.37,302.2,0,.057,5.475,506.1
2,335,1245,2,12.16,11.48,10.85,11.19,10.22,.154,.254,.2,.228,0,13.04,2550
1,335,1250,2,8.2,8.12,221.7,7.75,1.089,11.27,18.62,18.06,18.58,28.74,302.1,0,-.028,5.998,507.4
1,335,1255,2,6.992,6.893,221.7,9.67,.942,8.92,19.29,18.81,19.43,28.03,302,0,.194,5.425,615.6
1,335,1300,2,7.79,7.74,226.3,6.46,.886,9.54,19.59,18.83,19.51,27.06,301.8,0,-.024,6.31,649.3
2,335,1300,2,12.34,11.56,10.94,11.45,10.28,.154,.254,.2,.228,0,13.02,2550
1,335,1305,2,7.4,7.33,225.4,7.63,.989,9.77,19.85,19.07,19.78,26.69,301.7,0,.008,5.63,654.8
1,335,1310,2,7.44,7.4,227.5,6.112,1.117,10.03,20.23,19.42,20.16,26.09,301.6,0,.011,5.885,605.5
1,335,1315,2,7.62,7.47,234.4,11.37,.901,10.03,20.42,19.78,20.37,25.6,301.5,0,-.083,5.918,535.6
2,335,1315,2,12.52,11.65,11.05,11.72,10.34,.154,.255,.2,.228,0,13.13,2550
1,335,1320,2,7.07,6.991,229.8,8.66,1.182,9.87,20.59,20,20.57,25.32,301.4,0,-.093,5.538,565.2
1,335,1325,2,7.77,7.71,230.3,7.11,.952,9.44,20.89,20.21,20.83,24.82,301.3,0,-.109,5.928,567.6
1,335,1330,2,7.47,7.39,230.2,8.5,.771,9.24,20.95,20.28,20.84,24.59,301.2,0,-.179,6.018,560.5
2,335,1330,2,12.73,11.74,11.17,12,10.41,.154,.255,.2,.228,0,13.4,2550
1,335,1335,2,7.51,7.4,228.9,9.83,1.231,10.26,21.3,20.66,21.29,24.16,301.1,0,-.138,5.468,559.5
1,335,1340,2,7.7,7.6,230.1,9.21,1.012,10,21.51,20.71,21.32,23.69,301,0,-.221,5.968,570.8
1,335,1345,2,8.31,8.21,228.5,9.23,1.024,10.26,21.57,20.9,21.45,23.65,300.9,0,-.2,6.183,549.5
2,335,1345,2,12.92,11.84,11.29,12.3,10.49,.154,.255,.2,.228,0,13.37,2550
1,335,1350,2,7.72,7.66,227.3,6.924,1.42,10.39,21.72,21.12,21.64,23.45,300.9,0,-.19,6.143,559.1
1,335,1355,2,7.34,7.26,228.6,8.39,1.27,9.64,22.02,21.32,21.91,23.05,300.8,0,-.171,5.61,544.2
1,335,1400,2,7.15,6.964,229.2,13.09,1.019,9.24,22.05,21.4,21.87,22.95,300.8,0,-.207,5.67,545
2,335,1400,2,13.1,11.94,11.43,12.57,10.57,.154,.255,.2,.228,0,13.33,2550
1,335,1405,2,7.39,7.31,222,8.45,.938,9.67,22.18,21.49,22.01,22.76,300.8,0,-.213,5.575,539.7
1,335,1410,2,8.09,7.99,214,8.72,1.116,11.34,21.86,21.11,21.58,23.01,300.8,0,-.332,5.62,438.5
1,335,1415,2,7.1,6.95,223,11.81,.98,9.24,21.71,21.28,21.59,23.33,300.7,0,-.26,5.143,413.1
2,335,1415,2,13.24,12.04,11.57,12.79,10.67,.154,.255,.2,.228,0,13.34,2550
1,335,1420,2,7.32,7.25,217.1,7.77,1.176,9.83,21.9,21.42,21.79,23.14,300.7,0,-.218,5.225,420.4
1,335,1425,2,7,6.923,215.8,8.7,1.109,9.18,21.93,21.4,21.79,23.11,300.7,0,-.217,4.885,448.2
1,335,1430,2,6.733,6.631,224.2,9.98,.984,9.38,22.18,21.87,22.16,22.91,300.6,0,-.127,5.12,405.5
2,335,1430,2,13.36,12.14,11.71,12.99,10.77,.154,.255,.2,.228,0,13.34,2550
1,335,1435,2,8.16,8.11,220.3,5.825,.947,10.06,22.12,21.65,21.99,22.84,300.6,0,-.212,5.94,436.2
1,335,1440,2,7.91,7.8,222.2,9.38,1.039,10.29,22.45,21.97,22.38,22.49,300.5,0,-.156,5.695,432.6
1,335,1445,2,7.06,6.963,225.6,9.28,.984,8.92,22.23,21.79,22.02,22.72,300.4,0,-.195,5.285,343.4
2,335,1445,2,13.44,12.23,11.84,13.15,10.87,.154,.256,.2,.228,0,13.33,2550
1,335,1450,2,7.44,7.36,229.5,8.54,1.124,9.44,22.41,22.07,22.39,22.53,300.4,0,-.154,5.733,406.5
1,335,1455,2,7.05,6.859,231.8,13.22,1.618,10.81,22.72,22.37,22.73,22.38,300.3,0,-.004,5.523,502.1
1,335,1500,2,7.48,7.35,235.5,10.59,1.308,10.39,23.31,22.75,23.23,21.63,300.3,0,.024,5.71,502.3
2,335,1500,2,13.5,12.31,11.97,13.29,10.98,.154,.256,.2,.228,0,13.33,2550
1,335,1505,2,8.08,7.99,238.3,8.42,.97,10.09,23.25,22.59,23,21.53,300.2,0,-.09,6.63,474.3
1,335,1510,2,8.63,8.57,234.4,7.18,1.158,11.37,23.01,22.53,22.84,21.73,300.2,0,-.156,6.85,410.9
1,335,1515,2,7.89,7.84,231.5,6.714,1.002,10.45,23.06,22.61,22.95,21.75,300.2,0,-.103,5.925,434.3
2,335,1515,2,13.58,12.39,12.09,13.42,11.1,.154,.256,.2,.228,0,13.31,2550
1,335,1520,2,8.3,8.22,224.6,8.33,1.364,10.81,23.3,22.78,23.16,21.38,300.2,0,-.143,6.288,447.2
1,335,1525,2,8.59,8.45,233.1,10.29,1.056,10.88,23.26,22.77,23.1,21.4,300.2,0,-.157,6.398,401.4
1,335,1530,2,7.38,7.3,234.4,8.64,1.46,10.52,23.11,22.73,22.94,21.61,300.2,0,-.148,5.645,298.4
2,335,1530,2,13.66,12.46,12.2,13.54,11.21,.154,.256,.2,.228,0,13.29,2550
1,335,1535,2,8.45,8.38,238.3,7.64,1.133,10.88,22.79,22.57,22.6,21.91,300.1,0,-.226,6.735,219.7
1,335,1540,2,7.09,7.05,231.6,6.385,.965,9.18,22.59,22.48,22.47,22.17,300.2,0,-.229,5.41,225
1,335,1545,2,7.52,7.46,229.6,7.49,1.063,9.64,22.65,22.57,22.61,22.15,300.2,0,-.194,5.803,262.7
2,335,1545,2,13.75,12.54,12.31,13.66,11.33,.154,.256,.2,.228,0,13.28,2550
1,335,1550,2,6.844,6.781,233.6,7.77,.863,8.46,22.58,22.52,22.47,22.21,300.2,0,-.218,5.24,171.3
1,335,1555,2,6.407,6.297,223.4,10.61,1.012,9.21,22.42,22.48,22.36,22.52,300.2,0,-.157,4.645,226.1
1,335,1600,2,7.19,7.13,228.4,7.51,.848,9.31,22.84,22.8,22.89,22.01,300.2,0,-.126,5.495,292
2,335,1600,2,13.82,12.62,12.42,13.77,11.44,.154,.257,.2,.228,0,13.3,2550
1,335,1605,2,6.693,6.611,230.8,8.96,.979,8.82,22.95,22.85,22.87,21.91,300.2,0,-.091,5.053,221.2
1,335,1610,2,6.188,6.146,236.7,6.674,.961,8.56,23.02,22.96,23,21.86,300.2,0,-.066,4.773,275.9
1,335,1615,2,6.883,6.827,224.1,7.33,.962,9.02,23.14,22.97,23.05,21.66,300.2,0,-.096,4.97,263.8
2,335,1615,2,13.87,12.69,12.52,13.87,11.55,.155,.257,.2,.228,0,13.31,2550
1,335,1620,2,6.833,6.79,233,6.411,1.222,9.05,23.13,23.03,23.07,21.75,300.2,0,-.046,5.193,256.4
1,335,1625,2,6.894,6.813,232.8,8.79,.926,9.18,23.16,23.08,23.08,21.68,300.2,0,-.064,5.453,229.3
1,335,1630,2,7.2,7.15,230.3,6.674,1.255,9.6,22.99,22.95,22.85,21.85,300.2,0,-.105,5.7,171.9
2,335,1630,2,13.91,12.75,12.62,13.94,11.67,.155,.257,.2,.228,0,13.3,2550
1,335,1635,2,6.661,6.608,233.7,7.21,1.075,9.28,22.66,22.74,22.53,22.26,300.3,0,-.121,4.943,120.5
1,335,1640,2,6.328,6.301,238.5,5.342,1.103,8.79,22.43,22.64,22.34,22.59,300.2,0,-.11,4.838,96.4
1,335,1645,2,5.554,5.521,235.7,6.209,.764,7.51,22.24,22.52,22.18,22.94,300.2,0,-.058,4.04,94.9
2,335,1645,2,13.94,12.81,12.71,14,11.77,.155,.257,.2,.228,0,13.32,2550
1,335,1650,2,5.509,5.472,234.2,6.613,.734,7.22,22.14,22.43,22.09,23.14,300.1,0,-.024,4.235,84.7
1,335,1655,2,5.055,5.037,232.9,4.921,.695,6.664,21.99,22.33,21.94,23.42,300.1,0,.016,3.573,81.2
1,335,1700,2,4.59,4.569,237.1,5.498,.476,5.488,21.79,22.21,21.74,23.83,300.1,0,.084,3.015,83.4
2,335,1700,2,13.95,12.86,12.8,14.05,11.87,.155,.257,.2,.228,0,12.81,2550
1,335,1705,2,4.39,4.372,242.2,5.187,.525,5.423,21.73,22.19,21.73,23.94,300.2,0,.098,3.035,88
1,335,1710,2,4.121,4.101,241.3,5.532,.433,5.227,21.57,22.03,21.54,24.32,300.2,0,.173,2.822,68.85
1,335,1715,2,3.978,3.971,240.5,3.494,.324,4.835,21.26,21.79,21.18,24.73,300.2,0,.143,2.497,45.37
2,335,1715,2,13.95,12.91,12.87,14.08,11.97,.155,.258,.2,.228,0,12.74,2550
1,335,1720,2,3.565,3.56,237.7,2.928,.342,4.345,20.83,21.61,20.77,25.34,300.2,0,.118,2.112,32.98
1,335,1725,2,3.556,3.539,233.1,5.563,.294,4.345,20.36,21.32,20.34,26,300.2,0,.078,1.917,22.46
1,335,1730,2,4.141,4.13,222.4,4.169,.377,5.031,20,21.17,20.06,26.49,300.2,0,.028,2.045,14.78
2,335,1730,2,13.93,12.96,12.94,14.09,12.05,.155,.258,.2,.228,0,12.67,2550
1,335,1735,2,3.92,3.911,217.1,3.893,.33,4.671,19.75,20.9,19.8,26.92,300.2,0,.036,1.877,8.45
1,335,1740,2,3.834,3.819,213.2,5.07,.342,4.671,19.27,20.37,19.21,27.83,300.2,0,.08,1.722,4.388
1,335,1745,2,3.95,3.937,211.4,4.694,.284,4.704,18.64,19.73,18.49,28.91,300.2,0,.06,1.625,.105
2,335,1745,2,13.89,12.99,13.01,14.09,12.13,.155,.258,.2,.228,0,12.64,2550
1,335,1750,2,2.94,2.936,216.9,3.201,.234,3.528,17.91,19.26,17.84,30.07,300.3,0,-.02,1.025,0
1,335,1755,2,2.96,2.953,221.1,3.825,.141,3.397,17.27,18.78,17.25,31.09,300.5,0,-.117,.852,0
1,335,1800,2,3.573,3.564,227.5,4.074,.217,4.312,16.75,19.22,16.98,31.96,300.6,0,-.186,1.39,0
2,335,1800,2,13.82,13.02,13.06,14.06,12.2,.155,.258,.2,.228,0,12.63,2550
1,335,1805,2,4.274,4.265,222.6,3.582,.374,5.031,16.74,18.9,17.07,32.15,300.7,0,-.118,1.99,0
1,335,1810,2,5.197,5.181,217.5,4.506,.407,5.978,17.07,18.8,17.39,31.81,300.7,0,.021,2.582,0
1,335,1815,2,4.622,4.613,218.9,3.509,.438,5.913,17.37,18.71,17.55,31.22,300.7,0,.026,2.255,0
2,335,1815,2,13.74,13.03,13.11,14.01,12.26,.155,.258,.2,.228,0,12.61,2550
1,335,1820,2,4.262,4.247,221.2,4.869,.372,5.194,17.08,18.42,17.19,31.72,300.7,0,-.008,2.067,0
1,335,1825,2,4.513,4.499,221.7,4.572,.405,5.423,17.11,18.37,17.26,31.8,300.7,0,.048,2.422,0
1,335,1830,2,4.716,4.696,219,5.273,.351,5.978,17.07,18.2,17.18,31.93,300.8,0,.068,2.547,0
2,335,1830,2,13.64,13.05,13.15,13.94,12.32,.155,.258,.199,.228,0,12.6,2550
1,335,1835,2,4.936,4.915,217,5.296,.618,6.272,16.96,17.93,17.06,32.16,300.8,0,.068,2.825,0
1,335,1840,2,5.51,5.482,214.7,5.731,.647,6.991,16.98,17.8,17.14,32.09,300.8,0,.064,3.413,0
1,335,1845,2,5.157,5.139,211.4,4.795,.584,6.958,16.67,17.37,16.68,32.75,300.8,0,.068,2.667,0
2,335,1845,2,13.54,13.05,13.17,13.85,12.36,.155,.258,.199,.228,0,12.59,2550
1,335,1850,2,5.204,5.183,210.2,5.114,.485,6.599,16.28,17.05,16.31,33.55,300.9,0,.057,3,0
1,335,1855,2,5.05,5.033,213,4.677,.436,6.141,16.21,16.99,16.35,33.87,301,0,.133,2.885,0
1,335,1900,2,4.983,4.952,215.8,6.348,.624,6.468,16.26,17.04,16.42,33.97,301,0,.207,3.11,0
2,335,1900,2,13.46,13.04,13.19,13.76,12.4,.155,.259,.199,.228,0,12.58,2550
1,335,1905,2,5.591,5.56,209.6,6.048,.818,7.91,16.4,17.06,16.56,33.78,301,0,.259,3.423,0
1,335,1910,2,5.632,5.611,211.7,4.985,.655,7.68,16.46,17.02,16.57,33.73,301,0,.286,3.468,0
1,335,1915,2,5.347,5.318,213.2,5.985,.674,6.468,16.32,16.83,16.38,34.15,301.1,0,.336,3.103,0
2,335,1915,2,13.38,13.03,13.2,13.67,12.43,.155,.259,.199,.228,0,12.57,2550
1,335,1920,2,5.311,5.278,211.7,6.379,.594,7.15,16.24,16.77,16.36,34.19,301.1,0,.283,3.308,0
1,335,1925,2,5.333,5.3,214.9,6.327,.705,6.893,16.19,16.75,16.33,34.15,301.1,0,.218,3.46,0
1,335,1930,2,5.08,5.045,216.7,6.718,.594,6.435,16.23,16.8,16.33,33.91,301.1,0,.162,3.118,0
2,335,1930,2,13.32,13.02,13.2,13.59,12.45,.155,.259,.199,.228,0,12.55,2550
1,335,1935,2,5.908,5.867,217.3,6.798,.787,8.49,16.3,16.86,16.45,33.56,301.1,0,.079,4.093,0
1,335,1940,2,6.431,6.399,220.8,5.679,.808,8.43,16.4,16.91,16.52,33.3,301.1,0,.061,4.435,0
1,335,1945,2,6.543,6.496,224.3,6.904,.824,8.36,16.44,16.94,16.54,33.2,301.2,0,.06,4.608,0
2,335,1945,2,13.28,13.01,13.2,13.52,12.46,.155,.259,.199,.228,0,12.55,2550
1,335,1950,2,6.271,6.239,224.5,5.772,.787,8.72,16.43,16.9,16.53,33.18,301.2,0,.04,4.533,0
1,335,1955,2,6.472,6.435,224.4,6.156,.854,9.34,16.45,16.86,16.54,33.23,301.2,0,.076,4.855,0
1,335,2000,2,6.253,6.223,225.8,5.652,.635,7.55,16.37,16.83,16.48,33.36,301.1,0,.064,4.428,0
2,335,2000,2,13.24,13,13.19,13.46,12.47,.155,.259,.199,.228,0,12.55,2550
1,335,2005,2,6.884,6.843,228.3,6.219,.834,9.24,16.32,16.81,16.42,33.51,301.2,0,.08,4.965,0
1,335,2010,2,6.803,6.762,227,6.218,.69,8.33,16.36,16.83,16.47,33.39,301.2,0,.066,4.845,0
1,335,2015,2,6.561,6.524,226.5,6.11,.775,8.49,16.29,16.78,16.38,33.59,301.3,0,.088,4.648,0
2,335,2015,2,13.21,12.98,13.19,13.41,12.48,.155,.259,.199,.228,0,12.54,2550
1,335,2020,2,6.311,6.284,226.7,5.259,.737,8.49,16.25,16.71,16.35,33.68,301.4,0,.088,4.545,0
1,335,2025,2,5.853,5.832,228.1,4.857,.641,7.38,16.18,16.61,16.25,33.88,301.5,0,.102,4.43,0
1,335,2030,2,5.592,5.559,226,6.205,.732,7.06,16.04,16.49,16.11,34.32,301.5,0,.156,3.98,0
2,335,2030,2,13.19,12.97,13.18,13.37,12.48,.155,.259,.199,.228,0,12.54,2550
1,335,2035,2,6.146,6.116,226.9,5.656,.736,7.94,16.02,16.52,16.12,34.41,301.5,0,.175,4.545,0
1,335,2040,2,5.79,5.752,228.1,6.551,.695,7.61,16.04,16.53,16.11,34.35,301.6,0,.168,4.135,0
1,335,2045,2,5.72,5.69,228.6,5.87,.811,7.42,15.89,16.41,15.99,34.69,301.6,0,.171,4.025,0
2,335,2045,2,13.17,12.96,13.18,13.34,12.48,.155,.259,.199,.228,0,12.52,2550
1,335,2050,2,5.86,5.833,230,5.446,.663,7.58,15.81,16.32,15.88,34.9,301.6,0,.185,4.203,0
1,335,2055,2,5.746,5.723,233,5.204,.71,7.28,15.68,16.2,15.76,35.22,301.7,0,.198,4.245,0
1,335,2100,2,5.436,5.407,231.8,5.982,.607,6.893,15.46,15.96,15.49,35.81,301.7,0,.235,3.87,0
2,335,2100,2,13.15,12.95,13.17,13.31,12.48,.155,.259,.199,.228,0,12.51,2550
1,335,2105,2,5.917,5.885,228.2,5.984,.689,7.12,15.24,15.83,15.33,36.37,301.7,0,.253,4.228,0
1,335,2110,2,6.285,6.255,228.3,5.567,.611,7.77,15.15,15.7,15.23,36.63,301.6,0,.27,4.575,0
1,335,2115,2,5.898,5.871,229.7,5.452,.491,6.958,14.98,15.51,15.05,37.13,301.6,0,.308,4.15,0
2,335,2115,2,13.12,12.94,13.17,13.28,12.48,.155,.259,.199,.228,0,12.51,2550
1,335,2120,2,5.241,5.222,230.5,4.855,.504,6.893,14.73,15.28,14.81,37.85,301.6,0,.347,3.523,0
1,335,2125,2,4.668,4.637,235.5,6.575,.505,5.717,14.53,15.11,14.62,38.41,301.6,0,.374,3.2,0
1,335,2130,2,4.654,4.637,237.3,4.859,.499,6.239,14.42,15.02,14.49,38.77,301.7,0,.393,3.175,0
2,335,2130,2,13.09,12.93,13.16,13.25,12.47,.155,.259,.199,.228,0,12.5,2550
1,335,2135,2,4.764,4.746,236.1,5.018,.46,5.88,14.33,14.95,14.44,39.07,301.7,0,.428,3.318,0
1,335,2140,2,5.225,5.203,234.9,5.248,.46,6.174,14.29,14.92,14.41,39.3,301.7,0,.468,3.695,0
1,335,2145,2,5.556,5.535,235.3,4.932,.465,6.664,14.23,14.92,14.37,39.5,301.8,0,.487,3.793,0
2,335,2145,2,13.05,12.92,13.16,13.2,12.47,.155,.259,.199,.228,0,12.48,2550
1,335,2150,2,5.219,5.198,235.9,5.172,.513,6.239,14.13,14.76,14.23,39.79,301.8,0,.498,3.623,0
1,335,2155,2,5.548,5.533,233.7,4.147,.537,6.795,13.97,14.6,14.05,40.26,301.9,0,.51,3.73,0
1,335,2200,2,5.501,5.482,230.4,4.672,.44,6.468,13.75,14.4,13.85,40.81,301.9,0,.506,3.708,0
2,335,2200,2,13.01,12.91,13.15,13.16,12.46,.155,.259,.199,.228,0,12.48,2550
1,335,2205,2,5.262,5.24,233.3,5.18,.46,6.827,13.53,14.24,13.65,41.43,301.9,0,.513,3.375,0
1,335,2210,2,5.203,5.184,235.7,4.908,.492,6.37,13.38,14.04,13.46,41.81,302,0,.503,3.503,0
1,335,2215,2,4.888,4.869,236.6,5.077,.484,6.141,13.2,13.87,13.26,42.34,301.9,0,.512,3.363,0
2,335,2215,2,12.97,12.9,13.14,13.11,12.46,.155,.259,.199,.228,0,12.47,2550
1,335,2220,2,4.773,4.757,233.9,4.669,.385,5.586,12.94,13.65,13,43.06,301.9,0,.51,3.04,0
1,335,2225,2,4.778,4.763,234.7,4.555,.304,5.717,12.7,13.46,12.79,43.78,302,0,.527,2.972,0
1,335,2230,2,4.614,4.6,230.8,4.352,.286,5.423,12.5,13.26,12.57,44.37,302,0,.527,2.805,0
2,335,2230,2,12.92,12.88,13.14,13.06,12.45,.155,.259,.199,.228,0,12.46,2550
1,335,2235,2,4.363,4.345,232.3,5.213,.366,5.194,12.29,13.07,12.4,45.09,302,0,.564,2.692,0
1,335,2240,2,4.34,4.327,232.9,4.455,.367,4.998,12.16,12.94,12.27,45.54,302,0,.58,2.592,0
1,335,2245,2,4.27,4.246,232.7,6.073,.461,5.259,12.07,12.89,12.22,45.8,302,0,.574,2.56,0
2,335,2245,2,12.87,12.86,13.12,13,12.44,.155,.259,.199,.228,0,12.46,2550
1,335,2250,2,4.159,4.139,232.4,5.633,.385,5.227,12.02,12.84,12.17,45.95,302,0,.572,2.59,0
1,335,2255,2,3.786,3.772,237.7,4.958,.323,4.443,11.94,12.79,12.07,46.16,302.1,0,.564,2.255,0
1,335,2300,2,3.699,3.691,240,3.696,.281,4.312,11.65,12.56,11.73,47.01,302.1,0,.555,1.99,0
2,335,2300,2,12.81,12.84,13.1,12.93,12.43,.155,.259,.199,.227,0,12.45,2550
1,335,2305,2,3.995,3.987,237.1,3.487,.288,4.541,11.29,12.22,11.34,48.18,302.1,0,.562,2.087,0
1,335,2310,2,4.6,4.594,234.7,2.894,.25,5.161,10.96,12.02,11.03,49.32,302,0,.583,2.527,0
1,335,2315,2,4.575,4.564,233.8,3.916,.314,5.096,10.78,11.89,10.92,49.92,301.9,0,.584,2.492,0
2,335,2315,2,12.75,12.82,13.09,12.86,12.42,.155,.258,.199,.227,0,12.44,2550
1,335,2320,2,4.182,4.163,239.5,5.466,.423,5.096,10.83,11.93,11.02,49.72,302,0,.576,2.375,0
1,335,2325,2,3.727,3.713,247,4.891,.354,4.508,10.9,11.85,11.04,49.46,302,0,.57,2.087,0
1,335,2330,2,3.727,3.707,246.4,5.931,.336,4.606,10.74,11.72,10.82,49.99,302,0,.564,1.93,0
2,335,2330,2,12.68,12.8,13.06,12.78,12.4,.155,.258,.199,.227,0,12.43,2550
1,335,2335,2,3.604,3.587,247,5.49,.337,4.639,10.75,11.76,10.88,50.14,302,0,.621,1.98,0
1,335,2340,2,3.644,3.626,252.1,5.708,.244,4.345,10.72,11.65,10.83,50.28,302,0,.63,1.917,0
1,335,2345,2,3.61,3.584,252.2,6.935,.306,4.279,10.45,11.36,10.51,51.18,301.9,0,.627,1.825,0
2,335,2345,2,12.61,12.77,13.04,12.7,12.39,.155,.258,.199,.227,0,12.43,2550
1,335,2350,2,3.94,3.923,254.2,5.315,.286,4.541,10.12,11.03,10.21,52.36,301.9,0,.637,1.975,0
1,335,2355,2,4.027,4.006,259.1,5.765,.318,4.835,10.02,11.02,10.12,52.84,301.9,0,.669,2.075,0
1,336,0,2,3.973,3.954,261.8,5.522,.386,4.737,10.11,11.25,10.29,52.96,302,0,.784,2.127,0
2,336,0,2,12.54,12.75,13.01,12.62,12.37,.155,.258,.199,.227,0,12.42,2550
1,336,5,2,4.597,4.577,256.9,5.395,.408,5.651,10.69,11.78,10.98,51.05,301.9,0,.81,2.772,.474
1,336,10,2,4.391,4.37,256.3,5.561,.361,5.39,11.13,12.04,11.36,49.58,301.9,0,.809,2.705,.435
1,336,15,2,4.184,4.162,262.2,5.872,.355,4.998,11.24,12.05,11.38,49.26,301.9,0,.813,2.5,.008
2,336,15,2,12.48,12.72,12.98,12.53,12.35,.154,.258,.199,.227,0,12.41,2550
1,336,20,2,3.835,3.825,263.3,4.162,.303,4.606,11.11,11.88,11.19,49.74,302,0,.829,2.155,0
1,336,25,2,4.115,4.102,255.6,4.518,.354,5.096,10.91,11.75,11.02,50.48,302,0,.848,2.387,0
1,336,30,2,4.183,4.173,256.5,4.077,.336,5.031,10.9,11.69,11.03,50.56,302,0,.863,2.54,0
2,336,30,2,12.43,12.69,12.94,12.46,12.32,.155,.258,.199,.227,0,12.41,2550
1,336,35,2,4.216,4.207,261.9,3.625,.262,4.737,10.88,11.65,11,50.67,302,0,.879,2.452,0
1,336,40,2,4.61,4.594,253.7,4.843,.358,5.455,10.94,11.75,11.09,50.58,302,0,.904,2.867,0
1,336,45,2,4.781,4.764,253,4.819,.381,5.521,11.07,11.83,11.22,50.05,302,0,.885,2.825,0
2,336,45,2,12.38,12.66,12.91,12.39,12.29,.154,.258,.199,.227,0,12.41,2550
1,336,50,2,4.415,4.403,257.8,4.08,.356,5.194,11.14,11.8,11.28,49.81,302,0,.879,2.73,0
1,336,55,2,4.159,4.147,257,4.373,.346,5.096,11.1,11.73,11.2,49.97,302,0,.89,2.457,0
1,336,100,2,4.02,4.001,262.7,5.576,.259,4.573,10.97,11.63,11.04,50.52,302,0,.915,2.277,0
2,336,100,2,12.34,12.63,12.87,12.32,12.27,.154,.258,.199,.227,0,12.4,2550
1,336,105,2,4.34,4.327,257.7,4.308,.428,5.227,10.87,11.6,11.01,50.7,302,0,.877,2.57,0
1,336,110,2,4.964,4.947,252.3,4.74,.405,5.815,11.05,11.88,11.27,49.52,301.9,0,.722,3.175,0
1,336,115,2,5.161,5.139,253.6,5.348,.517,6.599,11.32,12.03,11.51,47.98,301.9,0,.539,3.583,0
2,336,115,2,12.32,12.61,12.84,12.27,12.24,.154,.258,.199,.227,0,12.39,2550
1,336,120,2,4.726,4.696,256.6,6.401,.49,5.717,11.18,11.74,11.24,48.24,301.9,0,.481,3.077,0
1,336,125,2,4.658,4.642,255.5,4.717,.341,5.455,10.91,11.54,10.98,48.98,301.9,0,.448,3.045,0
1,336,130,2,4.273,4.253,251.5,5.596,.369,5.423,10.63,11.32,10.71,49.86,301.9,0,.438,2.695,0
2,336,130,2,12.29,12.58,12.81,12.22,12.21,.154,.258,.199,.227,0,12.39,2550
1,336,135,2,4.778,4.75,250.3,6.215,.411,6.305,10.57,11.36,10.73,50.08,301.9,0,.436,3.11,0
1,336,140,2,5.095,5.063,253,6.437,.554,6.468,10.66,11.39,10.8,49.75,301.9,0,.428,3.42,0
1,336,145,2,5.335,5.309,255.4,5.669,.502,6.958,10.57,11.27,10.67,50.04,301.9,0,.431,3.585,0
2,336,145,2,12.26,12.56,12.77,12.18,12.18,.154,.258,.199,.227,0,12.39,2550
1,336,150,2,5.931,5.905,250,5.355,.509,7.22,10.72,11.48,10.91,49.46,301.8,0,.406,4.235,0
1,336,155,2,5.655,5.629,248.4,5.487,.588,7.15,10.86,11.55,11.02,48.83,301.8,0,.359,3.925,0
1,336,200,2,5.204,5.179,254.5,5.638,.562,6.827,10.86,11.52,10.97,48.74,301.8,0,.331,3.465,0
2,336,200,2,12.23,12.54,12.74,12.13,12.15,.154,.258,.199,.227,0,12.37,2550
1,336,205,2,4.988,4.965,257,5.494,.489,6.141,10.75,11.42,10.85,49.05,301.9,0,.318,3.25,0
1,336,210,2,5.098,5.069,252.3,6.046,.549,6.566,10.63,11.35,10.74,49.42,301.8,0,.313,3.258,0
1,336,215,2,5.08,5.056,256.4,5.536,.48,6.697,10.65,11.42,10.83,49.18,301.9,0,.271,3.383,0
2,336,215,2,12.19,12.51,12.71,12.08,12.12,.154,.258,.199,.227,0,12.37,2550
1,336,220,2,5.049,5.026,259.7,5.491,.504,6.043,10.7,11.41,10.83,49.02,301.9,0,.264,3.385,0
1,336,225,2,5.552,5.528,256.3,5.363,.54,6.664,10.54,11.26,10.65,49.58,301.8,0,.283,3.578,0
1,336,230,2,6.083,6.062,251.6,4.732,.549,7.84,10.67,11.41,10.89,49.08,301.7,0,.26,4.003,0
2,336,230,2,12.15,12.49,12.68,12.03,12.09,.154,.258,.199,.227,0,12.36,2550
1,336,235,2,5.671,5.638,259.1,6.127,.604,7.15,10.94,11.59,11.14,48.19,301.8,0,.256,3.97,0
1,336,240,2,4.615,4.602,267.7,4.279,.447,5.619,10.9,11.43,10.99,48.49,301.9,0,.303,2.925,0
1,336,245,2,4.983,4.97,263.4,4.149,.363,5.815,10.71,11.41,10.84,49.21,301.9,0,.332,3.025,0
2,336,245,2,12.11,12.47,12.65,11.98,12.07,.154,.258,.199,.227,0,12.36,2550
1,336,250,2,5.327,5.308,259.3,4.879,.385,6.272,10.68,11.39,10.83,49.21,301.8,0,.306,3.475,0
1,336,255,2,4.995,4.976,259.3,5.068,.405,6.109,10.61,11.22,10.69,49.48,301.8,0,.309,3.373,0
1,336,300,2,4.848,4.825,262.8,5.544,.453,6.174,10.45,11.21,10.57,49.95,301.8,0,.302,3.067,0
2,336,300,2,12.08,12.44,12.62,11.93,12.04,.154,.258,.199,.227,0,12.36,2550
1,336,305,2,4.81,4.793,262.7,4.728,.412,5.749,10.42,11.1,10.52,50.01,301.8,0,.283,3.052,0
1,336,310,2,4.685,4.655,266.2,6.543,.384,5.749,10.15,10.88,10.2,50.83,301.8,0,.26,2.887,0
1,336,315,2,4.772,4.744,266.1,6.224,.519,6.174,9.96,10.71,10.03,51.45,301.8,0,.258,2.93,0
2,336,315,2,12.05,12.42,12.59,11.89,12.01,.154,.258,.199,.227,0,12.35,2550
1,336,320,2,4.455,4.392,279.9,9.62,.438,5.455,9.71,10.37,9.74,52.39,301.9,0,.274,2.855,0
1,336,325,2,4.503,4.48,283,5.774,.393,5.684,9.4,10.03,9.42,54.06,301.9,0,.419,2.982,0
1,336,330,2,4.483,4.469,279.9,4.503,.375,5.39,9.15,9.78,9.17,55.15,301.9,0,.457,2.865,0
2,336,330,2,12.02,12.39,12.56,11.85,11.98,.154,.258,.199,.227,0,12.34,2550
1,336,335,2,4.25,4.24,277.8,3.933,.334,5.096,8.86,9.53,8.86,56.08,301.9,0,.422,2.575,0
1,336,340,2,3.938,3.922,284.4,5.134,.33,4.639,8.53,9.21,8.51,57.39,302,0,.43,2.38,0
1,336,345,2,3.859,3.832,284,6.785,.36,4.802,8.3,9.09,8.34,58.73,302,0,.529,2.36,0
2,336,345,2,11.98,12.37,12.53,11.8,11.95,.154,.257,.199,.227,0,12.33,2550
1,336,350,2,4.01,4,276.4,3.982,.323,4.9,8.13,8.96,8.18,59.13,302,0,.468,2.26,0
1,336,355,2,4.541,4.521,269.6,5.45,.374,5.423,8.09,9.01,8.24,58.49,301.9,0,.284,2.627,0
1,336,400,2,4.381,4.347,273.5,7.09,.331,5.096,8.05,8.88,8.13,58.13,301.9,0,.164,2.497,0
2,336,400,2,11.94,12.35,12.49,11.75,11.92,.154,.257,.199,.227,0,12.33,2550
1,336,405,2,4.561,4.478,280.2,10.92,.452,5.357,8.05,8.91,8.18,58.72,301.9,0,.301,2.872,0
1,336,410,2,4.519,4.428,274.8,11.45,.428,5.684,8.12,8.97,8.24,58.1,301.8,0,.22,2.72,0
1,336,415,2,3.514,3.501,307.4,4.967,.357,4.737,8.1,8.75,8.16,58.36,302,0,.259,2.042,0
2,336,415,2,11.88,12.32,12.46,11.68,11.89,.154,.257,.199,.227,0,12.32,2550
1,336,420,2,3.221,3.207,291.2,5.471,.251,4.051,7.86,8.76,7.92,58.7,302,0,.118,1.75,0
1,336,425,2,3.484,3.47,290.5,5.133,.345,4.247,7.8,8.75,7.91,59.2,302,0,.178,1.897,0
1,336,430,2,3.82,3.804,291.1,5.249,.275,4.41,7.79,8.69,7.89,59.61,302.1,0,.258,2.22,0
2,336,430,2,11.83,12.29,12.43,11.62,11.86,.154,.257,.199,.227,0,12.31,2550
1,336,435,2,3.929,3.916,281.2,4.676,.329,4.998,7.69,8.56,7.75,60.29,302,0,.32,2.175,0
1,336,440,2,3.792,3.771,279.6,5.953,.375,4.802,7.52,8.43,7.58,60.85,302,0,.29,2.072,0
1,336,445,2,4.007,3.98,278.9,6.638,.307,4.867,7.46,8.48,7.54,61.21,302,0,.317,2.217,0
2,336,445,2,11.78,12.27,12.39,11.55,11.83,.154,.257,.199,.227,0,12.31,2550
1,336,450,2,3.781,3.765,277.8,5.174,.284,4.639,7.51,8.48,7.62,60.8,302,0,.268,2.162,0
1,336,455,2,3.794,3.781,278.8,4.817,.27,4.41,7.58,8.5,7.7,60.14,302,0,.189,2.295,0
1,336,500,2,4.073,4.043,283.3,6.911,.304,4.769,7.59,8.37,7.67,60.59,302.1,0,.294,2.47,0
2,336,500,2,11.72,12.24,12.35,11.47,11.8,.154,.257,.199,.227,0,12.29,2550
1,336,505,2,4.071,4.056,271.1,5.014,.39,4.835,7.33,8.06,7.34,61.38,302.1,0,.232,2.417,0
1,336,510,2,3.762,3.739,274,6.275,.341,4.475,7.06,7.82,7.05,61.82,302.1,0,.076,2.027,0
1,336,515,2,3.546,3.526,283.5,6.077,.288,4.312,6.888,7.78,6.938,62.87,302.2,0,.148,1.99,0
2,336,515,2,11.66,12.21,12.31,11.39,11.77,.154,.257,.199,.227,0,12.29,2550
1,336,520,2,3.237,3.218,288.2,6.322,.225,3.887,6.717,7.56,6.716,63.99,302.2,0,.226,1.687,0
1,336,525,2,3.047,3.028,294.7,6.503,.248,3.528,6.423,7.3,6.41,65.14,302.2,0,.194,1.355,0
1,336,530,2,2.648,2.573,305.8,13.7,.215,3.136,6.079,7.08,6.076,65.99,302.2,0,.048,1.238,0
2,336,530,2,11.61,12.18,12.27,11.32,11.73,.154,.257,.199,.227,.847,12.29,2550
1,336,535,2,2.786,2.77,288.9,6.134,.274,3.495,5.69,6.96,5.713,66.8,302.2,0,-.15,1.07,0
1,336,540,2,2.836,2.812,280.1,7.46,.22,3.43,5.482,6.716,5.492,68.15,302.2,0,-.075,1.237,0
1,336,545,2,3.404,3.355,286.1,9.66,.479,4.802,5.384,6.929,5.479,69.82,302.3,0,.159,1.552,0
2,336,545,2,11.56,12.15,12.23,11.24,11.7,.154,.257,.199,.227,1.272,12.28,2550
1,336,550,2,3.658,2.908,310.8,36.68,.715,5.194,5.854,7.32,6.091,68.28,302.3,0,.297,2.038,.028
1,336,555,2,2.651,2.579,296,13.33,.417,3.691,6.359,7.42,6.566,64.95,302.3,0,.095,1.395,.021
1,336,600,2,3.064,2.961,308.4,14.84,.277,3.691,6.474,7.4,6.58,64.05,302.5,0,.014,1.457,0
2,336,600,2,11.49,12.11,12.19,11.16,11.67,.154,.257,.199,.227,1.144,12.27,2550
1,336,605,2,2.988,2.977,298.4,4.939,.243,3.495,6.294,7.19,6.342,64.61,302.5,0,-.037,1.395,0
1,336,610,2,2.968,2.946,284.7,6.999,.31,3.757,6.097,6.884,6.111,65.68,302.4,0,.002,1.472,0
1,336,615,2,2.597,2.569,285.2,8.45,.562,4.345,5.998,6.819,6.005,66.88,302.5,0,.153,1.21,0
2,336,615,2,11.43,12.08,12.14,11.09,11.63,.154,.257,.199,.227,1.196,12.26,2550
1,336,620,2,1.341,1.297,292.2,14.62,.447,2.319,5.912,6.634,5.871,67.38,302.6,0,.173,.112,0
1,336,625,2,1.223,1.19,250.8,13.27,.535,2.123,5.808,6.552,5.79,67.78,302.6,0,.157,.305,0
1,336,630,2,.671,.572,254.5,27.77,.612,1.993,5.673,6.428,5.699,68.36,302.7,0,.145,.236,0
2,336,630,2,11.37,12.05,12.1,11.01,11.59,.154,.257,.199,.227,1.388,12.25,2550
1,336,635,2,1.498,1.347,285.2,25.73,.389,2.287,5.778,6.555,5.915,67.53,302.8,0,.078,.541,0
1,336,640,2,2.474,2.44,276.4,9.52,.464,3.43,5.781,6.706,5.946,67.56,302.8,0,.088,1.484,.003
1,336,645,2,2.421,2.411,285.9,5.376,.283,3.005,5.736,6.661,5.819,67.48,302.8,0,.029,1.25,0
2,336,645,2,11.31,12.01,12.05,10.93,11.56,.154,.257,.199,.227,1.399,12.25,2550
1,336,650,2,2.686,2.674,295.8,5.35,.212,3.201,5.489,6.586,5.535,67.94,302.9,0,-.11,1.255,0
1,336,655,2,2.568,2.549,316.2,7.01,.214,3.071,5.318,6.646,5.437,68.88,303,0,-.085,1.197,0
1,336,700,2,3.063,3.035,284.4,7.73,.397,3.789,5.252,6.685,5.357,69.19,303.1,0,-.086,1.752,0
2,336,700,2,11.24,11.98,12,10.85,11.52,.154,.256,.199,.227,1.437,12.24,2550
1,336,705,2,3.048,2.893,315.1,18.26,.221,3.495,5.056,6.542,5.181,70,303.2,0,-.107,1.585,0
1,336,710,2,3.128,3.111,301.7,5.977,.165,3.593,5.075,6.82,5.227,69.78,303.1,0,-.137,1.412,0
1,336,715,2,2.613,2.567,309.2,10.71,.222,3.136,5.124,6.72,5.268,69.72,303.1,0,-.102,1.1,0
2,336,715,2,11.17,11.94,11.95,10.77,11.48,.154,.256,.199,.227,1.48,12.24,2550
1,336,720,2,2.746,2.74,314.2,3.669,.274,3.365,5.14,6.547,5.3,69.44,303.2,0,-.141,1.077,0
1,336,725,2,2.99,2.975,320.9,5.759,.216,3.463,5.162,6.728,5.359,69.69,303.3,0,-.073,1.342,.047
1,336,730,2,2.787,2.769,323.8,6.619,.293,3.463,5.314,6.862,5.573,69.73,303.4,0,.078,1.21,1.512
2,336,730,2,11.11,11.9,11.9,10.69,11.44,.154,.256,.199,.227,1.518,12.23,2550
1,336,735,2,3.044,3.026,311.2,6.158,.376,4.018,5.665,7.06,5.944,69.03,303.4,0,.268,1.382,2.937
1,336,740,2,3.182,3.13,317,10.37,.306,3.887,5.985,7.11,6.236,68.49,303.5,0,.461,1.797,6.897
1,336,745,2,3.445,3.409,332.2,8.28,.502,4.9,6.424,7.45,6.758,67.61,303.5,0,.697,2.045,10.33
2,336,745,2,11.06,11.87,11.85,10.61,11.4,.153,.256,.199,.227,1.432,12.23,2550
1,336,750,2,3.726,3.706,330.2,5.956,.461,4.737,6.838,7.51,7.05,66.22,303.5,0,.8,2.492,12.67
1,336,755,2,3.651,3.626,330.3,6.79,.455,4.9,6.783,7.26,6.854,66.55,303.5,0,.816,2.335,15.53
1,336,800,2,3.771,3.744,328.9,6.871,.495,4.965,6.802,7.26,6.932,66.99,303.6,0,.923,2.597,23.45
2,336,800,2,11.01,11.83,11.8,10.53,11.36,.153,.256,.199,.227,1.31,12.23,2550
1,336,805,2,3.38,3.352,332,7.36,.5,4.475,6.902,7.32,7.04,67.07,303.7,0,1.033,2.187,37.25
1,336,810,2,3.236,3.213,336.6,6.84,.438,4.247,7.12,7.47,7.29,66.45,303.8,0,1.113,2.19,36.11
1,336,815,2,3.507,3.487,336.3,6.057,.461,4.541,7.31,7.61,7.47,65.88,303.7,0,1.172,2.57,34.24
2,336,815,2,10.97,11.8,11.74,10.46,11.31,.153,.256,.199,.227,1.204,12.24,2550
1,336,820,2,4.023,3.997,332,6.525,.575,5.292,7.49,7.74,7.61,65.36,303.8,0,1.226,3.092,34.11
1,336,825,2,4.485,4.459,337.2,6.174,.597,6.207,7.57,7.75,7.64,64.88,303.8,0,1.198,3.34,36.29
1,336,830,2,4.74,4.714,336,6.07,.759,6.337,7.54,7.65,7.58,64.72,303.9,0,1.146,3.478,41.7
2,336,830,2,10.96,11.76,11.69,10.41,11.27,.153,.256,.199,.227,1.133,12.23,2550
1,336,835,2,4.912,4.884,331.6,6.178,.588,6.435,7.38,7.41,7.37,65.01,304.1,0,1.053,3.838,48.4
1,336,840,2,4.485,4.456,334.7,6.526,.794,6.272,7.26,7.28,7.28,65.47,304.1,0,1.043,3.34,52.03
1,336,845,2,4.331,4.302,339.5,6.657,.686,5.553,7.2,7.27,7.23,65.51,304.2,0,.989,3.368,52.29
2,336,845,2,10.97,11.73,11.64,10.38,11.23,.153,.256,.199,.227,1.128,12.25,2550
1,336,850,2,4.113,4.084,333.7,6.794,.69,5.913,7.14,7.24,7.17,65.55,304.3,0,.94,3.1,58.45
1,336,855,2,3.965,3.944,332.7,5.84,.677,5.292,7.1,7.22,7.14,65.46,304.4,0,.89,2.855,68
1,336,900,2,3.777,3.744,336.4,7.52,.793,5.259,7.11,7.17,7.14,65.15,304.4,0,.83,2.862,73.2
2,336,900,2,11,11.71,11.59,10.37,11.18,.153,.256,.199,.227,1.096,12.25,2550
1,336,905,2,3.169,3.148,332.6,6.612,.569,4.443,7.1,7.18,7.16,64.76,304.4,0,.741,2.397,78.9
1,336,910,2,3.644,3.623,332.1,6.183,.539,4.737,7.12,7.2,7.18,64.05,304.4,0,.607,2.98,84.1
1,336,915,2,4.091,4.072,335.5,5.452,.466,5.063,7.16,7.27,7.23,63.34,304.5,0,.498,3.228,89
2,336,915,2,11.03,11.69,11.55,10.37,11.14,.153,.256,.199,.227,.721,12.28,2550
1,336,920,2,4.59,4.574,339,4.724,.548,5.847,7.3,7.38,7.44,62.14,304.4,0,.367,3.695,218.4
1,336,925,2,4.611,4.587,336.9,5.835,.618,6.207,7.78,7.69,8.01,60,304.4,0,.338,3.668,270.7
1,336,930,2,4.668,4.627,338.4,7.6,.71,6.043,8.15,8.07,8.35,58.18,304.5,0,.261,3.92,287.8
2,336,930,2,11.06,11.68,11.52,10.38,11.1,.153,.255,.199,.227,0,12.33,2550
1,336,935,2,4.787,4.758,341.7,6.315,.678,6.076,8.44,8.24,8.62,56.72,304.5,0,.187,3.773,235
1,336,940,2,4.589,4.551,340.3,7.38,.642,6.141,8.43,8.27,8.45,55.96,304.5,0,-.001,3.753,136.6
1,336,945,2,4.623,4.594,342.2,6.331,.509,5.847,8.37,8.31,8.43,55.86,304.5,0,-.082,3.615,141.3
2,336,945,2,11.09,11.67,11.49,10.4,11.07,.153,.255,.199,.227,0,12.8,2550
1,336,950,2,4.612,4.592,342.1,5.291,.538,5.684,8.42,8.39,8.49,55.71,304.5,0,-.075,3.573,137.2
1,336,955,2,4.375,4.365,338.2,3.931,.59,5.521,8.54,8.56,8.65,55.43,304.6,0,-.032,3.22,141.6
1,336,1000,2,3.811,3.771,330.8,8.28,.501,4.769,8.73,8.78,8.88,54.46,304.7,0,-.095,2.995,154.8
2,336,1000,2,11.14,11.66,11.47,10.45,11.03,.153,.255,.199,.227,0,12.76,2550
1,336,1005,2,3.65,3.606,325.1,8.8,.558,4.737,8.9,8.92,9.02,53.16,304.7,0,-.262,2.877,151.7
1,336,1010,2,4.593,4.55,335.1,7.87,.55,5.684,9.07,9.04,9.19,52.51,304.7,0,-.278,3.615,184.5
1,336,1015,2,4.59,4.561,328.7,6.422,.539,5.913,9.54,9.36,9.79,51.86,304.7,0,-.023,3.533,412.5
2,336,1015,2,11.2,11.66,11.45,10.53,11.01,.153,.255,.199,.227,0,12.77,2550
1,336,1020,2,4.245,4.211,333.4,7.29,.561,5.194,10.09,9.77,10.22,49.67,304.7,0,-.1,3.468,286.3
1,336,1025,2,4.728,4.71,337,5.009,.537,5.651,10.16,9.89,10.23,49.09,304.7,0,-.196,3.648,267.9
1,336,1030,2,4.377,4.339,331.8,7.53,.749,5.619,10.53,10.32,10.7,48.27,304.7,0,-.097,3.505,307.5
2,336,1030,2,11.26,11.67,11.45,10.6,10.98,.153,.255,.199,.227,0,13,2550
1,336,1035,2,4.89,4.868,333.4,5.468,.547,6.141,10.75,10.41,10.88,47.23,304.7,0,-.184,3.965,402.2
1,336,1040,2,4.465,4.424,341.9,7.82,.627,6.011,11.35,11.02,11.53,45.7,304.7,0,-.095,3.525,355.2
1,336,1045,2,4.459,4.426,336.2,7.01,.452,5.357,11.61,11.25,11.69,44.5,304.7,0,-.224,3.585,322.4
2,336,1045,2,11.34,11.68,11.44,10.69,10.97,.153,.255,.199,.227,0,13.05,2550
1,336,1050,2,4.352,4.314,336,7.55,.525,5.717,11.71,11.46,11.83,44.12,304.7,0,-.241,3.565,359.6
1,336,1055,2,3.677,3.644,335.6,7.62,.529,4.998,12.11,11.82,12.25,43.04,304.7,0,-.222,3.017,314.2
1,336,1100,2,4.371,4.316,337.8,9.08,.688,5.88,12.25,12.02,12.38,42.44,304.7,0,-.291,3.645,309.7
2,336,1100,2,11.45,11.7,11.46,10.81,10.96,.153,.255,.199,.227,0,13.07,2550
1,336,1105,2,4.539,4.479,335.1,9.28,.832,6.011,12.59,12.19,12.78,41.79,304.7,0,-.193,3.573,469
1,336,1110,2,4.363,4.294,332.2,10.17,.878,6.043,12.96,12.48,13.04,40.74,304.7,0,-.214,3.598,456.8
1,336,1115,2,4.381,4.329,334.9,8.82,.761,5.847,13.23,12.78,13.34,39.71,304.7,0,-.318,3.598,512.9
2,336,1115,2,11.59,11.73,11.47,10.97,10.95,.153,.255,.199,.227,0,13.21,2550
1,336,1120,2,3.826,3.779,340.3,8.94,.782,5.194,13.65,13.36,13.89,38.89,304.6,0,-.233,3.273,486.6
1,336,1125,2,3.406,3.358,327.3,9.62,.618,4.998,14.22,13.83,14.43,37.99,304.7,0,-.048,2.812,475.1
1,336,1130,2,3.434,3.356,323.6,12.21,.67,4.671,14.32,13.74,14.35,37.47,304.7,0,-.149,2.902,396.1
2,336,1130,2,11.73,11.77,11.51,11.16,10.95,.153,.255,.199,.227,0,13.25,2550
1,336,1135,2,3.22,3.175,331.3,9.57,.36,4.083,14.23,13.78,14.25,37.25,304.6,0,-.307,2.702,367.3
1,336,1140,2,2.932,2.875,332.7,11.29,.57,3.92,14.31,14.02,14.47,37.32,304.6,0,-.208,2.607,490.7
1,336,1145,2,3.408,3.373,315.6,8.14,.486,4.541,14.68,14.22,14.83,36.13,304.6,0,-.324,2.757,546.3
2,336,1145,2,11.91,11.83,11.55,11.38,10.96,.153,.255,.199,.227,0,13.17,2550
1,336,1150,2,3.028,2.973,321.9,10.89,.763,4.247,14.97,14.51,15.15,35.46,304.5,0,-.325,2.551,488.9
1,336,1155,2,3.053,3.015,315.8,9.08,.635,4.606,15.36,14.96,15.54,34.71,304.4,0,-.275,2.582,430.2
1,336,1200,2,3.682,3.636,317.9,9.07,.534,4.933,15.6,15.23,15.72,33.97,304.3,0,-.36,3.137,404.2
2,336,1200,2,12.1,11.89,11.61,11.62,10.98,.153,.255,.199,.227,0,13.16,2550
1,336,1205,2,3.659,3.607,322.6,9.65,.574,4.965,15.88,15.47,16.06,33.41,304.2,0,-.339,3.092,529.7
1,336,1210,2,4.003,3.957,321.7,8.72,.662,5.521,16.51,16.03,16.62,32.05,304.1,0,-.357,3.433,493.9
1,336,1215,2,3.751,3.68,327.6,11.12,.512,4.802,16.71,16.1,16.7,31.62,304,0,-.37,3.268,541.7
2,336,1215,2,12.3,11.96,11.68,11.88,11.01,.153,.255,.199,.227,0,13.21,2550
1,336,1220,2,4.11,4.076,326,7.45,.612,5.292,16.92,16.39,17.02,31.12,303.9,0,-.404,3.308,519.5
1,336,1225,2,4.125,4.071,339.9,9.3,.611,5.553,17.06,16.37,17,30.58,303.8,0,-.515,3.453,519.6
1,336,1230,2,4.262,4.236,324.4,6.293,.608,5.292,17.33,16.52,17.33,30.4,303.7,0,-.365,3.348,522.6
2,336,1230,2,12.5,12.04,11.77,12.16,11.04,.153,.255,.199,.227,0,13.49,2550
1,336,1235,2,3.527,3.468,322.7,10.47,.55,4.573,17.46,16.84,17.4,30.19,303.6,0,-.352,3.035,482.1
1,336,1240,2,3.469,3.383,318.6,12.74,.744,5.031,17.57,17.09,17.59,29.92,303.5,0,-.375,3.077,507.3
1,336,1245,2,4.022,3.985,319,7.8,.595,5.39,17.69,17.06,17.64,29.44,303.4,0,-.491,3.405,521.4
2,336,1245,2,12.71,12.13,11.86,12.44,11.09,.153,.255,.199,.227,0,13.48,2550
1,336,1250,2,4.081,3.988,320.1,12.27,.58,5.063,17.98,17.36,17.99,28.97,303.4,0,-.464,3.33,500
1,336,1255,2,4.509,4.44,312.9,10.03,.765,6.141,18.25,17.59,18.26,28.56,303.4,0,-.426,3.648,530.3
1,336,1300,2,4.673,4.642,324.4,6.61,.732,6.403,18.45,17.75,18.46,28.28,303.4,0,-.394,3.825,562.6
2,336,1300,2,12.92,12.23,11.97,12.72,11.15,.153,.256,.199,.227,0,13.45,2550
1,336,1305,2,3.787,3.724,320,10.46,.809,5.292,18.53,17.83,18.45,28.25,303.3,0,-.34,3.25,555.1
1,336,1310,2,3.497,3.426,322.9,11.49,.71,5.521,18.87,18.46,18.99,27.96,303.3,0,-.19,2.95,590
1,336,1315,2,3.603,3.544,309.2,10.35,.742,5.455,19.18,18.48,19.25,27.68,303.2,0,-.067,3.067,626.8
2,336,1315,2,13.11,12.32,12.08,13,11.22,.153,.256,.199,.227,0,13.42,2550
1,336,1320,2,3.476,3.344,306.6,15.84,.79,4.867,19.67,18.94,19.77,27.07,303.1,0,.04,2.852,664
1,336,1325,2,3.532,3.44,298.9,13.04,.921,5.782,19.66,18.69,19.58,27.1,303.1,0,.047,3.07,661.4
1,336,1330,2,3.815,3.716,296.1,13.07,.545,4.802,19.55,18.96,19.67,27.47,303,0,.142,3.343,648.8
2,336,1330,2,13.32,12.42,12.21,13.28,11.3,.154,.256,.199,.227,0,13.39,2550
1,336,1335,2,3.706,3.624,293.5,12.09,1.152,5.978,19.8,19.38,20.04,27.38,302.9,0,.304,3.232,684.9
1,336,1340,2,4.247,4.173,294.8,10.69,.88,6.468,20.08,19.28,19.97,26.85,302.9,0,.274,3.793,584.4
1,336,1345,2,3.599,3.555,295.6,8.98,.723,5.161,20.03,19.43,20.1,27.38,302.8,0,.494,3.043,509.9
2,336,1345,2,13.54,12.53,12.34,13.57,11.39,.154,.256,.199,.227,0,13.35,2550
1,336,1350,2,3.883,3.782,301.8,13.06,.571,5.161,20.13,19.47,20.08,27.23,302.8,0,.51,3.22,407.8
1,336,1355,2,4.041,3.929,309.5,13.49,.541,5.161,20.16,19.53,20.12,27.3,302.7,0,.569,3.255,343.4
1,336,1400,2,3.752,3.61,318.6,15.8,.657,5.39,20.08,19.53,19.99,27.33,302.6,0,.519,3.04,322.4
2,336,1400,2,13.78,12.63,12.47,13.86,11.48,.154,.256,.199,.227,0,13.35,2550
1,336,1405,2,4.067,4.025,300.3,8.19,.643,5.684,20.08,19.59,19.97,27.61,302.6,0,.654,3.38,305.9
1,336,1410,2,4.212,4.149,321.7,9.93,.681,5.717,20,19.5,19.92,27.66,302.5,0,.61,3.303,268.1
1,336,1415,2,4.304,4.264,323.1,7.76,.79,5.847,19.85,19.43,19.71,27.57,302.5,0,.446,3.57,216.2
2,336,1415,2,14,12.75,12.61,14.12,11.58,.154,.256,.199,.227,0,13.35,2550
1,336,1420,2,3.415,3.368,318.7,9.47,.649,4.965,19.69,19.44,19.6,27.84,302.5,0,.438,2.827,178.7
1,336,1425,2,3.253,3.156,336.7,13.94,.682,4.704,19.57,19.34,19.46,27.85,302.4,0,.34,2.63,155.9
1,336,1430,2,2.916,2.811,331.6,15.33,.294,3.463,19.3,19.15,19.22,28.18,302.4,0,.279,2.432,143.5
2,336,1430,2,14.16,12.86,12.75,14.34,11.69,.154,.257,.199,.227,0,13.4,2550
1,336,1435,2,2.979,2.933,322.1,10.12,.62,4.443,19.18,19.03,19.14,28.38,302.4,0,.272,2.277,136.8
1,336,1440,2,3.236,3.205,324,7.89,.528,4.247,19.11,18.97,19.06,28.53,302.4,0,.279,2.597,134.1
1,336,1445,2,3.237,3.206,326.3,7.9,.506,4.279,18.93,18.78,18.87,28.85,302.3,0,.28,2.517,135.5
2,336,1445,2,14.26,12.96,12.89,14.51,11.8,.154,.257,.199,.227,0,13.39,2550
1,336,1450,2,3.688,3.673,326.5,5.256,.339,4.181,18.88,18.73,18.83,29,302.3,0,.308,2.85,146.1
1,336,1455,2,3.232,3.187,331.1,9.53,.477,4.214,18.91,18.86,18.95,29.14,302.4,0,.397,2.587,179.9
1,336,1500,2,3.358,3.325,324.5,7.96,.502,4.475,19.09,18.92,19.08,29.01,302.4,0,.487,2.64,197.9
2,336,1500,2,14.3,13.04,13.02,14.62,11.92,.154,.257,.199,.227,0,13.42,2550
1,336,1505,2,3.242,3.215,320.8,7.44,.354,4.247,19.08,18.92,19.05,28.98,302.4,0,.466,2.587,193.5
1,336,1510,2,3.561,3.541,323.4,6.021,.401,4.671,19.08,18.95,19.08,29.12,302.4,0,.534,2.887,173.2
1,336,1515,2,2.785,2.7,328.3,14.16,.331,3.561,19.04,18.91,18.98,29.15,302.4,0,.51,2.332,155.8
2,336,1515,2,14.32,13.12,13.14,14.69,12.04,.154,.257,.199,.227,0,13.43,2550
1,336,1520,2,3.262,3.197,333.9,11.45,.653,4.9,18.99,18.91,19,29.37,302.3,0,.573,2.415,141.6
1,336,1525,2,3.129,3.101,307.7,7.69,.549,4.573,19.05,19.02,19.07,29.41,302.4,0,.643,2.587,141.2
1,336,1530,2,3.72,3.706,312.2,4.996,.478,4.639,19.11,19,19.09,29.39,302.4,0,.677,2.932,191.7
2,336,1530,2,14.33,13.18,13.25,14.74,12.15,.154,.257,.199,.227,0,13.43,2550
1,336,1535,2,3.899,3.881,315.9,5.444,.433,4.835,19.14,18.95,19.13,29.37,302.4,0,.699,3.047,199.3
1,336,1540,2,2.687,2.634,313.8,11.39,.448,3.495,19.22,19.07,19.23,29.39,302.5,0,.771,2.157,194.8
1,336,1545,2,2.721,2.671,308.1,10.95,.388,3.659,19.19,19.03,19.17,29.41,302.5,0,.761,2.145,180
2,336,1545,2,14.34,13.23,13.34,14.77,12.25,.154,.258,.199,.227,0,13.42,2550
1,336,1550,2,3.257,3.248,306,4.181,.331,4.214,19.17,18.98,19.15,29.38,302.5,0,.726,2.37,173.7
1,336,1555,2,3.184,3.166,304.5,6.086,.365,4.345,19.06,18.94,19.04,29.53,302.5,0,.705,2.335,146.8
1,336,1600,2,2.831,2.814,295.3,6.174,.416,3.626,18.98,18.96,19,29.8,302.5,0,.76,2.22,145.6
2,336,1600,2,14.36,13.27,13.42,14.79,12.35,.154,.258,.199,.227,0,13.42,2550
1,336,1605,2,2.616,2.585,297.5,8.71,.324,3.365,18.99,19.03,19.09,29.92,302.4,0,.822,2.097,141.1
1,336,1610,2,2.923,2.907,308.1,6.027,.488,3.887,19.03,19.08,19.08,29.49,302.4,0,.659,2.205,125.7
1,336,1615,2,2.635,2.606,314.4,8.48,.356,3.495,18.95,18.99,18.98,29.56,302.4,0,.628,2.06,115.4
2,336,1615,2,14.37,13.32,13.5,14.81,12.45,.154,.258,.199,.227,0,13.44,2550
1,336,1620,2,2.822,2.801,307.9,7.11,.459,3.626,18.9,18.99,18.94,29.69,302.4,0,.642,2.125,112.4
1,336,1625,2,2.461,2.429,306.4,9.21,.307,3.136,18.84,18.97,18.87,29.97,302.4,0,.718,1.767,104.6
1,336,1630,2,2.719,2.705,316.6,5.893,.427,3.626,18.78,18.91,18.78,30.02,302.5,0,.687,1.865,93.6
2,336,1630,2,14.37,13.36,13.57,14.82,12.53,.154,.258,.199,.227,0,12.83,2550
1,336,1635,2,2.498,2.465,310.2,9.26,.507,3.822,18.62,18.75,18.6,30.25,302.6,0,.66,1.687,79.6
1,336,1640,2,2.481,2.474,309.3,4.187,.192,2.973,18.4,18.64,18.37,30.61,302.7,0,.633,1.615,62.65
1,336,1645,2,2.197,2.192,310.5,3.827,.225,2.679,18.11,18.52,18.11,31.03,302.7,0,.567,1.222,51.44
2,336,1645,2,14.35,13.39,13.63,14.81,12.6,.154,.258,.199,.227,0,12.68,2550
1,336,1650,2,1.888,1.887,307.7,2.096,.062,2.025,17.82,18.4,17.8,31.66,302.7,0,.594,.94,46.42
1,336,1655,2,2.115,2.108,318.6,4.597,.093,2.319,17.44,18.34,17.45,32.42,302.7,0,.59,1.207,43.06
1,336,1700,2,2.471,2.471,329.1,.718,.219,2.907,17.14,18.34,17.22,32.71,302.6,0,.45,1.34,37.39
2,336,1700,2,14.32,13.41,13.68,14.79,12.67,.154,.258,.199,.227,0,12.65,2550
1,336,1705,2,2.929,2.928,332.4,1.716,.146,3.103,16.95,18.31,17.07,33.07,302.5,0,.441,1.412,30.71
1,336,1710,2,2.248,2.247,339.3,1.873,.19,2.679,16.88,17.99,16.99,33.11,302.5,0,.397,.776,23.57
1,336,1715,2,1.998,1.996,343,2.659,.108,2.221,16.79,17.8,16.85,33.18,302.6,0,.351,.289,16.37
2,336,1715,2,14.27,13.43,13.73,14.75,12.74,.154,.259,.199,.227,0,12.62,2550
1,336,1720,2,2.702,2.7,347.7,2.351,.205,3.005,16.63,17.79,16.63,33.55,302.6,0,.355,1.232,10.31
1,336,1725,2,2.703,2.701,354.2,1.895,.231,3.005,16.12,18.02,16.17,35.36,302.5,0,.625,1.172,5.62
1,336,1730,2,2.333,2.331,356,2.386,.033,2.417,15.89,18.1,16.01,35.81,302.5,0,.599,.703,3.008
2,336,1730,2,14.2,13.45,13.76,14.69,12.79,.154,.259,.199,.227,0,12.61,2550
1,336,1735,2,2.004,2.004,354.1,.925,.226,2.287,15.7,18.17,15.81,36.4,302.6,0,.66,.895,.955
1,336,1740,2,1.43,1.429,353,1.74,.055,1.601,15.64,18.12,16.03,36.38,302.6,0,.597,.704,.851
1,336,1745,2,1.42,1.419,344.7,2.409,.092,1.568,15.93,18.07,16.33,35.3,302.6,0,.446,.444,.966
2,336,1745,2,14.11,13.45,13.79,14.62,12.84,.154,.259,.199,.227,0,12.6,2550
1,336,1750,2,1.24,1.23,327.4,7.39,.051,1.372,15.89,17.94,16.07,35.45,302.6,0,.47,.162,.006
1,336,1755,2,1.756,1.736,335.6,8.59,.355,2.352,15.7,17.74,15.87,36.08,302.6,0,.543,1.125,0
1,336,1800,2,2.722,2.722,348.8,.602,.218,3.005,15.16,17.8,15.29,37.39,302.5,0,.554,1.6,0
2,336,1800,2,14.01,13.45,13.81,14.53,12.88,.154,.259,.199,.227,0,12.59,2550
1,336,1805,2,3.165,3.165,351.2,.553,.099,3.332,14.84,18.04,15.08,38.3,302.5,0,.598,1.447,0
1,336,1810,2,2.721,2.715,352.4,3.979,.238,3.201,14.89,17.12,15.08,38.76,302.6,0,.8,1.315,0
1,336,1815,2,2.776,2.774,355.8,2.309,.109,2.94,14.51,16.9,14.52,41.57,302.7,0,1.417,.882,0
2,336,1815,2,13.92,13.44,13.82,14.43,12.92,.154,.259,.199,.227,0,12.58,2550
1,336,1820,2,1.793,1.793,354.7,.663,.625,2.548,14.2,17.74,14.27,42.51,302.8,0,1.45,.242,0
1,336,1825,2,2.48,2.463,160.2,6.691,.928,3.822,13.88,16.06,14,42.52,302.9,0,1.17,1.7,0
1,336,1830,2,2.85,2.837,176.6,5.333,.215,3.267,13.7,15.75,13.81,42.73,303.1,0,1.083,1.152,0
2,336,1830,2,13.83,13.43,13.82,14.33,12.94,.154,.259,.199,.227,0,12.57,2550
1,336,1835,2,1.873,1.867,178.3,4.634,.189,2.483,13.44,16.34,13.58,43.68,303,0,1.151,.079,0
1,336,1840,2,1.375,1.362,163.5,7.62,.439,1.927,13.32,16.12,13.49,43.95,302.9,0,1.129,0,0
1,336,1845,2,.792,.791,152.5,3.104,.286,1.405,13.24,16.3,13.29,44.13,302.9,0,1.109,0,0
2,336,1845,2,13.74,13.41,13.82,14.24,12.97,.154,.259,.199,.227,0,12.56,2550
1,336,1850,2,1.756,1.749,155.2,5.377,.109,1.927,13.1,15.95,13.15,44.42,302.9,0,1.078,0,0
1,336,1855,2,2.048,2.045,145.3,2.92,.086,2.189,13.12,15.85,13.41,43.79,302.8,0,.905,.86,.17
1,336,1900,2,1.83,1.83,134.5,1.536,.037,1.927,13.01,16.4,13.57,44.36,302.7,0,.98,.623,.37
2,336,1900,2,13.65,13.39,13.81,14.13,12.98,.154,.259,.199,.227,0,12.56,2550
1,336,1905,2,1.418,1.418,133.4,.514,.144,1.731,12.86,16.68,13.34,44.6,302.8,0,.917,0,0
1,336,1910,2,1.838,1.819,136.8,8.25,.306,2.287,12.93,16.93,13.43,44.39,302.8,0,.916,.803,.267
1,336,1915,2,1.663,1.663,147.4,.04,.28,2.221,12.98,16.44,13.4,45.05,302.9,0,1.166,.184,.121
2,336,1915,2,13.56,13.37,13.79,14.03,12.99,.154,.259,.199,.227,0,12.54,2550
1,336,1920,2,1.379,1.375,157.7,4.546,.28,1.764,12.91,16.29,13.26,45.67,303,0,1.285,.036,0
1,336,1925,2,.82,.82,161.1,.093,.103,1.013,12.9,16.33,13.23,45.86,303,0,1.337,0,0
1,336,1930,2,.693,.688,164.8,6.908,.124,1.176,12.95,16.35,13.31,45.59,303.1,0,1.293,.135,.107
2,336,1930,2,13.48,13.34,13.77,13.93,13,.154,.259,.199,.227,0,12.53,2550
1,336,1935,2,.461,.457,203,6.454,.473,1.47,13.34,15.81,13.65,44.15,303.1,0,1.203,.146,.979
1,336,1940,2,1.772,1.753,177.1,7.55,1.299,3.43,13.21,15.3,13.52,45.4,303,0,1.462,.901,.123
1,336,1945,2,3.661,3.656,182.1,2.905,.197,4.116,12.39,14.29,12.54,48.84,303.1,0,1.729,1.677,0
2,336,1945,2,13.41,13.31,13.75,13.83,12.99,.154,.259,.199,.227,0,12.53,2550
1,336,1950,2,2.767,2.763,189.2,3.33,.341,3.593,12.05,13.89,12.18,49.99,303.1,0,1.741,.573,0
1,336,1955,2,2.513,2.511,193.3,2.311,.241,3.169,11.87,13.94,12.08,50.46,303.2,0,1.708,.661,0
1,336,2000,2,1.586,1.582,190.4,3.937,.314,2.189,11.77,13.89,11.97,50.26,303.2,0,1.569,0,0
2,336,2000,2,13.34,13.28,13.72,13.74,12.98,.154,.259,.199,.227,0,12.52,2550
1,336,2005,2,.965,.96,188.2,5.977,.158,1.503,11.72,13.91,11.81,50.42,303.3,0,1.562,0,0
1,336,2010,2,.943,.915,212.8,14.09,.096,1.209,11.73,13.72,11.79,50.2,303.3,0,1.51,.218,0
1,336,2015,2,.749,.718,222.5,16.5,.114,.947,11.76,13.72,11.81,49.67,303.3,0,1.396,.07,0
2,336,2015,2,13.28,13.25,13.69,13.66,12.97,.154,.259,.199,.227,0,12.51,2550
1,336,2020,2,.371,.368,270.5,7.33,.05,.523,11.17,13.38,11.22,50.83,303.4,0,1.175,.404,0
1,336,2025,2,.958,.919,231.4,16.38,.333,1.535,10.67,13.18,10.93,52.63,303.5,0,1.197,0,0
1,336,2030,2,1.588,1.586,212.4,2.728,.23,2.287,10.56,13.44,10.92,53.43,303.6,0,1.303,0,0
2,336,2030,2,13.2,13.23,13.66,13.57,12.96,.154,.259,.199,.227,0,12.5,2550
1,336,2035,2,2.823,2.819,208.2,2.925,.321,3.561,10.71,13.79,11.27,54.2,303.7,0,1.639,.395,0
1,336,2040,2,2.856,2.852,203.4,2.838,.339,3.626,11.05,14.28,11.65,52.98,303.7,0,1.633,.633,.215
1,336,2045,2,3.05,3.047,196.1,2.294,.101,3.43,11.58,14.3,12.02,51,303.6,0,1.595,.85,.409
2,336,2045,2,13.12,13.19,13.63,13.47,12.94,.154,.259,.199,.227,0,12.49,2550
1,336,2050,2,2.815,2.813,199.3,2.192,.198,3.299,11.63,14.34,11.93,50.82,303.7,0,1.592,.533,.005
1,336,2055,2,2.338,2.336,198.4,1.946,.177,2.777,11.47,14.07,11.7,51.31,303.7,0,1.576,0,0
1,336,2100,2,2.511,2.509,196.9,2.371,.145,2.809,11.26,14.07,11.5,52.14,303.7,0,1.603,.281,0
2,336,2100,2,13.04,13.16,13.6,13.37,12.93,.154,.259,.199,.227,0,12.48,2550
1,336,2105,2,2.455,2.454,190.8,1.958,.064,2.581,11.13,13.95,11.44,51.78,303.7,0,1.399,.757,0
1,336,2110,2,1.988,1.987,185.1,1.485,.109,2.287,10.79,13.63,11.12,52.18,303.6,0,1.19,.055,0
1,336,2115,2,1.793,1.793,181.3,.847,.15,2.025,10.53,13.3,10.85,52.73,303.6,0,1.099,0,0
2,336,2115,2,12.96,13.13,13.56,13.28,12.91,.154,.259,.199,.227,0,12.47,2550
1,336,2120,2,1.59,1.59,177.6,1.381,.154,1.862,10.46,13.38,10.98,53.16,303.5,0,1.145,0,0
1,336,2125,2,1.34,1.34,176.7,.196,.062,1.437,10.59,13.49,11.07,52.49,303.5,0,1.095,0,0
1,336,2130,2,1.335,1.332,178.2,3.596,.121,1.601,10.77,13.36,11.13,51.55,303.5,0,1.014,0,0
2,336,2130,2,12.88,13.1,13.52,13.18,12.88,.154,.259,.199,.227,0,12.46,2550
1,336,2135,2,1.962,1.96,193.9,2.012,.251,2.385,10.6,13.26,10.97,51.84,303.6,0,.937,.088,0
1,336,2140,2,2.362,2.361,192.4,1.382,.101,2.613,10.47,13.09,10.91,52.61,303.6,0,1.014,.435,0
1,336,2145,2,2.569,2.563,199.9,3.686,.105,2.777,9.84,12.88,10.45,54.91,303.6,0,1.025,.701,0
2,336,2145,2,12.78,13.06,13.48,13.08,12.86,.154,.259,.199,.227,0,12.47,2550
1,336,2150,2,2.29,2.281,198.1,5.037,.065,2.45,9.3,12.92,9.81,57,303.7,0,1.04,.14,0
1,336,2155,2,2.487,2.486,191.3,2.136,.132,2.679,8.99,12.71,9.33,59.82,303.7,0,1.409,.729,0
1,336,2200,2,2.741,2.741,189.4,.638,.094,3.005,8.73,12.4,9.16,66.69,303.7,0,2.651,.711,0
2,336,2200,2,12.69,13.02,13.44,12.97,12.83,.154,.259,.199,.227,.619,12.45,2550
1,336,2205,2,2.54,2.539,186.1,1.398,.222,2.875,8.66,12.36,9.11,65.82,303.7,0,2.404,.05,0
1,336,2210,2,1.798,1.796,188.4,2.105,.136,2.091,8.59,12.37,8.94,64.67,303.6,0,2.102,0,0
1,336,2215,2,1.964,1.962,195.8,2.49,.077,2.091,8.54,12.28,8.89,64.73,303.6,0,2.068,0,0
2,336,2215,2,12.6,12.98,13.39,12.87,12.8,.154,.259,.199,.227,1.395,12.45,2550
1,336,2220,2,1.717,1.717,196.5,1.355,.144,2.058,8.79,12.32,9.54,62.98,303.6,0,1.929,0,.183
1,336,2225,2,1.596,1.594,195.8,2.91,.129,1.927,8.91,12.28,9.68,61.45,303.5,0,1.7,0,.016
1,336,2230,2,1.705,1.701,185.3,3.801,.15,2.058,9.13,12.23,9.73,59.41,303.4,0,1.444,0,.53
2,336,2230,2,12.53,12.94,13.35,12.77,12.77,.154,.259,.199,.227,1.362,12.44,2550
1,336,2235,2,1.495,1.493,182.9,2.728,.075,1.699,9.23,12.31,9.88,58.27,303.3,0,1.272,0,1.063
1,336,2240,2,1.557,1.554,191.4,3.406,.081,1.829,9.44,12.46,10.11,56.8,303.3,0,1.122,0,1.455
1,336,2245,2,1.223,1.222,205,2.791,.094,1.405,9.62,12.46,10.14,55.81,303.3,0,1.048,0,1.237
2,336,2245,2,12.45,12.89,13.3,12.67,12.73,.154,.259,.199,.227,1.244,12.43,2550
1,336,2250,2,1.078,1.077,207.2,2.66,.048,1.176,9.68,12.28,9.98,55.49,303.3,0,1.022,0,.971
1,336,2255,2,1.313,1.311,197.7,2.815,.14,1.633,9.66,12.35,9.75,55.58,303.4,0,1.02,0,.224
1,336,2300,2,1.29,1.289,196.9,1.383,.243,1.633,9.43,12.36,9.5,56.58,303.4,0,1.055,0,0
2,336,2300,2,12.38,12.85,13.25,12.57,12.69,.154,.258,.199,.227,1.167,12.43,2550
1,336,2305,2,.683,.679,177.6,5.825,.095,1.143,9.11,12.04,9.07,57.93,303.4,0,1.086,0,0
1,336,2310,2,.485,.481,188.6,7.98,.094,.719,8.75,11.67,8.72,59.52,303.4,0,1.122,0,0
1,336,2315,2,.491,.487,194.9,6.962,.067,.621,8.53,11.53,8.76,61.68,303.4,0,1.404,0,0
2,336,2315,2,12.32,12.81,13.2,12.48,12.66,.154,.258,.199,.227,1.216,12.42,2550
1,336,2320,2,.498,.494,173.2,6.445,.058,.621,8.27,11.62,8.56,61.55,303.3,0,1.133,0,0
1,336,2325,2,.604,.596,176.2,9.26,.131,.947,8.28,11.74,8.62,61.57,303.3,0,1.151,0,.085
1,336,2330,2,1.137,1.112,206.2,11.96,.172,1.568,8.39,11.93,8.77,60.84,303.4,0,1.082,.189,.317
2,336,2330,2,12.26,12.77,13.14,12.39,12.62,.154,.258,.199,.227,1.204,12.42,2550
1,336,2335,2,1.671,1.657,241,7.23,.11,1.895,8.15,11.6,8.35,63.15,303.5,0,1.366,.975,.088
1,336,2340,2,1.537,1.525,246.4,6.97,.144,1.764,7.82,11.75,7.98,63.5,303.5,0,1.139,.695,0
1,336,2345,2,1.178,1.167,248.3,7.61,.088,1.405,7.68,11.86,7.9,63.71,303.4,0,1.059,0,0
2,336,2345,2,12.21,12.73,13.1,12.31,12.58,.153,.258,.199,.227,1.27,12.41,2550
1,336,2350,2,1.413,1.405,232.7,5.919,.112,1.699,7.79,12.11,7.99,65.58,303.4,0,1.551,0,0
1,336,2355,2,1.169,1.159,229.1,7.41,.239,1.699,7.8,12.2,7.93,66.41,303.3,0,1.736,0,0
1,337,0,2,1.168,1.167,214.5,3.102,.231,1.666,7.8,12.25,7.98,66.15,303.3,0,1.682,0,.836
2,337,0,2,12.16,12.69,13.04,12.23,12.54,.153,.258,.199,.227,1.312,12.41,2550
1,337,5,2,1.942,1.94,219.4,2.743,.152,2.319,8.4,12.52,9.09,63.64,303.3,0,1.706,.359,3.501
1,337,10,2,1.761,1.759,222.8,2.29,.089,2.123,8.95,12.47,9.82,61.79,303.3,0,1.809,.87,3.29
1,337,15,2,2.37,2.352,219.8,6.891,.162,2.613,8.84,12.34,9.43,63.03,303.4,0,1.984,.817,1.41
2,337,15,2,12.13,12.65,12.99,12.16,12.5,.153,.258,.199,.227,1.343,12.4,2550
1,337,20,2,2.365,2.364,205.6,2.209,.094,2.581,9,12.42,9.53,61.68,303.3,0,1.829,.28,1.005
1,337,25,2,2.478,2.478,202.3,1.447,.114,2.711,9.14,12.47,9.73,60.94,303.3,0,1.803,.696,.597
1,337,30,2,2.614,2.612,203.6,2.34,.11,2.875,9.02,12.36,9.74,61.69,303.2,0,1.853,.552,.085
2,337,30,2,12.1,12.62,12.95,12.1,12.46,.153,.258,.199,.227,1.226,12.4,2550
1,337,35,2,2.851,2.85,211.2,2.101,.095,3.005,8.97,12.3,9.77,61.48,303.2,0,1.76,1.042,.053
1,337,40,2,2.842,2.841,209.4,1.34,.106,3.038,8.92,12.34,9.53,61.59,303.2,0,1.737,.51,0
1,337,45,2,2.9,2.898,206.9,1.999,.056,3.038,8.96,12.16,9.58,61.15,303.1,0,1.679,.412,0
2,337,45,2,12.08,12.59,12.9,12.04,12.42,.153,.258,.199,.227,1.26,12.38,2550
1,337,50,2,2.955,2.953,200.1,2.213,.075,3.136,9.03,12.1,9.63,61.18,303.1,0,1.75,.801,0
1,337,55,2,2.753,2.743,190.5,4.9,.122,3.005,9,12.07,9.45,61.62,303,0,1.816,1.013,0
1,337,100,2,2.827,2.824,201.5,2.341,.116,3.103,8.84,11.96,9.27,62.53,303.1,0,1.869,.276,0
2,337,100,2,12.07,12.56,12.85,12,12.37,.153,.258,.199,.227,1.248,12.39,2550
1,337,105,2,2.756,2.755,200.6,1.854,.136,3.038,8.81,11.9,9.32,61.99,303,0,1.727,.548,0
1,337,110,2,2.439,2.436,188.9,3.011,.121,2.679,8.8,11.7,9.32,61.01,302.9,0,1.5,.812,0
1,337,115,2,2.168,2.154,181.6,6.602,.211,2.581,8.72,11.58,9.31,60.43,302.8,0,1.302,.84,0
2,337,115,2,12.04,12.53,12.81,11.96,12.34,.153,.258,.199,.227,1.203,12.38,2550
1,337,120,2,1.856,1.852,176.1,3.835,.138,2.254,8.76,11.4,9.26,60.18,302.7,0,1.275,.393,0
1,337,125,2,1.72,1.717,183.2,3.368,.055,1.862,8.88,11.53,9.31,59.44,302.7,0,1.226,0,.223
1,337,130,2,1.848,1.847,169.3,1.826,.07,1.96,9.05,11.53,9.54,58.51,302.6,0,1.169,.797,.728
2,337,130,2,12,12.51,12.77,11.91,12.3,.153,.258,.199,.227,1.076,12.37,2550
1,337,135,2,1.685,1.682,168.2,3.551,.066,1.862,9.12,11.55,9.67,58.46,302.5,0,1.214,.107,.536
1,337,140,2,1.473,1.469,184.1,4.208,.126,1.797,9.16,11.67,9.68,58.19,302.4,0,1.194,0,.251
1,337,145,2,1.251,1.249,184.6,3.369,.106,1.764,9.2,11.66,9.65,57.93,302.3,0,1.163,0,.028
2,337,145,2,11.97,12.48,12.73,11.86,12.26,.153,.257,.199,.227,1.069,12.37,2550
1,337,150,2,1.068,1.053,194.7,9.41,.09,1.307,9.19,11.63,9.53,57.65,302.3,0,1.095,0,0
1,337,155,2,1.098,1.097,209.6,1.857,.073,1.209,9.01,11.45,9.18,58.91,302.4,0,1.217,0,0
1,337,200,2,1.511,1.508,209.5,3.361,.311,2.319,8.71,11.11,8.94,61.55,302.4,0,1.538,.369,0
2,337,200,2,11.94,12.46,12.7,11.82,12.22,.153,.257,.199,.227,1.191,12.37,2550
1,337,205,2,2.291,2.29,206,1.492,.135,2.548,8.28,11.39,8.56,68.04,302.4,0,2.504,.595,0
1,337,210,2,2.471,2.468,203.7,3.146,.071,2.613,7.96,11.55,8.53,66.62,302.4,0,1.924,.292,0
1,337,215,2,2.471,2.468,200.1,2.674,.088,2.679,8.04,11.54,8.86,65.51,302.4,0,1.771,.708,0
2,337,215,2,11.92,12.43,12.66,11.78,12.19,.153,.257,.199,.227,1.448,12.36,2550
1,337,220,2,2.341,2.339,202.4,2.541,.173,2.679,8.14,11.31,8.82,66.5,302.4,0,2.064,.82,.008
1,337,225,2,2.037,2.034,209,3.219,.081,2.287,8.43,11.13,9.18,65.78,302.4,0,2.183,.438,.491
1,337,230,2,2.364,2.363,206.4,1.47,.061,2.483,8.79,10.94,9.62,62.83,302.4,0,1.894,1.04,1.155
2,337,230,2,11.89,12.41,12.62,11.74,12.15,.153,.257,.199,.227,1.374,12.35,2550
1,337,235,2,2.596,2.594,207.6,2.401,.104,2.744,8.82,10.8,9.32,62.22,302.4,0,1.791,.82,.17
1,337,240,2,2.914,2.914,211.3,.928,.151,3.169,8.66,10.82,8.93,63.26,302.4,0,1.864,.91,0
1,337,245,2,2.962,2.962,207.9,.769,.043,3.071,8.42,10.7,8.59,64.97,302.4,0,2.005,.816,0
2,337,245,2,11.87,12.38,12.59,11.7,12.12,.153,.257,.199,.227,1.286,12.35,2550
1,337,250,2,3.003,3.002,209.4,1.875,.138,3.299,8.15,10.35,8.28,66.62,302.4,0,2.102,.615,0
1,337,255,2,3.161,3.156,208,3.397,.097,3.365,7.99,10.31,8.11,68.57,302.4,0,2.341,.677,0
1,337,300,2,3.189,3.182,202.3,3.666,.078,3.332,7.97,10.39,8.1,69.61,302.4,0,2.531,.792,0
2,337,300,2,11.85,12.36,12.55,11.66,12.08,.153,.257,.199,.227,1.419,12.34,2550
1,337,305,2,3.102,3.089,193.1,5.223,.07,3.332,7.98,9.89,8.12,68.94,302.4,0,2.409,.959,0
1,337,310,2,3.396,3.384,189.4,4.838,.294,3.985,8.02,9.53,8.14,69.08,302.4,0,2.475,1.288,0
1,337,315,2,2.995,2.979,192.6,5.882,.261,3.397,8.02,9.4,8.13,68.05,302.3,0,2.269,.663,0
2,337,315,2,11.83,12.34,12.52,11.62,12.05,.153,.257,.199,.227,1.408,12.33,2550
1,337,320,2,2.961,2.956,198.5,3.244,.113,3.332,8.02,9.56,8.13,68.42,302.3,0,2.338,.702,0
1,337,325,2,2.677,2.675,199,1.811,.108,2.973,8.09,9.73,8.27,68.9,302.2,0,2.503,.534,.001
1,337,330,2,2.403,2.402,198.7,1.82,.078,2.613,8.22,9.93,8.46,69.08,302.1,0,2.662,.159,.214
2,337,330,2,11.81,12.32,12.49,11.59,12.02,.153,.257,.199,.227,1.416,12.32,2550
1,337,335,2,2.578,2.576,199.3,1.869,.104,2.94,8.41,9.95,8.61,69.21,302.1,0,2.861,.396,.36
1,337,340,2,2.475,2.471,195.2,3.29,.103,2.744,8.45,9.91,8.63,69.05,302.1,0,2.87,.789,.156
1,337,345,2,2.447,2.441,204,3.891,.053,2.548,8.49,10.07,8.67,68.7,302,0,2.837,.252,.092
2,337,345,2,11.8,12.3,12.46,11.56,11.99,.153,.257,.199,.227,1.448,12.32,2550
1,337,350,2,2.536,2.53,210.8,3.893,.054,2.679,8.56,10.2,8.72,68.85,302.1,0,2.931,.361,0
1,337,355,2,2.6,2.595,213,3.271,.083,2.744,8.49,10.07,8.65,69.75,302.1,0,3.045,.461,0
1,337,400,2,2.538,2.527,222.4,5.255,.143,2.777,8.51,10.02,8.67,69.87,302,0,3.081,.486,0
2,337,400,2,11.8,12.28,12.43,11.54,11.96,.153,.257,.199,.227,1.495,12.31,2550
1,337,405,2,2.641,2.639,231.6,2.32,.139,3.071,8.55,10.06,8.74,69.61,302,0,3.07,.492,.052
1,337,410,2,2.885,2.875,232.6,4.676,.188,3.43,8.86,10.18,9.12,69.52,302,0,3.34,1.018,.748
1,337,415,2,2.905,2.894,225.5,5.005,.201,3.397,9.31,10.35,9.56,68,301.9,0,3.459,.99,1.196
2,337,415,2,11.79,12.26,12.4,11.52,11.93,.153,.257,.199,.227,1.474,12.3,2550
1,337,420,2,3.02,3.008,228,5.056,.234,3.495,9.64,10.59,9.88,67.15,301.9,0,3.586,1.237,1.29
1,337,425,2,2.899,2.884,225.1,5.776,.253,3.495,9.91,10.7,10.11,66.21,301.9,0,3.647,1.312,1.204
1,337,430,2,3.033,3.02,227,5.417,.305,3.626,10.03,10.75,10.19,65.84,301.9,0,3.683,1.28,.799
2,337,430,2,11.79,12.25,12.38,11.5,11.9,.153,.257,.199,.227,1.38,12.31,2550
1,337,435,2,3.134,3.12,225.8,5.449,.271,3.92,10.13,10.82,10.26,65.39,301.9,0,3.672,1.577,.499
1,337,440,2,2.966,2.952,226.7,5.542,.23,3.495,10.11,10.76,10.23,65.52,301.8,0,3.688,1.38,.052
1,337,445,2,3.019,3.002,229.8,6.048,.233,3.626,10.14,10.84,10.26,65.71,301.8,0,3.748,1.41,0
2,337,445,2,11.79,12.23,12.36,11.48,11.87,.153,.257,.199,.227,1.349,12.29,2550
1,337,450,2,3.066,3.058,238.2,4.085,.283,3.659,10.25,10.99,10.41,65.63,301.8,0,3.836,1.675,.162
1,337,455,2,3.144,3.129,240.4,5.509,.285,4.149,10.39,11.11,10.55,65.56,301.7,0,3.946,1.687,.322
1,337,500,2,3.277,3.266,243.8,4.795,.264,4.018,10.52,11.21,10.65,65.45,301.7,0,4.049,1.705,.371
2,337,500,2,11.79,12.22,12.33,11.48,11.84,.153,.257,.199,.227,1.34,12.29,2550
1,337,505,2,3.347,3.336,248,4.5,.273,3.953,10.61,11.24,10.74,65.54,301.7,0,4.152,1.96,.404
1,337,510,2,2.827,2.815,253.7,5.099,.274,3.495,10.61,11.13,10.71,65.65,301.7,0,4.173,1.515,.112
1,337,515,2,2.634,2.623,262.4,5.328,.203,3.103,10.49,11.02,10.54,66.21,301.7,0,4.18,1.07,0
2,337,515,2,11.8,12.21,12.31,11.47,11.82,.153,.257,.199,.227,1.353,12.28,2550
1,337,520,2,2.676,2.673,268.4,2.806,.15,3.071,10.3,10.98,10.34,67.17,301.7,0,4.2,1.162,0
1,337,525,2,2.703,2.7,267.5,2.548,.148,3.071,10.14,11.01,10.21,68.32,301.6,0,4.29,1.02,0
1,337,530,2,2.694,2.686,256.5,4.203,.203,3.103,10.08,11.08,10.19,69.09,301.6,0,4.395,1.037,0
2,337,530,2,11.81,12.2,12.29,11.46,11.79,.153,.256,.199,.227,1.499,12.28,2550
1,337,535,2,2.647,2.637,254.5,4.768,.185,3.038,10.14,11.12,10.27,69.34,301.6,0,4.498,1.002,0
1,337,540,2,2.728,2.719,252.2,4.571,.139,3.005,10.16,10.97,10.27,69.23,301.6,0,4.492,1.227,0
1,337,545,2,3.013,3.005,247.8,4.247,.204,3.528,10.19,11.03,10.33,69.09,301.6,0,4.492,1.397,0
2,337,545,2,11.81,12.19,12.27,11.47,11.77,.153,.256,.199,.227,1.553,12.26,2550
1,337,550,2,3.188,3.178,248.5,4.667,.257,3.724,10.37,11.2,10.54,68.52,301.6,0,4.543,1.65,.232
1,337,555,2,3.2,3.186,254.2,5.28,.331,4.051,10.43,11.05,10.54,67.8,301.6,0,4.458,1.757,.081
1,337,600,2,2.864,2.853,251,4.883,.257,3.659,10.31,10.89,10.38,68.25,301.6,0,4.438,1.292,0
2,337,600,2,11.82,12.18,12.25,11.47,11.74,.153,.256,.199,.227,1.494,12.26,2550
1,337,605,2,2.831,2.815,246.7,6.091,.259,3.463,10.26,10.95,10.37,68.82,301.6,0,4.506,1.19,0
1,337,610,2,2.553,2.539,244.8,5.998,.215,3.201,10.3,10.97,10.43,69.07,301.6,0,4.591,1.092,0
1,337,615,2,2.311,2.304,245.3,4.61,.262,2.973,10.3,10.98,10.4,69.15,301.6,0,4.604,.859,0
2,337,615,2,11.82,12.17,12.24,11.46,11.72,.153,.256,.199,.227,1.553,12.26,2550
1,337,620,2,2.128,2.12,232.7,4.971,.191,2.515,10.21,10.89,10.3,69.61,301.5,0,4.616,.384,0
1,337,625,2,2.349,2.34,238.3,4.952,.203,2.907,10.08,10.84,10.15,70.2,301.6,0,4.604,.691,0
1,337,630,2,2.469,2.459,231.8,4.945,.156,2.973,9.93,10.82,10,70.8,301.6,0,4.597,.503,0
2,337,630,2,11.82,12.17,12.22,11.46,11.7,.153,.256,.199,.227,1.66,12.25,2550
1,337,635,2,2.096,2.082,224.3,6.678,.206,2.809,9.79,10.71,9.87,71.4,301.6,0,4.589,.011,0
1,337,640,2,1.592,1.566,224.4,10.35,.232,2.221,9.6,10.66,9.63,71.8,301.5,0,4.48,.009,0
1,337,645,2,1.681,1.668,229.9,7.14,.145,2.058,9.44,10.66,9.48,72.8,301.5,0,4.527,0,0
2,337,645,2,11.82,12.16,12.21,11.46,11.69,.153,.256,.2,.227,1.828,12.25,2550
1,337,650,2,1.951,1.929,206.9,8.65,.289,2.613,9.36,10.59,9.5,73.9,301.6,0,4.667,.741,0
1,337,655,2,2.324,2.315,203.8,5.122,.122,2.581,9.35,10.41,9.52,75.1,301.7,0,4.864,.957,0
1,337,700,2,2.114,2.101,212.9,6.279,.168,2.581,9.28,10.06,9.35,75.3,301.8,0,4.839,.607,0
2,337,700,2,11.81,12.15,12.2,11.45,11.67,.153,.256,.199,.227,2.034,12.25,2550
1,337,705,2,1.988,1.98,218.9,5.121,.176,2.45,8.99,9.9,9.02,76.1,301.9,0,4.716,.215,0
1,337,710,2,2.362,2.337,232.3,8.34,.228,2.842,8.91,10.18,9.06,76.9,301.9,0,4.786,.291,0
1,337,715,2,2.224,2.205,227.6,7.4,.164,2.581,9.39,10.51,9.66,75.6,301.9,0,5.003,.757,.348
2,337,715,2,11.79,12.15,12.19,11.44,11.65,.153,.256,.199,.227,2.222,12.25,2550
1,337,720,2,2.264,2.239,211.5,8.44,.225,2.744,9.59,10.39,9.74,74.2,301.9,0,4.93,.613,.223
1,337,725,2,1.872,1.845,218.3,9.64,.117,2.221,9.41,10.15,9.47,74.5,301.9,0,4.815,.251,0
1,337,730,2,1.442,1.432,211,6.663,.304,2.058,9.15,10.06,9.14,74.9,301.9,0,4.641,.208,0
2,337,730,2,11.78,12.14,12.17,11.42,11.64,.153,.256,.199,.227,2.237,12.23,2550
1,337,735,2,1.374,1.37,191.4,4.328,.362,2.156,8.89,9.76,8.8,75.6,301.9,0,4.534,.115,.093
1,337,740,2,2.778,2.775,191,2.324,.252,3.136,8.52,9.89,8.53,76.7,302.1,0,4.383,1.42,2.213
1,337,745,2,2.944,2.938,189.8,3.394,.195,3.332,8.32,9.78,8.43,77.8,302,0,4.383,1.54,5.657
2,337,745,2,11.77,12.13,12.16,11.41,11.62,.153,.256,.199,.227,2.777,12.23,2550
1,337,750,2,3.205,3.196,196.6,4.153,.124,3.626,8.22,9.88,8.37,78,302,0,4.336,1.495,7.93
1,337,755,2,3.25,3.234,204.4,5.617,.27,3.887,8.16,9.78,8.29,78.5,302.1,0,4.371,1.039,15.01
1,337,800,2,2.834,2.826,212.6,4.16,.215,3.299,8.15,9.75,8.34,79.1,302.1,0,4.461,.795,16.66
2,337,800,2,11.74,12.12,12.15,11.39,11.6,.153,.256,.2,.227,2.827,12.23,2550
1,337,805,2,2.7,2.689,214,5.202,.193,3.103,8.27,9.51,8.46,79.1,302.1,0,4.587,.789,20.82
1,337,810,2,2.848,2.836,216.6,5.127,.218,3.43,8.22,9.49,8.37,79.3,302.1,0,4.559,.784,24.56
1,337,815,2,2.82,2.809,224.6,5.166,.278,3.626,8.2,9.66,8.39,80.1,302.2,0,4.673,.726,27.62
2,337,815,2,11.72,12.11,12.13,11.36,11.59,.153,.256,.2,.227,3.111,12.24,2550
1,337,820,2,3.09,3.082,223.6,4.13,.345,3.887,8.59,9.93,8.91,79.5,302.1,0,4.949,1.058,29.12
1,337,825,2,3.028,3.016,226.7,5.078,.242,3.561,8.89,9.95,9.11,77.8,302.1,0,4.933,1.018,30.16
1,337,830,2,2.947,2.938,221.7,4.45,.249,3.43,8.93,9.95,9.1,77.5,302.2,0,4.903,.98,52.41
2,337,830,2,11.69,12.1,12.12,11.33,11.58,.153,.256,.2,.227,3.026,12.25,2550
1,337,835,2,2.774,2.765,219.3,4.652,.194,3.332,9.04,9.91,9.3,77.5,302.2,0,5.014,1.055,65.27
1,337,840,2,2.499,2.489,221.8,5.001,.207,2.94,9.18,9.97,9.38,76.8,302.2,0,5.017,.74,34.22
1,337,845,2,2.421,2.406,215.1,6.308,.161,2.842,9.04,9.98,9.14,76.8,302.2,0,4.892,.744,40.02
2,337,845,2,11.67,12.08,12.1,11.3,11.56,.153,.256,.2,.227,2.8,12.29,2550
1,337,850,2,2.59,2.551,194.7,9.99,.116,2.809,8.75,9.75,8.8,78.1,302.3,0,4.843,1.377,56.64
1,337,855,2,2.918,2.901,173.6,6.264,.17,3.234,8.74,9.64,8.88,79.1,302.2,0,5.027,1.757,76
1,337,900,2,2.567,2.555,189.8,5.456,.265,3.005,9.3,10.02,9.66,78.5,302.1,0,5.432,1.352,163.3
2,337,900,2,11.65,12.07,12.08,11.27,11.54,.153,.256,.2,.227,2.73,12.28,2550
1,337,905,2,2.435,2.428,195.1,4.254,.162,2.842,9.86,10.14,10.14,76,302.2,0,5.508,1.257,93.8
1,337,910,2,2.832,2.822,192.3,4.704,.309,3.593,10.09,10.25,10.37,75.8,302.3,0,5.688,1.65,243
1,337,915,2,2.327,2.309,202.3,7.21,.476,3.234,10.85,11.07,11.29,73.9,302.4,0,6.045,1.601,319.2
2,337,915,2,11.64,12.06,12.06,11.25,11.52,.153,.256,.2,.227,1.851,12.5,2550
1,337,920,2,2.84,2.784,217.9,11.45,.876,4.606,12.09,12.53,12.79,69.56,302.4,0,6.343,2.01,352.5
1,337,925,2,3.441,3.398,218.2,9.12,.742,5.227,13.4,13.59,13.9,63.9,302.5,0,6.363,2.527,384
1,337,930,2,3.508,3.459,233.8,9.51,.52,4.965,14.28,14.34,14.66,60.42,302.6,0,6.381,2.855,271.4
2,337,930,2,11.66,12.05,12.05,11.24,11.51,.153,.256,.2,.227,.111,12.99,2550
1,337,935,2,4.106,4.043,232.1,10,1.18,6.697,14.98,15.13,15.39,58.65,302.6,0,6.597,3.145,284.8
1,337,940,2,5.097,5.058,241.3,7.07,.746,6.501,15.53,15.48,15.66,56.25,302.6,0,6.511,3.883,137.9
1,337,945,2,4.833,4.79,239.3,7.67,.696,6.697,15.27,15.26,15.27,56.91,302.6,0,6.439,3.778,109.6
2,337,945,2,11.75,12.04,12.03,11.28,11.49,.153,.256,.2,.227,0,12.81,2550
1,337,950,2,6.021,5.99,232.8,5.808,.733,7.45,15.02,15.06,15.02,57.56,302.4,0,6.37,4.38,102
1,337,955,2,4.77,4.715,230.3,8.73,.609,6.174,14.92,15.06,14.99,58.31,302.3,0,6.466,3.398,110.7
1,337,1000,2,5.705,5.673,229.7,6.105,.753,7.28,14.93,15,14.99,58.71,302.3,0,6.565,4.253,173.4
2,337,1000,2,11.91,12.05,12.02,11.38,11.47,.153,.256,.2,.227,0,12.77,2550
1,337,1005,2,5.657,5.599,230,8.18,.83,7.32,15.4,15.32,15.62,60.17,302.2,0,7.34,4.24,343.3
1,337,1010,2,5.816,5.767,234.1,7.46,.754,8.2,15.83,15.55,15.91,61.21,302.1,0,7.98,4.61,319.8
1,337,1015,2,5.598,5.567,234.1,6.045,.829,8.3,15.99,15.67,16.05,62.55,302,0,8.43,4.305,332.3
2,337,1015,2,12.05,12.07,12.02,11.52,11.45,.153,.256,.2,.227,0,12.96,2550
1,337,1020,2,5.578,5.53,230,7.49,.955,7.91,16.23,15.9,16.28,63.17,301.9,0,8.79,4.133,345.6
1,337,1025,2,5.256,5.215,229.2,7.16,.93,7.25,16.59,16.31,16.69,62.15,301.9,0,8.88,4.083,375.5
1,337,1030,2,5.989,5.962,231.1,5.485,.868,8,16.98,16.62,17.05,62.09,301.8,0,9.23,4.715,437.1
2,337,1030,2,12.18,12.09,12.04,11.67,11.45,.153,.256,.2,.227,0,13.1,2550
1,337,1035,2,6.491,6.457,227.5,5.779,.639,7.91,17.07,16.58,17.11,62.93,301.8,0,9.5,4.97,441.4
1,337,1040,2,5.917,5.838,219.4,9.32,.921,7.84,17.17,16.77,17.24,61.52,301.7,0,9.26,4.58,465.3
1,337,1045,2,5.965,5.911,210.9,7.74,.821,7.45,17.21,16.7,17.21,61.91,301.7,0,9.39,4.208,475.8
2,337,1045,2,12.33,12.13,12.07,11.83,11.44,.153,.256,.2,.227,0,13.25,2550
1,337,1050,2,5.17,5.107,224.8,8.9,.739,6.762,17.43,16.97,17.52,61.31,301.5,0,9.45,3.98,482.4
1,337,1055,2,5.124,5.062,219.6,8.92,.763,6.958,17.85,17.44,17.97,60.66,301.4,0,9.68,3.88,491.5
1,337,1100,2,5.193,5.146,220.5,7.7,.673,6.762,18.2,17.67,18.25,59.26,301.3,0,9.66,3.818,500
2,337,1100,2,12.51,12.18,12.12,12.03,11.45,.153,.256,.199,.227,0,13.29,2550
1,337,1105,2,5.722,5.684,224.7,6.539,.815,7.12,18.45,17.77,18.37,58.12,301.2,0,9.61,4.295,507.9
1,337,1110,2,5.176,5.1,207.4,9.84,.756,6.403,18.82,18.29,18.85,56.78,301.1,0,9.61,3.683,516.7
1,337,1115,2,5.267,5.205,197.1,8.79,.674,7.06,19.19,18.59,19.24,54.98,301.1,0,9.47,3.618,525.1
2,337,1115,2,12.71,12.23,12.17,12.26,11.46,.153,.256,.199,.227,0,13.15,2550
1,337,1120,2,5.638,5.586,207.3,7.74,.925,8,19.65,18.97,19.64,53.03,301,0,9.37,3.84,532.1
1,337,1125,2,6.126,6.097,200.6,5.589,.635,7.45,19.71,18.9,19.57,52.96,300.9,0,9.4,4.155,538.3
1,337,1130,2,5.968,5.926,200.1,6.787,.8,7.55,19.87,19.17,19.8,52.21,300.8,0,9.34,4.163,544.3
2,337,1130,2,12.93,12.3,12.24,12.52,11.49,.153,.256,.199,.227,0,13.16,2550
1,337,1135,2,6.317,6.245,198.9,8.64,.933,8.3,20.12,19.42,20.12,51.57,300.8,0,9.38,4.21,549.4
1,337,1140,2,5.87,5.814,194.9,7.91,.88,7.45,20.38,19.63,20.34,50.95,300.6,0,9.44,4.17,553.7
1,337,1145,2,6.757,6.678,195.6,8.74,.983,8.75,20.52,19.79,20.45,50.98,300.5,0,9.57,4.69,558.5
2,337,1145,2,13.16,12.39,12.33,12.81,11.52,.153,.256,.2,.227,0,13.3,2550
1,337,1150,2,7.17,7.11,195.3,7.77,.693,8.33,20.42,19.52,20.25,50.98,300.4,0,9.49,4.85,564
1,337,1155,2,6.183,6.131,196.6,7.41,.808,8.17,20.27,19.53,20.2,51.32,300.3,0,9.45,4.31,568.6
1,337,1200,2,5.646,5.561,190.7,9.93,.832,7.38,20.63,19.9,20.56,50.52,300.2,0,9.54,3.98,572.1
2,337,1200,2,13.39,12.48,12.43,13.11,11.56,.153,.256,.2,.227,0,13.4,2550
1,337,1205,2,5.983,5.902,199.6,9.43,.965,7.87,20.59,19.85,20.44,49.19,300.1,0,9.12,4.318,574.7
1,337,1210,2,7.21,7.17,203.7,6.594,.718,8.43,20.67,19.96,20.57,46.47,300,0,8.38,5.013,578.2
1,337,1215,2,7.59,7.51,208.9,8.53,.863,9.44,20.84,19.95,20.67,46.09,299.9,0,8.41,5.178,579.1
2,337,1215,2,13.62,12.58,12.54,13.42,11.61,.154,.256,.2,.227,0,13.38,2550
1,337,1220,2,7.74,7.71,210.3,5.808,.737,9.51,20.79,19.95,20.63,45.43,299.8,0,8.16,5.443,581
1,337,1225,2,6.368,6.233,209.3,11.8,.733,8.04,21.06,20.34,20.96,44.85,299.7,0,8.21,4.543,584
1,337,1230,2,7.11,7.06,207.8,6.902,.85,8.92,21.2,20.32,21,44.71,299.5,0,8.3,4.85,586.5
2,337,1230,2,13.84,12.69,12.66,13.73,11.67,.154,.256,.2,.227,0,13.37,2550
1,337,1235,2,6.449,6.355,213.6,9.75,.759,8.1,21.15,20.43,21.04,44.66,299.4,0,8.23,4.595,587.2
1,337,1240,2,6.321,6.25,212,8.55,.896,8.56,21.55,20.84,21.51,42.57,299.3,0,7.9,4.448,587.7
1,337,1245,2,6.64,6.545,218.3,9.69,.928,9.24,21.6,20.77,21.4,42.46,299.1,0,7.91,4.815,586.6
2,337,1245,2,14.04,12.8,12.8,14.04,11.75,.154,.256,.2,.227,0,13.36,2550
1,337,1250,2,6.345,6.298,210.3,6.934,1.262,8.49,21.79,20.98,21.67,42.16,299,0,7.97,4.333,586.2
1,337,1255,2,6.227,6.078,224.9,12.53,.846,8.49,22.11,21.34,22,40.64,299,0,7.72,4.733,583.8
1,337,1300,2,6.91,6.804,227.5,10.05,1.067,9.24,22.13,21.36,22.06,38.6,298.9,0,7.01,5.22,583.9
2,337,1300,2,14.23,12.91,12.94,14.33,11.83,.154,.257,.2,.227,0,13.34,2550
1,337,1305,2,6.519,6.414,220.8,10.24,.889,8.1,22.25,21.5,22.13,39.8,298.8,0,7.55,4.925,581.5
1,337,1310,2,6.236,6.086,216.8,12.56,.978,8.13,22.46,21.75,22.39,38.89,298.6,0,7.41,4.575,579.6
1,337,1315,2,6.671,6.596,199.6,8.54,1.112,9.11,22.74,21.89,22.57,37.25,298.5,0,7.03,4.42,576.4
2,337,1315,2,14.42,13.02,13.08,14.61,11.92,.154,.257,.2,.227,0,13.32,2550
1,337,1320,2,6.409,6.316,202.7,9.75,1.327,9.77,22.77,21.88,22.58,38.1,298.4,0,7.37,4.4,573.7
1,337,1325,2,7.02,6.904,204.9,10.32,.926,9.02,22.84,22.07,22.71,35.68,298.3,0,6.513,4.9,569.7
1,337,1330,2,7.58,7.5,196.9,8.13,.735,8.92,22.91,21.97,22.71,34.73,298.2,0,6.196,4.98,568.1
2,337,1330,2,14.59,13.13,13.23,14.88,12.02,.154,.257,.2,.227,0,13.3,2550
1,337,1335,2,7.64,7.57,200.8,7.86,1.06,10.03,22.88,22.01,22.7,34.39,298.1,0,6.024,5.235,564
1,337,1340,2,7.63,7.58,205.5,6.933,1.075,9.51,22.99,22.2,22.83,32.39,298,0,5.286,5.063,559.6
1,337,1345,2,6.827,6.746,214.3,8.86,1.005,9.96,23.16,22.43,23.05,33.3,297.8,0,5.815,4.895,550.9
2,337,1345,2,14.75,13.24,13.38,15.14,12.12,.154,.257,.2,.227,0,13.3,2550
1,337,1350,2,7.08,6.998,209.1,8.75,1.276,9.64,23.12,22.27,22.9,34.4,297.8,0,6.237,4.945,546.5
1,337,1355,2,6.494,6.415,213.6,8.94,.85,8.43,23.29,22.55,23.11,33.96,297.7,0,6.202,4.598,539
1,337,1400,2,6.113,6.032,207.7,9.3,.946,8.59,23.4,22.7,23.24,34.54,297.6,0,6.536,4.308,532
2,337,1400,2,14.9,13.34,13.53,15.37,12.23,.154,.257,.2,.227,0,13.26,2550
1,337,1405,2,6.305,6.204,197,10.26,1.052,8.89,23.34,22.41,23.06,34.67,297.6,0,6.537,4.345,526.2
1,337,1410,2,6.969,6.891,205.1,8.59,1.442,9.73,23.3,22.59,23.12,34.29,297.5,0,6.348,4.845,519.1
1,337,1415,2,7.19,7.13,205.5,7.43,1.308,9.96,23.29,22.49,23.09,34.33,297.4,0,6.349,5.053,509.5
2,337,1415,2,15.02,13.44,13.67,15.54,12.35,.154,.258,.2,.227,0,13.26,2550
1,337,1420,2,8.09,8.04,205.2,6.548,1.034,10.26,23.22,22.57,23.01,32.88,297.3,0,5.691,5.493,505.3
1,337,1425,2,7.15,7.1,205.3,6.601,.84,8.89,23.17,22.42,22.98,33.08,297.2,0,5.729,4.848,494.7
1,337,1430,2,7.16,7.09,208,7.88,.98,9.54,23.29,22.62,23.15,35.45,297.1,0,6.808,4.98,484.7
2,337,1430,2,15.1,13.52,13.81,15.67,12.46,.154,.258,.2,.227,0,13.27,2550
1,337,1435,2,7.12,6.976,206.4,11.47,1.172,9.57,23.29,22.52,23.09,37.04,297,0,7.43,4.915,473.5
1,337,1440,2,6.584,6.517,202.6,8.18,.821,8.33,23.38,22.82,23.25,33.85,297,0,6.208,4.5,468.3
1,337,1445,2,6.63,6.529,203.5,10,1.457,10.13,23.63,23,23.48,34.98,296.9,0,6.905,4.58,453
2,337,1445,2,15.14,13.6,13.94,15.78,12.58,.154,.258,.2,.227,0,13.25,2550
1,337,1450,2,7.96,7.89,200.5,7.87,1.25,10.45,23.13,22.41,22.88,35.71,296.9,0,6.771,5.33,445.5
1,337,1455,2,7.15,7.09,207.8,7.58,1.541,10.19,23.23,22.64,23.1,33.72,296.8,0,6.055,4.753,435.6
1,337,1500,2,7.15,7.04,200.6,9.85,1.169,9.57,23.24,22.58,23.03,34.33,296.8,0,6.311,4.91,422.9
2,337,1500,2,15.16,13.68,14.06,15.86,12.69,.154,.258,.2,.227,0,13.26,2550
1,337,1505,2,7.66,7.58,196.7,8.49,1.198,10.65,23.21,22.72,23.09,33.67,296.7,0,6.012,5.243,412
1,337,1510,2,7.69,7.6,200.5,8.7,1.16,10,23.14,22.57,23,33.4,296.7,0,5.847,5.26,400.1
1,337,1515,2,7.86,7.74,202.3,10.29,1.104,10.26,23.09,22.6,22.96,33.39,296.6,0,5.799,5.273,390
2,337,1515,2,15.19,13.75,14.17,15.92,12.81,.154,.259,.199,.227,0,13.25,2550
1,337,1520,2,7.68,7.64,209.7,5.734,1.28,9.96,23.15,22.72,23.03,33.3,296.5,0,5.807,5.133,378
1,337,1525,2,7.89,7.77,198.4,9.88,1.348,10.78,23.2,22.7,23.03,33.63,296.5,0,5.987,5.31,362.9
1,337,1530,2,7.92,7.86,192.5,6.949,.99,9.8,23.1,22.7,22.99,33.26,296.5,0,5.752,5.173,351.1
2,337,1530,2,15.2,13.81,14.26,15.96,12.93,.154,.259,.199,.227,0,13.26,2550
1,337,1535,2,7.27,7.22,197.2,6.529,1.01,9.08,23.27,22.96,23.18,32.37,296.4,0,5.519,5.115,337.9
1,337,1540,2,7.71,7.66,198.2,6.074,.912,9.8,23.25,22.89,23.12,32.25,296.3,0,5.449,5.298,324.6
1,337,1545,2,7.07,6.99,201.4,8.71,.981,9.34,23.2,22.94,23.12,31.6,296.3,0,5.118,4.87,310.9
2,337,1545,2,15.21,13.87,14.35,15.98,13.04,.154,.259,.199,.227,0,13.27,2550
1,337,1550,2,7.1,7.06,207.6,5.828,.864,8.82,23.21,22.95,23.1,31.41,296.2,0,5.047,4.7,294.8
1,337,1555,2,6.45,6.405,197.8,6.74,.957,8.92,23.19,22.9,23.06,32.97,296.2,0,5.7,4.203,278.4
1,337,1600,2,7.17,7.11,187.7,7.5,1.193,10.19,22.95,22.61,22.76,35.97,296.2,0,6.723,4.92,260.2
2,337,1600,2,15.22,13.92,14.43,15.98,13.15,.154,.259,.199,.227,0,13.25,2550
1,337,1605,2,7.62,7.58,182.8,5.639,1.156,10.32,22.69,22.38,22.51,37.55,296.1,0,7.11,4.965,248.3
1,337,1610,2,7.7,7.66,186,5.826,.979,9.73,22.58,22.4,22.45,37.89,296.1,0,7.15,5.318,235.4
1,337,1615,2,8.37,8.33,183.4,5.793,1.027,10.42,22.48,22.32,22.34,37.71,296,0,6.99,5.875,219.1
2,337,1615,2,15.23,13.97,14.5,15.97,13.26,.154,.259,.2,.227,0,13.29,2550
1,337,1620,2,7.69,7.65,187.4,5.563,1.128,9.54,22.38,22.26,22.27,37.65,295.9,0,6.878,5.005,203.9
1,337,1625,2,7.16,7.11,186.6,6.549,.957,9.47,22.34,22.29,22.26,37.96,295.9,0,6.959,4.903,176.4
1,337,1630,2,7.42,7.37,182.6,6.528,1.252,10.55,22.12,22.12,21.99,38.33,295.8,0,6.905,5.033,153.9
2,337,1630,2,15.23,14.02,14.56,15.96,13.36,.154,.26,.199,.227,0,13.3,2550
1,337,1635,2,7.29,7.25,176.4,5.785,.988,9.67,21.87,21.67,21.64,46.49,295.8,0,9.4,5.355,156.1
1,337,1640,2,7.16,7.12,173.3,5.511,.969,8.92,21.56,21.47,21.4,49.13,295.8,0,9.97,5.045,144.7
1,337,1645,2,6.957,6.921,172.7,5.809,.758,8.95,21.34,21.28,21.17,51.04,295.7,0,10.32,5,126.9
2,337,1645,2,15.23,14.05,14.61,15.94,13.45,.155,.26,.199,.227,0,13.31,2550
1,337,1650,2,7.3,7.26,176.8,6.254,.841,9.11,21.15,21.23,21.04,51.87,295.8,0,10.39,5.278,115.6
1,337,1655,2,7.33,7.3,180,5.679,1.117,9.18,21.04,21.11,20.94,52.08,295.7,0,10.35,5.338,109.4
1,337,1700,2,6.93,6.906,182.6,4.736,.986,9.02,20.84,20.95,20.75,51.96,295.7,0,10.14,4.735,91.8
2,337,1700,2,15.21,14.09,14.66,15.91,13.54,.155,.26,.199,.227,0,13.34,2550
1,337,1705,2,7.01,6.973,183.1,5.95,.816,9.24,20.6,20.79,20.49,52.07,295.7,0,9.95,4.803,55.72
1,337,1710,2,6.571,6.532,181.7,6.237,.899,8.59,20.21,20.48,20.1,52.59,295.7,0,9.75,4.535,33.08
1,337,1715,2,6.901,6.851,181.8,6.893,.884,8.85,19.95,20.34,19.92,52.54,295.7,0,9.5,4.738,22.76
2,337,1715,2,15.19,14.12,14.7,15.87,13.62,.155,.26,.199,.227,0,12.67,2550
1,337,1720,2,6.735,6.717,180.7,4.179,.647,8.23,19.76,20.24,19.75,52.38,295.7,0,9.29,4.583,24.23
1,337,1725,2,6.11,6.088,177.4,4.91,.696,7.97,19.47,19.9,19.43,52.97,295.6,0,9.19,4.273,16.55
1,337,1730,2,5.95,5.928,178.9,4.976,.667,7.81,19.14,19.6,19.1,53.55,295.6,0,9.05,3.975,10.68
2,337,1730,2,15.16,14.15,14.73,15.82,13.69,.155,.26,.199,.227,0,12.63,2550
1,337,1735,2,5.9,5.878,178.4,4.967,.551,7.51,18.86,19.46,18.87,53.94,295.6,0,8.91,3.845,4.48
1,337,1740,2,6.207,6.183,177.7,5.049,.692,7.74,18.61,19.2,18.63,54.66,295.7,0,8.87,4.17,.338
1,337,1745,2,6.596,6.573,177.3,4.796,.631,8.43,18.47,19.1,18.51,55.64,295.6,0,9,4.385,0
2,337,1745,2,15.11,14.17,14.76,15.77,13.75,.155,.261,.199,.227,0,12.6,2550
1,337,1750,2,6.211,6.19,176.4,4.68,.578,7.87,18.26,18.92,18.26,56.46,295.6,0,9.02,3.953,0
1,337,1755,2,5.895,5.873,177.3,5.02,.665,7.19,17.96,18.61,17.98,57.37,295.6,0,8.98,3.85,0
1,337,1800,2,5.55,5.527,176.3,5.16,.644,7.06,17.73,18.39,17.76,57.82,295.6,0,8.89,3.668,0
2,337,1800,2,15.05,14.18,14.78,15.69,13.8,.155,.261,.199,.227,0,12.6,2550
1,337,1805,2,5.421,5.399,174.7,5.069,.452,6.272,17.48,18.16,17.53,58.27,295.6,0,8.77,3.558,0
1,337,1810,2,5.15,5.132,173.2,4.808,.461,6.207,17.22,17.94,17.28,58.64,295.5,0,8.63,3.253,0
1,337,1815,2,4.894,4.877,172,4.721,.381,5.717,16.97,17.75,17.01,59.1,295.5,0,8.51,3.063,0
2,337,1815,2,14.97,14.19,14.79,15.6,13.84,.155,.261,.199,.227,.791,12.59,2550
1,337,1820,2,4.816,4.799,172.6,4.77,.351,6.109,16.72,17.51,16.76,59.52,295.5,0,8.39,2.877,0
1,337,1825,2,4.591,4.583,171.7,3.483,.339,5.325,16.41,17.22,16.43,60.26,295.5,0,8.28,2.752,0
1,337,1830,2,4.542,4.533,172.9,3.55,.31,5.357,16.01,16.91,16.06,61.44,295.6,0,8.2,2.55,0
2,337,1830,2,14.89,14.19,14.79,15.5,13.87,.155,.261,.199,.227,1.111,12.58,2550
1,337,1835,2,4.36,4.353,172.9,3.43,.372,5.782,15.67,16.62,15.73,62.58,295.6,0,8.15,2.305,0
1,337,1840,2,4.189,4.183,170.9,3.11,.314,5.259,15.38,16.31,15.44,63.41,295.6,0,8.07,2.357,0
1,337,1845,2,4.539,4.529,171.2,3.747,.359,5.488,15.13,16.16,15.27,64.42,295.5,0,8.07,2.56,0
2,337,1845,2,14.81,14.19,14.79,15.4,13.9,.155,.261,.199,.227,1.269,12.58,2550
1,337,1850,2,4.586,4.576,171.4,3.742,.317,5.39,15.1,16.04,15.23,64.77,295.5,0,8.11,2.72,0
1,337,1855,2,4.443,4.436,173.2,3.233,.341,5.292,14.9,15.84,15.03,65.52,295.6,0,8.1,2.457,0
1,337,1900,2,4.011,4.002,175.7,3.811,.264,4.508,14.66,15.61,14.78,66.4,295.6,0,8.07,2.177,0
2,337,1900,2,14.71,14.18,14.78,15.29,13.91,.155,.261,.199,.227,1.381,12.56,2550
1,337,1905,2,4.185,4.176,172.7,3.743,.242,4.671,14.43,15.36,14.54,67.33,295.7,0,8.05,2.277,0
1,337,1910,2,4.205,4.191,177.8,4.75,.386,5.553,14.24,15.25,14.33,68.42,295.7,0,8.1,2.075,0
1,337,1915,2,4.431,4.422,175.8,3.524,.371,5.521,14.21,15.23,14.39,68.98,295.8,0,8.19,2.58,0
2,337,1915,2,14.62,14.16,14.77,15.17,13.92,.155,.261,.199,.227,1.556,12.56,2550
1,337,1920,2,4.345,4.332,175.5,4.536,.394,5.357,14.2,15.16,14.36,69.23,295.8,0,8.23,2.46,0
1,337,1925,2,4.476,4.464,177.5,4.145,.328,5.488,14.14,15.11,14.31,69.86,295.8,0,8.3,2.49,0
1,337,1930,2,4.509,4.498,179.9,4.022,.322,5.194,14.1,14.99,14.23,70.4,295.9,0,8.37,2.48,0
2,337,1930,2,14.52,14.14,14.74,15.04,13.92,.154,.261,.199,.227,1.686,12.54,2550
1,337,1935,2,4.465,4.453,178.2,4.248,.362,5.357,13.98,14.84,14.12,70.9,295.9,0,8.38,2.612,0
1,337,1940,2,4.247,4.235,179.8,4.255,.316,5.063,13.82,14.66,13.92,71.5,296,0,8.36,2.315,0
1,337,1945,2,4.162,4.15,184.5,4.261,.349,4.835,13.5,14.42,13.57,72.7,296,0,8.29,2.017,0
2,337,1945,2,14.43,14.12,14.72,14.92,13.92,.154,.261,.2,.227,1.887,12.53,2550
1,337,1950,2,4.069,4.053,185,5.143,.34,5.063,13.3,14.3,13.38,73.9,296,0,8.33,1.96,0
1,337,1955,2,4.434,4.417,182.6,5.045,.371,5.325,13.26,14.37,13.44,75,296,0,8.5,2.262,0
1,337,2000,2,4.676,4.657,182.1,5.108,.43,5.782,13.48,14.51,13.72,75,296,0,8.71,2.575,0
2,337,2000,2,14.35,14.09,14.68,14.81,13.91,.155,.261,.2,.226,2.278,12.53,2550
1,337,2005,2,4.717,4.705,181.9,4.076,.392,5.684,13.63,14.53,13.81,74.9,296,0,8.82,2.772,0
1,337,2010,2,4.606,4.593,181.5,4.274,.419,5.913,13.58,14.46,13.7,75.1,296,0,8.83,2.44,0
1,337,2015,2,4.457,4.446,177.9,3.883,.385,5.357,13.51,14.4,13.65,75.7,295.9,0,8.87,2.572,0
2,337,2015,2,14.26,14.06,14.65,14.69,13.89,.154,.261,.2,.226,2.519,12.52,2550
1,337,2020,2,4.234,4.223,175.5,4.126,.308,5.096,13.41,14.2,13.47,75.7,295.9,0,8.77,2.34,0
1,337,2025,2,4.157,4.139,178.7,5.34,.371,5.063,13.13,14.07,13.21,76.6,295.9,0,8.69,2.192,0
1,337,2030,2,4.13,4.117,181.3,4.524,.323,4.933,13.02,13.99,13.12,76.9,295.8,0,8.64,2.16,0
2,337,2030,2,14.18,14.03,14.61,14.58,13.87,.154,.261,.2,.226,2.958,12.51,2550
1,337,2035,2,4.119,4.107,184.1,4.449,.323,4.769,12.84,13.88,12.94,77.3,295.8,0,8.54,1.94,0
1,337,2040,2,4.066,4.058,184.7,3.581,.266,4.737,12.71,13.78,12.79,77.5,295.8,0,8.45,1.917,0
1,337,2045,2,4.108,4.099,184.2,3.769,.257,4.737,12.55,13.71,12.65,77.7,295.8,0,8.33,1.952,0
2,337,2045,2,14.11,14,14.57,14.47,13.85,.154,.261,.2,.226,3.413,12.5,2550
1,337,2050,2,4.332,4.317,183.7,4.745,.3,5.129,12.51,13.72,12.7,77.8,295.7,0,8.31,2.195,0
1,337,2055,2,4.692,4.675,184,4.865,.407,5.423,12.76,14.02,13.04,77,295.8,0,8.41,2.505,0
1,337,2100,2,4.912,4.892,186,5.283,.496,6.37,13.22,14.44,13.59,75.7,295.8,0,8.6,2.692,0
2,337,2100,2,14.04,13.96,14.53,14.36,13.82,.154,.261,.2,.226,3.307,12.5,2550
1,337,2105,2,5.503,5.481,186,5.121,.603,6.991,13.9,15.02,14.27,74.1,295.8,0,8.92,3.225,.248
1,337,2110,2,6.099,6.077,186.1,4.76,.61,7.42,14.34,15.34,14.63,72.8,295.8,0,9.08,3.69,.064
1,337,2115,2,6.007,5.988,187.5,4.518,.577,7.38,14.53,15.37,14.73,72,295.7,0,9.11,3.433,0
2,337,2115,2,13.97,13.93,14.49,14.26,13.79,.154,.261,.2,.226,2.705,12.48,2550
1,337,2120,2,5.771,5.743,189,5.552,.692,7.45,14.53,15.3,14.68,72.1,295.7,0,9.12,3.423,0
1,337,2125,2,5.851,5.832,189.4,4.659,.726,7.42,14.57,15.29,14.73,71.9,295.6,0,9.12,3.493,0
1,337,2130,2,5.729,5.699,190.6,5.805,.647,7.22,14.6,15.3,14.73,71.7,295.7,0,9.11,3.518,0
2,337,2130,2,13.9,13.9,14.44,14.16,13.76,.154,.261,.2,.226,2.591,12.48,2550
1,337,2135,2,5.493,5.476,189.6,4.488,.608,7.15,14.47,15.12,14.57,72.4,295.7,0,9.13,3.368,0
1,337,2140,2,5.501,5.477,190.9,5.345,.49,6.435,14.31,14.95,14.38,73.2,295.7,0,9.15,3.243,0
1,337,2145,2,5.785,5.758,191.3,5.529,.525,6.827,14.18,14.86,14.26,74.2,295.7,0,9.2,3.23,0
2,337,2145,2,13.86,13.86,14.39,14.08,13.72,.154,.261,.2,.226,2.766,12.48,2550
1,337,2150,2,5.713,5.693,192.1,4.782,.64,6.925,14.12,14.84,14.21,74.9,295.7,0,9.29,3.293,0
1,337,2155,2,5.778,5.754,192.1,5.243,.65,7.61,14.09,14.8,14.19,75.7,295.6,0,9.41,3.3,0
1,337,2200,2,5.877,5.852,193.8,5.306,.528,7.12,14.08,14.82,14.22,76.4,295.7,0,9.54,3.35,0
2,337,2200,2,13.82,13.83,14.35,14,13.69,.154,.261,.2,.226,3.17,12.47,2550
1,337,2205,2,6.11,6.084,196.7,5.274,.59,7.51,14.15,14.89,14.3,77,295.7,0,9.71,3.475,0
1,337,2210,2,6.509,6.479,196.7,5.579,.647,8.59,14.24,15.02,14.42,77.5,295.7,0,9.88,3.895,0
1,337,2215,2,6.706,6.678,198.6,5.214,.867,9.15,14.46,15.19,14.63,77.4,295.7,0,10.09,4.093,0
2,337,2215,2,13.79,13.81,14.31,13.93,13.65,.154,.261,.2,.226,3.583,12.46,2550
1,337,2220,2,6.384,6.345,199.6,6.321,.688,8.07,14.51,15.14,14.64,77.8,295.8,0,10.19,3.838,0
1,337,2225,2,6.235,6.21,199,5.172,.601,7.71,14.43,15.05,14.54,78.4,295.8,0,10.23,3.745,0
1,337,2230,2,5.892,5.858,199,6.127,.582,7.94,14.36,14.94,14.44,79,295.8,0,10.28,3.55,0
2,337,2230,2,13.76,13.78,14.27,13.87,13.62,.154,.261,.2,.226,4.122,12.45,2550
1,337,2235,2,5.626,5.602,199.3,5.295,.604,7.35,14.25,14.83,14.34,79.7,295.8,0,10.3,3.633,0
1,337,2240,2,5.509,5.482,197.2,5.666,.641,7.94,14.09,14.66,14.14,80.5,295.8,0,10.29,3.265,0
1,337,2245,2,6.046,6.022,196.9,5.181,.609,7.74,13.99,14.63,14.07,81.3,295.8,0,10.34,3.575,0
2,337,2245,2,13.74,13.76,14.23,13.82,13.58,.154,.26,.2,.226,5.388,12.44,2550
1,337,2250,2,5.549,5.521,198.7,5.707,.528,7.25,13.91,14.51,13.96,81.9,295.8,0,10.37,3.348,0
1,337,2255,2,5.825,5.793,198.9,5.943,.601,7.19,13.82,14.49,13.93,82.7,295.7,0,10.43,3.505,0
1,337,2300,2,5.986,5.957,198.9,5.634,.742,8,13.81,14.47,13.94,83.1,295.8,0,10.49,3.74,0
2,337,2300,2,13.71,13.73,14.19,13.77,13.54,.154,.26,.2,.226,7.55,12.44,2550
1,337,2305,2,6.5,6.467,201,5.77,.825,8.43,13.95,14.56,14.12,82.9,295.7,0,10.59,4.225,0
1,337,2310,2,6.633,6.599,202.4,5.769,.73,8.36,13.93,14.54,14.04,83.2,295.7,0,10.63,4.123,0
1,337,2315,2,6.625,6.591,201.3,5.8,.742,8.4,13.88,14.45,14,83.6,295.6,0,10.65,4.11,0
2,337,2315,2,13.69,13.71,14.15,13.72,13.5,.154,.26,.2,.226,8.92,12.44,2550
1,337,2320,2,7.09,7.05,201.2,5.986,.922,9.02,13.86,14.44,13.97,84,295.5,0,10.7,4.4,0
1,337,2325,2,6.814,6.786,202.1,5.198,.754,8.66,13.81,14.37,13.92,84.4,295.5,0,10.71,4.32,0
1,337,2330,2,6.737,6.705,202.7,5.616,.668,9.18,13.76,14.31,13.87,85,295.4,0,10.77,4.443,0
2,337,2330,2,13.66,13.69,14.12,13.67,13.47,.154,.26,.2,.226,11.4,12.43,2550
1,337,2335,2,6.601,6.575,203.2,5.058,.673,8.53,13.72,14.25,13.81,85.4,295.5,0,10.79,4.19,0
1,337,2340,2,6.168,6.135,205.7,6.005,.78,8.17,13.63,14.17,13.71,85.9,295.5,0,10.82,3.713,0
1,337,2345,2,6.605,6.563,208.6,6.426,.811,8.07,13.5,14.1,13.62,86.9,295.5,0,10.85,3.975,0
2,337,2345,2,13.65,13.67,14.09,13.63,13.43,.154,.26,.2,.226,16.69,12.42,2550
1,337,2350,2,7.51,7.47,208.2,5.84,1.052,10.22,13.64,14.25,13.81,87.1,295.6,0,11.01,4.813,0
1,337,2355,2,7.58,7.55,208.2,5.735,.876,10.13,13.73,14.21,13.83,87,295.6,0,11.09,4.808,0
1,338,0,2,7.41,7.37,209.8,5.797,.939,9.41,13.67,14.13,13.75,87.5,295.5,0,11.12,4.843,0
2,338,0,2,13.63,13.65,14.05,13.59,13.4,.154,.26,.2,.226,21.23,12.42,2550
1,338,5,2,7.42,7.37,209.9,6.614,.802,9.77,13.54,13.98,13.62,88.2,295.5,0,11.1,4.795,0
1,338,10,2,6.674,6.627,211.5,6.841,.889,9.31,13.38,13.81,13.44,88.8,295.5,0,11.05,4.228,0
1,338,15,2,6.827,6.788,209.5,6.171,.762,8.49,13.18,13.64,13.24,89.6,295.4,0,10.99,4.215,0
2,338,15,2,13.61,13.63,14.02,13.55,13.37,.154,.26,.2,.226,31.89,12.42,2550
1,338,20,2,7.25,7.21,209.1,6.599,.798,9.34,13.09,13.56,13.18,90.1,295.4,0,10.98,4.523,0
1,338,25,2,7.26,7.22,211.7,6.315,.861,9.77,13.04,13.53,13.15,90.5,295.4,0,11,4.573,0
1,338,30,2,7.39,7.36,210.7,5.578,.786,9.02,13.01,13.46,13.11,90.7,295.3,0,11,4.753,0
2,338,30,2,13.6,13.62,13.99,13.52,13.33,.154,.26,.2,.226,43.34,12.4,2550
1,338,35,2,7.41,7.38,210.1,5.433,.818,9.05,12.88,13.31,12.97,90.9,295.2,0,10.91,4.685,0
1,338,40,2,7.11,7.07,208.5,5.748,.941,9.34,12.73,13.13,12.82,91.3,295.1,0,10.83,4.673,0
1,338,45,2,6.55,6.512,209.5,6.123,.817,8.53,12.55,12.95,12.62,91.7,295,0,10.72,4.198,0
2,338,45,2,13.59,13.6,13.97,13.48,13.3,.154,.26,.2,.226,52.75,12.41,2550
1,338,50,2,6.696,6.669,210.1,5.11,.644,7.91,12.41,12.86,12.51,92.1,295,0,10.65,4.208,0
1,338,55,2,6.274,6.243,211.5,5.711,.707,7.97,12.28,12.71,12.36,92.4,294.9,0,10.58,3.863,0
1,338,100,2,6.184,6.141,212.2,6.755,.724,8.69,12.14,12.6,12.23,92.8,294.8,0,10.51,3.91,0
2,338,100,2,13.57,13.59,13.94,13.45,13.27,.154,.26,.2,.226,65.17,12.39,2550
1,338,105,2,5.863,5.828,212.9,6.293,.536,7.28,12.05,12.54,12.17,93,294.8,0,10.46,3.645,0
1,338,110,2,5.984,5.948,211.7,6.226,.686,7.35,11.97,12.46,12.08,93.3,294.7,0,10.43,3.758,0
1,338,115,2,6.306,6.273,211.6,5.793,.684,8.33,11.91,12.4,12.03,93.6,294.7,0,10.41,3.885,0
2,338,115,2,13.55,13.58,13.91,13.41,13.24,.154,.26,.2,.226,73.6,12.39,2550
1,338,120,2,6.063,6.036,211.6,5.43,.677,7.84,11.86,12.34,11.99,93.8,294.6,0,10.4,3.85,0
1,338,125,2,5.872,5.838,211.4,6.213,.654,7.12,11.76,12.25,11.87,94.1,294.6,0,10.35,3.585,0
1,338,130,2,6.174,6.142,210.6,5.835,.667,7.61,11.72,12.22,11.86,94.5,294.6,0,10.38,3.855,0
2,338,130,2,13.52,13.57,13.88,13.36,13.21,.154,.26,.2,.226,80.8,12.39,2550
1,338,135,2,5.718,5.683,211.3,6.33,.712,7.42,11.68,12.15,11.8,94.6,294.6,0,10.35,3.52,0
1,338,140,2,5.98,5.954,208.3,5.349,.722,7.68,11.63,12.13,11.77,95,294.5,0,10.36,3.68,0
1,338,145,2,5.794,5.764,210,5.82,.524,7.19,11.57,12.06,11.71,95.1,294.5,0,10.32,3.505,0
2,338,145,2,13.49,13.55,13.85,13.32,13.18,.154,.26,.2,.226,86.4,12.39,2550
1,338,150,2,6.162,6.138,208.6,5.062,.687,7.74,11.59,12.08,11.74,95.5,294.5,0,10.4,3.9,0
1,338,155,2,6.101,6.076,209.1,5.117,.73,7.94,11.61,12.08,11.74,95.5,294.5,0,10.42,3.745,0
1,338,200,2,6.713,6.681,208.9,5.617,.848,9.02,11.61,12.11,11.76,95.8,294.5,0,10.47,4.023,0
2,338,200,2,13.46,13.53,13.82,13.27,13.15,.154,.26,.2,.226,89.6,12.38,2550
1,338,205,2,7.27,7.24,211.9,5.139,.867,9.57,11.71,12.21,11.89,96,294.5,0,10.59,4.715,0
1,338,210,2,7.61,7.58,209.8,5.267,.774,9.15,11.8,12.26,11.97,96,294.5,0,10.67,4.973,0
1,338,215,2,7.64,7.6,210.3,5.501,.859,9.57,11.78,12.21,11.92,96.1,294.4,0,10.67,4.793,0
2,338,215,2,13.42,13.52,13.79,13.21,13.12,.154,.26,.2,.226,90.9,12.38,2550
1,338,220,2,6.848,6.809,212.5,6.077,.869,9.51,11.7,12.11,11.82,96.3,294.4,0,10.62,4.495,0
1,338,225,2,6.375,6.322,214.3,7.39,.78,8.62,11.66,12.04,11.78,96.6,294.4,0,10.63,4.288,0
1,338,230,2,6.188,6.157,215.8,5.72,.748,7.91,11.58,11.96,11.68,96.7,294.4,0,10.57,3.988,0
2,338,230,2,13.4,13.5,13.76,13.17,13.09,.154,.26,.2,.226,94.7,12.36,2550
1,338,235,2,5.912,5.876,216.5,6.288,.657,7.19,11.5,11.88,11.6,97,294.4,0,10.54,3.835,0
1,338,240,2,6.608,6.573,214.4,5.88,.7,8.53,11.54,11.96,11.67,97.4,294.3,0,10.63,4.23,0
1,338,245,2,6.069,6.036,214.6,6.04,.913,8.75,11.51,11.92,11.65,97.5,294.3,0,10.62,3.94,0
2,338,245,2,13.37,13.49,13.73,13.12,13.06,.154,.26,.2,.226,98.9,12.36,2550
1,338,250,2,5.954,5.926,217.1,5.539,.632,7.38,11.42,11.84,11.53,97.5,294.3,0,10.54,3.818,0
1,338,255,2,5.496,5.465,217.5,6.115,.612,6.958,11.34,11.76,11.46,97.7,294.3,0,10.49,3.498,0
1,338,300,2,5.055,5.021,219.5,6.721,.609,6.827,11.29,11.73,11.41,97.8,294.3,0,10.46,3.208,0
2,338,300,2,13.35,13.47,13.7,13.08,13.03,.154,.26,.2,.226,100,12.35,2550
1,338,305,2,5.038,5.009,222.3,6.07,.651,6.958,11.25,11.7,11.38,98.1,294.3,0,10.46,3.24,0
1,338,310,2,4.398,4.371,225.1,6.334,.511,5.423,11.09,11.53,11.19,98,294.3,0,10.3,2.867,0
1,338,315,2,4.297,4.274,225.5,5.859,.531,5.423,11,11.5,11.11,98.2,294.3,0,10.25,2.717,0
2,338,315,2,13.32,13.45,13.67,13.03,13,.154,.26,.2,.226,100,12.35,2550
1,338,320,2,4.698,4.675,222.7,5.685,.469,5.651,10.98,11.47,11.11,98.5,294.2,0,10.27,3.042,0
1,338,325,2,4.849,4.824,225.1,5.777,.566,5.945,10.98,11.44,11.1,98.6,294.3,0,10.28,3.205,0
1,338,330,2,5.3,5.267,222.8,6.449,.614,7.02,10.95,11.41,11.07,98.8,294.3,0,10.27,3.505,0
2,338,330,2,13.29,13.43,13.64,12.99,12.97,.154,.26,.2,.226,100,12.34,2550
1,338,335,2,5.402,5.368,222.6,6.436,.717,7.22,10.92,11.34,11.03,98.8,294.3,0,10.25,3.475,0
1,338,340,2,5.328,5.302,226.4,5.704,.51,6.86,10.8,11.21,10.9,98.8,294.3,0,10.14,3.635,0
1,338,345,2,5.848,5.817,225.4,5.928,.714,7.84,10.74,11.16,10.87,99,294.3,0,10.11,3.94,0
2,338,345,2,13.26,13.42,13.61,12.95,12.94,.154,.26,.2,.226,100,12.34,2550
1,338,350,2,5.554,5.525,227.2,5.803,.765,7.48,10.73,11.15,10.84,99.1,294.3,0,10.11,3.788,0
1,338,355,2,5.273,5.248,234,5.545,.621,6.697,10.63,11.02,10.73,99.1,294.4,0,10.01,3.728,0
1,338,400,2,5.353,5.337,235.4,4.398,.564,6.729,10.45,10.84,10.54,99.1,294.5,0,9.84,3.803,0
2,338,400,2,13.23,13.4,13.57,12.9,12.91,.154,.259,.2,.226,100,12.33,2550
1,338,405,2,5.414,5.39,236,5.474,.668,6.925,10.31,10.71,10.42,99.2,294.6,0,9.73,3.945,0
1,338,410,2,5.106,5.078,233.8,5.937,.561,6.599,10.15,10.51,10.23,99.2,294.4,0,9.57,3.578,0
1,338,415,2,5.134,5.107,229.8,5.864,.555,6.566,9.95,10.33,10.03,99.3,294.4,0,9.38,3.47,0
2,338,415,2,13.19,13.38,13.54,12.85,12.88,.154,.259,.2,.226,100,12.32,2550
1,338,420,2,5.349,5.321,227.8,5.842,.54,6.533,9.86,10.28,9.96,99.5,294.3,0,9.33,3.715,0
1,338,425,2,5.908,5.88,226.9,5.507,.606,7.32,9.84,10.26,9.95,99.6,294.3,0,9.32,3.863,0
1,338,430,2,6.083,6.055,224.4,5.436,.578,7.32,9.81,10.25,9.95,99.7,294.2,0,9.31,4.013,0
2,338,430,2,13.16,13.36,13.51,12.8,12.85,.154,.259,.2,.226,100,12.31,2550
1,338,435,2,6.296,6.267,223.4,5.471,.772,8,9.81,10.29,9.96,99.7,294.1,0,9.31,4.178,0
1,338,440,2,6.039,6.008,223.5,5.839,.626,7.64,9.79,10.31,9.96,99.7,294.1,0,9.29,3.933,0
1,338,445,2,5.902,5.872,223.4,5.692,.612,7.61,9.87,10.39,10.07,99.7,294.2,0,9.37,4.035,0
2,338,445,2,13.12,13.34,13.48,12.75,12.82,.154,.259,.2,.226,100,12.32,2550
1,338,450,2,5.958,5.928,227.1,5.752,.548,7.42,9.89,10.41,10.08,99.6,294.2,0,9.37,4.24,0
1,338,455,2,5.39,5.369,227,5.005,.557,7.06,9.85,10.34,10,99.4,294.2,0,9.31,3.615,0
1,338,500,2,5.41,5.39,228.2,4.887,.562,7.32,9.82,10.31,9.97,99.4,294.2,0,9.27,3.755,0
2,338,500,2,13.08,13.32,13.45,12.7,12.79,.154,.259,.2,.226,100,12.31,2550
1,338,505,2,5.219,5.198,230.2,5.113,.557,6.435,9.79,10.28,9.95,99.3,294.2,0,9.23,3.59,0
1,338,510,2,4.964,4.943,232.6,5.169,.416,5.847,9.71,10.19,9.85,99.2,294.2,0,9.14,3.393,0
1,338,515,2,4.842,4.824,232.5,4.929,.507,6.043,9.63,10.1,9.76,99.2,294.1,0,9.07,3.288,0
2,338,515,2,13.05,13.3,13.41,12.65,12.76,.154,.259,.2,.226,100,12.3,2550
1,338,520,2,4.74,4.721,235.3,5.163,.4,5.684,9.49,9.96,9.6,99.2,294,0,8.93,3.188,0
1,338,525,2,4.853,4.838,234.2,4.46,.47,5.88,9.39,9.9,9.53,99.3,294,0,8.84,3.263,0
1,338,530,2,5.083,5.06,236.3,5.516,.495,6.174,9.34,9.88,9.49,99.3,294.1,0,8.8,3.33,0
2,338,530,2,13.02,13.28,13.37,12.6,12.73,.154,.259,.2,.226,100,12.3,2550
1,338,535,2,4.979,4.964,238.5,4.43,.548,6.435,9.26,9.75,9.4,99.3,294.2,0,8.72,3.45,0
1,338,540,2,4.72,4.709,239.9,3.97,.415,5.749,9.12,9.63,9.25,99.1,294.2,0,8.56,3.135,0
1,338,545,2,4.559,4.543,240.7,4.747,.493,5.553,8.93,9.44,9.04,99,294.2,0,8.36,3.03,0
2,338,545,2,12.98,13.26,13.34,12.55,12.7,.154,.259,.2,.226,100,12.29,2550
1,338,550,2,4.968,4.953,245.6,4.326,.502,6.501,8.77,9.23,8.88,99,294.3,0,8.2,3.408,0
1,338,555,2,5.008,4.985,245.4,5.554,.475,6.337,8.59,9.07,8.7,98.9,294.4,0,8.03,3.33,0
1,338,600,2,4.9,4.883,242.7,4.87,.538,6.174,8.5,8.98,8.64,99.1,294.5,0,7.96,3.548,0
2,338,600,2,12.94,13.24,13.3,12.5,12.66,.154,.259,.2,.226,100,12.27,2550
1,338,605,2,4.687,4.669,246.8,5.057,.45,5.749,8.35,8.76,8.42,98.9,294.6,0,7.78,3.075,0
1,338,610,2,4.677,4.65,244.8,6.201,.454,5.913,8.09,8.53,8.18,98.8,294.6,0,7.52,3.065,0
1,338,615,2,5.072,5.05,244.5,5.387,.572,6.239,8,8.51,8.12,99,294.6,0,7.46,3.26,0
2,338,615,2,12.89,13.22,13.27,12.44,12.63,.154,.259,.2,.226,100,12.28,2550
1,338,620,2,5.136,5.113,239.8,5.443,.5,6.533,8,8.56,8.17,99.1,294.7,0,7.48,3.495,0
1,338,625,2,5.01,4.985,242.8,5.78,.593,6.337,8.06,8.59,8.22,99,294.7,0,7.52,3.44,0
1,338,630,2,5.111,5.092,242.4,4.928,.487,6.37,8.02,8.57,8.19,98.8,294.7,0,7.46,3.51,0
2,338,630,2,12.84,13.19,13.23,12.39,12.6,.154,.259,.2,.226,100,12.27,2550
1,338,635,2,4.901,4.882,239.3,5.071,.455,6.272,8.02,8.64,8.19,98.7,294.8,0,7.44,3.198,0
1,338,640,2,4.77,4.753,246.6,4.807,.452,5.684,8,8.63,8.18,98.5,295,0,7.4,3.07,0
1,338,645,2,4.482,4.465,246,4.962,.324,5.292,7.92,8.54,8.08,98.3,295.1,0,7.28,2.95,0
2,338,645,2,12.79,13.16,13.19,12.32,12.57,.154,.259,.2,.226,100,12.27,2550
1,338,650,2,4.227,4.209,247.8,5.244,.383,5.325,7.79,8.44,7.96,98,295.1,0,7.13,2.652,0
1,338,655,2,4.305,4.291,244.2,4.665,.375,5.521,7.67,8.29,7.82,97.9,295.2,0,6.982,2.78,0
1,338,700,2,4.611,4.595,241.5,4.646,.477,5.782,7.62,8.32,7.82,97.7,295.2,0,6.914,2.932,0
2,338,700,2,12.74,13.14,13.15,12.26,12.53,.154,.259,.2,.226,100,12.25,2550
1,338,705,2,4.516,4.491,244.5,6.077,.443,5.357,7.62,8.39,7.87,97.2,295.3,0,6.832,3.055,0
1,338,710,2,4.826,4.789,245.7,7.03,.61,6.37,7.63,8.61,7.98,95.6,295.3,0,6.616,3.29,0
1,338,715,2,5.412,5.379,244.4,6.363,.559,6.729,7.76,8.79,8.19,92,295.3,0,6.197,3.79,0
2,338,715,2,12.69,13.11,13.11,12.19,12.5,.154,.259,.2,.226,100,12.24,2550
1,338,720,2,5.421,5.391,241.1,5.991,.516,7.25,7.85,8.8,8.16,88.4,295.3,0,5.714,3.568,.001
1,338,725,2,5.319,5.287,239.6,6.285,.595,6.533,7.78,8.64,8,86.8,295.3,0,5.412,3.518,1.079
1,338,730,2,5.221,5.202,241.6,4.798,.524,6.468,7.71,8.46,7.9,85.8,295.4,0,5.181,3.65,2.635
2,338,730,2,12.64,13.08,13.07,12.12,12.46,.154,.259,.2,.226,100,12.25,2550
1,338,735,2,5.226,5.202,243.6,5.428,.588,6.827,7.59,8.31,7.74,85.4,295.4,0,5.001,3.588,1.936
1,338,740,2,4.925,4.907,246.7,4.987,.451,5.815,7.34,7.99,7.38,86,295.4,0,4.858,3.123,3.178
1,338,745,2,4.956,4.936,248.4,5.104,.374,5.88,7.1,7.76,7.17,86.3,295.4,0,4.671,3.178,9.07
2,338,745,2,12.59,13.05,13.03,12.05,12.43,.154,.259,.2,.226,100,12.24,2550
1,338,750,2,4.948,4.931,250.2,4.772,.426,5.847,6.974,7.75,7.12,86,295.3,0,4.51,3.208,19.04
1,338,755,2,4.817,4.802,252.5,4.645,.376,5.651,7.02,7.77,7.18,84.9,295.4,0,4.375,3.175,22.4
1,338,800,2,4.688,4.664,254.7,5.738,.448,5.913,6.945,7.66,7.06,84.9,295.5,0,4.294,2.952,29.88
2,338,800,2,12.53,13.02,12.98,11.98,12.39,.154,.258,.2,.226,64.1,12.27,2550
1,338,805,2,4.725,4.708,252.4,4.735,.372,5.553,6.948,7.67,7.12,84.8,295.6,0,4.287,3.007,57.06
1,338,810,2,4.575,4.554,251.7,5.434,.442,5.651,7.14,7.83,7.43,84.1,295.6,0,4.353,2.88,85
1,338,815,2,4.558,4.54,254,5.097,.375,5.553,7.35,7.98,7.63,83.4,295.6,0,4.447,2.895,92.7
2,338,815,2,12.48,12.99,12.94,11.91,12.35,.154,.258,.2,.226,26.79,12.3,2550
1,338,820,2,4.579,4.534,258.6,8.04,.473,5.619,7.56,8.17,7.82,82.5,295.6,0,4.481,3.06,88.3
1,338,825,2,4.721,4.691,267.2,6.457,.469,6.043,7.71,8.35,7.96,81.8,295.7,0,4.516,3.183,93.8
1,338,830,2,4.497,4.468,267.1,6.484,.454,5.553,7.97,8.63,8.3,81,295.8,0,4.625,3.108,136.7
2,338,830,2,12.42,12.96,12.89,11.84,12.31,.154,.258,.2,.226,17.04,12.38,2550
1,338,835,2,4.795,4.759,264.6,7.02,.434,5.945,8.33,9.01,8.73,79.9,295.9,0,4.782,3.263,131.9
1,338,840,2,5.056,5.038,261.2,4.859,.487,6.174,8.58,9.21,8.89,79.2,295.9,0,4.89,3.355,123.5
1,338,845,2,5.192,5.171,257.6,5.195,.521,6.501,8.83,9.45,9.14,77.6,296,0,4.826,3.463,142.7
2,338,845,2,12.39,12.93,12.85,11.78,12.27,.154,.258,.2,.226,9.44,12.56,2550
1,338,850,2,4.872,4.842,257.4,6.262,.469,5.815,9.14,9.68,9.47,77,296.1,0,5.027,3.303,185.5
1,338,855,2,5.221,5.2,253.7,5.149,.482,6.435,9.41,9.89,9.7,75.3,296.2,0,4.96,3.77,130.9
1,338,900,2,5.438,5.408,254.3,6.087,.515,7.19,9.49,10.04,9.74,74,296.3,0,4.798,3.923,131.5
2,338,900,2,12.38,12.9,12.8,11.73,12.24,.154,.258,.2,.226,4.538,12.76,2550
1,338,905,2,5.722,5.697,258.7,5.263,.613,7.09,9.69,10.27,9.95,72.7,296.4,0,4.744,4.023,154
1,338,910,2,5.509,5.49,257,4.776,.52,6.697,10.06,10.53,10.4,72.1,296.4,0,4.968,4.05,262.8
1,338,915,2,5.041,5.023,254.4,4.908,.592,6.37,10.51,10.86,10.85,71.3,296.5,0,5.221,3.81,248.7
2,338,915,2,12.38,12.88,12.76,11.71,12.2,.154,.258,.2,.226,2.691,12.82,2550
1,338,920,2,4.808,4.782,255.8,5.956,.582,6.533,10.87,11.21,11.17,70.8,296.5,0,5.462,3.55,225.6
1,338,925,2,5.126,5.075,258.9,8.09,.632,7.02,11.27,11.72,11.63,68.49,296.6,0,5.369,3.838,243.3
1,338,930,2,5.237,5.208,263.2,6.027,.675,6.533,11.67,12.1,12,65.5,296.7,0,5.115,3.95,208.7
2,338,930,2,12.39,12.85,12.72,11.71,12.16,.154,.258,.2,.226,1.653,13,2550
1,338,935,2,5.209,5.187,265.7,5.268,.612,6.697,11.88,12.33,12.2,63.78,296.7,0,4.944,3.96,210.9
1,338,940,2,5.204,5.171,266.8,6.458,.771,7.81,12.12,12.51,12.44,62.12,296.8,0,4.799,4.12,265
1,338,945,2,5.631,5.604,268.7,5.643,.599,7.19,12.33,12.66,12.64,60.51,296.8,0,4.618,4.2,265.9
2,338,945,2,12.42,12.83,12.69,11.73,12.12,.154,.258,.2,.226,.183,13,2550
1,338,950,2,5.858,5.824,271.8,6.112,.847,8.13,12.64,12.99,13.02,58.44,296.9,0,4.422,4.585,280
1,338,955,2,6.774,6.748,271.3,5.079,.83,8.66,13.06,13.43,13.42,54.79,296.9,0,3.908,5.328,286.5
1,338,1000,2,6.667,6.639,271.4,5.244,.817,8.43,13.55,13.78,13.96,52.92,296.9,0,3.871,5.363,468.5
2,338,1000,2,12.47,12.82,12.66,11.79,12.08,.154,.258,.2,.226,0,13.06,2550
1,338,1005,2,5.239,5.205,277.5,6.545,.735,6.827,14.21,14.33,14.62,52.61,296.9,0,4.386,4.175,352.8
1,338,1010,2,5.837,5.813,277,5.131,.701,7.77,14.54,14.52,14.83,49.84,296.9,0,3.929,4.723,375.5
1,338,1015,2,5.061,5.035,270.4,5.808,.584,6.468,14.74,14.83,15.08,49.33,296.9,0,3.969,4.028,342.1
2,338,1015,2,12.53,12.81,12.65,11.87,12.05,.154,.258,.2,.226,0,13.13,2550
1,338,1020,2,5.16,5.133,263.5,5.825,.723,6.501,15.11,15.2,15.35,47.31,296.9,0,3.716,4.185,275.6
1,338,1025,2,4.666,4.642,265.3,5.783,.802,6.239,15.07,15.1,15.24,47.34,296.9,0,3.692,3.473,263.1
1,338,1030,2,5.149,5.117,264.8,6.393,.717,6.566,15.11,15.16,15.27,46.68,296.9,0,3.536,3.825,290.5
2,338,1030,2,12.61,12.81,12.64,11.98,12.03,.154,.258,.2,.226,0,13.01,2550
1,338,1035,2,5.391,5.352,260.8,6.883,.662,6.599,15.47,15.45,15.69,46.03,297.1,0,3.659,4.183,337.9
1,338,1040,2,5.357,5.328,262.8,5.948,.675,6.729,15.59,15.51,15.75,45.77,297.1,0,3.688,3.993,316.1
1,338,1045,2,5.012,4.968,262.2,7.58,.801,6.958,15.85,15.86,16.07,45.03,297.1,0,3.692,4.02,343.4
2,338,1045,2,12.71,12.82,12.65,12.12,12,.154,.258,.2,.226,0,13.08,2550
1,338,1050,2,5.582,5.548,260.2,6.342,.621,6.762,16.16,16.03,16.28,43.66,297,0,3.543,4.31,325.9
1,338,1055,2,6.073,6.035,265.1,6.436,.838,7.77,16.26,16.19,16.39,41.98,297.1,0,3.082,4.655,308
1,338,1100,2,5.854,5.814,272,6.675,.789,7.64,16.61,16.64,16.79,40.1,297.1,0,2.761,4.313,270.5
2,338,1100,2,12.82,12.84,12.67,12.28,11.99,.154,.258,.2,.226,0,13.02,2550
1,338,1105,2,5.61,5.572,275.1,6.643,.669,7.15,16.91,16.95,17.11,39.08,297.1,0,2.675,4.405,309.9
1,338,1110,2,6.642,6.599,273.5,6.487,1.111,8.69,17.25,17.27,17.41,37.55,297.1,0,2.419,5.16,303.1
1,338,1115,2,6.725,6.692,273.5,5.646,.812,8.1,17.32,17.28,17.41,36.85,297,0,2.222,5.448,280.9
2,338,1115,2,12.93,12.87,12.7,12.44,11.98,.154,.258,.2,.226,0,13.02,2550
1,338,1120,2,6.17,6.126,277.6,6.876,.818,7.97,17.34,17.26,17.41,36.95,297.1,0,2.275,4.765,257.4
1,338,1125,2,6.093,6.044,277.3,7.27,.952,8.82,17.31,17.25,17.38,36.55,297.1,0,2.103,4.91,249.2
1,338,1130,2,5.528,5.508,277.3,4.879,.783,7.28,17.35,17.33,17.47,36.61,297.1,0,2.161,4.268,254.5
2,338,1130,2,13.04,12.9,12.75,12.6,11.98,.154,.258,.2,.226,0,12.99,2550
1,338,1135,2,5.251,5.224,279.4,5.854,.792,7.19,17.44,17.45,17.59,36,297,0,2.007,4.195,257.9
1,338,1140,2,5.104,5.056,279.9,7.77,.677,7.02,17.59,17.55,17.71,35.65,296.9,0,2.005,3.965,241.9
1,338,1145,2,4.456,4.412,277.2,8.08,.69,6.631,17.75,17.8,17.91,35.48,296.8,0,2.078,3.563,268.3
2,338,1145,2,13.15,12.94,12.79,12.77,11.99,.154,.258,.2,.226,0,12.96,2550
1,338,1150,2,4.885,4.857,282.3,6.114,.838,6.762,17.98,17.99,18.16,33.74,296.7,0,1.593,4.205,307.5
1,338,1155,2,4.419,4.374,291.7,8.18,.681,5.847,18.23,18.17,18.36,33.76,296.7,0,1.815,3.605,287
1,338,1200,2,5.76,5.717,288.7,7.06,.988,7.58,18.37,18.27,18.43,32.34,296.6,0,1.35,4.473,285.3
2,338,1200,2,13.24,12.98,12.85,12.93,12,.154,.258,.2,.226,0,13.01,2550
1,338,1205,2,5.156,5.114,292.6,7.38,.729,6.533,18.5,18.36,18.57,32.23,296.5,0,1.414,4.245,352.1
1,338,1210,2,4.935,4.876,290.8,8.79,.614,6.435,18.78,18.61,18.88,31.85,296.4,0,1.49,3.988,336.2
1,338,1215,2,5.9,5.857,289.2,6.897,1.043,7.94,18.92,18.66,18.96,31.41,296.4,0,1.42,4.708,354.7
2,338,1215,2,13.34,13.01,12.91,13.08,12.03,.154,.258,.2,.226,0,13.02,2550
1,338,1220,2,6.039,5.983,292,7.82,.843,7.64,19,18.68,19.07,31.07,296.3,0,1.336,4.698,453.1
1,338,1225,2,5.202,5.151,293.8,8,.83,6.566,19.51,19.07,19.59,30.48,296.2,0,1.504,4.205,429.1
1,338,1230,2,6.205,6.142,299.7,8.15,1.029,8.33,19.6,19.14,19.6,29.71,296.2,0,1.235,4.79,384.7
2,338,1230,2,13.45,13.06,12.98,13.23,12.06,.153,.258,.2,.226,0,13.47,2550
1,338,1235,2,5.762,5.736,292.8,5.521,.753,7.32,19.5,19.1,19.44,29.93,296.1,0,1.261,4.55,339.7
1,338,1240,2,5.735,5.706,294,5.794,.957,7.97,19.53,19.27,19.59,30.03,296.1,0,1.328,4.568,382
1,338,1245,2,6.625,6.557,297.9,8.23,1.024,9.34,19.87,19.65,19.96,28.81,296.1,0,1.044,5.148,315.3
2,338,1245,2,13.57,13.11,13.04,13.4,12.09,.153,.258,.2,.226,0,13.41,2550
1,338,1250,2,8.1,7.99,303.6,9.43,1.614,11.66,20.08,19.93,20.14,26.97,296.1,0,.321,6.188,372.7
1,338,1255,2,7.88,7.82,302.2,7.03,1.446,10.88,20.48,20.28,20.55,25.3,296,0,-.192,6.385,502.6
1,338,1300,2,8.37,8.29,300.5,7.66,1.341,11.07,21,20.55,20.96,24.55,296,0,-.168,6.62,430.7
2,338,1300,2,13.7,13.16,13.11,13.58,12.12,.154,.258,.2,.226,0,13.4,2550
1,338,1305,2,8.37,8.31,308.2,6.613,1.356,11.63,20.8,20.34,20.67,24.5,295.9,0,-.353,6.613,383
1,338,1310,2,8.71,8.64,304.1,7.23,1.179,10.88,20.66,20.25,20.55,24.6,295.8,0,-.418,6.85,409.2
1,338,1315,2,7.88,7.81,299.5,7.64,1.21,10.19,20.75,20.34,20.69,24.52,295.8,0,-.394,6.335,411.9
2,338,1315,2,13.82,13.22,13.18,13.77,12.16,.154,.258,.2,.226,0,13.4,2550
1,338,1320,2,8.58,8.54,298,5.193,1.011,10.39,20.67,20.26,20.52,24.31,295.8,0,-.572,6.733,351.1
1,338,1325,2,7.75,7.7,296.2,6.443,1.016,10.09,20.54,20.24,20.48,24.55,295.8,0,-.547,6.128,348.3
1,338,1330,2,7.04,6.983,305.2,7.5,1.284,9.44,20.69,20.45,20.65,24,295.7,0,-.729,5.84,323
2,338,1330,2,13.93,13.28,13.25,13.95,12.21,.154,.258,.2,.226,0,13.38,2550
1,338,1335,2,6.844,6.797,292,6.746,1.033,8.66,20.62,20.39,20.59,24.28,295.7,0,-.626,5.373,322.5
1,338,1340,2,7.49,7.44,292.1,6.883,1.407,11.2,20.67,20.5,20.64,23.8,295.7,0,-.851,6.033,269.6
1,338,1345,2,8.25,8.22,293.5,5.183,1.125,10.26,20.58,20.44,20.53,23.65,295.7,0,-1.012,6.36,280.1
2,338,1345,2,14.03,13.35,13.32,14.14,12.26,.154,.258,.2,.226,0,13.39,2550
1,338,1350,2,7.07,7.03,294.3,6.478,.84,8.72,20.72,20.53,20.71,23.54,295.7,0,-.958,5.428,298.9
1,338,1355,2,6.227,6.146,300,9.19,.856,8.23,20.79,20.67,20.78,23.58,295.7,0,-.88,4.893,256.4
1,338,1400,2,6.465,6.412,301.2,7.28,.872,8.23,20.76,20.67,20.73,23.55,295.7,0,-.919,5.193,243.1
2,338,1400,2,14.11,13.41,13.4,14.3,12.32,.154,.258,.2,.226,0,13.4,2550
1,338,1405,2,6.097,6.017,298.4,9.24,.796,7.64,20.78,20.71,20.76,23.91,295.8,0,-.708,4.758,233.4
1,338,1410,2,6.262,6.214,303.4,7.12,1.138,9.02,20.89,20.9,20.94,23.66,295.8,0,-.748,4.698,248.5
1,338,1415,2,6.612,6.573,308,6.212,.975,8.79,21.01,20.91,20.98,24.2,295.8,0,-.355,5.138,248.6
2,338,1415,2,14.19,13.47,13.48,14.43,12.38,.154,.258,.2,.226,0,13.39,2550
1,338,1420,2,6.625,6.556,307.2,8.31,.835,8.1,20.94,20.85,20.87,23.55,295.9,0,-.774,5.33,205.2
1,338,1425,2,6.121,6.015,304.4,10.66,1.496,10.03,20.97,20.95,20.97,23.44,296,0,-.812,4.665,234.1
1,338,1430,2,6.218,6.134,299.8,9.42,1.13,8.66,21.09,21.03,21.08,23.14,296,0,-.885,4.698,227.3
2,338,1430,2,14.25,13.52,13.57,14.55,12.44,.154,.258,.2,.226,0,13.39,2550
1,338,1435,2,6.461,6.402,303.3,7.76,.8,9.05,21.2,21.18,21.22,22.87,296,0,-.949,4.988,245.5
1,338,1440,2,6.705,6.629,301.3,8.61,.995,9.08,21.45,21.36,21.48,21.99,296.1,0,-1.27,5.268,294.3
1,338,1445,2,7.08,7,302.1,8.65,.899,9.02,21.64,21.39,21.56,22.72,296.1,0,-.674,5.488,338.9
2,338,1445,2,14.3,13.57,13.65,14.64,12.51,.154,.258,.2,.226,0,13.39,2550
1,338,1450,2,6.752,6.66,309,9.42,1.095,9.41,22.03,21.61,22.04,22.86,296.1,0,-.275,5.53,563.8
1,338,1455,2,7.33,7.26,323.1,7.81,.903,9.47,22.1,21.44,21.93,22.95,296.1,0,-.166,5.723,524.4
1,338,1500,2,7.71,7.65,305.8,7.04,1.469,10.81,22.36,21.75,22.25,22.36,296.1,0,-.308,6.13,494.6
2,338,1500,2,14.35,13.62,13.72,14.73,12.58,.154,.259,.2,.226,0,13.35,2550
1,338,1505,2,7.12,6.982,316.6,11.28,1.339,10.71,22.25,21.64,22.03,22.38,296.2,0,-.379,5.988,441.9
1,338,1510,2,7.04,6.971,316.3,8.28,1.104,9.67,22.02,21.51,21.84,22.49,296.3,0,-.501,5.355,353.4
1,338,1515,2,6.925,6.803,308.4,10.76,1.083,8.56,21.83,21.43,21.71,22.38,296.3,0,-.723,5.428,362.8
2,338,1515,2,14.42,13.67,13.8,14.82,12.64,.154,.259,.2,.226,0,13.33,2550
1,338,1520,2,6.527,6.489,296.7,6.196,.777,8.72,22.05,21.53,21.99,21.73,296.4,0,-.943,5.175,474.6
1,338,1525,2,7,6.698,305,16.89,1.041,9.96,22.18,21.7,22.13,21.88,296.4,0,-.739,5.545,437.5
1,338,1530,2,6.302,6.147,297.1,12.71,1.093,9.38,22.13,21.57,22.01,21.89,296.4,0,-.778,5.14,395.8
2,338,1530,2,14.5,13.71,13.87,14.92,12.71,.154,.259,.2,.226,0,13.33,2550
1,338,1535,2,6.249,6.175,318.2,8.8,.995,7.94,22.01,21.55,21.91,22.38,296.4,0,-.579,4.86,399.5
1,338,1540,2,7,6.94,314.2,7.81,.893,8.92,22.11,21.6,21.96,22.14,296.4,0,-.645,5.423,364.7
1,338,1545,2,6.74,6.707,313.2,5.695,.831,8.4,21.9,21.59,21.81,22.38,296.4,0,-.66,5.323,322.4
2,338,1545,2,14.57,13.76,13.94,15.02,12.77,.154,.259,.2,.226,0,13.32,2550
1,338,1550,2,6.603,6.528,304.9,8.63,.774,8.36,21.91,21.51,21.8,22.22,296.5,0,-.757,5.11,327.4
1,338,1555,2,7.28,7.18,306.2,9.13,1.316,10.26,21.83,21.51,21.75,21.91,296.5,0,-1.006,5.633,303.7
1,338,1600,2,7.05,6.999,309.1,7.22,.701,8.79,21.6,21.2,21.46,22.53,296.6,0,-.823,5.433,303
2,338,1600,2,14.64,13.81,14.01,15.11,12.83,.154,.259,.2,.226,0,13.32,2550
1,338,1605,2,5.219,5.174,314.4,7.55,1.018,8.43,21.49,21.17,21.4,23.06,296.7,0,-.595,4.075,277.2
1,338,1610,2,5.12,5.036,327.6,10.41,.743,7.12,21.64,21.41,21.65,23.08,296.7,0,-.468,4.128,344
1,338,1615,2,6.44,6.367,303,8.63,.652,7.77,21.86,21.54,21.85,22.08,296.7,0,-.874,5.108,340.4
2,338,1615,2,14.69,13.86,14.08,15.17,12.9,.154,.259,.2,.226,0,13.32,2550
1,338,1620,2,5.947,5.907,297.6,6.654,.943,8.07,21.91,21.5,21.83,22.3,296.7,0,-.703,4.603,302.5
1,338,1625,2,5.026,4.969,300.6,8.58,.832,7.19,21.92,21.59,21.86,22.56,296.8,0,-.544,4.103,230.6
1,338,1630,2,4.641,4.537,315.8,12.15,.58,5.847,21.46,21.21,21.34,23.31,296.8,0,-.479,3.658,193.7
2,338,1630,2,14.72,13.9,14.15,15.21,12.97,.154,.259,.2,.226,0,13.32,2550
1,338,1635,2,5.51,5.455,309.2,8.04,1.443,7.84,21.26,21.2,21.19,23.2,296.8,0,-.71,4.37,149.3
1,338,1640,2,5.973,5.943,300.6,5.729,.746,8.04,21.12,21.13,21.05,23,296.8,0,-.936,4.64,146.7
1,338,1645,2,5.018,4.967,304.3,8.1,.808,6.729,20.98,21.04,20.95,23.9,296.8,0,-.535,3.85,152.7
2,338,1645,2,14.76,13.94,14.22,15.25,13.04,.154,.259,.2,.226,0,13.33,2550
1,338,1650,2,5.078,5.047,302.8,6.296,.67,6.468,21.04,21.07,21.04,24.27,296.9,0,-.287,3.8,168
1,338,1655,2,5.12,5.07,316.2,8.08,.765,7.28,21.13,21.12,21.14,24.04,296.9,0,-.344,3.83,158.5
1,338,1700,2,5.235,5.211,326.9,5.569,.694,6.664,20.89,20.82,20.77,23.85,297,0,-.642,3.948,109.5
2,338,1700,2,14.79,13.98,14.27,15.28,13.11,.154,.26,.2,.226,0,13.34,2550
1,338,1705,2,5.354,5.335,334.5,4.812,.701,6.991,20.51,20.6,20.39,24.2,297.1,0,-.762,4.135,76.4
1,338,1710,2,5.168,5.147,337.9,5.138,.664,6.599,20.17,20.42,20.08,24.52,297.2,0,-.864,3.843,43.3
1,338,1715,2,4.933,4.91,336.1,5.485,.59,6.403,19.83,20.21,19.77,25.03,297.2,0,-.875,3.478,29.82
2,338,1715,2,14.8,14.02,14.32,15.3,13.17,.154,.26,.2,.226,0,12.66,2550
1,338,1720,2,4.451,4.428,335.8,5.714,.578,5.651,19.5,19.93,19.44,25.44,297.2,0,-.927,3.037,19.17
1,338,1725,2,3.747,3.74,334.9,3.45,.455,4.933,19.15,19.73,19.09,25.86,297.3,0,-1.004,2.427,7.98
1,338,1730,2,2.761,2.756,335.9,3.334,.277,3.463,18.66,19.41,18.59,26.63,297.2,0,-1.021,1.475,3.021
2,338,1730,2,14.78,14.05,14.38,15.31,13.24,.154,.26,.2,.226,0,12.62,2550
1,338,1735,2,2.57,2.567,339.9,2.493,.106,2.875,18.16,19.19,18.09,27.38,297.3,0,-1.071,1.132,0
1,338,1740,2,2.529,2.525,345.7,2.97,.149,2.809,17.65,19.12,17.64,28.24,297.3,0,-1.082,1.075,0
1,338,1745,2,2.587,2.584,349.5,2.626,.116,3.136,17.25,19.03,17.39,28.77,297.4,0,-1.169,1.307,0
2,338,1745,2,14.74,14.07,14.43,15.29,13.29,.154,.26,.2,.226,0,12.6,2550
1,338,1750,2,2.736,2.732,350.3,3.087,.155,3.201,16.85,18.79,16.95,29.58,297.4,0,-1.136,1.265,0
1,338,1755,2,3.15,3.146,357.8,2.952,.106,3.332,16.33,18.45,16.54,30.91,297.5,0,-.991,1.672,0
1,338,1800,2,3.687,3.674,353.2,4.857,.381,5.129,15.73,17.98,15.87,31.84,297.7,0,-1.111,1.712,0
2,338,1800,2,14.65,14.08,14.47,15.23,13.34,.154,.26,.2,.226,0,12.59,2550
1,338,1805,2,3.733,3.724,356.5,4.042,.232,4.312,15.29,17.23,15.41,32.38,297.8,0,-1.262,1.792,0
1,338,1810,2,3.748,3.742,357.7,3.285,.145,4.181,14.79,16.42,14.84,33.27,297.9,0,-1.331,1.707,0
1,338,1815,2,4.259,4.24,8.34,5.43,.247,4.802,14.31,16.07,14.37,34.66,297.9,0,-1.202,1.917,0
2,338,1815,2,14.53,14.08,14.5,15.14,13.39,.154,.26,.2,.226,0,12.58,2550
1,338,1820,2,4.095,4.088,24.4,3.43,.16,4.41,13.99,15.83,14.11,35.35,298,0,-1.211,1.845,0
1,338,1825,2,3.804,3.802,31.32,1.949,.192,4.181,13.83,15.27,13.98,35.46,298,0,-1.313,1.882,0
1,338,1830,2,3.391,3.387,33.77,2.873,.2,3.855,13.5,14.45,13.53,36.24,298.2,0,-1.305,1.582,0
2,338,1830,2,14.39,14.07,14.52,15.03,13.43,.154,.26,.2,.226,0,12.56,2550
1,338,1835,2,3.32,3.311,37.4,4.067,.275,3.985,13.05,13.91,13.09,37.55,298.3,0,-1.225,1.637,0
1,338,1840,2,3.844,3.838,43.52,3.067,.317,4.541,12.73,13.85,12.8,38.65,298.4,0,-1.119,1.662,0
1,338,1845,2,3.231,3.224,47.81,3.836,.369,4.116,12.73,14.02,12.88,39.05,298.5,0,-.978,1.372,0
2,338,1845,2,14.26,14.05,14.52,14.9,13.46,.154,.26,.2,.226,0,12.55,2550
1,338,1850,2,3.099,3.094,48.75,3.43,.254,3.789,12.85,13.94,13.02,39.22,298.5,0,-.821,1.617,0
1,338,1855,2,3.231,3.226,48.1,3.215,.238,3.855,12.81,13.76,12.93,39.51,298.6,0,-.753,1.335,0
1,338,1900,2,3.298,3.294,41.27,2.849,.255,3.659,12.67,13.59,12.81,39.69,298.7,0,-.815,1.47,0
2,338,1900,2,14.12,14.02,14.52,14.76,13.48,.154,.26,.2,.226,0,12.55,2550
1,338,1905,2,3.608,3.584,38.68,6.656,.608,5.782,12.53,13.41,12.6,39.81,298.9,0,-.903,1.657,0
1,338,1910,2,6.689,6.631,30.48,7.5,.999,8.53,12.57,13.32,12.82,38.63,299.2,0,-1.268,4.925,.282
1,338,1915,2,7.79,7.75,43.86,5.984,1.188,9.51,12.84,13.23,12.99,37.22,299.3,0,-1.519,5.708,.123
2,338,1915,2,13.99,13.99,14.5,14.62,13.49,.154,.26,.2,.226,0,12.54,2550
1,338,1920,2,6.83,6.782,42.27,6.774,1.015,8.98,12.69,12.94,12.73,37.79,299.5,0,-1.452,4.888,0
1,338,1925,2,6.068,6.04,41.24,5.442,.702,8.4,12.37,12.56,12.39,38.57,299.7,0,-1.465,4.343,0
1,338,1930,2,6.077,6.049,38.35,5.485,.796,8.1,12.11,12.37,12.15,38.97,299.8,0,-1.551,4.36,0
2,338,1930,2,13.88,13.95,14.48,14.5,13.49,.154,.26,.2,.226,0,12.52,2550
1,338,1935,2,5.819,5.786,41.46,6.128,.807,7.58,11.87,12.15,11.92,39.28,300,0,-1.652,4.328,0
1,338,1940,2,6.663,6.635,42.91,5.179,.73,8.72,11.77,12.06,11.86,39.07,300.1,0,-1.812,4.953,0
1,338,1945,2,6.305,6.28,47.34,5.078,.848,8.07,11.64,11.95,11.72,39.15,300.3,0,-1.9,4.293,0
2,338,1945,2,13.78,13.91,14.45,14.37,13.49,.154,.26,.2,.226,0,12.52,2550
1,338,1950,2,6.577,6.55,49.88,5.185,.875,8.43,11.5,11.82,11.6,38.87,300.3,0,-2.115,4.755,0
1,338,1955,2,6.446,6.423,50.41,4.808,.7,7.74,11.39,11.71,11.48,38.33,300.3,0,-2.395,4.51,0
1,338,2000,2,5.873,5.835,50.73,6.487,.848,7.51,11.28,11.59,11.34,38.22,300.4,0,-2.533,4.083,0
2,338,2000,2,13.69,13.87,14.41,14.26,13.48,.154,.26,.2,.226,0,12.5,2550
1,338,2005,2,5.926,5.897,52.35,5.689,.62,7.28,11.1,11.44,11.18,38.07,300.5,0,-2.738,4.07,0
1,338,2010,2,5.377,5.359,52.68,4.662,.647,7.09,10.93,11.26,11.01,38.32,300.6,0,-2.802,3.848,0
1,338,2015,2,5.27,5.251,46.89,4.81,.661,7.22,10.76,11.11,10.85,38.95,300.7,0,-2.735,3.515,0
2,338,2015,2,13.61,13.83,14.38,14.15,13.46,.154,.26,.2,.226,0,12.49,2550
1,338,2020,2,5.726,5.697,48.54,5.754,.819,8.2,10.66,11.02,10.75,38.93,300.8,0,-2.833,3.965,0
1,338,2025,2,5.408,5.384,51.57,5.321,.815,8.3,10.52,10.85,10.61,38.65,300.9,0,-3.047,3.945,0
1,338,2030,2,5.461,5.433,47.05,5.773,.633,7.19,10.41,10.77,10.53,38.46,301,0,-3.21,3.825,0
2,338,2030,2,13.53,13.8,14.34,14.05,13.44,.154,.26,.2,.226,0,12.48,2550
1,338,2035,2,5.208,5.185,46.83,5.36,.584,6.631,10.3,10.6,10.37,38.3,301.1,0,-3.363,3.558,0
1,338,2040,2,5.331,5.308,45.24,5.32,.631,7.19,10.16,10.5,10.24,37.98,301.2,0,-3.598,3.633,0
1,338,2045,2,5.692,5.662,43.14,5.969,.709,7.55,10.08,10.44,10.18,36.73,301.4,0,-4.106,3.855,0
2,338,2045,2,13.44,13.75,14.29,13.94,13.42,.154,.26,.2,.226,0,12.48,2550
1,338,2050,2,5.413,5.396,40.7,4.584,.67,7.06,10.06,10.44,10.18,34.94,301.5,0,-4.771,3.803,0
1,338,2055,2,5.62,5.589,43.69,6.037,.685,7.06,9.98,10.34,10.09,34.28,301.4,0,-5.086,3.918,0
1,338,2100,2,5.908,5.88,45.53,5.577,.723,7.58,9.92,10.27,10.02,33.68,301.4,0,-5.367,4.128,0
2,338,2100,2,13.35,13.71,14.25,13.83,13.39,.154,.26,.2,.226,0,12.46,2550
1,338,2105,2,5.508,5.466,45.38,7.03,.762,7.58,9.82,10.17,9.92,33.2,301.5,0,-5.637,3.765,0
1,338,2110,2,6.02,5.988,44.1,5.852,.776,7.68,9.76,10.18,9.89,32.23,301.5,0,-6.065,4.065,0
1,338,2115,2,7.35,7.31,42.11,5.459,1.62,12.38,9.76,10.21,9.93,30.43,301.6,0,-6.816,5.168,0
2,338,2115,2,13.26,13.67,14.21,13.72,13.36,.153,.26,.2,.226,0,12.46,2550
1,338,2120,2,8.45,8.38,39.55,7.62,1.564,12.64,9.94,10.33,10.12,27.36,301.6,0,-8,6.275,.007
1,338,2125,2,9.99,9.94,40.61,6.07,1.302,13.39,9.87,10.14,9.97,26.32,301.6,0,-8.55,7.19,0
1,338,2130,2,8.86,8.79,28.65,7,1.588,12.18,9.29,9.22,9.12,27.53,301.8,0,-8.48,7.16,0
2,338,2130,2,13.18,13.63,14.16,13.61,13.33,.153,.26,.2,.226,0,12.45,2550
1,338,2135,2,10.04,9.98,31.65,6.694,1.679,14.14,8.45,8.48,8.36,28.65,302,0,-8.69,8.01,0
1,338,2140,2,8.79,8.73,36.08,6.954,1.605,12.38,8.04,8.12,8.02,29.75,302.2,0,-8.57,6.655,0
1,338,2145,2,8.96,8.92,37.44,5.793,1.26,11.63,7.76,7.89,7.78,30.46,302.3,0,-8.51,6.67,0
2,338,2145,2,13.09,13.58,14.1,13.5,13.3,.153,.26,.2,.226,0,12.44,2550
1,338,2150,2,8.16,8.11,36.29,6.013,.906,10.16,7.59,7.72,7.61,31.01,302.3,0,-8.43,6.243,0
1,338,2155,2,8.18,8.14,36.3,6.204,.894,10.32,7.38,7.54,7.41,31.7,302.5,0,-8.34,5.978,0
1,338,2200,2,7.77,7.74,37.84,5.444,.81,9.38,7.19,7.38,7.22,32.19,302.6,0,-8.3,5.69,0
2,338,2200,2,13.01,13.54,14.05,13.39,13.27,.153,.26,.2,.226,0,12.43,2550
1,338,2205,2,7.6,7.56,36.83,5.326,.851,9.83,7.01,7.25,7.06,32.64,302.7,0,-8.28,5.718,0
1,338,2210,2,7.52,7.47,37.89,5.995,1.015,10,6.864,7.08,6.907,33.08,302.8,0,-8.24,5.598,0
1,338,2215,2,7.73,7.68,37.67,6.296,.963,10.06,6.72,6.95,6.771,33.56,302.9,0,-8.19,5.76,0
2,338,2215,2,12.92,13.49,13.99,13.28,13.23,.153,.26,.2,.226,0,12.42,2550
1,338,2220,2,7.05,7.01,39.72,6.197,1.023,9.87,6.563,6.734,6.586,34.43,302.9,0,-8,5.135,0
1,338,2225,2,7.22,7.19,39.44,5.546,.96,9.34,6.421,6.649,6.473,35,303,0,-7.91,5.435,0
1,338,2230,2,7.13,7.1,36.02,5.31,.837,8.89,6.304,6.484,6.335,35.53,303.1,0,-7.83,5.273,0
2,338,2230,2,12.82,13.44,13.94,13.16,13.19,.153,.259,.2,.226,0,12.41,2550
1,338,2235,2,6.002,5.979,32.66,5.023,.748,8,6.066,6.241,6.046,36.5,303.3,0,-7.69,4.7,0
1,338,2240,2,6.44,6.414,28.53,5.114,.725,7.97,5.749,5.983,5.751,37.58,303.3,0,-7.6,4.963,0
1,338,2245,2,6.817,6.777,29.31,6.199,.868,8.95,5.594,5.825,5.621,38.22,303.4,0,-7.53,5.188,0
2,338,2245,2,12.72,13.39,13.88,13.04,13.15,.153,.259,.2,.226,0,12.4,2550
1,338,2250,2,7.13,7.1,32.58,5.636,1.084,9.9,5.53,5.768,5.582,38.57,303.3,0,-7.47,5.508,0
1,338,2255,2,7.07,7.04,30.11,4.618,.926,9.41,5.378,5.591,5.399,39.2,303.3,0,-7.39,5.613,0
1,338,2300,2,7.58,7.55,26.87,5.548,1.146,10.88,5.269,5.51,5.317,39.65,303.3,0,-7.35,5.858,0
2,338,2300,2,12.61,13.34,13.81,12.91,13.11,.153,.259,.2,.226,0,12.39,2550
1,338,2305,2,7.74,7.71,26.88,4.565,1.073,10.55,5.197,5.455,5.241,40.11,303.4,0,-7.26,5.853,0
1,338,2310,2,7.82,7.78,28.43,6.241,.982,10.09,5.136,5.356,5.168,40.64,303.4,0,-7.15,6.13,0
1,338,2315,2,7.75,7.72,30.96,5.521,.91,9.47,5.048,5.268,5.092,41.24,303.6,0,-7.04,5.968,0
2,338,2315,2,12.5,13.29,13.74,12.77,13.06,.153,.259,.2,.226,0,12.38,2550
1,338,2320,2,7.99,7.94,33.63,6.16,1.017,10.75,4.981,5.199,5.029,41.64,303.6,0,-6.974,6.318,0
1,338,2325,2,7.66,7.61,35.46,6.143,.861,9.15,4.913,5.085,4.944,42,303.5,0,-6.928,5.81,0
1,338,2330,2,8.25,8.21,34.96,5.639,1.102,11.27,4.825,5.019,4.863,42.31,303.5,0,-6.912,6.483,0
2,338,2330,2,12.39,13.23,13.68,12.63,13.02,.153,.259,.2,.226,0,12.38,2550
1,338,2335,2,7.8,7.76,33.43,5.857,1.054,9.93,4.727,4.902,4.756,42.7,303.5,0,-6.882,6.05,0
1,338,2340,2,8.17,8.11,31.55,6.961,.999,10.29,4.62,4.776,4.651,43.08,303.6,0,-6.863,6.243,0
1,338,2345,2,7.58,7.56,31.35,4.674,1.024,10.45,4.51,4.661,4.533,43.49,303.8,0,-6.842,5.908,0
2,338,2345,2,12.29,13.17,13.61,12.49,12.97,.153,.259,.2,.226,0,12.38,2550
1,338,2350,2,7.9,7.86,31.21,5.658,1.125,11.2,4.42,4.626,4.462,43.72,303.9,0,-6.855,6.098,0
1,338,2355,2,7.85,7.81,33.01,5.839,1.066,10.16,4.356,4.574,4.393,43.98,304,0,-6.837,5.815,0
1,339,0,2,7.35,7.31,31.95,6.235,1.052,9.83,4.258,4.446,4.262,44.41,304.1,0,-6.8,5.48,0
2,339,0,2,12.19,13.12,13.53,12.36,12.92,.152,.259,.2,.226,0,12.37,2550
1,339,5,2,7.52,7.48,34.23,5.732,.939,9.9,4.16,4.358,4.188,44.68,304.2,0,-6.811,5.695,0
1,339,10,2,7.3,7.27,33.79,5.564,.825,9.11,4.062,4.232,4.075,45.04,304.1,0,-6.795,5.378,0
1,339,15,2,7,6.963,33.17,5.953,1.028,9.44,3.868,4.028,3.865,45.85,304.1,0,-6.742,5.11,0
2,339,15,2,12.09,13.06,13.45,12.23,12.86,.152,.259,.2,.226,0,12.36,2550
1,339,20,2,6.911,6.886,34.24,4.862,.902,9.31,3.739,3.926,3.765,46.36,304.2,0,-6.718,5.308,0
1,339,25,2,7.29,7.24,33.36,7.1,.932,9.44,3.679,3.885,3.711,46.44,304.4,0,-6.748,5.385,0
1,339,30,2,6.681,6.648,35.68,5.75,.846,9.18,3.602,3.767,3.617,46.71,304.6,0,-6.745,5.098,0
2,339,30,2,12,13,13.38,12.09,12.81,.152,.258,.2,.226,0,12.36,2550
1,339,35,2,6.941,6.907,33.92,5.712,1.097,8.85,3.512,3.7,3.548,46.93,304.6,0,-6.766,5.215,0
1,339,40,2,6.475,6.436,33.97,6.288,.861,8.4,3.389,3.567,3.397,47.44,304.6,0,-6.737,4.788,0
1,339,45,2,6.704,6.663,35.14,6.276,.932,8.79,3.315,3.531,3.348,47.55,304.8,0,-6.776,5.038,0
2,339,45,2,11.9,12.95,13.3,11.96,12.75,.152,.258,.2,.226,0,12.35,2550
1,339,50,2,6.678,6.634,34.57,6.55,.824,8.59,3.249,3.459,3.268,47.62,305,0,-6.817,4.905,0
1,339,55,2,6.227,6.194,29.71,5.92,.667,8.07,3.095,3.287,3.09,48.12,304.9,0,-6.822,4.645,0
1,339,100,2,6.561,6.521,27.67,6.326,.904,8.3,3.024,3.238,3.062,48.12,304.9,0,-6.887,5.123,0
2,339,100,2,11.81,12.89,13.22,11.84,12.69,.152,.258,.2,.226,0,12.34,2550
1,339,105,2,6.723,6.687,30.03,5.96,1.048,9.51,2.996,3.185,3.021,48.21,304.9,0,-6.887,5.13,0
1,339,110,2,7.22,7.18,31.16,6.087,.868,9.51,2.977,3.194,3.035,48.36,304.9,0,-6.864,5.463,0
1,339,115,2,7.44,7.4,31.95,6.055,.997,9.24,2.945,3.116,2.987,48.63,305,0,-6.822,5.705,0
2,339,115,2,11.72,12.83,13.14,11.71,12.63,.152,.258,.2,.226,0,12.33,2550
1,339,120,2,6.369,6.314,33.46,7.5,.755,9.05,2.871,3.041,2.883,49.11,305.2,0,-6.765,4.718,0
1,339,125,2,6.33,6.293,30.29,6.208,.779,8.75,2.774,2.974,2.781,49.59,305.3,0,-6.728,4.97,0
1,339,130,2,5.961,5.912,27.77,7.32,.675,7.55,2.659,2.847,2.665,50.08,305.4,0,-6.707,4.433,0
2,339,130,2,11.63,12.77,13.06,11.59,12.57,.152,.258,.2,.226,0,12.33,2550
1,339,135,2,6.016,5.98,28.83,6.234,.898,8.13,2.6,2.823,2.622,50.46,305.6,0,-6.664,4.65,0
1,339,140,2,5.378,5.35,27.43,5.862,.618,6.86,2.489,2.659,2.489,51,305.6,0,-6.629,3.975,0
1,339,145,2,5.315,5.274,28.92,7.11,.742,6.991,2.334,2.57,2.361,51.57,305.6,0,-6.629,3.935,0
2,339,145,2,11.54,12.71,12.98,11.47,12.5,.152,.258,.2,.226,0,12.32,2550
1,339,150,2,4.824,4.791,28.89,6.678,.678,7.28,2.247,2.447,2.237,52.05,305.7,0,-6.59,3.55,0
1,339,155,2,5.135,5.088,29.21,7.68,.941,7.22,2.162,2.424,2.207,52.45,305.9,0,-6.567,3.848,0
1,339,200,2,5.793,5.754,25.72,6.607,.72,7.55,2.233,2.448,2.285,52.31,305.9,0,-6.537,4.465,0
2,339,200,2,11.45,12.65,12.9,11.35,12.44,.152,.257,.2,.226,0,12.3,2550
1,339,205,2,5.64,5.616,22.6,5.235,.507,6.86,2.207,2.378,2.225,52.49,306.1,0,-6.519,4.32,0
1,339,210,2,4.5,4.466,14.67,7,.637,6.501,2.03,2.129,1.947,53.35,306.3,0,-6.472,3.32,0
1,339,215,2,5.273,5.162,17.52,11.76,.798,7.09,1.823,2.042,1.854,54.14,306.5,0,-6.472,3.895,0
2,339,215,2,11.37,12.6,12.81,11.23,12.37,.152,.257,.2,.226,0,12.31,2550
1,339,220,2,5.111,5.071,22.19,7.13,.701,6.566,1.859,2.106,1.894,54.11,306.5,0,-6.446,3.8,0
1,339,225,2,5.383,5.353,20.92,6.032,1.02,8.62,1.764,2.038,1.808,54.74,306.7,0,-6.386,3.893,0
1,339,230,2,6.136,6.087,27.94,7.25,.973,8.59,1.889,2.214,1.987,54.61,306.8,0,-6.302,4.678,0
2,339,230,2,11.29,12.54,12.72,11.11,12.31,.152,.257,.2,.226,0,12.29,2550
1,339,235,2,6.405,6.361,27.5,6.687,1.094,9.24,2.038,2.283,2.116,54.35,306.9,0,-6.227,4.888,0
1,339,240,2,5.436,5.39,31.35,7.49,.675,7.25,1.975,2.164,2.009,54.88,307,0,-6.159,4.2,0
1,339,245,2,5.832,5.789,32.8,6.914,.792,8.53,1.981,2.138,2.003,55.23,307,0,-6.073,4.543,0
2,339,245,2,11.21,12.49,12.64,11,12.24,.152,.257,.2,.226,0,12.29,2550
1,339,250,2,5.403,5.376,34.23,5.688,.671,6.991,1.878,2.032,1.869,55.96,307.1,0,-5.999,3.713,0
1,339,255,2,5.662,5.631,37.08,5.97,.769,7.48,1.792,1.996,1.82,56.62,307,0,-5.926,4.048,0
1,339,300,2,5.642,5.6,40.19,6.969,.859,7.84,1.759,1.967,1.779,57.11,306.9,0,-5.847,3.918,0
2,339,300,2,11.14,12.43,12.56,10.89,12.18,.151,.257,.2,.226,0,12.28,2550
1,339,305,2,5.91,5.872,43.35,6.439,.677,7.32,1.769,1.984,1.796,57.49,306.8,0,-5.752,4.093,0
1,339,310,2,5.532,5.492,44.55,6.891,.777,7.58,1.722,1.919,1.732,57.83,306.9,0,-5.719,3.918,0
1,339,315,2,5.711,5.679,46.83,6.106,.816,7.84,1.668,1.866,1.683,58.16,306.8,0,-5.695,3.803,0
2,339,315,2,11.06,12.37,12.49,10.78,12.11,.151,.257,.2,.226,0,12.28,2550
1,339,320,2,5.191,5.168,49.71,5.388,.593,6.435,1.552,1.779,1.549,58.76,306.9,0,-5.671,3.363,0
1,339,325,2,5.609,5.58,51.59,5.754,.667,6.827,1.529,1.781,1.57,58.75,306.8,0,-5.693,3.93,0
1,339,330,2,5.342,5.311,52.82,6.209,.856,7.09,1.496,1.736,1.532,58.83,306.9,0,-5.707,3.708,0
2,339,330,2,10.98,12.32,12.41,10.67,12.05,.151,.257,.2,.226,0,12.28,2550
1,339,335,2,5.206,5.182,55.62,5.471,.7,6.468,1.5,1.744,1.524,58.69,306.9,0,-5.734,3.845,0
1,339,340,2,5.304,5.286,55.91,4.824,.654,6.729,1.458,1.699,1.49,58.9,306.9,0,-5.727,3.768,0
1,339,345,2,5.374,5.353,56.48,5.031,.545,6.501,1.432,1.667,1.452,59.09,306.9,0,-5.71,4.013,0
2,339,345,2,10.9,12.26,12.34,10.57,11.98,.151,.256,.2,.226,0,12.27,2550
1,339,350,2,4.754,4.728,56.03,5.912,.636,6.599,1.367,1.57,1.361,59.26,306.9,0,-5.734,3.55,0
1,339,355,2,5.186,5.155,56.34,6.237,.554,6.566,1.312,1.558,1.34,59.41,306.9,0,-5.75,3.78,0
1,339,400,2,4.955,4.932,57.46,5.498,.716,6.631,1.25,1.485,1.266,59.55,306.9,0,-5.778,3.443,0
2,339,400,2,10.83,12.21,12.26,10.47,11.91,.151,.256,.2,.226,0,12.26,2550
1,339,405,2,4.309,4.285,57.23,5.992,.545,5.782,1.137,1.344,1.124,60,306.9,0,-5.786,3.173,0
1,339,410,2,3.945,3.913,50.16,7.34,.557,5.357,1.024,1.269,1.036,60.51,307.1,0,-5.782,2.56,0
1,339,415,2,3.363,3.334,39.41,7.61,.597,5.521,.962,1.192,.957,60.94,307.3,0,-5.748,2.212,0
2,339,415,2,10.75,12.16,12.19,10.37,11.85,.151,.256,.2,.226,0,12.25,2550
1,339,420,2,3.045,3.013,31.92,8.21,.405,4.737,.795,.991,.747,61.25,307.4,0,-5.836,1.935,0
1,339,425,2,2.622,2.605,17.79,6.503,.401,3.724,.495,.704,.356,62.22,307.6,0,-5.914,1.537,0
1,339,430,2,2.373,2.358,4.592,6.371,.159,2.907,-.016,.311,-.194,63.82,307.8,0,-6.065,1.055,0
2,339,430,2,10.68,12.1,12.1,10.27,11.78,.151,.256,.2,.226,0,12.24,2550
1,339,435,2,2.102,2.049,16.83,12.9,.102,2.417,-.445,.279,-.567,65.44,307.7,0,-6.143,.217,0
1,339,440,2,2.239,2.238,31.59,1.637,.099,2.45,-.734,.238,-.841,66.33,307.5,0,-6.239,.229,0
1,339,445,2,2.214,2.207,44.44,4.551,.064,2.319,-1.001,.069,-1.064,67.2,307.3,0,-6.323,.599,0
2,339,445,2,10.6,12.04,12.02,10.17,11.71,.151,.256,.2,.226,0,12.24,2550
1,339,450,2,2.29,2.288,44.44,2.291,.082,2.581,-1.294,-.105,-1.313,68.69,307.3,0,-6.318,.493,0
1,339,455,2,2.261,2.258,35.72,2.676,.151,2.613,-1.417,-.182,-1.415,69.24,307.3,0,-6.331,.257,0
1,339,500,2,2.014,2.007,31.76,4.596,.118,2.352,-1.609,-.375,-1.638,69.99,307.6,0,-6.375,0,0
2,339,500,2,10.52,11.99,11.95,10.07,11.64,.151,.256,.2,.226,.962,12.22,2550
1,339,505,2,2.311,2.285,9.92,8.49,.317,3.136,-1.693,-.487,-1.677,70.6,307.9,0,-6.342,.686,0
1,339,510,2,3.433,3.4,354.4,7.94,.146,3.724,-1.944,-.778,-1.933,71.5,308.1,0,-6.425,1.517,0
1,339,515,2,3.189,3.179,4.014,4.563,.186,3.528,-1.713,-.783,-1.531,71.6,308.2,0,-6.186,1.492,0
2,339,515,2,10.43,11.94,11.87,9.97,11.58,.151,.255,.2,.226,1.078,12.22,2550
1,339,520,2,2.704,2.702,6.046,2.596,.159,3.103,-1.493,-.78,-1.433,70.7,308.1,0,-6.14,.962,0
1,339,525,2,2.627,2.625,4.641,2.651,.153,3.005,-1.501,-.75,-1.461,70.5,308.2,0,-6.182,.931,0
1,339,530,2,2.534,2.529,6.787,3.689,.333,3.365,-1.561,-.999,-1.57,70.5,308.1,0,-6.242,.835,0
2,339,530,2,10.33,11.88,11.79,9.86,11.51,.151,.255,.2,.226,.951,12.21,2550
1,339,535,2,3.704,3.695,12.22,4.091,.324,4.279,-1.638,-.97,-1.614,71,308,0,-6.221,1.762,0
1,339,540,2,3.629,3.622,4.883,3.59,.234,4.051,-1.613,-1.169,-1.594,70.7,308.2,0,-6.252,2.055,0
1,339,545,2,3.458,3.383,1.881,11.93,.299,4.149,-1.736,-1.424,-1.777,71,308.3,0,-6.307,1.922,0
2,339,545,2,10.25,11.82,11.71,9.76,11.45,.151,.255,.2,.226,.416,12.2,2550
1,339,550,2,3.699,3.692,8.23,3.562,.273,4.443,-1.803,-1.261,-1.782,71.5,308.3,0,-6.278,1.895,0
1,339,555,2,3.432,3.414,11.81,5.873,.266,4.018,-1.7,-1.141,-1.608,71.1,308.5,0,-6.254,1.9,0
1,339,600,2,2.875,2.865,11.31,4.848,.249,3.593,-1.641,-1.193,-1.638,70.6,308.6,0,-6.29,1.342,0
2,339,600,2,10.19,11.76,11.63,9.66,11.38,.151,.255,.2,.226,.483,12.19,2550
1,339,605,2,2.843,2.838,12.04,3.343,.166,3.267,-1.804,-1.328,-1.869,71.1,308.6,0,-6.351,1.108,0
1,339,610,2,2.772,2.766,13.34,3.828,.125,3.038,-1.98,-1.386,-2.012,72,308.6,0,-6.369,1.092,0
1,339,615,2,2.603,2.592,5.782,5.22,.176,2.94,-1.998,-1.439,-1.992,72.5,308.8,0,-6.287,.962,0
2,339,615,2,10.13,11.71,11.55,9.56,11.32,.151,.255,.2,.226,1.118,12.18,2550
1,339,620,2,3.19,3.18,353.7,4.547,.511,4.181,-1.912,-1.466,-1.85,72.7,309.1,0,-6.181,1.802,.059
1,339,625,2,3.688,3.671,355.9,5.499,.342,4.377,-1.6,-1.33,-1.499,72,309.2,0,-6.01,2.407,.408
1,339,630,2,3.211,3.192,.256,6.234,.393,4.41,-1.369,-1.216,-1.329,71.8,309.2,0,-5.815,2.057,.159
2,339,630,2,10.08,11.65,11.47,9.46,11.25,.151,.255,.2,.226,.251,12.18,2550
1,339,635,2,3.37,3.354,6.617,5.535,.336,4.247,-1.277,-1.135,-1.26,71.6,309.1,0,-5.768,2.165,0
1,339,640,2,3.678,3.657,7.77,6.067,.363,4.573,-1.134,-.989,-1.091,71.1,309.1,0,-5.727,2.495,.008
1,339,645,2,3.941,3.913,4.406,6.817,.361,5.129,-.962,-.827,-.919,70.3,309.3,0,-5.712,2.757,0
2,339,645,2,10.03,11.6,11.39,9.36,11.18,.151,.254,.2,.226,0,12.17,2550
1,339,650,2,4.06,3.946,7.98,13.58,.463,5.129,-.773,-.597,-.699,69.25,309.4,0,-5.724,2.777,.006
1,339,655,2,4.064,4.04,11.74,6.242,.556,5.259,-.585,-.434,-.515,68.31,309.4,0,-5.722,2.855,.006
1,339,700,2,4.286,4.258,10.93,6.504,.542,5.423,-.413,-.261,-.368,67.34,309.3,0,-5.744,3.15,.003
2,339,700,2,9.99,11.55,11.31,9.29,11.11,.151,.254,.2,.226,0,12.17,2550
1,339,705,2,4.191,4.162,14.76,6.763,.519,6.109,-.298,-.226,-.26,66.68,309.4,0,-5.764,3.005,0
1,339,710,2,4.324,4.303,7.27,5.732,.534,5.717,-.204,-.153,-.181,66.31,309.7,0,-5.747,3.153,0
1,339,715,2,4.436,4.413,3.718,5.857,.616,6.109,-.138,-.07,-.094,66.05,309.9,0,-5.736,3.283,0
2,339,715,2,9.98,11.5,11.24,9.22,11.05,.15,.254,.2,.226,0,12.16,2550
1,339,720,2,4.051,4.018,6.378,7.31,.511,5.129,-.024,.082,.012,65.27,309.9,0,-5.782,2.91,0
1,339,725,2,4.146,4.042,7.43,12.86,.456,5.129,.051,.127,.064,64.7,309.9,0,-5.825,2.932,0
1,339,730,2,4.148,4.067,5.024,11.32,.481,5.357,.112,.194,.128,64.57,310.1,0,-5.794,2.97,0
2,339,730,2,9.97,11.45,11.16,9.16,10.98,.15,.254,.2,.226,0,12.15,2550
1,339,735,2,4.341,4.32,3.11,5.67,.587,5.619,.208,.287,.231,64.1,310.2,0,-5.798,3.248,.206
1,339,740,2,4.656,4.635,4.96,5.399,.623,6.109,.299,.367,.315,63.56,310.2,0,-5.823,3.603,1.63
1,339,745,2,4.572,4.539,5.906,6.891,.527,5.847,.335,.39,.341,63.38,310.2,0,-5.824,3.348,3.149
2,339,745,2,9.96,11.41,11.09,9.11,10.92,.15,.254,.2,.226,0,12.15,2550
1,339,750,2,4.571,4.54,5.095,6.686,.684,6.043,.376,.444,.374,63.18,310.4,0,-5.828,3.443,6.239
1,339,755,2,4.607,4.581,6.259,6.089,.533,5.586,.397,.443,.398,62.61,310.5,0,-5.926,3.483,14.51
1,339,800,2,4.556,4.467,7.74,11.33,.69,6.076,.443,.483,.45,62.25,310.6,0,-5.957,3.31,22.31
2,339,800,2,9.95,11.37,11.03,9.07,10.86,.15,.254,.2,.226,0,12.16,2550
1,339,805,2,4.634,4.594,8.46,7.49,.524,5.684,.505,.546,.513,61.18,310.6,0,-6.122,3.613,25.58
1,339,810,2,4.984,4.946,11.5,7.08,.732,6.958,.552,.579,.577,59.59,310.5,0,-6.416,3.763,26.65
1,339,815,2,4.97,4.936,13.36,6.637,.72,6.86,.578,.566,.588,58.8,310.6,0,-6.562,3.945,33
2,339,815,2,9.94,11.34,10.96,9.03,10.79,.15,.254,.2,.226,0,12.16,2550
1,339,820,2,5.31,5.293,8.89,4.582,.62,6.925,.608,.588,.616,58.36,310.7,0,-6.63,4.118,47.01
1,339,825,2,5.409,5.351,13.29,8.33,.594,7.19,.672,.637,.688,57.27,310.8,0,-6.812,4.023,56.75
1,339,830,2,4.69,4.656,15.23,6.881,.572,5.749,.744,.702,.751,56.65,310.8,0,-6.885,3.585,65.61
2,339,830,2,9.94,11.3,10.9,9,10.74,.15,.253,.2,.226,0,12.16,2550
1,339,835,2,4.653,4.618,18.44,6.994,.555,5.782,.828,.771,.848,55.86,311,0,-6.986,3.638,78.1
1,339,840,2,5.049,5.024,17.39,5.682,.686,6.109,.946,.812,.945,55.7,310.9,0,-6.915,3.91,82.5
1,339,845,2,4.716,4.675,16.51,7.52,.773,6.076,1.009,.878,1.021,55.68,311.1,0,-6.862,3.623,81.9
2,339,845,2,9.94,11.27,10.85,8.98,10.69,.15,.253,.2,.226,0,12.2,2550
1,339,850,2,5.284,5.259,12.14,5.629,.76,7.25,1.121,1.001,1.127,55.02,311.2,0,-6.911,4.1,84.8
1,339,855,2,4.956,4.898,15.65,8.7,.949,6.631,1.219,1.104,1.238,54.14,311.3,0,-7.03,3.76,93.2
1,339,900,2,5.78,5.721,19.34,8.16,.857,7.38,1.279,1.068,1.26,52.76,311.4,0,-7.3,4.51,93.6
2,339,900,2,9.96,11.24,10.79,8.96,10.63,.15,.253,.2,.226,0,12.22,2550
1,339,905,2,5.522,5.465,22.57,8.2,.804,7.22,1.304,1.146,1.288,52.08,311.4,0,-7.44,4.318,85
1,339,910,2,4.922,4.885,26.11,6.942,1.008,6.893,1.291,1.131,1.276,51.9,311.3,0,-7.5,4.033,79.5
1,339,915,2,5.212,5.167,23.64,7.55,.839,7.55,1.38,1.259,1.386,50.96,311.5,0,-7.65,4.185,91.8
2,339,915,2,9.98,11.21,10.75,8.96,10.59,.15,.253,.2,.226,0,12.23,2550
1,339,920,2,5.56,5.518,29.39,7.05,.832,6.958,1.439,1.308,1.435,48.69,311.6,0,-8.18,4.345,85
1,339,925,2,5.566,5.514,31.38,7.86,.838,7.77,1.483,1.345,1.479,47.12,311.6,0,-8.55,4.508,80.1
1,339,930,2,5.024,4.971,27.43,8.36,.989,6.631,1.509,1.434,1.513,46.98,311.5,0,-8.56,4.08,76.7
2,339,930,2,10.02,11.19,10.71,8.96,10.54,.15,.253,.2,.226,0,12.23,2550
1,339,935,2,5.587,5.548,26.24,6.754,.735,7.32,1.528,1.412,1.526,44.87,311.6,0,-9.12,4.428,78.6
1,339,940,2,4.704,4.65,37.25,8.69,.79,6.468,1.599,1.461,1.593,44.94,311.6,0,-9.04,3.535,77
1,339,945,2,4.868,4.845,31.69,5.624,.643,6.043,1.578,1.372,1.55,45.37,311.6,0,-8.94,3.668,80.3
2,339,945,2,10.07,11.17,10.67,8.98,10.5,.15,.253,.2,.226,0,12.22,2550
1,339,950,2,4.617,4.584,34.47,6.857,.556,5.684,1.571,1.347,1.547,45.89,311.6,0,-8.8,3.38,90.8
1,339,955,2,4.194,4.171,32.05,6.076,.814,5.749,1.642,1.474,1.664,45.77,311.8,0,-8.77,3.165,120
1,339,1000,2,4.232,4.193,31.01,7.72,.562,5.259,1.765,1.533,1.772,45.3,311.7,0,-8.79,3.22,111.5
2,339,1000,2,10.12,11.16,10.64,9,10.46,.15,.253,.2,.226,0,12.22,2550
1,339,1005,2,4.489,4.461,39.09,6.367,.472,5.292,1.801,1.497,1.79,44.98,311.5,0,-8.84,3.278,126.7
1,339,1010,2,3.798,3.741,49.34,9.93,.515,4.965,1.96,1.661,2.012,45.36,311.5,0,-8.6,2.715,165
1,339,1015,2,3.951,3.926,39.63,6.473,.461,5.161,2.025,1.698,1.975,44.18,311.6,0,-8.87,3.135,147.6
2,339,1015,2,10.17,11.15,10.62,9.03,10.42,.15,.253,.2,.226,0,12.28,2550
1,339,1020,2,3.814,3.752,43.83,10.3,.689,5.259,2.053,1.728,2.073,43.8,311.8,0,-8.95,2.84,148.7
1,339,1025,2,3.747,3.716,41.32,7.29,.463,4.737,2.106,1.723,2.066,43.03,312,0,-9.13,2.805,131.9
1,339,1030,2,3.764,3.744,37.23,5.93,.669,5.227,2.136,1.807,2.114,42.55,312.2,0,-9.24,2.76,110.1
2,339,1030,2,10.24,11.13,10.6,9.06,10.39,.15,.253,.2,.226,0,12.37,2550
1,339,1035,2,3.566,3.518,34.02,9.35,.605,4.704,2.187,1.934,2.199,42.5,312.2,0,-9.21,2.695,135.3
1,339,1040,2,3.838,3.812,40.11,6.652,.575,5.39,2.317,2.02,2.282,42.5,312,0,-9.09,3.007,104
1,339,1045,2,4.256,4.211,48.59,8.34,.574,5.325,2.27,1.99,2.264,42.6,311.8,0,-9.11,3.22,146.1
2,339,1045,2,10.33,11.13,10.59,9.11,10.36,.15,.252,.2,.226,0,12.37,2550
1,339,1050,2,4.041,3.971,44.7,10.7,.714,5.521,2.413,2.107,2.412,41.88,311.9,0,-9.19,3.042,179.7
1,339,1055,2,3.465,3.44,38.59,6.812,.533,4.671,2.645,2.303,2.661,40.87,312,0,-9.29,2.657,134
1,339,1100,2,3.857,3.819,41.57,8.11,.635,5.423,2.619,2.303,2.573,41.06,311.8,0,-9.26,3.115,151
2,339,1100,2,10.42,11.13,10.57,9.17,10.34,.15,.252,.2,.226,0,12.41,2550
1,339,1105,2,4.26,4.235,48.08,6.253,.64,5.39,2.6,2.223,2.544,39.48,311.8,0,-9.76,3.34,172.2
1,339,1110,2,4.451,4.407,49.87,8.03,.592,5.782,2.6,2.221,2.564,40.05,311.8,0,-9.58,3.475,128.4
1,339,1115,2,3.493,3.461,41.52,7.8,.536,4.769,2.734,2.437,2.73,40.96,311.7,0,-9.19,2.667,126
2,339,1115,2,10.51,11.13,10.57,9.23,10.32,.15,.252,.2,.226,0,12.47,2550
1,339,1120,2,3.658,3.576,35.43,12.15,.797,5.847,2.734,2.416,2.71,41.51,311.7,0,-9.02,2.79,124.1
1,339,1125,2,3.726,3.694,33.74,7.45,.528,4.9,2.727,2.378,2.68,41.66,311.7,0,-8.98,3.04,173.2
1,339,1130,2,3.889,3.772,26.38,14.02,.568,5.129,2.819,2.445,2.799,41.22,311.8,0,-9.03,3.218,219
2,339,1130,2,10.61,11.15,10.56,9.3,10.3,.15,.252,.2,.226,0,12.47,2550
1,339,1135,2,3.538,3.51,33.68,7.26,.497,4.639,2.876,2.427,2.793,40.37,311.8,0,-9.24,2.755,166.6
1,339,1140,2,4.257,4.21,49.27,8.54,.857,5.553,2.78,2.376,2.717,40.25,311.6,0,-9.36,3.265,165.6
1,339,1145,2,3.97,3.884,56.77,11.96,.621,4.867,2.833,2.432,2.807,39.93,311.6,0,-9.41,3.032,235.1
2,339,1145,2,10.7,11.16,10.56,9.37,10.29,.15,.252,.2,.226,0,12.57,2550
1,339,1150,2,4.127,4.081,49.11,8.63,.668,5.847,3.086,2.578,3.151,39.06,311.5,0,-9.47,3.095,300.3
1,339,1155,2,4.064,3.998,50.3,10.27,.616,5.455,3.129,2.548,3.047,38.31,311.4,0,-9.67,3.12,242
1,339,1200,2,2.945,2.904,62.87,9.51,.675,4.802,3.271,2.93,3.252,37.49,311.5,0,-9.82,2.41,231.8
2,339,1200,2,10.79,11.18,10.57,9.45,10.28,.15,.252,.2,.226,0,12.72,2550
1,339,1205,2,3.902,3.834,40.8,10.63,.625,5.455,3.239,2.78,3.21,36.87,311.6,0,-10.05,3.088,223.8
1,339,1210,2,3.361,3.281,56.32,12.55,.55,4.769,3.304,2.842,3.277,36.51,311.6,0,-10.12,2.622,250.6
1,339,1215,2,2.868,2.787,38.64,13.66,.461,3.855,3.417,2.949,3.391,36.85,311.7,0,-9.9,2.142,247.4
2,339,1215,2,10.9,11.2,10.58,9.53,10.27,.15,.252,.2,.226,0,12.84,2550
1,339,1220,2,3.107,2.922,47.71,19.78,.535,4.573,3.477,2.96,3.432,36.07,311.5,0,-10.12,2.452,193.8
1,339,1225,2,3.015,2.983,66.09,8.26,.573,4.443,3.451,3.015,3.446,36.02,311.2,0,-10.16,2.307,210.4
1,339,1230,2,3.323,3.096,115.5,21.16,.764,4.639,3.558,3.085,3.54,35.54,311.1,0,-10.23,2.597,211.7
2,339,1230,2,11.03,11.23,10.6,9.62,10.27,.15,.252,.2,.226,0,12.85,2550
1,339,1235,2,3.51,3.337,123.2,17.97,.52,4.541,3.556,3.034,3.457,35.18,310.9,0,-10.36,2.69,206.3
1,339,1240,2,2.485,2.373,124.7,17.2,.395,3.463,3.581,3.223,3.575,35.33,310.8,0,-10.28,1.95,194.5
1,339,1245,2,2.397,2.147,131.6,26.16,.6,3.855,3.671,3.278,3.623,34.93,310.7,0,-10.35,1.803,166
2,339,1245,2,11.15,11.26,10.61,9.73,10.27,.15,.252,.2,.226,0,12.87,2550
1,339,1250,2,2.757,2.71,109.7,10.53,.602,3.953,3.73,3.391,3.71,33.21,310.7,0,-10.92,2.352,202.4
1,339,1255,2,2.552,2.456,98.7,15.7,.727,3.985,3.843,3.462,3.851,33.13,310.7,0,-10.86,1.957,213.6
1,339,1300,2,2.37,2.307,105.3,13.22,.588,3.822,3.956,3.532,3.925,32.5,310.6,0,-10.99,1.786,217.6
2,339,1300,2,11.24,11.29,10.64,9.83,10.27,.15,.252,.2,.226,0,12.85,2550
1,339,1305,2,3.429,3.334,106.9,13.51,.738,5.063,3.964,3.558,3.909,31.31,310.3,0,-11.45,2.832,241.4
1,339,1310,2,2.53,2.491,93,10.06,.435,3.495,4.028,3.594,3.963,31.13,310.3,0,-11.46,2.217,249.9
1,339,1315,2,2.262,2.085,92.4,22.68,.638,3.234,4.129,3.762,4.195,30.89,310.4,0,-11.47,1.736,237.1
2,339,1315,2,11.29,11.33,10.66,9.93,10.28,.15,.252,.2,.226,0,12.9,2550
1,339,1320,2,2.899,2.844,83.4,11.15,.578,3.92,4.31,3.969,4.397,29.77,310.5,0,-11.77,2.452,261.8
1,339,1325,2,2.96,2.865,98.9,14.5,.556,4.345,4.366,3.938,4.308,29.45,310.4,0,-11.85,2.427,276.4
1,339,1330,2,2.992,2.95,101,9.64,.608,4.247,4.415,4.057,4.431,29.38,310.3,0,-11.84,2.58,278.9
2,339,1330,2,11.34,11.36,10.69,10.02,10.29,.15,.252,.2,.226,0,12.93,2550
1,339,1335,2,2.343,2.314,84.2,8.96,.465,3.332,4.462,4.218,4.477,29.01,310.4,0,-11.96,1.972,236.5
1,339,1340,2,2.121,2,73.4,19.35,.364,3.103,4.443,4.187,4.478,28.87,310.4,0,-12.03,1.607,174.5
1,339,1345,2,2.048,1.862,104.4,24.39,.455,3.43,4.649,4.388,4.743,28.59,310.5,0,-11.97,1.577,137.3
2,339,1345,2,11.4,11.39,10.73,10.11,10.3,.15,.252,.2,.226,0,12.88,2550
1,339,1350,2,1.978,1.954,115.3,8.84,.443,2.875,4.641,4.273,4.666,28.26,310.6,0,-12.12,1.56,124.9
1,339,1355,2,1.483,1.293,88.6,28.99,.368,2.581,4.606,4.383,4.68,28.56,310.5,0,-12.02,.918,94.6
1,339,1400,2,1.277,1.22,66.33,17.12,.71,2.679,4.565,4.366,4.623,27.89,310.5,0,-12.35,.848,99.6
2,339,1400,2,11.47,11.42,10.76,10.22,10.32,.15,.252,.2,.226,0,12.75,2550
1,339,1405,2,1.855,1.821,71.7,10.92,.449,2.679,4.524,4.341,4.556,28.01,310.6,0,-12.33,1.505,123.2
1,339,1410,2,1.88,1.854,83.9,9.38,.284,2.548,4.501,4.302,4.553,28.03,310.5,0,-12.34,1.475,113.5
1,339,1415,2,1.342,1.299,85.5,14.45,.568,2.385,4.467,4.289,4.51,28.26,310.4,0,-12.27,.869,108.8
2,339,1415,2,11.53,11.45,10.79,10.32,10.34,.15,.252,.2,.226,0,12.71,2550
1,339,1420,2,.747,.681,62.3,24.12,.248,1.405,4.599,4.494,4.717,28.35,310.4,0,-12.12,.12,123.7
1,339,1425,2,.857,.821,87.8,16.51,.471,1.862,4.717,4.648,4.856,27.93,310.4,0,-12.2,.548,110.8
1,339,1430,2,1.151,1.114,56.59,14.63,.427,1.96,4.569,4.493,4.691,28.5,310.4,0,-12.08,.699,109.7
2,339,1430,2,11.55,11.48,10.83,10.4,10.36,.15,.252,.2,.226,0,12.68,2550
1,339,1435,2,1.85,1.83,54.43,8.48,.305,2.613,4.727,4.534,4.821,28.57,310.4,0,-11.91,1.316,125.4
1,339,1440,2,1.554,1.538,58.27,8.22,.398,2.548,4.605,4.376,4.608,28.52,310.3,0,-12.04,1.158,103.1
1,339,1445,2,1.467,1.453,38.94,7.91,.396,2.319,4.584,4.428,4.623,28.64,310.4,0,-12.01,.926,123.9
2,339,1445,2,11.57,11.51,10.87,10.46,10.39,.15,.253,.2,.226,0,12.68,2550
1,339,1450,2,1.449,1.404,37.86,14.33,.397,2.319,4.594,4.445,4.656,28.77,310.3,0,-11.94,.937,102.4
1,339,1455,2,1.716,1.671,68.79,13.23,.609,2.646,4.629,4.419,4.658,28.73,310.3,0,-11.93,1.271,101.3
1,339,1500,2,1.128,1.071,73,18.29,.363,1.764,4.58,4.468,4.627,28.52,310.2,0,-12.06,.654,88.2
2,339,1500,2,11.59,11.54,10.91,10.51,10.41,.15,.253,.2,.226,0,12.64,2550
1,339,1505,2,1.66,1.601,57.94,15.24,.378,2.483,4.614,4.497,4.695,28.94,310.2,0,-11.85,1.311,88.3
1,339,1510,2,1.071,1.047,77.2,12.14,.367,1.862,4.583,4.48,4.631,28.63,310.2,0,-12.01,.642,86.8
1,339,1515,2,.652,.601,90.5,22.71,.237,1.274,4.551,4.547,4.687,28.51,310.2,0,-12.09,.225,77.6
2,339,1515,2,11.61,11.57,10.94,10.56,10.44,.15,.253,.2,.226,0,12.59,2550
1,339,1520,2,1.103,.786,116.3,43.43,.403,1.731,4.59,4.652,4.718,28.62,310.2,0,-12.01,.696,106.6
1,339,1525,2,1.73,1.677,92.9,14.2,.354,2.45,4.677,4.565,4.78,28.62,310.1,0,-11.93,1.317,95.2
1,339,1530,2,2.134,2.08,91.1,12.96,.373,2.809,4.648,4.491,4.654,28.48,310.1,0,-12.02,1.707,72.7
2,339,1530,2,11.63,11.59,10.97,10.59,10.46,.15,.253,.2,.226,0,12.58,2550
1,339,1535,2,1.544,1.481,110.5,16.39,.405,2.319,4.558,4.409,4.568,28.65,310,0,-12.02,1.08,47.42
1,339,1540,2,1.813,1.765,91.6,13.23,.334,2.45,4.508,4.432,4.496,28.72,309.9,0,-12.04,1.489,35.71
1,339,1545,2,1.415,1.41,68.09,4.661,.811,2.842,4.433,4.364,4.449,28.97,309.9,0,-11.99,.887,39.88
2,339,1545,2,11.63,11.62,11,10.62,10.48,.15,.253,.2,.226,0,12.5,2550
1,339,1550,2,.018,.018,65.71,.74,.056,.261,4.453,4.453,4.514,28.82,310,0,-12.04,0,46.25
1,339,1555,2,.006,.006,70.5,.02,.024,.131,4.548,4.646,4.695,29.28,310,0,-11.77,0,49.29
1,339,1600,2,1.061,1.029,63.14,13.39,.558,1.862,4.609,4.646,4.742,29.12,309.9,0,-11.78,.501,52.97
2,339,1600,2,11.62,11.63,11.02,10.64,10.51,.15,.253,.2,.226,0,12.46,2550
1,339,1605,2,1.552,1.48,73.1,17.36,.247,1.96,4.585,4.523,4.64,29.2,309.8,0,-11.77,.968,48.72
1,339,1610,2,2.184,2.16,88.3,8.49,.258,2.679,4.544,4.381,4.538,29.34,309.7,0,-11.74,1.61,52.25
1,339,1615,2,1.638,1.623,96.3,7.54,.377,2.385,4.483,4.374,4.484,29.18,309.7,0,-11.86,1.26,50.17
2,339,1615,2,11.58,11.65,11.05,10.64,10.53,.15,.253,.2,.226,0,12.44,2550
1,339,1620,2,1.15,1.132,92.2,10.23,.25,1.633,4.43,4.373,4.468,29.03,309.7,0,-11.97,.722,42.99
1,339,1625,2,.775,.683,60.39,27.95,.432,1.764,4.385,4.394,4.462,29.19,309.7,0,-11.94,.169,39.51
1,339,1630,2,1.421,1.39,43.46,12.04,.301,1.927,4.416,4.388,4.47,29.45,309.5,0,-11.81,.933,35.51
2,339,1630,2,11.55,11.66,11.07,10.63,10.55,.15,.253,.2,.226,0,12.4,2550
1,339,1635,2,1.048,1.032,72.9,10.11,.451,1.731,4.391,4.362,4.408,29.49,309.5,0,-11.81,.54,34.64
1,339,1640,2,.936,.869,83.7,21.58,.235,1.47,4.373,4.333,4.397,29.66,309.5,0,-11.76,.469,30.45
1,339,1645,2,.888,.825,112.7,21.53,.357,1.437,4.336,4.343,4.363,29.59,309.5,0,-11.82,.265,25.38
2,339,1645,2,11.52,11.66,11.08,10.62,10.56,.15,.253,.2,.226,0,12.35,2550
1,339,1650,2,.545,.439,75.7,35.59,.16,.849,4.307,4.338,4.327,29.86,309.5,0,-11.73,.011,21.65
1,339,1655,2,1.149,1.137,32.69,8.37,.269,1.699,4.307,4.343,4.346,30.02,309.6,0,-11.67,.481,18.6
1,339,1700,2,.719,.706,28.43,10.97,.279,1.176,4.272,4.319,4.295,29.61,309.5,0,-11.87,.163,16.29
2,339,1700,2,11.47,11.67,11.09,10.59,10.58,.15,.253,.2,.226,0,12.31,2550
1,339,1705,2,.545,.533,41.31,11.81,.161,.849,4.228,4.275,4.264,29.63,309.4,0,-11.89,0,14.35
1,339,1710,2,.555,.552,58.61,5.53,.121,.784,4.223,4.268,4.263,29.77,309.5,0,-11.84,.049,12.12
1,339,1715,2,.119,.119,62.87,.046,.166,.621,4.208,4.27,4.235,30.25,309.5,0,-11.66,0,9.22
2,339,1715,2,11.43,11.67,11.09,10.57,10.59,.15,.253,.2,.226,0,12.27,2550
1,339,1720,2,.111,.111,63.8,.411,.071,.229,4.187,4.233,4.203,30.22,309.6,0,-11.69,0,5.702
1,339,1725,2,.412,.384,168.3,19.79,.248,.686,4.155,4.238,4.176,30.35,309.6,0,-11.66,0,3.311
1,339,1730,2,.838,.831,170.7,7.63,.243,1.437,4.14,4.206,4.155,31.28,309.5,0,-11.31,.058,1.934
2,339,1730,2,11.38,11.67,11.09,10.53,10.6,.15,.253,.2,.226,0,12.25,2550
1,339,1735,2,1.423,1.412,186.5,7.25,.221,1.96,4.091,4.213,4.104,32.57,309.5,0,-10.85,.161,.757
1,339,1740,2,2.045,2.039,185.3,4.53,.164,2.45,3.994,4.15,3.996,33.45,309.5,0,-10.6,.887,.017
1,339,1745,2,2.31,2.308,179.8,2.342,.134,2.581,3.872,4.053,3.875,34.22,309.4,0,-10.42,.928,0
2,339,1745,2,11.32,11.66,11.09,10.49,10.61,.15,.253,.2,.226,0,12.23,2550
1,339,1750,2,1.756,1.752,177.3,3.379,.344,2.254,3.778,3.997,3.789,34.67,309.4,0,-10.34,.396,0
1,339,1755,2,.457,.432,138.7,18.88,.237,1.078,3.733,3.959,3.741,34.74,309.3,0,-10.36,0,0
1,339,1800,2,.437,.39,159.2,26.55,.14,.686,3.707,3.941,3.717,35.42,309.3,0,-10.14,0,0
2,339,1800,2,11.26,11.65,11.09,10.45,10.61,.15,.253,.2,.226,0,12.22,2550
1,339,1805,2,.609,.608,187,3.027,.163,.947,3.659,3.955,3.692,35.92,309.4,0,-10.01,0,0
1,339,1810,2,.899,.898,195.1,2.296,.063,1.013,3.633,3.916,3.676,35.98,309.5,0,-10.01,0,0
1,339,1815,2,1.339,1.332,190.6,5.795,.146,1.666,3.553,3.867,3.628,37.73,309.4,0,-9.49,.243,0
2,339,1815,2,11.19,11.64,11.08,10.4,10.61,.15,.253,.2,.226,0,12.21,2550
1,339,1820,2,1.564,1.563,182.5,2.698,.045,1.666,3.381,3.883,3.426,39.35,309.4,0,-9.11,.392,0
1,339,1825,2,1.462,1.458,172.3,3.84,.104,1.666,3.293,3.856,3.354,39.57,309.3,0,-9.12,.089,0
1,339,1830,2,1.191,1.188,167,4.296,.08,1.405,3.275,3.717,3.351,40.05,309.2,0,-8.99,0,0
2,339,1830,2,11.12,11.62,11.06,10.34,10.61,.15,.253,.2,.226,0,12.19,2550
1,339,1835,2,1.325,1.315,152.6,6.835,.178,1.666,3.25,3.729,3.334,39.7,309,0,-9.12,.312,0
1,339,1840,2,1.807,1.806,145.7,1.958,.047,1.927,3.225,3.767,3.315,39.83,308.9,0,-9.1,.727,0
1,339,1845,2,2.678,2.676,153.4,1.917,.49,3.43,3.266,3.703,3.357,40.8,308.9,0,-8.76,1.482,0
2,339,1845,2,11.05,11.6,11.05,10.28,10.61,.15,.253,.2,.226,0,12.19,2550
1,339,1850,2,3.111,3.105,160.1,3.344,.406,3.626,3.316,3.613,3.398,40.62,308.8,0,-8.77,1.665,0
1,339,1855,2,2.36,2.354,160.9,3.92,.248,3.038,3.399,3.651,3.482,39.12,308.9,0,-9.17,1.37,0
1,339,1900,2,2.281,2.268,168.7,6.122,.309,2.973,3.47,3.659,3.533,39.01,309,0,-9.14,1.24,0
2,339,1900,2,10.98,11.58,11.03,10.22,10.6,.15,.253,.2,.226,0,12.2,2550
1,339,1905,2,2.152,2.139,182.1,6.345,.366,2.875,3.41,3.634,3.432,39.56,309.1,0,-9.02,.645,0
1,339,1910,2,1.688,1.679,195.2,5.835,.244,2.091,3.35,3.57,3.358,40.59,309.1,0,-8.75,.618,0
1,339,1915,2,2.147,2.145,200.5,2.564,.093,2.352,3.203,3.51,3.181,42.71,309.2,0,-8.24,.778,0
2,339,1915,2,10.91,11.56,11.01,10.16,10.59,.15,.253,.2,.226,0,12.18,2550
1,339,1920,2,2.033,2.021,200.3,5.97,.061,2.189,3.091,3.52,3.081,45.05,309.3,0,-7.66,.434,0
1,339,1925,2,2.217,2.214,189.8,2.898,.08,2.385,3.007,3.549,2.997,46.3,309.3,0,-7.39,.426,0
1,339,1930,2,2.578,2.572,191.6,3.818,.186,2.94,2.9,3.527,2.907,46.98,309.4,0,-7.3,.875,0
2,339,1930,2,10.85,11.53,10.98,10.09,10.58,.15,.253,.199,.226,0,12.19,2550
1,339,1935,2,2.812,2.805,175,3.925,.292,3.201,2.858,3.453,2.915,46.13,309.3,0,-7.57,1.227,0
1,339,1940,2,2.243,2.237,160.2,3.861,.28,2.875,2.957,3.425,3.064,44.34,309.3,0,-7.99,.957,0
1,339,1945,2,3.256,3.246,162.4,4.451,.348,3.855,3.112,3.496,3.239,42.73,309.1,0,-8.32,1.815,0
2,339,1945,2,10.8,11.5,10.95,10.03,10.56,.15,.253,.199,.226,0,12.18,2550
1,339,1950,2,2.348,2.335,177.8,6.223,.564,3.659,3.224,3.501,3.303,41.92,309.2,0,-8.46,.813,0
1,339,1955,2,1.759,1.746,167.3,7,.255,2.189,3.202,3.469,3.24,42.47,309.3,0,-8.31,.601,0
1,339,2000,2,2.201,2.191,175.4,5.443,.165,2.515,3.178,3.382,3.213,43.01,309.4,0,-8.17,.885,0
2,339,2000,2,10.74,11.47,10.93,9.97,10.55,.15,.253,.199,.226,0,12.18,2550
1,339,2005,2,2.06,2.052,176.4,4.991,.227,2.45,3.131,3.375,3.166,43.13,309.4,0,-8.18,.949,0
1,339,2010,2,1.898,1.888,177.4,5.804,.244,2.385,3.071,3.325,3.097,43.72,309.4,0,-8.06,.409,0
1,339,2015,2,1.038,1.024,168.8,9.33,.316,1.829,2.984,3.337,2.998,44.36,309.5,0,-7.96,0,0
2,339,2015,2,10.69,11.44,10.9,9.91,10.53,.15,.253,.199,.226,0,12.18,2550
1,339,2020,2,.576,.569,158.5,8.77,.175,.98,2.946,3.3,2.938,44.37,309.5,0,-7.99,0,0
1,339,2025,2,.591,.586,189.1,7.48,.204,.98,2.91,3.25,2.916,44.47,309.6,0,-7.99,0,0
1,339,2030,2,.504,.501,170.4,6.133,.199,.817,2.873,3.207,2.877,44.7,309.5,0,-7.96,0,0
2,339,2030,2,10.65,11.42,10.87,9.86,10.51,.15,.253,.199,.226,0,12.18,2550
1,339,2035,2,.004,.004,164.3,.011,.021,.131,2.796,3.133,2.772,44.33,309.6,0,-8.13,0,0
1,339,2040,2,.385,.381,174,7.89,.18,.653,2.787,3.143,2.812,43.6,309.5,0,-8.35,0,0
1,339,2045,2,.754,.738,205.2,12.02,.174,1.176,2.922,3.238,2.975,42.77,309.6,0,-8.47,0,0
2,339,2045,2,10.61,11.39,10.84,9.81,10.49,.15,.252,.199,.226,0,12.18,2550
1,339,2050,2,.994,.99,191.1,4.742,.09,1.176,2.995,3.279,3.056,44.86,309.6,0,-7.81,0,.019
1,339,2055,2,1.119,1.112,176.4,6.544,.146,1.47,2.947,3.315,3.032,45.66,309.5,0,-7.62,0,0
1,339,2100,2,1.19,1.187,176.3,4.068,.115,1.535,2.975,3.287,3.066,45.92,309.5,0,-7.53,.074,0
2,339,2100,2,10.56,11.36,10.81,9.76,10.47,.15,.252,.199,.226,0,12.18,2550
1,339,2105,2,1.331,1.328,179.6,3.873,.14,1.601,2.959,3.271,3.017,46.43,309.5,0,-7.4,.064,0
1,339,2110,2,1.141,1.128,178.3,8.67,.15,1.503,2.936,3.169,2.98,46.31,309.5,0,-7.45,.087,0
1,339,2115,2,1.141,1.118,205.9,11.7,.275,1.829,2.899,3.117,2.92,46.97,309.6,0,-7.31,0,0
2,339,2115,2,10.52,11.34,10.78,9.71,10.44,.15,.252,.199,.226,0,12.18,2550
1,339,2120,2,1.811,1.801,205.1,5.931,.15,2.123,2.875,3.138,2.89,48.35,309.5,0,-6.961,.136,0
1,339,2125,2,1.905,1.9,198.7,4.131,.126,2.221,2.881,3.222,2.919,47.81,309.5,0,-7.1,.329,0
1,339,2130,2,2.103,2.1,196.6,3.134,.156,2.45,2.916,3.22,2.973,46.74,309.5,0,-7.35,.563,0
2,339,2130,2,10.49,11.31,10.75,9.67,10.42,.15,.252,.199,.226,0,12.17,2550
1,339,2135,2,2.231,2.222,187.8,5.186,.192,2.515,2.986,3.206,3.017,47.75,309.4,0,-7.02,.818,0
1,339,2140,2,1.868,1.855,185,6.729,.208,2.417,3.03,3.196,3.061,47.77,309.4,0,-6.974,.824,0
1,339,2145,2,1.74,1.728,190.3,6.555,.259,2.287,3.036,3.161,3.056,47.1,309.5,0,-7.15,.465,0
2,339,2145,2,10.46,11.29,10.72,9.62,10.4,.15,.252,.199,.226,0,12.18,2550
1,339,2150,2,1.395,1.38,180.1,8.36,.204,1.829,3.02,3.146,3.036,46.89,309.5,0,-7.22,.267,0
1,339,2155,2,1.457,1.431,191.2,10.77,.287,2.287,3.019,3.171,3.053,46.76,309.6,0,-7.26,.302,0
1,339,2200,2,2.361,2.348,201.9,5.963,.498,3.397,3.077,3.27,3.118,47.07,309.7,0,-7.12,.969,0
2,339,2200,2,10.44,11.26,10.68,9.59,10.37,.15,.252,.199,.226,0,12.18,2550
1,339,2205,2,2.962,2.95,204.3,5.099,.219,3.43,3.167,3.348,3.217,46.14,309.8,0,-7.29,1.56,0
1,339,2210,2,2.126,2.117,207.9,5.396,.365,2.875,3.215,3.359,3.252,45.24,309.9,0,-7.5,.9,0
1,339,2215,2,1.632,1.626,209.2,4.97,.169,1.993,3.21,3.347,3.231,45.16,309.9,0,-7.53,.375,0
2,339,2215,2,10.41,11.24,10.66,9.55,10.35,.15,.252,.199,.226,0,12.17,2550
1,339,2220,2,1.748,1.741,201.7,5.057,.149,2.025,3.196,3.356,3.218,45.23,309.9,0,-7.52,.538,0
1,339,2225,2,1.698,1.694,196.3,4.275,.183,2.156,3.156,3.306,3.168,46.09,309.8,0,-7.32,.23,0
1,339,2230,2,.932,.929,194.1,4.276,.276,1.47,3.112,3.283,3.118,46.63,310,0,-7.21,0,0
2,339,2230,2,10.39,11.22,10.63,9.52,10.32,.15,.252,.199,.226,0,12.17,2550
1,339,2235,2,.762,.76,184.8,4.557,.108,1.013,3.089,3.265,3.087,47.27,309.9,0,-7.05,0,0
1,339,2240,2,.953,.95,172.2,4.99,.189,1.241,3.071,3.306,3.075,48.04,309.8,0,-6.864,.011,0
1,339,2245,2,1.008,1.005,160.1,4.023,.09,1.176,3.05,3.266,3.078,47.58,309.8,0,-7.01,.011,0
2,339,2245,2,10.37,11.2,10.6,9.49,10.3,.15,.252,.199,.226,0,12.17,2550
1,339,2250,2,1.025,1.021,160.7,4.739,.109,1.274,3.05,3.28,3.081,47.38,309.8,0,-7.06,0,0
1,339,2255,2,1.027,1.017,158.3,8.17,.122,1.307,3.029,3.264,3.048,47.86,309.8,0,-6.951,0,0
1,339,2300,2,1.313,1.309,152.1,4.495,.106,1.633,2.993,3.275,3.04,48.41,309.7,0,-6.837,.03,0
2,339,2300,2,10.35,11.17,10.57,9.46,10.27,.15,.252,.199,.226,0,12.17,2550
1,339,2305,2,1.071,1.062,161.8,7.5,.21,1.633,3.052,3.338,3.115,47.7,309.7,0,-6.973,.039,0
1,339,2310,2,1.471,1.467,171.6,4.277,.232,1.895,3.083,3.343,3.133,48.06,309.7,0,-6.85,.179,0
1,339,2315,2,1.967,1.963,172.8,3.555,.167,2.352,3.079,3.363,3.113,47.63,309.7,0,-6.967,.53,0
2,339,2315,2,10.33,11.15,10.55,9.43,10.25,.15,.252,.199,.226,0,12.17,2550
1,339,2320,2,1.603,1.582,196,9.36,.159,1.96,3.105,3.295,3.138,47.6,309.7,0,-6.952,.402,0
1,339,2325,2,2.24,2.231,205.6,5.261,.34,3.038,3.058,3.232,3.077,48.63,309.7,0,-6.722,1.041,0
1,339,2330,2,3.252,3.238,213.9,5.303,.335,3.887,3.107,3.374,3.16,47.74,309.6,0,-6.913,1.905,0
2,339,2330,2,10.31,11.14,10.53,9.41,10.23,.15,.252,.199,.226,0,12.17,2550
1,339,2335,2,4.148,4.133,224.2,4.837,.313,4.737,3.226,3.511,3.307,45.75,309.5,0,-7.35,2.79,.03
1,339,2340,2,4.959,4.955,232.5,2.263,.266,5.423,3.365,3.699,3.446,42.81,309.4,0,-8.07,3.4,.094
1,339,2345,2,5.029,5.023,234.9,2.722,.322,5.684,3.507,3.81,3.593,39.73,309.4,0,-8.88,3.31,.077
2,339,2345,2,10.29,11.12,10.5,9.38,10.21,.15,.252,.199,.226,0,12.16,2550
1,339,2350,2,4.126,4.116,237.3,4.155,.406,4.965,3.622,3.83,3.68,38.62,309.4,0,-9.14,2.677,.014
1,339,2355,2,3.324,3.302,231.4,6.441,.339,4.345,3.66,3.806,3.708,38.22,309.4,0,-9.23,2.015,0
1,340,0,2,2.752,2.718,216.2,9.01,.414,3.985,3.687,3.818,3.729,38.02,309.5,0,-9.27,1.585,0
2,340,0,2,10.27,11.1,10.48,9.36,10.18,.15,.252,.199,.226,0,12.17,2550
1,340,5,2,2.06,1.932,189.7,20.15,.451,3.267,3.671,3.743,3.692,38.73,309.4,0,-9.06,1.062,0
1,340,10,2,2.226,2.211,139,6.66,.367,2.875,3.591,3.682,3.592,40.35,309.3,0,-8.61,1.487,0
1,340,15,2,2.55,2.525,143,7.99,.323,3.332,3.568,3.723,3.619,39.17,309.3,0,-9.01,1.767,0
2,340,15,2,10.25,11.08,10.45,9.33,10.16,.15,.251,.199,.226,0,12.17,2550
1,340,20,2,2.889,2.84,147.1,10.55,.478,4.247,3.583,3.729,3.64,38.35,309.4,0,-9.26,1.892,0
1,340,25,2,2.05,2.025,184.1,9.09,.457,2.907,3.573,3.716,3.617,38.27,309.4,0,-9.29,1.167,0
1,340,30,2,2.195,2.163,183.3,9.7,.403,3.038,3.531,3.666,3.546,38.79,309.4,0,-9.16,1.178,0
2,340,30,2,10.23,11.06,10.43,9.31,10.13,.15,.251,.199,.226,0,12.17,2550
1,340,35,2,2.635,2.601,161.2,9.19,.317,3.332,3.544,3.725,3.598,38.27,309.4,0,-9.32,1.8,0
1,340,40,2,2.664,2.654,146.2,4.964,.273,3.136,3.544,3.64,3.565,39.61,309.3,0,-8.89,1.697,0
1,340,45,2,2.478,2.438,163.1,10.4,.22,2.907,3.44,3.483,3.432,41.14,309.4,0,-8.5,1.62,0
2,340,45,2,10.21,11.04,10.41,9.28,10.12,.15,.251,.199,.226,0,12.16,2550
1,340,50,2,2.855,2.836,186.2,6.536,.316,3.593,3.322,3.362,3.305,42.87,309.4,0,-8.09,1.565,0
1,340,55,2,3.017,2.999,190.5,6.314,.335,3.757,3.185,3.219,3.161,44.79,309.3,0,-7.65,1.732,0
1,340,100,2,3.142,3.124,192.9,6.126,.277,3.724,3.063,3.115,3.036,46.05,309.2,0,-7.41,1.605,0
2,340,100,2,10.18,11.02,10.39,9.26,10.09,.15,.251,.199,.226,0,12.16,2550
1,340,105,2,3.428,3.406,186.4,6.409,.415,4.443,2.984,3.084,2.983,46.46,309.2,0,-7.37,2.025,0
1,340,110,2,3.574,3.548,195,6.909,.37,4.475,2.96,3.083,2.968,45.99,309.2,0,-7.52,2.06,0
1,340,115,2,3.709,3.689,203.1,5.996,.44,4.965,2.963,3.068,2.979,46.05,309.1,0,-7.5,2.097,0
2,340,115,2,10.16,11,10.37,9.23,10.07,.15,.251,.199,.226,0,12.17,2550
1,340,120,2,3.634,3.609,204.8,6.643,.444,4.769,2.966,3.075,2.988,45.78,309.1,0,-7.57,2.11,0
1,340,125,2,3.664,3.635,197.5,7.2,.409,4.573,2.976,3.074,2.99,45.75,309.1,0,-7.57,2.077,0
1,340,130,2,3.587,3.567,196.5,5.992,.454,4.41,2.956,3.07,2.97,45.6,309.2,0,-7.63,2.012,0
2,340,130,2,10.14,10.98,10.34,9.21,10.05,.15,.251,.199,.226,0,12.17,2550
1,340,135,2,3.308,3.282,192,7.16,.606,4.541,2.938,3.029,2.962,45.1,309.3,0,-7.79,1.943,0
1,340,140,2,2.688,2.668,185.9,7.04,.297,3.43,2.907,3.011,2.912,44.6,309.3,0,-7.96,1.455,0
1,340,145,2,2.799,2.776,188.1,7.32,.377,3.561,2.87,2.953,2.879,44.53,309.2,0,-8.01,1.57,0
2,340,145,2,10.12,10.96,10.32,9.18,10.03,.15,.251,.199,.226,0,12.16,2550
1,340,150,2,2.787,2.771,198.5,6.225,.254,3.397,2.856,2.932,2.866,44.84,309.2,0,-7.94,1.522,0
1,340,155,2,2.902,2.883,207.1,6.668,.273,3.528,2.861,2.967,2.892,44.72,309.2,0,-7.96,1.71,0
1,340,200,2,2.525,2.511,205.1,6.074,.273,3.071,2.89,2.985,2.907,44.92,309.2,0,-7.88,1.377,0
2,340,200,2,10.09,10.94,10.3,9.16,10.01,.15,.251,.199,.226,0,12.16,2550
1,340,205,2,2.288,2.273,207.7,6.604,.265,2.777,2.891,3.007,2.894,45.01,309.3,0,-7.85,.964,0
1,340,210,2,2.348,2.328,203.5,7.54,.27,3.038,2.875,2.99,2.894,44.61,309.1,0,-7.98,1.285,0
1,340,215,2,2.091,2.07,194.5,8.2,.238,2.646,2.876,2.959,2.897,45.37,309,0,-7.77,1.025,0
2,340,215,2,10.07,10.92,10.28,9.13,9.99,.15,.251,.199,.226,0,12.16,2550
1,340,220,2,2.126,2.11,200.6,7.05,.252,2.679,2.871,2.981,2.885,45.27,308.9,0,-7.8,1.01,0
1,340,225,2,1.355,1.331,214.7,10.9,.244,2.025,2.85,2.95,2.856,45.54,308.9,0,-7.74,.339,0
1,340,230,2,1.269,1.255,206.5,8.67,.202,1.731,2.83,2.925,2.844,45.6,308.8,0,-7.75,.074,0
2,340,230,2,10.05,10.9,10.26,9.1,9.97,.15,.251,.199,.226,0,12.16,2550
1,340,235,2,1.718,1.713,196.1,4.507,.264,2.254,2.823,2.972,2.833,45.74,308.8,0,-7.71,.558,0
1,340,240,2,1.689,1.685,191.9,3.986,.241,2.221,2.81,2.973,2.816,46.58,308.8,0,-7.49,.296,0
1,340,245,2,1.591,1.582,212.3,5.992,.173,1.96,2.802,2.922,2.807,47.43,308.8,0,-7.27,.45,0
2,340,245,2,10.03,10.88,10.23,9.08,9.95,.15,.251,.199,.226,0,12.16,2550
1,340,250,2,1.555,1.553,220.9,3.016,.154,1.829,2.767,2.915,2.776,47.62,308.8,0,-7.25,.416,0
1,340,255,2,1.527,1.523,217.4,4.23,.124,1.764,2.768,2.95,2.782,47.51,308.8,0,-7.28,.13,0
1,340,300,2,1.715,1.707,224.1,5.554,.111,1.993,2.797,2.961,2.808,47.27,308.9,0,-7.32,.606,0
2,340,300,2,10.01,10.87,10.21,9.05,9.93,.15,.251,.199,.226,0,12.16,2550
1,340,305,2,1.781,1.777,215.9,3.821,.149,2.123,2.809,2.983,2.831,47.1,308.9,0,-7.35,.305,0
1,340,310,2,1.774,1.767,222.1,4.93,.126,2.058,2.835,2.997,2.869,46.63,308.9,0,-7.46,.61,0
1,340,315,2,1.881,1.872,229.2,5.595,.182,2.385,2.892,3.069,2.93,46.25,309,0,-7.51,.962,0
2,340,315,2,10,10.85,10.19,9.04,9.91,.15,.251,.199,.226,0,12.16,2550
1,340,320,2,1.765,1.756,220.4,5.793,.201,2.254,2.939,3.113,2.971,46.13,309,0,-7.5,.55,0
1,340,325,2,1.748,1.743,219,4.602,.178,2.287,2.978,3.142,3.005,45.8,309,0,-7.56,.602,0
1,340,330,2,1.651,1.641,221.2,6.402,.329,2.319,3.014,3.181,3.042,45.21,308.9,0,-7.69,.506,0
2,340,330,2,9.98,10.83,10.17,9.01,9.89,.15,.251,.199,.226,0,12.15,2550
1,340,335,2,1.283,1.273,221.8,7.36,.211,1.699,3.026,3.191,3.055,44.73,308.9,0,-7.81,.239,0
1,340,340,2,1.437,1.426,230.3,7.04,.162,1.764,3.042,3.201,3.069,44.99,308.9,0,-7.73,.504,0
1,340,345,2,1.698,1.687,242.1,6.629,.217,2.352,3.05,3.195,3.063,45.26,308.9,0,-7.64,.746,0
2,340,345,2,9.97,10.82,10.15,8.99,9.87,.15,.251,.199,.226,0,12.15,2550
1,340,350,2,1.812,1.802,248,5.984,.252,2.352,3.04,3.162,3.049,45.25,309,0,-7.65,.913,0
1,340,355,2,1.797,1.788,238.1,5.472,.152,2.123,3.003,3.111,3.005,45.61,308.9,0,-7.59,.785,0
1,340,400,2,1.709,1.702,232.2,5,.163,2.254,2.961,3.117,2.98,45.67,308.9,0,-7.61,.688,0
2,340,400,2,9.95,10.8,10.13,8.98,9.85,.15,.251,.199,.226,0,12.15,2550
1,340,405,2,1.79,1.785,235.1,4.1,.161,2.123,2.956,3.147,2.974,46.07,309,0,-7.5,.809,0
1,340,410,2,1.875,1.867,231.4,5.272,.215,2.352,2.984,3.153,3.001,46.05,309,0,-7.48,.79,0
1,340,415,2,1.439,1.423,220.2,8.5,.151,1.764,3,3.191,3.035,45.52,309,0,-7.61,.208,0
2,340,415,2,9.94,10.79,10.11,8.96,9.83,.15,.25,.199,.226,0,12.15,2550
1,340,420,2,1.58,1.566,201,7.63,.214,1.927,3.03,3.18,3.038,45.47,308.8,0,-7.6,.377,0
1,340,425,2,1.91,1.901,187.7,5.312,.122,2.123,2.965,3.108,2.962,46.66,308.7,0,-7.33,.832,0
1,340,430,2,1.761,1.74,165.2,8.88,.138,2.058,2.911,3.033,2.92,48.63,308.7,0,-6.855,.814,0
2,340,430,2,9.92,10.77,10.09,8.94,9.81,.15,.25,.199,.226,0,12.14,2550
1,340,435,2,2.053,2.049,153.3,3.674,.17,2.352,2.873,2.99,2.897,48.3,308.6,0,-6.974,1.182,0
1,340,440,2,1.833,1.819,165.8,7.26,.244,2.385,2.879,3.032,2.934,47.33,308.5,0,-7.23,.891,0
1,340,445,2,1.677,1.665,171.2,6.836,.212,2.189,2.932,3.066,2.97,47.2,308.6,0,-7.22,.735,0
2,340,445,2,9.9,10.76,10.07,8.92,9.79,.15,.25,.199,.226,0,12.14,2550
1,340,450,2,1.174,1.166,152.3,6.667,.122,1.47,2.94,3.104,2.972,47.38,308.7,0,-7.16,.099,0
1,340,455,2,1.483,1.479,151.8,4.412,.251,1.895,2.967,3.118,3.035,46.8,308.7,0,-7.29,.815,0
1,340,500,2,1.387,1.375,147.9,7.36,.167,1.666,2.987,3.106,3.036,46.49,308.6,0,-7.36,.641,0
2,340,500,2,9.89,10.75,10.05,8.9,9.78,.15,.25,.199,.226,0,12.15,2550
1,340,505,2,1.531,1.527,130.2,4.048,.12,1.927,2.987,3.107,3.017,46.82,308.6,0,-7.27,.841,0
1,340,510,2,1.881,1.876,133.9,4.082,.295,2.646,2.959,3.055,2.962,47.82,308.6,0,-7.02,.887,0
1,340,515,2,2.227,2.221,135.3,4.209,.223,2.809,2.909,3.041,2.934,47.26,308.5,0,-7.22,1.37,0
2,340,515,2,9.88,10.73,10.03,8.89,9.76,.15,.25,.199,.226,0,12.15,2550
1,340,520,2,1.99,1.983,136.1,4.812,.245,2.679,2.896,3.016,2.919,47.57,308.4,0,-7.15,1.062,0
1,340,525,2,2.117,2.113,132.9,3.792,.171,2.45,2.869,2.973,2.893,48,308.4,0,-7.06,1.295,0
1,340,530,2,2.294,2.286,130.9,4.759,.236,2.809,2.874,2.941,2.89,48.35,308.5,0,-6.962,1.325,0
2,340,530,2,9.86,10.72,10.01,8.87,9.74,.15,.25,.199,.226,0,12.15,2550
1,340,535,2,2.196,2.185,119.8,5.688,.363,2.907,2.852,2.925,2.874,47.36,308.4,0,-7.24,1.64,0
1,340,540,2,2.043,2.026,122.2,7.41,.259,2.581,2.846,2.931,2.866,46.7,308.4,0,-7.43,1.325,0
1,340,545,2,1.786,1.78,127.2,4.496,.224,2.319,2.839,2.97,2.861,46.28,308.5,0,-7.55,.998,0
2,340,545,2,9.84,10.71,10,8.86,9.72,.15,.25,.199,.226,0,12.14,2550
1,340,550,2,1.801,1.784,129,7.79,.22,2.319,2.817,2.919,2.839,46.26,308.5,0,-7.57,1.152,0
1,340,555,2,1.952,1.945,138.7,4.963,.173,2.319,2.782,2.904,2.808,46.29,308.5,0,-7.6,1.118,0
1,340,600,2,2.103,2.099,132,3.803,.188,2.548,2.752,2.882,2.78,46.19,308.4,0,-7.65,1.317,0
2,340,600,2,9.83,10.69,9.98,8.84,9.71,.15,.25,.199,.226,0,12.15,2550
1,340,605,2,1.899,1.897,132.1,2.903,.188,2.385,2.741,2.87,2.775,46.56,308.5,0,-7.56,.947,0
1,340,610,2,1.819,1.813,128.8,4.6,.203,2.254,2.786,2.908,2.818,46.38,308.6,0,-7.57,1.041,0
1,340,615,2,1.551,1.54,117.2,6.883,.231,1.96,2.827,2.939,2.861,46.76,308.7,0,-7.43,.839,0
2,340,615,2,9.81,10.68,9.96,8.82,9.69,.15,.25,.199,.226,0,12.15,2550
1,340,620,2,1.909,1.901,111.9,5.096,.195,2.45,2.865,2.947,2.887,47.21,308.7,0,-7.27,1.22,0
1,340,625,2,1.883,1.878,113.1,4.151,.267,2.385,2.864,2.936,2.871,47.71,308.8,0,-7.14,1.25,0
1,340,630,2,1.578,1.572,113.6,5.094,.164,1.96,2.858,2.906,2.867,47.88,308.9,0,-7.1,1.117,0
2,340,630,2,9.8,10.66,9.95,8.8,9.67,.15,.25,.199,.226,0,12.14,2550
1,340,635,2,1.929,1.92,108.7,5.714,.2,2.221,2.85,2.907,2.865,47.7,308.9,0,-7.16,1.295,0
1,340,640,2,1.976,1.972,117.2,3.892,.173,2.352,2.853,2.946,2.873,46.98,309,0,-7.35,1.322,0
1,340,645,2,1.715,1.703,113.1,6.78,.206,2.156,2.869,2.964,2.887,47.06,309.1,0,-7.31,1.192,0
2,340,645,2,9.78,10.64,9.93,8.78,9.66,.15,.25,.199,.226,0,12.14,2550
1,340,650,2,1.686,1.682,121.3,3.674,.177,2.156,2.865,2.954,2.883,47.76,309.1,0,-7.13,.967,0
1,340,655,2,1.912,1.909,119.8,3.61,.188,2.287,2.879,2.994,2.908,47.51,309.2,0,-7.18,1.28,0
1,340,700,2,2.207,2.196,130.5,5.625,.231,2.679,2.901,2.98,2.925,48.04,309.2,0,-7.02,1.472,0
2,340,700,2,9.77,10.63,9.91,8.77,9.64,.15,.25,.199,.226,0,12.14,2550
1,340,705,2,2.383,2.37,133.8,6.174,.274,2.907,2.913,2.966,2.945,47.83,309.3,0,-7.06,1.567,0
1,340,710,2,2.459,2.455,122.1,3.28,.227,2.907,2.909,2.971,2.921,47.83,309.3,0,-7.07,1.76,0
1,340,715,2,2.229,2.221,115.8,4.723,.255,2.679,2.913,2.983,2.928,48.12,309.4,0,-6.987,1.475,0
2,340,715,2,9.76,10.62,9.89,8.75,9.62,.15,.25,.199,.226,0,12.14,2550
1,340,720,2,2.115,2.105,112.2,5.613,.211,2.548,2.927,3.011,2.948,47.38,309.4,0,-7.17,1.555,0
1,340,725,2,2.016,2.01,108.3,4.195,.28,2.711,2.948,3.037,2.971,47.38,309.3,0,-7.15,1.29,0
1,340,730,2,1.987,1.979,110.3,5.077,.299,2.581,2.955,3.001,2.964,48.03,309.4,0,-6.974,1.437,0
2,340,730,2,9.75,10.6,9.88,8.74,9.61,.15,.25,.199,.226,0,12.13,2550
1,340,735,2,2.081,2.077,117.6,3.753,.27,2.646,2.929,2.999,2.946,48.33,309.4,0,-6.918,1.45,0
1,340,740,2,1.841,1.836,113.5,4.453,.185,2.254,2.943,2.987,2.959,48.05,309.5,0,-6.978,1.237,.078
1,340,745,2,2.009,2,108.2,5.551,.306,2.613,2.955,3.067,2.986,47.62,309.6,0,-7.08,1.415,.504
2,340,745,2,9.74,10.59,9.86,8.72,9.59,.15,.25,.199,.226,0,12.14,2550
1,340,750,2,2.027,2.018,103.1,5.617,.261,2.483,2.977,3.053,2.997,48.01,309.6,0,-6.959,1.342,1.19
1,340,755,2,1.925,1.915,97,5.825,.243,2.548,2.96,3.004,2.968,49.03,309.7,0,-6.705,1.252,1.681
1,340,800,2,2.066,2.058,96.3,5.119,.256,2.548,2.945,2.995,2.959,49.23,309.7,0,-6.667,1.42,2.669
2,340,800,2,9.73,10.58,9.84,8.71,9.57,.15,.25,.199,.226,0,12.14,2550
1,340,805,2,2.103,2.096,98.7,4.642,.235,2.515,2.941,3.019,2.958,48.96,309.6,0,-6.741,1.422,4.344
1,340,810,2,1.82,1.806,100.2,7.13,.215,2.352,2.969,3.036,2.991,48.43,309.8,0,-6.853,1.073,5.338
1,340,815,2,1.709,1.695,98.8,7.33,.229,2.319,2.998,3.043,3.012,48.49,309.8,0,-6.814,1.142,5.922
2,340,815,2,9.71,10.56,9.82,8.69,9.56,.15,.25,.199,.225,0,12.14,2550
1,340,820,2,1.625,1.618,98.4,5.556,.215,2.123,3.005,3.094,3.035,48.15,310,0,-6.895,1.139,6.382
1,340,825,2,1.378,1.37,107.6,5.85,.156,1.764,3.043,3.12,3.062,47.7,310.1,0,-6.981,.917,9.03
1,340,830,2,1.191,1.187,118.2,4.827,.206,1.666,3.078,3.121,3.108,47.94,310.2,0,-6.885,.631,12.08
2,340,830,2,9.71,10.55,9.81,8.68,9.54,.15,.25,.199,.225,0,12.13,2550
1,340,835,2,1.114,1.107,134.7,6.165,.122,1.372,3.105,3.158,3.138,47.76,310.2,0,-6.909,.347,12.59
1,340,840,2,1.674,1.659,135,7.53,.291,2.319,3.146,3.207,3.194,47.45,310.2,0,-6.954,.961,16.84
1,340,845,2,2.203,2.195,133.4,5.137,.23,2.744,3.206,3.279,3.255,46.33,310.1,0,-7.21,1.64,21.71
2,340,845,2,9.7,10.54,9.79,8.66,9.53,.15,.25,.199,.225,0,12.14,2550
1,340,850,2,2.327,2.317,131.1,5.124,.324,3.071,3.271,3.285,3.316,46.11,310.2,0,-7.21,1.575,24.25
1,340,855,2,2.213,2.194,128.1,7.52,.263,2.875,3.329,3.331,3.368,45.99,310.2,0,-7.19,1.54,24.38
1,340,900,2,3.094,3.083,126.8,4.784,.258,3.659,3.362,3.342,3.38,45.36,310.2,0,-7.33,2.117,33.66
2,340,900,2,9.7,10.53,9.78,8.66,9.51,.15,.249,.198,.225,0,12.14,2550
1,340,905,2,2.56,2.549,126.7,5.147,.366,3.299,3.43,3.407,3.468,45.54,310.2,0,-7.22,1.807,42.1
1,340,910,2,2.543,2.519,128.5,7.93,.323,3.169,3.501,3.435,3.516,45.41,310.3,0,-7.2,1.857,43.79
1,340,915,2,2.75,2.724,122.6,7.82,.408,3.659,3.507,3.407,3.496,45.46,310.4,0,-7.17,2.012,41.31
2,340,915,2,9.7,10.52,9.76,8.65,9.5,.15,.249,.198,.225,0,12.15,2550
1,340,920,2,2.926,2.904,118,6.886,.305,3.528,3.495,3.376,3.487,45.44,310.4,0,-7.19,2.152,49.71
1,340,925,2,2.42,2.403,133,6.687,.527,3.43,3.522,3.424,3.534,45.42,310.5,0,-7.17,1.772,59.77
1,340,930,2,2.895,2.886,123.4,4.447,.247,3.267,3.606,3.473,3.602,45.34,310.5,0,-7.12,2.272,58.3
2,340,930,2,9.7,10.51,9.75,8.65,9.48,.15,.249,.198,.225,0,12.15,2550
1,340,935,2,2.87,2.848,119.8,7.09,.277,3.332,3.571,3.429,3.561,45.54,310.5,0,-7.1,2.142,54.66
1,340,940,2,2.665,2.645,129.8,6.906,.326,3.561,3.643,3.529,3.665,45.67,310.5,0,-6.994,1.885,56.17
1,340,945,2,2.58,2.539,129.5,10.13,.312,3.201,3.749,3.627,3.777,45.73,310.5,0,-6.884,1.895,63.49
2,340,945,2,9.72,10.5,9.74,8.66,9.47,.15,.249,.198,.225,0,12.17,2550
1,340,950,2,2.98,2.966,127.2,5.406,.292,3.561,3.771,3.549,3.749,45.33,310.6,0,-6.974,2.147,58.04
1,340,955,2,2.671,2.656,136.5,6.003,.394,3.659,3.757,3.56,3.735,45.6,310.7,0,-6.911,1.912,59.59
1,340,1000,2,2.578,2.564,155.8,6.058,.359,3.267,3.806,3.639,3.798,45.51,310.7,0,-6.892,1.755,65.61
2,340,1000,2,9.73,10.5,9.73,8.67,9.46,.15,.249,.198,.225,0,12.17,2550
1,340,1005,2,2.622,2.599,141.5,7.48,.335,3.103,3.826,3.584,3.794,45.34,310.6,0,-6.924,1.86,71.6
1,340,1010,2,2.32,2.292,141.4,8.79,.384,3.071,3.854,3.672,3.833,45.47,310.7,0,-6.86,1.623,82.9
1,340,1015,2,2.048,2.029,141.7,7.69,.399,3.201,4.011,3.856,4.035,45.46,310.7,0,-6.723,1.512,107.7
2,340,1015,2,9.76,10.49,9.72,8.7,9.45,.15,.249,.198,.225,0,12.18,2550
1,340,1020,2,1.984,1.846,128.1,21.36,.304,2.809,4.101,3.852,4.088,45.2,310.8,0,-6.717,1.427,117.7
1,340,1025,2,1.612,1.493,100.3,22.05,.409,2.45,4.085,3.866,4.051,44.92,310.9,0,-6.809,1.211,110.1
1,340,1030,2,1.059,.824,75,38.16,.394,2.189,4.081,3.967,4.117,45.35,310.9,0,-6.691,.529,117.9
2,340,1030,2,9.78,10.49,9.71,8.72,9.44,.15,.249,.198,.225,0,12.24,2550
1,340,1035,2,1.12,1.075,111.5,16.21,.301,1.764,4.197,4.069,4.279,44.9,310.9,0,-6.715,.655,140
1,340,1040,2,.514,.491,99.7,17.28,.204,1.013,4.2,4.149,4.36,44.81,310.9,0,-6.737,.025,129.8
1,340,1045,2,1.897,1.87,128,9.58,.422,2.548,4.323,4.146,4.411,44.91,311,0,-6.6,1.347,137.5
2,340,1045,2,9.83,10.49,9.71,8.76,9.43,.15,.249,.198,.225,0,12.28,2550
1,340,1050,2,1.656,1.627,138.7,10.64,.353,2.483,4.364,4.073,4.304,44.36,311,0,-6.719,1.174,137.9
1,340,1055,2,.683,.672,116.9,10.11,.429,1.764,4.345,4.133,4.326,44.46,311,0,-6.706,.231,104
1,340,1100,2,.529,.518,156.5,11.06,.289,1.143,4.37,4.259,4.448,44.33,311.1,0,-6.722,.06,88.4
2,340,1100,2,9.89,10.5,9.71,8.81,9.42,.15,.249,.198,.225,0,12.26,2550
1,340,1105,2,.478,.425,116.2,25.61,.271,1.339,4.457,4.375,4.556,44.72,311.1,0,-6.534,0,125.2
1,340,1110,2,1.272,1.259,64.11,8.2,.327,1.895,4.548,4.363,4.58,44.32,310.9,0,-6.567,.871,143.9
1,340,1115,2,.67,.574,80.4,29.88,.431,1.731,4.547,4.455,4.673,44.69,310.9,0,-6.461,.25,184.5
2,340,1115,2,9.97,10.51,9.72,8.88,9.42,.15,.249,.198,.225,0,12.25,2550
1,340,1120,2,.994,.963,113.1,13.33,.7,2.189,4.655,4.609,4.837,43.94,310.8,0,-6.582,.646,257.9
1,340,1125,2,1.462,1.418,134.6,14.05,.456,2.548,4.763,4.589,4.893,43.62,310.8,0,-6.576,1.122,251.1
1,340,1130,2,1.508,1.457,117.8,14.88,.483,2.483,4.847,4.487,4.883,43.36,310.9,0,-6.579,1.014,173.3
2,340,1130,2,10.05,10.52,9.73,8.95,9.41,.15,.249,.198,.225,0,12.38,2550
1,340,1135,2,.759,.66,65.24,25.89,.675,2.221,4.724,4.487,4.826,43.5,310.9,0,-6.648,.382,124.5
1,340,1140,2,1.474,1.459,72,8.18,.264,2.091,4.61,4.46,4.628,44.23,311,0,-6.536,1.182,176
1,340,1145,2,1.382,1.355,44.96,11.2,.344,2.189,4.655,4.541,4.743,44.54,310.9,0,-6.409,.968,198.1
2,340,1145,2,10.16,10.54,9.74,9.04,9.42,.15,.249,.198,.225,0,12.47,2550
1,340,1150,2,.46,.418,46.49,21.31,.41,1.47,4.665,4.651,4.811,44.02,310.9,0,-6.549,.298,233.8
1,340,1155,2,.619,.569,91.6,18.92,.632,1.764,4.917,5.14,5.331,43.53,310.9,0,-6.468,.361,298.9
1,340,1200,2,1.566,1.505,61.46,15.94,.494,2.907,5.086,4.984,5.345,43.12,310.8,0,-6.437,.809,320
2,340,1200,2,10.27,10.57,9.76,9.14,9.42,.15,.249,.198,.225,0,12.58,2550
1,340,1205,2,2.034,1.992,64.13,11.59,.532,3.071,5.289,4.907,5.363,43.02,310.7,0,-6.286,1.551,376.8
1,340,1210,2,1.683,1.595,55.49,18.57,.719,2.94,5.253,4.959,5.389,43.17,310.6,0,-6.272,1.354,318.5
1,340,1215,2,1.899,1.858,35.81,11.97,.396,2.711,5.179,4.915,5.291,43.34,310.5,0,-6.291,1.647,299.9
2,340,1215,2,10.37,10.6,9.79,9.23,9.43,.15,.249,.198,.225,0,12.85,2550
1,340,1220,2,1.454,1.325,61.02,24.13,.492,2.385,5.276,5.053,5.369,43.35,310.5,0,-6.2,1.125,323.3
1,340,1225,2,1.72,1.69,119,10.55,.591,3.005,5.442,4.972,5.434,42.49,310.4,0,-6.307,1.498,299.4
1,340,1230,2,1.738,1.726,116,6.845,.553,2.809,5.405,5.02,5.438,42.59,310.3,0,-6.311,1.453,292.5
2,340,1230,2,10.5,10.64,9.82,9.34,9.44,.15,.249,.198,.225,0,12.91,2550
1,340,1235,2,1.736,1.651,102.5,17.99,.86,3.463,5.53,5.213,5.706,42.36,310.3,0,-6.268,1.062,297.8
1,340,1240,2,2.259,2.205,85.9,12.5,.679,3.561,5.581,5.211,5.611,42.45,310.2,0,-6.197,1.887,272
1,340,1245,2,2.294,2.172,72.9,18.66,.543,3.495,5.525,5.041,5.448,42.59,310.1,0,-6.203,1.867,230.7
2,340,1245,2,10.66,10.68,9.86,9.47,9.46,.15,.249,.198,.225,0,12.89,2550
1,340,1250,2,1.95,1.923,84.2,9.41,.796,3.724,5.329,4.969,5.303,43.06,310,0,-6.238,1.566,243.9
1,340,1255,2,2.006,1.965,53.59,11.66,.702,3.757,5.327,5.061,5.38,43.35,310,0,-6.153,1.486,220.7
1,340,1300,2,1.263,1.244,34.19,10.01,.368,2.156,5.288,5.013,5.309,43.6,309.9,0,-6.114,.871,201.7
2,340,1300,2,10.81,10.74,9.9,9.61,9.48,.15,.249,.198,.225,0,12.82,2550
1,340,1305,2,2.129,1.995,72,20.16,.894,3.495,5.528,5.256,5.618,43.11,309.9,0,-6.047,1.66,231.9
1,340,1310,2,2.182,2.134,66.81,12.11,.664,3.332,5.644,5.259,5.648,42.37,309.8,0,-6.164,1.746,250.7
1,340,1315,2,1.42,1.373,95.7,14.72,.293,2.221,5.441,5.242,5.534,42.65,309.8,0,-6.26,.997,155
2,340,1315,2,10.92,10.79,9.95,9.74,9.5,.15,.249,.198,.225,0,12.78,2550
1,340,1320,2,2.63,2.559,71.9,13.36,.599,4.279,5.567,5.327,5.655,42.58,309.7,0,-6.171,2.06,153.8
1,340,1325,2,1.727,1.69,73,11.83,.309,2.385,5.509,5.166,5.516,42.26,309.7,0,-6.317,1.185,148
1,340,1330,2,2.162,2.115,89.8,11.99,.637,3.724,5.508,5.282,5.489,42.24,309.6,0,-6.323,1.703,132.2
2,340,1330,2,11.02,10.85,10,9.86,9.53,.15,.25,.198,.225,0,12.7,2550
1,340,1335,2,1.772,1.636,75.2,22.42,.645,3.201,5.592,5.387,5.628,41.94,309.5,0,-6.343,1.242,155.5
1,340,1340,2,2.747,2.623,68.1,17.22,.663,4.018,5.674,5.475,5.701,41.76,309.3,0,-6.322,2.195,152.5
1,340,1345,2,2.847,2.755,76.3,14.54,.676,4.345,5.775,5.513,5.804,41.79,309.3,0,-6.223,2.39,163.4
2,340,1345,2,11.11,10.9,10.05,9.96,9.57,.15,.25,.198,.225,0,12.69,2550
1,340,1350,2,2.647,2.484,92.5,20.05,.819,4.345,5.679,5.441,5.63,41.89,309.3,0,-6.28,2.16,130.1
1,340,1355,2,2.484,2.403,76.5,14.6,.405,3.103,5.757,5.51,5.795,41.76,309.3,0,-6.25,1.987,119.6
1,340,1400,2,1.972,1.946,107.8,9.2,.378,2.809,5.7,5.384,5.686,41.64,309.2,0,-6.337,1.52,126.8
2,340,1400,2,11.17,10.95,10.11,10.05,9.6,.15,.25,.198,.225,0,12.62,2550
1,340,1405,2,2.156,2.143,123.8,6.457,.775,3.397,5.719,5.431,5.715,41.86,309.1,0,-6.252,1.741,151.2
1,340,1410,2,2.712,2.682,105.2,8.57,.702,4.018,5.673,5.328,5.649,41.98,309.1,0,-6.258,2.125,125.4
1,340,1415,2,2.68,2.617,110.3,12.44,.833,4.475,5.7,5.417,5.695,42,309.1,0,-6.226,1.989,135.8
2,340,1415,2,11.22,11,10.16,10.13,9.64,.15,.25,.198,.225,0,12.62,2550
1,340,1420,2,3.522,3.492,113,7.58,.689,4.737,5.81,5.517,5.801,41.89,309.2,0,-6.163,2.905,153
1,340,1425,2,2.483,2.469,121.7,6.139,.497,3.561,5.723,5.336,5.677,41.99,309.1,0,-6.208,1.967,169.8
1,340,1430,2,1.653,1.545,131.5,20.65,.539,2.842,5.675,5.402,5.675,41.98,309,0,-6.256,1.265,157.2
2,340,1430,2,11.25,11.04,10.21,10.19,9.69,.15,.25,.198,.225,0,12.62,2550
1,340,1435,2,2.338,2.262,139.2,14.62,.617,3.365,5.81,5.483,5.83,41.83,309.1,0,-6.182,1.65,144.5
1,340,1440,2,2.783,2.753,148.2,8.43,.43,3.757,5.92,5.525,5.895,41.68,309,0,-6.129,2.065,150
1,340,1445,2,2.584,2.508,134.1,13.82,.706,3.822,5.994,5.655,5.926,41.25,309,0,-6.197,1.937,139.9
2,340,1445,2,11.26,11.08,10.26,10.24,9.73,.15,.25,.198,.225,0,12.62,2550
1,340,1450,2,2.856,2.774,109.8,13.75,.448,3.92,5.996,5.657,5.963,41.17,309,0,-6.221,2.41,141.2
1,340,1455,2,2.872,2.605,135.6,24.71,.735,4.149,6,5.606,5.926,44.56,309,0,-5.222,2.027,131.9
1,340,1500,2,3.51,3.473,166.9,8.35,.386,4.541,5.788,5.175,5.643,50.02,309.1,0,-3.89,2.61,129.2
2,340,1500,2,11.27,11.11,10.3,10.29,9.77,.15,.25,.198,.225,0,12.6,2550
1,340,1505,2,3.514,3.493,165.5,6.232,.381,4.214,5.516,5.006,5.347,51.93,309.1,0,-3.645,2.582,117.6
1,340,1510,2,3.539,3.501,161.8,8.4,.449,4.443,5.452,4.978,5.341,53.07,309,0,-3.417,2.675,110
1,340,1515,2,3.58,3.559,159.8,6.131,.458,4.508,5.299,4.805,5.145,53.8,309.1,0,-3.378,2.72,91.1
2,340,1515,2,11.28,11.14,10.34,10.34,9.81,.15,.25,.198,.225,0,12.56,2550
1,340,1520,2,2.924,2.864,165.9,11.64,.434,3.789,5.18,4.839,5.101,54.85,309.1,0,-3.234,2.022,86.4
1,340,1525,2,2.588,2.536,151.3,11.42,.446,3.463,5.198,4.967,5.188,54.88,309.1,0,-3.21,1.918,90.4
1,340,1530,2,2.669,2.65,148.3,6.718,.269,3.365,5.288,4.997,5.258,53.39,309.2,0,-3.489,1.95,88.3
2,340,1530,2,11.28,11.17,10.38,10.38,9.84,.15,.25,.198,.225,0,12.52,2550
1,340,1535,2,2.437,2.419,145.7,6.956,.437,2.973,5.346,5.032,5.276,52.69,309.2,0,-3.608,1.822,95
1,340,1540,2,2.18,2.15,150,9.37,.375,3.005,5.37,5.05,5.305,53.38,309.1,0,-3.416,1.518,94.5
1,340,1545,2,2.623,2.59,157,9.08,.351,3.332,5.315,5.005,5.239,54.45,309.1,0,-3.206,1.86,82.3
2,340,1545,2,11.27,11.19,10.42,10.41,9.88,.15,.25,.198,.225,0,12.5,2550
1,340,1550,2,2.772,2.755,148.9,6.417,.331,3.626,5.295,4.994,5.221,54.61,309.1,0,-3.187,1.972,79.7
1,340,1555,2,2.597,2.583,156.7,6.037,.291,3.332,5.231,4.937,5.155,55.3,309.2,0,-3.079,1.882,70.6
1,340,1600,2,2.541,2.526,161.1,6.352,.335,3.234,5.26,4.999,5.232,56.07,309.2,0,-2.872,1.697,66.75
2,340,1600,2,11.25,11.21,10.46,10.43,9.92,.15,.25,.198,.225,0,12.46,2550
1,340,1605,2,2.343,2.32,173.1,8.09,.345,3.332,5.235,4.972,5.188,56.68,309.3,0,-2.751,1.465,62.53
1,340,1610,2,2.857,2.822,150.9,8.96,.309,3.43,5.195,4.943,5.136,56.47,309.4,0,-2.839,2.077,61.87
1,340,1615,2,2.692,2.672,156.1,6.877,.275,3.267,5.176,4.946,5.13,57.33,309.4,0,-2.657,1.977,62.5
2,340,1615,2,11.23,11.22,10.49,10.44,9.95,.15,.25,.198,.225,0,12.43,2550
1,340,1620,2,2.378,2.362,152.5,6.548,.289,3.169,5.13,4.936,5.095,57.51,309.4,0,-2.657,1.677,60.92
1,340,1625,2,2.367,2.318,151.7,11.68,.401,3.299,5.181,4.982,5.137,58.03,309.4,0,-2.492,1.717,60.98
1,340,1630,2,2.132,2.063,163.2,14.51,.325,2.842,5.121,4.89,5.06,58.66,309.5,0,-2.404,1.442,56.17
2,340,1630,2,11.2,11.23,10.51,10.43,9.97,.15,.251,.198,.225,0,12.41,2550
1,340,1635,2,2.208,2.13,157,15.26,.308,3.005,5.056,4.944,5.038,59.41,309.5,0,-2.297,1.467,59.89
1,340,1640,2,2.18,2.168,156.3,5.868,.272,2.875,5.065,4.914,5.049,59.13,309.5,0,-2.351,1.492,60.84
1,340,1645,2,2.152,2.14,155.3,6.074,.44,3.43,5.018,4.92,4.996,59,309.5,0,-2.422,1.504,59.96
2,340,1645,2,11.17,11.24,10.53,10.42,10,.15,.251,.198,.225,0,12.38,2550
1,340,1650,2,1.584,1.56,148.9,9.9,.296,2.287,5.044,4.98,5.046,59.26,309.5,0,-2.341,.891,56.43
1,340,1655,2,2.145,2.118,149.5,9.06,.209,2.613,5.021,4.981,5.016,59.02,309.5,0,-2.416,1.582,48.47
1,340,1700,2,2.02,2.003,158.9,7.49,.232,2.483,4.997,4.947,4.996,58.87,309.5,0,-2.471,1.272,41.36
2,340,1700,2,11.14,11.25,10.55,10.41,10.03,.15,.251,.198,.225,0,12.35,2550
1,340,1705,2,1.981,1.964,159.6,7.41,.32,2.711,4.984,4.955,4.976,59.14,309.5,0,-2.423,1.302,30.27
1,340,1710,2,2.291,2.279,157.2,5.818,.207,2.613,4.879,4.762,4.815,61.76,309.5,0,-1.947,1.565,23.84
1,340,1715,2,1.86,1.813,167.8,12.83,.26,2.385,4.738,4.693,4.687,62.59,309.6,0,-1.901,1.046,18.49
2,340,1715,2,11.1,11.25,10.57,10.38,10.05,.15,.251,.198,.225,0,12.31,2550
1,340,1720,2,1.661,1.654,173.8,5.259,.216,2.254,4.54,4.626,4.492,63.67,309.6,0,-1.856,.899,12.69
1,340,1725,2,1.623,1.619,177.7,4.029,.159,1.993,4.308,4.532,4.263,64.68,309.6,0,-1.864,.43,8.74
1,340,1730,2,1.364,1.361,187.7,3.948,.132,1.568,4.059,4.469,4.023,65.81,309.7,0,-1.866,0,3.611
2,340,1730,2,11.05,11.25,10.57,10.34,10.07,.15,.251,.198,.225,0,12.28,2550
1,340,1735,2,1.595,1.593,192.4,2.592,.143,1.862,3.886,4.397,3.89,66.77,309.7,0,-1.836,.196,1.298
1,340,1740,2,1.537,1.535,193.5,2.914,.179,1.895,3.638,4.344,3.686,67.55,309.7,0,-1.913,.19,.047
1,340,1745,2,1.759,1.738,190.5,8.87,.267,2.058,3.441,4.332,3.545,68.2,309.8,0,-1.97,.554,0
2,340,1745,2,10.99,11.25,10.58,10.29,10.09,.15,.251,.198,.225,.737,12.25,2550
1,340,1750,2,.87,.869,168.1,3.46,.153,1.241,3.12,4.148,3.142,69.04,309.9,0,-2.109,.025,0
1,340,1755,2,.87,.853,196.4,11.38,.154,1.339,3.053,4.004,3.018,69.94,309.9,0,-2,.054,0
1,340,1800,2,.698,.691,202.8,8.46,.394,1.339,3.131,4.073,3.116,69.45,310,0,-2.021,.172,0
2,340,1800,2,10.9,11.24,10.58,10.22,10.1,.15,.251,.198,.225,1.384,12.23,2550
1,340,1805,2,.566,.557,202.5,10.5,.172,.751,2.959,3.747,2.914,70.6,310,0,-1.955,0,0
1,340,1810,2,.531,.531,209.7,.105,.079,.719,2.998,3.825,2.849,71.5,310,0,-1.753,0,0
1,340,1815,2,.516,.51,219.2,8.85,.143,.686,3.114,3.809,2.935,71.6,310.1,0,-1.63,0,0
2,340,1815,2,10.79,11.22,10.57,10.13,10.11,.15,.251,.198,.225,1.597,12.21,2550
1,340,1820,2,.291,.291,229.2,.158,.1,.49,3.179,3.797,3.063,71.4,310.1,0,-1.6,0,.022
1,340,1825,2,.17,.17,229,.107,.152,.425,3.248,3.729,3.247,70.9,310.2,0,-1.641,0,.184
1,340,1830,2,.301,.298,297.6,5.46,.318,.817,3.031,3.552,3.041,70.3,310.2,0,-1.957,0,.059
2,340,1830,2,10.66,11.21,10.56,10.03,10.11,.15,.251,.198,.225,1.587,12.19,2550
1,340,1835,2,.724,.724,298.3,.143,.094,.915,2.906,3.594,2.947,70.7,310.2,0,-2,0,0
1,340,1840,2,.95,.95,297.9,1.933,.076,1.111,2.781,3.794,2.78,71,310.1,0,-2.06,.226,0
1,340,1845,2,1.049,1.045,311.8,4.937,.074,1.209,2.624,3.816,2.622,71.5,310.2,0,-2.106,.326,0
2,340,1845,2,10.55,11.17,10.54,9.92,10.11,.15,.251,.198,.225,1.45,12.18,2550
1,340,1850,2,1.164,1.162,306.1,3.307,.075,1.339,2.608,3.65,2.64,71.9,310.2,0,-2.048,.11,0
1,340,1855,2,1.353,1.35,303,3.708,.113,1.601,2.655,3.645,2.71,70.6,310.2,0,-2.253,0,0
1,340,1900,2,1.64,1.637,301.2,2.951,.225,1.96,2.706,3.784,2.713,69.84,310.2,0,-2.345,.253,0
2,340,1900,2,10.47,11.14,10.51,9.82,10.11,.15,.251,.198,.225,1.289,12.17,2550
1,340,1905,2,1.329,1.164,346,28.58,.405,1.829,2.701,3.494,2.727,69.51,310.2,0,-2.412,.554,0
1,340,1910,2,1.458,1.269,356.4,29.14,.354,2.025,2.705,3.227,2.722,68.84,310.2,0,-2.536,.595,0
1,340,1915,2,.889,.859,347.3,14.98,.256,1.437,2.68,3.178,2.682,69.33,310.3,0,-2.465,.045,0
2,340,1915,2,10.4,11.12,10.48,9.74,10.1,.15,.251,.198,.225,1.068,12.16,2550
1,340,1920,2,.995,.979,349,10.29,.156,1.274,2.615,3.2,2.597,69.74,310.3,0,-2.448,0,0
1,340,1925,2,.939,.925,346.3,10.17,.163,1.209,2.611,3.28,2.604,69.59,310.2,0,-2.48,0,0
1,340,1930,2,.974,.967,355.6,6.973,.153,1.274,2.537,3.343,2.454,69.38,310.3,0,-2.589,0,0
2,340,1930,2,10.35,11.08,10.45,9.66,10.09,.15,.251,.198,.225,1.505,12.15,2550
1,340,1935,2,.975,.972,354.1,4.555,.171,1.209,2.468,3.282,2.307,68.77,310.4,0,-2.772,0,0
1,340,1940,2,1.279,1.271,354.4,6.617,.1,1.535,2.255,3.245,2.019,68.09,310.5,0,-3.1,0,0
1,340,1945,2,1.519,1.509,11.93,6.607,.125,1.797,1.975,3.351,1.918,68.35,310.5,0,-3.313,.077,0
2,340,1945,2,10.3,11.06,10.41,9.58,10.07,.15,.251,.198,.225,1.751,12.15,2550
1,340,1950,2,1.777,1.77,29.49,5.11,.092,1.993,1.692,3.333,1.695,66.93,310.5,0,-3.853,.576,0
1,340,1955,2,1.835,1.831,33.04,3.702,.146,2.189,1.124,3.137,1.116,64.8,310.6,0,-4.805,.767,0
1,340,2000,2,1.828,1.817,41.1,6.285,.221,2.483,.711,3.085,.88,63.6,310.7,0,-5.431,.613,0
2,340,2000,2,10.22,11.03,10.37,9.5,10.05,.15,.25,.198,.225,1.36,12.14,2550
1,340,2005,2,1.753,1.749,42.37,3.401,.212,2.156,.69,2.851,.899,62.42,310.7,0,-5.69,.274,0
1,340,2010,2,2.042,2.041,45.26,1.168,.087,2.254,.245,2.632,.338,62.96,310.7,0,-5.996,.311,0
1,340,2015,2,2.015,2.007,40.51,4.956,.189,2.483,-.086,2.45,.186,62.76,310.7,0,-6.345,.662,0
2,340,2015,2,10.12,10.99,10.34,9.41,10.03,.149,.25,.198,.225,1.125,12.14,2550
1,340,2020,2,2.482,2.477,42.5,3.332,.122,2.679,-.354,1.975,-.013,60.59,310.7,0,-7.04,.97,0
1,340,2025,2,2.881,2.814,19.4,12.38,.564,4.149,-.487,1.138,-.283,58.28,310.9,0,-7.66,1.547,0
1,340,2030,2,2.746,2.718,10.73,8.23,.383,3.691,-1.146,-.776,-1.291,59.92,310.9,0,-7.92,1.362,0
2,340,2030,2,9.98,10.96,10.3,9.29,10.01,.149,.25,.198,.225,.034,12.14,2550
1,340,2035,2,3.145,3.128,22.09,6.028,.361,4.051,-1.757,-1.147,-1.805,61.42,310.9,0,-8.18,1.447,0
1,340,2040,2,2.967,2.944,29.98,7.27,.421,4.051,-1.659,-.41,-1.411,60.03,311,0,-8.37,1.232,0
1,340,2045,2,3.066,3.05,29.62,5.786,.329,3.659,-1.113,-.034,-.858,56.82,311,0,-8.56,1.535,0
2,340,2045,2,9.84,10.91,10.25,9.16,9.98,.149,.25,.198,.225,0,12.13,2550
1,340,2050,2,2.663,2.646,25.52,6.438,.415,3.691,-.892,-.067,-.81,55.5,311,0,-8.65,1.367,0
1,340,2055,2,2.938,2.916,24.25,7.06,.401,3.92,-1.398,-.501,-1.444,56.92,311.1,0,-8.8,1.392,0
1,340,2100,2,3.469,3.45,24.7,5.986,.318,4.214,-1.835,-.974,-1.827,58.35,311.1,0,-8.89,1.837,0
2,340,2100,2,9.69,10.86,10.2,9.01,9.96,.149,.25,.198,.225,0,12.13,2550
1,340,2105,2,3.623,3.603,28.12,6.029,.463,4.867,-1.513,-.396,-1.257,56.71,311.2,0,-8.96,1.92,0
1,340,2110,2,3.172,3.152,27.23,6.441,.329,4.018,-1.255,-.565,-1.207,55.03,311.2,0,-9.09,1.695,0
1,340,2115,2,2.975,2.952,27.74,7.19,.357,3.887,-1.641,-1.01,-1.716,56.21,311.2,0,-9.18,1.402,0
2,340,2115,2,9.54,10.8,10.14,8.86,9.92,.149,.25,.198,.225,0,12.13,2550
1,340,2120,2,3.108,3.089,24.72,6.35,.325,3.953,-1.951,-1.146,-1.958,57.23,311.2,0,-9.24,1.675,0
1,340,2125,2,3.278,3.261,21.73,5.868,.358,4.051,-2.183,-1.497,-2.185,58.1,311.2,0,-9.27,1.82,0
1,340,2130,2,3.479,3.462,22.21,5.669,.307,4.181,-2.181,-1.218,-2.052,58.08,311.2,0,-9.27,1.762,0
2,340,2130,2,9.41,10.75,10.07,8.71,9.89,.149,.25,.198,.225,0,12.12,2550
1,340,2135,2,3.396,3.384,22.33,4.804,.268,3.953,-2.125,-1.236,-2.071,57.44,311.3,0,-9.36,1.715,0
1,340,2140,2,3.116,3.101,23.8,5.696,.345,3.855,-2.382,-1.599,-2.362,58.34,311.3,0,-9.4,1.547,0
1,340,2145,2,2.867,2.854,23.34,5.535,.27,3.528,-2.439,-1.486,-2.366,58.21,311.3,0,-9.48,1.327,0
2,340,2145,2,9.28,10.69,10.01,8.56,9.85,.149,.25,.197,.225,0,12.11,2550
1,340,2150,2,3.31,3.296,21.43,5.21,.323,4.051,-2.479,-1.61,-2.411,58.25,311.3,0,-9.51,1.677,0
1,340,2155,2,3.185,3.174,20.17,4.653,.2,3.691,-2.541,-1.684,-2.505,58.47,311.3,0,-9.52,1.537,0
1,340,2200,2,3.281,3.276,16.26,3.264,.156,3.724,-2.761,-1.948,-2.783,59.29,311.3,0,-9.55,1.305,0
2,340,2200,2,9.17,10.63,9.94,8.41,9.81,.149,.25,.197,.225,0,12.11,2550
1,340,2205,2,2.987,2.98,15.38,3.874,.293,3.626,-3.061,-2.138,-3.064,60.5,311.3,0,-9.58,1.082,0
1,340,2210,2,2.466,2.459,14.65,4.213,.198,3.005,-3.19,-2.366,-3.173,61.02,311.4,0,-9.59,.85,0
1,340,2215,2,2.703,2.695,12.75,4.344,.189,3.103,-3.336,-2.435,-3.351,61.47,311.4,0,-9.64,.761,0
2,340,2215,2,9.05,10.57,9.86,8.26,9.76,.149,.25,.197,.225,0,12.11,2550
1,340,2220,2,2.352,2.343,11.71,5.012,.256,3.071,-3.547,-2.562,-3.575,62.39,311.5,0,-9.65,.179,0
1,340,2225,2,2.131,2.123,14.68,4.974,.167,2.548,-3.638,-2.6,-3.649,62.95,311.5,0,-9.62,.096,0
1,340,2230,2,2.322,2.318,16.25,3.476,.149,2.711,-3.579,-2.549,-3.512,62.72,311.5,0,-9.61,.338,0
2,340,2230,2,8.94,10.52,9.78,8.12,9.71,.149,.249,.197,.225,0,12.1,2550
1,340,2235,2,2.437,2.428,13.51,5.098,.177,2.973,-3.504,-2.377,-3.441,62.27,311.6,0,-9.63,.579,0
1,340,2240,2,2.415,2.403,12.75,5.731,.235,2.973,-3.484,-2.351,-3.448,62.25,311.6,0,-9.62,.331,0
1,340,2245,2,2.441,2.433,5.795,4.768,.147,2.842,-3.51,-2.378,-3.478,62.81,311.6,0,-9.53,.276,0
2,340,2245,2,8.83,10.46,9.7,7.99,9.65,.149,.249,.197,.225,0,12.09,2550
1,340,2250,2,2.285,2.279,.125,4.178,.14,2.581,-3.606,-2.518,-3.61,63.67,311.6,0,-9.45,.053,0
1,340,2255,2,2.383,2.376,359.3,4.41,.161,2.744,-3.533,-2.396,-3.441,63.68,311.7,0,-9.38,.296,0
1,340,2300,2,2.682,2.673,359.3,4.774,.215,3.267,-3.283,-2.238,-3.115,63.19,311.7,0,-9.24,.982,.247
2,340,2300,2,8.72,10.4,9.63,7.85,9.6,.149,.249,.197,.225,0,12.09,2550
1,340,2305,2,2.648,2.608,1.775,9.87,.257,3.169,-2.958,-2.131,-2.769,62.4,311.7,0,-9.1,1.113,.976
1,340,2310,2,2.541,2.532,.528,4.957,.27,3.103,-2.662,-1.996,-2.509,62.42,311.8,0,-8.82,.986,1.278
1,340,2315,2,2.873,2.863,.396,4.808,.219,3.299,-2.288,-1.655,-2.094,62.19,311.7,0,-8.51,1.442,1.852
2,340,2315,2,8.62,10.34,9.54,7.72,9.54,.149,.249,.197,.225,0,12.08,2550
1,340,2320,2,2.79,2.734,2.572,11.55,.243,3.267,-1.869,-1.418,-1.727,61.59,311.7,0,-8.24,1.475,1.984
1,340,2325,2,3.133,3.119,7.48,5.509,.234,3.855,-1.594,-1.181,-1.495,61.57,311.7,0,-7.99,1.657,1.603
1,340,2330,2,2.793,2.779,11.98,5.579,.275,3.397,-1.296,-.853,-1.181,61.06,311.7,0,-7.82,1.452,1.45
2,340,2330,2,8.55,10.28,9.46,7.6,9.48,.149,.249,.197,.225,0,12.08,2550
1,340,2335,2,2.488,2.475,11.51,5.859,.315,3.169,-1.032,-.624,-.935,60.22,311.7,0,-7.75,1.15,1.026
1,340,2340,2,2.06,1.967,7.78,17.14,.252,2.646,-.909,-.616,-.863,59.84,311.7,0,-7.72,.873,.523
1,340,2345,2,2.375,2.367,5.441,4.539,.214,2.744,-.831,-.545,-.792,59.86,311.7,0,-7.64,1.115,.301
2,340,2345,2,8.51,10.22,9.38,7.51,9.42,.148,.249,.197,.225,0,12.08,2550
1,340,2350,2,2.27,2.265,7.39,3.973,.211,2.842,-.717,-.384,-.683,59.29,311.7,0,-7.66,.954,.139
1,340,2355,2,2.147,2.132,7.38,6.642,.241,2.777,-.637,-.358,-.594,58.9,311.7,0,-7.66,1.045,0
1,341,0,2,2.203,2.185,9.26,7.45,.251,2.973,-.558,-.244,-.528,58.33,311.6,0,-7.72,1.055,0
2,341,0,2,8.5,10.17,9.31,7.44,9.36,.148,.248,.197,.225,0,12.08,2550
1,341,5,2,2.328,2.319,2.215,4.86,.207,2.777,-.684,-.527,-.748,59.45,311.5,0,-7.59,.912,0
1,341,10,2,2.31,2.304,5.908,4.104,.205,2.809,-.837,-.557,-.884,60.08,311.5,0,-7.6,.996,0
1,341,15,2,2.177,2.153,11.16,8.45,.331,3.495,-.981,-.687,-1.038,60.18,311.5,0,-7.71,.722,0
2,341,15,2,8.51,10.13,9.24,7.39,9.29,.148,.248,.197,.225,0,12.08,2550
1,341,20,2,2.261,2.243,19.5,7.26,.274,2.973,-1.122,-.768,-1.136,58.96,311.5,0,-8.1,1.127,0
1,341,25,2,2.686,2.667,12.78,6.736,.431,3.528,-1.35,-1.183,-1.45,58.5,311.5,0,-8.41,1.397,0
1,341,30,2,3.377,3.357,13.42,6.255,.368,4.279,-1.799,-1.567,-1.907,59.27,311.4,0,-8.66,1.837,0
2,341,30,2,8.52,10.09,9.17,7.36,9.24,.148,.248,.197,.225,0,12.08,2550
1,341,35,2,3.677,3.659,15.52,5.759,.304,4.345,-2.168,-1.797,-2.26,60.09,311.5,0,-8.83,1.917,0
1,341,40,2,3.327,3.31,16.17,5.798,.284,3.985,-2.452,-2.011,-2.485,60.63,311.4,0,-8.98,1.787,0
1,341,45,2,3.122,3.101,16.71,6.523,.297,3.659,-2.675,-2.232,-2.685,61.09,311.4,0,-9.1,1.602,0
2,341,45,2,8.51,10.05,9.11,7.32,9.18,.148,.248,.197,.225,0,12.08,2550
1,341,50,2,2.806,2.791,17.91,6.082,.351,3.43,-2.814,-2.313,-2.809,61.54,311.5,0,-9.14,1.392,0
1,341,55,2,2.522,2.499,15.05,7.67,.289,3.267,-2.905,-2.444,-2.883,62.04,311.4,0,-9.12,1.205,0
1,341,100,2,2.494,2.475,11.35,6.976,.362,3.43,-3.005,-2.589,-2.981,62.91,311.4,0,-9.04,.967,0
2,341,100,2,8.47,10.02,9.06,7.27,9.12,.148,.248,.197,.225,0,12.07,2550
1,341,105,2,2.715,2.689,11.99,7.85,.334,3.463,-2.988,-2.478,-2.919,63.69,311.4,0,-8.87,1.222,0
1,341,110,2,2.834,2.819,12.82,5.881,.274,3.332,-2.79,-2.273,-2.717,63.34,311.3,0,-8.75,1.377,0
1,341,115,2,2.741,2.726,10.43,6.05,.279,3.463,-2.623,-2.197,-2.57,63.17,311.3,0,-8.63,1.277,0
2,341,115,2,8.4,9.98,9,7.21,9.07,.148,.248,.197,.225,0,12.08,2550
1,341,120,2,2.983,2.966,6.874,6.239,.368,3.953,-2.476,-2.002,-2.405,63.33,311.3,0,-8.46,1.457,.143
1,341,125,2,3.127,3.114,7.22,5.302,.307,3.757,-2.272,-1.832,-2.177,63.02,311.2,0,-8.33,1.685,.213
1,341,130,2,3.145,3.128,7.26,5.863,.316,4.083,-2.085,-1.664,-1.982,62.41,311.2,0,-8.28,1.777,.137
2,341,130,2,8.33,9.94,8.95,7.13,9.02,.148,.248,.197,.225,0,12.07,2550
1,341,135,2,3.369,3.347,6.436,6.529,.342,4.247,-1.909,-1.542,-1.846,61.57,311.2,0,-8.28,1.945,.058
1,341,140,2,3.551,3.537,7.31,5.061,.371,4.443,-1.799,-1.512,-1.753,60.83,311.2,0,-8.34,2.155,.002
1,341,145,2,3.582,3.558,6.835,6.531,.394,4.541,-1.797,-1.569,-1.812,60.77,311.2,0,-8.35,2.062,0
2,341,145,2,8.28,9.91,8.9,7.06,8.97,.148,.248,.197,.225,0,12.07,2550
1,341,150,2,3.325,3.303,6.384,6.629,.388,4.475,-1.805,-1.516,-1.79,60.54,311.2,0,-8.4,2.025,0
1,341,155,2,3.487,3.474,2.544,4.935,.37,4.573,-1.804,-1.553,-1.812,60.26,311.2,0,-8.46,2.065,0
1,341,200,2,3.735,3.713,3.097,6.27,.535,4.998,-1.783,-1.453,-1.762,59.72,311.3,0,-8.55,2.32,0
2,341,200,2,8.25,9.87,8.84,7,8.92,.148,.247,.197,.225,0,12.06,2550
1,341,205,2,4.113,4.09,7.36,6.082,.454,4.998,-1.745,-1.363,-1.697,58.94,311.3,0,-8.68,2.737,0
1,341,210,2,4.256,4.232,7.41,6.041,.405,5.031,-1.646,-1.375,-1.644,57.96,311.3,0,-8.8,2.925,0
1,341,215,2,4.444,4.419,5.698,6.013,.507,5.553,-1.873,-1.737,-1.942,58.87,311.4,0,-8.82,2.942,0
2,341,215,2,8.23,9.84,8.79,6.949,8.87,.148,.247,.197,.224,0,12.07,2550
1,341,220,2,4.509,4.475,6.65,7.04,.559,5.847,-2.02,-1.816,-2.028,59.11,311.5,0,-8.9,3.137,0
1,341,225,2,4.382,4.276,7.96,12.61,.521,5.717,-2.03,-1.814,-2.027,59.02,311.5,0,-8.93,2.942,0
1,341,230,2,4.564,4.531,10.85,6.864,.592,5.978,-1.99,-1.794,-1.958,58.49,311.5,0,-9.01,3.253,0
2,341,230,2,8.21,9.8,8.73,6.899,8.83,.148,.247,.197,.224,0,12.06,2550
1,341,235,2,4.932,4.901,10.57,6.364,.617,6.37,-2.01,-1.862,-2.021,58.32,311.5,0,-9.06,3.33,0
1,341,240,2,5.134,5.103,14.06,6.237,.585,6.435,-2.028,-1.869,-2.022,58.04,311.6,0,-9.14,3.748,0
1,341,245,2,4.806,4.785,13.19,5.414,.606,6.827,-2.077,-1.999,-2.107,58.07,311.6,0,-9.18,3.405,0
2,341,245,2,8.19,9.77,8.68,6.848,8.78,.148,.247,.197,.224,0,12.06,2550
1,341,250,2,5.14,5.069,16.5,9.49,.531,6.305,-2.154,-2.033,-2.17,57.97,311.6,0,-9.27,3.575,0
1,341,255,2,5.319,5.297,16.25,5.216,.59,6.86,-2.279,-2.158,-2.34,58.07,311.6,0,-9.36,3.64,0
1,341,300,2,5.065,5.041,12.94,5.636,.571,6.501,-2.473,-2.389,-2.533,58.73,311.7,0,-9.4,3.613,0
2,341,300,2,8.17,9.74,8.63,6.798,8.73,.148,.247,.197,.224,0,12.06,2550
1,341,305,2,5.139,5.108,13.31,6.294,.628,6.403,-2.64,-2.53,-2.684,59.41,311.8,0,-9.42,3.535,0
1,341,310,2,5.141,5.116,12.92,5.706,.562,6.468,-2.671,-2.539,-2.672,59.35,311.8,0,-9.46,3.723,0
1,341,315,2,4.748,4.716,13.75,6.627,.447,5.586,-2.692,-2.564,-2.719,59.28,311.8,0,-9.49,3.305,0
2,341,315,2,8.14,9.7,8.58,6.748,8.69,.148,.247,.197,.224,0,12.06,2550
1,341,320,2,5.12,5.093,14.51,5.791,.536,6.109,-2.799,-2.708,-2.85,59.31,311.8,0,-9.58,3.523,0
1,341,325,2,6.019,5.986,13.79,5.967,.6,7.42,-2.968,-2.871,-3.014,59.76,311.9,0,-9.65,4.37,0
1,341,330,2,5.911,5.879,14.44,5.892,.642,7.32,-3.01,-2.877,-3.017,59.72,311.9,0,-9.69,4.49,0
2,341,330,2,8.11,9.67,8.53,6.698,8.64,.148,.247,.197,.224,0,12.06,2550
1,341,335,2,6.431,6.398,17.27,5.808,.688,7.81,-3.023,-2.811,-2.989,59.45,311.9,0,-9.76,4.688,0
1,341,340,2,6.261,6.223,21.17,6.288,.615,8.04,-2.748,-2.48,-2.649,57.98,311.9,0,-9.82,4.575,0
1,341,345,2,5.81,5.776,20.76,6.222,.574,7.35,-2.414,-2.179,-2.318,56.59,312,0,-9.81,4.273,.078
2,341,345,2,8.09,9.64,8.48,6.645,8.6,.148,.247,.197,.224,0,12.06,2550
1,341,350,2,5.148,5.118,16.86,6.179,.619,6.729,-2.437,-2.413,-2.514,56.96,312,0,-9.75,3.708,.001
1,341,355,2,4.838,4.808,16.82,6.352,.562,6.043,-2.671,-2.657,-2.756,58.15,312.1,0,-9.71,3.365,0
1,341,400,2,4.768,4.734,13.1,6.832,.57,6.141,-2.764,-2.739,-2.804,58.81,312.2,0,-9.66,3.34,0
2,341,400,2,8.05,9.6,8.43,6.584,8.56,.148,.247,.197,.224,0,12.05,2550
1,341,405,2,5.188,5.157,13.97,6.305,.675,6.827,-2.86,-2.884,-2.92,59.09,312.2,0,-9.69,3.738,0
1,341,410,2,5.501,5.475,14.2,5.576,.788,7.58,-2.971,-2.904,-2.986,59.67,312.1,0,-9.67,3.905,0
1,341,415,2,6.839,6.798,12.56,6.253,.759,9.05,-2.816,-2.639,-2.741,59,312,0,-9.67,5.228,0
2,341,415,2,8.01,9.57,8.38,6.527,8.51,.148,.246,.197,.224,0,12.05,2550
1,341,420,2,6.793,6.753,13.36,6.226,1.001,9.11,-2.541,-2.391,-2.475,58.23,312,0,-9.57,5.308,0
1,341,425,2,7.79,7.74,18.24,6.833,1.036,10.36,-2.261,-2.099,-2.16,57.71,312,0,-9.43,6.073,.045
1,341,430,2,7.51,7.47,20.26,6.006,.969,10.03,-2.027,-1.926,-1.982,57.57,312.1,0,-9.24,5.658,.024
2,341,430,2,7.99,9.54,8.32,6.475,8.48,.148,.246,.197,.224,0,12.04,2550
1,341,435,2,7.26,7.19,18.13,8.1,.923,9.15,-1.926,-1.882,-1.936,57.52,312.2,0,-9.16,5.54,0
1,341,440,2,6.787,6.741,16.7,6.703,.917,8.98,-1.968,-1.985,-1.99,57.54,312.2,0,-9.19,5.245,0
1,341,445,2,7.54,7.49,18.23,6.175,.844,9.51,-1.973,-1.943,-1.985,56.91,312.2,0,-9.33,6.06,0
2,341,445,2,7.96,9.5,8.28,6.428,8.43,.148,.246,.197,.224,0,12.04,2550
1,341,450,2,7.44,7.39,17.94,6.485,.818,9.08,-2.002,-1.987,-2.032,56.66,312.2,0,-9.42,5.58,0
1,341,455,2,7.38,7.34,16.98,6.052,.746,8.95,-2.069,-2.056,-2.103,56.73,312.2,0,-9.46,5.818,0
1,341,500,2,7.29,7.25,17.41,6.325,1.052,9.54,-2.114,-2.089,-2.152,57.08,312.2,0,-9.43,5.643,0
2,341,500,2,7.94,9.47,8.23,6.381,8.39,.148,.246,.197,.224,0,12.05,2550
1,341,505,2,7.09,7.06,16.88,5.865,1.277,9.96,-2.158,-2.155,-2.196,57.17,312.2,0,-9.45,5.58,0
1,341,510,2,6.754,6.714,16.55,6.205,.994,9.7,-2.254,-2.274,-2.313,57.75,312.3,0,-9.41,4.97,0
1,341,515,2,7.78,7.74,18.23,5.599,.837,9.9,-2.358,-2.406,-2.402,58.55,312.3,0,-9.34,5.933,0
2,341,515,2,7.93,9.44,8.18,6.342,8.35,.148,.246,.197,.224,0,12.04,2550
1,341,520,2,6.981,6.936,19.12,6.499,1.208,10.03,-2.404,-2.451,-2.444,60.2,312.3,0,-9.03,5.518,0
1,341,525,2,8.32,8.26,19.77,6.539,1.234,11.56,-2.413,-2.484,-2.441,62.06,312.3,0,-8.66,6.573,0
1,341,530,2,8,7.93,24.81,7.16,1.342,11.07,-2.425,-2.478,-2.476,63.33,312.5,0,-8.41,6.405,0
2,341,530,2,7.91,9.4,8.13,6.308,8.31,.148,.246,.197,.224,0,12.05,2550
1,341,535,2,7.94,7.88,23.03,7.08,1.128,10.22,-2.486,-2.556,-2.537,64.44,312.6,0,-8.25,6.08,0
1,341,540,2,7.94,7.88,24.41,7.01,1.074,10.13,-2.549,-2.62,-2.6,65.36,312.5,0,-8.13,6.148,0
1,341,545,2,7.35,7.3,24.41,6.71,1.047,9.31,-2.596,-2.67,-2.645,65.78,312.5,0,-8.09,5.578,0
2,341,545,2,7.9,9.37,8.09,6.278,8.28,.148,.246,.197,.224,0,12.04,2550
1,341,550,2,7.3,7.25,22.07,6.588,1.138,9.73,-2.633,-2.704,-2.683,65.98,312.6,0,-8.09,5.738,0
1,341,555,2,7.69,7.64,23.91,6.197,1.106,10.06,-2.688,-2.757,-2.742,66.45,312.6,0,-8.05,6.18,0
1,341,600,2,6.418,6.374,23.64,6.733,.853,8.04,-2.738,-2.798,-2.775,66.96,312.7,0,-8,4.878,0
2,341,600,2,7.89,9.35,8.05,6.246,8.24,.147,.246,.197,.224,0,12.03,2550
1,341,605,2,6.026,5.979,21.22,7.18,.871,7.97,-2.805,-2.895,-2.863,67.46,312.8,0,-7.97,4.583,0
1,341,610,2,6.16,6.121,21.55,6.449,1.015,8.75,-2.869,-2.952,-2.927,67.51,312.9,0,-8.02,4.76,0
1,341,615,2,6.488,6.431,20.73,7.63,.853,8.69,-2.933,-3.013,-2.983,67.44,313,0,-8.09,4.868,0
2,341,615,2,7.88,9.32,8.02,6.218,8.2,.147,.246,.197,.224,0,12.04,2550
1,341,620,2,6.857,6.82,20.62,5.918,.783,8.4,-2.984,-3.066,-3.024,67.01,313,0,-8.22,5.053,0
1,341,625,2,7.08,7.06,21.66,4.543,.789,8.66,-3.033,-3.067,-3.072,66.46,313,0,-8.37,5.523,0
1,341,630,2,6.338,6.308,21.78,5.605,.868,8.23,-3.079,-3.14,-3.125,66.43,313,0,-8.42,5.008,0
2,341,630,2,7.87,9.29,7.98,6.189,8.17,.147,.245,.197,.224,0,12.03,2550
1,341,635,2,6.348,6.306,21.1,6.609,.686,8,-3.138,-3.205,-3.187,66.57,313,0,-8.45,4.833,0
1,341,640,2,6.582,6.544,21.46,6.155,.953,8.95,-3.199,-3.268,-3.243,66.39,313.1,0,-8.54,5.11,0
1,341,645,2,5.66,5.622,23.09,6.614,1.139,8.69,-3.251,-3.329,-3.291,66.33,313.2,0,-8.6,4.41,0
2,341,645,2,7.86,9.26,7.94,6.161,8.13,.147,.245,.197,.224,0,12.03,2550
1,341,650,2,5.403,5.361,26.49,7.12,.746,7.19,-3.31,-3.369,-3.351,66.13,313.2,0,-8.7,4.33,0
1,341,655,2,5.171,5.13,22.38,7.25,.683,6.403,-3.358,-3.383,-3.401,65.88,313.3,0,-8.79,4.085,0
1,341,700,2,5.12,5.081,21.08,7.08,.792,6.925,-3.433,-3.503,-3.466,65.96,313.4,0,-8.84,3.973,0
2,341,700,2,7.84,9.23,7.91,6.135,8.1,.147,.245,.197,.224,0,12.04,2550
1,341,705,2,5.819,5.781,20.72,6.517,.611,7.35,-3.496,-3.538,-3.529,65.55,313.4,0,-8.98,4.43,0
1,341,710,2,5.222,5.182,19.85,7.03,.803,7.12,-3.539,-3.537,-3.568,65.09,313.5,0,-9.11,3.888,0
1,341,715,2,5.53,5.499,22.94,6.071,.849,6.958,-3.571,-3.585,-3.603,64.38,313.5,0,-9.28,4.328,0
2,341,715,2,7.82,9.2,7.88,6.104,8.07,.147,.245,.197,.224,0,12.03,2550
1,341,720,2,4.956,4.916,27.43,7.28,.762,6.501,-3.61,-3.649,-3.64,64.1,313.5,0,-9.37,3.863,0
1,341,725,2,4.979,4.949,23.21,6.335,.604,6.435,-3.677,-3.727,-3.714,64.12,313.6,0,-9.43,3.718,0
1,341,730,2,5.465,5.439,21.78,5.602,.662,7.15,-3.767,-3.781,-3.802,64.05,313.7,0,-9.53,4.3,0
2,341,730,2,7.8,9.18,7.84,6.069,8.04,.147,.245,.197,.224,0,12.03,2550
1,341,735,2,5.267,5.237,17.8,6.172,.754,6.795,-3.858,-3.858,-3.9,64.24,313.8,0,-9.57,3.918,.224
1,341,740,2,5.226,5.187,15.95,7.06,.769,7.38,-3.984,-3.969,-4.022,64.55,313.8,0,-9.63,3.873,1.324
1,341,745,2,5.696,5.668,16.02,5.732,.683,7.06,-4.055,-4.033,-4.07,64.67,313.8,0,-9.68,4.253,3.117
2,341,745,2,7.77,9.15,7.81,6.029,8.01,.147,.245,.197,.224,0,12.03,2550
1,341,750,2,5.726,5.699,16.14,5.596,.642,7.38,-4.108,-4.091,-4.136,64.75,313.8,0,-9.71,4.325,6.887
1,341,755,2,5.985,5.935,18.33,7.42,.748,7.68,-4.161,-4.133,-4.171,64.8,313.8,0,-9.75,4.673,15.61
1,341,800,2,5.675,5.629,20.26,7.22,.872,7.35,-4.166,-4.158,-4.169,64.93,313.8,0,-9.73,4.358,31.9
2,341,800,2,7.74,9.12,7.77,5.99,7.98,.147,.245,.197,.224,0,12.03,2550
1,341,805,2,5.443,5.409,19.1,6.352,.727,7.09,-4.14,-4.137,-4.148,65.12,313.8,0,-9.67,4.2,49.38
1,341,810,2,5.427,5.399,18.25,5.864,.802,6.925,-4.064,-4.111,-4.041,65.2,313.8,0,-9.58,4.29,76.4
1,341,815,2,5.973,5.947,21.44,5.367,.923,8.59,-3.885,-4.005,-3.852,64.81,313.8,0,-9.49,4.768,106.1
2,341,815,2,7.69,9.09,7.73,5.937,7.95,.147,.245,.197,.224,0,12.05,2550
1,341,820,2,6.707,6.661,20.65,6.695,1.107,9.44,-3.685,-3.869,-3.664,64.39,313.8,0,-9.38,5.148,118.3
1,341,825,2,7.77,7.74,19.02,4.69,.993,9.67,-3.593,-3.88,-3.617,64.12,313.8,0,-9.35,5.998,135.8
1,341,830,2,7.17,7.14,25.01,5.599,.887,8.89,-3.533,-3.768,-3.544,63.76,313.8,0,-9.36,5.64,115.8
2,341,830,2,7.65,9.07,7.7,5.886,7.92,.147,.245,.197,.224,0,12.2,2550
1,341,835,2,6.874,6.823,25.25,6.975,.877,8.49,-3.545,-3.811,-3.585,63.5,313.8,0,-9.43,5.305,104.1
1,341,840,2,7.15,7.1,21.52,6.882,1.14,9.51,-3.367,-3.618,-3.37,62.66,313.8,0,-9.43,5.485,127.7
1,341,845,2,6.051,5.998,21.91,7.6,.705,7.58,-3.279,-3.518,-3.3,62.14,313.7,0,-9.45,4.833,103.5
2,341,845,2,7.64,9.04,7.66,5.841,7.89,.147,.245,.197,.224,0,12.37,2550
1,341,850,2,6.698,6.666,17.9,5.585,.923,8.2,-3.369,-3.64,-3.482,61.72,313.7,0,-9.62,5.215,77.4
1,341,855,2,5.817,5.772,26.7,7.15,1.065,8.33,-3.487,-3.748,-3.542,62.29,313.8,0,-9.61,4.66,86.7
1,341,900,2,5.891,5.857,22.33,6.152,.621,7.48,-3.419,-3.637,-3.46,61.93,313.9,0,-9.62,4.465,96.9
2,341,900,2,7.66,9.01,7.62,5.818,7.86,.147,.245,.197,.224,0,12.39,2550
1,341,905,2,6.16,6.116,25.31,6.871,.828,8.46,-3.452,-3.716,-3.505,61.5,313.9,0,-9.74,4.705,103.6
1,341,910,2,6.849,6.805,22.38,6.511,.82,8.92,-3.55,-3.793,-3.628,60.92,314,0,-9.95,5.355,117.7
1,341,915,2,6.13,6.098,28.57,5.771,1.089,8.26,-3.505,-3.707,-3.521,60.76,314,0,-9.94,4.8,147.3
2,341,915,2,7.7,8.99,7.59,5.82,7.83,.147,.244,.197,.224,0,12.36,2550
1,341,920,2,6.416,6.362,31.09,7.41,.815,8.26,-3.343,-3.604,-3.338,59.71,314,0,-10.01,5.085,217.2
1,341,925,2,6.404,6.343,33.68,7.87,.864,8.2,-3.089,-3.461,-3.075,58.63,314,0,-10,5.023,233.1
1,341,930,2,6.621,6.565,24.78,7.47,.801,8.56,-3.03,-3.385,-3.05,58.5,314,0,-9.97,5.373,226.3
2,341,930,2,7.74,8.97,7.56,5.832,7.8,.147,.244,.197,.224,0,12.47,2550
1,341,935,2,6.538,6.505,22.39,5.786,.773,8.26,-3.041,-3.362,-3.103,58.53,314,0,-9.97,5.173,183.1
1,341,940,2,6.063,6.023,23.51,6.537,.962,8.04,-3.085,-3.379,-3.13,58.55,314,0,-10.01,4.645,151.1
1,341,945,2,5.886,5.837,25.27,7.38,.752,7.74,-3.094,-3.357,-3.105,58.72,314.1,0,-9.98,4.64,176.7
2,341,945,2,7.78,8.95,7.53,5.846,7.78,.147,.244,.196,.224,0,12.83,2550
1,341,950,2,5.823,5.777,24.52,7.27,.775,7.55,-2.877,-3.128,-2.827,58.49,314.1,0,-9.83,4.66,255
1,341,955,2,6.788,6.717,20.34,8.29,.647,8.17,-2.52,-2.941,-2.517,57.22,314.1,0,-9.77,5.273,276.1
1,341,1000,2,7.36,7.3,20.34,7.45,.839,8.82,-2.563,-3.092,-2.676,56.89,314.1,0,-9.89,5.863,270.3
2,341,1000,2,7.84,8.94,7.51,5.876,7.75,.147,.244,.196,.224,0,12.87,2550
1,341,1005,2,6.984,6.936,23.94,6.729,.876,8.72,-2.452,-2.959,-2.468,56.95,314.2,0,-9.77,5.438,301
1,341,1010,2,6.027,5.944,19.08,9.49,.812,7.55,-2.12,-2.635,-2.07,56.42,314.2,0,-9.58,4.735,384.6
1,341,1015,2,6.176,6.118,17.68,7.82,1.154,8.66,-1.748,-2.431,-1.833,54.85,314.2,0,-9.59,4.858,298.9
2,341,1015,2,7.9,8.93,7.49,5.917,7.73,.147,.244,.196,.224,0,13.13,2550
1,341,1020,2,6.099,6.058,16.42,6.648,1.007,8.3,-2.119,-2.71,-2.292,55.61,314.2,0,-9.76,5.03,268
1,341,1025,2,6.285,6.116,11.78,13.27,.942,8.69,-2.206,-2.698,-2.36,55.82,314.2,0,-9.79,5.05,182.7
1,341,1030,2,6.745,6.68,22.51,7.95,.774,8.26,-2.321,-2.795,-2.311,56.82,314.2,0,-9.68,5.138,383.2
2,341,1030,2,7.99,8.93,7.48,5.972,7.71,.147,.244,.196,.224,0,12.99,2550
1,341,1035,2,6.057,5.99,23.88,8.51,.859,7.77,-1.731,-2.193,-1.635,54.95,314.2,0,-9.55,4.985,424.3
1,341,1040,2,7.58,7.53,16.86,6.76,.849,9.47,-1.384,-1.908,-1.377,53.35,314.1,0,-9.6,5.99,417.1
1,341,1045,2,7.06,6.95,15.52,9.92,.961,9.11,-1.33,-1.9,-1.348,53.18,314.1,0,-9.59,5.695,429.2
2,341,1045,2,8.09,8.93,7.47,6.055,7.7,.147,.244,.196,.224,0,13.08,2550
1,341,1050,2,7.14,7.08,15.94,7.06,.91,9.05,-1.087,-1.772,-1.168,51.97,314,0,-9.66,5.725,459
1,341,1055,2,7.14,7.08,12.65,7.61,1.206,10.26,-.855,-1.509,-.839,51.03,314,0,-9.67,5.838,529.6
1,341,1100,2,7.36,7.3,17.37,7.29,1.343,10.78,-.607,-1.403,-.687,49.4,314,0,-9.85,5.928,548
2,341,1100,2,8.19,8.93,7.47,6.149,7.68,.147,.244,.196,.224,0,13.08,2550
1,341,1105,2,8.21,8.12,19,8.71,1.4,12.22,-.364,-1.178,-.468,47.93,313.9,0,-10.01,6.57,532.7
1,341,1110,2,8.49,8.44,18.59,6.223,1.241,10.68,-.138,-.91,-.215,46.65,313.7,0,-10.14,6.693,487.8
1,341,1115,2,8.76,8.7,20.6,6.52,.9,10.81,.011,-.695,-.061,45.7,313.7,0,-10.26,6.943,478.2
2,341,1115,2,8.31,8.95,7.47,6.268,7.68,.147,.244,.196,.224,0,13.08,2550
1,341,1120,2,8.53,8.42,24.26,9.26,1.133,11.11,.101,-.755,-.022,44.99,313.7,0,-10.37,6.62,531
1,341,1125,2,7.7,7.64,20.47,7.35,1.155,10.22,.176,-.522,.075,45.12,313.6,0,-10.27,6.268,451.1
1,341,1130,2,7.32,7.22,23.14,9.44,1.101,9.51,.275,-.467,.183,44.92,313.7,0,-10.24,5.88,433.4
2,341,1130,2,8.46,8.97,7.49,6.417,7.68,.147,.244,.196,.224,0,12.99,2550
1,341,1135,2,7.78,7.73,11.1,6.635,1.183,10.52,.358,-.456,.166,44.84,313.7,0,-10.18,6.415,476.5
1,341,1140,2,8.64,8.57,12.69,6.867,1.46,11.79,.318,-.53,.126,44.34,313.6,0,-10.36,6.85,454.8
1,341,1145,2,7.83,7.71,24.84,10.32,1.023,9.96,.301,-.541,.081,43.89,313.5,0,-10.5,6.34,407.8
2,341,1145,2,8.62,9,7.51,6.594,7.69,.147,.244,.196,.224,0,12.97,2550
1,341,1150,2,8.26,8.17,27.52,8.32,1.033,10.65,.024,-.709,-.113,44.65,313.5,0,-10.54,6.548,430.3
1,341,1155,2,5.871,5.772,20.76,10.49,1.211,8.46,.091,-.519,.127,45.37,313.4,0,-10.28,4.673,410.1
1,341,1200,2,5.832,5.664,16.76,13.76,.616,7.94,.391,-.344,.321,44.61,313.3,0,-10.22,4.618,393.9
2,341,1200,2,8.79,9.04,7.55,6.778,7.71,.147,.244,.196,.224,0,12.97,2550
1,341,1205,2,6.634,6.508,10.28,11.17,1.36,9.83,.428,-.317,.348,44.55,313.2,0,-10.2,5.17,458.3
1,341,1210,2,6.435,6.286,9.42,12.35,.826,8.26,.6,-.139,.489,44.11,313.2,0,-10.17,5.083,476.9
1,341,1215,2,6.27,6.165,20.24,10.47,1.585,9.15,.882,.041,.891,43.39,313.1,0,-10.13,4.855,544.8
2,341,1215,2,8.94,9.08,7.6,6.954,7.73,.147,.244,.196,.224,0,13,2550
1,341,1220,2,7.26,7.16,20.41,9.29,1.026,9.8,1.257,.453,1.17,41.17,313,0,-10.44,5.893,567.5
1,341,1225,2,6.974,6.906,32.55,8,1.268,9.08,1.315,.474,1.225,40.86,312.7,0,-10.48,5.395,529.4
1,341,1230,2,5.658,5.502,18.01,13.43,1.164,8.75,1.423,.586,1.285,40.6,312.6,0,-10.47,4.598,518.9
2,341,1230,2,9.07,9.12,7.66,7.12,7.77,.146,.244,.196,.224,0,13.09,2550
1,341,1235,2,5.884,5.813,19.04,8.91,1.086,8.13,1.44,.656,1.344,40.87,312.5,0,-10.37,4.83,493.4
1,341,1240,2,6.974,6.867,6.577,10.05,1.611,10.13,1.516,.742,1.413,40.42,312.4,0,-10.44,5.488,411.5
1,341,1245,2,6.382,6.318,7.7,8.12,.951,8.26,1.638,.874,1.599,40.25,312.3,0,-10.38,5.055,521.4
2,341,1245,2,9.21,9.17,7.72,7.29,7.81,.147,.244,.196,.224,0,13.01,2550
1,341,1250,2,6.131,6.032,25.17,10.29,.989,9.54,1.835,1.022,1.752,39.71,312.2,0,-10.37,5.093,526.9
1,341,1255,2,6.763,6.641,23.51,10.89,1.033,9.8,1.937,1.16,1.863,39.35,312.1,0,-10.4,5.563,584.6
1,341,1300,2,6.685,6.521,21.27,12.67,1.085,9.41,1.917,1.192,1.867,39.08,312,0,-10.5,5.5,553
2,341,1300,2,9.37,9.21,7.79,7.47,7.87,.147,.244,.196,.224,0,13.09,2550
1,341,1305,2,5.845,5.727,24.34,11.49,.814,7.61,1.905,1.095,1.812,39.68,311.9,0,-10.32,4.673,557.8
1,341,1310,2,7.35,7.3,27,7.04,.997,9.31,2.051,1.357,2.014,38.62,311.8,0,-10.53,6.09,565.8
1,341,1315,2,7.39,7.33,26.46,7.38,1.118,9.41,1.939,1.176,1.832,38.98,311.8,0,-10.51,6.245,591.6
2,341,1315,2,9.52,9.27,7.86,7.64,7.93,.147,.244,.196,.224,0,13.1,2550
1,341,1320,2,6.713,6.564,27.13,12.05,1.103,9.51,2.092,1.345,2.059,39.02,311.7,0,-10.36,5.383,595.3
1,341,1325,2,6.887,6.627,13.9,15.74,.994,9.08,2.35,1.43,2.233,38.59,311.6,0,-10.27,5.62,596.4
1,341,1330,2,6.9,6.719,7.52,13.13,1.468,10.16,2.513,1.559,2.391,38.53,311.5,0,-10.15,5.625,592
2,341,1330,2,9.68,9.33,7.93,7.82,7.99,.147,.244,.196,.224,0,13.1,2550
1,341,1335,2,5.142,5.052,359.9,10.72,1.19,7.19,2.422,1.496,2.275,38.58,311.5,0,-10.21,4.308,574.3
1,341,1340,2,6.667,6.616,351.7,7.07,.825,8.4,2.435,1.345,2.215,38.4,311.4,0,-10.26,5.505,617.3
1,341,1345,2,5.77,5.562,8.16,15.36,1.432,8.62,2.494,1.675,2.458,37.76,311.3,0,-10.42,4.663,621.2
2,341,1345,2,9.86,9.38,8,8,8.06,.147,.244,.196,.224,0,13.13,2550
1,341,1350,2,6.83,6.682,10.75,11.93,1.067,9.51,2.809,1.838,2.603,36.08,311.2,0,-10.7,5.535,501.1
1,341,1355,2,5.028,4.892,12.81,13.33,1.09,7.97,2.375,1.5,2.107,37.48,311.1,0,-10.61,4.21,482.3
1,341,1400,2,6.421,6.349,17.93,8.59,.79,8.43,2.489,1.753,2.487,37.92,311,0,-10.37,5.078,524.7
2,341,1400,2,10.01,9.44,8.08,8.17,8.14,.147,.244,.196,.224,0,13.04,2550
1,341,1405,2,5.997,5.758,7.01,16.15,1.278,8.92,2.624,1.786,2.402,37.17,310.9,0,-10.49,4.955,497.7
1,341,1410,2,5.766,5.68,1.074,9.9,1.062,8.1,2.598,1.761,2.447,36.78,310.8,0,-10.65,4.753,488.1
1,341,1415,2,5.704,5.602,25.93,10.84,.902,7.28,2.679,2.037,2.619,36.88,310.7,0,-10.54,4.545,405.5
2,341,1415,2,10.11,9.5,8.16,8.31,8.22,.147,.244,.196,.224,0,13.03,2550
1,341,1420,2,5.913,5.871,15.35,6.875,1.142,8.46,2.657,1.887,2.522,36.46,310.7,0,-10.7,4.783,446.3
1,341,1425,2,5.788,5.538,358.6,16.84,.888,7.81,2.681,1.919,2.563,37.15,310.6,0,-10.45,4.723,472.3
1,341,1430,2,6.153,6.009,.219,12.41,1.03,9.34,2.788,1.967,2.659,36.48,310.6,0,-10.58,4.973,481.7
2,341,1430,2,10.18,9.55,8.24,8.42,8.3,.147,.244,.196,.224,0,13.01,2550
1,341,1435,2,5.958,5.812,3.732,12.66,1.117,8.3,2.837,2.036,2.718,36.21,310.5,0,-10.63,4.803,491.5
1,341,1440,2,5.561,5.357,360,15.51,1.14,8.2,2.972,2.269,2.903,36.41,310.5,0,-10.44,4.555,491.4
1,341,1445,2,4.644,4.553,352.3,11.38,1.003,7.02,2.993,2.239,2.953,36.41,310.5,0,-10.43,3.77,463.4
2,341,1445,2,10.21,9.6,8.31,8.5,8.39,.147,.244,.196,.224,0,13.08,2550
1,341,1450,2,6.053,5.971,22.79,9.41,1.161,9.08,2.954,2.1,2.793,36.3,310.4,0,-10.5,4.88,445.8
1,341,1455,2,5.778,5.677,15.75,10.73,1.008,8.49,2.701,2.002,2.593,37.05,310.4,0,-10.46,4.568,439.2
1,341,1500,2,6.544,6.416,10,11.31,1.278,9.18,2.762,2.142,2.69,37.1,310.3,0,-10.4,5.478,443.3
2,341,1500,2,10.22,9.64,8.37,8.54,8.48,.147,.244,.196,.224,0,13.06,2550
1,341,1505,2,5.883,5.843,6.564,6.634,.909,7.77,2.824,2.169,2.761,37.15,310.2,0,-10.33,4.638,436.4
1,341,1510,2,4.732,4.667,.345,9.53,.96,7.06,3.099,2.574,3.134,36.78,310.1,0,-10.21,3.923,416.6
1,341,1515,2,5.856,5.798,10.73,8.06,.867,8.23,3.221,2.539,3.111,36.1,310,0,-10.33,4.643,404.8
2,341,1515,2,10.22,9.68,8.43,8.58,8.58,.147,.245,.196,.224,0,13.06,2550
1,341,1520,2,4.405,4.269,12.09,14.24,.679,6.86,3.426,3.051,3.556,36.09,310,0,-10.15,3.605,395.1
1,341,1525,2,4.698,4.446,28.47,18.76,.752,6.403,3.461,2.785,3.353,35.37,309.9,0,-10.38,3.688,383
1,341,1530,2,4.488,4.437,354.9,8.61,.801,6.991,3.424,2.96,3.413,35.02,309.8,0,-10.53,3.793,348.9
2,341,1530,2,10.22,9.72,8.49,8.59,8.68,.147,.245,.196,.224,0,13.03,2550
1,341,1535,2,5.606,5.526,355.5,9.66,1.007,8,3.558,3.083,3.545,33.8,309.7,0,-10.85,4.65,348.4
1,341,1540,2,5.113,4.996,352,12.25,.889,7.25,3.646,3.139,3.566,33.62,309.7,0,-10.84,4.26,338.7
1,341,1545,2,5.117,5.067,359.6,7.99,.907,7.19,3.623,3.113,3.556,33.73,309.7,0,-10.82,4.145,300.7
2,341,1545,2,10.2,9.75,8.53,8.59,8.77,.147,.245,.196,.224,0,13.01,2550
1,341,1550,2,5.16,5.083,2.462,9.87,.906,6.664,3.549,3.021,3.467,33.7,309.7,0,-10.9,4.035,274.4
1,341,1555,2,6.054,5.946,6.752,10.82,1.459,8.79,3.648,3.184,3.59,33.4,309.6,0,-10.92,4.81,295
1,341,1600,2,4.979,4.83,354.3,14,.784,7.25,3.559,3.126,3.52,33.58,309.5,0,-10.93,3.968,279.1
2,341,1600,2,10.19,9.78,8.57,8.57,8.87,.147,.245,.196,.224,0,12.98,2550
1,341,1605,2,5.821,5.77,7.07,7.61,.844,7.25,3.525,3.114,3.428,33.55,309.4,0,-10.97,4.745,259.6
1,341,1610,2,5.251,5.103,349.2,13.58,1.13,7.15,3.453,3.085,3.431,33.69,309.4,0,-10.99,4.193,250.9
1,341,1615,2,5.998,5.887,359.5,11,.657,7.68,3.517,3.104,3.441,33.24,309.4,0,-11.09,4.7,232.9
2,341,1615,2,10.18,9.81,8.6,8.54,8.96,.147,.245,.196,.224,0,12.96,2550
1,341,1620,2,5.894,5.857,355.4,6.366,1.103,8.43,3.492,3.155,3.482,33.41,309.4,0,-11.06,4.503,218.9
1,341,1625,2,5.209,5.13,351.6,9.95,.689,6.827,3.382,3.073,3.299,33.55,309.4,0,-11.1,4.218,200.7
1,341,1630,2,5.246,5.123,350.7,12.4,.581,6.337,3.331,3.044,3.3,33.71,309.4,0,-11.08,4.035,184.1
2,341,1630,2,10.15,9.83,8.62,8.5,9.05,.147,.245,.196,.224,0,12.93,2550
1,341,1635,2,4.62,4.568,337.3,8.56,.624,6.043,3.29,3.054,3.264,33.89,309.4,0,-11.05,3.645,168.1
1,341,1640,2,4.378,4.311,356,9.99,.772,6.239,3.27,3.106,3.301,34.13,309.3,0,-10.98,3.41,152.5
1,341,1645,2,4.754,4.714,11.97,7.38,.658,6.272,3.244,3.063,3.248,34.57,309.3,0,-10.85,3.64,135.9
2,341,1645,2,10.1,9.85,8.64,8.45,9.13,.147,.245,.196,.224,0,12.88,2550
1,341,1650,2,4.849,4.753,8.51,11.43,.709,6.533,3.11,3,3.102,34.72,309.4,0,-10.91,3.755,121.2
1,341,1655,2,5.695,5.665,356.6,5.925,.895,7.84,3.044,3.014,3.054,34.37,309.4,0,-11.09,4.39,106.2
1,341,1700,2,5.284,5.233,356.5,8.03,.594,7.09,2.953,2.962,2.957,34.62,309.4,0,-11.09,3.96,91.4
2,341,1700,2,10.04,9.86,8.65,8.39,9.21,.147,.245,.196,.224,0,12.74,2550
1,341,1705,2,4.977,4.919,.969,8.79,.675,6.697,2.869,2.9,2.868,34.87,309.3,0,-11.07,3.82,77.8
1,341,1710,2,4.641,4.612,5.501,6.434,.768,6.795,2.674,2.733,2.641,35.7,309.3,0,-10.95,3.403,64.57
1,341,1715,2,4.052,4.025,3.998,6.55,.45,5.063,2.449,2.574,2.427,36.48,309.2,0,-10.88,2.94,51.88
2,341,1715,2,9.97,9.87,8.65,8.31,9.28,.147,.245,.196,.224,0,12.73,2550
1,341,1720,2,3.067,3.053,5.037,5.423,.261,3.724,2.119,2.301,2.055,37.64,309.2,0,-10.78,1.672,38.79
1,341,1725,2,2.778,2.765,358.5,5.571,.28,3.561,1.774,2.152,1.742,38.65,309.2,0,-10.76,1.447,26.2
1,341,1730,2,2.752,2.738,358.4,5.826,.193,3.267,1.438,1.981,1.371,39.26,309.2,0,-10.87,1.277,14.91
2,341,1730,2,9.88,9.86,8.66,8.23,9.34,.147,.245,.196,.224,0,12.67,2550
1,341,1735,2,3.157,3.096,357.4,11.17,.223,3.757,.962,1.851,.866,40.5,309.2,0,-10.91,1.362,4.947
1,341,1740,2,3.134,3.13,353.3,2.927,.168,3.561,.525,1.608,.497,41.71,309.1,0,-10.93,1.475,.181
1,341,1745,2,3.029,3.024,347,3.34,.135,3.299,.323,1.496,.388,42.09,309.1,0,-11,1.385,0
2,341,1745,2,9.78,9.86,8.65,8.13,9.38,.147,.245,.195,.224,0,12.61,2550
1,341,1750,2,3.067,3.063,343.5,3.048,.155,3.463,.127,1.537,.191,42.38,309.1,0,-11.09,1.207,0
1,341,1755,2,2.941,2.937,343.9,2.87,.121,3.201,-.062,1.331,-.011,42.88,309.1,0,-11.12,1.117,0
1,341,1800,2,2.75,2.747,339.2,2.685,.134,3.005,-.375,1.064,-.388,43.84,309.1,0,-11.12,.92,0
2,341,1800,2,9.66,9.84,8.64,8.01,9.41,.147,.245,.195,.224,0,12.6,2550
1,341,1805,2,2.608,2.604,338.9,3.054,.138,2.842,-.686,.963,-.708,44.64,309.1,0,-11.18,.649,0
1,341,1810,2,2.985,2.984,338.8,2.005,.114,3.234,-.928,1.008,-.923,45.01,309.1,0,-11.3,.945,0
1,341,1815,2,2.984,2.981,338,2.401,.1,3.234,-1.044,.941,-.941,45.29,309.1,0,-11.32,.942,0
2,341,1815,2,9.52,9.82,8.62,7.89,9.43,.147,.245,.195,.224,0,12.57,2550
1,341,1820,2,3.011,3.008,336.4,2.585,.138,3.332,-1.059,.955,-.907,45.28,309.2,0,-11.34,1.087,0
1,341,1825,2,3.056,3.054,337.6,2.291,.125,3.267,-1.098,1.017,-.946,44.93,309.2,0,-11.47,1.122,0
1,341,1830,2,2.941,2.94,335.9,1.445,.051,3.071,-1.358,.975,-1.294,45.03,309.1,0,-11.68,.927,0
2,341,1830,2,9.36,9.79,8.59,7.74,9.44,.146,.245,.195,.224,0,12.56,2550
1,341,1835,2,2.817,2.816,335.6,1.655,.078,2.973,-1.75,.837,-1.679,46.04,309.2,0,-11.76,.845,0
1,341,1840,2,2.608,2.606,333.9,2.35,.147,2.907,-2.072,.607,-2.021,46.83,309.1,0,-11.84,.511,0
1,341,1845,2,2.364,2.352,319.3,5.762,.104,2.548,-2.186,.414,-2.133,47.25,309.1,0,-11.84,.71,0
2,341,1845,2,9.2,9.75,8.55,7.59,9.43,.146,.245,.195,.224,0,12.54,2550
1,341,1850,2,2.324,2.322,316.7,2.332,.036,2.385,-2.463,.214,-2.577,47.88,309.1,0,-11.93,.004,0
1,341,1855,2,2.362,2.361,320.5,1.596,.051,2.45,-2.837,.439,-3.026,49.54,309.1,0,-11.85,0,0
1,341,1900,2,2.221,2.206,310.6,6.636,.093,2.352,-3.034,.518,-3.04,52.58,309,0,-11.3,.743,0
2,341,1900,2,9.04,9.7,8.51,7.44,9.42,.146,.245,.195,.223,0,12.53,2550
1,341,1905,2,2.024,2.023,298.8,2.321,.053,2.123,-3.108,.118,-2.918,54.79,309,0,-10.86,1.147,0
1,341,1910,2,2.103,2.099,302.3,3.525,.081,2.352,-3.532,-.033,-3.113,55.69,309,0,-11.05,1.015,0
1,341,1915,2,2.148,2.147,314.5,2.363,.033,2.189,-3.563,.377,-3.096,55.68,308.9,0,-11.08,.802,0
2,341,1915,2,8.88,9.65,8.46,7.28,9.4,.146,.245,.195,.223,0,12.52,2550
1,341,1920,2,2.026,2.026,311,1.456,.042,2.123,-3.1,.459,-2.802,54.72,308.9,0,-10.87,.807,0
1,341,1925,2,2.128,2.125,310.8,2.987,.052,2.254,-2.783,.487,-2.421,53.35,309,0,-10.89,.95,0
1,341,1930,2,2.192,2.19,304,2.482,.056,2.287,-2.795,.522,-2.218,54.07,309,0,-10.73,1.197,0
2,341,1930,2,8.72,9.59,8.4,7.13,9.37,.146,.245,.195,.223,0,12.49,2550
1,341,1935,2,2.052,2.051,297.8,2.267,.053,2.156,-2.874,.547,-2.219,53.68,309,0,-10.89,1.182,0
1,341,1940,2,2.175,2.166,287.5,5.123,.066,2.287,-3.003,.598,-2.37,53.82,308.9,0,-10.98,1.41,0
1,341,1945,2,2.249,2.248,274.4,1.876,.054,2.385,-3.265,.504,-2.742,54.12,308.9,0,-11.15,1.245,0
2,341,1945,2,8.57,9.53,8.35,6.976,9.34,.146,.245,.195,.223,0,12.49,2550
1,341,1950,2,2.491,2.478,267.5,5.713,.327,3.071,-3.648,.207,-3.267,55.77,308.9,0,-11.14,1.265,0
1,341,1955,2,2.85,2.849,266.1,1.794,.053,2.973,-3.909,-.011,-3.677,57.06,308.8,0,-11.1,1.202,0
1,341,2000,2,3.183,3.172,264.8,4.77,.093,3.397,-4.139,-.6,-3.927,58.05,308.9,0,-11.1,1.182,0
2,341,2000,2,8.43,9.46,8.28,6.828,9.29,.146,.245,.195,.223,0,12.47,2550
1,341,2005,2,3.136,3.129,259.2,3.79,.09,3.299,-4.331,-1.3,-4.181,58.68,308.9,0,-11.14,.8,0
1,341,2010,2,3.199,3.197,253.3,2,.092,3.397,-4.642,-1.831,-4.564,59.44,308.9,0,-11.27,.629,0
1,341,2015,2,3.315,3.314,253.5,1.408,.105,3.528,-4.847,-1.99,-4.795,60.35,309,0,-11.28,.877,0
2,341,2015,2,8.3,9.4,8.21,6.688,9.24,.146,.245,.195,.223,0,12.47,2550
1,341,2020,2,3.531,3.531,255.7,.872,.105,3.724,-4.954,-2.07,-4.88,61.08,309,0,-11.23,1.215,0
1,341,2025,2,3.326,3.324,258.8,1.895,.123,3.659,-5.018,-1.9,-4.914,61.13,308.9,0,-11.28,1.107,0
1,341,2030,2,3.123,3.118,266.3,3.1,.178,3.365,-5.078,-1.909,-4.978,61.1,308.9,0,-11.34,1.077,0
2,341,2030,2,8.18,9.33,8.14,6.555,9.19,.146,.245,.195,.223,0,12.45,2550
1,341,2035,2,2.838,2.837,268.6,2.097,.126,3.071,-4.962,-2.006,-4.858,60.58,308.9,0,-11.34,1.072,0
1,341,2040,2,3.174,3.172,265.4,1.815,.157,3.43,-4.923,-1.945,-4.848,60.31,308.9,0,-11.35,1.315,0
1,341,2045,2,3.447,3.446,267.5,1.026,.09,3.659,-5.04,-1.63,-4.935,60.99,308.9,0,-11.33,1.477,0
2,341,2045,2,8.07,9.27,8.07,6.424,9.13,.146,.245,.195,.223,0,12.45,2550
1,341,2050,2,3.626,3.626,268.6,.849,.049,3.757,-5.046,-1.646,-4.911,60.75,308.8,0,-11.38,1.7,0
1,341,2055,2,3.26,3.253,273,3.816,.167,3.593,-5.089,-2.318,-4.993,60.73,308.8,0,-11.42,1.52,0
1,341,2100,2,3.127,3.124,276.3,2.375,.156,3.561,-5.328,-2.62,-5.276,61.62,308.8,0,-11.47,1.287,0
2,341,2100,2,7.96,9.2,8,6.296,9.07,.146,.245,.195,.223,0,12.44,2550
1,341,2105,2,3.368,3.363,275.6,3.139,.16,3.757,-5.418,-2.697,-5.309,63.47,308.8,0,-11.19,1.445,0
1,341,2110,2,3.636,3.634,272.2,1.816,.186,4.083,-5.464,-2.525,-5.333,65.41,308.7,0,-10.86,1.567,0
1,341,2115,2,3.29,3.282,278.3,3.868,.116,3.495,-5.37,-2.615,-5.228,66.42,308.7,0,-10.58,1.59,0
2,341,2115,2,7.86,9.14,7.93,6.169,9.01,.146,.244,.195,.223,0,12.42,2550
1,341,2120,2,2.72,2.712,285.9,4.4,.165,3.136,-5.351,-3.013,-5.3,66.25,308.7,0,-10.59,1.037,0
1,341,2125,2,2.79,2.784,278.9,3.857,.272,3.495,-5.631,-3.182,-5.56,65.09,308.6,0,-11.08,1.08,0
1,341,2130,2,3.637,3.627,278.9,4.297,.286,4.443,-5.788,-3.365,-5.722,66.14,308.7,0,-11.03,1.635,0
2,341,2130,2,7.76,9.08,7.85,6.047,8.94,.146,.244,.195,.223,0,12.42,2550
1,341,2135,2,3.211,3.202,279,4.237,.267,4.018,-5.635,-3.832,-5.566,66.44,308.7,0,-10.83,1.32,0
1,341,2140,2,3.177,3.173,275.1,2.842,.246,3.659,-5.841,-3.996,-5.853,66.43,308.6,0,-11.02,1.187,0
1,341,2145,2,3.183,3.179,274.3,2.72,.205,3.561,-5.971,-4.06,-5.877,68.18,308.6,0,-10.82,1.252,0
2,341,2145,2,7.68,9.02,7.78,5.928,8.87,.146,.244,.195,.223,0,12.41,2550
1,341,2150,2,3.11,3.105,277.9,3.29,.174,3.626,-6.079,-4.254,-6.045,67.49,308.6,0,-11.05,1.167,0
1,341,2155,2,3.289,3.284,275.9,3.132,.128,3.561,-6.378,-4.619,-6.35,68.78,308.6,0,-11.1,1.412,0
1,341,2200,2,3.054,3.049,281.5,3.387,.317,3.691,-6.545,-4.495,-6.462,70.2,308.6,0,-11.01,1.202,0
2,341,2200,2,7.59,8.96,7.71,5.813,8.81,.146,.244,.195,.223,.111,12.4,2550
1,341,2205,2,2.873,2.867,277.5,3.659,.227,3.463,-6.225,-4.231,-6.103,71.3,308.5,0,-10.51,1.085,0
1,341,2210,2,3.154,3.146,280.6,4.225,.209,3.593,-5.915,-4.083,-5.864,70.1,308.5,0,-10.43,1.017,0
1,341,2215,2,3.369,3.364,281,3.017,.152,3.789,-5.799,-4.106,-5.767,69.26,308.4,0,-10.47,1.407,0
2,341,2215,2,7.51,8.91,7.64,5.697,8.74,.146,.244,.195,.223,.524,12.4,2550
1,341,2220,2,3.621,3.618,279.7,2.173,.142,4.247,-5.841,-4.241,-5.843,69.57,308.4,0,-10.45,1.57,0
1,341,2225,2,3.586,3.585,279,1.897,.124,3.985,-5.856,-4.233,-5.799,69.46,308.3,0,-10.48,1.532,0
1,341,2230,2,3.764,3.757,278.4,3.359,.229,4.41,-5.897,-4.426,-5.893,68.28,308.3,0,-10.73,1.602,0
2,341,2230,2,7.42,8.85,7.56,5.586,8.67,.146,.244,.195,.223,0,12.38,2550
1,341,2235,2,3.777,3.771,282.3,3.285,.209,4.345,-6.011,-4.346,-5.973,69,308.3,0,-10.71,1.735,0
1,341,2240,2,3.478,3.468,283.2,4.246,.251,4.181,-6.006,-4.425,-6.009,69.41,308.3,0,-10.63,1.377,0
1,341,2245,2,3.457,3.445,281.4,4.719,.178,4.116,-6.144,-4.627,-6.137,69.9,308.3,0,-10.68,1.502,0
2,341,2245,2,7.34,8.79,7.49,5.477,8.59,.146,.243,.195,.223,0,12.38,2550
1,341,2250,2,3.425,3.417,279.3,3.975,.175,3.887,-6.444,-4.955,-6.466,70.1,308.3,0,-10.92,1.54,0
1,341,2255,2,3.668,3.655,284.9,4.801,.245,4.639,-6.709,-4.825,-6.662,70.8,308.3,0,-11.05,1.537,0
1,341,2300,2,4.072,4.056,290.8,5.12,.24,4.671,-6.431,-4.717,-6.186,71,308.2,0,-10.75,2.155,0
2,341,2300,2,7.27,8.74,7.42,5.374,8.53,.146,.243,.195,.223,.548,12.37,2550
1,341,2305,2,4.202,4.192,292.6,3.782,.22,4.671,-5.766,-4.685,-5.576,67.15,308.3,0,-10.82,2.467,0
1,341,2310,2,4.004,3.997,292.7,3.351,.225,4.541,-5.708,-4.921,-5.668,66.17,308.2,0,-10.94,2.317,0
1,341,2315,2,4.091,4.076,294,4.828,.218,4.769,-5.776,-5.023,-5.734,66.21,308.2,0,-11,2.47,0
2,341,2315,2,7.2,8.69,7.34,5.274,8.45,.146,.243,.195,.223,0,12.35,2550
1,341,2320,2,3.935,3.924,294,4.287,.316,4.867,-5.799,-5.019,-5.74,65.77,308.1,0,-11.11,2.28,0
1,341,2325,2,4.094,4.073,295,5.717,.355,4.965,-5.64,-4.865,-5.515,65.24,308.1,0,-11.06,2.575,0
1,341,2330,2,4.108,4.09,292.4,5.491,.324,4.965,-5.489,-4.877,-5.426,64.55,308.1,0,-11.05,2.475,0
2,341,2330,2,7.13,8.63,7.26,5.173,8.38,.146,.243,.195,.223,0,12.35,2550
1,341,2335,2,4.268,4.247,291.4,5.754,.432,5.488,-5.47,-4.899,-5.433,64.44,308.1,0,-11.05,2.782,0
1,341,2340,2,4.059,4.046,289.8,4.602,.383,5.194,-5.508,-5.023,-5.508,64.52,308,0,-11.07,2.61,0
1,341,2345,2,4.199,4.172,291.3,6.576,.349,4.998,-5.57,-5.057,-5.568,64.74,308,0,-11.09,2.672,0
2,341,2345,2,7.07,8.59,7.19,5.079,8.31,.146,.243,.195,.223,0,12.35,2550
1,341,2350,2,4.38,4.359,294.9,5.591,.38,5.292,-5.519,-4.957,-5.457,64.4,308,0,-11.1,2.912,0
1,341,2355,2,4.702,4.684,295.6,5.005,.364,5.684,-5.429,-4.902,-5.343,63.87,308,0,-11.12,3.173,0
1,342,0,2,4.731,4.712,294.1,5.16,.337,5.978,-5.335,-4.86,-5.262,63.26,308,0,-11.15,3.403,0
2,342,0,2,7.01,8.54,7.12,4.989,8.24,.146,.243,.195,.223,0,12.34,2550
1,342,5,2,4.304,4.285,292.1,5.391,.498,5.88,-5.332,-4.904,-5.337,63.32,307.9,0,-11.14,2.822,0
1,342,10,2,4.262,4.25,290.1,4.358,.355,5.325,-5.467,-5.078,-5.489,63.88,307.9,0,-11.15,2.95,0
1,342,15,2,4.284,4.267,289.5,5.118,.369,5.161,-5.635,-5.262,-5.651,64.92,307.9,0,-11.11,2.767,0
2,342,15,2,6.961,8.49,7.04,4.897,8.17,.146,.243,.195,.223,0,12.34,2550
1,342,20,2,4.612,4.593,289.2,5.209,.412,5.292,-5.755,-5.369,-5.759,65.2,307.8,0,-11.17,3.02,0
1,342,25,2,4.56,4.545,290.4,4.581,.448,5.651,-5.772,-5.318,-5.776,65.11,307.7,0,-11.21,2.997,0
1,342,30,2,4.477,4.46,292.1,4.974,.399,5.619,-5.776,-5.299,-5.772,64.94,307.7,0,-11.24,3.01,0
2,342,30,2,6.908,8.44,6.975,4.814,8.09,.146,.242,.195,.223,0,12.33,2550
1,342,35,2,4.682,4.664,289.2,5.052,.399,5.488,-5.81,-5.353,-5.779,64.8,307.6,0,-11.3,3.138,0
1,342,40,2,4.345,4.324,290.4,5.7,.397,5.651,-5.73,-5.301,-5.721,64.74,307.6,0,-11.24,2.892,0
1,342,45,2,4.275,4.249,286.1,6.345,.484,5.847,-5.752,-5.367,-5.753,65.07,307.5,0,-11.19,2.995,0
2,342,45,2,6.862,8.4,6.903,4.734,8.02,.146,.242,.195,.223,0,12.32,2550
1,342,50,2,4.214,4.19,290.1,6.094,.461,5.259,-5.73,-5.312,-5.735,65.37,307.5,0,-11.12,2.832,0
1,342,55,2,4.449,4.427,287.5,5.694,.413,5.651,-5.811,-5.447,-5.852,65.73,307.5,0,-11.13,3.055,0
1,342,100,2,4.417,4.393,283.6,5.935,.465,5.717,-5.999,-5.61,-6.059,66.72,307.4,0,-11.12,2.892,0
2,342,100,2,6.813,8.36,6.839,4.656,7.95,.146,.242,.195,.223,0,12.32,2550
1,342,105,2,4.23,4.203,284.6,6.482,.417,5.194,-6.13,-5.691,-6.149,67.51,307.4,0,-11.1,2.822,0
1,342,110,2,4.167,4.137,286.7,6.896,.395,5.063,-6.165,-5.663,-6.171,67.67,307.3,0,-11.1,2.672,0
1,342,115,2,4.453,4.434,289.5,5.277,.459,5.423,-6.066,-5.557,-6.013,67.22,307.3,0,-11.09,2.847,0
2,342,115,2,6.765,8.31,6.771,4.583,7.88,.145,.242,.194,.223,0,12.32,2550
1,342,120,2,4.348,4.325,288.5,5.78,.427,5.292,-5.964,-5.513,-5.922,66.94,307.3,0,-11.04,2.982,0
1,342,125,2,4.202,4.174,290.1,6.61,.445,5.031,-5.966,-5.559,-5.949,67.03,307.2,0,-11.03,2.67,0
1,342,130,2,4.182,4.162,290.8,5.668,.387,5.161,-5.978,-5.595,-5.972,67.12,307.2,0,-11.02,2.912,0
2,342,130,2,6.716,8.27,6.709,4.514,7.82,.145,.242,.194,.223,0,12.3,2550
1,342,135,2,4.222,4.203,290,5.335,.409,5.259,-5.982,-5.55,-5.977,67.18,307.1,0,-11.02,2.647,0
1,342,140,2,3.988,3.962,290.8,6.593,.365,4.802,-6.01,-5.553,-5.979,67.38,307.1,0,-11.01,2.527,0
1,342,145,2,4.221,4.202,290.8,5.527,.373,5.096,-6.015,-5.493,-5.956,67.63,307.1,0,-10.97,2.735,0
2,342,145,2,6.665,8.23,6.646,4.439,7.75,.145,.242,.194,.223,0,12.31,2550
1,342,150,2,4.321,4.305,291,4.971,.464,5.782,-5.906,-5.464,-5.857,67.26,307,0,-10.93,2.917,0
1,342,155,2,4.46,4.44,291.3,5.498,.403,5.357,-5.895,-5.506,-5.872,66.96,307,0,-10.97,3.077,0
1,342,200,2,4.285,4.262,292.8,5.933,.37,5.031,-5.933,-5.553,-5.928,67.1,307,0,-10.98,2.86,0
2,342,200,2,6.618,8.19,6.584,4.37,7.68,.145,.242,.194,.223,0,12.3,2550
1,342,205,2,3.938,3.912,296.4,6.586,.409,5.39,-6.026,-5.694,-6.027,67.22,307,0,-11.05,2.635,0
1,342,210,2,4.196,4.179,294,5.142,.325,5.031,-6.154,-5.742,-6.142,67.36,306.9,0,-11.15,2.687,0
1,342,215,2,4.255,4.234,291.8,5.558,.412,5.259,-6.142,-5.677,-6.117,67.13,306.9,0,-11.18,2.825,0
2,342,215,2,6.569,8.15,6.524,4.301,7.62,.145,.241,.194,.223,0,12.29,2550
1,342,220,2,3.965,3.95,291.2,4.978,.335,4.639,-6.134,-5.71,-6.124,66.98,306.9,0,-11.2,2.595,0
1,342,225,2,3.864,3.849,290.5,5.022,.369,5.227,-6.199,-5.769,-6.191,67.19,306.8,0,-11.22,2.375,0
1,342,230,2,3.578,3.561,292.4,5.647,.335,4.443,-6.249,-5.824,-6.24,67.18,306.8,0,-11.27,2.205,0
2,342,230,2,6.526,8.11,6.467,4.237,7.55,.145,.241,.194,.223,0,12.29,2550
1,342,235,2,3.771,3.75,291.4,5.981,.363,4.639,-6.335,-5.889,-6.317,67.66,306.8,0,-11.26,2.435,0
1,342,240,2,3.356,3.337,294.2,6.165,.353,4.051,-6.399,-5.983,-6.414,67.87,306.8,0,-11.28,1.96,0
1,342,245,2,3.609,3.587,294.8,6.348,.403,4.671,-6.535,-6.107,-6.535,68.37,306.8,0,-11.32,2.172,0
2,342,245,2,6.477,8.07,6.409,4.171,7.49,.145,.241,.194,.223,0,12.28,2550
1,342,250,2,4.006,3.988,293,5.451,.315,4.737,-6.594,-6.146,-6.573,68.73,306.7,0,-11.31,2.372,0
1,342,255,2,4.07,4.054,293.5,5.184,.301,4.867,-6.607,-6.097,-6.548,68.79,306.6,0,-11.31,2.6,0
1,342,300,2,4.215,4.201,294,4.629,.38,5.161,-6.538,-6.093,-6.474,68.48,306.6,0,-11.31,2.867,0
2,342,300,2,6.429,8.03,6.352,4.109,7.43,.145,.241,.194,.223,0,12.28,2550
1,342,305,2,4.404,4.385,294.6,5.34,.375,5.292,-6.481,-6.103,-6.453,68.06,306.6,0,-11.33,2.922,0
1,342,310,2,4.493,4.475,295.3,5.209,.393,5.521,-6.466,-6.055,-6.407,67.65,306.5,0,-11.39,3.128,0
1,342,315,2,4.317,4.297,292.6,5.592,.328,4.965,-6.448,-6.072,-6.423,67.44,306.4,0,-11.41,2.867,0
2,342,315,2,6.383,7.99,6.294,4.046,7.36,.145,.241,.194,.223,0,12.28,2550
1,342,320,2,4.549,4.519,294.6,6.569,.48,5.847,-6.453,-6.027,-6.391,67.56,306.3,0,-11.39,3.04,0
1,342,325,2,4.667,4.651,292.3,4.831,.423,5.945,-6.356,-5.926,-6.322,67.21,306.3,0,-11.36,3.153,0
1,342,330,2,4.344,4.318,292.7,6.28,.395,5.292,-6.43,-6.037,-6.415,67.54,306.3,0,-11.37,2.887,0
2,342,330,2,6.336,7.96,6.238,3.985,7.3,.145,.241,.194,.223,0,12.27,2550
1,342,335,2,4.019,3.998,294.9,5.897,.36,4.835,-6.466,-6.027,-6.409,67.51,306.2,0,-11.41,2.677,0
1,342,340,2,4.149,4.131,294.5,5.32,.376,5.227,-6.358,-5.909,-6.281,66.83,306.2,0,-11.44,2.745,0
1,342,345,2,4.109,4.092,291.5,5.247,.421,4.998,-6.253,-5.793,-6.189,66.17,306,0,-11.46,2.667,0
2,342,345,2,6.29,7.92,6.182,3.927,7.24,.145,.241,.194,.223,0,12.28,2550
1,342,350,2,4.462,4.435,294,6.307,.466,6.043,-6.197,-5.682,-6.111,65.83,306,0,-11.47,2.782,0
1,342,355,2,4.461,4.44,291.3,5.59,.46,5.455,-6.081,-5.623,-6.005,64.93,306,0,-11.53,3.073,0
1,342,400,2,4.698,4.672,290.4,6.084,.465,5.651,-5.997,-5.568,-5.922,64.45,305.9,0,-11.54,3.418,0
2,342,400,2,6.248,7.88,6.125,3.868,7.18,.145,.241,.194,.223,0,12.27,2550
1,342,405,2,4.744,4.715,290.9,6.283,.407,5.945,-5.931,-5.565,-5.886,64.02,305.9,0,-11.56,3.41,0
1,342,410,2,5.258,5.238,290.1,4.982,.439,6.109,-5.762,-5.342,-5.67,62.93,305.8,0,-11.62,3.628,0
1,342,415,2,4.798,4.768,287.5,6.378,.591,5.749,-5.657,-5.337,-5.65,62.38,305.8,0,-11.63,3.413,0
2,342,415,2,6.207,7.84,6.067,3.812,7.13,.145,.24,.194,.223,0,12.26,2550
1,342,420,2,4.224,4.202,285.4,5.892,.49,5.586,-5.902,-5.664,-5.979,63.84,305.7,0,-11.57,2.772,0
1,342,425,2,4.501,4.473,284.9,6.332,.515,5.619,-6.185,-5.829,-6.237,65.78,305.7,0,-11.47,3.005,0
1,342,430,2,4.719,4.694,286.8,5.868,.5,6.141,-6.153,-5.729,-6.121,65.68,305.6,0,-11.46,3.05,0
2,342,430,2,6.17,7.81,6.013,3.759,7.07,.145,.24,.194,.223,0,12.25,2550
1,342,435,2,5.125,5.097,288.5,5.951,.541,6.076,-5.884,-5.384,-5.777,63.97,305.5,0,-11.53,3.708,0
1,342,440,2,5.035,5.013,288.3,5.312,.522,6.011,-5.704,-5.329,-5.653,62.69,305.5,0,-11.61,3.69,0
1,342,445,2,4.895,4.864,285.9,6.432,.698,6.305,-5.595,-5.293,-5.593,61.94,305.5,0,-11.65,3.503,0
2,342,445,2,6.136,7.77,5.96,3.71,7.01,.145,.24,.194,.223,0,12.25,2550
1,342,450,2,4.5,4.474,285,6.119,.538,5.88,-5.772,-5.463,-5.816,63.11,305.4,0,-11.59,3.235,0
1,342,455,2,4.474,4.448,282.7,6.143,.471,5.39,-5.815,-5.508,-5.861,63.44,305.3,0,-11.57,2.945,0
1,342,500,2,4.812,4.783,284.4,6.333,.564,6.239,-5.875,-5.519,-5.888,64.03,305.3,0,-11.51,3.283,0
2,342,500,2,6.102,7.74,5.906,3.663,6.955,.145,.24,.194,.223,0,12.26,2550
1,342,505,2,5.536,5.512,288.4,5.332,.739,7.19,-5.678,-5.167,-5.567,62.7,305.3,0,-11.58,4,0
1,342,510,2,5.692,5.667,288.7,5.451,.442,6.827,-5.418,-5.105,-5.385,61.11,305.2,0,-11.65,4.193,0
1,342,515,2,4.634,4.604,285,6.485,.56,6.174,-5.479,-5.235,-5.51,61.59,305.1,0,-11.62,3.283,0
2,342,515,2,6.072,7.7,5.856,3.621,6.899,.145,.24,.194,.223,0,12.25,2550
1,342,520,2,4.486,4.452,281.3,7.07,.519,5.815,-5.626,-5.32,-5.651,62.56,305.1,0,-11.56,3.007,0
1,342,525,2,4.342,4.304,283.4,7.58,.471,5.423,-5.615,-5.239,-5.629,62.65,305.1,0,-11.53,2.77,0
1,342,530,2,4.373,4.347,282.3,6.231,.435,5.39,-5.593,-5.263,-5.635,62.62,305,0,-11.52,3.035,0
2,342,530,2,6.04,7.67,5.807,3.579,6.846,.145,.24,.194,.223,0,12.25,2550
1,342,535,2,4.016,3.99,281.5,6.458,.354,4.9,-5.723,-5.409,-5.791,63.39,305.1,0,-11.49,2.585,0
1,342,540,2,3.923,3.904,281.2,5.534,.393,4.737,-5.843,-5.468,-5.889,64.19,305,0,-11.45,2.49,0
1,342,545,2,4.418,4.396,283.3,5.666,.431,5.423,-5.861,-5.438,-5.891,64.35,305,0,-11.43,2.887,0
2,342,545,2,6.012,7.64,5.76,3.542,6.792,.145,.24,.194,.223,0,12.24,2550
1,342,550,2,4.558,4.53,283.2,6.343,.449,5.782,-5.783,-5.356,-5.765,63.86,304.9,0,-11.46,3.27,0
1,342,555,2,4.363,4.337,283.1,6.18,.385,5.161,-5.727,-5.396,-5.751,63.49,304.9,0,-11.47,2.872,0
1,342,600,2,4.494,4.464,284.3,6.537,.423,5.357,-5.812,-5.466,-5.833,63.81,304.8,0,-11.49,3.002,0
2,342,600,2,5.986,7.61,5.716,3.505,6.74,.145,.24,.194,.223,0,12.23,2550
1,342,605,2,4.962,4.932,288.4,6.355,.68,6.762,-5.709,-5.283,-5.668,63.15,304.8,0,-11.52,3.478,0
1,342,610,2,5.36,5.339,289.1,5.111,.524,6.729,-5.501,-5.109,-5.449,61.94,304.9,0,-11.57,3.823,0
1,342,615,2,5.426,5.398,287.9,5.829,.597,6.566,-5.363,-5.009,-5.325,61.28,304.8,0,-11.57,3.913,0
2,342,615,2,5.955,7.58,5.671,3.472,6.689,.145,.239,.194,.223,0,12.23,2550
1,342,620,2,4.803,4.772,286.7,6.429,.527,5.945,-5.301,-4.951,-5.299,61.06,304.8,0,-11.56,3.328,0
1,342,625,2,4.353,4.324,285.4,6.597,.467,5.553,-5.341,-5.013,-5.373,61.66,304.7,0,-11.47,2.852,0
1,342,630,2,4.556,4.528,284.3,6.328,.514,5.815,-5.408,-5.081,-5.413,62.42,304.7,0,-11.38,3.093,0
2,342,630,2,5.927,7.55,5.628,3.438,6.64,.145,.239,.194,.223,0,12.23,2550
1,342,635,2,4.828,4.794,286.3,6.8,.512,6.141,-5.383,-5.013,-5.384,62.49,304.7,0,-11.35,3.265,0
1,342,640,2,4.972,4.941,285.2,6.423,.465,6.043,-5.297,-4.94,-5.277,62.35,304.7,0,-11.29,3.435,0
1,342,645,2,5.043,5.022,285.6,5.281,.53,6.403,-5.246,-4.935,-5.238,62.42,304.7,0,-11.23,3.585,0
2,342,645,2,5.902,7.52,5.588,3.407,6.592,.145,.239,.194,.223,0,12.23,2550
1,342,650,2,5.006,4.983,289.7,5.515,.473,6.207,-5.16,-4.825,-5.121,62.27,304.7,0,-11.18,3.648,0
1,342,655,2,5.236,5.219,291.7,4.73,.468,6.305,-5.157,-4.874,-5.151,62.36,304.7,0,-11.16,3.598,0
1,342,700,2,5.117,5.098,292.4,4.824,.502,6.403,-5.187,-4.858,-5.176,62.69,304.7,0,-11.13,3.45,0
2,342,700,2,5.878,7.49,5.544,3.377,6.543,.145,.239,.194,.222,0,12.23,2550
1,342,705,2,4.727,4.71,296.2,4.848,.376,5.586,-5.172,-4.764,-5.13,63.04,304.7,0,-11.04,3.248,0
1,342,710,2,4.938,4.926,293.5,4.09,.392,5.815,-5.053,-4.59,-4.989,63.15,304.7,0,-10.91,3.28,0
1,342,715,2,5.009,4.992,291.7,4.787,.386,5.978,-4.958,-4.551,-4.932,63.28,304.8,0,-10.79,3.285,0
2,342,715,2,5.857,7.46,5.507,3.351,6.499,.145,.239,.194,.222,0,12.22,2550
1,342,720,2,4.878,4.862,290.1,4.664,.364,5.619,-4.996,-4.658,-4.995,63.68,304.8,0,-10.75,3.26,0
1,342,725,2,4.924,4.903,290.6,5.213,.419,5.651,-5.014,-4.658,-5,64.32,304.9,0,-10.64,3.453,0
1,342,730,2,4.609,4.591,290.7,5.097,.365,5.357,-4.982,-4.627,-4.961,64.99,304.9,0,-10.49,3.002,.06
2,342,730,2,5.835,7.43,5.468,3.326,6.458,.145,.239,.194,.222,0,12.22,2550
1,342,735,2,4.2,4.184,295.6,5.013,.331,5.161,-4.886,-4.452,-4.816,65.41,304.9,0,-10.31,2.905,1.553
1,342,740,2,4.418,4.407,295.1,3.984,.353,5.096,-4.657,-4.197,-4.563,65.3,304.9,0,-10.12,2.897,4.692
1,342,745,2,4.272,4.245,295.8,6.495,.455,5.423,-4.519,-4.041,-4.43,65.31,304.9,0,-9.99,2.832,10.23
2,342,745,2,5.819,7.41,5.433,3.302,6.412,.145,.239,.194,.222,0,12.22,2550
1,342,750,2,4.164,4.149,295.5,4.746,.404,5.161,-4.32,-3.893,-4.203,65.27,304.9,0,-9.81,2.907,18.84
1,342,755,2,4.158,4.137,295.4,5.828,.395,5.259,-4.172,-3.805,-4.079,65.08,304.9,0,-9.71,2.762,20.02
1,342,800,2,3.882,3.867,297.1,5.108,.455,5.194,-4.038,-3.697,-3.962,65.16,304.9,0,-9.56,2.572,21.05
2,342,800,2,5.802,7.39,5.4,3.285,6.369,.145,.239,.194,.222,0,12.23,2550
1,342,805,2,4.049,4.03,297.9,5.551,.425,4.933,-3.809,-3.478,-3.696,64.9,304.9,0,-9.4,2.717,38.37
1,342,810,2,4.059,4.041,299.8,5.439,.455,5.096,-3.353,-3.025,-3.133,64.11,304.9,0,-9.13,2.62,72.4
1,342,815,2,4.652,4.629,298.3,5.735,.507,5.945,-2.727,-2.447,-2.436,62.42,304.8,0,-8.88,3.35,85.6
2,342,815,2,5.79,7.36,5.371,3.271,6.327,.145,.239,.194,.222,0,12.24,2550
1,342,820,2,4.825,4.791,298.4,6.773,.558,6.174,-2.274,-2.133,-2.108,60.93,304.8,0,-8.76,3.565,61.55
1,342,825,2,5.242,5.216,298.1,5.66,.674,7.02,-2.138,-2.05,-2.085,60.71,304.9,0,-8.68,3.773,51.58
1,342,830,2,5.046,5.015,297.9,6.374,.457,6.435,-1.952,-1.86,-1.88,60.56,305,0,-8.54,3.678,56.87
2,342,830,2,5.794,7.34,5.339,3.263,6.286,.145,.239,.194,.222,0,12.29,2550
1,342,835,2,4.852,4.82,296.4,6.619,.539,6.272,-1.579,-1.447,-1.475,59.85,305,0,-8.34,3.69,57.48
1,342,840,2,4.935,4.91,294.9,5.778,.562,6.631,-1.195,-1.101,-1.093,59.02,305.1,0,-8.16,3.745,52.5
1,342,845,2,4.879,4.857,292.5,5.496,.681,6.501,-.854,-.788,-.773,58.65,305.1,0,-7.92,3.543,57.41
2,342,845,2,5.817,7.32,5.311,3.278,6.248,.145,.238,.194,.222,0,12.27,2550
1,342,850,2,5.296,5.263,290.6,6.378,.668,7.28,-.492,-.392,-.398,57.74,305,0,-7.78,4.025,54.04
1,342,855,2,5.002,4.972,294.2,6.25,.577,6.239,-.165,-.087,-.091,56.75,305.1,0,-7.7,3.7,55.69
1,342,900,2,5.774,5.728,301.3,7.29,.913,7.87,.143,.243,.25,55.76,305.1,0,-7.64,4.333,67.56
2,342,900,2,5.864,7.31,5.284,3.32,6.211,.145,.238,.194,.222,0,12.26,2550
1,342,905,2,5.934,5.892,303.1,6.822,.741,7.61,.501,.546,.582,54.63,305.1,0,-7.57,4.433,73.2
1,342,910,2,6.547,6.505,305.6,6.493,.563,7.64,.692,.699,.734,53.94,305.1,0,-7.56,4.865,82.8
1,342,915,2,6.346,6.284,304.9,8.01,.717,8,.881,.875,.938,53.65,305.1,0,-7.45,4.808,107
2,342,915,2,5.932,7.3,5.266,3.387,6.174,.145,.238,.193,.222,0,12.28,2550
1,342,920,2,5.994,5.965,311.4,5.632,.806,8.36,1.069,1.059,1.133,53.37,305.1,0,-7.35,4.51,130.4
1,342,925,2,5.446,5.409,315.5,6.656,.746,7.25,1.516,1.494,1.633,52.38,305.3,0,-7.17,4.205,139.2
1,342,930,2,5.678,5.648,320.9,5.953,.683,7.61,1.974,2.024,2.127,51.12,305.3,0,-7.07,4.443,146
2,342,930,2,6.009,7.3,5.256,3.473,6.143,.145,.238,.193,.222,0,12.34,2550
1,342,935,2,5.444,5.401,322.9,7.18,.732,7.38,2.487,2.458,2.623,50.03,305.3,0,-6.878,4.155,170.8
1,342,940,2,5.421,5.383,328.9,6.803,.777,6.991,3.025,3.017,3.186,48.62,305.1,0,-6.754,4.343,194.9
1,342,945,2,6.17,6.11,333.2,8,.877,7.97,3.523,3.465,3.661,47.16,305,0,-6.692,4.965,224.4
2,342,945,2,6.098,7.3,5.257,3.581,6.117,.145,.238,.193,.222,0,12.48,2550
1,342,950,2,5.924,5.89,337.1,6.199,1.006,7.87,3.967,3.791,4.112,46.11,305,0,-6.58,4.69,345.9
1,342,955,2,5.937,5.896,331,6.758,1.01,8.07,4.728,4.254,4.87,44.08,304.9,0,-6.476,4.62,370.5
1,342,1000,2,6.067,6.022,333.1,6.905,.789,8.04,4.689,4.191,4.635,43.74,304.8,0,-6.608,4.905,237.7
2,342,1000,2,6.205,7.32,5.264,3.706,6.095,.145,.238,.193,.222,0,12.64,2550
1,342,1005,2,5.358,5.324,333.3,6.517,.601,7.35,4.648,4.364,4.63,43.91,304.7,0,-6.595,4.24,164
1,342,1010,2,4.211,4.169,335,8.05,.85,6.468,4.885,4.82,5.028,43.9,304.7,0,-6.387,3.433,212.6
1,342,1015,2,6.399,6.286,349.2,10.79,1.335,9.64,5.498,5.398,5.677,42.29,304.7,0,-6.318,4.945,233.6
2,342,1015,2,6.348,7.34,5.284,3.869,6.078,.145,.238,.193,.222,0,12.76,2550
1,342,1020,2,7.03,6.915,348.6,10.21,1.051,8.66,5.891,5.667,5.945,40.99,304.7,0,-6.37,5.33,222.4
1,342,1025,2,5.99,5.94,348.3,7.35,1.005,8.46,6.05,5.826,6.144,40.91,304.6,0,-6.252,4.52,263.1
1,342,1030,2,6.411,6.354,343.1,7.59,.935,8.4,6.277,5.964,6.27,40.35,304.7,0,-6.228,5.033,241.5
2,342,1030,2,6.515,7.37,5.319,4.076,6.067,.145,.238,.193,.222,0,12.82,2550
1,342,1035,2,6.42,6.347,340.8,8.67,1.109,8.69,6.307,5.959,6.256,40.24,304.6,0,-6.237,5.03,193.6
1,342,1040,2,6.391,6.353,337.7,6.218,.965,7.84,6.193,5.938,6.16,40.59,304.7,0,-6.228,4.988,186.8
1,342,1045,2,5.546,5.509,331.2,6.575,.978,7.42,6.315,6.186,6.37,40.75,304.7,0,-6.067,4.26,184.2
2,342,1045,2,6.681,7.41,5.36,4.302,6.065,.145,.238,.193,.222,0,12.77,2550
1,342,1050,2,6.081,6.037,332.6,6.858,.816,8.1,6.451,6.263,6.491,40.53,304.7,0,-6.017,4.775,203.6
1,342,1055,2,6.659,6.574,345.4,9.17,1.164,9.21,6.8,6.63,6.908,39.58,304.7,0,-6.016,5.228,228.4
1,342,1100,2,6.783,6.693,342.6,9.33,1.048,8.89,7.01,6.762,7.06,38.94,304.7,0,-6.035,5.16,247.2
2,342,1100,2,6.844,7.47,5.422,4.534,6.071,.145,.238,.193,.222,0,12.75,2550
1,342,1105,2,7.57,7.49,338.6,8.09,.983,9.93,7.09,6.745,7.06,38.54,304.7,0,-6.104,5.89,269.9
1,342,1110,2,6.78,6.719,337.1,7.67,1.002,8.95,7.12,6.766,7.1,38.65,304.7,0,-6.036,5.403,294.4
1,342,1115,2,6.063,6.009,323.8,7.69,1.343,8.36,7.28,6.844,7.28,38.73,304.7,0,-5.871,4.82,329
2,342,1115,2,6.999,7.52,5.491,4.762,6.088,.145,.238,.193,.222,0,12.82,2550
1,342,1120,2,6.297,6.253,330.1,6.785,.794,7.97,7.22,6.701,7.17,38.75,304.7,0,-5.911,5.173,353.9
1,342,1125,2,6.773,6.705,333.5,8.12,.829,9.02,7.26,6.809,7.24,38.71,304.7,0,-5.893,5.323,324.2
1,342,1130,2,7.05,6.976,328.8,8.06,.986,8.95,7.34,6.883,7.31,38.37,304.7,0,-5.932,5.533,349.5
2,342,1130,2,7.15,7.58,5.57,4.985,6.111,.145,.238,.193,.222,0,12.96,2550
1,342,1135,2,6.858,6.801,325.6,7.39,.932,9.21,7.41,6.808,7.35,38.45,304.7,0,-5.846,5.558,407
1,342,1140,2,7.22,7.17,322.1,6.385,.949,9.18,7.46,6.805,7.43,38.42,304.7,0,-5.816,5.593,495.7
1,342,1145,2,6.523,6.446,326,8.83,.998,8.85,7.89,7.16,7.98,37.85,304.6,0,-5.627,5.308,595
2,342,1145,2,7.31,7.65,5.658,5.216,6.147,.145,.238,.193,.222,0,12.93,2550
1,342,1150,2,7.08,7.02,324,7.38,1.133,9.54,8.11,7.13,8.06,37.21,304.6,0,-5.655,5.713,638.9
1,342,1155,2,7.54,7.45,320.8,8.96,1.054,9.38,8.25,7.23,8.19,36.94,304.5,0,-5.627,5.87,580
1,342,1200,2,7.72,7.61,319.2,9.71,1.265,11.17,7.97,7.1,7.78,36.98,304.3,0,-5.856,6.193,458.2
2,342,1200,2,7.48,7.72,5.752,5.455,6.188,.145,.238,.193,.222,0,12.94,2550
1,342,1205,2,7.67,7.6,328.7,7.52,1.001,9.9,8.01,7.41,8.03,36.76,304.3,0,-5.904,6.125,544.4
1,342,1210,2,7.51,7.43,326.7,8.59,.931,9.7,8.5,7.67,8.46,35.34,304.2,0,-5.979,5.828,432.7
1,342,1215,2,7.35,7.28,343.7,8.23,1.1,9.51,8.56,7.81,8.65,35.37,304.2,0,-5.915,5.678,568.2
2,342,1215,2,7.67,7.8,5.853,5.72,6.24,.145,.238,.193,.222,0,12.95,2550
1,342,1220,2,7.23,7.14,338.2,9.09,1.084,9.6,8.59,7.9,8.5,34.82,304.1,0,-6.09,5.758,543
1,342,1225,2,8.39,8.25,336.7,10.43,1.243,10.91,8.94,8.12,8.88,33.45,304,0,-6.307,6.765,478.5
1,342,1230,2,8.14,7.97,336.6,11.49,1.171,10.22,8.91,8.31,8.92,33.4,303.9,0,-6.343,6.713,512.7
2,342,1230,2,7.87,7.89,5.961,6.016,6.3,.145,.239,.193,.222,0,13,2550
1,342,1235,2,8.11,8.03,339,8.38,.823,9.83,9.01,8.42,8.99,33.12,303.8,0,-6.365,6.545,504.7
1,342,1240,2,7.63,7.52,340.6,9.64,1.304,11.56,9.5,8.87,9.49,32.42,303.8,0,-6.218,6.163,391.8
1,342,1245,2,8.56,8.47,329.2,8.27,1.212,10.94,9.06,8.33,8.89,33.1,303.8,0,-6.335,6.818,380.9
2,342,1245,2,8.06,7.99,6.077,6.318,6.366,.145,.239,.193,.222,0,12.87,2550
1,342,1250,2,7.39,7.32,334.9,7.76,1.193,9.57,8.97,8.35,8.87,33.01,303.8,0,-6.448,5.865,330.1
1,342,1255,2,7.51,7.46,335.2,6.694,1.075,9.67,8.72,8.19,8.66,33.07,303.7,0,-6.638,5.805,281.8
1,342,1300,2,6.886,6.718,340.4,12.63,1.115,9.31,8.56,8.09,8.5,33.3,303.6,0,-6.686,5.45,249.9
2,342,1300,2,8.25,8.1,6.205,6.616,6.44,.146,.239,.193,.222,0,12.78,2550
1,342,1305,2,6.954,6.904,333.4,6.9,1.203,9.44,8.42,7.97,8.37,33.54,303.5,0,-6.721,5.598,235.7
1,342,1310,2,5.853,5.802,338.7,7.53,1.473,8.53,8.37,8.09,8.39,33.84,303.4,0,-6.646,4.71,235.2
1,342,1315,2,6.172,6.041,344.9,11.8,1.121,8.4,8.6,8.35,8.67,33.28,303.3,0,-6.666,5.015,256.5
2,342,1315,2,8.41,8.2,6.341,6.891,6.525,.146,.239,.193,.222,0,12.72,2550
1,342,1320,2,6.745,6.689,341.3,7.37,1.066,8.98,8.75,8.37,8.73,32.82,303.3,0,-6.707,5.393,283.8
1,342,1325,2,6.054,5.901,335.3,12.9,.636,7.55,8.69,8.26,8.67,33.16,303.2,0,-6.63,4.848,308.4
1,342,1330,2,5.888,5.819,333.2,8.77,1.168,8.75,8.86,8.37,8.91,32.99,303.2,0,-6.547,4.56,342
2,342,1330,2,8.55,8.3,6.48,7.13,6.618,.146,.239,.193,.222,0,12.73,2550
1,342,1335,2,4.253,4.181,331.2,10.5,.921,6.468,9.03,8.54,9.08,32.84,303.1,0,-6.455,3.455,325.3
1,342,1340,2,5.205,5.136,318.9,9.33,.635,6.86,9.18,8.65,9.17,32.42,303,0,-6.493,4.245,331.5
1,342,1345,2,4.492,4.443,330.4,8.51,.755,6.435,9.11,8.59,9.06,32.57,303,0,-6.491,3.683,350.7
2,342,1345,2,8.66,8.39,6.62,7.32,6.718,.146,.239,.193,.222,0,12.77,2550
1,342,1350,2,4.214,4.142,318.5,10.6,.646,5.88,9.15,8.77,9.16,32.51,302.9,0,-6.486,3.388,274.9
1,342,1355,2,3.564,3.473,330.5,12.97,.585,5.194,9.46,9.06,9.62,31.94,302.9,0,-6.443,2.995,589.8
1,342,1400,2,3.483,3.29,323.9,19.09,.773,5.553,9.92,9.48,10.18,31.27,302.8,0,-6.319,2.867,597.9
2,342,1400,2,8.78,8.48,6.754,7.5,6.82,.146,.239,.193,.222,0,12.8,2550
1,342,1405,2,5.169,4.963,330.9,16.18,1.539,8.89,10.36,9.91,10.57,29.73,302.6,0,-6.599,4.31,546.7
1,342,1410,2,8.77,8.29,356.2,18.89,2.388,12.64,11.09,10.77,11.3,27.26,302.5,0,-7.09,6.95,545.5
1,342,1415,2,10.62,10.48,8.22,9.47,1.865,14.67,11.55,11.03,11.57,25.22,302.4,0,-7.68,8.21,527.8
2,342,1415,2,8.9,8.56,6.885,7.65,6.927,.146,.24,.193,.222,0,13.17,2550
1,342,1420,2,10.23,10.11,4.801,8.63,1.809,14.05,11.58,11.08,11.58,25.12,302.4,0,-7.71,8.23,530.1
1,342,1425,2,10.43,10.37,355.7,5.822,1.415,13.43,11.59,11.1,11.62,24.74,302.3,0,-7.89,8.16,521
1,342,1430,2,11.88,11.72,9.36,9.5,1.994,15.16,11.9,11.51,11.87,22.5,302.3,0,-8.84,9.55,439.2
2,342,1430,2,9.02,8.64,7,7.81,7.04,.146,.24,.193,.222,0,13.11,2550
1,342,1435,2,10.26,10.2,7.29,6.133,1.665,13.95,11.62,11.22,11.59,22.42,302.4,0,-9.1,8.08,412.5
1,342,1440,2,11.21,11.12,11.44,7.16,1.609,15.03,11.56,11.19,11.61,22.61,302.4,0,-9.05,8.53,464.1
1,342,1445,2,12.99,12.73,3.178,11.58,1.785,16.5,11.7,11.26,11.69,22.05,302.3,0,-9.25,9.77,466
2,342,1445,2,9.12,8.72,7.11,7.97,7.14,.146,.24,.193,.222,0,13.12,2550
1,342,1450,2,11.91,11.75,2.221,9.5,1.661,15.32,11.66,11.29,11.65,22.2,302.3,0,-9.19,9.42,455
1,342,1455,2,12.66,12.14,.328,16.51,1.403,15.91,11.66,11.18,11.61,22.17,302.3,0,-9.21,9.86,444
1,342,1500,2,11.3,11.17,4.454,8.85,1.587,15.91,11.71,11.5,11.85,22.34,302.3,0,-9.07,8.8,427.7
2,342,1500,2,9.2,8.8,7.21,8.11,7.25,.146,.24,.193,.222,0,13.36,2550
1,342,1505,2,11.02,10.88,358,9.21,1.629,13.65,11.71,11.28,11.64,22.24,302.3,0,-9.13,8.78,426.1
1,342,1510,2,10.98,10.91,4.842,6.684,1.25,14.08,11.61,11.3,11.59,22.62,302.3,0,-9,8.52,408
1,342,1515,2,11.94,11.89,6.628,5.469,1.742,15.09,11.57,11.31,11.58,22.82,302.3,0,-8.92,9.28,402.8
2,342,1515,2,9.26,8.87,7.32,8.22,7.36,.146,.24,.193,.222,0,13.35,2550
1,342,1520,2,11.39,11.27,8.84,8.42,1.702,14.73,11.53,11.31,11.55,22.92,302.4,0,-8.9,8.97,390.9
1,342,1525,2,11.03,10.72,8.4,13.57,1.703,14.34,11.71,11.52,11.77,22.77,302.5,0,-8.84,8.82,375.3
1,342,1530,2,9.98,9.89,2.287,7.61,1.677,14.31,11.76,11.53,11.82,22.69,302.5,0,-8.84,7.78,359.1
2,342,1530,2,9.3,8.93,7.42,8.31,7.47,.146,.241,.193,.222,0,13.34,2550
1,342,1535,2,10.94,10.74,6.248,10.87,1.567,15.35,11.89,11.69,11.93,22.2,302.5,0,-9,8.42,344.2
1,342,1540,2,11.16,10.87,14.64,13,1.83,15.29,11.79,11.56,11.76,22.15,302.5,0,-9.11,8.82,328.7
1,342,1545,2,10.11,10.04,17.01,7.05,1.472,15.12,11.55,11.38,11.56,22.44,302.6,0,-9.15,8.14,318
2,342,1545,2,9.33,8.99,7.51,8.38,7.58,.146,.241,.192,.222,0,13.32,2550
1,342,1550,2,8.93,8.84,12.73,8.14,1.465,12.02,11.64,11.56,11.71,22.54,302.6,0,-9.02,7.36,305.8
1,342,1555,2,8.96,8.86,3.547,8.53,1.203,11.63,11.56,11.37,11.55,22.69,302.7,0,-9.01,7.07,288.7
1,342,1600,2,9.74,9.6,2.516,9.66,1.171,12.41,11.51,11.38,11.54,22.91,302.7,0,-8.93,7.71,269
2,342,1600,2,9.38,9.05,7.6,8.43,7.7,.146,.241,.192,.222,0,13.3,2550
1,342,1605,2,8.99,8.93,9.81,6.625,1.843,12.02,11.4,11.32,11.42,23.1,302.8,0,-8.92,7.19,248.5
1,342,1610,2,8.32,8.09,5.429,13.36,1.265,11.14,11.34,11.24,11.37,23.27,302.9,0,-8.87,6.348,230.9
1,342,1615,2,9.11,9.05,14.93,6.45,1.286,11.76,11.21,11.18,11.24,23.38,302.9,0,-8.92,7.07,212.5
2,342,1615,2,9.42,9.1,7.69,8.47,7.81,.146,.241,.192,.222,0,13.22,2550
1,342,1620,2,8.26,8.11,7.43,10.75,1.145,11.4,11.13,11.15,11.19,23.57,302.9,0,-8.88,6.613,200.1
1,342,1625,2,8.4,8.28,8.33,9.87,1.464,11.99,11.15,11.21,11.23,23.72,303,0,-8.78,6.305,186
1,342,1630,2,8.53,8.47,2.446,7.09,1.58,11.76,11.11,11.2,11.18,23.94,303,0,-8.7,6.505,165.4
2,342,1630,2,9.46,9.14,7.77,8.49,7.92,.146,.241,.192,.222,0,13.15,2550
1,342,1635,2,8.79,8.75,358,5.381,1.023,10.78,11.01,11.12,11.05,24.06,303,0,-8.73,6.79,152.2
1,342,1640,2,7.41,7.24,359.3,12.23,1.429,11.01,10.94,11.09,11.03,24.32,303,0,-8.64,5.71,141.2
1,342,1645,2,8.12,8.07,358.4,6.468,1.156,10.52,10.89,11.06,10.97,24.38,303.1,0,-8.66,6.198,127.5
2,342,1645,2,9.48,9.19,7.84,8.51,8.03,.146,.242,.192,.222,0,13.08,2550
1,342,1650,2,7.84,7.81,1.776,4.729,1.07,10.06,10.78,10.96,10.83,24.6,303.1,0,-8.64,6,112.3
1,342,1655,2,6.755,6.705,356.7,6.953,.942,8.92,10.61,10.85,10.68,24.87,303.1,0,-8.65,5.03,98.3
1,342,1700,2,6.73,6.674,355.5,7.39,.917,8.49,10.52,10.8,10.62,24.9,303.1,0,-8.7,5.168,85.3
2,342,1700,2,9.49,9.22,7.9,8.51,8.13,.146,.242,.192,.222,0,12.93,2550
1,342,1705,2,6.788,6.59,.198,13.84,.977,9.47,10.36,10.65,10.44,25.23,303.2,0,-8.67,5.13,73.5
1,342,1710,2,6.329,6.243,358.8,9.49,.871,8.1,10.18,10.5,10.25,25.49,303.2,0,-8.7,4.69,61.21
1,342,1715,2,5.715,5.691,358.8,5.321,.709,7.35,9.93,10.24,9.95,26.02,303.3,0,-8.64,4.198,48.71
2,342,1715,2,9.48,9.25,7.96,8.49,8.23,.146,.242,.192,.222,0,12.88,2550
1,342,1720,2,4.822,4.804,359.5,4.962,.491,6.141,9.53,9.92,9.51,26.81,303.4,0,-8.61,3.23,35.85
1,342,1725,2,4.551,4.54,359,4.136,.508,5.521,9.11,9.67,9.14,27.46,303.4,0,-8.66,3,23.99
1,342,1730,2,4.864,4.843,359,5.307,.494,5.978,8.86,9.51,8.97,27.75,303.5,0,-8.74,3.258,13.65
2,342,1730,2,9.45,9.28,8.01,8.46,8.32,.146,.242,.192,.221,0,12.75,2550
1,342,1735,2,4.63,4.492,2.2,13.97,.419,5.651,8.55,9.22,8.57,28.28,303.6,0,-8.77,2.887,4.936
1,342,1740,2,4.297,4.289,359.6,3.537,.328,5.031,8.05,8.75,8.01,29.05,303.6,0,-8.86,2.54,.58
1,342,1745,2,4.363,4.359,4.523,2.393,.22,4.965,7.42,8.39,7.35,30.15,303.7,0,-8.93,2.28,0
2,342,1745,2,9.41,9.3,8.06,8.42,8.39,.146,.242,.192,.221,0,12.69,2550
1,342,1750,2,4.133,4.132,4.315,1.575,.25,4.704,6.71,7.9,6.639,31.51,303.8,0,-8.99,2.052,0
1,342,1755,2,4.149,4.144,5.433,2.596,.287,4.933,6.025,7.67,5.989,32.8,303.8,0,-9.08,1.87,0
1,342,1800,2,4.143,4.142,6.066,1.015,.132,4.41,5.532,7.42,5.586,33.72,303.9,0,-9.16,1.83,0
2,342,1800,2,9.35,9.31,8.1,8.36,8.46,.146,.242,.192,.221,0,12.65,2550
1,342,1805,2,3.935,3.934,4.32,1.65,.149,4.279,5.03,7.19,5.087,34.9,304,0,-9.17,1.587,0
1,342,1810,2,3.949,3.948,3.813,1.188,.149,4.279,4.652,6.847,4.75,35.8,304.1,0,-9.18,1.625,0
1,342,1815,2,4.079,4.076,6.061,2.128,.178,4.573,4.392,6.597,4.48,36.44,304.1,0,-9.18,1.592,0
2,342,1815,2,9.26,9.31,8.13,8.28,8.51,.146,.242,.192,.221,0,12.63,2550
1,342,1820,2,4.209,4.207,5.964,1.636,.194,4.639,4.032,6.165,4.112,37.29,304.2,0,-9.21,1.705,0
1,342,1825,2,4.069,4.068,3.22,1.646,.115,4.377,3.624,5.685,3.69,38.35,304.3,0,-9.22,1.685,0
1,342,1830,2,4.075,4.073,3.629,1.839,.131,4.41,3.285,5.426,3.399,39.18,304.3,0,-9.25,1.71,0
2,342,1830,2,9.15,9.31,8.15,8.18,8.55,.146,.242,.192,.221,0,12.61,2550
1,342,1835,2,4.049,4.048,1.891,1.267,.144,4.312,3.083,5.357,3.203,39.67,304.4,0,-9.28,1.722,0
1,342,1840,2,4.083,4.083,1.321,.655,.095,4.279,2.806,5.406,2.984,40.5,304.5,0,-9.26,1.705,0
1,342,1845,2,3.771,3.762,358.9,3.792,.234,4.214,2.756,5.431,2.952,40.43,304.5,0,-9.33,1.48,0
2,342,1845,2,9.03,9.3,8.16,8.06,8.58,.146,.242,.192,.221,0,12.6,2550
1,342,1850,2,3.55,3.532,353.5,5.696,.242,3.985,2.618,5.277,2.808,40.75,304.6,0,-9.35,1.6,0
1,342,1855,2,3.387,3.384,353,2.658,.114,3.789,2.555,5.193,2.782,40.96,304.7,0,-9.34,1.357,0
1,342,1900,2,3.578,3.573,355.9,2.893,.157,3.855,2.451,5.345,2.767,41.43,304.7,0,-9.3,1.597,0
2,342,1900,2,8.91,9.28,8.15,7.92,8.6,.146,.242,.192,.221,0,12.58,2550
1,342,1905,2,3.476,3.472,351,2.892,.123,3.724,2.581,5.118,2.869,41.17,304.8,0,-9.26,1.537,0
1,342,1910,2,3.662,3.66,349.1,2.081,.191,3.985,2.378,4.959,2.686,41.7,304.9,0,-9.28,1.725,0
1,342,1915,2,3.656,3.653,351,2.22,.164,4.116,2.304,4.811,2.521,41.52,304.9,0,-9.4,1.462,0
2,342,1915,2,8.78,9.25,8.14,7.78,8.61,.146,.242,.192,.221,0,12.57,2550
1,342,1920,2,3.496,3.492,354.1,2.505,.197,3.92,2.161,4.784,2.369,41.8,305,0,-9.44,1.395,0
1,342,1925,2,3.38,3.378,351.5,2.281,.131,3.724,2.09,4.717,2.329,41.93,305,0,-9.47,1.335,0
1,342,1930,2,3.587,3.585,352.2,2.225,.189,4.083,2.038,4.781,2.271,42.01,305.1,0,-9.49,1.397,0
2,342,1930,2,8.66,9.22,8.12,7.64,8.62,.146,.242,.192,.221,0,12.55,2550
1,342,1935,2,3.594,3.592,350.6,1.636,.137,3.887,1.975,4.862,2.227,42.34,305.1,0,-9.45,1.46,0
1,342,1940,2,3.462,3.458,344.7,2.637,.108,3.789,1.893,4.716,2.152,42.52,305.2,0,-9.47,1.477,0
1,342,1945,2,3.267,3.266,339.5,1.205,.118,3.528,1.766,4.395,2.012,42.88,305.3,0,-9.47,1.33,0
2,342,1945,2,8.54,9.18,8.1,7.5,8.61,.146,.242,.192,.221,0,12.55,2550
1,342,1950,2,2.984,2.983,338,1.545,.154,3.332,1.6,4.105,1.863,43.15,305.4,0,-9.54,1.225,0
1,342,1955,2,3.046,3.045,338.2,1.388,.178,3.463,1.577,3.96,1.94,42.92,305.5,0,-9.63,1.385,0
1,342,2000,2,3.361,3.36,339.1,1.286,.095,3.626,1.528,4.04,1.969,42.73,305.6,0,-9.73,1.525,0
2,342,2000,2,8.42,9.14,8.06,7.36,8.6,.146,.242,.192,.221,0,12.53,2550
1,342,2005,2,3.192,3.191,338.4,1.455,.129,3.397,1.453,3.945,1.837,42.97,305.7,0,-9.73,1.327,0
1,342,2010,2,3.302,3.301,334.9,.813,.069,3.463,1.307,3.993,1.662,43.07,305.8,0,-9.83,1.297,0
1,342,2015,2,3.276,3.275,333.1,1.448,.091,3.495,.919,4.024,1.302,44.59,305.9,0,-9.75,1.37,0
2,342,2015,2,8.31,9.1,8.02,7.22,8.58,.146,.242,.192,.221,0,12.52,2550
1,342,2020,2,3.261,3.26,328.6,1.589,.066,3.397,.785,3.726,1.157,45.75,306,0,-9.55,1.34,0
1,342,2025,2,3.238,3.236,322.4,1.745,.082,3.332,.773,3.463,1.012,45.82,306,0,-9.54,1.332,0
1,342,2030,2,3.381,3.379,318.3,2.315,.076,3.528,.564,3.501,.681,45.99,306.1,0,-9.68,1.592,0
2,342,2030,2,8.2,9.06,7.98,7.09,8.55,.146,.242,.192,.221,0,12.51,2550
1,342,2035,2,3.234,3.227,310.1,3.546,.151,3.495,.044,2.603,-.005,46.94,306.1,0,-9.9,1.175,0
1,342,2040,2,3.249,3.247,310.8,2.096,.093,3.43,-.487,2.375,-.349,50.01,306.1,0,-9.59,1.052,0
1,342,2045,2,3.297,3.295,304.8,1.915,.129,3.528,-.604,2.247,-.488,51.29,306.2,0,-9.38,1.055,0
2,342,2045,2,8.1,9.01,7.93,6.96,8.53,.146,.242,.192,.221,0,12.5,2550
1,342,2050,2,3.412,3.408,307.2,2.662,.121,3.659,-.604,2.355,-.408,52.05,306.3,0,-9.2,1.27,0
1,342,2055,2,3.653,3.65,301.9,2.285,.258,4.149,-.536,2.181,-.369,52.16,306.4,0,-9.11,1.612,0
1,342,2100,2,3.912,3.909,301.1,2.255,.126,4.214,-.477,2.238,-.323,52.29,306.5,0,-9.02,1.657,0
2,342,2100,2,8,8.96,7.88,6.835,8.49,.146,.242,.192,.221,0,12.49,2550
1,342,2105,2,3.629,3.626,303.5,2.406,.131,4.083,-.867,1.837,-.875,53.36,306.5,0,-9.12,1.485,0
1,342,2110,2,3.739,3.737,300.2,1.979,.125,3.985,-1.266,1.292,-1.157,55.42,306.6,0,-9.01,1.765,0
1,342,2115,2,3.952,3.947,302.1,2.657,.13,4.312,-1.089,1.328,-.915,54.48,306.7,0,-9.07,1.76,0
2,342,2115,2,7.91,8.91,7.83,6.712,8.45,.145,.242,.192,.221,0,12.48,2550
1,342,2120,2,3.914,3.911,304.4,2.32,.144,4.181,-1.118,1.201,-1.019,54.16,306.8,0,-9.17,1.417,0
1,342,2125,2,3.765,3.764,303,1.651,.119,4.018,-1.131,.909,-.982,54.01,306.8,0,-9.21,1.505,0
1,342,2130,2,3.878,3.874,302.5,2.421,.146,4.279,-1.122,.9,-.987,53.71,306.8,0,-9.28,1.585,0
2,342,2130,2,7.82,8.87,7.78,6.594,8.42,.145,.242,.192,.221,0,12.48,2550
1,342,2135,2,3.671,3.666,300.2,2.942,.18,4.116,-1.169,.99,-1.026,54.18,306.8,0,-9.21,1.407,0
1,342,2140,2,3.177,3.173,299.3,2.985,.244,3.822,-1.199,.866,-1.124,54.63,306.8,0,-9.13,1.127,0
1,342,2145,2,3.433,3.43,292.8,2.565,.309,3.953,-1.317,1.021,-1.243,56.14,306.8,0,-8.9,1.567,0
2,342,2145,2,7.74,8.82,7.72,6.48,8.37,.145,.242,.192,.221,0,12.47,2550
1,342,2150,2,3.717,3.715,292,1.741,.157,4.051,-1.221,1.546,-1.135,56.8,306.9,0,-8.66,1.555,0
1,342,2155,2,3.364,3.362,295.3,2.352,.197,3.724,-1.392,1.47,-1.373,56.95,306.9,0,-8.79,1.447,0
1,342,2200,2,3.679,3.675,299,2.87,.223,4.181,-1.456,1.245,-1.236,57.75,306.9,0,-8.67,1.532,0
2,342,2200,2,7.66,8.77,7.67,6.376,8.33,.145,.242,.192,.221,0,12.46,2550
1,342,2205,2,4.135,4.132,298,2.116,.142,4.41,-1.092,1.207,-.891,56.04,307,0,-8.71,1.962,0
1,342,2210,2,3.658,3.644,306,4.927,.147,4.051,-1.188,.646,-1.176,55.57,307,0,-8.91,1.515,0
1,342,2215,2,3.539,3.537,310.5,2.04,.145,4.051,-1.512,.699,-1.445,55.72,307,0,-9.17,1.327,0
2,342,2215,2,7.59,8.73,7.61,6.27,8.28,.145,.242,.192,.221,0,12.46,2550
1,342,2220,2,3.224,3.223,305,1.243,.217,3.593,-1.519,.448,-1.377,55.65,307.1,0,-9.2,1.255,0
1,342,2225,2,2.753,2.749,302.8,3.123,.124,3.005,-1.612,-.037,-1.61,55.89,307.1,0,-9.23,.63,0
1,342,2230,2,3.238,3.235,303.2,2.484,.205,3.626,-1.856,.23,-1.742,57.41,307.2,0,-9.12,1.257,0
2,342,2230,2,7.52,8.69,7.55,6.17,8.23,.145,.242,.192,.221,0,12.45,2550
1,342,2235,2,3.499,3.496,299.2,2.201,.166,3.953,-1.922,.276,-1.745,57.95,307.3,0,-9.06,1.675,0
1,342,2240,2,3.85,3.844,302.3,3.236,.157,4.181,-1.801,.153,-1.654,57.68,307.3,0,-9.01,1.665,0
1,342,2245,2,3.752,3.75,310.6,2.08,.115,3.92,-2.006,.066,-1.965,57.45,307.3,0,-9.25,1.392,0
2,342,2245,2,7.46,8.64,7.5,6.075,8.19,.145,.242,.192,.221,0,12.44,2550
1,342,2250,2,3.789,3.788,314.4,1.416,.112,4.051,-2.069,.342,-1.922,57.28,307.4,0,-9.34,1.512,0
1,342,2255,2,3.594,3.592,311.2,2.121,.119,3.92,-1.979,.407,-1.793,57.15,307.5,0,-9.29,1.447,0
1,342,2300,2,3.644,3.642,304.4,2.226,.139,3.953,-1.827,.283,-1.673,57.03,307.5,0,-9.17,1.637,0
2,342,2300,2,7.39,8.6,7.44,5.981,8.14,.145,.241,.191,.221,0,12.44,2550
1,342,2305,2,4.052,4.048,300.7,2.59,.215,4.639,-1.811,.126,-1.739,57.2,307.6,0,-9.12,1.652,0
1,342,2310,2,4.065,4.059,304.7,3.227,.173,4.41,-1.793,.247,-1.643,57.15,307.6,0,-9.12,1.7,0
1,342,2315,2,3.811,3.808,305,2.177,.104,4.247,-1.863,.015,-1.774,57.39,307.6,0,-9.13,1.855,0
2,342,2315,2,7.32,8.56,7.38,5.89,8.09,.145,.241,.191,.221,0,12.43,2550
1,342,2320,2,3.886,3.878,307.8,3.656,.151,4.312,-1.996,.034,-1.919,58.02,307.6,0,-9.11,1.697,0
1,342,2325,2,3.859,3.856,312.3,2.064,.176,4.377,-2.122,.468,-2.021,58.44,307.6,0,-9.14,1.64,0
1,342,2330,2,3.942,3.939,310.8,2.243,.159,4.312,-2.026,.505,-1.797,58.25,307.6,0,-9.09,1.68,0
2,342,2330,2,7.27,8.52,7.33,5.802,8.03,.145,.241,.191,.221,0,12.42,2550
1,342,2335,2,3.982,3.979,309.7,2.026,.175,4.443,-1.825,.62,-1.619,57.66,307.6,0,-9.03,1.797,0
1,342,2340,2,3.736,3.731,309.1,2.749,.152,4.247,-1.679,.495,-1.497,57.21,307.6,0,-9,1.675,0
1,342,2345,2,3.691,3.684,312.3,3.409,.212,4.214,-1.618,.604,-1.438,56.98,307.5,0,-8.99,1.6,0
2,342,2345,2,7.21,8.47,7.27,5.718,7.99,.145,.241,.191,.221,0,12.42,2550
1,342,2350,2,3.133,3.127,315.9,3.541,.215,3.626,-1.57,.665,-1.376,56.71,307.4,0,-9.01,1.3,0
1,342,2355,2,3.034,3.027,307.1,3.698,.13,3.397,-1.553,.649,-1.391,56.81,307.5,0,-8.97,1.31,0
1,343,0,2,3.085,3.077,296.2,4.161,.176,3.495,-1.757,.086,-1.763,57.53,307.6,0,-9,1.255,0
2,343,0,2,7.16,8.44,7.22,5.639,7.94,.145,.241,.191,.221,0,12.41,2550
1,343,5,2,3.059,3.053,290.3,3.462,.165,3.397,-1.992,-.043,-1.97,59.98,307.6,0,-8.69,1.322,0
1,343,10,2,3.171,3.167,298.5,2.898,.149,3.659,-1.957,.18,-1.708,60.71,307.5,0,-8.51,1.387,0
1,343,15,2,3.46,3.459,305.2,1.658,.195,3.822,-1.703,.24,-1.617,58.79,307.4,0,-8.68,1.422,0
2,343,15,2,7.1,8.4,7.17,5.561,7.88,.145,.241,.191,.221,0,12.4,2550
1,343,20,2,3.949,3.947,302.3,2.003,.202,4.312,-2.029,-.043,-2.031,58.73,307.4,0,-8.99,1.692,0
1,343,25,2,4.343,4.34,299,2.119,.211,5.031,-2.301,-.664,-2.231,59.85,307.6,0,-9.01,2.165,0
1,343,30,2,3.914,3.906,301.1,3.69,.333,4.9,-2.26,-.726,-2.115,60.48,307.6,0,-8.84,2.02,0
2,343,30,2,7.05,8.36,7.11,5.486,7.83,.145,.241,.191,.221,0,12.4,2550
1,343,35,2,3.749,3.738,300.8,4.463,.333,4.671,-1.913,-.654,-1.687,59.77,307.6,0,-8.66,2.03,0
1,343,40,2,3.907,3.892,298.1,5.058,.311,4.573,-1.491,-.448,-1.318,58.14,307.5,0,-8.62,2.222,0
1,343,45,2,4.093,4.084,293.8,3.855,.272,4.835,-1.323,-.411,-1.241,57.55,307.5,0,-8.59,2.535,0
2,343,45,2,7,8.32,7.06,5.415,7.78,.145,.241,.191,.221,0,12.4,2550
1,343,50,2,4.339,4.32,286.1,5.416,.267,4.933,-1.219,-.419,-1.199,57.28,307.6,0,-8.56,2.642,0
1,343,55,2,4.287,4.264,283.3,5.924,.4,5.292,-1.625,-.757,-1.721,60.05,307.7,0,-8.34,2.452,0
1,343,100,2,4.058,4.041,287.8,5.218,.503,5.39,-1.581,-.711,-1.554,59.62,307.6,0,-8.39,2.462,0
2,343,100,2,6.958,8.28,7,5.347,7.73,.145,.241,.191,.221,0,12.39,2550
1,343,105,2,3.239,3.228,290.5,4.855,.326,4.181,-1.662,-.911,-1.708,59.68,307.6,0,-8.45,1.697,0
1,343,110,2,3.634,3.625,292.1,4.053,.266,4.181,-1.906,-1.128,-1.938,60.39,307.6,0,-8.53,1.91,0
1,343,115,2,3.781,3.767,288.1,4.843,.313,4.573,-2.154,-1.373,-2.182,61.4,307.6,0,-8.55,2.14,0
2,343,115,2,6.921,8.25,6.95,5.281,7.68,.145,.241,.191,.221,0,12.39,2550
1,343,120,2,3.712,3.699,286.2,4.644,.226,4.377,-2.33,-1.358,-2.387,62.87,307.6,0,-8.42,1.88,0
1,343,125,2,3.809,3.795,289.7,4.786,.286,4.606,-2.413,-1.224,-2.39,63.34,307.7,0,-8.4,2.057,0
1,343,130,2,3.781,3.769,288.5,4.696,.284,4.41,-2.386,-1.335,-2.407,62.92,307.7,0,-8.46,1.965,0
2,343,130,2,6.889,8.21,6.902,5.223,7.63,.145,.24,.191,.221,0,12.38,2550
1,343,135,2,3.643,3.635,293.6,3.609,.204,4.116,-2.41,-1.426,-2.353,62.94,307.7,0,-8.48,1.925,0
1,343,140,2,3.607,3.604,295.4,2.531,.143,3.92,-2.388,-1.216,-2.325,61.99,307.6,0,-8.65,1.755,0
1,343,145,2,3.505,3.498,297.4,3.707,.244,4.443,-2.315,-.956,-2.217,61.59,307.6,0,-8.66,1.632,0
2,343,145,2,6.854,8.18,6.855,5.167,7.58,.145,.24,.191,.22,0,12.38,2550
1,343,150,2,3.243,3.233,301.2,4.424,.228,3.822,-2.246,-1.004,-2.161,61.15,307.7,0,-8.68,1.472,0
1,343,155,2,3.451,3.437,300,5.159,.25,4.051,-2.301,-1.203,-2.228,61.01,307.7,0,-8.77,1.702,0
1,343,200,2,3.397,3.387,294.8,4.299,.312,4.051,-2.211,-1.09,-2.085,61.2,307.8,0,-8.64,1.765,0
2,343,200,2,6.818,8.15,6.808,5.113,7.54,.145,.24,.191,.22,0,12.37,2550
1,343,205,2,3.892,3.883,293.2,3.814,.267,4.606,-1.846,-.832,-1.711,59.95,307.8,0,-8.56,2.322,0
1,343,210,2,3.959,3.94,295.2,5.469,.367,4.835,-1.609,-.759,-1.493,58.65,307.8,0,-8.62,2.342,0
1,343,215,2,3.649,3.637,294.6,4.564,.269,4.312,-1.602,-.939,-1.579,58.33,307.7,0,-8.68,2.185,0
2,343,215,2,6.778,8.12,6.76,5.054,7.49,.145,.24,.191,.22,0,12.37,2550
1,343,220,2,3.723,3.713,295.3,4.183,.262,4.443,-1.676,-1.03,-1.656,58.31,307.8,0,-8.76,2.157,0
1,343,225,2,3.589,3.576,292.7,4.898,.245,4.083,-1.832,-1.152,-1.845,58.56,307.7,0,-8.84,1.99,0
1,343,230,2,3.368,3.357,294.9,4.524,.285,3.92,-1.889,-1.054,-1.863,58.72,307.7,0,-8.86,1.747,0
2,343,230,2,6.737,8.08,6.715,5,7.44,.145,.24,.191,.22,0,12.36,2550
1,343,235,2,2.87,2.799,313.9,12.69,.287,3.365,-1.977,-1.16,-1.983,58.56,307.6,0,-8.98,1.382,0
1,343,240,2,2.523,2.443,321.1,14.43,.458,3.332,-2.041,-1.109,-1.96,58.19,307.6,0,-9.12,1.06,0
1,343,245,2,3.368,3.362,297.9,3.53,.252,3.985,-1.969,-.716,-1.878,57.76,307.6,0,-9.15,1.645,0
2,343,245,2,6.704,8.05,6.672,4.944,7.4,.145,.24,.191,.22,0,12.36,2550
1,343,250,2,2.985,2.979,289.8,3.658,.222,3.495,-1.997,-.688,-1.969,57.99,307.6,0,-9.12,1.335,0
1,343,255,2,2.7,2.682,284.2,6.615,.408,3.495,-2.028,-.65,-1.994,58.6,307.6,0,-9.02,1.135,0
1,343,300,2,2.58,2.565,291.5,6.142,.339,3.397,-2.122,-.928,-2.176,59.7,307.6,0,-8.87,.992,0
2,343,300,2,6.668,8.02,6.629,4.893,7.35,.145,.24,.191,.22,0,12.36,2550
1,343,305,2,2.391,2.38,284.1,5.385,.257,3.267,-2.35,-1.202,-2.413,61.29,307.5,0,-8.76,.893,0
1,343,310,2,3.12,3.109,285.5,4.76,.146,3.397,-2.615,-1.483,-2.676,63.01,307.5,0,-8.65,1.385,0
1,343,315,2,2.722,2.711,295.7,5.206,.284,3.528,-2.848,-1.632,-2.844,63.88,307.5,0,-8.7,1.062,0
2,343,315,2,6.627,8,6.587,4.841,7.31,.145,.24,.191,.22,0,12.36,2550
1,343,320,2,3.37,3.35,291,6.17,.319,4.312,-2.856,-1.547,-2.738,63.43,307.5,0,-8.8,1.58,0
1,343,325,2,3.144,3.128,290.5,5.816,.283,3.822,-2.735,-1.702,-2.689,63.1,307.6,0,-8.75,1.565,0
1,343,330,2,3.129,3.114,291.9,5.553,.34,4.181,-2.664,-1.698,-2.642,62.79,307.6,0,-8.74,1.465,0
2,343,330,2,6.581,7.96,6.544,4.787,7.26,.145,.24,.191,.22,0,12.36,2550
1,343,335,2,3.645,3.636,294.6,3.826,.316,4.475,-2.542,-1.413,-2.438,62.09,307.6,0,-8.77,1.85,0
1,343,340,2,4.255,4.244,296.8,4.028,.354,5.129,-2.204,-1.067,-2.02,59.89,307.7,0,-8.91,2.43,.006
1,343,345,2,5.075,5.058,293.7,4.679,.424,6.239,-1.682,-.574,-1.406,57.06,307.7,0,-9.04,3.235,.406
2,343,345,2,6.535,7.93,6.501,4.733,7.22,.145,.24,.191,.22,0,12.35,2550
1,343,350,2,4.71,4.692,294.9,5.013,.413,5.619,-1.188,-.373,-1.021,54.58,307.7,0,-9.14,3.123,.157
1,343,355,2,4.29,4.269,298.4,5.653,.367,5.031,-1.078,-.444,-1.025,53.46,307.7,0,-9.29,2.727,0
1,343,400,2,4.452,4.428,299.4,5.937,.503,5.717,-1.197,-.593,-1.167,53.39,307.7,0,-9.42,2.787,0
2,343,400,2,6.491,7.9,6.453,4.679,7.17,.145,.239,.191,.22,0,12.34,2550
1,343,405,2,4.877,4.858,298.6,5.101,.482,6.076,-1.217,-.68,-1.163,53.06,307.7,0,-9.51,3.455,0
1,343,410,2,5.056,5.036,302.4,5.123,.465,6.076,-1.236,-.692,-1.225,52.62,307.7,0,-9.64,3.24,0
1,343,415,2,4.941,4.922,304.5,5.022,.535,6.925,-1.284,-.781,-1.252,52.46,307.7,0,-9.72,3.263,0
2,343,415,2,6.457,7.87,6.405,4.629,7.13,.145,.239,.191,.22,0,12.35,2550
1,343,420,2,4.447,4.432,305.6,4.793,.458,5.455,-1.399,-.939,-1.403,52.7,307.6,0,-9.77,2.792,0
1,343,425,2,4.075,4.066,306.6,3.807,.317,5.031,-1.572,-1.123,-1.593,53.15,307.6,0,-9.82,2.51,0
1,343,430,2,4.351,4.342,306.6,3.65,.334,5.161,-1.76,-1.081,-1.751,53.73,307.6,0,-9.86,2.582,0
2,343,430,2,6.434,7.84,6.363,4.583,7.08,.145,.239,.191,.22,0,12.35,2550
1,343,435,2,4.194,4.185,305.1,3.749,.327,5.031,-1.694,-.834,-1.609,53.22,307.6,0,-9.91,2.565,0
1,343,440,2,3.902,3.894,308.3,3.532,.311,4.606,-1.611,-.85,-1.544,52.74,307.6,0,-9.95,2.307,0
1,343,445,2,3.904,3.891,303.3,4.798,.251,4.475,-1.605,-.83,-1.578,52.66,307.6,0,-9.97,2.267,0
2,343,445,2,6.417,7.81,6.325,4.547,7.04,.144,.239,.191,.22,0,12.34,2550
1,343,450,2,4.396,4.388,299.6,3.476,.361,5.423,-1.787,-.891,-1.735,53.43,307.6,0,-9.95,2.62,0
1,343,455,2,4.561,4.544,301.9,5.016,.318,5.423,-1.809,-.982,-1.751,53.54,307.7,0,-9.95,2.82,0
1,343,500,2,3.709,3.699,302,4.164,.362,4.671,-1.827,-1.162,-1.815,53.39,307.8,0,-10,2.207,0
2,343,500,2,6.394,7.78,6.282,4.509,7,.144,.239,.191,.22,0,12.34,2550
1,343,505,2,3.724,3.705,304.8,5.778,.397,4.704,-1.923,-1.237,-1.849,53.6,307.8,0,-10.04,2.22,0
1,343,510,2,3.743,3.73,308.2,4.807,.416,4.606,-1.78,-1.107,-1.676,52.8,307.8,0,-10.09,2.42,0
1,343,515,2,4.325,4.31,310.7,4.843,.439,5.259,-1.655,-1.018,-1.543,52.07,307.8,0,-10.15,2.85,0
2,343,515,2,6.37,7.76,6.245,4.474,6.959,.144,.239,.191,.22,0,12.33,2550
1,343,520,2,3.973,3.949,313.5,6.348,.524,5.619,-1.463,-.921,-1.376,51.07,307.7,0,-10.22,2.527,0
1,343,525,2,3.365,3.351,316.5,5.37,.292,4.312,-1.479,-.833,-1.42,50.84,307.8,0,-10.29,1.962,0
1,343,530,2,3.158,3.146,313.4,5.134,.311,4.018,-1.481,-.667,-1.429,50.47,307.8,0,-10.38,1.672,0
2,343,530,2,6.343,7.73,6.207,4.438,6.919,.144,.239,.191,.22,0,12.33,2550
1,343,535,2,3.342,3.333,308.7,4.073,.246,4.018,-1.622,-.753,-1.596,50.83,307.8,0,-10.42,1.722,0
1,343,540,2,3.962,3.946,302.4,5.104,.478,5.031,-1.742,-.726,-1.672,51.26,307.8,0,-10.43,2.257,0
1,343,545,2,4.566,4.55,304.6,4.85,.376,5.488,-1.412,-.321,-1.158,50.11,307.9,0,-10.41,2.985,0
2,343,545,2,6.315,7.71,6.172,4.398,6.879,.144,.239,.191,.22,0,12.33,2550
1,343,550,2,4.513,4.496,303.6,4.932,.481,5.455,-1.076,-.388,-.978,48.89,308,0,-10.41,2.935,0
1,343,555,2,4.368,4.339,302.4,6.596,.399,5.521,-1.144,-.519,-1.11,49.16,308,0,-10.4,2.757,0
1,343,600,2,4.509,4.489,302.1,5.397,.359,5.521,-1.179,-.398,-1.093,49.18,308,0,-10.43,2.885,0
2,343,600,2,6.286,7.68,6.135,4.362,6.842,.144,.239,.191,.22,0,12.33,2550
1,343,605,2,4.487,4.474,304.5,4.333,.444,5.619,-.974,-.08,-.842,48.16,308,0,-10.5,2.84,0
1,343,610,2,4.943,4.924,303.1,5.021,.377,6.011,-.817,.067,-.709,47.41,308.2,0,-10.55,3.02,0
1,343,615,2,4.716,4.701,299.5,4.65,.423,5.815,-.825,-.066,-.764,47.29,308.2,0,-10.59,2.985,0
2,343,615,2,6.26,7.66,6.098,4.324,6.804,.144,.239,.191,.22,0,12.31,2550
1,343,620,2,5.054,5.029,301.7,5.652,.429,5.945,-.813,.119,-.678,47.15,308.3,0,-10.62,3.158,0
1,343,625,2,4.943,4.905,302.3,7.12,.377,5.749,-.575,.213,-.464,46.25,308.4,0,-10.64,3.215,0
1,343,630,2,4.721,4.7,300.7,5.381,.398,5.913,-.652,-.115,-.658,46.65,308.5,0,-10.6,3.215,0
2,343,630,2,6.237,7.63,6.063,4.289,6.765,.144,.239,.191,.22,0,12.32,2550
1,343,635,2,4.795,4.766,306.3,6.299,.405,5.978,-.852,-.16,-.803,47.27,308.5,0,-10.62,3.072,0
1,343,640,2,4.969,4.954,307.7,4.382,.416,6.239,-.638,.094,-.512,46.34,308.7,0,-10.67,3.185,0
1,343,645,2,4.623,4.59,303.8,6.842,.47,5.717,-.625,-.101,-.594,46.45,308.8,0,-10.63,3.087,0
2,343,645,2,6.219,7.61,6.027,4.259,6.728,.144,.238,.191,.22,0,12.31,2550
1,343,650,2,5.633,5.605,301.8,5.744,.614,7.45,-.579,.029,-.481,46.46,308.9,0,-10.59,3.905,0
1,343,655,2,6.452,6.415,305.9,6.138,.659,8.13,-.252,.471,-.067,44.89,308.9,0,-10.72,4.575,0
1,343,700,2,6,5.966,307.6,6.037,.647,7.58,.064,.672,.17,43.46,309,0,-10.84,4.305,0
2,343,700,2,6.201,7.58,5.991,4.231,6.692,.144,.238,.191,.22,0,12.32,2550
1,343,705,2,5.41,5.392,309.8,4.646,.468,6.403,-.035,.414,-.065,43.82,309,0,-10.82,3.553,0
1,343,710,2,5.016,4.998,305.8,4.769,.446,5.815,-.361,.157,-.396,45,309.1,0,-10.79,3.205,0
1,343,715,2,5.009,4.984,304.9,5.73,.49,6.272,-.436,.255,-.359,45.32,309.2,0,-10.77,3.28,0
2,343,715,2,6.185,7.56,5.956,4.208,6.656,.144,.238,.191,.22,0,12.32,2550
1,343,720,2,5.1,5.07,304.6,6.224,.545,6.435,-.379,.146,-.331,45.08,309.3,0,-10.78,3.373,0
1,343,725,2,5.53,5.51,303.6,4.872,.561,7.02,-.464,.167,-.395,45.39,309.4,0,-10.77,3.775,0
1,343,730,2,5.638,5.617,306.5,4.921,.48,6.795,-.352,.24,-.28,44.8,309.4,0,-10.84,3.77,0
2,343,730,2,6.179,7.54,5.926,4.189,6.624,.144,.238,.191,.22,0,12.31,2550
1,343,735,2,5.249,5.232,308,4.639,.37,6.076,-.355,.209,-.33,44.7,309.5,0,-10.87,3.453,.202
1,343,740,2,5.099,5.076,305.6,5.376,.533,6.795,-.479,.175,-.457,45.25,309.7,0,-10.82,3.225,1.537
1,343,745,2,5.076,5.048,307.3,6.019,.571,6.729,-.444,.173,-.351,45.15,309.8,0,-10.82,3.4,5.812
2,343,745,2,6.166,7.52,5.896,4.172,6.589,.144,.238,.191,.22,0,12.31,2550
1,343,750,2,5.56,5.53,306.9,5.919,.514,6.958,-.347,.221,-.242,44.62,309.8,0,-10.88,3.848,14.95
1,343,755,2,4.974,4.944,309.7,6.374,.478,6.501,-.295,.188,-.223,44.46,309.9,0,-10.88,3.24,25.03
1,343,800,2,5.266,5.245,309.1,5.129,.564,6.435,-.242,.37,-.078,44.23,309.9,0,-10.89,3.415,34.38
2,343,800,2,6.155,7.5,5.868,4.158,6.555,.144,.238,.191,.22,0,12.32,2550
1,343,805,2,5.558,5.532,312.7,5.54,.58,6.827,.142,.787,.393,42.81,310,0,-10.95,3.79,46.27
1,343,810,2,5.519,5.494,317.8,5.453,.55,6.991,.722,1.419,1.04,40.69,310,0,-11.06,3.798,59.4
1,343,815,2,5.252,5.225,320.2,5.824,.62,6.762,1.222,1.712,1.443,39.1,310.1,0,-11.11,3.678,72.5
2,343,815,2,6.145,7.48,5.84,4.142,6.525,.144,.238,.191,.22,0,12.38,2550
1,343,820,2,5.021,4.988,322.1,6.56,.558,6.207,1.521,1.945,1.723,38.23,310.1,0,-11.12,3.515,85.8
1,343,825,2,5.359,5.331,316.7,5.852,.417,6.37,1.757,2.07,1.924,37.86,310.2,0,-11.03,3.79,99.9
1,343,830,2,5.652,5.631,314.4,4.955,.545,6.762,1.905,2.132,2.061,37.58,310.3,0,-10.99,4.063,114.6
2,343,830,2,6.14,7.46,5.816,4.129,6.494,.144,.238,.191,.22,0,12.42,2550
1,343,835,2,5.75,5.713,317.6,6.518,.579,6.958,2.216,2.515,2.433,36.72,310.3,0,-11,4.133,130.3
1,343,840,2,5.061,5.03,324.7,6.341,.508,6.141,2.542,2.741,2.751,35.84,310.3,0,-11.02,3.773,146
1,343,845,2,5.097,5.066,327.8,6.326,.604,7.06,2.913,3.083,3.144,34.8,310.3,0,-11.06,3.643,161.6
2,343,845,2,6.149,7.44,5.789,4.133,6.462,.144,.238,.191,.22,0,12.65,2550
1,343,850,2,5.671,5.64,322.7,5.98,.575,7.02,3.313,3.453,3.517,33.7,310.4,0,-11.1,4.285,173
1,343,855,2,5.704,5.679,320,5.359,.764,7.09,3.61,3.683,3.773,33.18,310.5,0,-11.04,4.29,188.2
1,343,900,2,5.24,5.214,319,5.65,.709,7.02,3.864,3.877,4.033,32.96,310.6,0,-10.9,4.035,207.1
2,343,900,2,6.178,7.43,5.772,4.16,6.435,.144,.238,.191,.22,0,13.01,2550
1,343,905,2,5.736,5.709,319.5,5.557,.801,7.68,4.142,4.159,4.317,32.34,310.7,0,-10.89,4.6,217.2
1,343,910,2,6.05,6.023,319.8,5.431,.788,7.87,4.531,4.566,4.731,31.63,310.8,0,-10.83,4.73,240.2
1,343,915,2,6.072,6.043,321.1,5.626,.802,7.81,4.99,4.975,5.179,30.89,310.8,0,-10.72,4.735,255.9
2,343,915,2,6.229,7.42,5.756,4.221,6.408,.144,.238,.191,.22,0,13.2,2550
1,343,920,2,6.059,6.032,324.7,5.364,.88,7.97,5.301,5.238,5.458,30.33,310.9,0,-10.68,4.81,271.6
1,343,925,2,5.757,5.723,325.6,6.138,.568,7.28,5.744,5.745,5.979,29.59,310.9,0,-10.6,4.458,287.3
1,343,930,2,5.147,5.102,327.8,7.57,.64,6.925,6.386,6.456,6.737,28.56,311,0,-10.5,3.84,302.7
2,343,930,2,6.298,7.41,5.747,4.316,6.383,.144,.238,.191,.22,0,13.43,2550
1,343,935,2,6.008,5.972,328.7,6.24,.635,7.55,6.95,6.899,7.2,26.75,311,0,-10.82,4.688,316.3
1,343,940,2,5.455,5.423,336.1,6.221,.722,7.35,7.41,7.42,7.71,25.84,311,0,-10.87,4.263,332.1
1,343,945,2,5.393,5.361,340.3,6.203,.806,7.19,7.77,7.75,8.03,25,311,0,-10.97,4.36,346.6
2,343,945,2,6.392,7.42,5.753,4.448,6.362,.144,.238,.191,.22,0,13.19,2550
1,343,950,2,5.358,5.319,338.9,6.897,.924,8,8.24,8.15,8.52,24.06,311.1,0,-11.05,4.43,360.7
1,343,955,2,5.596,5.547,333.7,7.6,.865,7.19,8.63,8.48,8.84,23.02,311.1,0,-11.27,4.395,374.3
1,343,1000,2,6.276,6.257,332.3,4.377,.939,7.77,8.81,8.54,8.97,22.43,311.2,0,-11.44,4.758,387.7
2,343,1000,2,6.506,7.42,5.77,4.62,6.343,.144,.238,.19,.22,0,13.13,2550
1,343,1005,2,6.537,6.505,329.4,5.679,.764,8.1,8.96,8.67,9.06,22.25,311.2,0,-11.41,5.238,401.2
1,343,1010,2,6.079,6.045,331.6,6.109,.947,7.74,9.13,8.83,9.24,22.31,311.3,0,-11.24,4.88,413.7
1,343,1015,2,6.078,6.022,325.1,7.8,.83,7.55,9.34,9.01,9.45,22.18,311.3,0,-11.14,4.745,425.8
2,343,1015,2,6.654,7.45,5.803,4.834,6.33,.144,.238,.19,.22,0,13.13,2550
1,343,1020,2,5.857,5.799,328.1,8.09,.739,7.84,9.69,9.28,9.84,21.85,311.3,0,-11.03,4.463,438.1
1,343,1025,2,6.15,6.111,330,6.407,.946,7.87,9.85,9.44,9.92,21.19,311.4,0,-11.28,4.86,450.3
1,343,1030,2,5.701,5.666,332.8,6.332,.639,7.15,10.06,9.69,10.23,20.7,311.5,0,-11.38,4.453,462.1
2,343,1030,2,6.819,7.48,5.849,5.08,6.327,.144,.237,.19,.22,0,13.17,2550
1,343,1035,2,5.678,5.645,335.8,6.159,.919,7.42,10.42,10.07,10.59,20.07,311.5,0,-11.47,4.46,473.2
1,343,1040,2,5.826,5.777,338.4,7.38,.743,7.19,10.55,10.17,10.66,19.62,311.5,0,-11.65,4.73,483.9
1,343,1045,2,5.739,5.701,343.7,6.532,.821,7.42,10.79,10.42,10.93,19.13,311.5,0,-11.76,4.813,494.1
2,343,1045,2,6.999,7.52,5.912,5.354,6.331,.144,.237,.19,.22,0,13.22,2550
1,343,1050,2,5.74,5.687,336.8,7.73,.79,7.48,10.95,10.54,11.04,19.06,311.5,0,-11.67,4.728,503.8
1,343,1055,2,5.377,5.298,341.5,9.76,.852,7.68,11.25,10.85,11.44,19.18,311.6,0,-11.36,4.185,513.2
1,343,1100,2,5.487,5.442,336.1,7.32,.912,7.42,11.55,10.97,11.61,18.87,311.6,0,-11.3,4.343,522.9
2,343,1100,2,7.19,7.58,5.994,5.654,6.344,.144,.238,.19,.22,0,13.3,2550
1,343,1105,2,5.641,5.57,336,9.06,.886,7.38,11.63,11.03,11.69,18.76,311.5,0,-11.32,4.515,531.9
1,343,1110,2,5.958,5.908,341.6,7.46,1.061,7.87,11.98,11.44,12.05,18.32,311.4,0,-11.32,4.8,542.3
1,343,1115,2,5.857,5.804,346.1,7.72,1.127,8.2,12.04,11.4,12.02,18.27,311.4,0,-11.31,4.565,550.7
2,343,1115,2,7.4,7.65,6.092,5.973,6.373,.144,.238,.19,.22,0,13.62,2550
1,343,1120,2,5.79,5.722,342.9,8.84,.939,8.07,12.25,11.72,12.36,18.33,311.4,0,-11.09,4.66,558.7
1,343,1125,2,5.905,5.784,348,11.57,.764,7.81,12.45,11.79,12.46,18.26,311.4,0,-10.98,4.788,566.6
1,343,1130,2,6.03,5.939,343.3,9.96,.801,7.74,12.55,12.04,12.64,18.39,311.4,0,-10.81,4.945,572.6
2,343,1130,2,7.62,7.74,6.202,6.309,6.412,.144,.238,.19,.22,0,13.76,2550
1,343,1135,2,7.01,6.938,341.8,7.95,1.234,10.09,12.6,11.9,12.57,18.37,311.4,0,-10.78,5.53,579.3
1,343,1140,2,6.864,6.824,347.2,6.201,.776,8.69,12.51,11.85,12.54,18.48,311.4,0,-10.78,5.34,585.2
1,343,1145,2,6.495,6.353,347.8,11.95,.798,8.53,12.78,12.28,12.86,18.33,311.3,0,-10.67,5.355,590.4
2,343,1145,2,7.84,7.83,6.325,6.654,6.462,.144,.238,.19,.22,0,13.66,2550
1,343,1150,2,6.827,6.725,345.5,9.88,1.014,8.95,12.89,12.43,13,18.32,311.2,0,-10.58,5.535,595.6
1,343,1155,2,7.76,7.65,344.6,9.9,1.509,11.34,13.23,12.62,13.24,17.81,311,0,-10.66,6.27,601
1,343,1200,2,7.32,7.18,342.9,10.91,.979,9.38,13.33,12.63,13.39,17.49,310.9,0,-10.8,5.693,605
2,343,1200,2,8.07,7.93,6.459,7,6.525,.145,.238,.19,.219,0,13.63,2550
1,343,1205,2,7.18,7.09,345.9,9,1.084,10.19,13.41,12.82,13.39,17.15,310.8,0,-10.98,5.808,608.6
1,343,1210,2,7.83,7.75,350.8,8.43,1.138,10.45,13.6,12.96,13.58,16.83,310.7,0,-11.05,6.278,613.4
1,343,1215,2,7.61,7.36,351.4,14.56,1.083,9.9,13.54,12.95,13.53,16.77,310.6,0,-11.15,6.138,615.8
2,343,1215,2,8.28,8.04,6.603,7.36,6.602,.145,.238,.19,.219,0,13.61,2550
1,343,1220,2,8.14,8.04,352.8,8.88,1.365,11.27,13.72,13.21,13.76,16.32,310.6,0,-11.35,6.735,618.2
1,343,1225,2,7.71,7.12,349.4,22.39,1.122,10.42,13.95,13.32,13.96,16.04,310.6,0,-11.37,6.14,620.3
1,343,1230,2,7.87,7.81,337.9,7.14,.974,10.22,13.87,13.11,13.79,16.19,310.6,0,-11.32,6.323,620.5
2,343,1230,2,8.49,8.16,6.753,7.7,6.689,.145,.238,.19,.219,0,13.61,2550
1,343,1235,2,8.47,8.36,350.3,9.23,1.158,10.94,13.98,13.4,14.02,15.73,310.5,0,-11.59,6.755,623.3
1,343,1240,2,6.879,6.733,348.1,11.77,1.233,9.6,14.27,13.59,14.26,15.59,310.4,0,-11.47,5.51,623.7
1,343,1245,2,6.776,6.713,2.596,7.83,1.109,9.31,14.56,13.99,14.6,15.2,310.3,0,-11.55,5.575,623.9
2,343,1245,2,8.69,8.27,6.911,8.03,6.79,.145,.238,.19,.219,0,13.59,2550
1,343,1250,2,8.76,8.68,354.6,7.34,1.092,11.6,14.61,13.87,14.51,14.75,310.2,0,-11.88,6.903,623.7
1,343,1255,2,8.11,8,351.6,9.2,1.405,11.24,14.37,13.71,14.26,14.56,310.2,0,-12.22,6.578,622.7
1,343,1300,2,8.02,7.92,351,9.07,1.349,10.75,14.45,13.93,14.5,14.34,310.1,0,-12.35,6.625,621
2,343,1300,2,8.88,8.39,7.08,8.35,6.901,.145,.238,.19,.219,0,13.57,2550
1,343,1305,2,8.68,8.56,354.5,9.67,1.248,11.37,14.64,13.97,14.64,14.14,310.1,0,-12.37,6.763,620.5
1,343,1310,2,7.57,7.5,1.123,7.63,1.033,10.03,14.67,14.04,14.65,14.03,310,0,-12.44,6.135,619.1
1,343,1315,2,7.59,7.28,358.6,16.23,1.069,9.73,14.83,14.27,14.87,14.06,309.9,0,-12.29,6.218,615.8
2,343,1315,2,9.06,8.51,7.24,8.65,7.02,.145,.239,.19,.219,0,13.56,2550
1,343,1320,2,7.64,7.52,351.7,10.03,1.186,10.49,15,14.34,14.99,13.78,309.8,0,-12.41,5.968,612.9
1,343,1325,2,8.11,8.06,4.765,6.34,1.063,10.75,15.08,14.52,15.03,13.63,309.7,0,-12.48,6.663,609.5
1,343,1330,2,7.51,7.41,7.33,9.07,1.289,9.64,15.18,14.65,15.21,13.69,309.7,0,-12.34,6.073,605.3
2,343,1330,2,9.24,8.62,7.4,8.94,7.15,.145,.239,.19,.219,0,13.54,2550
1,343,1335,2,8.49,8.36,6.861,9.91,1.22,11.37,15.46,14.96,15.48,13.15,309.5,0,-12.61,6.723,600.4
1,343,1340,2,7.72,7.67,14.03,6.241,1.174,10.91,15.5,14.88,15.47,13.08,309.4,0,-12.65,6.063,594.6
1,343,1345,2,7.16,7.07,1.177,9.26,1.322,9.7,15.68,14.96,15.6,13.08,309.4,0,-12.5,5.723,589.1
2,343,1345,2,9.42,8.74,7.57,9.21,7.29,.145,.239,.19,.219,0,13.54,2550
1,343,1350,2,7.86,7.57,359.4,15.74,1.543,11.34,15.86,15.38,15.89,13.23,309.4,0,-12.23,6.335,584.3
1,343,1355,2,6.943,6.817,354.9,10.91,1.233,9.08,15.78,15.14,15.7,13.14,309.4,0,-12.37,5.523,576.9
1,343,1400,2,6.576,6.527,356.3,7.02,1.232,8.95,15.79,15.09,15.73,13.1,309.4,0,-12.4,5.13,568.8
2,343,1400,2,9.6,8.84,7.73,9.44,7.43,.145,.239,.19,.219,0,13.53,2550
1,343,1405,2,5.966,5.804,352,13.34,1.162,8.07,15.85,15.33,15.91,13.34,309.4,0,-12.13,4.823,561.3
1,343,1410,2,6.34,6.239,342.3,10.21,.99,8.36,16.16,15.56,16.12,13.23,309.3,0,-11.99,5.093,554
1,343,1415,2,6.48,6.411,.628,8.37,1.513,9.51,16.12,15.51,16.07,13.09,309.2,0,-12.16,5.35,545.2
2,343,1415,2,9.77,8.94,7.89,9.63,7.58,.145,.239,.19,.219,0,13.51,2550
1,343,1420,2,5.455,5.35,5.03,11.23,1.306,7.64,16.03,15.53,16,13.09,309.2,0,-12.23,4.565,536.6
1,343,1425,2,6.907,6.83,1.211,8.53,1.247,9.24,16.24,15.67,16.24,12.88,309.2,0,-12.25,5.423,528
1,343,1430,2,6.604,6.477,7.67,11.23,.889,8.53,16.17,15.7,16.22,12.98,309.2,0,-12.22,5.43,518.5
2,343,1430,2,9.9,9.04,8.05,9.78,7.73,.145,.24,.19,.219,0,13.5,2550
1,343,1435,2,7.17,7.03,348.1,11.28,.946,9.18,16.33,15.76,16.26,12.86,309.2,0,-12.21,5.655,509.5
1,343,1440,2,6.103,6.006,4.283,10.23,1.21,8.95,16.08,15.43,15.94,12.97,309.2,0,-12.29,4.81,498.1
1,343,1445,2,5.55,5.488,345.6,8.53,1.177,7.64,16.16,15.64,16.12,13.02,309.2,0,-12.19,4.58,487.5
2,343,1445,2,9.99,9.12,8.19,9.91,7.88,.145,.24,.19,.219,0,13.49,2550
1,343,1450,2,6.683,6.513,357.8,12.94,1.138,9.44,16.11,15.59,16.04,13.23,309.2,0,-12.03,5.333,475.9
1,343,1455,2,6.936,6.708,354.1,14.69,1.064,8.98,16.15,15.78,16.19,13.25,309.2,0,-11.98,5.568,465.9
1,343,1500,2,6.866,6.731,358.1,11.32,1.067,9.34,16.09,15.59,16.01,13.2,309.3,0,-12.07,5.388,453.8
2,343,1500,2,10.08,9.19,8.33,10.01,8.03,.145,.24,.19,.219,0,13.49,2550
1,343,1505,2,6.143,6.016,355.5,11.67,1.031,8.3,16.11,15.76,16.14,13.14,309.4,0,-12.11,4.988,441.7
1,343,1510,2,6.732,6.627,355.5,10.11,.991,8.98,16.14,15.7,16.08,13.13,309.4,0,-12.1,5.433,429.7
1,343,1515,2,6.284,6.229,355.3,7.57,1.333,9.15,16.09,15.63,16.02,13.11,309.4,0,-12.15,4.935,415.6
2,343,1515,2,10.15,9.26,8.45,10.09,8.19,.146,.24,.19,.219,0,13.48,2550
1,343,1520,2,7.43,7.37,4.207,7.13,1.446,10.49,16.03,15.68,16.03,13.19,309.4,0,-12.13,5.75,403.4
1,343,1525,2,8.07,7.86,.853,13.14,.949,10.22,16.05,15.7,16.04,13.03,309.4,0,-12.26,6.355,390.7
1,343,1530,2,7.79,7.71,357.4,8.01,1.066,9.67,15.86,15.51,15.8,13.16,309.4,0,-12.29,5.988,376.8
2,343,1530,2,10.2,9.34,8.56,10.16,8.35,.146,.241,.19,.219,0,13.49,2550
1,343,1535,2,7.12,7.05,347.9,8.09,.953,9.41,15.91,15.69,15.97,13.09,309.4,0,-12.32,5.49,363.7
1,343,1540,2,7.52,7.43,359.3,8.46,1.429,10.68,15.86,15.64,15.86,13.06,309.4,0,-12.38,6.09,349.3
1,343,1545,2,7.15,7.11,1.39,5.409,1.248,9.41,15.67,15.47,15.66,13.24,309.5,0,-12.37,5.695,334.2
2,343,1545,2,10.24,9.4,8.66,10.2,8.5,.146,.241,.19,.219,0,13.5,2550
1,343,1550,2,7.27,7.17,351.9,9.27,1.187,9.9,15.7,15.56,15.75,12.93,309.4,0,-12.63,5.713,320.1
1,343,1555,2,6.643,6.608,1.984,5.868,1.157,8.92,15.72,15.56,15.74,13.29,309.5,0,-12.29,5.063,303.2
1,343,1600,2,6.831,6.793,4.032,6.024,.949,8.95,15.58,15.41,15.57,13.38,309.5,0,-12.31,5.528,286.8
2,343,1600,2,10.27,9.47,8.76,10.21,8.65,.146,.241,.19,.219,0,13.51,2550
1,343,1605,2,7.51,7.46,2.825,6.873,.855,9.87,15.42,15.35,15.44,13.31,309.5,0,-12.49,6.1,271.4
1,343,1610,2,7.03,6.975,.742,6.919,.89,9.02,15.36,15.31,15.37,13.32,309.5,0,-12.54,5.653,254.6
1,343,1615,2,6.969,6.823,359,11.7,.998,9.31,15.25,15.23,15.28,13.62,309.5,0,-12.35,5.295,237.1
2,343,1615,2,10.3,9.52,8.84,10.21,8.79,.146,.241,.19,.219,0,13.52,2550
1,343,1620,2,6.018,5.979,359.6,6.519,1.058,8.43,15.17,15.16,15.2,13.85,309.6,0,-12.21,4.623,220.2
1,343,1625,2,5.377,5.302,357.3,9.53,.86,7.61,15.13,15.17,15.19,14.02,309.6,0,-12.09,4.208,204.4
1,343,1630,2,5.625,5.554,357.3,9.07,.703,6.925,15.03,15.07,15.07,14.17,309.6,0,-12.04,4.21,187.7
2,343,1630,2,10.32,9.58,8.91,10.21,8.93,.146,.242,.19,.219,0,13.52,2550
1,343,1635,2,5.028,4.938,356.4,10.86,.484,6.011,14.9,14.99,14.96,14.27,309.6,0,-12.06,3.778,171.4
1,343,1640,2,4.532,4.443,359.8,11.36,.502,5.847,14.75,14.9,14.81,14.58,309.7,0,-11.91,3.608,155.2
1,343,1645,2,4.704,4.624,354.7,10.57,.816,6.795,14.61,14.82,14.72,14.54,309.8,0,-12.05,3.548,138.8
2,343,1645,2,10.33,9.62,8.98,10.19,9.06,.146,.242,.19,.219,0,13.54,2550
1,343,1650,2,4.194,4.173,357,5.69,.68,5.553,14.45,14.68,14.52,14.74,309.8,0,-12.01,3.163,122.7
1,343,1655,2,3.512,3.494,359.3,5.754,.38,4.639,14.21,14.47,14.29,15.4,309.8,0,-11.67,2.725,106.9
1,343,1700,2,3.371,3.332,359.5,8.67,.393,4.247,13.9,14.23,13.98,15.84,309.8,0,-11.56,2.352,92.7
2,343,1700,2,10.32,9.66,9.05,10.15,9.18,.146,.242,.19,.219,0,12.71,2550
1,343,1705,2,3.638,3.628,.702,4.246,.38,4.541,13.57,14.01,13.64,16.32,309.8,0,-11.46,2.39,79.4
1,343,1710,2,3.675,3.636,358.4,8.37,.287,4.279,13.24,13.74,13.27,16.81,309.8,0,-11.37,2.187,66.61
1,343,1715,2,3.237,3.23,359.2,3.749,.243,3.887,12.78,13.46,12.82,17.31,309.7,0,-11.37,1.637,53.61
2,343,1715,2,10.29,9.69,9.1,10.09,9.29,.146,.242,.19,.219,0,12.7,2550
1,343,1720,2,2.966,2.965,.409,1.501,.149,3.267,12.25,13.14,12.31,18.05,309.7,0,-11.28,1.225,40.36
1,343,1725,2,2.6,2.598,.229,2.181,.149,2.907,11.78,12.95,11.89,18.8,309.8,0,-11.16,.765,27.74
1,343,1730,2,2.167,2.162,352.7,3.882,.146,2.613,11.46,12.86,11.56,19.21,309.8,0,-11.16,.282,16.76
2,343,1730,2,10.24,9.72,9.15,10.02,9.39,.146,.242,.19,.219,0,12.67,2550
1,343,1735,2,1.88,1.877,346.9,3.326,.138,2.221,11.35,12.71,11.48,18.8,309.8,0,-11.51,.158,7.74
1,343,1740,2,1.743,1.742,344.4,2.11,.109,1.993,11.21,12.41,11.27,18.71,309.8,0,-11.69,.479,.512
1,343,1745,2,1.504,1.503,338.1,1.972,.189,1.862,11.05,12.02,11.02,18.84,309.8,0,-11.73,.312,0
2,343,1745,2,10.17,9.74,9.19,9.93,9.47,.146,.242,.19,.219,0,12.62,2550
1,343,1750,2,1.169,1.165,328.7,5.13,.096,1.47,10.63,11.71,10.41,20.92,309.8,0,-10.8,0,0
1,343,1755,2,1.251,1.248,338.6,4.45,.084,1.47,10.29,11.69,9.98,21.04,309.8,0,-11,0,0
1,343,1800,2,1.346,1.345,342.3,1.878,.079,1.535,9.96,11.52,9.47,21.11,309.8,0,-11.22,0,0
2,343,1800,2,10.05,9.75,9.22,9.81,9.53,.146,.243,.19,.219,0,12.61,2550
1,343,1805,2,1.218,1.207,344.7,7.66,.075,1.339,9.12,11.23,8.62,22.11,309.9,0,-11.36,0,0
1,343,1810,2,1.471,1.469,2.939,2.797,.083,1.633,8.23,10.93,7.91,23.72,309.9,0,-11.23,0,0
1,343,1815,2,1.798,1.797,5.972,1.295,.131,1.993,8.14,10.77,8.18,23.94,309.9,0,-11.2,0,0
2,343,1815,2,9.88,9.74,9.23,9.66,9.59,.146,.243,.19,.219,0,12.6,2550
1,343,1820,2,1.932,1.928,.646,3.612,.12,2.156,8.43,10.75,8.61,23.19,310,0,-11.35,0,0
1,343,1825,2,2.026,2.024,355.5,2.485,.09,2.156,8.32,10.93,8.51,23.23,310,0,-11.41,.004,0
1,343,1830,2,1.895,1.892,356.7,3.4,.04,1.993,8.07,10.84,8.19,23.64,310,0,-11.41,0,0
2,343,1830,2,9.69,9.72,9.23,9.49,9.62,.146,.243,.19,.219,0,12.58,2550
1,343,1835,2,1.614,1.605,337.1,5.808,.158,1.895,7.87,10.45,7.94,23.89,310,0,-11.45,.706,0
1,343,1840,2,1.998,1.998,338.5,.17,.075,2.189,7.21,10.62,7.31,25.78,310.1,0,-11.07,.785,0
1,343,1845,2,2.171,2.171,341.1,.591,.06,2.352,6.485,11.08,6.733,30.63,310.2,0,-9.55,.658,0
2,343,1845,2,9.5,9.69,9.21,9.3,9.64,.146,.243,.19,.219,0,12.57,2550
1,343,1850,2,2.245,2.239,346.3,4.055,.043,2.385,6.057,11.2,6.626,30.74,310.2,0,-9.86,.378,0
1,343,1855,2,2.411,2.411,353.7,.375,.097,2.613,5.988,11.39,6.879,27.24,310.3,0,-11.43,.611,0
1,343,1900,2,2.543,2.543,354.6,.028,.057,2.646,6.351,11.42,6.772,26.4,310.3,0,-11.5,.14,0
2,343,1900,2,9.31,9.65,9.19,9.12,9.66,.146,.243,.19,.219,0,12.55,2550
1,343,1905,2,2.35,2.35,353.2,.797,.072,2.548,5.753,11.6,6.117,27.45,310.3,0,-11.53,.032,0
1,343,1910,2,1.986,1.98,345,4.397,.196,2.287,5.389,11.53,5.77,27.54,310.4,0,-11.8,.177,0
1,343,1915,2,1.511,1.51,331,2.003,.095,1.666,5.323,10.5,5.427,27.48,310.5,0,-11.88,.586,0
2,343,1915,2,9.14,9.6,9.16,8.93,9.66,.146,.243,.19,.219,0,12.54,2550
1,343,1920,2,1.186,1.175,322.4,7.85,.093,1.405,5.134,9.6,5.195,27.75,310.6,0,-11.92,.235,0
1,343,1925,2,1.3,1.291,316.9,6.981,.047,1.405,4.855,8.98,4.942,28.86,310.6,0,-11.68,0,0
1,343,1930,2,1.431,1.427,298.8,4.536,.079,1.666,4.727,8.94,4.709,28.99,310.7,0,-11.73,.02,0
2,343,1930,2,8.98,9.54,9.11,8.74,9.65,.146,.243,.19,.219,0,12.53,2550
1,343,1935,2,1.607,1.6,315.4,5.441,.096,1.764,4.02,9.26,4.049,31.03,310.7,0,-11.51,.471,0
1,343,1940,2,1.476,1.474,320.6,2.836,.1,1.731,4.003,9.96,4.586,31.57,310.7,0,-11.31,1.072,.667
1,343,1945,2,1.269,1.269,316,1.421,.077,1.503,5.02,10.1,5.545,29.67,310.7,0,-11.2,.947,1.962
2,343,1945,2,8.83,9.48,9.06,8.55,9.63,.145,.243,.19,.219,0,12.52,2550
1,343,1950,2,1.128,1.126,311.9,3.943,.046,1.209,4.663,9.91,5.269,32.22,310.7,0,-10.49,.669,.055
1,343,1955,2,1.193,1.189,318.2,4.747,.159,1.601,3.972,9.8,5.019,34.48,310.8,0,-10.25,.657,.007
1,343,2000,2,1.505,1.491,316.3,7.7,.21,1.829,4.223,9.73,5.32,33.57,310.8,0,-10.36,.683,.176
2,343,2000,2,8.68,9.42,9,8.38,9.6,.145,.243,.19,.219,0,12.52,2550
1,343,2005,2,1.904,1.899,306.3,4.337,.209,2.287,3.933,8.95,4.77,33.43,310.8,0,-10.66,1.17,0
1,343,2010,2,2.125,2.12,307.4,3.591,.198,2.417,2.64,9.2,3.147,36.51,310.9,0,-10.71,1.337,0
1,343,2015,2,2.279,2.272,294.6,4.382,.091,2.45,1.418,9.08,2.093,40.05,311,0,-10.64,1.362,0
2,343,2015,2,8.55,9.36,8.94,8.21,9.56,.145,.243,.19,.219,0,12.51,2550
1,343,2020,2,2.13,2.127,284.6,2.85,.106,2.319,1.08,8.59,2.008,41.04,311.1,0,-10.64,1.004,0
1,343,2025,2,2.022,2.022,276.2,1.668,.068,2.123,1.011,7.96,1.667,39.83,311.2,0,-11.07,.709,0
1,343,2030,2,1.888,1.888,274.4,.515,.08,2.025,1.14,8.07,1.944,37.68,311.3,0,-11.64,.836,0
2,343,2030,2,8.42,9.3,8.88,8.04,9.52,.145,.243,.19,.219,0,12.49,2550
1,343,2035,2,1.724,1.718,283.5,4.576,.087,1.862,1.177,8.19,2.289,37.59,311.3,0,-11.64,.802,0
1,343,2040,2,1.968,1.966,290.1,3,.08,2.123,1.912,8.12,2.638,35.84,311.3,0,-11.57,1.242,.241
1,343,2045,2,2.448,2.445,280.3,3.143,.193,2.744,2.12,7.88,2.626,35.75,311.3,0,-11.42,1.562,.348
2,343,2045,2,8.3,9.24,8.81,7.88,9.47,.145,.242,.189,.219,0,12.49,2550
1,343,2050,2,2.479,2.476,282.7,2.957,.109,2.777,1.956,7.89,2.338,36.44,311.3,0,-11.33,1.41,0
1,343,2055,2,2.695,2.69,278.2,3.535,.124,2.973,1.969,7.58,2.338,37.82,311.3,0,-10.86,1.412,0
1,343,2100,2,3.32,3.317,267.2,2.349,.209,3.724,1.506,6.445,1.692,40.01,311.3,0,-10.57,1.34,0
2,343,2100,2,8.19,9.18,8.74,7.72,9.43,.145,.242,.189,.219,0,12.47,2550
1,343,2105,2,3.289,3.289,267.8,.777,.091,3.463,.973,5.906,1.102,39.99,311.3,0,-11.05,1.12,0
1,343,2110,2,3.368,3.367,270.5,1.445,.108,3.528,.729,6.543,.896,39.91,311.3,0,-11.29,1.362,0
1,343,2115,2,3.294,3.293,277.2,1.644,.075,3.463,.915,6.467,1.092,39.16,311.3,0,-11.36,1.152,0
2,343,2115,2,8.09,9.11,8.67,7.57,9.37,.145,.242,.189,.219,0,12.46,2550
1,343,2120,2,3.248,3.243,282.8,3.073,.126,3.528,.951,5.856,1.146,39.11,311.4,0,-11.35,1.122,0
1,343,2125,2,3.111,3.111,289.6,.608,.094,3.299,1.346,6.517,1.658,38.1,311.4,0,-11.32,1.262,.144
1,343,2130,2,2.963,2.962,288.9,1.011,.07,3.103,1.473,6.78,1.734,37.68,311.5,0,-11.34,1.392,0
2,343,2130,2,8,9.05,8.59,7.43,9.31,.145,.242,.189,.219,0,12.47,2550
1,343,2135,2,2.939,2.939,292,1.36,.133,3.103,1.215,6.977,1.47,38.71,311.5,0,-11.24,1.105,0
1,343,2140,2,2.527,2.527,296,.656,.082,2.744,.964,6.976,1.186,40.96,311.5,0,-10.76,.78,0
1,343,2145,2,2.353,2.353,296.8,.712,.053,2.483,.858,7.01,1.031,40.43,311.5,0,-11.02,.937,0
2,343,2145,2,7.91,8.99,8.52,7.3,9.25,.145,.242,.189,.219,0,12.45,2550
1,343,2150,2,2.497,2.497,296.5,.676,.079,2.646,.544,6.89,.767,40.31,311.6,0,-11.34,.755,0
1,343,2155,2,2.569,2.568,296,1.616,.091,2.711,.246,6.18,.328,41.55,311.6,0,-11.23,.636,0
1,343,2200,2,2.828,2.825,301.6,2.444,.154,3.071,.033,6.161,.141,42.25,311.5,0,-11.21,.897,0
2,343,2200,2,7.82,8.93,8.45,7.17,9.19,.145,.242,.189,.219,0,12.44,2550
1,343,2205,2,2.896,2.893,310.4,2.607,.074,3.005,.049,7.31,.433,42.59,311.4,0,-11.1,.785,0
1,343,2210,2,2.626,2.624,318.6,2.029,.109,2.809,.002,8.57,1.266,43.26,311.5,0,-10.95,1.207,.391
1,343,2215,2,2.225,2.211,333.9,6.258,.103,2.417,.069,9.04,1.019,42.23,311.5,0,-11.19,.825,0
2,343,2215,2,7.74,8.88,8.38,7.05,9.13,.145,.242,.189,.219,0,12.44,2550
1,343,2220,2,2.143,2.14,337.6,2.934,.079,2.287,.285,8.69,1.084,40.39,311.5,0,-11.54,.762,0
1,343,2225,2,2.459,2.454,324.2,3.781,.115,2.613,.373,5.913,.998,39.25,311.6,0,-11.82,1.027,0
1,343,2230,2,2.744,2.742,308.1,2.293,.252,3.136,.216,5.188,.763,40.64,311.6,0,-11.53,1.27,0
2,343,2230,2,7.65,8.82,8.31,6.933,9.07,.145,.242,.189,.219,0,12.43,2550
1,343,2235,2,2.748,2.731,315.1,6.472,.223,3.038,-.103,6.08,.217,43.26,311.6,0,-11.05,.409,0
1,343,2240,2,2.079,2.075,341.6,3.512,.073,2.221,-.356,7.86,.043,44.02,311.5,0,-11.06,0,0
1,343,2245,2,2.421,2.398,326.9,7.86,.212,2.744,-.552,8.09,.583,45.44,311.6,0,-10.84,1.095,.038
2,343,2245,2,7.57,8.76,8.24,6.81,9,.145,.241,.189,.218,0,12.42,2550
1,343,2250,2,2.631,2.627,313.8,3.186,.183,3.071,-.289,6.892,.447,44.5,311.6,0,-10.86,1.417,.018
1,343,2255,2,3.438,3.347,290.4,13.22,.572,5.129,-.195,5.553,.022,43.84,311.8,0,-10.96,1.63,0
1,343,2300,2,3.044,2.964,293.1,13.12,.619,4.933,-.511,5.4,-.254,46.73,311.8,0,-10.45,1.472,0
2,343,2300,2,7.49,8.7,8.17,6.693,8.94,.145,.241,.189,.218,0,12.42,2550
1,343,2305,2,3.732,3.717,282.1,5.083,.376,4.737,-.614,3.413,-.439,46.93,311.9,0,-10.5,1.65,0
1,343,2310,2,3.347,3.335,280.7,4.919,.125,3.626,-.631,3.284,-.497,46.32,312,0,-10.67,1.201,0
1,343,2315,2,3.888,3.885,285.1,2.111,.211,4.181,-.874,3.103,-.817,46.53,312,0,-10.84,1.407,0
2,343,2315,2,7.41,8.65,8.1,6.583,8.87,.145,.241,.189,.218,0,12.41,2550
1,343,2320,2,3.819,3.816,289.5,2.285,.23,4.247,-1.021,3.947,-.84,46.98,312,0,-10.85,1.287,0
1,343,2325,2,3.315,3.311,288.8,2.883,.192,3.789,-1.017,3.356,-.822,47.64,312,0,-10.67,1.205,0
1,343,2330,2,3.014,3.008,296.1,3.507,.2,3.463,-1.201,3.477,-1.111,49.43,312,0,-10.39,.659,0
2,343,2330,2,7.34,8.59,8.03,6.471,8.81,.145,.241,.189,.218,0,12.4,2550
1,343,2335,2,3.07,3.069,300.6,1.487,.12,3.267,-1.369,3.637,-1.126,48.15,312,0,-10.86,1.407,0
1,343,2340,2,3.058,3.053,306.3,3.423,.154,3.495,-1.062,4.344,-.513,45.67,312,0,-11.24,1.39,0
1,343,2345,2,3.276,3.274,302.9,2.096,.167,3.626,-.843,4.379,-.24,43.87,312,0,-11.54,1.51,0
2,343,2345,2,7.28,8.54,7.96,6.366,8.74,.145,.241,.189,.218,0,12.39,2550
1,343,2350,2,3.34,3.338,302.3,1.882,.135,3.626,-.89,3.851,-.36,43.18,312,0,-11.77,1.735,0
1,343,2355,2,3.538,3.538,306,1.047,.086,3.724,-1.045,4.143,-.72,43.77,312,0,-11.75,1.487,0
1,344,0,2,3.444,3.44,308.6,2.696,.08,3.626,-1.01,3.69,-.576,43.83,312,0,-11.7,1.462,0
2,344,0,2,7.22,8.49,7.89,6.264,8.68,.145,.241,.189,.218,0,12.39,2550
1,344,5,2,3.544,3.542,310.1,1.715,.146,3.822,-.628,3.642,-.102,42.29,312,0,-11.79,1.662,0
1,344,10,2,3.494,3.494,308.7,.585,.132,3.724,-.49,3.328,-.081,41.68,312,0,-11.85,1.482,0
1,344,15,2,3.673,3.673,308.5,.794,.084,3.855,-.371,3.253,.017,41.6,312,0,-11.77,1.36,0
2,344,15,2,7.16,8.44,7.82,6.165,8.61,.145,.241,.189,.218,0,12.39,2550
1,344,20,2,3.738,3.737,305.3,1.475,.089,3.92,-.56,2.325,-.389,43,312,0,-11.53,1.395,0
1,344,25,2,3.535,3.534,307.5,1.253,.209,3.92,-.864,2.157,-.699,44.27,312.1,0,-11.44,1.355,0
1,344,30,2,3.525,3.523,306,2.003,.241,4.083,-1.003,2.424,-.789,44.44,312.1,0,-11.52,1.415,0
2,344,30,2,7.09,8.39,7.76,6.066,8.55,.144,.24,.189,.218,0,12.38,2550
1,344,35,2,2.761,2.757,298.9,3.006,.258,3.495,-1.086,2.21,-.833,44.75,312,0,-11.51,1.327,0
1,344,40,2,3.876,3.875,293.9,1.032,.292,4.671,-.94,2.762,-.552,45.9,311.9,0,-11.06,1.827,0
1,344,45,2,4.091,4.088,297.6,2.37,.253,4.606,-.714,3.22,-.376,46.2,312,0,-10.78,2.062,0
2,344,45,2,7.04,8.34,7.69,5.973,8.48,.144,.24,.189,.218,0,12.38,2550
1,344,50,2,3.603,3.595,306.2,3.729,.313,4.475,-.239,2.831,.053,43.84,312,0,-11,1.692,.024
1,344,55,2,3.711,3.709,308,1.809,.407,4.345,-.369,2.533,-.202,43.54,311.9,0,-11.2,1.815,0
1,344,100,2,3.526,3.524,309.4,2.259,.288,4.051,-.408,2.257,-.246,43.46,311.9,0,-11.26,1.95,0
2,344,100,2,6.985,8.29,7.63,5.881,8.42,.144,.24,.189,.218,0,12.37,2550
1,344,105,2,4.125,4.114,301.2,4.346,.192,4.671,-.424,1.705,-.189,42.93,312,0,-11.43,2.325,0
1,344,110,2,3.469,3.458,301.8,4.521,.282,3.985,-.454,1.531,-.437,42.89,312,0,-11.47,1.435,0
1,344,115,2,2.71,2.683,315.7,8.03,.227,3.267,-.894,.741,-.885,44.2,312,0,-11.49,1.13,0
2,344,115,2,6.939,8.24,7.56,5.794,8.35,.144,.24,.189,.218,0,12.36,2550
1,344,120,2,3.835,3.828,303.8,3.573,.448,4.671,-1.28,1.347,-1.196,45.55,312,0,-11.47,1.717,0
1,344,125,2,3.922,3.914,307,3.616,.319,4.704,-.942,1.815,-.495,45.32,312,0,-11.23,1.937,0
1,344,130,2,3.901,3.895,305.8,3.069,.233,4.247,-.593,.86,-.528,43.52,311.9,0,-11.41,1.727,0
2,344,130,2,6.898,8.2,7.5,5.713,8.29,.144,.24,.189,.218,0,12.35,2550
1,344,135,2,3.75,3.748,299.8,1.865,.18,4.279,-1.244,.506,-1.367,45.31,311.9,0,-11.5,1.53,0
1,344,140,2,3.463,3.444,307.3,5.996,.332,4.41,-1.722,.781,-1.668,46.8,311.9,0,-11.53,1.537,0
1,344,145,2,3.791,3.764,299.5,6.828,.494,4.671,-1.749,.824,-1.486,46.47,311.9,0,-11.65,1.86,0
2,344,145,2,6.858,8.16,7.43,5.637,8.23,.144,.24,.189,.218,0,12.35,2550
1,344,150,2,3.799,3.794,293.2,2.935,.31,4.606,-1.708,1.646,-1.533,46.78,311.9,0,-11.53,1.72,0
1,344,155,2,3.828,3.823,287,2.874,.219,4.41,-1.457,1.287,-1.276,46.93,311.9,0,-11.26,1.82,0
1,344,200,2,3.814,3.809,286.5,2.641,.173,4.443,-1.345,2.184,-1.244,47.49,311.8,0,-11.01,1.905,0
2,344,200,2,6.817,8.12,7.37,5.562,8.16,.144,.24,.189,.218,0,12.35,2550
1,344,205,2,3.588,3.585,296.1,2.655,.129,3.985,-1.293,2.384,-1.159,47.22,311.8,0,-11.03,1.835,0
1,344,210,2,3.8,3.797,296,2.181,.213,4.279,-1.301,1.867,-1.121,47.32,311.9,0,-11.02,1.845,0
1,344,215,2,3.949,3.948,295.6,1.582,.158,4.345,-1.27,1.621,-1.089,47.72,311.9,0,-10.88,1.89,0
2,344,215,2,6.772,8.08,7.31,5.492,8.1,.144,.24,.189,.218,0,12.34,2550
1,344,220,2,3.944,3.942,294,2.068,.204,4.41,-1.311,1.019,-1.086,48,311.9,0,-10.85,1.792,0
1,344,225,2,4.029,4.025,297.6,2.477,.155,4.377,-1.15,.72,-1.02,46.61,311.9,0,-11.07,2.182,0
1,344,230,2,3.729,3.726,297.9,2.271,.148,4.018,-1.414,.236,-1.37,47.45,311.9,0,-11.09,1.962,0
2,344,230,2,6.728,8.04,7.25,5.418,8.04,.144,.239,.189,.218,0,12.33,2550
1,344,235,2,3.732,3.729,294.1,2.477,.158,4.051,-1.62,-.22,-1.539,48.35,312,0,-11.04,2.17,0
1,344,240,2,3.713,3.709,296.3,2.844,.176,4.018,-1.612,-.494,-1.539,48.48,312,0,-11,2.067,0
1,344,245,2,3.768,3.765,295.8,2.393,.175,4.181,-1.745,-.598,-1.66,49.21,312,0,-10.94,2.202,0
2,344,245,2,6.691,8,7.19,5.352,7.98,.144,.239,.189,.218,0,12.34,2550
1,344,250,2,3.714,3.711,299.2,2.391,.165,4.116,-1.814,-.504,-1.75,49.33,312,0,-10.97,2.107,0
1,344,255,2,3.467,3.46,305.3,3.729,.243,4.279,-1.997,-.322,-1.947,49.55,312,0,-11.08,1.78,0
1,344,300,2,3.74,3.734,303.8,3.299,.224,4.247,-2.087,-.248,-1.936,49.49,312,0,-11.18,1.975,0
2,344,300,2,6.652,7.97,7.13,5.286,7.92,.144,.239,.189,.218,0,12.33,2550
1,344,305,2,3.459,3.453,299.2,3.42,.248,4.181,-2.087,-.123,-2.022,49.12,312,0,-11.27,1.78,0
1,344,310,2,3.174,3.172,297.7,1.881,.306,3.789,-2.59,-.305,-2.535,51.03,312,0,-11.26,1.71,0
1,344,315,2,3.711,3.706,300.8,3.074,.118,3.985,-2.448,-.277,-2.192,50.99,312,0,-11.14,1.84,0
2,344,315,2,6.616,7.93,7.08,5.223,7.86,.144,.239,.189,.218,0,12.33,2550
1,344,320,2,3.74,3.738,305.5,1.931,.151,4.083,-2.524,-.261,-2.449,51.37,312,0,-11.12,1.9,0
1,344,325,2,3.431,3.428,302,2.452,.237,4.116,-2.715,-.412,-2.592,51.78,312,0,-11.19,1.657,0
1,344,330,2,3.281,3.276,305.2,2.978,.187,3.757,-2.819,-.661,-2.712,51.51,312,0,-11.35,1.407,0
2,344,330,2,6.575,7.89,7.02,5.157,7.8,.144,.239,.189,.218,0,12.33,2550
1,344,335,2,3.411,3.405,302,3.339,.185,3.822,-2.874,-.964,-2.746,51.67,312,0,-11.37,1.382,0
1,344,340,2,3.333,3.328,301.7,3.147,.355,4.051,-2.858,-.59,-2.73,51.99,311.9,0,-11.28,1.452,0
1,344,345,2,3.329,3.324,305.9,3.123,.284,3.887,-2.914,-.835,-2.817,52.02,311.9,0,-11.32,1.5,0
2,344,345,2,6.53,7.86,6.967,5.094,7.75,.144,.239,.189,.218,0,12.32,2550
1,344,350,2,3.799,3.798,306.7,1.644,.143,4.083,-3.056,-1.407,-2.974,52.53,312,0,-11.33,1.747,0
1,344,355,2,3.671,3.659,299.8,4.658,.213,4.214,-3.138,-1.482,-3.024,52.62,312,0,-11.38,1.65,0
1,344,400,2,3.64,3.636,291.7,2.933,.508,4.671,-2.945,-.771,-2.675,52.38,312,0,-11.26,2.012,0
2,344,400,2,6.487,7.83,6.917,5.033,7.69,.144,.239,.189,.218,0,12.31,2550
1,344,405,2,3.85,3.84,289.9,4.098,.317,4.737,-2.429,-.41,-2.2,50.86,312,0,-11.15,2.125,.026
1,344,410,2,3.455,3.45,291.1,3.136,.163,3.855,-2.596,-.307,-2.558,51.64,312,0,-11.12,1.68,0
1,344,415,2,3.456,3.454,297.1,1.956,.137,3.822,-2.739,-.338,-2.53,52.57,312,0,-11.03,1.677,0
2,344,415,2,6.442,7.79,6.864,4.967,7.64,.144,.239,.189,.218,0,12.31,2550
1,344,420,2,3.697,3.695,294.8,1.798,.121,3.985,-2.59,.001,-2.345,51.64,312,0,-11.11,1.722,0
1,344,425,2,3.841,3.838,292.5,2.265,.236,4.279,-2.394,.143,-2.107,50.43,312.1,0,-11.23,1.847,0
1,344,430,2,3.604,3.6,290.1,2.753,.168,4.018,-2.462,.185,-2.322,51.22,312.1,0,-11.1,1.817,0
2,344,430,2,6.396,7.76,6.811,4.902,7.58,.144,.239,.189,.218,0,12.31,2550
1,344,435,2,3.324,3.324,291.2,1.105,.144,3.757,-2.655,.718,-2.54,51.98,312.1,0,-11.09,1.605,0
1,344,440,2,3.254,3.253,294.5,1.733,.111,3.495,-2.789,1.023,-2.535,52.09,312,0,-11.19,1.607,0
1,344,445,2,3.298,3.296,292.2,1.971,.139,3.822,-2.747,.783,-2.502,51.6,312,0,-11.27,1.55,0
2,344,445,2,6.353,7.73,6.757,4.836,7.53,.144,.238,.189,.218,0,12.3,2550
1,344,450,2,3.217,3.216,290.4,1.383,.139,3.495,-2.989,.254,-2.865,51.78,311.9,0,-11.45,1.482,0
1,344,455,2,2.962,2.959,294,2.304,.194,3.365,-3.318,.064,-3.18,53.11,311.9,0,-11.43,1.425,0
1,344,500,2,3.172,3.17,293.1,1.723,.136,3.822,-3.399,-.14,-3.179,54.13,311.9,0,-11.27,1.425,0
2,344,500,2,6.311,7.69,6.706,4.772,7.48,.144,.238,.189,.218,0,12.31,2550
1,344,505,2,3.629,3.628,287.2,1.438,.228,3.953,-3.445,-.222,-3.281,55.27,311.8,0,-11.06,1.632,0
1,344,510,2,3.6,3.598,285.3,1.846,.133,4.083,-3.597,.151,-3.405,55.81,311.8,0,-11.08,1.785,0
1,344,515,2,3.8,3.797,287.2,2.097,.165,4.083,-3.282,.001,-3.108,54.35,311.8,0,-11.12,1.81,0
2,344,515,2,6.265,7.66,6.655,4.712,7.42,.144,.238,.189,.218,0,12.3,2550
1,344,520,2,4.028,4.027,289.8,1.428,.122,4.312,-3.453,.102,-3.375,54.42,311.8,0,-11.26,1.937,0
1,344,525,2,3.949,3.939,285.1,4.082,.182,4.377,-3.558,.072,-3.471,55.34,311.8,0,-11.15,2.092,0
1,344,530,2,3.973,3.97,282.5,2.203,.207,4.41,-3.551,-.376,-3.487,54.7,311.9,0,-11.29,2.212,0
2,344,530,2,6.218,7.63,6.601,4.652,7.37,.144,.238,.189,.218,0,12.29,2550
1,344,535,2,4.15,4.145,291.6,2.877,.176,4.475,-3.554,-.428,-3.436,54.49,311.9,0,-11.33,2.18,0
1,344,540,2,3.755,3.754,293.9,.696,.139,4.051,-3.436,-.253,-3.203,55.51,311.9,0,-11,1.662,0
1,344,545,2,3.694,3.693,291.3,1.285,.103,3.855,-3.564,-.202,-3.41,55.75,311.9,0,-11.06,1.71,0
2,344,545,2,6.174,7.59,6.548,4.592,7.31,.144,.238,.189,.218,0,12.29,2550
1,344,550,2,3.573,3.571,289,1.987,.153,3.92,-3.609,-.221,-3.365,55.2,311.9,0,-11.23,1.727,0
1,344,555,2,3.632,3.631,283.1,1.29,.133,3.953,-3.59,-.47,-3.468,55.6,312,0,-11.12,1.81,0
1,344,600,2,3.822,3.821,284.8,1.649,.12,4.116,-3.581,-.626,-3.41,55.76,312,0,-11.08,1.882,0
2,344,600,2,6.133,7.56,6.499,4.531,7.26,.143,.238,.189,.218,0,12.28,2550
1,344,605,2,3.731,3.724,281.4,3.366,.195,4.312,-3.288,-.799,-3.126,54.14,312,0,-11.17,2.102,0
1,344,610,2,3.583,3.578,280.2,3.064,.187,4.018,-3.134,-1.045,-3.023,53.01,312.2,0,-11.29,1.79,0
1,344,615,2,3.729,3.726,278,2.065,.143,4.116,-3.056,-1.343,-3.034,51.54,312.2,0,-11.56,2.057,0
2,344,615,2,6.095,7.52,6.447,4.475,7.21,.143,.238,.189,.218,0,12.28,2550
1,344,620,2,3.848,3.846,280.6,1.992,.108,4.083,-3.314,-1.765,-3.359,51.96,312.2,0,-11.7,2.042,0
1,344,625,2,3.821,3.813,275.8,3.624,.166,4.149,-3.529,-1.666,-3.501,53.53,312.3,0,-11.53,1.985,0
1,344,630,2,3.599,3.597,269.6,2.201,.177,4.051,-3.645,-1.76,-3.58,53.81,312.3,0,-11.57,1.835,0
2,344,630,2,6.056,7.49,6.398,4.418,7.16,.143,.238,.189,.218,0,12.28,2550
1,344,635,2,3.779,3.778,273.4,1.343,.246,4.214,-3.714,-1.774,-3.582,53.49,312.3,0,-11.71,2.027,0
1,344,640,2,3.343,3.341,274.2,2.049,.13,3.626,-3.815,-1.817,-3.789,53.82,312.3,0,-11.73,1.6,0
1,344,645,2,3.367,3.365,274.8,1.804,.136,3.691,-3.962,-1.725,-3.887,54.69,312.3,0,-11.67,1.492,0
2,344,645,2,6.025,7.46,6.348,4.365,7.11,.143,.238,.189,.218,0,12.27,2550
1,344,650,2,3.27,3.269,274.8,1.319,.118,3.495,-3.844,-1.558,-3.748,54.43,312.3,0,-11.62,1.395,0
1,344,655,2,3.289,3.287,279,1.997,.115,3.528,-3.736,-1.358,-3.647,53.9,312.3,0,-11.64,1.41,0
1,344,700,2,3.364,3.361,284.9,2.09,.149,3.659,-3.661,-.906,-3.588,53.51,312.3,0,-11.66,1.402,0
2,344,700,2,5.986,7.43,6.299,4.312,7.06,.143,.238,.189,.218,0,12.26,2550
1,344,705,2,3.521,3.52,284.1,1.091,.113,3.757,-3.803,-.464,-3.772,54,312.3,0,-11.68,1.222,0
1,344,710,2,3.582,3.576,280.5,3.284,.143,3.887,-3.991,-.496,-3.923,54.96,312.4,0,-11.63,1.382,0
1,344,715,2,3.586,3.584,281.8,1.617,.146,3.985,-4.151,-.435,-4.082,55.77,312.4,0,-11.6,1.51,0
2,344,715,2,5.948,7.4,6.256,4.261,7.01,.143,.237,.189,.218,0,12.26,2550
1,344,720,2,4.038,4.038,281.1,.83,.108,4.279,-4.188,-.412,-4.056,56.27,312.5,0,-11.53,1.837,0
1,344,725,2,3.827,3.824,280.6,2.285,.252,4.247,-4.143,-.67,-4.041,56.06,312.5,0,-11.53,1.867,0
1,344,730,2,4.402,4.399,286.7,2.073,.339,4.867,-4.104,-.722,-3.98,56.07,312.6,0,-11.49,2.137,.151
2,344,730,2,5.911,7.37,6.207,4.21,6.962,.143,.237,.189,.218,0,12.27,2550
1,344,735,2,3.955,3.943,294.3,4.588,.36,4.835,-3.912,-1.068,-3.733,56.17,312.6,0,-11.29,2.047,1.17
1,344,740,2,4.46,4.445,289.5,4.69,.21,5.031,-3.734,-1.891,-3.576,56.13,312.6,0,-11.14,2.437,2.796
1,344,745,2,4.031,4.024,287,3.299,.247,4.606,-3.57,-1.899,-3.521,55.62,312.6,0,-11.1,2.087,6.48
2,344,745,2,5.874,7.34,6.156,4.16,6.914,.143,.237,.189,.218,0,12.26,2550
1,344,750,2,4.062,4.06,288.9,2.046,.218,4.508,-3.58,-1.912,-3.498,56.02,312.7,0,-11.02,2.137,16.35
1,344,755,2,3.961,3.957,291.5,2.504,.215,4.573,-3.589,-1.956,-3.448,56.3,312.8,0,-10.96,2.19,25.64
1,344,800,2,3.598,3.596,291.8,2.228,.194,4.116,-3.458,-2.059,-3.182,56,312.8,0,-10.91,2.037,35.37
2,344,800,2,5.838,7.31,6.109,4.114,6.866,.143,.237,.189,.218,0,12.27,2550
1,344,805,2,3.748,3.741,290.4,3.564,.254,4.41,-3.162,-1.907,-2.818,54.82,312.7,0,-10.9,2.067,46.81
1,344,810,2,3.958,3.949,293.3,3.888,.303,4.508,-2.842,-2.016,-2.576,53.63,312.8,0,-10.88,2.29,59.63
1,344,815,2,3.977,3.969,297.1,3.553,.149,4.247,-2.903,-2.309,-2.751,54.09,312.9,0,-10.83,2.347,72.3
2,344,815,2,5.809,7.28,6.064,4.067,6.817,.143,.237,.189,.218,0,12.32,2550
1,344,820,2,3.485,3.48,303.5,3.133,.218,4.181,-2.821,-2.185,-2.59,53.91,312.9,0,-10.79,1.885,85.9
1,344,825,2,3.057,3.045,305.9,4.955,.29,3.691,-2.493,-1.727,-2.071,53.52,312.9,0,-10.58,1.582,100.5
1,344,830,2,3.431,3.417,301,5.15,.315,4.247,-1.548,-.728,-.906,51.17,312.9,0,-10.27,1.892,117.2
2,344,830,2,5.792,7.25,6.018,4.026,6.768,.143,.237,.189,.218,0,12.4,2550
1,344,835,2,3.533,3.519,304.5,5.102,.34,4.41,-.57,-.077,-.041,48.29,313,0,-10.1,2.18,133.1
1,344,840,2,2.855,2.843,308.8,5.233,.342,3.463,-.005,.157,.395,46.44,313,0,-10.07,2.015,148.2
1,344,845,2,2.799,2.787,306.4,5.201,.26,3.397,.351,.393,.665,44.84,313,0,-10.19,2.042,163.4
2,344,845,2,5.793,7.22,5.976,3.999,6.721,.143,.237,.189,.218,0,12.66,2550
1,344,850,2,2.964,2.944,302.1,6.658,.344,3.985,.679,.823,1.073,44.29,313,0,-10.05,2.012,174.3
1,344,855,2,2.64,2.628,298.3,5.349,.36,3.495,1.219,1.359,1.665,43.28,313,0,-9.85,1.97,191.6
1,344,900,2,2.575,2.561,296.7,6.074,.384,3.332,1.767,1.945,2.278,42.47,313,0,-9.6,2.117,207.7
2,344,900,2,5.821,7.2,5.938,4.001,6.677,.143,.237,.189,.218,0,13.11,2550
1,344,905,2,2.705,2.694,297.6,5.127,.29,3.299,2.49,2.731,3.038,41.82,313,0,-9.14,2.1,221.2
1,344,910,2,3.39,3.376,296.7,5.28,.397,4.214,3.432,3.674,3.984,39.18,313.1,0,-9.13,2.645,241.7
1,344,915,2,3.203,3.197,292.8,3.508,.327,4.345,4.188,4.28,4.624,36.93,313.1,0,-9.2,2.687,258.9
2,344,915,2,5.878,7.18,5.904,4.038,6.633,.143,.237,.189,.218,0,13.39,2550
1,344,920,2,3.086,3.075,297.2,4.841,.352,3.822,4.719,4.746,5.123,35.32,313.2,0,-9.29,2.732,273.3
1,344,925,2,3.83,3.798,301.1,7.34,.723,5.749,5.419,5.495,5.911,33.61,313.2,0,-9.31,2.842,289.6
1,344,930,2,4.313,4.285,301.5,6.515,.451,5.521,5.952,5.749,6.241,30.95,313.3,0,-9.87,3.438,304.6
2,344,930,2,5.97,7.17,5.879,4.116,6.59,.143,.237,.189,.218,0,13.77,2550
1,344,935,2,4.116,4.097,304.4,5.443,.491,5.357,6.025,5.773,6.244,30.75,313.3,0,-9.89,3.465,316.9
1,344,940,2,5.029,5.006,309.5,5.397,.524,6.272,6.213,6.031,6.476,30.23,313.4,0,-9.94,4.05,333.4
1,344,945,2,5.401,5.386,307.1,4.289,.575,6.435,6.637,6.466,6.923,29.19,313.5,0,-10.01,4.228,348.2
2,344,945,2,6.09,7.17,5.863,4.242,6.55,.143,.237,.189,.218,0,13.98,2550
1,344,950,2,4.73,4.71,301.3,5.295,.475,5.684,7.04,6.862,7.36,28.53,313.5,0,-9.95,3.783,362.2
1,344,955,2,4.437,4.406,299.9,6.729,.517,6.043,7.53,7.33,7.83,27.92,313.5,0,-9.8,3.653,376.2
1,344,1000,2,4.457,4.429,295.9,6.435,.607,5.782,7.92,7.7,8.21,27.19,313.5,0,-9.8,3.58,389.9
2,344,1000,2,6.235,7.17,5.858,4.416,6.514,.143,.236,.189,.218,0,13.37,2550
1,344,1005,2,3.481,3.441,299.6,8.67,.567,4.606,8.39,8.19,8.76,26.66,313.5,0,-9.64,2.837,402.3
1,344,1010,2,3.821,3.785,286.9,7.83,.465,4.704,8.82,8.63,9.22,26.15,313.4,0,-9.52,3.158,414.8
1,344,1015,2,4.46,4.42,283.3,7.69,.658,5.553,9.14,8.9,9.54,25.18,313.4,0,-9.73,3.61,427.1
2,344,1015,2,6.398,7.19,5.878,4.631,6.485,.143,.236,.189,.218,0,13.34,2550
1,344,1020,2,4.045,4.01,290,7.53,.645,5.586,9.35,9.08,9.71,24.85,313.4,0,-9.71,3.33,438.9
1,344,1025,2,3.279,3.233,294,9.6,.606,4.737,9.79,9.52,10.15,24.81,313.5,0,-9.36,2.725,450
1,344,1030,2,3.405,3.384,309.6,6.364,.424,4.312,10.22,9.89,10.52,24.04,313.5,0,-9.4,2.79,461.8
2,344,1030,2,6.588,7.23,5.914,4.881,6.465,.144,.236,.189,.218,0,13.37,2550
1,344,1035,2,3.48,3.443,301.9,8.29,.474,4.737,10.42,9.98,10.63,23.12,313.5,0,-9.72,2.825,472.4
1,344,1040,2,4.003,3.975,294.3,6.835,.392,4.769,10.61,10.15,10.86,22.56,313.5,0,-9.86,3.4,483
1,344,1045,2,3.407,3.339,307.3,11.39,.335,4.214,10.87,10.51,11.18,22.48,313.5,0,-9.69,2.86,492.9
2,344,1045,2,6.806,7.28,5.967,5.167,6.455,.144,.236,.189,.218,0,13.48,2550
1,344,1050,2,3.304,3.259,298.8,9.47,.392,4.214,11.1,10.69,11.31,22.25,313.5,0,-9.64,2.642,502.1
1,344,1055,2,3.206,3.176,294.4,7.83,.36,3.985,11.25,10.88,11.55,22.25,313.4,0,-9.51,2.715,511.6
1,344,1100,2,3.23,3.207,291.1,6.839,.449,4.377,11.5,11.05,11.84,22.12,313.4,0,-9.37,2.542,520.5
2,344,1100,2,7.04,7.34,6.041,5.481,6.455,.144,.236,.189,.218,0,13.72,2550
1,344,1105,2,2.995,2.95,283,9.87,.56,4.116,11.9,11.7,12.4,21.42,313.4,0,-9.44,2.51,529.4
1,344,1110,2,3.06,3.011,292.2,10.24,.497,4.41,12.27,11.93,12.59,20.81,313.3,0,-9.5,2.585,538
1,344,1115,2,2.57,2.512,283.6,12.1,.491,3.724,12.66,12.47,13.17,20.12,313.3,0,-9.6,2.043,546
2,344,1115,2,7.3,7.41,6.132,5.824,6.47,.144,.236,.189,.218,0,13.67,2550
1,344,1120,2,3.167,3.104,257.8,11.41,.512,4.116,12.97,12.78,13.35,18.55,313.2,0,-10.36,2.65,553.8
1,344,1125,2,2.855,2.81,253.1,10.25,.463,4.083,13.15,12.97,13.51,18.65,313.2,0,-10.15,2.242,560.4
1,344,1130,2,2.856,2.808,256.1,10.42,.451,3.659,13.47,13.36,13.9,18.21,313.1,0,-10.19,2.532,567.1
2,344,1130,2,7.57,7.51,6.24,6.18,6.494,.144,.236,.189,.218,0,13.63,2550
1,344,1135,2,3.054,3.019,271.6,8.75,.564,4.41,13.7,13.61,14.19,17.96,313,0,-10.17,2.615,573.5
1,344,1140,2,2.606,2.503,263.8,16.08,.537,3.626,13.8,13.74,14.29,17.78,313,0,-10.22,2.207,578.8
1,344,1145,2,2.444,2.351,245.6,15.82,.706,3.626,13.93,13.78,14.31,17.41,312.9,0,-10.38,2.137,584.5
2,344,1145,2,7.85,7.61,6.366,6.554,6.531,.144,.237,.189,.218,0,13.62,2550
1,344,1150,2,2.727,2.633,252.9,15.06,.583,3.92,14.3,14.24,14.68,16.71,312.8,0,-10.59,2.367,590
1,344,1155,2,2.491,2.391,232.9,16.2,.414,3.463,14.38,14.12,14.67,16.36,312.8,0,-10.78,1.94,593.8
1,344,1200,2,2.333,2.154,240.7,22.47,.405,3.169,14.78,14.66,15.16,16.39,312.8,0,-10.44,1.852,597.8
2,344,1200,2,8.15,7.72,6.506,6.935,6.582,.144,.237,.189,.218,0,13.59,2550
1,344,1205,2,2.592,2.504,247.8,14.97,.596,3.757,14.93,14.75,15.22,16.47,312.7,0,-10.26,2.177,601.5
1,344,1210,2,2.702,2.621,258.7,13.98,.673,3.985,15.19,15.03,15.53,16.21,312.6,0,-10.24,2.272,604.9
1,344,1215,2,2.243,2.203,265.3,10.85,.429,3.234,15.3,15.28,15.79,16.16,312.5,0,-10.2,1.93,607.4
2,344,1215,2,8.45,7.84,6.658,7.33,6.65,.144,.237,.189,.218,0,13.57,2550
1,344,1220,2,2.775,2.62,236.1,19.12,.551,3.855,15.6,15.56,16.06,15.67,312.4,0,-10.35,2.292,610.5
1,344,1225,2,2.736,2.585,243.2,19.01,.432,3.691,16.18,16.01,16.6,15.28,312.3,0,-10.2,2.17,613.4
1,344,1230,2,3.305,3.211,236.5,13.64,.893,5.488,16.56,16.22,16.76,14.29,312.3,0,-10.73,2.667,614.8
2,344,1230,2,8.76,7.97,6.818,7.71,6.728,.144,.237,.189,.218,0,13.54,2550
1,344,1235,2,3.795,3.7,236.3,12.85,.925,5.815,16.77,16.24,16.86,13.8,312.2,0,-10.99,3.138,616.5
1,344,1240,2,4.033,3.94,246.5,12.31,.579,5.39,16.86,16.47,17.02,13.48,312.1,0,-11.21,3.255,618
1,344,1245,2,4.295,4.073,239.9,18.39,.782,7.45,16.99,16.52,17.04,13.08,312,0,-11.49,3.583,618.8
2,344,1245,2,9.05,8.11,6.99,8.1,6.816,.144,.237,.189,.218,0,13.51,2550
1,344,1250,2,4.055,3.949,236.2,13.12,.831,5.749,17.25,16.88,17.32,13.05,311.9,0,-11.31,3.343,618.6
1,344,1255,2,4.126,4.062,245.4,10.09,.65,5.749,17.39,16.86,17.47,12.75,311.9,0,-11.48,3.385,616.8
1,344,1300,2,4.014,3.898,236.7,13.8,.701,5.749,17.53,17.03,17.59,12.76,311.8,0,-11.36,3.345,616.2
2,344,1300,2,9.34,8.25,7.17,8.49,6.919,.144,.237,.189,.218,0,13.47,2550
1,344,1305,2,4.273,4.234,240,7.74,1.049,6.141,17.54,16.98,17.58,12.67,311.7,0,-11.45,3.523,614.6
1,344,1310,2,4.298,4.227,233.9,10.39,1.087,6.468,17.88,17.19,17.89,12.63,311.7,0,-11.22,3.413,611.9
1,344,1315,2,5.581,5.499,244,9.8,.83,7.09,17.67,16.93,17.6,12.28,311.6,0,-11.73,4.578,610.3
2,344,1315,2,9.59,8.39,7.36,8.86,7.03,.144,.237,.189,.217,0,13.46,2550
1,344,1320,2,4.247,4.14,243.7,12.85,.783,6.239,17.64,17.13,17.65,12.91,311.6,0,-11.13,3.365,606.5
1,344,1325,2,4.417,4.315,235.4,12.32,.688,5.553,17.67,17.13,17.68,12.78,311.6,0,-11.24,3.63,604.4
1,344,1330,2,4.363,4.247,238.8,13.25,.664,6.141,18.03,17.47,18.11,12.74,311.6,0,-11,3.46,599.6
2,344,1330,2,9.83,8.53,7.55,9.21,7.15,.144,.238,.189,.217,0,13.45,2550
1,344,1335,2,4.248,4.191,234.4,9.33,.841,5.88,17.85,17.13,17.76,12.67,311.5,0,-11.2,3.455,594.2
1,344,1340,2,4.563,4.433,260.8,13.65,.763,6.174,17.97,17.47,18.06,12.85,311.4,0,-10.94,3.768,591.1
1,344,1345,2,5.039,4.976,253.8,9.12,.835,7.32,17.89,17.49,17.9,12.74,311.4,0,-11.1,4.295,584.8
2,344,1345,2,10.04,8.67,7.74,9.53,7.28,.144,.238,.189,.217,0,13.44,2550
1,344,1350,2,4.161,4.101,238.9,9.74,.847,6.468,17.97,17.57,18.04,12.65,311.3,0,-11.13,3.348,580.3
1,344,1355,2,5.102,5.032,235.9,9.48,.757,6.599,18.11,17.48,18.06,12.23,311.3,0,-11.44,4.083,574.6
1,344,1400,2,4.52,4.475,233,8.13,.847,6.272,18.14,17.43,18.1,12.24,311.2,0,-11.41,3.59,566.7
2,344,1400,2,10.23,8.8,7.93,9.82,7.41,.144,.238,.189,.217,0,13.44,2550
1,344,1405,2,4.959,4.928,222.3,6.418,.894,6.795,18.03,17.43,18.01,12.36,311.1,0,-11.37,3.698,558
1,344,1410,2,4.604,4.486,246,12.94,.809,6.566,18.1,17.53,18.03,12.46,311.1,0,-11.21,3.78,551.3
1,344,1415,2,5.056,5.003,241.3,8.32,.906,6.631,18.12,17.7,18.14,12.31,311,0,-11.35,4.163,544.1
2,344,1415,2,10.4,8.92,8.12,10.05,7.56,.144,.239,.189,.217,0,13.43,2550
1,344,1420,2,3.775,3.563,247.9,19.18,.782,5.586,18.2,17.64,18.17,12.34,311,0,-11.26,3.055,534.8
1,344,1425,2,3.424,3.378,277.5,9.41,.715,4.933,18.15,17.87,18.27,12.57,310.9,0,-11.07,3.035,521.5
1,344,1430,2,4.341,4.259,268.4,11.13,.918,6.239,18.29,18.06,18.51,12.54,310.8,0,-10.99,3.628,509.9
2,344,1430,2,10.52,9.03,8.29,10.23,7.7,.144,.239,.189,.217,0,13.42,2550
1,344,1435,2,3.721,3.641,269,11.92,1.136,5.553,18.32,18.08,18.49,12.53,310.8,0,-10.97,3.037,477.4
1,344,1440,2,3.338,3.262,252.8,12.22,.958,5.031,18.57,18.23,18.76,12.31,310.7,0,-11.01,2.715,490.5
1,344,1445,2,4.029,3.988,270.5,8.23,.654,5.815,18.64,18.43,18.8,12.15,310.7,0,-11.11,3.498,476.8
2,344,1445,2,10.59,9.12,8.46,10.38,7.84,.145,.239,.189,.217,0,13.4,2550
1,344,1450,2,5.245,5.202,278.8,7.3,.506,6.37,18.67,18.37,18.84,12.03,310.6,0,-11.21,4.338,465.5
1,344,1455,2,5.12,5.029,273.3,10.82,.529,6.435,18.51,18.19,18.62,12.07,310.6,0,-11.29,4.328,462.6
1,344,1500,2,4.197,4.069,262.6,14.14,.935,6.533,18.42,18.17,18.55,12.1,310.6,0,-11.33,3.453,450.1
2,344,1500,2,10.64,9.21,8.61,10.49,7.99,.145,.239,.189,.217,0,13.41,2550
1,344,1505,2,4.014,3.959,283.2,9.47,.493,5.031,18.6,18.36,18.79,12.17,310.5,0,-11.12,3.285,439.6
1,344,1510,2,3.978,3.89,283,12.03,.563,5.521,18.54,18.2,18.68,12.2,310.5,0,-11.13,3.215,426.6
1,344,1515,2,4.243,4.175,275.5,10.25,.551,5.423,18.37,18.09,18.54,12.09,310.5,0,-11.38,3.548,414
2,344,1515,2,10.69,9.3,8.74,10.57,8.14,.145,.24,.189,.217,0,13.41,2550
1,344,1520,2,3.092,3.033,272.6,11.16,.582,4.671,18.5,18.52,18.82,12.28,310.5,0,-11.09,2.607,401.7
1,344,1525,2,4.317,4.244,255.8,10.54,1.039,6.631,18.56,18.4,18.66,11.63,310.5,0,-11.71,3.548,389
1,344,1530,2,4.312,4.238,274.8,10.59,.565,5.455,18.64,18.42,18.81,11.65,310.5,0,-11.63,3.395,375.5
2,344,1530,2,10.7,9.38,8.86,10.63,8.28,.145,.24,.189,.217,0,13.41,2550
1,344,1535,2,3.787,3.733,282.5,9.68,.504,4.933,18.62,18.45,18.85,11.66,310.5,0,-11.63,3.103,361.6
1,344,1540,2,3.912,3.834,267.4,11.45,.643,5.39,18.58,18.57,18.84,11.46,310.4,0,-11.89,3.175,347
1,344,1545,2,3.723,3.703,274.6,5.937,.576,4.933,18.55,18.51,18.73,11.32,310.4,0,-12.05,2.97,331.4
2,344,1545,2,10.71,9.45,8.98,10.67,8.43,.145,.24,.189,.217,0,13.4,2550
1,344,1550,2,2.827,2.796,264,8.48,.454,4.149,18.54,18.69,18.82,11.28,310.3,0,-12.09,2.257,316.4
1,344,1555,2,3.529,3.466,274.2,10.85,.381,4.41,18.6,18.65,18.83,11.37,310.3,0,-11.95,2.955,301.8
1,344,1600,2,3.408,3.363,266.5,9.34,.774,5.619,18.63,18.81,18.95,11.53,310.2,0,-11.77,2.717,285.9
2,344,1600,2,10.74,9.53,9.08,10.68,8.57,.145,.24,.189,.217,0,13.41,2550
1,344,1605,2,3.672,3.631,264,8.57,.639,5.063,18.62,18.73,18.84,11.26,310.2,0,-12.06,2.965,270.3
1,344,1610,2,4.097,4.059,260.5,7.88,.553,5.521,18.57,18.72,18.74,11.29,310.2,0,-12.07,3.285,254.9
1,344,1615,2,3.666,3.648,257.1,5.654,.518,4.704,18.52,18.6,18.65,11.25,310.2,0,-12.15,2.817,237.6
2,344,1615,2,10.76,9.6,9.17,10.67,8.7,.145,.241,.188,.217,0,13.41,2550
1,344,1620,2,3.459,3.429,257.2,7.56,.421,4.312,18.58,18.74,18.78,11.31,310.1,0,-12.04,2.472,220.7
1,344,1625,2,3.541,3.524,255.7,5.718,.497,4.704,18.53,18.67,18.67,11.27,310.1,0,-12.12,2.675,198.4
1,344,1630,2,3.033,3.018,260.7,5.626,.335,3.757,18.43,18.68,18.62,11.61,310,0,-11.83,2.195,185.9
2,344,1630,2,10.77,9.66,9.25,10.66,8.83,.145,.241,.188,.217,0,13.42,2550
1,344,1635,2,2.7,2.629,271.9,13.08,.259,3.463,18.4,18.7,18.65,11.74,310,0,-11.72,1.785,170.5
1,344,1640,2,3.682,3.632,300.3,9.35,.623,4.933,18.2,18.38,18.4,11.74,310.1,0,-11.87,2.697,155.2
1,344,1645,2,3.91,3.892,309.8,5.596,.456,4.933,17.72,17.84,17.79,11.76,310,0,-12.22,2.83,138.9
2,344,1645,2,10.76,9.72,9.32,10.64,8.95,.145,.241,.188,.217,0,13.43,2550
1,344,1650,2,3.679,3.657,312.1,6.23,.461,4.737,17.46,17.68,17.55,11.96,310.1,0,-12.21,2.797,125.2
1,344,1655,2,3.421,3.412,315.3,3.954,.392,4.671,17.15,17.48,17.25,12.23,310.1,0,-12.18,2.307,105.3
1,344,1700,2,3.189,3.18,315,4.262,.32,3.855,16.72,17.12,16.75,12.59,310.1,0,-12.16,1.98,41.16
2,344,1700,2,10.73,9.77,9.39,10.61,9.06,.145,.241,.188,.217,0,12.75,2550
1,344,1705,2,3.187,3.181,314.4,3.384,.334,4.149,16.03,16.79,16.06,13.09,310.1,0,-12.22,1.71,73.6
1,344,1710,2,3.01,3.006,311.4,3.206,.205,3.724,15.63,16.37,15.73,13.41,310.2,0,-12.24,1.542,39.65
1,344,1715,2,2.956,2.953,315,2.741,.255,3.332,14.87,15.96,14.88,13.87,310.2,0,-12.43,1.332,22.11
2,344,1715,2,10.68,9.81,9.44,10.56,9.17,.145,.242,.188,.217,0,12.71,2550
1,344,1720,2,3.227,3.226,316.3,1.556,.148,3.43,14.34,15.76,14.41,14.25,310.2,0,-12.52,1.362,36.11
1,344,1725,2,3.443,3.443,317.3,.537,.133,3.659,13.71,15.81,13.8,14.8,310.2,0,-12.55,1.22,20.41
1,344,1730,2,3.253,3.248,318.5,3.108,.194,3.561,13.16,15.76,13.28,15.48,310.2,0,-12.44,1.232,13.43
2,344,1730,2,10.6,9.84,9.49,10.49,9.26,.145,.242,.188,.217,0,12.68,2550
1,344,1735,2,3.243,3.242,319.1,.819,.117,3.43,12.81,15.61,12.95,15.86,310.2,0,-12.43,1.115,9.23
1,344,1740,2,3.145,3.145,321.7,.926,.143,3.299,12.39,15.43,12.5,16.46,310.2,0,-12.31,.935,.109
1,344,1745,2,2.792,2.791,318.2,1.553,.099,2.94,12,15.36,12.06,17.03,310.3,0,-12.2,.792,0
2,344,1745,2,10.49,9.86,9.52,10.39,9.34,.145,.242,.188,.217,0,12.64,2550
1,344,1750,2,2.44,2.439,315.5,1.482,.097,2.646,11.82,14.81,11.91,17.36,310.3,0,-12.11,.777,0
1,344,1755,2,2.474,2.473,314.1,.635,.085,2.613,11.74,14.7,11.89,17.67,310.3,0,-11.96,.922,0
1,344,1800,2,2.362,2.362,315.1,1.065,.095,2.548,11.47,15.14,11.68,18.07,310.3,0,-11.91,.85,0
2,344,1800,2,10.34,9.87,9.54,10.27,9.4,.145,.242,.188,.217,0,12.62,2550
1,344,1805,2,2.169,2.169,315.6,.604,.046,2.287,11.34,15.06,11.64,19,310.3,0,-11.4,.802,0
1,344,1810,2,2.071,2.07,316.8,1.23,.065,2.189,11.18,14.75,11.47,19.31,310.3,0,-11.33,.905,0
1,344,1815,2,2.288,2.287,320.9,1.967,.076,2.45,11.24,14.48,11.43,18.93,310.4,0,-11.52,.832,0
2,344,1815,2,10.17,9.86,9.56,10.12,9.46,.145,.242,.188,.217,0,12.61,2550
1,344,1820,2,2.54,2.54,324.4,.996,.132,2.744,10.98,14.39,11.1,19.02,310.4,0,-11.68,.87,0
1,344,1825,2,2.634,2.633,324.5,.514,.049,2.744,10.57,13.97,10.79,19.55,310.4,0,-11.68,.673,0
1,344,1830,2,2.394,2.392,329.3,2.17,.093,2.613,10.1,13.69,10.35,20.08,310.4,0,-11.73,.395,0
2,344,1830,2,9.98,9.84,9.56,9.95,9.5,.145,.242,.188,.217,0,12.6,2550
1,344,1835,2,2.354,2.354,325.8,1.069,.061,2.45,9.75,13.79,9.92,20.77,310.4,0,-11.61,0,0
1,344,1840,2,2.196,2.196,323.8,.524,.045,2.287,9.33,13.77,9.41,20.85,310.5,0,-11.9,.067,0
1,344,1845,2,2.199,2.199,321.8,.048,.041,2.287,9.09,13.62,9.22,20.51,310.5,0,-12.3,.057,0
2,344,1845,2,9.78,9.81,9.54,9.77,9.53,.145,.242,.188,.217,0,12.59,2550
1,344,1850,2,2.202,2.199,327.4,2.946,.039,2.254,9.1,13.09,9.35,20.04,310.5,0,-12.58,.123,0
1,344,1855,2,2.253,2.253,330.9,0,.074,2.385,8.93,12.76,9.13,20.46,310.5,0,-12.47,0,0
1,344,1900,2,2.065,2.064,332.3,1.104,.046,2.156,8.37,13.14,8.57,21.46,310.5,0,-12.35,0,0
2,344,1900,2,9.59,9.77,9.52,9.58,9.55,.145,.243,.188,.217,0,12.58,2550
1,344,1905,2,1.762,1.762,335.5,.636,.121,1.96,7.83,13.26,7.98,22.21,310.5,0,-12.38,0,0
1,344,1910,2,1.246,1.243,333.5,3.88,.219,1.535,7.27,12.84,7.23,22.86,310.6,0,-12.49,0,0
1,344,1915,2,.492,.401,240.6,34.83,.115,.751,5.883,11.41,6.487,26.36,310.6,0,-11.94,1.502,0
2,344,1915,2,9.41,9.72,9.49,9.39,9.56,.145,.243,.188,.217,0,12.57,2550
1,344,1920,2,1.111,1.103,189.6,6.725,.235,1.47,4.479,10.12,5.029,30.23,310.6,0,-11.43,1.272,0
1,344,1925,2,1.418,1.418,183.9,1.511,.064,1.568,3.857,9.76,4.221,31.77,310.6,0,-11.36,.842,0
1,344,1930,2,1.174,1.172,190.5,2.735,.07,1.372,3.468,10.09,4.133,37.07,310.7,0,-9.81,.609,0
2,344,1930,2,9.24,9.66,9.44,9.2,9.55,.145,.242,.188,.217,0,12.55,2550
1,344,1935,2,1.405,1.404,192,1.278,.215,1.797,3.405,10.15,4.627,45.01,310.7,0,-7.41,.454,0
1,344,1940,2,2.209,2.204,197.6,3.861,.167,2.45,4.382,10.13,5.907,34.94,310.7,0,-9.73,1.244,.585
1,344,1945,2,1.646,1.643,211,3.702,.254,2.287,3.824,9.61,4.484,35.38,310.7,0,-10.05,.232,0
2,344,1945,2,9.08,9.61,9.4,9.02,9.54,.145,.242,.188,.217,0,12.53,2550
1,344,1950,2,1.396,1.373,224.2,10.51,.136,1.666,4.106,10.52,4.622,32.16,310.7,0,-10.99,.111,0
1,344,1955,2,1.31,1.305,245.7,4.909,.106,1.568,4.587,10.74,5.088,30.35,310.8,0,-11.3,.748,.589
1,344,2000,2,1.632,1.625,256.3,5.132,.168,2.025,4.572,10.96,4.659,30.06,310.8,0,-11.44,1.068,.303
2,344,2000,2,8.95,9.55,9.34,8.84,9.52,.145,.242,.188,.217,0,12.52,2550
1,344,2005,2,1.704,1.703,269.8,2.132,.178,2.156,3.543,10.99,3.988,33.69,310.7,0,-10.91,1.317,0
1,344,2010,2,1.961,1.951,271.5,5.736,.207,2.417,2.854,11.16,3.494,34.82,310.7,0,-11.1,.75,0
1,344,2015,2,2.596,2.581,248.2,6.184,.123,2.875,2.507,9.9,2.861,36.71,310.8,0,-10.76,.885,0
2,344,2015,2,8.81,9.49,9.28,8.68,9.49,.145,.242,.188,.217,0,12.51,2550
1,344,2020,2,2.819,2.818,235.9,1.787,.093,2.973,1.906,9.99,2.634,40.55,310.7,0,-10.05,1.05,0
1,344,2025,2,3.304,3.29,239.8,5.172,.247,3.626,3.174,9.24,4.373,34.01,310.8,0,-11.12,1.585,.993
1,344,2030,2,3.282,3.278,251.6,3.071,.147,3.495,3.493,9.11,4.228,32.29,310.7,0,-11.47,1.325,.193
2,344,2030,2,8.69,9.42,9.21,8.51,9.45,.145,.242,.188,.217,0,12.5,2550
1,344,2035,2,2.951,2.951,254.2,.347,.168,3.234,3.062,10.43,3.816,32.79,310.7,0,-11.66,1.257,0
1,344,2040,2,2.577,2.577,253.1,.79,.101,2.744,3.129,10.7,3.898,32.45,310.7,0,-11.73,1.04,0
1,344,2045,2,2.553,2.552,256.4,1.262,.132,2.809,3.113,10.48,3.658,32.53,310.7,0,-11.71,1.045,0
2,344,2045,2,8.57,9.36,9.15,8.35,9.42,.145,.242,.188,.217,0,12.5,2550
1,344,2050,2,2.614,2.595,258.4,6.972,.335,3.136,3.027,10.34,3.454,35.09,310.7,0,-10.86,1.102,0
1,344,2055,2,2.877,2.806,248.9,12.7,.198,3.169,2.983,10.79,3.512,36.54,310.7,0,-10.39,1.382,0
1,344,2100,2,3.437,3.415,239.3,6.42,.254,3.953,2.982,10.63,4.054,35.96,310.7,0,-10.59,1.367,.007
2,344,2100,2,8.45,9.3,9.08,8.19,9.37,.145,.242,.188,.217,0,12.49,2550
1,344,2105,2,3.333,3.331,240.9,2.057,.167,3.593,3.226,10.19,4.163,34.22,310.7,0,-10.99,1.232,.002
1,344,2110,2,2.879,2.876,245.9,2.634,.159,3.234,3.517,9.27,4.223,32.97,310.7,0,-11.2,.862,.008
1,344,2115,2,2.534,2.533,248.9,.976,.056,2.646,3.39,9.58,3.834,32.87,310.6,0,-11.34,.128,0
2,344,2115,2,8.34,9.24,9.02,8.05,9.33,.144,.242,.188,.217,0,12.48,2550
1,344,2120,2,2.448,2.445,242.3,2.67,.096,2.613,3.513,10.33,3.826,32.56,310.5,0,-11.35,0,0
1,344,2125,2,2.782,2.772,226.4,4.683,.279,3.169,3.275,10.72,3.407,33.18,310.5,0,-11.33,.494,0
1,344,2130,2,2.8,2.793,224.1,3.937,.143,3.136,3.631,10.46,4.169,31.74,310.5,0,-11.57,1.007,.275
2,344,2130,2,8.23,9.18,8.95,7.9,9.28,.144,.242,.188,.217,0,12.47,2550
1,344,2135,2,2.576,2.567,231.2,4.905,.135,2.907,3.65,10.79,4.506,30.97,310.5,0,-11.85,.77,.119
1,344,2140,2,2.679,2.629,239.9,11.06,.207,3.332,4.392,10.87,5.128,29.3,310.5,0,-11.89,1.402,1.287
1,344,2145,2,2.375,2.366,238.8,4.927,.166,2.646,4.642,11.36,5.481,28.66,310.5,0,-11.95,1.125,1.022
2,344,2145,2,8.13,9.11,8.88,7.77,9.22,.144,.242,.188,.217,0,12.46,2550
1,344,2150,2,2.487,2.478,246.5,4.962,.248,2.94,4.208,11.42,5.188,29.54,310.5,0,-11.95,1.487,.32
1,344,2155,2,2.783,2.772,256.8,5.022,.089,3.038,3.93,10.43,4.815,29.96,310.5,0,-12.02,1.264,.15
1,344,2200,2,2.638,2.633,260.3,3.473,.122,2.875,2.751,8.39,3.056,32.83,310.6,0,-11.92,.707,0
2,344,2200,2,8.03,9.05,8.81,7.63,9.16,.144,.242,.188,.217,0,12.44,2550
1,344,2205,2,2.959,2.956,255.5,2.265,.211,3.299,2.478,7.75,2.878,35.47,310.6,0,-11.21,1.187,0
1,344,2210,2,3.307,3.306,250.3,1.247,.096,3.495,2.689,7.77,3.424,36.29,310.5,0,-10.74,1.387,0
1,344,2215,2,3.412,3.411,250.9,1.615,.049,3.561,3.155,8.17,3.861,33.33,310.5,0,-11.38,1.297,0
2,344,2215,2,7.93,8.99,8.73,7.5,9.11,.144,.241,.188,.217,0,12.44,2550
1,344,2220,2,3.652,3.648,246.9,2.956,.212,3.953,3.396,8,3.812,32.24,310.5,0,-11.58,1.502,0
1,344,2225,2,3.921,3.896,248.7,6.391,.317,4.933,3.025,8,3.526,32.42,310.5,0,-11.83,1.65,0
1,344,2230,2,4.605,4.57,240.1,7.06,.504,5.978,3.008,6.11,3.549,32,310.6,0,-12.01,2.17,0
2,344,2230,2,7.84,8.93,8.66,7.38,9.05,.144,.241,.188,.217,0,12.43,2550
1,344,2235,2,4.961,4.933,244.1,6.056,.457,5.847,3.896,5.666,4.324,28.75,310.6,0,-12.55,2.812,.124
1,344,2240,2,5.186,5.157,256.6,6.064,.456,6.272,4.567,6.22,4.846,26.31,310.6,0,-13.06,2.877,.485
1,344,2245,2,5.287,5.265,267.8,5.295,.39,6.207,4.626,6.535,4.794,25.99,310.6,0,-13.16,2.707,0
2,344,2245,2,7.76,8.87,8.59,7.26,8.99,.144,.241,.188,.217,0,12.43,2550
1,344,2250,2,4.403,4.388,263.8,4.731,.319,5.553,4.757,6.323,4.913,25.46,310.6,0,-13.3,2.272,0
1,344,2255,2,4.581,4.574,266.4,3.179,.243,5.063,4.188,5.494,4.132,26.42,310.6,0,-13.33,2.16,0
1,344,2300,2,4.581,4.572,267.8,3.608,.258,5.325,3.399,5.04,3.346,27.91,310.6,0,-13.34,2.117,0
2,344,2300,2,7.69,8.82,8.52,7.15,8.93,.144,.241,.188,.217,0,12.43,2550
1,344,2305,2,4.225,4.221,266.7,2.512,.158,4.639,2.792,4.597,2.811,29,310.6,0,-13.4,1.865,0
1,344,2310,2,4.254,4.25,266.1,2.57,.175,4.769,2.448,4.554,2.505,29.56,310.6,0,-13.46,1.775,0
1,344,2315,2,4.343,4.338,271.1,2.764,.143,4.704,2.08,4.582,2.112,30.32,310.6,0,-13.47,1.702,0
2,344,2315,2,7.65,8.76,8.45,7.07,8.86,.144,.241,.188,.217,0,12.41,2550
1,344,2320,2,4.421,4.414,267.5,3.373,.234,4.965,1.702,4.32,1.777,31.06,310.6,0,-13.51,1.767,0
1,344,2325,2,4.483,4.477,266.3,2.919,.197,4.867,1.534,3.975,1.696,31.34,310.6,0,-13.54,1.85,0
1,344,2330,2,4.221,4.212,262.5,3.546,.208,4.671,1.435,3.355,1.514,31.44,310.7,0,-13.59,1.875,0
2,344,2330,2,7.62,8.71,8.39,6.992,8.8,.144,.241,.188,.217,0,12.42,2550
1,344,2335,2,4.417,4.407,260.7,3.857,.234,4.998,1.4,3.2,1.508,31.46,310.7,0,-13.61,1.947,0
1,344,2340,2,4.351,4.34,259.9,4.067,.298,5.194,1.661,3.444,1.843,30.68,310.6,0,-13.69,2.027,0
1,344,2345,2,4.501,4.472,264,6.488,.303,5.194,1.677,3.18,1.739,30.38,310.6,0,-13.8,2.09,0
2,344,2345,2,7.58,8.66,8.32,6.914,8.74,.144,.241,.188,.217,0,12.4,2550
1,344,2350,2,4.439,4.429,262.2,3.828,.257,4.965,1.446,2.853,1.478,30.96,310.6,0,-13.77,2.097,0
1,344,2355,2,5.066,5.055,256.5,3.803,.279,5.717,1.209,2.699,1.308,31.47,310.7,0,-13.77,2.615,0
1,345,0,2,5.271,5.251,255.2,4.937,.373,6.272,1.474,2.936,1.646,30.69,310.8,0,-13.85,2.95,0
2,345,0,2,7.53,8.62,8.26,6.835,8.68,.144,.24,.188,.217,0,12.39,2550
1,345,5,2,5.821,5.794,255.5,5.505,.39,6.729,1.83,3.22,2.028,29.72,310.8,0,-13.93,3.323,0
1,345,10,2,5.318,5.304,260.1,4.187,.37,6.141,1.885,3.091,1.992,29.65,310.8,0,-13.91,2.867,0
1,345,15,2,4.771,4.757,261.2,4.368,.253,5.357,1.635,2.788,1.644,30.27,310.7,0,-13.88,2.45,0
2,345,15,2,7.48,8.57,8.2,6.752,8.62,.144,.24,.188,.217,0,12.39,2550
1,345,20,2,5.095,5.08,259.1,4.366,.341,5.978,1.473,2.84,1.586,30.65,310.8,0,-13.87,2.607,0
1,345,25,2,5.339,5.322,263.3,4.542,.345,6.141,1.866,3.262,2.112,29.72,310.8,0,-13.9,3.02,0
1,345,30,2,5.297,5.282,263.6,4.294,.354,6.043,2.149,3.403,2.304,29.14,310.7,0,-13.89,2.93,0
2,345,30,2,7.43,8.53,8.14,6.675,8.56,.144,.24,.188,.217,0,12.37,2550
1,345,35,2,5.095,5.084,263,3.623,.282,5.815,2.244,3.399,2.375,28.87,310.7,0,-13.92,2.852,0
1,345,40,2,4.699,4.69,266.2,3.593,.342,5.423,2.186,3.226,2.257,28.93,310.7,0,-13.95,2.612,0
1,345,45,2,3.881,3.876,268.4,2.935,.234,4.541,1.822,2.815,1.738,29.81,310.6,0,-13.9,1.912,0
2,345,45,2,7.39,8.49,8.09,6.604,8.5,.144,.24,.188,.217,0,12.38,2550
1,345,50,2,4.095,4.088,274.9,3.374,.373,4.965,1.177,2.611,1.157,31.49,310.5,0,-13.8,1.932,0
1,345,55,2,4.66,4.645,274,4.481,.347,5.619,1.312,3.169,1.529,31.92,310.5,0,-13.51,2.517,0
1,345,100,2,4.742,4.727,272.1,4.553,.351,5.651,2.129,3.59,2.429,30.38,310.5,0,-13.41,2.83,0
2,345,100,2,7.35,8.45,8.03,6.533,8.44,.144,.24,.188,.217,0,12.36,2550
1,345,105,2,5.02,5.003,271.9,4.68,.367,6.011,2.559,3.737,2.746,29.43,310.5,0,-13.42,3.07,0
1,345,110,2,4.88,4.861,272.4,5.052,.426,5.945,2.745,3.824,2.827,29.23,310.5,0,-13.34,2.982,0
1,345,115,2,4.669,4.657,270.9,4.18,.374,5.553,2.703,3.757,2.793,29.53,310.4,0,-13.25,2.795,0
2,345,115,2,7.31,8.41,7.97,6.465,8.39,.144,.24,.188,.217,0,12.36,2550
1,345,120,2,4.675,4.655,272.6,5.223,.381,5.553,2.582,3.618,2.615,30.06,310.4,0,-13.14,2.727,0
1,345,125,2,4.412,4.401,275.2,4.119,.368,5.259,2.475,3.417,2.494,30.78,310.3,0,-12.95,2.665,0
1,345,130,2,4.182,4.17,275.7,4.232,.286,4.835,2.167,2.982,2.122,32.22,310.3,0,-12.66,2.445,0
2,345,130,2,7.28,8.38,7.92,6.399,8.33,.144,.24,.188,.217,0,12.35,2550
1,345,135,2,4.345,4.33,277.3,4.735,.368,5.39,1.837,2.759,1.799,33.42,310.2,0,-12.5,2.367,0
1,345,140,2,4.403,4.39,278.5,4.354,.386,5.619,1.799,2.76,1.831,34.29,310.2,0,-12.21,2.732,0
1,345,145,2,4.164,4.153,278.2,4.278,.292,4.998,1.689,2.609,1.682,35.13,310.1,0,-12.01,2.287,0
2,345,145,2,7.24,8.34,7.86,6.335,8.28,.144,.24,.188,.217,0,12.35,2550
1,345,150,2,3.988,3.974,278.8,4.687,.344,4.835,1.44,2.317,1.436,36.32,310.1,0,-11.83,2.21,0
1,345,155,2,4.043,4.029,281.4,4.603,.282,4.639,1.147,2.096,1.111,37.46,310.1,0,-11.71,2.215,0
1,345,200,2,4.214,4.199,279.8,4.799,.286,5.031,.96,2.031,.957,38.25,310.1,0,-11.61,2.267,0
2,345,200,2,7.21,8.31,7.81,6.278,8.23,.144,.24,.188,.217,0,12.35,2550
1,345,205,2,3.94,3.93,279,4.029,.285,4.737,.883,1.948,.893,38.56,310.1,0,-11.58,2.147,0
1,345,210,2,3.427,3.416,278.9,4.652,.294,4.41,.747,1.725,.73,39.06,310.1,0,-11.55,1.707,0
1,345,215,2,3.07,3.059,279.2,4.677,.258,3.92,.384,1.338,.308,40.45,310.1,0,-11.44,1.447,0
2,345,215,2,7.17,8.27,7.77,6.217,8.17,.144,.239,.188,.217,0,12.34,2550
1,345,220,2,3.53,3.521,282.9,3.982,.291,4.181,.051,1.343,-.017,42.01,310.1,0,-11.27,1.58,0
1,345,225,2,3.505,3.497,280.9,3.926,.216,4.247,-.137,1.198,-.145,42.66,310.1,0,-11.25,1.71,0
1,345,230,2,3.519,3.511,281.1,3.634,.199,4.018,-.34,1.048,-.36,43.24,310,0,-11.26,1.76,0
2,345,230,2,7.13,8.24,7.72,6.156,8.12,.144,.239,.188,.217,0,12.33,2550
1,345,235,2,3.523,3.512,280,4.602,.215,4.051,-.503,1.013,-.518,44.06,310,0,-11.18,1.602,0
1,345,240,2,3.598,3.588,274.4,4.299,.226,4.181,-.563,1.053,-.499,43.43,309.9,0,-11.41,1.612,0
1,345,245,2,3.508,3.495,276.1,4.871,.309,4.475,-.314,1.138,-.237,41.99,309.9,0,-11.6,1.652,0
2,345,245,2,7.08,8.21,7.67,6.092,8.07,.144,.239,.188,.217,0,12.33,2550
1,345,250,2,3.091,3.084,274.1,3.684,.188,3.757,-.338,.791,-.362,41.41,309.9,0,-11.79,1.392,0
1,345,255,2,3.401,3.393,275.4,4.011,.206,3.887,-.751,.53,-.801,42.01,310,0,-11.99,1.617,0
1,345,300,2,3.508,3.5,274.5,4.015,.239,4.181,-.971,.546,-.962,42.61,310,0,-12.01,1.552,0
2,345,300,2,7.03,8.17,7.62,6.022,8.02,.144,.239,.188,.217,0,12.31,2550
1,345,305,2,3.272,3.256,278.3,5.528,.299,4.181,-1.07,.564,-1.017,43.24,310,0,-11.92,1.37,0
1,345,310,2,3.574,3.563,279.7,4.492,.235,4.051,-.986,.678,-.896,43.57,309.9,0,-11.75,1.647,0
1,345,315,2,3.764,3.757,278.2,3.512,.254,4.443,-.828,.77,-.744,43.41,309.9,0,-11.65,1.825,0
2,345,315,2,6.97,8.14,7.57,5.948,7.97,.144,.239,.188,.217,0,12.3,2550
1,345,320,2,3.337,3.328,276.7,4.321,.241,4.051,-.874,.688,-.869,43.4,309.9,0,-11.7,1.442,0
1,345,325,2,3.321,3.31,277,4.641,.208,3.887,-.971,.481,-.953,43.99,309.8,0,-11.62,1.46,0
1,345,330,2,3.269,3.256,275.6,5.092,.288,3.724,-1.003,.443,-.974,44.01,309.8,0,-11.64,1.455,0
2,345,330,2,6.91,8.1,7.53,5.875,7.92,.144,.239,.188,.217,0,12.3,2550
1,345,335,2,3.373,3.353,276.9,6.164,.305,4.083,-.897,.503,-.871,43.51,309.7,0,-11.69,1.49,0
1,345,340,2,3.761,3.753,278.1,3.819,.242,4.247,-.841,.486,-.78,43.53,309.7,0,-11.63,1.887,0
1,345,345,2,3.532,3.527,277.3,3.155,.202,4.083,-.858,.31,-.864,43.78,309.7,0,-11.58,1.747,0
2,345,345,2,6.852,8.06,7.47,5.794,7.87,.144,.239,.188,.217,0,12.3,2550
1,345,350,2,3.609,3.602,277.9,3.703,.22,4.181,-1.009,.127,-1.033,44.38,309.6,0,-11.54,1.772,0
1,345,355,2,3.655,3.646,278.9,4.14,.209,4.149,-1.229,-.01,-1.253,45.19,309.6,0,-11.52,1.64,0
1,345,400,2,3.521,3.511,282.7,4.394,.293,4.41,-1.353,.01,-1.337,45.88,309.5,0,-11.45,1.65,0
2,345,400,2,6.8,8.03,7.42,5.719,7.82,.144,.239,.188,.217,0,12.3,2550
1,345,405,2,3.307,3.292,281.6,5.398,.229,3.953,-1.326,.054,-1.325,46.31,309.5,0,-11.31,1.547,0
1,345,410,2,3.181,3.174,276.3,3.685,.189,3.626,-1.378,-.101,-1.393,45.99,309.4,0,-11.44,1.455,0
1,345,415,2,3.355,3.348,278.5,3.598,.23,3.789,-1.512,-.283,-1.534,45.46,309.4,0,-11.7,1.577,0
2,345,415,2,6.748,7.99,7.37,5.645,7.78,.144,.239,.188,.217,0,12.29,2550
1,345,420,2,3.438,3.431,278.2,3.574,.151,3.887,-1.723,-.473,-1.746,46.52,309.4,0,-11.61,1.642,0
1,345,425,2,3.25,3.239,278.8,4.733,.182,3.659,-1.933,-.579,-1.926,46.87,309.4,0,-11.71,1.485,0
1,345,430,2,3.315,3.307,284.2,3.972,.196,3.789,-2.017,-.7,-1.998,47.83,309.4,0,-11.53,1.57,0
2,345,430,2,6.7,7.96,7.32,5.575,7.73,.144,.239,.188,.217,0,12.28,2550
1,345,435,2,3.204,3.184,273.9,6.347,.221,3.757,-2.138,-.821,-2.094,49.02,309.4,0,-11.34,1.545,0
1,345,440,2,3.608,3.597,266.4,4.418,.346,4.443,-2.258,-1.053,-2.219,47.84,309.3,0,-11.75,1.66,0
1,345,445,2,4.043,4.031,266.5,4.531,.242,4.508,-2.133,-1.005,-2.04,47.31,309.3,0,-11.78,2.122,0
2,345,445,2,6.649,7.92,7.27,5.502,7.68,.143,.238,.188,.217,0,12.27,2550
1,345,450,2,4.03,4.017,268.9,4.742,.246,4.835,-1.921,-.981,-1.882,46.62,309.3,0,-11.76,2.15,0
1,345,455,2,4.421,4.411,268.2,3.759,.3,5.096,-1.971,-.964,-1.922,47,309.3,0,-11.71,2.22,0
1,345,500,2,4.474,4.459,271.4,4.684,.26,5.129,-1.773,-.647,-1.686,46.66,309.2,0,-11.62,2.395,0
2,345,500,2,6.597,7.88,7.21,5.431,7.62,.143,.238,.188,.217,0,12.28,2550
1,345,505,2,4.118,4.108,277.4,4.014,.357,4.998,-1.503,-.486,-1.435,45.89,309.3,0,-11.58,2.33,0
1,345,510,2,3.673,3.659,276.8,4.919,.252,4.345,-1.573,-.556,-1.591,46.34,309.3,0,-11.52,1.97,0
1,345,515,2,3.83,3.811,275.9,5.76,.297,4.508,-1.668,-.678,-1.668,46.82,309.3,0,-11.48,2.025,0
2,345,515,2,6.551,7.85,7.16,5.359,7.57,.144,.238,.188,.216,0,12.27,2550
1,345,520,2,3.713,3.697,276.2,5.161,.333,4.475,-1.701,-.907,-1.723,47.31,309.2,0,-11.38,2.035,0
1,345,525,2,3.532,3.513,280.6,5.881,.362,4.606,-1.932,-1.109,-1.986,48.27,309.3,0,-11.35,1.772,0
1,345,530,2,3.941,3.927,285.1,4.828,.409,4.965,-1.908,-.888,-1.86,50.43,309.4,0,-10.78,2.23,0
2,345,530,2,6.508,7.81,7.11,5.293,7.53,.143,.238,.188,.216,0,12.27,2550
1,345,535,2,3.643,3.628,284,5.223,.321,4.41,-1.749,-1.015,-1.791,50.34,309.4,0,-10.66,2.08,0
1,345,540,2,3.658,3.64,289.1,5.673,.445,4.737,-1.962,-1.165,-2.006,51.26,309.3,0,-10.63,2.005,0
1,345,545,2,3.409,3.388,287.2,6.385,.346,4.573,-2.029,-1.204,-2.02,51.93,309.2,0,-10.53,1.832,0
2,345,545,2,6.47,7.78,7.05,5.227,7.47,.143,.238,.188,.216,0,12.26,2550
1,345,550,2,3.527,3.509,282.9,5.799,.353,4.475,-2.121,-1.248,-2.168,52.66,309.2,0,-10.44,1.815,0
1,345,555,2,3.734,3.721,280.2,4.803,.258,4.475,-2.261,-1.369,-2.293,53.51,309.1,0,-10.37,2.035,0
1,345,600,2,3.7,3.688,274.8,4.627,.218,4.345,-2.281,-1.398,-2.279,53.72,309.1,0,-10.34,2.007,0
2,345,600,2,6.43,7.74,6.999,5.165,7.43,.143,.238,.188,.216,0,12.26,2550
1,345,605,2,3.816,3.806,270.7,4.257,.188,4.247,-2.374,-1.433,-2.391,53.19,309,0,-10.55,1.905,0
1,345,610,2,3.56,3.555,275.7,3.103,.208,4.051,-2.568,-1.635,-2.633,53.29,309,0,-10.7,1.83,0
1,345,615,2,3.738,3.726,274.9,4.599,.23,4.606,-2.799,-1.588,-2.826,54.24,309.1,0,-10.7,1.735,0
2,345,615,2,6.391,7.71,6.947,5.1,7.37,.143,.238,.188,.216,0,12.26,2550
1,345,620,2,3.52,3.51,273,4.204,.257,4.051,-2.933,-1.689,-2.917,55.01,309.1,0,-10.64,1.647,0
1,345,625,2,3.67,3.661,271.6,4.01,.233,4.247,-2.748,-1.563,-2.648,54.82,309.1,0,-10.52,1.862,0
1,345,630,2,3.5,3.487,274.6,4.891,.375,4.181,-2.523,-1.529,-2.498,53.91,309,0,-10.52,1.745,0
2,345,630,2,6.353,7.67,6.896,5.041,7.32,.143,.238,.188,.216,0,12.25,2550
1,345,635,2,3.201,3.187,275.1,5.249,.343,3.953,-2.629,-1.602,-2.637,54.18,308.9,0,-10.55,1.49,0
1,345,640,2,3.802,3.798,272.2,2.675,.19,4.214,-2.668,-1.522,-2.65,54.3,308.8,0,-10.56,1.872,0
1,345,645,2,3.56,3.553,272.4,3.479,.176,3.887,-2.711,-1.588,-2.713,53.93,308.8,0,-10.69,1.665,0
2,345,645,2,6.316,7.65,6.847,4.983,7.28,.143,.238,.188,.216,0,12.25,2550
1,345,650,2,3.428,3.42,277.9,3.9,.27,4.181,-2.763,-1.542,-2.773,54.14,308.8,0,-10.69,1.625,0
1,345,655,2,3.674,3.665,278.8,3.894,.239,4.41,-2.756,-1.312,-2.738,55.49,308.8,0,-10.38,1.667,0
1,345,700,2,3.608,3.602,276.9,3.526,.216,4.214,-2.755,-1.146,-2.739,55.97,308.9,0,-10.27,1.547,0
2,345,700,2,6.274,7.61,6.796,4.925,7.23,.143,.237,.188,.216,0,12.25,2550
1,345,705,2,3.57,3.563,279.3,3.453,.255,4.083,-2.948,-1.343,-2.918,56.55,308.9,0,-10.32,1.742,0
1,345,710,2,3.666,3.661,274.4,2.991,.193,4.312,-2.95,-1.611,-2.945,56.27,309,0,-10.38,1.85,0
1,345,715,2,3.697,3.687,273,4.056,.269,4.345,-3.161,-1.725,-3.166,56.13,309,0,-10.61,1.677,0
2,345,715,2,6.23,7.58,6.746,4.866,7.18,.143,.237,.188,.216,0,12.24,2550
1,345,720,2,3.677,3.667,275.8,4.191,.235,4.345,-3.542,-1.808,-3.577,56.98,309,0,-10.77,1.755,0
1,345,725,2,3.632,3.614,273,5.594,.259,4.247,-3.59,-1.86,-3.527,57.53,309,0,-10.7,1.715,0
1,345,730,2,3.983,3.977,268,3.13,.187,4.41,-3.576,-2.056,-3.5,57.37,309,0,-10.72,1.865,0
2,345,730,2,6.186,7.55,6.698,4.805,7.13,.143,.237,.188,.216,0,12.24,2550
1,345,735,2,3.94,3.928,267.7,4.321,.197,4.41,-3.545,-2.241,-3.482,57.14,309,0,-10.74,1.84,.181
1,345,740,2,4.25,4.241,268.3,3.774,.218,4.769,-3.458,-2.153,-3.376,57.07,309,0,-10.68,2.047,2.021
1,345,745,2,4.192,4.178,266,4.749,.235,4.639,-3.279,-2.194,-3.174,56.38,309,0,-10.66,2.152,5.577
2,345,745,2,6.142,7.52,6.651,4.744,7.09,.143,.237,.188,.216,0,12.24,2550
1,345,750,2,3.913,3.904,273.2,3.909,.342,4.769,-3.21,-2.263,-3.156,56.04,309,0,-10.67,2.095,15.2
1,345,755,2,3.748,3.735,275,4.614,.319,4.835,-3.236,-2.158,-3.091,56.77,309,0,-10.54,2.007,21.35
1,345,800,2,3.865,3.849,271.6,5.158,.318,4.835,-2.987,-1.989,-2.775,56.77,309.1,0,-10.3,2.14,26.35
2,345,800,2,6.095,7.48,6.598,4.684,7.04,.143,.237,.188,.216,0,12.24,2550
1,345,805,2,4.147,4.124,266.2,6.109,.365,5.031,-2.833,-2.104,-2.681,55.87,309.1,0,-10.36,2.402,23.7
1,345,810,2,4.249,4.233,270,4.905,.315,4.998,-2.681,-2.029,-2.554,55.54,309.1,0,-10.29,2.597,28.24
1,345,815,2,3.971,3.959,271.7,4.329,.341,4.835,-2.489,-1.897,-2.363,55.15,309.1,0,-10.2,2.547,41.86
2,345,815,2,6.054,7.45,6.552,4.624,6.994,.143,.237,.188,.216,0,12.27,2550
1,345,820,2,3.891,3.88,272.7,4.271,.291,4.835,-2.249,-1.606,-2.017,54.72,309.1,0,-10.08,2.427,82.5
1,345,825,2,3.565,3.555,273.1,4.28,.373,4.41,-1.83,-1.202,-1.462,53.67,309,0,-9.93,2.307,93.7
1,345,830,2,3.555,3.538,275.7,5.603,.371,4.475,-1.37,-.832,-.959,52.61,309,0,-9.76,2.19,109
2,345,830,2,6.023,7.42,6.501,4.571,6.948,.143,.237,.188,.216,0,12.33,2550
1,345,835,2,3.543,3.524,282.3,5.931,.377,4.312,-.867,-.44,-.394,51.51,309,0,-9.56,2.412,128
1,345,840,2,3.189,3.162,278.5,7.38,.409,4.181,-.399,-.028,.122,50.36,308.9,0,-9.42,2.087,149.4
1,345,845,2,3.255,3.228,276.6,7.39,.448,4.377,.147,.506,.71,48.41,308.7,0,-9.42,2.25,165.9
2,345,845,2,6.007,7.39,6.453,4.526,6.901,.143,.237,.188,.216,0,12.59,2550
1,345,850,2,3.327,3.296,265.2,7.79,.476,4.541,.641,.885,1.098,46.33,308.6,0,-9.52,2.472,178.4
1,345,855,2,3.323,3.295,271.1,7.47,.548,4.867,1.031,1.273,1.434,44.72,308.7,0,-9.61,2.495,197.4
1,345,900,2,3.342,3.317,274.1,7.11,.443,4.377,1.52,1.778,1.974,42.92,308.9,0,-9.68,2.735,210.3
2,345,900,2,6.016,7.36,6.409,4.501,6.854,.143,.237,.188,.216,0,13.06,2550
1,345,905,2,3.158,3.124,260.7,8.39,.571,4.116,1.993,2.25,2.441,41.84,308.8,0,-9.58,2.545,226.1
1,345,910,2,3.354,3.315,266.3,8.76,.486,4.377,2.305,2.345,2.605,40.66,308.6,0,-9.66,2.71,243.4
1,345,915,2,3.475,3.444,267.9,7.61,.463,4.443,2.826,3.086,3.308,39.27,308.5,0,-9.63,2.607,263.9
2,345,915,2,6.063,7.34,6.366,4.514,6.808,.143,.237,.188,.216,0,13.36,2550
1,345,920,2,3.637,3.603,264.9,7.86,.519,4.998,3.416,3.502,3.804,37.51,308.4,0,-9.68,2.885,278.9
1,345,925,2,4.219,4.188,270.2,6.999,.593,5.684,4.021,4.222,4.487,35.19,308.4,0,-9.95,3.47,297.2
1,345,930,2,4.152,4.115,279.2,7.65,.667,5.945,4.759,4.989,5.314,33.36,308.4,0,-9.97,3.258,314.2
2,345,930,2,6.142,7.32,6.335,4.565,6.763,.143,.236,.188,.216,0,13.75,2550
1,345,935,2,5.031,4.993,274.1,7.04,.729,6.435,5.387,5.468,5.868,31.57,308.3,0,-10.11,4.068,330.5
1,345,940,2,5.14,5.092,284.6,7.8,.652,6.239,5.835,5.807,6.214,30.88,308.5,0,-10,4.11,349.1
1,345,945,2,4.694,4.658,280.2,7.01,.636,6.239,6.117,6.124,6.555,30.37,308.4,0,-9.96,4,365.9
2,345,945,2,6.247,7.31,6.306,4.658,6.721,.143,.236,.188,.216,0,13.88,2550
1,345,950,2,3.88,3.83,287.6,9.26,.515,4.835,6.603,6.609,7.17,30.15,308.5,0,-9.64,3.158,381.9
1,345,955,2,4.792,4.749,285.6,7.69,.594,6.305,7.36,7.36,7.9,27.88,308.4,0,-9.96,3.805,397.1
1,345,1000,2,4.697,4.657,288.1,7.54,.678,6.141,7.86,7.76,8.24,27.11,308.4,0,-9.89,3.943,412.7
2,345,1000,2,6.38,7.31,6.292,4.797,6.683,.143,.236,.188,.216,0,13.87,2550
1,345,1005,2,4.943,4.915,288.8,6.141,.896,6.533,8.32,8.22,8.75,26.29,308.4,0,-9.88,3.913,427.3
1,345,1010,2,4.597,4.542,288.4,8.84,.765,6.501,9.26,9.19,9.75,24.89,308.4,0,-9.77,3.563,439.5
1,345,1015,2,6.461,6.419,296.8,6.598,1.017,8.17,9.61,9.29,9.83,22.61,308.4,0,-10.67,5.213,449
2,345,1015,2,6.537,7.32,6.296,4.983,6.651,.143,.236,.188,.216,0,13.45,2550
1,345,1020,2,6.693,6.656,294.6,6.036,.648,7.94,9.61,9.08,9.68,22.34,308.5,0,-10.82,5.373,458.7
1,345,1025,2,6.434,6.397,304,6.135,.866,8.13,9.65,9.17,9.75,22.46,308.6,0,-10.72,5.13,468.4
1,345,1030,2,5.84,5.78,307.6,8.22,.876,7.55,9.89,9.5,10.04,22.65,308.7,0,-10.41,4.755,478.5
2,345,1030,2,6.727,7.34,6.317,5.214,6.629,.143,.236,.188,.216,0,13.44,2550
1,345,1035,2,5.705,5.662,304.5,7.08,.78,7.19,10.34,9.97,10.52,22.19,308.7,0,-10.3,4.66,489.9
1,345,1040,2,5.694,5.647,309.6,7.31,1.005,7.55,10.57,10.18,10.77,22.06,308.7,0,-10.18,4.59,499.4
1,345,1045,2,5.326,5.242,311.8,10.18,.8,7.02,11.17,10.85,11.45,21.43,308.7,0,-10.04,4.345,508.5
2,345,1045,2,6.924,7.39,6.352,5.489,6.614,.143,.236,.188,.216,0,13.64,2550
1,345,1050,2,5.3,5.219,313.8,10.05,1.049,7.51,11.68,11.38,11.96,19.76,308.7,0,-10.64,4.303,518.1
1,345,1055,2,5.728,5.66,304,8.81,.823,7.45,12.2,11.79,12.37,18.39,308.6,0,-11.1,4.635,527.3
1,345,1100,2,5.489,5.439,307.9,7.72,.959,7.15,12.4,11.97,12.58,18.28,308.6,0,-11.01,4.43,535.9
2,345,1100,2,7.13,7.44,6.41,5.79,6.608,.143,.236,.188,.216,0,13.7,2550
1,345,1105,2,5.864,5.835,310.4,5.707,.974,7.87,12.81,12.36,12.94,17.58,308.6,0,-11.16,4.58,545
1,345,1110,2,5.934,5.887,320.6,7.16,.753,7.32,13.31,12.83,13.43,15.9,308.5,0,-12,4.703,554.4
1,345,1115,2,5.897,5.862,318,6.195,.894,7.68,13.39,12.73,13.43,15.61,308.5,0,-12.15,4.643,562.1
2,345,1115,2,7.35,7.51,6.491,6.113,6.618,.143,.236,.188,.216,0,13.67,2550
1,345,1120,2,4.391,4.348,323.3,8.03,.77,5.847,13.68,13.18,13.78,15.4,308.3,0,-12.09,3.66,567.6
1,345,1125,2,4.162,4.101,295.3,9.78,.704,5.717,13.86,13.26,13.95,15.06,308.1,0,-12.23,3.373,574.6
1,345,1130,2,3.86,3.78,305.1,11.69,.436,5.031,14.05,13.57,14.34,14.76,308,0,-12.31,3.03,581.5
2,345,1130,2,7.58,7.59,6.587,6.457,6.637,.143,.236,.188,.216,0,13.65,2550
1,345,1135,2,3.896,3.851,293.1,8.73,.837,5.586,14.4,13.8,14.67,14.6,307.9,0,-12.17,3.235,587.3
1,345,1140,2,4.207,4.16,303.8,8.59,.826,6.109,14.51,14.02,14.76,14.07,307.8,0,-12.54,3.485,593.8
1,345,1145,2,4.547,4.498,314.3,8.39,.686,6.109,14.77,14.1,14.82,13.85,307.9,0,-12.53,3.648,598.9
2,345,1145,2,7.82,7.69,6.7,6.813,6.67,.143,.236,.188,.216,0,13.59,2550
1,345,1150,2,4.173,4.14,318.3,7.24,.61,5.292,14.76,14.34,14.91,14.23,307.8,0,-12.2,3.52,602.4
1,345,1155,2,4.044,3.958,320.9,11.83,.561,5.063,15.25,14.77,15.39,14.12,307.8,0,-11.91,3.453,606.3
1,345,1200,2,4.646,4.566,303.3,10.63,.615,5.619,15.28,14.67,15.35,14.18,307.7,0,-11.84,3.74,609.2
2,345,1200,2,8.09,7.79,6.827,7.18,6.715,.143,.236,.188,.216,0,13.59,2550
1,345,1205,2,4.226,4.062,316.2,15.95,.535,5.521,15.32,14.77,15.41,14.12,307.6,0,-11.85,3.613,614.2
1,345,1210,2,4.208,4.125,322.3,11.39,.607,5.553,15.58,14.98,15.7,14.11,307.5,0,-11.65,3.29,618.9
1,345,1215,2,4.186,4.144,323.6,8.1,.81,5.945,15.9,15.27,16,13.88,307.4,0,-11.6,3.565,624.7
2,345,1215,2,8.37,7.91,6.966,7.56,6.771,.144,.236,.188,.216,0,13.55,2550
1,345,1220,2,4.683,4.609,339.6,10.22,.657,6.468,16.24,15.47,16.3,13.5,307.3,0,-11.69,3.7,630.9
1,345,1225,2,4.908,4.871,337.8,7.08,.709,6.795,16.22,15.37,16.13,13.5,307.3,0,-11.69,3.98,631.6
1,345,1230,2,5.215,5.18,332.8,6.563,.505,6.468,16.17,15.4,16.14,13.66,307.3,0,-11.59,4.21,622.5
2,345,1230,2,8.65,8.03,7.12,7.95,6.845,.144,.237,.188,.216,0,13.53,2550
1,345,1235,2,4.767,4.732,331.5,7.01,.709,6.239,16.35,15.68,16.38,13.49,307.1,0,-11.6,3.835,641.9
1,345,1240,2,4.264,4.197,332.4,10.2,.975,6.435,16.87,16.38,17.06,13.14,307.1,0,-11.52,3.62,662.2
1,345,1245,2,5.194,5.125,349.8,9.33,.671,6.697,17.19,16.4,17.16,12.19,307,0,-12.19,4.303,637.4
2,345,1245,2,8.92,8.16,7.28,8.34,6.929,.144,.237,.188,.216,0,13.52,2550
1,345,1250,2,4.315,4.254,332.5,9.59,.801,5.684,16.98,16.38,16.92,12.35,306.9,0,-12.2,3.598,421.5
1,345,1255,2,4.476,4.43,340.3,8.22,1.063,6.403,16.8,16.3,16.77,12.39,306.8,0,-12.29,3.695,541.3
1,345,1300,2,5.282,5.207,330,9.67,.576,6.762,16.92,16.14,16.83,12.09,306.8,0,-12.5,4.38,630.9
2,345,1300,2,9.17,8.3,7.45,8.71,7.02,.144,.237,.188,.216,0,13.5,2550
1,345,1305,2,4.73,4.662,335.4,9.71,.711,6.272,17.07,16.35,17.06,12.41,306.7,0,-12.07,3.903,684.2
1,345,1310,2,4.502,4.425,329.8,10.58,.878,6.501,17.18,16.38,17.06,12.56,306.7,0,-11.83,3.93,691.4
1,345,1315,2,4.259,4.223,331.7,7.4,.865,6.141,17.52,16.85,17.62,12.19,306.6,0,-11.94,3.438,690.5
2,345,1315,2,9.41,8.44,7.63,9.07,7.13,.144,.237,.188,.216,0,13.48,2550
1,345,1320,2,4.118,4.019,333.8,12.57,.633,5.194,17.65,16.87,17.62,12,306.5,0,-12.02,3.535,675.9
1,345,1325,2,4.189,4.096,354.5,12.06,.41,5.357,17.8,16.96,17.67,12.03,306.5,0,-11.89,3.585,665.2
1,345,1330,2,4.61,4.563,345.4,8.14,.636,6.043,17.72,16.95,17.51,11.92,306.5,0,-12.05,4.025,661.9
2,345,1330,2,9.64,8.57,7.81,9.41,7.25,.144,.237,.188,.216,0,13.46,2550
1,345,1335,2,3.965,3.903,337.4,10.13,.789,5.847,17.64,16.84,17.51,12.37,306.4,0,-11.67,3.295,662.7
1,345,1340,2,3.58,3.503,329.6,11.88,.822,5.717,18.02,17.4,18.11,12.53,306.4,0,-11.21,3.05,671.4
1,345,1345,2,4.323,4.262,342.3,9.59,.783,6.174,18.33,17.4,18.25,12.15,306.4,0,-11.35,3.618,695.2
2,345,1345,2,9.88,8.71,7.99,9.73,7.37,.144,.238,.188,.216,0,13.42,2550
1,345,1350,2,4.48,4.359,346.7,13.3,.627,6.305,18.31,17.5,18.18,12.08,306.3,0,-11.44,3.793,711
1,345,1355,2,4.396,4.251,353.6,14.7,.817,6.239,18.47,17.66,18.43,12.46,306.3,0,-10.93,3.67,695.4
1,345,1400,2,3.711,3.632,353.6,11.82,.603,5.096,18.66,18.02,18.67,12.41,306.3,0,-10.84,3.215,685.2
2,345,1400,2,10.13,8.84,8.18,10.05,7.51,.144,.238,.188,.216,0,13.4,2550
1,345,1405,2,4.397,4.314,.065,11.13,1.001,6.827,18.68,17.92,18.57,11.79,306.3,0,-11.45,3.765,634.8
1,345,1410,2,3.958,3.84,353.8,13.95,.612,5.227,18.72,17.95,18.61,11.59,306.3,0,-11.62,3.375,652
1,345,1415,2,4.057,3.968,355.5,12.03,.561,5.292,18.84,18.06,18.75,11.68,306.3,0,-11.44,3.425,645.2
2,345,1415,2,10.37,8.96,8.35,10.33,7.65,.144,.238,.188,.216,0,13.38,2550
1,345,1420,2,4.382,4.308,357.2,10.51,1.057,6.991,18.8,18.03,18.7,11.66,306.3,0,-11.49,3.56,641.1
1,345,1425,2,4.419,4.307,3.514,12.89,.911,6.435,18.91,18.19,18.9,11.79,306.2,0,-11.28,3.695,647.7
1,345,1430,2,4.63,4.488,359.3,14.16,.707,6.141,19.04,18.27,18.93,11.56,306.2,0,-11.42,4.015,628.5
2,345,1430,2,10.59,9.09,8.54,10.58,7.8,.144,.238,.188,.216,0,13.37,2550
1,345,1435,2,4.585,4.534,355.8,8.54,.818,6.697,18.91,18.2,18.83,11.53,306.2,0,-11.55,3.975,558.1
1,345,1440,2,4.044,3.869,356.5,16.88,.74,5.717,18.8,18.07,18.62,11.71,306.3,0,-11.44,3.213,437.1
1,345,1445,2,4.306,4.131,2.498,16.33,.615,5.815,18.68,18.22,18.65,11.79,306.3,0,-11.45,3.595,456.5
2,345,1445,2,10.76,9.2,8.71,10.8,7.95,.144,.239,.188,.216,0,13.36,2550
1,345,1450,2,5.121,5.078,6.253,7.4,.686,6.435,18.62,18.22,18.54,11.49,306.2,0,-11.81,4.193,385.9
1,345,1455,2,5.375,5.348,10.55,5.659,.754,6.697,18.36,17.92,18.18,11.63,306.2,0,-11.87,4.238,317.5
1,345,1500,2,4.613,4.578,13.74,7.09,.864,6.795,18.37,18.15,18.43,11.71,306.2,0,-11.76,3.96,446.4
2,345,1500,2,10.91,9.31,8.88,10.99,8.11,.144,.239,.188,.216,0,13.37,2550
1,345,1505,2,4.406,4.347,25.14,9.44,.461,5.259,18.57,18.33,18.6,11.59,306.3,0,-11.74,3.565,355.1
1,345,1510,2,4.823,4.762,13.21,9.09,.545,6.043,18.57,18.31,18.55,11.78,306.3,0,-11.54,3.808,330.7
1,345,1515,2,4.848,4.813,17.04,6.887,.622,6.207,18.43,18.21,18.39,11.99,306.3,0,-11.43,3.743,287.3
2,345,1515,2,11.01,9.42,9.04,11.14,8.28,.144,.239,.188,.216,0,13.38,2550
1,345,1520,2,5.78,5.757,5.836,5.115,.752,6.925,18.55,18.29,18.58,12.11,306.4,0,-11.22,4.568,399.5
1,345,1525,2,5.168,5.122,14.26,7.68,.757,7.22,18.7,18.45,18.76,11.97,306.4,0,-11.25,4.14,389.8
1,345,1530,2,6.009,5.976,27.18,5.967,.782,7.38,18.74,18.44,18.68,11.52,306.4,0,-11.69,4.848,349.1
2,345,1530,2,11.08,9.52,9.19,11.25,8.45,.144,.24,.188,.216,0,13.39,2550
1,345,1535,2,5.174,5.117,26.95,8.51,.7,6.664,18.72,18.55,18.77,11.41,306.4,0,-11.81,4.245,344
1,345,1540,2,5.562,5.53,26.28,6.088,.707,6.762,18.67,18.41,18.67,11.17,306.3,0,-12.12,4.678,402.6
1,345,1545,2,4.743,4.7,21.33,7.73,.731,6.435,18.78,18.6,18.82,11.25,306.3,0,-11.95,4.103,411.6
2,345,1545,2,11.12,9.61,9.33,11.31,8.62,.144,.24,.188,.216,0,13.41,2550
1,345,1550,2,4.096,4.047,24.14,8.85,.534,5.357,18.96,18.77,18.98,11.28,306.4,0,-11.78,3.413,328.3
1,345,1555,2,4.231,4.211,22.87,5.534,.64,5.227,18.6,18.34,18.52,11.43,306.4,0,-11.89,3.415,302.2
1,345,1600,2,4.193,4.167,35.89,6.461,.471,5.161,18.56,18.37,18.61,11.37,306.4,0,-11.99,3.335,335.4
2,345,1600,2,11.18,9.69,9.45,11.35,8.79,.144,.24,.188,.216,0,13.4,2550
1,345,1605,2,3.732,3.705,39.05,6.806,.695,5.096,18.61,18.52,18.68,11.29,306.4,0,-12.04,2.952,248.2
1,345,1610,2,4.067,4.046,38.12,5.811,.546,5.815,18.37,18.25,18.37,11.08,306.4,0,-12.45,3.125,224.9
1,345,1615,2,3.97,3.935,45.92,7.62,.441,4.835,18.16,18.1,18.17,11.37,306.4,0,-12.29,2.727,172.4
2,345,1615,2,11.26,9.77,9.57,11.37,8.96,.144,.241,.188,.216,0,13.39,2550
1,345,1620,2,3.579,3.563,38.68,5.374,.654,5.227,17.97,18.04,18.02,11.59,306.4,0,-12.21,2.665,148.5
1,345,1625,2,3.4,3.389,33.73,4.71,.375,4.377,17.76,17.94,17.79,11.64,306.4,0,-12.32,2.487,127
1,345,1630,2,2.903,2.896,34.28,4.101,.426,3.887,17.55,17.78,17.59,12.27,306.5,0,-11.83,1.947,118.2
2,345,1630,2,11.32,9.84,9.67,11.39,9.11,.144,.241,.188,.216,0,12.73,2550
1,345,1635,2,3.191,3.178,35.65,5.265,.382,4.214,17.31,17.68,17.4,12.57,306.5,0,-11.71,2.077,121.2
1,345,1640,2,2.645,2.637,34.42,4.461,.293,3.397,17.37,17.77,17.56,12.74,306.6,0,-11.51,1.71,190.9
1,345,1645,2,2.928,2.92,33.8,4.029,.279,3.593,17.64,17.94,17.94,12.66,306.6,0,-11.38,1.945,176.2
2,345,1645,2,11.34,9.9,9.76,11.39,9.25,.144,.241,.188,.216,0,12.71,2550
1,345,1650,2,3.519,3.5,33.78,5.933,.572,4.606,17.62,17.9,17.79,12.44,306.6,0,-11.61,2.57,120.7
1,345,1655,2,3.795,3.786,35,3.925,.49,4.769,17.43,17.74,17.5,12.3,306.6,0,-11.89,2.745,75.9
1,345,1700,2,3.832,3.821,32.17,4.32,.474,4.835,17.01,17.41,16.99,12.39,306.7,0,-12.13,2.785,58.89
2,345,1700,2,11.31,9.96,9.84,11.37,9.39,.144,.241,.188,.216,0,12.68,2550
1,345,1705,2,4.199,4.19,33.62,3.727,.416,5.325,16.61,17.05,16.59,12.09,306.7,0,-12.74,2.975,44.01
1,345,1710,2,4.562,4.55,33.23,4.151,.392,5.357,16.08,16.58,16.06,12.16,306.7,0,-13.09,2.945,34.8
1,345,1715,2,4.304,4.293,33.31,4.061,.381,5.39,15.56,16.13,15.54,12.4,306.8,0,-13.25,2.775,26.16
2,345,1715,2,11.26,10,9.92,11.34,9.52,.145,.242,.188,.216,0,12.63,2550
1,345,1720,2,4.361,4.352,33.25,3.518,.361,4.965,15,15.67,15.05,12.73,306.8,0,-13.37,2.792,17.68
1,345,1725,2,4.489,4.482,32.4,3.285,.353,5.227,14.46,15.22,14.44,13.03,306.9,0,-13.51,2.635,11.04
1,345,1730,2,4.361,4.351,30.95,3.735,.323,5.096,13.89,14.77,13.91,13.38,306.9,0,-13.63,2.537,11.79
2,345,1730,2,11.18,10.04,9.98,11.28,9.63,.144,.242,.188,.216,0,12.63,2550
1,345,1735,2,4.376,4.364,28.19,4.208,.343,5.227,13.41,14.39,13.48,13.64,307,0,-13.78,2.587,8.58
1,345,1740,2,4.296,4.285,29.07,4.084,.401,5.488,13.08,14.09,13.19,13.79,307.1,0,-13.91,2.577,.837
1,345,1745,2,4.189,4.18,32.38,3.818,.333,4.835,12.65,13.64,12.73,14.14,307.1,0,-13.94,2.417,0
2,345,1745,2,11.05,10.07,10.02,11.2,9.73,.145,.242,.188,.216,0,12.61,2550
1,345,1750,2,4.171,4.16,32.52,4.282,.34,4.998,12.15,13.09,12.24,14.73,307.2,0,-13.85,2.46,0
1,345,1755,2,4.119,4.109,31.95,3.991,.339,4.9,11.67,12.66,11.71,15.5,307.3,0,-13.62,2.29,0
1,345,1800,2,4.004,3.998,32.61,3.218,.262,4.573,11.21,12.21,11.26,16.15,307.4,0,-13.49,2.245,0
2,345,1800,2,10.89,10.08,10.06,11.09,9.81,.145,.242,.188,.216,0,12.6,2550
1,345,1805,2,4.242,4.237,32.64,2.632,.332,5.063,10.84,11.87,10.91,16.74,307.5,0,-13.35,2.34,0
1,345,1810,2,4.272,4.26,31.76,4.196,.275,4.933,10.49,11.67,10.62,17.28,307.6,0,-13.25,2.335,0
1,345,1815,2,4.306,4.293,30.97,4.499,.307,5.227,10.33,11.45,10.51,17.56,307.7,0,-13.19,2.467,0
2,345,1815,2,10.71,10.09,10.08,10.97,9.88,.144,.242,.188,.216,0,12.59,2550
1,345,1820,2,3.66,3.611,21.78,9.43,.461,4.704,10.07,10.99,10.17,17.97,307.8,0,-13.11,2.19,0
1,345,1825,2,3.919,3.908,23.12,4.297,.217,4.443,9.06,10.2,8.86,19.26,307.9,0,-13.1,1.7,0
1,345,1830,2,3.923,3.909,26.05,4.843,.317,4.933,8.38,10.05,8.49,20.24,307.9,0,-13.05,1.937,0
2,345,1830,2,10.52,10.08,10.09,10.82,9.94,.144,.242,.188,.216,0,12.58,2550
1,345,1835,2,3.507,3.485,16,6.377,.283,4.083,8.15,9.47,8.09,20.62,308,0,-13.02,1.727,0
1,345,1840,2,3.879,3.867,15.02,4.45,.168,4.377,7.06,8.52,6.888,22.27,308.1,0,-12.99,1.372,0
1,345,1845,2,3.452,3.444,12.39,3.817,.259,4.116,6.545,8.12,6.553,23.28,308.2,0,-12.87,1.278,0
2,345,1845,2,10.33,10.06,10.09,10.66,9.98,.144,.242,.188,.216,0,12.57,2550
1,345,1850,2,2.74,2.732,4.461,4.37,.28,3.365,6.099,7.34,6.033,24.13,308.3,0,-12.82,.505,0
1,345,1855,2,2.266,2.258,3.488,4.882,.221,2.744,5.678,6.995,5.556,24.83,308.3,0,-12.82,.004,0
1,345,1900,2,2.307,2.3,6.415,4.475,.31,3.038,5.424,6.507,5.277,25.31,308.5,0,-12.8,.169,0
2,345,1900,2,10.15,10.03,10.08,10.49,10.01,.144,.243,.188,.216,0,12.55,2550
1,345,1905,2,2.851,2.846,10.7,3.535,.231,3.267,5.141,6.331,5.013,25.96,308.5,0,-12.73,.649,0
1,345,1910,2,3.108,3.102,9.91,3.465,.149,3.397,4.841,6.241,4.791,26.6,308.6,0,-12.69,.9,0
1,345,1915,2,3.354,3.347,9.49,3.779,.254,3.985,4.493,5.872,4.456,27.37,308.6,0,-12.64,1.047,0
2,345,1915,2,9.96,9.99,10.06,10.31,10.03,.144,.243,.188,.216,0,12.54,2550
1,345,1920,2,3.704,3.696,10.28,3.795,.245,4.214,4.208,5.871,4.288,28.14,308.7,0,-12.54,1.342,0
1,345,1925,2,3.484,3.473,11.84,4.582,.295,4.181,4.23,5.767,4.363,28.28,308.8,0,-12.47,1.25,0
1,345,1930,2,3.765,3.757,12.21,3.717,.294,4.606,4.171,5.75,4.334,28.63,308.9,0,-12.36,1.457,0
2,345,1930,2,9.78,9.95,10.03,10.12,10.04,.144,.243,.188,.216,0,12.53,2550
1,345,1935,2,3.413,3.405,15.92,3.831,.253,4.345,4.27,5.88,4.416,28.41,309,0,-12.38,1.262,0
1,345,1940,2,3.194,3.188,10.84,3.548,.199,3.855,4.188,5.488,4.216,28.7,309.1,0,-12.32,1.03,0
1,345,1945,2,3.245,3.239,13.22,3.542,.201,3.691,3.922,5.47,4.019,29.53,309.2,0,-12.2,1.105,0
2,345,1945,2,9.6,9.9,9.98,9.92,10.03,.144,.243,.188,.216,0,12.52,2550
1,345,1950,2,3.251,3.245,11.95,3.589,.258,3.822,4.061,5.832,4.253,29.34,309.3,0,-12.16,1.027,0
1,345,1955,2,2.463,2.455,9.44,4.617,.215,3.038,4.218,5.866,4.384,29.08,309.3,0,-12.13,.31,0
1,345,2000,2,1.925,1.905,1.656,8.1,.348,2.613,4.452,5.811,4.529,28.76,309.4,0,-12.07,.032,0
2,345,2000,2,9.43,9.85,9.94,9.73,10.02,.144,.243,.188,.216,0,12.5,2550
1,345,2005,2,1.37,1.359,345.3,7.29,.21,1.829,4.48,5.489,4.366,28.6,309.4,0,-12.11,0,0
1,345,2010,2,1.637,1.612,341.8,9.86,.266,2.45,4.294,5.099,4.054,28.75,309.5,0,-12.21,0,0
1,345,2015,2,1.958,1.949,348.4,5.474,.177,2.45,4.038,4.942,3.803,29.3,309.5,0,-12.2,.025,0
2,345,2015,2,9.28,9.79,9.88,9.54,10,.144,.242,.188,.216,0,12.5,2550
1,345,2020,2,2.134,2.13,350.6,3.715,.148,2.581,3.791,4.942,3.669,29.98,309.6,0,-12.13,.083,0
1,345,2025,2,2.492,2.448,354.8,10.83,.227,3.071,3.748,5.179,3.78,30.38,309.6,0,-12,.624,0
1,345,2030,2,2.554,2.545,358.2,4.652,.23,3.071,3.817,5.475,3.939,30.54,309.7,0,-11.88,.579,0
2,345,2030,2,9.13,9.74,9.82,9.37,9.97,.144,.242,.188,.216,0,12.49,2550
1,345,2035,2,2.475,2.461,357.2,6.081,.244,3.332,3.957,5.248,4.089,30.28,309.7,0,-11.86,.596,0
1,345,2040,2,2.402,2.355,356.9,11.35,.203,3.071,3.855,4.74,3.85,30.33,309.8,0,-11.93,.529,0
1,345,2045,2,2.411,2.368,356.1,10.74,.176,3.071,3.544,4.479,3.487,30.87,309.9,0,-11.98,.265,0
2,345,2045,2,8.99,9.68,9.75,9.19,9.94,.144,.242,.188,.216,0,12.48,2550
1,345,2050,2,2.58,2.57,2.34,5.16,.224,3.169,3.33,4.564,3.343,31.32,309.9,0,-11.99,.445,0
1,345,2055,2,2.601,2.591,359,4.932,.221,3.136,3.317,4.63,3.355,31.5,310,0,-11.93,.43,0
1,345,2100,2,2.823,2.808,358.3,5.822,.192,3.332,3.254,4.56,3.312,31.63,310.1,0,-11.94,.888,0
2,345,2100,2,8.86,9.62,9.69,9.02,9.9,.144,.242,.188,.216,0,12.47,2550
1,345,2105,2,3.134,3.112,355.9,6.773,.185,3.724,3.14,4.37,3.231,32.01,310.2,0,-11.89,1.19,0
1,345,2110,2,3.338,3.328,355,4.356,.189,3.789,2.999,4.352,3.124,32.36,310.2,0,-11.88,1.28,0
1,345,2115,2,3.116,3.042,354.1,12.47,.189,3.593,2.921,4.234,3.031,32.52,310.3,0,-11.88,.962,0
2,345,2115,2,8.74,9.55,9.61,8.86,9.85,.144,.242,.188,.216,0,12.46,2550
1,345,2120,2,3.069,2.976,356.3,14.11,.231,3.528,2.91,4.175,3.028,32.77,310.4,0,-11.8,1.08,0
1,345,2125,2,3.171,3.16,354.9,4.721,.283,4.083,2.978,4.173,3.123,32.87,310.5,0,-11.7,1.23,0
1,345,2130,2,3.222,3.159,355.5,11.35,.224,3.757,2.941,4.015,3.038,33.18,310.5,0,-11.62,1.367,0
2,345,2130,2,8.63,9.49,9.54,8.7,9.8,.144,.242,.188,.216,0,12.44,2550
1,345,2135,2,3.549,3.539,358.1,4.342,.281,4.149,2.832,3.944,2.907,33.56,310.5,0,-11.58,1.45,0
1,345,2140,2,3.96,3.944,356.2,5.168,.285,4.671,2.8,4.091,2.933,33.86,310.6,0,-11.49,1.805,0
1,345,2145,2,3.964,3.936,356.1,6.851,.224,4.443,2.827,4.075,2.955,33.88,310.6,0,-11.46,1.78,0
2,345,2145,2,8.54,9.43,9.47,8.54,9.74,.144,.242,.188,.216,0,12.45,2550
1,345,2150,2,3.974,3.928,354.1,8.66,.183,4.377,2.756,3.908,2.838,34.17,310.7,0,-11.42,1.855,0
1,345,2155,2,3.957,3.948,355.3,3.715,.202,4.475,2.58,3.67,2.608,34.78,310.7,0,-11.36,1.73,0
1,345,2200,2,4.129,4.122,355.8,3.155,.179,4.573,2.327,3.818,2.383,35.64,310.8,0,-11.27,1.585,0
2,345,2200,2,8.45,9.37,9.39,8.4,9.68,.144,.242,.188,.216,0,12.44,2550
1,345,2205,2,4.038,4.031,356.1,3.491,.211,4.443,2.301,3.982,2.408,35.97,310.9,0,-11.18,1.662,0
1,345,2210,2,3.955,3.872,357.1,11.77,.235,4.443,2.368,3.995,2.5,36.01,311,0,-11.11,1.535,0
1,345,2215,2,3.147,3.14,355,3.854,.317,3.724,2.37,3.782,2.447,36,311,0,-11.11,.847,0
2,345,2215,2,8.37,9.31,9.32,8.26,9.63,.144,.242,.188,.216,0,12.43,2550
1,345,2220,2,2.548,2.537,353.8,5.391,.285,3.43,2.237,3.441,2.273,36.31,311.1,0,-11.13,.136,0
1,345,2225,2,2.405,2.348,357.5,12.44,.213,2.94,2.128,3.348,2.148,36.82,311.1,0,-11.05,.133,0
1,345,2230,2,2.769,2.727,360,10.02,.283,3.495,2.212,3.593,2.302,37.05,311.2,0,-10.9,.738,0
2,345,2230,2,8.31,9.25,9.24,8.13,9.57,.144,.242,.188,.216,0,12.42,2550
1,345,2235,2,2.951,2.902,358.5,10.44,.282,3.561,2.334,3.647,2.499,37.2,311.3,0,-10.74,1.18,0
1,345,2240,2,3.218,3.153,355.6,11.49,.436,4.279,2.317,3.322,2.405,37.52,311.3,0,-10.65,1.212,0
1,345,2245,2,3.773,3.673,357.4,13.15,.249,4.312,2.296,3.661,2.436,38.02,311.4,0,-10.5,1.56,0
2,345,2245,2,8.23,9.2,9.17,8,9.5,.144,.241,.188,.216,0,12.42,2550
1,345,2250,2,3.904,3.877,357.9,6.785,.192,4.279,2.42,3.891,2.57,37.6,311.4,0,-10.53,1.655,0
1,345,2255,2,4.219,4.21,354.7,3.631,.183,4.541,2.498,4.039,2.618,37.42,311.5,0,-10.52,1.772,0
1,345,2300,2,3.9,3.87,355.8,7.1,.302,4.475,2.517,4.13,2.661,37.3,311.6,0,-10.55,1.555,0
2,345,2300,2,8.15,9.14,9.09,7.87,9.44,.144,.241,.188,.216,0,12.41,2550
1,345,2305,2,3.55,3.53,355.2,6.122,.294,4.312,2.513,3.967,2.64,37.27,311.6,0,-10.56,1.253,0
1,345,2310,2,3.992,3.981,355.9,4.178,.348,4.835,2.503,3.984,2.649,37.46,311.7,0,-10.5,1.645,0
1,345,2315,2,4.7,4.619,354.9,10.64,.287,5.194,2.674,4.247,2.86,37.25,311.7,0,-10.42,2.28,0
2,345,2315,2,8.07,9.09,9.02,7.75,9.38,.144,.241,.187,.216,0,12.4,2550
1,345,2320,2,5.418,5.418,354.4,.997,.181,5.815,2.531,4.179,2.577,37.85,311.8,0,-10.35,2.65,0
1,345,2325,2,5.597,5.442,355.3,13.5,.197,5.978,2.377,4.018,2.457,38.48,311.9,0,-10.28,2.935,0
1,345,2330,2,5.265,5.152,353.1,11.84,.258,5.815,2.333,3.886,2.463,38.51,311.9,0,-10.31,2.772,0
2,345,2330,2,8.01,9.04,8.94,7.64,9.31,.143,.241,.188,.216,0,12.4,2550
1,345,2335,2,5.206,5.061,356.5,13.5,.291,6.141,2.43,3.775,2.521,38.23,312,0,-10.32,2.785,0
1,345,2340,2,5,4.921,359.6,10.16,.331,5.847,2.46,3.484,2.506,38.17,311.9,0,-10.31,2.877,0
1,345,2345,2,5.449,5.435,3.287,4.003,.358,6.468,1.827,2.972,1.718,40.19,312,0,-10.23,2.827,0
2,345,2345,2,7.96,8.99,8.87,7.54,9.24,.143,.241,.187,.215,0,12.38,2550
1,345,2350,2,5.84,5.814,11.9,5.415,.388,6.631,1.951,3.797,2.337,40.62,312,0,-9.99,3.3,0
1,345,2355,2,6.283,6.256,15.52,5.353,.649,7.84,3.148,4.486,3.638,37.05,312.1,0,-10.08,4.225,.838
1,346,0,2,6.103,6.074,20.45,5.604,.579,7.64,3.602,4.27,3.725,35.04,312.1,0,-10.37,4.308,.088
2,346,0,2,7.92,8.94,8.8,7.44,9.18,.143,.241,.187,.215,0,12.38,2550
1,346,5,2,5.659,5.633,21.55,5.431,.471,7.02,3.365,3.867,3.34,35.43,312.2,0,-10.44,3.813,0
1,346,10,2,5.879,5.86,19.5,4.588,.431,6.827,3.091,3.708,3.079,36.4,312.2,0,-10.34,3.813,0
1,346,15,2,5.405,5.379,18.95,5.669,.38,6.076,2.798,3.519,2.819,37.39,312.2,0,-10.27,3.44,0
2,346,15,2,7.89,8.9,8.73,7.35,9.12,.143,.241,.187,.215,0,12.38,2550
1,346,20,2,5.039,5.014,19.87,5.757,.429,5.88,2.808,3.67,2.921,37.53,312.2,0,-10.21,3.155,0
1,346,25,2,5.004,4.981,12.53,5.428,.31,5.847,2.692,3.456,2.681,38.28,312.3,0,-10.07,3.045,0
1,346,30,2,4.571,4.561,6.444,3.782,.381,5.325,2.165,2.75,2.042,40.3,312.4,0,-9.89,2.497,0
2,346,30,2,7.85,8.85,8.66,7.26,9.05,.143,.241,.187,.215,0,12.37,2550
1,346,35,2,4.178,4.168,8.13,3.918,.354,4.933,1.576,2.238,1.472,41.98,312.4,0,-9.91,2.237,0
1,346,40,2,4.003,3.995,7.1,3.616,.253,4.541,1.187,1.979,1.131,43.01,312.4,0,-9.96,1.982,0
1,346,45,2,4.214,4.204,4.625,3.886,.297,5.063,.84,1.768,.833,44.26,312.4,0,-9.91,2.04,0
2,346,45,2,7.81,8.81,8.59,7.19,8.99,.143,.24,.187,.215,0,12.36,2550
1,346,50,2,4.469,4.457,7.75,4.11,.302,5.455,.762,1.742,.808,44.77,312.4,0,-9.84,2.342,0
1,346,55,2,4.355,4.269,9.43,11.42,.324,5.096,.955,1.985,1.078,44.24,312.5,0,-9.81,2.33,0
1,346,100,2,4.239,4.219,10.7,5.587,.431,5.227,1.293,2.448,1.553,43.16,312.5,0,-9.82,2.455,0
2,346,100,2,7.77,8.77,8.53,7.12,8.92,.143,.24,.187,.215,0,12.36,2550
1,346,105,2,3.316,3.261,6.914,10.47,.467,4.737,1.616,2.428,1.708,42.03,312.5,0,-9.86,1.742,0
1,346,110,2,3.175,3.159,5.719,5.74,.329,4.116,1.367,2.184,1.35,42.72,312.5,0,-9.88,1.392,0
1,346,115,2,3.282,3.203,5.86,12.55,.39,4.835,1.104,2.023,1.131,43.49,312.5,0,-9.89,1.477,0
2,346,115,2,7.72,8.73,8.47,7.04,8.86,.143,.24,.187,.215,0,12.34,2550
1,346,120,2,3.451,3.435,10.88,5.546,.316,4.051,1.062,2.048,1.15,43.57,312.5,0,-9.91,1.72,0
1,346,125,2,3.481,3.456,12.85,6.814,.349,4.606,1.14,2.161,1.27,43.25,312.5,0,-9.93,1.797,0
1,346,130,2,3.523,3.497,13.24,6.915,.367,4.508,1.265,2.236,1.436,42.8,312.5,0,-9.95,1.95,0
2,346,130,2,7.67,8.69,8.42,6.959,8.8,.143,.24,.187,.215,0,12.34,2550
1,346,135,2,3.789,3.769,13.3,5.855,.354,4.573,1.313,2.151,1.425,42.5,312.6,0,-9.99,2.327,0
1,346,140,2,3.706,3.687,9.5,5.908,.362,4.933,1.171,1.879,1.157,42.86,312.5,0,-10.01,1.965,0
1,346,145,2,4.235,4.224,9.49,4.255,.363,5.031,.834,1.629,.818,44,312.6,0,-9.99,2.19,0
2,346,145,2,7.61,8.65,8.36,6.875,8.74,.143,.24,.187,.215,0,12.33,2550
1,346,150,2,4.688,4.67,8.59,5.046,.338,5.423,.697,1.52,.759,44.55,312.6,0,-9.96,2.762,0
1,346,155,2,4.535,4.52,7.69,4.7,.318,5.194,.658,1.431,.707,44.79,312.6,0,-9.93,2.582,0
1,346,200,2,4.394,4.377,8.24,5.073,.357,5.161,.581,1.401,.647,44.99,312.6,0,-9.94,2.512,0
2,346,200,2,7.55,8.62,8.3,6.791,8.68,.143,.24,.187,.215,0,12.32,2550
1,346,205,2,4.544,4.514,10.41,6.499,.343,5.259,.607,1.432,.721,44.88,312.7,0,-9.95,2.702,0
1,346,210,2,4.504,4.488,8.18,4.859,.414,5.651,.571,1.298,.613,44.91,312.7,0,-9.97,2.63,0
1,346,215,2,4.532,4.517,8.45,4.691,.362,5.521,.498,1.224,.502,45.07,312.7,0,-9.99,2.567,0
2,346,215,2,7.49,8.58,8.24,6.707,8.62,.143,.24,.187,.215,0,12.31,2550
1,346,220,2,4.66,4.638,11.2,5.644,.406,5.684,.426,1.214,.466,45.19,312.8,0,-10.02,2.732,0
1,346,225,2,4.917,4.9,8.74,4.755,.428,5.978,.511,1.3,.588,44.76,312.8,0,-10.07,2.902,0
1,346,230,2,4.478,4.46,9.25,5.035,.414,5.521,.346,1.008,.365,45.22,312.9,0,-10.09,2.667,0
2,346,230,2,7.44,8.54,8.18,6.625,8.56,.143,.24,.187,.215,0,12.31,2550
1,346,235,2,4.271,4.259,9.67,4.247,.333,5.357,.082,.696,.037,45.9,313,0,-10.14,2.36,0
1,346,240,2,4.065,4.051,11.23,4.631,.341,4.933,-.297,.345,-.383,47.08,313.1,0,-10.17,2.235,0
1,346,245,2,4.065,4.048,11.06,5.119,.298,4.802,-.674,-.026,-.739,48.3,313.1,0,-10.19,2.1,0
2,346,245,2,7.38,8.5,8.12,6.541,8.5,.143,.24,.187,.215,0,12.3,2550
1,346,250,2,4.214,4.198,11.35,4.94,.344,5.031,-.866,-.052,-.838,49.2,313.1,0,-10.14,2.36,0
1,346,255,2,3.911,3.897,15.15,4.873,.311,4.573,-.899,-.118,-.88,49.36,313.2,0,-10.13,1.945,0
1,346,300,2,3.84,3.823,18.02,5.501,.355,4.867,-.85,.082,-.75,49.23,313.2,0,-10.11,2.015,0
2,346,300,2,7.34,8.46,8.07,6.463,8.44,.143,.239,.187,.215,0,12.29,2550
1,346,305,2,3.973,3.959,15.92,4.793,.308,4.965,-.813,-.017,-.793,49.16,313.2,0,-10.1,2.105,0
1,346,310,2,4.1,4.085,10.88,4.822,.251,4.737,-1.066,-.238,-1.111,50.15,313.2,0,-10.08,1.96,0
1,346,315,2,4.311,4.299,7.26,4.283,.266,4.933,-1.279,-.226,-1.277,50.77,313.3,0,-10.12,2.142,0
2,346,315,2,7.28,8.42,8.01,6.378,8.38,.143,.239,.187,.215,0,12.28,2550
1,346,320,2,4.288,4.278,8.35,4.022,.244,4.769,-1.429,-.34,-1.46,50.99,313.3,0,-10.21,2.062,0
1,346,325,2,4.369,4.362,9.18,3.006,.248,4.965,-1.671,-.313,-1.681,51.71,313.3,0,-10.25,1.912,0
1,346,330,2,4.518,4.511,8.42,3.25,.198,4.9,-1.837,-.439,-1.806,52.16,313.3,0,-10.3,2.09,0
2,346,330,2,7.21,8.39,7.95,6.293,8.32,.143,.239,.187,.215,0,12.28,2550
1,346,335,2,4.515,4.507,4.639,3.248,.253,5.031,-1.97,-.764,-1.944,52.75,313.3,0,-10.28,2.28,0
1,346,340,2,4.387,4.381,4.363,3.023,.204,4.965,-2.177,-1.25,-2.245,53.68,313.3,0,-10.25,2.062,0
1,346,345,2,4.376,4.37,4.025,3.192,.22,4.802,-2.49,-1.538,-2.529,54.86,313.4,0,-10.27,2.042,0
2,346,345,2,7.15,8.35,7.89,6.209,8.26,.143,.239,.187,.215,0,12.27,2550
1,346,350,2,4.508,4.504,4.276,2.498,.201,4.9,-2.612,-1.491,-2.618,55.46,313.4,0,-10.25,2.037,0
1,346,355,2,4.522,4.518,4.062,2.565,.165,4.965,-2.671,-1.324,-2.597,55.63,313.4,0,-10.26,2.02,0
1,346,400,2,4.593,4.589,1.264,2.605,.155,4.867,-2.574,-1.174,-2.471,55.3,313.4,0,-10.25,2.222,0
2,346,400,2,7.09,8.31,7.83,6.117,8.2,.143,.239,.187,.215,0,12.27,2550
1,346,405,2,4.318,4.221,359.8,12.11,.237,4.835,-2.464,-1.257,-2.365,54.8,313.4,0,-10.26,2.13,0
1,346,410,2,4.118,4.015,356.7,12.84,.231,4.704,-2.436,-1.378,-2.382,54.69,313.4,0,-10.26,1.867,0
1,346,415,2,4.022,4.01,5.131,4.44,.247,4.671,-2.434,-1.367,-2.395,54.62,313.4,0,-10.27,1.847,0
2,346,415,2,7.03,8.27,7.77,6.026,8.14,.143,.239,.187,.215,0,12.26,2550
1,346,420,2,3.683,3.675,4.566,3.904,.262,4.443,-2.498,-1.523,-2.471,54.73,313.5,0,-10.31,1.622,0
1,346,425,2,3.62,3.612,4.786,3.825,.191,4.083,-2.744,-1.809,-2.762,55.36,313.5,0,-10.39,1.52,0
1,346,430,2,3.289,3.284,1.97,3.185,.21,3.92,-2.995,-2.095,-3.027,56.15,313.5,0,-10.45,1.205,0
2,346,430,2,6.972,8.23,7.71,5.932,8.08,.143,.239,.187,.215,0,12.26,2550
1,346,435,2,2.95,2.943,2.153,3.98,.198,3.528,-3.233,-2.296,-3.267,57.06,313.5,0,-10.47,.912,0
1,346,440,2,2.927,2.865,.479,11.78,.204,3.365,-3.35,-2.304,-3.339,57.62,313.5,0,-10.46,.886,0
1,346,445,2,3.289,3.229,359.6,11,.208,3.789,-3.322,-2.115,-3.214,57.67,313.5,0,-10.42,1.105,0
2,346,445,2,6.915,8.19,7.65,5.841,8.02,.143,.239,.188,.215,0,12.25,2550
1,346,450,2,3.294,3.269,352.8,7.16,.161,3.626,-3.187,-1.934,-3.033,57.02,313.4,0,-10.43,1.22,0
1,346,455,2,3.666,3.659,349.3,3.316,.203,4.116,-3.058,-1.856,-2.911,56.4,313.4,0,-10.45,1.62,0
1,346,500,2,3.642,3.636,344.2,3.246,.252,4.247,-2.963,-2.049,-2.869,56.23,313.4,0,-10.4,1.795,0
2,346,500,2,6.851,8.15,7.58,5.75,7.96,.142,.239,.188,.215,0,12.25,2550
1,346,505,2,3.178,3.172,342.6,3.699,.172,3.593,-3.088,-2.012,-3.085,56.18,313.5,0,-10.53,1.245,0
1,346,510,2,2.925,2.912,347.2,5.357,.313,3.463,-3.215,-1.899,-3.185,56.86,313.5,0,-10.5,.776,0
1,346,515,2,1.881,1.854,339.7,9.65,.227,2.352,-3.264,-2.262,-3.282,56.97,313.6,0,-10.52,0,0
2,346,515,2,6.785,8.1,7.52,5.658,7.91,.142,.238,.188,.215,0,12.24,2550
1,346,520,2,2.051,2.04,326.9,5.913,.28,2.613,-3.326,-2.428,-3.409,56.99,313.6,0,-10.57,.328,0
1,346,525,2,2.857,2.852,326.6,3.635,.333,3.528,-3.539,-2.579,-3.606,57.52,313.6,0,-10.65,1.005,0
1,346,530,2,3.592,3.587,328,3.056,.137,3.855,-3.685,-2.616,-3.61,58.52,313.6,0,-10.57,1.605,0
2,346,530,2,6.718,8.06,7.46,5.566,7.84,.142,.238,.188,.215,0,12.23,2550
1,346,535,2,3.519,3.513,335.6,3.268,.16,3.855,-3.529,-2.292,-3.388,58.03,313.6,0,-10.53,1.527,0
1,346,540,2,3.575,3.57,339.4,3.175,.16,4.083,-3.345,-2.081,-3.198,57.43,313.6,0,-10.49,1.527,0
1,346,545,2,3.672,3.667,340.9,3.024,.191,4.181,-3.199,-1.918,-3.041,56.94,313.6,0,-10.46,1.702,0
2,346,545,2,6.648,8.02,7.39,5.475,7.78,.142,.238,.187,.215,0,12.23,2550
1,346,550,2,3.716,3.71,339.9,3.291,.223,4.149,-3.039,-1.844,-2.895,56.51,313.6,0,-10.41,1.83,0
1,346,555,2,3.812,3.804,340.2,3.698,.237,4.443,-2.857,-1.828,-2.725,56,313.7,0,-10.35,1.955,0
1,346,600,2,3.76,3.751,338.3,3.768,.304,4.377,-2.722,-1.824,-2.623,55.56,313.7,0,-10.33,1.93,0
2,346,600,2,6.579,7.97,7.32,5.387,7.73,.142,.238,.187,.215,0,12.23,2550
1,346,605,2,3.419,3.409,337,4.352,.283,3.985,-2.752,-1.805,-2.673,55.48,313.7,0,-10.37,1.735,0
1,346,610,2,3.607,3.593,339.9,4.945,.251,4.149,-2.747,-1.874,-2.663,55.5,313.7,0,-10.36,1.862,0
1,346,615,2,3.663,3.651,339.9,4.54,.279,4.247,-2.788,-1.945,-2.716,55.71,313.6,0,-10.36,1.915,0
2,346,615,2,6.52,7.93,7.26,5.298,7.66,.142,.238,.187,.215,0,12.22,2550
1,346,620,2,3.403,3.391,338,4.777,.269,4.018,-2.841,-2.083,-2.792,56.17,313.6,0,-10.3,1.82,0
1,346,625,2,3.331,3.316,330,5.494,.275,3.953,-2.859,-2.122,-2.824,56.42,313.6,0,-10.26,1.71,0
1,346,630,2,3.211,3.201,324.7,4.488,.263,3.724,-3.03,-2.232,-3.033,56.79,313.7,0,-10.34,1.522,0
2,346,630,2,6.47,7.88,7.19,5.216,7.61,.142,.238,.187,.215,0,12.22,2550
1,346,635,2,2.77,2.757,310.7,5.672,.218,3.299,-3.355,-2.518,-3.438,57.43,313.7,0,-10.5,1.227,0
1,346,640,2,2.395,2.384,307.4,5.504,.211,2.875,-4.036,-3.077,-4.169,59.19,313.8,0,-10.76,.841,0
1,346,645,2,2.338,2.326,317.4,5.805,.157,2.842,-4.492,-3.239,-4.567,61.83,313.8,0,-10.64,.742,0
2,346,645,2,6.424,7.84,7.13,5.135,7.55,.142,.238,.187,.215,0,12.22,2550
1,346,650,2,3.141,3.135,333,3.641,.363,3.92,-4.616,-2.918,-4.504,62.44,313.8,0,-10.64,1.082,0
1,346,655,2,3.573,3.563,334.7,4.309,.234,4.083,-3.946,-2.491,-3.57,61.51,313.8,0,-10.2,1.775,0
1,346,700,2,3.49,3.481,334.6,4.126,.252,4.018,-3.458,-2.461,-3.269,59.49,313.9,0,-10.16,1.697,0
2,346,700,2,6.376,7.79,7.06,5.057,7.49,.142,.238,.187,.215,0,12.22,2550
1,346,705,2,3.449,3.441,334,3.81,.205,3.92,-3.282,-2.388,-3.163,58.86,313.9,0,-10.13,1.647,0
1,346,710,2,3.408,3.399,330.4,4.061,.195,3.92,-3.204,-2.335,-3.089,58.66,313.9,0,-10.1,1.697,0
1,346,715,2,3.197,3.182,326.6,5.515,.256,3.757,-3.203,-2.48,-3.172,58.52,314,0,-10.13,1.495,0
2,346,715,2,6.321,7.76,6.997,4.981,7.43,.142,.237,.187,.215,0,12.22,2550
1,346,720,2,3.086,3.073,318.4,5.219,.246,3.724,-3.4,-2.778,-3.397,59.04,314,0,-10.2,1.58,0
1,346,725,2,2.959,2.947,314.8,5.083,.27,3.659,-3.633,-3.173,-3.681,59.33,314.1,0,-10.36,1.415,0
1,346,730,2,2.54,2.53,317,4.928,.395,3.43,-3.955,-3.457,-4.046,59.82,314.1,0,-10.55,.85,0
2,346,730,2,6.269,7.71,6.937,4.906,7.37,.142,.237,.187,.215,0,12.21,2550
1,346,735,2,2.322,2.312,317.9,5.266,.256,3.005,-4.439,-3.769,-4.521,61.07,314.1,0,-10.75,.535,0
1,346,740,2,2.672,2.663,318.6,4.726,.221,3.169,-4.548,-3.693,-4.497,62.01,314.1,0,-10.66,1.092,.595
1,346,745,2,2.533,2.52,315.3,5.732,.189,2.973,-4.5,-3.715,-4.438,61.98,314.1,0,-10.62,1.162,3.533
2,346,745,2,6.22,7.67,6.877,4.83,7.31,.142,.237,.187,.215,0,12.21,2550
1,346,750,2,2.267,2.246,305.3,7.77,.274,3.071,-4.728,-3.948,-4.737,62.37,314.1,0,-10.76,1.03,10.22
1,346,755,2,2.676,2.669,298,4.127,.195,3.169,-4.991,-4.171,-4.894,63.68,314.2,0,-10.75,1.465,19.84
1,346,800,2,2.751,2.746,297.2,3.497,.167,3.136,-4.994,-4.179,-4.806,63.66,314.2,0,-10.75,1.48,29.58
2,346,800,2,6.168,7.63,6.812,4.756,7.25,.142,.237,.187,.215,0,12.22,2550
1,346,805,2,2.962,2.952,303.1,4.756,.196,3.365,-4.876,-4.123,-4.601,63.7,314.2,0,-10.63,1.432,40.24
1,346,810,2,2.769,2.765,308.6,3.138,.207,3.267,-4.587,-3.896,-4.267,62.67,314.2,0,-10.56,1.427,52.81
1,346,815,2,2.487,2.477,306.4,5.018,.174,3.103,-4.272,-3.579,-3.877,61.94,314.2,0,-10.42,1.267,65.91
2,346,815,2,6.116,7.59,6.751,4.686,7.2,.142,.237,.187,.215,0,12.27,2550
1,346,820,2,2.47,2.463,304.5,4.464,.242,3.234,-3.823,-3.256,-3.369,61.14,314.2,0,-10.16,1.342,79.7
1,346,825,2,2.357,2.345,304.8,5.917,.28,3.038,-3.29,-2.817,-2.776,59.68,314.1,0,-9.96,1.372,93.8
1,346,830,2,2.542,2.527,303.1,6.25,.266,3.169,-2.732,-2.342,-2.214,58,314.2,0,-9.8,1.59,108.6
2,346,830,2,6.07,7.55,6.691,4.619,7.14,.142,.237,.187,.215,0,12.31,2550
1,346,835,2,2.707,2.687,304.2,6.985,.361,3.757,-2.17,-1.908,-1.682,56.3,314.2,0,-9.65,1.847,123.6
1,346,840,2,2.837,2.817,304.9,6.84,.362,3.855,-1.608,-1.41,-1.173,54.54,314.2,0,-9.53,1.982,139.3
1,346,845,2,2.728,2.696,300.7,8.88,.393,3.757,-1.112,-1.016,-.71,53.23,314.3,0,-9.38,2.047,154.7
2,346,845,2,6.05,7.52,6.635,4.564,7.08,.142,.237,.187,.215,0,12.56,2550
1,346,850,2,2.833,2.816,297.9,6.264,.423,3.855,-.684,-.59,-.248,52.12,314.3,0,-9.25,2.197,166.9
1,346,855,2,3.237,3.224,303.2,5.189,.487,4.279,-.184,-.133,.188,50.46,314.3,0,-9.2,2.487,185.1
1,346,900,2,2.957,2.939,303.2,6.403,.576,4.312,.398,.457,.806,49.03,314.4,0,-9.03,2.26,196.8
2,346,900,2,6.054,7.48,6.577,4.532,7.03,.142,.237,.187,.215,0,13.01,2550
1,346,905,2,3.347,3.337,304.7,4.485,.367,3.953,.863,.848,1.173,47.16,314.4,0,-9.1,2.787,215.8
1,346,910,2,3.449,3.435,308,5.153,.367,4.279,1.358,1.23,1.663,46,314.4,0,-8.96,2.662,227.6
1,346,915,2,3.384,3.373,308.4,4.546,.289,4.018,1.746,1.608,1.99,44.82,314.4,0,-8.94,2.742,248.6
2,346,915,2,6.093,7.45,6.522,4.537,6.974,.142,.237,.187,.215,0,13.28,2550
1,346,920,2,3.164,3.142,309.7,6.819,.332,4.051,2.209,2.045,2.514,43.92,314.5,0,-8.78,2.377,262.9
1,346,925,2,2.846,2.816,304.9,8.25,.384,3.463,2.712,2.543,3.07,42.81,314.5,0,-8.65,2.305,279.1
1,346,930,2,3.158,3.144,302,5.425,.417,4.149,3.221,2.956,3.569,41.57,314.6,0,-8.57,2.49,294.3
2,346,930,2,6.161,7.43,6.479,4.585,6.919,.142,.236,.187,.215,0,13.33,2550
1,346,935,2,3.072,3.051,294.1,6.71,.327,3.757,3.509,3.369,3.869,40.94,314.6,0,-8.5,2.625,307.2
1,346,940,2,3.21,3.179,293.1,7.94,.318,3.887,3.793,3.576,4.162,40.63,314.6,0,-8.34,2.597,323.4
1,346,945,2,3.438,3.431,293,3.735,.322,4.018,3.98,3.72,4.325,40.28,314.7,0,-8.29,2.902,337.3
2,346,945,2,6.26,7.41,6.447,4.674,6.87,.142,.236,.187,.215,0,13.2,2550
1,346,950,2,3.086,3.065,295.2,6.691,.367,3.626,4.307,4.108,4.727,39.81,314.7,0,-8.15,2.57,350.9
1,346,955,2,3.305,3.289,295.6,5.759,.412,4.051,4.686,4.452,5.131,38.98,314.7,0,-8.08,2.727,364.5
1,346,1000,2,3.005,2.966,301.9,9.18,.333,3.691,5.094,4.834,5.471,38.2,314.7,0,-7.97,2.515,377.6
2,346,1000,2,6.388,7.41,6.427,4.812,6.825,.142,.236,.187,.215,0,13.2,2550
1,346,1005,2,2.79,2.747,293.2,10.07,.439,3.724,5.606,5.401,6.07,37.44,314.7,0,-7.78,2.355,390.6
1,346,1010,2,3.045,3.021,289.2,7.17,.471,3.985,5.764,5.437,6.145,36.98,314.7,0,-7.79,2.545,402.3
1,346,1015,2,3.092,3.053,283.9,9.03,.388,3.855,5.949,5.652,6.392,37.27,314.7,0,-7.53,2.557,415.5
2,346,1015,2,6.546,7.41,6.421,4.995,6.783,.142,.236,.187,.215,0,13.25,2550
1,346,1020,2,2.777,2.739,302.9,9.43,.436,3.593,6.263,5.939,6.608,36.65,314.7,0,-7.47,2.21,426.5
1,346,1025,2,2.719,2.649,285.6,13.05,.367,3.495,6.568,6.379,6.945,36.19,314.7,0,-7.36,2.147,437.7
1,346,1030,2,2.917,2.867,282.3,10.64,.273,3.593,6.672,6.457,7.06,36.28,314.7,0,-7.24,2.42,449.5
2,346,1030,2,6.73,7.43,6.438,5.212,6.75,.142,.236,.187,.215,0,13.29,2550
1,346,1035,2,2.628,2.604,284.4,7.7,.383,3.397,6.804,6.465,7.2,35.56,314.7,0,-7.38,2.185,460.6
1,346,1040,2,2.65,2.593,288.8,11.87,.512,4.018,6.857,6.715,7.32,35.71,314.6,0,-7.28,2.172,470.7
1,346,1045,2,2.256,2.169,307.2,15.97,.506,3.365,7.3,7.08,7.74,34.52,314.5,0,-7.33,1.897,480.4
2,346,1045,2,6.938,7.47,6.47,5.465,6.729,.142,.236,.187,.215,0,13.36,2550
1,346,1050,2,2.665,2.627,303.8,9.58,.423,3.789,7.6,7.27,8,34.13,314.6,0,-7.21,2.085,489.5
1,346,1055,2,3.227,3.193,281.4,8.3,.585,4.573,7.86,7.49,8.22,33.46,314.5,0,-7.23,2.737,499.8
1,346,1100,2,2.803,2.665,282.7,17.99,.63,4.377,7.98,7.67,8.4,33.54,314.5,0,-7.1,2.36,509.1
2,346,1100,2,7.17,7.52,6.523,5.747,6.718,.142,.236,.187,.215,0,13.44,2550
1,346,1105,2,3.456,3.43,279.9,7.14,.44,4.541,8.2,7.86,8.51,32.84,314.4,0,-7.18,2.952,518.3
1,346,1110,2,3.582,3.541,284.5,8.65,.601,4.802,8.34,7.89,8.71,32.54,314.4,0,-7.17,2.975,526.8
1,346,1115,2,3.415,3.365,276.6,9.81,.973,5.815,8.68,8.49,9.08,32.29,314.3,0,-6.976,2.96,534.5
2,346,1115,2,7.41,7.59,6.594,6.053,6.718,.142,.236,.187,.215,0,13.63,2550
1,346,1120,2,3.624,3.54,287.1,12.33,.501,4.704,8.84,8.64,9.15,32.23,314.3,0,-6.867,3.075,542.9
1,346,1125,2,3.389,3.246,280.3,16.63,.716,5.455,9.23,8.94,9.48,31.38,314.2,0,-6.867,3.075,550.1
1,346,1130,2,3.607,3.508,262.6,13.45,1.076,5.978,9.26,9.07,9.62,31.41,314.1,0,-6.828,2.995,556.3
2,346,1130,2,7.66,7.67,6.676,6.374,6.729,.142,.236,.187,.215,0,13.75,2550
1,346,1135,2,3.972,3.912,264.5,10.01,.592,5.259,9.61,9.09,9.8,30.2,314,0,-7.03,3.265,562.8
1,346,1140,2,4.316,4.274,262.3,7.97,.687,5.847,9.63,9.23,9.84,29.71,313.9,0,-7.22,3.543,568.6
1,346,1145,2,4.579,4.461,268.3,12.98,.664,6.174,9.98,9.5,10.25,29.02,313.8,0,-7.22,3.775,574.9
2,346,1145,2,7.91,7.75,6.775,6.706,6.754,.142,.236,.187,.215,0,13.74,2550
1,346,1150,2,4.208,4.151,264.6,9.4,.72,6.043,9.92,9.49,10.13,28.92,313.7,0,-7.32,3.398,579.8
1,346,1155,2,3.999,3.898,266.9,12.86,.999,5.521,10.4,10.23,10.88,28.22,313.6,0,-7.23,3.42,585.1
1,346,1200,2,4.545,4.488,267.6,9.02,.702,6.272,10.51,10.15,10.86,27.25,313.5,0,-7.58,3.838,588.8
2,346,1200,2,8.16,7.85,6.888,7.04,6.791,.142,.236,.187,.215,0,13.7,2550
1,346,1205,2,3.816,3.762,266.8,9.69,.979,5.619,10.53,10.11,10.73,27.74,313.4,0,-7.33,3.278,591.1
1,346,1210,2,4.329,4.255,257.8,10.61,.628,5.717,10.74,10.34,11,27.43,313.3,0,-7.29,3.473,595
1,346,1215,2,4.171,4.092,277.6,11.17,.641,6.043,10.87,10.55,11.07,26.46,313.2,0,-7.64,3.52,598.5
2,346,1215,2,8.4,7.95,7.01,7.38,6.842,.142,.236,.187,.215,0,13.69,2550
1,346,1220,2,4.32,4.152,261.8,15.99,.848,6.272,11.2,10.54,11.39,26.08,313,0,-7.55,3.47,600.9
1,346,1225,2,4.005,3.88,260.3,14.3,.972,6.076,11.38,10.91,11.59,25.75,312.9,0,-7.56,3.425,602.6
1,346,1230,2,4.565,4.488,261,10.56,.757,6.141,11.56,10.88,11.69,25.48,312.8,0,-7.54,3.625,603.6
2,346,1230,2,8.64,8.07,7.14,7.71,6.905,.142,.236,.187,.215,0,13.67,2550
1,346,1235,2,4.172,4.084,279.8,11.74,.773,5.945,11.6,11.01,11.78,24.52,312.7,0,-7.99,3.56,604.7
1,346,1240,2,4.387,4.323,269,9.76,.968,6.337,11.62,11.16,11.88,24.84,312.5,0,-7.81,3.585,605.4
1,346,1245,2,4.466,4.379,270.1,11.3,.764,7.15,11.69,11.34,11.96,25.05,312.4,0,-7.65,3.94,606.1
2,346,1245,2,8.87,8.18,7.29,8.03,6.977,.142,.236,.187,.215,0,13.64,2550
1,346,1250,2,4.296,4.138,272.8,15.53,.622,5.978,11.89,11.46,12.14,24.47,312.3,0,-7.78,3.525,606.3
1,346,1255,2,5.117,4.996,261.7,12.44,.898,7.09,12.07,11.43,12.22,23.84,312.1,0,-7.95,4.143,606.5
1,346,1300,2,4.115,4.001,269.8,13.48,.765,6.109,12.23,11.66,12.46,23.21,312,0,-8.17,3.475,604.1
2,346,1300,2,9.09,8.3,7.43,8.35,7.06,.143,.237,.187,.215,0,13.64,2550
1,346,1305,2,4.291,4.115,264.9,16.43,.812,5.88,12.36,11.9,12.63,22.85,311.9,0,-8.25,3.575,603.6
1,346,1310,2,4.582,4.512,280.4,10.01,.764,5.88,12.63,12.1,12.83,21.68,311.7,0,-8.69,3.938,602.5
1,346,1315,2,3.739,3.652,276.9,12.33,.694,5.325,12.61,12.27,12.88,20.46,311.6,0,-9.44,3.273,599.9
2,346,1315,2,9.31,8.42,7.58,8.66,7.15,.143,.237,.187,.215,0,13.61,2550
1,346,1320,2,4.152,4.053,262.1,12.48,.919,6.305,12.74,12.37,12.95,21.41,311.5,0,-8.76,3.413,597.6
1,346,1325,2,4.512,4.458,263,8.81,.838,6.207,12.94,12.44,13.05,21.01,311.3,0,-8.83,3.855,595.4
1,346,1330,2,3.461,3.326,259.9,16.03,.618,4.704,13,12.7,13.25,20.56,311.2,0,-9.06,3.015,591.3
2,346,1330,2,9.51,8.54,7.73,8.95,7.25,.143,.237,.187,.215,0,13.61,2550
1,346,1335,2,4.32,4.191,257.5,13.95,.808,6.076,13.3,12.77,13.44,19.99,311,0,-9.16,3.563,587.1
1,346,1340,2,4.547,4.418,253.6,13.61,.651,6.272,13.2,12.9,13.4,20.11,310.9,0,-9.17,3.898,582.2
1,346,1345,2,4.801,4.668,248.1,13.51,.587,6.305,13.54,12.88,13.56,19.15,310.8,0,-9.5,3.983,577.9
2,346,1345,2,9.7,8.65,7.89,9.24,7.36,.143,.237,.187,.215,0,13.58,2550
1,346,1350,2,4.946,4.837,242.7,12.03,.707,6.468,13.66,13.04,13.77,19.06,310.7,0,-9.47,3.893,572.9
1,346,1355,2,4.45,4.369,255.8,10.95,.697,6.043,13.66,13.16,13.75,18.61,310.5,0,-9.76,3.668,565.8
1,346,1400,2,4.434,4.337,256.1,12,.685,5.749,13.76,13.3,13.88,18.18,310.4,0,-9.98,3.665,559.6
2,346,1400,2,9.88,8.76,8.05,9.49,7.47,.143,.237,.187,.215,0,13.57,2550
1,346,1405,2,3.793,3.675,259.5,14.24,.676,5.357,14.1,13.69,14.23,17.82,310.3,0,-9.95,3.118,553.2
1,346,1410,2,3.981,3.896,253.9,11.83,.773,5.325,14.16,13.65,14.2,17.41,310.3,0,-10.19,3.325,545.7
1,346,1415,2,3.652,3.582,251.8,11.23,.757,5.88,14.45,14.09,14.69,16.81,310.2,0,-10.39,3.13,537.8
2,346,1415,2,10.04,8.86,8.2,9.69,7.58,.143,.238,.187,.215,0,13.56,2550
1,346,1420,2,4.522,4.466,257.7,8.98,1.023,6.795,14.42,13.97,14.45,16.45,310,0,-10.68,3.755,528
1,346,1425,2,4.26,4.099,251.3,15.73,.835,6.272,14.33,13.85,14.36,16.2,309.9,0,-10.95,3.535,518.5
1,346,1430,2,4.28,4.243,251.6,7.49,.779,6.011,14.53,14.23,14.68,15.67,309.9,0,-11.2,3.64,509.7
2,346,1430,2,10.16,8.96,8.35,9.85,7.7,.143,.238,.187,.215,0,13.54,2550
1,346,1435,2,4.193,4.118,252.4,10.79,.794,5.945,14.57,14.07,14.58,14.89,309.8,0,-11.8,3.573,499.2
1,346,1440,2,4.533,4.48,263,8.81,1.004,6.272,14.78,14.36,14.9,14.94,309.7,0,-11.59,3.625,488.9
1,346,1445,2,4.231,4.182,268.4,8.79,.873,5.945,14.7,14.41,14.89,14.48,309.6,0,-12.04,3.57,478.1
2,346,1445,2,10.24,9.04,8.49,9.97,7.82,.143,.238,.187,.215,0,13.52,2550
1,346,1450,2,3.911,3.864,259,8.88,.636,5.129,14.76,14.51,14.93,14.53,309.6,0,-11.94,3.44,467.4
1,346,1455,2,4.385,4.337,251.3,8.5,.556,5.684,15,14.67,15.11,14.48,309.5,0,-11.79,3.543,456.8
1,346,1500,2,4.353,4.283,251.4,10.22,1.066,6.893,15,14.56,15.09,14.41,309.4,0,-11.86,3.485,445.8
2,346,1500,2,10.3,9.11,8.61,10.06,7.95,.143,.238,.187,.215,0,13.52,2550
1,346,1505,2,4.767,4.696,258.5,9.87,.831,7.12,14.96,14.62,15.03,14.51,309.4,0,-11.8,3.823,434
1,346,1510,2,4.191,4.111,257.6,11.26,.998,6.141,15.03,14.84,15.22,14.46,309.3,0,-11.79,3.538,422.4
1,346,1515,2,4.17,4.118,252.5,9.02,.888,6.37,15.09,14.81,15.18,14.09,309.2,0,-12.06,3.508,409.7
2,346,1515,2,10.34,9.18,8.73,10.13,8.07,.143,.239,.187,.215,0,13.51,2550
1,346,1520,2,4.304,4.261,248.8,8.1,.892,6.174,15.27,14.97,15.39,13.89,309.1,0,-12.09,3.628,397.2
1,346,1525,2,4.123,4.089,260.5,7.42,.577,5.423,15.22,14.99,15.29,13.76,309,0,-12.25,3.44,383.8
1,346,1530,2,4.434,4.397,255.1,7.42,.608,6.011,15.21,15.01,15.33,13.81,309,0,-12.21,3.523,370.1
2,346,1530,2,10.35,9.24,8.83,10.18,8.19,.143,.239,.187,.215,0,13.51,2550
1,346,1535,2,4.699,4.64,248.3,9.09,.705,5.88,15.41,15.21,15.56,13.93,308.9,0,-11.95,3.845,356.7
1,346,1540,2,4.232,4.188,253,8.32,.827,5.782,15.37,15.13,15.42,13.86,308.8,0,-12.04,3.413,341.7
1,346,1545,2,4.85,4.799,261.9,8.3,.708,6.599,15.38,15.16,15.49,13.83,308.7,0,-12.05,3.74,327.3
2,346,1545,2,10.35,9.31,8.93,10.2,8.31,.143,.239,.187,.215,0,13.51,2550
1,346,1550,2,5.11,5.056,262.4,8.27,.844,7.28,15.33,15.21,15.41,13.71,308.7,0,-12.21,4.048,313.1
1,346,1555,2,5.517,5.474,256.9,7.13,1.044,7.77,15.28,15.16,15.38,13.53,308.6,0,-12.4,4.223,297.9
1,346,1600,2,5.899,5.788,256.4,11.1,.874,8.26,15.19,15.09,15.25,13.57,308.6,0,-12.45,4.588,282.2
2,346,1600,2,10.36,9.37,9.01,10.2,8.43,.143,.239,.187,.215,0,13.52,2550
1,346,1605,2,4.51,4.445,259.1,9.7,.75,6.305,15.19,15.24,15.36,13.63,308.6,0,-12.39,3.578,266.4
1,346,1610,2,5.019,4.972,253.5,7.8,.558,6.533,15.21,15.15,15.33,13.59,308.5,0,-12.4,3.725,250.1
1,346,1615,2,5.244,5.199,264,7.45,.757,6.893,15.09,15.12,15.22,13.62,308.5,0,-12.47,4.183,234
2,346,1615,2,10.37,9.42,9.08,10.19,8.55,.143,.239,.187,.215,0,13.53,2550
1,346,1620,2,4.808,4.759,266.8,8.16,1.124,7.28,15.08,15.26,15.3,13.78,308.4,0,-12.34,3.768,217.7
1,346,1625,2,4.664,4.612,258,8.58,.751,6.664,14.97,15.09,15.13,13.66,308.4,0,-12.53,3.483,201.4
1,346,1630,2,5.246,5.192,247.9,8.17,.805,7.09,14.94,15.06,15.05,13.7,308.3,0,-12.53,3.993,185.4
2,346,1630,2,10.37,9.47,9.14,10.16,8.66,.143,.24,.187,.215,0,13.51,2550
1,346,1635,2,5.783,5.757,252,5.391,.67,7.09,14.79,14.93,14.87,13.59,308.3,0,-12.73,4.223,169.8
1,346,1640,2,5.163,5.141,251.4,5.241,.527,6.435,14.68,14.88,14.79,13.66,308.2,0,-12.76,3.765,153.5
1,346,1645,2,5.116,5.09,256.2,5.765,.552,6.109,14.56,14.83,14.68,13.72,308.2,0,-12.8,3.703,137.5
2,346,1645,2,10.35,9.51,9.19,10.13,8.76,.143,.24,.187,.215,0,13.54,2550
1,346,1650,2,4.988,4.948,258.8,7.28,.755,6.403,14.41,14.77,14.54,13.89,308.1,0,-12.77,3.625,122.3
1,346,1655,2,4.998,4.974,250.6,5.683,.665,6.435,14.22,14.63,14.35,13.99,308.1,0,-12.84,3.348,107
1,346,1700,2,4.491,4.457,251.9,7.02,.697,6.37,13.99,14.44,14.12,14.23,308.1,0,-12.81,3.082,92.6
2,346,1700,2,10.32,9.55,9.24,10.1,8.86,.143,.24,.187,.215,0,13.56,2550
1,346,1705,2,4.14,4.13,245.2,4.074,.412,5.129,13.74,14.23,13.81,14.38,308,0,-12.88,2.722,79
1,346,1710,2,3.516,3.506,242,4.436,.307,4.116,13.36,14.03,13.46,14.54,307.9,0,-13.05,2.157,65.08
1,346,1715,2,3.475,3.466,235.4,4.238,.233,3.953,12.91,13.75,13,15.08,307.9,0,-12.96,1.907,52.49
2,346,1715,2,10.27,9.58,9.28,10.07,8.95,.143,.24,.187,.215,0,13.58,2550
1,346,1720,2,3.36,3.355,232.1,3.184,.182,3.855,12.42,13.52,12.55,15.64,307.8,0,-12.9,1.722,40.24
1,346,1725,2,3.549,3.546,230.9,2.292,.231,4.018,11.89,13.26,12.01,16.4,307.7,0,-12.76,1.662,28.36
1,346,1730,2,3.633,3.629,229.8,2.414,.159,4.051,11.31,12.99,11.42,17.24,307.7,0,-12.61,1.6,17.56
2,346,1730,2,10.2,9.61,9.32,10.01,9.03,.143,.24,.187,.215,0,12.71,2550
1,346,1735,2,3.855,3.853,229.4,1.9,.164,4.247,10.72,12.77,10.83,18.13,307.6,0,-12.48,1.582,8.09
1,346,1740,2,4.109,4.107,229.3,1.798,.119,4.345,10.12,12.6,10.31,18.87,307.6,0,-12.47,1.69,.878
1,346,1745,2,4.188,4.185,227.7,1.983,.174,4.573,9.59,12.13,9.8,19.52,307.6,0,-12.5,1.692,0
2,346,1745,2,10.1,9.62,9.34,9.94,9.1,.143,.241,.187,.215,0,12.63,2550
1,346,1750,2,4.148,4.145,227.1,2.235,.253,4.606,9.21,11.93,9.44,20.02,307.5,0,-12.5,1.587,0
1,346,1755,2,4.134,4.131,224.7,2.45,.139,4.541,8.7,11.46,8.91,20.57,307.5,0,-12.59,1.445,0
1,346,1800,2,4.391,4.39,226.9,1.428,.126,4.769,8.26,11.37,8.51,21.16,307.5,0,-12.61,1.637,0
2,346,1800,2,9.99,9.63,9.37,9.85,9.15,.143,.241,.187,.215,0,12.62,2550
1,346,1805,2,4.686,4.685,228,1.422,.13,5.031,8.11,11.23,8.45,21.54,307.4,0,-12.52,1.88,0
1,346,1810,2,4.465,4.464,227.5,1.042,.117,4.802,8.16,10.89,8.46,21.5,307.4,0,-12.5,1.78,0
1,346,1815,2,4.492,4.491,227.3,1.231,.116,4.769,7.82,10.4,8.03,21.99,307.4,0,-12.51,1.785,0
2,346,1815,2,9.84,9.62,9.37,9.74,9.2,.143,.241,.187,.215,0,12.59,2550
1,346,1820,2,4.512,4.51,227.7,1.617,.122,4.9,7.51,10.06,7.71,22.59,307.4,0,-12.43,1.75,0
1,346,1825,2,4.841,4.838,227.8,1.902,.168,5.357,7.23,9.94,7.42,23.17,307.4,0,-12.36,1.832,0
1,346,1830,2,4.827,4.824,229.3,2.097,.154,5.096,7.17,9.69,7.41,23.53,307.4,0,-12.22,2.095,0
2,346,1830,2,9.7,9.61,9.38,9.61,9.23,.143,.241,.187,.215,0,12.58,2550
1,346,1835,2,4.892,4.889,229.7,1.985,.17,5.227,7.23,9.48,7.41,23.61,307.4,0,-12.13,2.107,0
1,346,1840,2,5.042,5.038,230.1,2.291,.203,5.521,7.11,9.29,7.29,23.89,307.4,0,-12.09,2.25,0
1,346,1845,2,5.111,5.106,231,2.551,.29,5.978,7.17,9.18,7.43,23.92,307.4,0,-12.02,2.487,0
2,346,1845,2,9.55,9.58,9.37,9.47,9.26,.143,.241,.187,.215,0,12.58,2550
1,346,1850,2,5.161,5.151,230,3.63,.313,5.913,7.39,9.07,7.65,23.62,307.4,0,-11.99,2.722,0
1,346,1855,2,4.953,4.942,231.3,3.732,.295,5.586,7.41,8.83,7.58,23.56,307.3,0,-12,2.79,0
1,346,1900,2,4.68,4.669,232.2,3.835,.28,5.292,7.25,8.47,7.35,23.88,307.3,0,-11.97,2.652,0
2,346,1900,2,9.42,9.55,9.35,9.33,9.27,.143,.241,.187,.215,0,12.57,2550
1,346,1905,2,4.832,4.823,232.1,3.426,.274,5.553,6.922,8.2,6.955,24.52,307.4,0,-11.92,2.575,0
1,346,1910,2,4.587,4.579,232,3.325,.247,5.063,6.608,8.02,6.699,25.07,307.4,0,-11.92,2.342,0
1,346,1915,2,4.646,4.64,234.5,2.97,.217,5.161,6.422,7.85,6.559,25.36,307.4,0,-11.93,2.422,0
2,346,1915,2,9.3,9.52,9.32,9.19,9.27,.143,.241,.187,.215,0,12.55,2550
1,346,1920,2,4.505,4.499,235.4,2.893,.209,5.031,6.212,7.77,6.356,25.7,307.4,0,-11.94,2.265,0
1,346,1925,2,4.389,4.385,236.1,2.589,.167,4.802,5.892,7.47,5.967,26.24,307.4,0,-11.96,2.097,0
1,346,1930,2,4.239,4.236,237.9,2.186,.197,4.671,5.473,7.27,5.522,26.89,307.4,0,-12.02,1.832,0
2,346,1930,2,9.2,9.48,9.29,9.06,9.27,.143,.241,.187,.215,0,12.54,2550
1,346,1935,2,4.222,4.217,238.9,2.86,.186,4.704,5.031,7.13,5.099,27.6,307.3,0,-12.08,1.63,0
1,346,1940,2,4.293,4.285,243,3.612,.222,4.835,4.831,6.925,4.952,27.91,307.3,0,-12.11,1.77,0
1,346,1945,2,4.989,4.976,245.2,4.044,.427,6.076,4.968,6.974,5.263,27.92,307.2,0,-11.99,2.445,0
2,346,1945,2,9.1,9.44,9.26,8.93,9.26,.143,.241,.187,.215,0,12.53,2550
1,346,1950,2,4.981,4.965,243.5,4.573,.389,6.076,5.906,7.46,6.251,26.4,307.2,0,-11.88,2.837,.036
1,346,1955,2,4.292,4.276,244.8,4.91,.323,5.161,6.044,7.2,6.158,26.04,307.2,0,-11.93,2.302,0
1,346,2000,2,3.655,3.644,253.7,4.581,.338,4.475,5.373,6.474,5.301,27.08,307.1,0,-12.02,1.542,0
2,346,2000,2,8.99,9.41,9.22,8.8,9.24,.143,.241,.187,.215,0,12.53,2550
[truncated: 652,007 more chars]
