# Supplementary material for: Effects of irrigation rates on cotton yield as affected by soil physical properties and topography in the southern high plains
Source: PLoS One. 2021 Oct 26;16(10):e0258496. doi: 10.1371/journal.pone.0258496 (PMC8547627; doi:10.1371/journal.pone.0258496)
Supplement: S6 File — (ZIP) [file pone.0258496.s010.zip › Yield_Raw.shp.xml]

<?xml version="1.0" encoding="UTF-8"?>
<metadata xml:lang="en"><Esri><CreaDate>20210922</CreaDate><CreaTime>10410500</CreaTime><SyncOnce>FALSE</SyncOnce><SyncDate>20180116</SyncDate><SyncTime>22063500</SyncTime><ModDate>20180116</ModDate><ModTime>22063500</ModTime><DataProperties><lineage><Process ToolSource="C:\Program Files (x86)\ArcGIS\ArcToolbox\Toolboxes\Data Management Tools.tbx\Merge" Date="20180116" Time="220700">Merge C08C;C08(12-20-17)BLK2;'C08 B';'C 08  (12-19-17)2';C08 D:\Download\Yield2017_Canchola\Yield2017.shp "SHAPEID 'SHAPEID' true true false 20 Double 5 19 ,First,#,C08C,SHAPEID,-1,-1,C08(12-20-17)BLK2,SHAPEID,-1,-1,C08 B,SHAPEID,-1,-1,C 08  (12-19-17)2,SHAPEID,-1,-1,C08,SHAPEID,-1,-1;LATITUDE 'LATITUDE' true true false 20 Double 5 19 ,First,#,C08C,LATITUDE,-1,-1,C08(12-20-17)BLK2,LATITUDE,-1,-1,C08 B,LATITUDE,-1,-1,C 08  (12-19-17)2,LATITUDE,-1,-1,C08,LATITUDE,-1,-1;LONGITUDE 'LONGITUDE' true true false 20 Double 5 19 ,First,#,C08C,LONGITUDE,-1,-1,C08(12-20-17)BLK2,LONGITUDE,-1,-1,C08 B,LONGITUDE,-1,-1,C 08  (12-19-17)2,LONGITUDE,-1,-1,C08,LONGITUDE,-1,-1;ALTITUDE 'ALTITUDE' true true false 20 Double 5 19 ,First,#,C08C,ALTITUDE,-1,-1,C08(12-20-17)BLK2,ALTITUDE,-1,-1,C08 B,ALTITUDE,-1,-1,C 08  (12-19-17)2,ALTITUDE,-1,-1,C08,ALTITUDE,-1,-1;YIELD 'YIELD' true true false 20 Double 5 19 ,First,#,C08C,YIELD,-1,-1,C08(12-20-17)BLK2,YIELD,-1,-1,C08 B,YIELD,-1,-1,C 08  (12-19-17)2,YIELD,-1,-1,C08,YIELD,-1,-1;MOISTURE 'MOISTURE' true true false 20 Double 5 19 ,First,#,C08C,MOISTURE,-1,-1,C08(12-20-17)BLK2,MOISTURE,-1,-1,C08 B,MOISTURE,-1,-1,C 08  (12-19-17)2,MOISTURE,-1,-1,C08,MOISTURE,-1,-1;WEIGHT 'WEIGHT' true true false 20 Double 5 19 ,First,#,C08C,WEIGHT,-1,-1,C08(12-20-17)BLK2,WEIGHT,-1,-1,C08 B,WEIGHT,-1,-1,C 08  (12-19-17)2,WEIGHT,-1,-1,C08,WEIGHT,-1,-1;INTERVAL 'INTERVAL' true true false 20 Double 5 19 ,First,#,C08C,INTERVAL,-1,-1,C08(12-20-17)BLK2,INTERVAL,-1,-1,C08 B,INTERVAL,-1,-1,C 08  (12-19-17)2,INTERVAL,-1,-1,C08,INTERVAL,-1,-1;AREA 'AREA' true true false 20 Double 5 19 ,First,#,C08C,AREA,-1,-1,C08(12-20-17)BLK2,AREA,-1,-1,C08 B,AREA,-1,-1,C 08  (12-19-17)2,AREA,-1,-1,C08,AREA,-1,-1;SW_WIDTH 'SW_WIDTH' true true false 20 Double 5 19 ,First,#,C08C,SW_WIDTH,-1,-1,C08(12-20-17)BLK2,SW_WIDTH,-1,-1,C08 B,SW_WIDTH,-1,-1,C 08  (12-19-17)2,SW_WIDTH,-1,-1,C08,SW_WIDTH,-1,-1;VELOCITY 'VELOCITY' true true false 20 Double 5 19 ,First,#,C08C,VELOCITY,-1,-1,C08(12-20-17)BLK2,VELOCITY,-1,-1,C08 B,VELOCITY,-1,-1,C 08  (12-19-17)2,VELOCITY,-1,-1,C08,VELOCITY,-1,-1;DATE_ 'DATE_' true true false 10 Text 0 0 ,First,#,C08C,DATE,-1,-1;TIME 'TIME' true true false 8 Text 0 0 ,First,#,C08C,TIME,-1,-1,C08(12-20-17)BLK2,TIME,-1,-1,C08 B,TIME,-1,-1,C 08  (12-19-17)2,TIME,-1,-1,C08,TIME,-1,-1;WGHT_COEF 'WGHT_COEF' true true false 20 Double 5 19 ,First,#,C08C,WGHT_COEF,-1,-1,C08(12-20-17)BLK2,WGHT_COEF,-1,-1,C08 B,WGHT_COEF,-1,-1,C 08  (12-19-17)2,WGHT_COEF,-1,-1,C08,WGHT_COEF,-1,-1;FLAGS 'FLAGS' true true false 20 Double 5 19 ,First,#,C08C,FLAGS,-1,-1,C08(12-20-17)BLK2,FLAGS,-1,-1,C08 B,FLAGS,-1,-1,C 08  (12-19-17)2,FLAGS,-1,-1,C08,FLAGS,-1,-1;MONITOR_SN 'MONITOR_SN' true true false 20 Double 5 19 ,First,#,C08C,MONITOR_SN,-1,-1,C08(12-20-17)BLK2,MONITOR_SN,-1,-1,C08 B,MONITOR_SN,-1,-1,C 08  (12-19-17)2,MONITOR_SN,-1,-1,C08,MONITOR_SN,-1,-1;SEN1_WGHT 'SEN1_WGHT' true true false 20 Double 5 19 ,First,#,C08C,SEN1_WGHT,-1,-1,C08(12-20-17)BLK2,SEN1_WGHT,-1,-1,C08 B,SEN1_WGHT,-1,-1,C 08  (12-19-17)2,SEN1_WGHT,-1,-1,C08,SEN1_WGHT,-1,-1;SEN2_WGHT 'SEN2_WGHT' true true false 20 Double 5 19 ,First,#,C08C,SEN2_WGHT,-1,-1,C08(12-20-17)BLK2,SEN2_WGHT,-1,-1,C08 B,SEN2_WGHT,-1,-1,C 08  (12-19-17)2,SEN2_WGHT,-1,-1,C08,SEN2_WGHT,-1,-1;SEN3_WGHT 'SEN3_WGHT' true true false 20 Double 5 19 ,First,#,C08C,SEN3_WGHT,-1,-1,C08(12-20-17)BLK2,SEN3_WGHT,-1,-1,C08 B,SEN3_WGHT,-1,-1,C 08  (12-19-17)2,SEN3_WGHT,-1,-1,C08,SEN3_WGHT,-1,-1;SEN4_WGHT 'SEN4_WGHT' true true false 20 Double 5 19 ,First,#,C08C,SEN4_WGHT,-1,-1,C08(12-20-17)BLK2,SEN4_WGHT,-1,-1,C08 B,SEN4_WGHT,-1,-1,C 08  (12-19-17)2,SEN4_WGHT,-1,-1,C08,SEN4_WGHT,-1,-1;SEN5_WGHT 'SEN5_WGHT' true true false 20 Double 5 19 ,First,#,C08C,SEN5_WGHT,-1,-1,C08(12-20-17)BLK2,SEN5_WGHT,-1,-1,C08 B,SEN5_WGHT,-1,-1,C 08  (12-19-17)2,SEN5_WGHT,-1,-1,C08,SEN5_WGHT,-1,-1;SEN6_WGHT 'SEN6_WGHT' true true false 20 Double 5 19 ,First,#,C08C,SEN6_WGHT,-1,-1,C08(12-20-17)BLK2,SEN6_WGHT,-1,-1,C08 B,SEN6_WGHT,-1,-1,C 08  (12-19-17)2,SEN6_WGHT,-1,-1,C08,SEN6_WGHT,-1,-1;SEN7_WGHT 'SEN7_WGHT' true true false 20 Double 5 19 ,First,#,C08C,SEN7_WGHT,-1,-1,C08(12-20-17)BLK2,SEN7_WGHT,-1,-1,C08 B,SEN7_WGHT,-1,-1,C 08  (12-19-17)2,SEN7_WGHT,-1,-1,C08,SEN7_WGHT,-1,-1;SEN8_WGHT 'SEN8_WGHT' true true false 20 Double 5 19 ,First,#,C08C,SEN8_WGHT,-1,-1,C08(12-20-17)BLK2,SEN8_WGHT,-1,-1,C08 B,SEN8_WGHT,-1,-1,C 08  (12-19-17)2,SEN8_WGHT,-1,-1,C08,SEN8_WGHT,-1,-1;DATE1 'DATE1' true true false 10 Text 0 0 ,First,#,C08(12-20-17)BLK2,DATE,-1,-1;DATE1_1 'DATE1_1' true true false 10 Text 0 0 ,First,#,C08 B,DATE,-1,-1;DATE1_12 'DATE1_12' true true false 10 Text 0 0 ,First,#,C 08  (12-19-17)2,DATE,-1,-1;DATE1_1_13 'DATE1_1_13' true true false 10 Text 0 0 ,First,#,C08,DATE,-1,-1"</Process><Process ToolSource="c:\program files (x86)\arcgis\desktop10.5\ArcToolbox\Toolboxes\Data Management Tools.tbx\DefineProjection" Date="20180124" Time="113121">DefineProjection Yield2017 GEOGCS['GCS_WGS_1984',DATUM['D_WGS_1984',SPHEROID['WGS_1984',6378137.0,298.257223563]],PRIMEM['Greenwich',0.0],UNIT['Degree',0.0174532925199433]]</Process><Process ToolSource="c:\program files (x86)\arcgis\desktop10.5\ArcToolbox\Toolboxes\Data Management Tools.tbx\CalculateField" Date="20180824" Time="172615">CalculateField Yield_raw Yield_kg_ha "[YIELD] *1.1209" VB #</Process><Process ToolSource="c:\program files (x86)\arcgis\desktop10.5\ArcToolbox\Toolboxes\Data Management Tools.tbx\CalculateField" Date="20180902" Time="140348">CalculateField Yield_raw Yield_kg_ha_ "[YIELD] *1.1209" VB #</Process></lineage><itemProps><itemLocation><linkage Sync="TRUE">file://\\WGUOLAB113B\C$\VRT Design for Canchola Field\Revised.gdb</linkage><protocol Sync="TRUE">Local Area Network</protocol></itemLocation></itemProps></DataProperties><ArcGISFormat>1.0</ArcGISFormat></Esri><idinfo><native Sync="TRUE">Microsoft Windows Vista Version 6.1 (Build 7601) Service Pack 1; ESRI ArcCatalog 9.3.1.3000</native><descript><langdata Sync="TRUE">en</langdata><abstract>REQUIRED: A brief narrative summary of the data set.</abstract><purpose>REQUIRED: A summary of the intentions with which the data set was developed.</purpose></descript><citation><citeinfo><origin>REQUIRED: The name of an organization or individual that developed the data set.</origin><pubdate>REQUIRED: The date when the data set is published or otherwise made available for release.</pubdate><title Sync="TRUE">Yield2017</title><ftname Sync="TRUE">Yield2017</ftname><geoform Sync="TRUE">vector digital data</geoform><onlink Sync="TRUE">\\GUO-PC\D$\Download\Yield2017_Canchola\Yield2017.shp</onlink></citeinfo></citation><timeperd><current>REQUIRED: The basis on which the time period of content information is determined.</current><timeinfo><sngdate><caldate>REQUIRED: The year (and optionally month, or month and day) for which the data set corresponds to the ground.</caldate></sngdate></timeinfo></timeperd><status><progress>REQUIRED: The state of the data set.</progress><update>REQUIRED: The frequency with which changes and additions are made to the data set after the initial data set is completed.</update></status><spdom><bounding><westbc Sync="TRUE">REQUIRED: Western-most coordinate of the limit of coverage expressed in longitude.</westbc><eastbc Sync="TRUE">REQUIRED: Eastern-most coordinate of the limit of coverage expressed in longitude.</eastbc><northbc Sync="TRUE">REQUIRED: Northern-most coordinate of the limit of coverage expressed in latitude.</northbc><southbc Sync="TRUE">REQUIRED: Southern-most coordinate of the limit of coverage expressed in latitude.</southbc></bounding></spdom><keywords><theme><themekt>REQUIRED: Reference to a formally registered thesaurus or a similar authoritative source of theme keywords.</themekt><themekey>REQUIRED: Common-use word or phrase used to describe the subject of the data set.</themekey></theme></keywords><accconst>REQUIRED: Restrictions and legal prerequisites for accessing the data set.</accconst><useconst>REQUIRED: Restrictions and legal prerequisites for using the data set after access is granted.</useconst><natvform Sync="TRUE">Shapefile</natvform></idinfo><dataIdInfo><envirDesc Sync="TRUE">Microsoft Windows Vista Version 6.1 (Build 7601) Service Pack 1; ESRI ArcCatalog 9.3.1.3000</envirDesc><dataLang><languageCode Sync="TRUE" value="en"></languageCode></dataLang><idCitation><resTitle Sync="TRUE">Yield2017</resTitle><presForm><PresFormCd Sync="TRUE" value="005"></PresFormCd></presForm></idCitation><spatRpType><SpatRepTypCd Sync="TRUE" value="001"></SpatRepTypCd></spatRpType></dataIdInfo><metainfo><langmeta Sync="TRUE">en</langmeta><metstdn Sync="TRUE">FGDC Content Standards for Digital Geospatial Metadata</metstdn><metstdv Sync="TRUE">FGDC-STD-001-1998</metstdv><mettc Sync="TRUE">local time</mettc><metextns><onlink Sync="TRUE">http://www.esri.com/metadata/esriprof80.html</onlink><metprof Sync="TRUE">ESRI Metadata Profile</metprof></metextns><metc><cntinfo><cntorgp><cntper>REQUIRED: The person responsible for the metadata information.</cntper><cntorg>REQUIRED: The organization responsible for the metadata information.</cntorg></cntorgp><cntaddr><addrtype>REQUIRED: The mailing and/or physical address for the organization or individual.</addrtype><city>REQUIRED: The city of the address.</city><state>REQUIRED: The state or province of the address.</state><postal>REQUIRED: The ZIP or other postal code of the address.</postal></cntaddr><cntvoice>REQUIRED: The telephone number by which individuals can speak to the organization or individual.</cntvoice></cntinfo></metc><metd Sync="TRUE">20180116</metd></metainfo><mdLang><languageCode Sync="TRUE" value="en"></languageCode></mdLang><mdStanName Sync="TRUE">ISO 19115 Geographic Information - Metadata</mdStanName><mdStanVer Sync="TRUE">DIS_ESRI1.0</mdStanVer><mdChar><CharSetCd Sync="TRUE" value="004"></CharSetCd></mdChar><mdHrLv><ScopeCd Sync="TRUE" value="005"></ScopeCd></mdHrLv><mdHrLvName Sync="TRUE">dataset</mdHrLvName><distinfo><resdesc Sync="TRUE">Downloadable Data</resdesc><stdorder><digform><digtinfo><transize Sync="TRUE">0.000</transize><dssize Sync="TRUE">0.000</dssize></digtinfo></digform></stdorder></distinfo><distInfo><distributor><distorTran><onLineSrc><orDesc Sync="TRUE">002</orDesc><linkage Sync="TRUE">file://\\GUO-PC\D$\Download\Yield2017_Canchola\Yield2017.shp</linkage><protocol Sync="TRUE">Local Area Network</protocol></onLineSrc><transSize Sync="TRUE">0.000</transSize></distorTran><distorFormat><formatName Sync="TRUE">Shapefile</formatName></distorFormat></distributor></distInfo><spdoinfo><direct Sync="TRUE">Vector</direct><ptvctinf><esriterm Name="Yield2017"><efeatyp Sync="TRUE">Simple</efeatyp><efeageom Sync="TRUE">Polygon</efeageom><esritopo Sync="TRUE">FALSE</esritopo><efeacnt Sync="TRUE">0</efeacnt><spindex Sync="TRUE">FALSE</spindex><linrefer Sync="TRUE">FALSE</linrefer></esriterm><sdtsterm Name="Yield2017"><sdtstype Sync="TRUE">G-polygon</sdtstype><ptvctcnt Sync="TRUE">0</ptvctcnt></sdtsterm></ptvctinf></spdoinfo><spatRepInfo><VectSpatRep><topLvl><TopoLevCd Sync="TRUE" value="001"></TopoLevCd></topLvl><geometObjs Name="Yield2017"><geoObjTyp><GeoObjTypCd Sync="TRUE" value="001"></GeoObjTypCd></geoObjTyp><geoObjCnt Sync="TRUE">0</geoObjCnt></geometObjs></VectSpatRep></spatRepInfo><eainfo><detailed Name="Yield2017"><enttyp><enttypl Sync="TRUE">Yield2017</enttypl><enttypt Sync="TRUE">Feature Class</enttypt><enttypc Sync="TRUE">0</enttypc></enttyp><attr><attrlabl Sync="TRUE">FID</attrlabl><attalias Sync="TRUE">FID</attalias><attrtype Sync="TRUE">OID</attrtype><attwidth Sync="TRUE">4</attwidth><atprecis Sync="TRUE">0</atprecis><attscale Sync="TRUE">0</attscale><attrdef Sync="TRUE">Internal feature number.</attrdef><attrdefs Sync="TRUE">ESRI</attrdefs><attrdomv><udom Sync="TRUE">Sequential unique whole numbers that are automatically generated.</udom></attrdomv></attr><attr><attrlabl Sync="TRUE">Shape</attrlabl><attalias Sync="TRUE">Shape</attalias><attrtype Sync="TRUE">Geometry</attrtype><attwidth Sync="TRUE">0</attwidth><atprecis Sync="TRUE">0</atprecis><attscale Sync="TRUE">0</attscale><attrdef Sync="TRUE">Feature geometry.</attrdef><attrdefs Sync="TRUE">ESRI</attrdefs><attrdomv><udom Sync="TRUE">Coordinates defining the features.</udom></attrdomv></attr><attr><attrlabl Sync="TRUE">SHAPEID</attrlabl><attalias Sync="TRUE">SHAPEID</attalias><attrtype Sync="TRUE">Number</attrtype><attwidth Sync="TRUE">19</attwidth><atnumdec Sync="TRUE">5</atnumdec></attr><attr><attrlabl Sync="TRUE">LATITUDE</attrlabl><attalias Sync="TRUE">LATITUDE</attalias><attrtype Sync="TRUE">Number</attrtype><attwidth Sync="TRUE">19</attwidth><atnumdec Sync="TRUE">5</atnumdec></attr><attr><attrlabl Sync="TRUE">LONGITUDE</attrlabl><attalias Sync="TRUE">LONGITUDE</attalias><attrtype Sync="TRUE">Number</attrtype><attwidth Sync="TRUE">19</attwidth><atnumdec Sync="TRUE">5</atnumdec></attr><attr><attrlabl Sync="TRUE">ALTITUDE</attrlabl><attalias Sync="TRUE">ALTITUDE</attalias><attrtype Sync="TRUE">Number</attrtype><attwidth Sync="TRUE">19</attwidth><atnumdec Sync="TRUE">5</atnumdec></attr><attr><attrlabl Sync="TRUE">YIELD</attrlabl><attalias Sync="TRUE">YIELD</attalias><attrtype Sync="TRUE">Number</attrtype><attwidth Sync="TRUE">19</attwidth><atnumdec Sync="TRUE">5</atnumdec></attr><attr><attrlabl Sync="TRUE">MOISTURE</attrlabl><attalias Sync="TRUE">MOISTURE</attalias><attrtype Sync="TRUE">Number</attrtype><attwidth Sync="TRUE">19</attwidth><atnumdec Sync="TRUE">5</atnumdec></attr><attr><attrlabl Sync="TRUE">WEIGHT</attrlabl><attalias Sync="TRUE">WEIGHT</attalias><attrtype Sync="TRUE">Number</attrtype><attwidth Sync="TRUE">19</attwidth><atnumdec Sync="TRUE">5</atnumdec></attr><attr><attrlabl Sync="TRUE">INTERVAL</attrlabl><attalias Sync="TRUE">INTERVAL</attalias><attrtype Sync="TRUE">Number</attrtype><attwidth Sync="TRUE">19</attwidth><atnumdec Sync="TRUE">5</atnumdec></attr><attr><attrlabl Sync="TRUE">AREA</attrlabl><attalias Sync="TRUE">AREA</attalias><attrtype Sync="TRUE">Number</attrtype><attwidth Sync="TRUE">19</attwidth><atnumdec Sync="TRUE">5</atnumdec></attr><attr><attrlabl Sync="TRUE">SW_WIDTH</attrlabl><attalias Sync="TRUE">SW_WIDTH</attalias><attrtype Sync="TRUE">Number</attrtype><attwidth Sync="TRUE">19</attwidth><atnumdec Sync="TRUE">5</atnumdec></attr><attr><attrlabl Sync="TRUE">VELOCITY</attrlabl><attalias Sync="TRUE">VELOCITY</attalias><attrtype Sync="TRUE">Number</attrtype><attwidth Sync="TRUE">19</attwidth><atnumdec Sync="TRUE">5</atnumdec></attr><attr><attrlabl Sync="TRUE">DATE_</attrlabl><attalias Sync="TRUE">DATE_</attalias><attrtype Sync="TRUE">String</attrtype><attwidth Sync="TRUE">10</attwidth></attr><attr><attrlabl Sync="TRUE">TIME</attrlabl><attalias Sync="TRUE">TIME</attalias><attrtype Sync="TRUE">String</attrtype><attwidth Sync="TRUE">8</attwidth></attr><attr><attrlabl Sync="TRUE">WGHT_COEF</attrlabl><attalias Sync="TRUE">WGHT_COEF</attalias><attrtype Sync="TRUE">Number</attrtype><attwidth Sync="TRUE">19</attwidth><atnumdec Sync="TRUE">5</atnumdec></attr><attr><attrlabl Sync="TRUE">FLAGS</attrlabl><attalias Sync="TRUE">FLAGS</attalias><attrtype Sync="TRUE">Number</attrtype><attwidth Sync="TRUE">19</attwidth><atnumdec Sync="TRUE">5</atnumdec></attr><attr><attrlabl Sync="TRUE">MONITOR_SN</attrlabl><attalias Sync="TRUE">MONITOR_SN</attalias><attrtype Sync="TRUE">Number</attrtype><attwidth Sync="TRUE">19</attwidth><atnumdec Sync="TRUE">5</atnumdec></attr><attr><attrlabl Sync="TRUE">SEN1_WGHT</attrlabl><attalias Sync="TRUE">SEN1_WGHT</attalias><attrtype Sync="TRUE">Number</attrtype><attwidth Sync="TRUE">19</attwidth><atnumdec Sync="TRUE">5</atnumdec></attr><attr><attrlabl Sync="TRUE">SEN2_WGHT</attrlabl><attalias Sync="TRUE">SEN2_WGHT</attalias><attrtype Sync="TRUE">Number</attrtype><attwidth Sync="TRUE">19</attwidth><atnumdec Sync="TRUE">5</atnumdec></attr><attr><attrlabl Sync="TRUE">SEN3_WGHT</attrlabl><attalias Sync="TRUE">SEN3_WGHT</attalias><attrtype Sync="TRUE">Number</attrtype><attwidth Sync="TRUE">19</attwidth><atnumdec Sync="TRUE">5</atnumdec></attr><attr><attrlabl Sync="TRUE">SEN4_WGHT</attrlabl><attalias Sync="TRUE">SEN4_WGHT</attalias><attrtype Sync="TRUE">Number</attrtype><attwidth Sync="TRUE">19</attwidth><atnumdec Sync="TRUE">5</atnumdec></attr><attr><attrlabl Sync="TRUE">SEN5_WGHT</attrlabl><attalias Sync="TRUE">SEN5_WGHT</attalias><attrtype Sync="TRUE">Number</attrtype><attwidth Sync="TRUE">19</attwidth><atnumdec Sync="TRUE">5</atnumdec></attr><attr><attrlabl Sync="TRUE">SEN6_WGHT</attrlabl><attalias Sync="TRUE">SEN6_WGHT</attalias><attrtype Sync="TRUE">Number</attrtype><attwidth Sync="TRUE">19</attwidth><atnumdec Sync="TRUE">5</atnumdec></attr><attr><attrlabl Sync="TRUE">SEN7_WGHT</attrlabl><attalias Sync="TRUE">SEN7_WGHT</attalias><attrtype Sync="TRUE">Number</attrtype><attwidth Sync="TRUE">19</attwidth><atnumdec Sync="TRUE">5</atnumdec></attr><attr><attrlabl Sync="TRUE">SEN8_WGHT</attrlabl><attalias Sync="TRUE">SEN8_WGHT</attalias><attrtype Sync="TRUE">Number</attrtype><attwidth Sync="TRUE">19</attwidth><atnumdec Sync="TRUE">5</atnumdec></attr><attr><attrlabl Sync="TRUE">DATE1</attrlabl><attalias Sync="TRUE">DATE1</attalias><attrtype Sync="TRUE">String</attrtype><attwidth Sync="TRUE">10</attwidth></attr><attr><attrlabl Sync="TRUE">DATE1_1</attrlabl><attalias Sync="TRUE">DATE1_1</attalias><attrtype Sync="TRUE">String</attrtype><attwidth Sync="TRUE">10</attwidth></attr><attr><attrlabl Sync="TRUE">DATE1_12</attrlabl><attalias Sync="TRUE">DATE1_12</attalias><attrtype Sync="TRUE">String</attrtype><attwidth Sync="TRUE">10</attwidth></attr><attr><attrlabl Sync="TRUE">DATE1_1_13</attrlabl><attalias Sync="TRUE">DATE1_1_13</attalias><attrtype Sync="TRUE">String</attrtype><attwidth Sync="TRUE">10</attwidth></attr></detailed></eainfo><mdDateSt Sync="TRUE">20180116</mdDateSt></metadata>
